# Supplementary material for: Microarray-based identification of antigenic variants of foot-and-mouth disease virus: a bioinformatics quality assessment
Source: BMC Genomics. 2006 May 18;7:117. doi: 10.1186/1471-2164-7-117 (PMC1481559; doi:10.1186/1471-2164-7-117)
Supplement: Additional File 1 — They are obtained using the Agilent and Scan Array Express (Perkin Elmer Life Sciences) analysis software for reading and quantifying the hybridization images. [file 1471-2164-7-117-S1.zip]

Archive with 203 entries (203 files):
- I-1-pRGD-1-1C.csv
- I-1-pRGD-2-1C.csv
- I-10-RED-2-4C.csv
- I-10-REG-1-4C.csv
- I-10-REG-2-4C.csv
- I-11-S144-1-4C.csv
- I-11-S144-2-4C.csv
- I-11-V144-1-4C.csv
- I-14-S139N-1-5C.csv
- I-14-S139N-2-5C.csv
- I-14-S139N-3-5C.csv
- I-15-S139T-1-5C.csv
- I-15-S139T-4-5C.csv
- I-16-RRD-1-5C.csv
- I-18-RGN-1-2V.csv
- I-18-RGN-2-2V.csv
- I-18-RGN-3-2V.csv
- I-18-RGN-4-2V.csv
- I-19-RGV-1-2V.csv
- I-19-RGV-2-2V.csv
- I-19-RGV-3-2V.csv
- I-19-RGV-4-2V.csv
- I-2-pRGD-2-1C.csv
- I-22-H146P-3-2V.csv
- I-22-H146P-4-2V.csv
- I-5-pRED-1-2C.csv
- I-5-pRGD-1-2C.csv
- I-5-pRGD-2-2C.csv
- I-6-pRGD-1-2C.csv
- I-7-pRGD-1-3C.csv
- I-7-pRGD-2-3C.csv
- I-9-RGD-1-4C.csv
- I-9-RGD-2-4C.csv
- I-9-RGG-1-4C.csv
- I-9-RGG-2-4C.csv
- II-13-L147P-1-5V.csv
- II-13-L147P-2-5V.csv
- II-14-pRED-1-8C.csv
- II-14-pRED-2-8C.csv
- II-15-RGD-1-8C.csv
- II-15-RGD-2-8C.csv
- II-16-RED-1-8C.csv
- II-16-RED-2-8C.csv
- II-19-S144-1-8C.csv
- II-19-S144-2-8C.csv
- II-20-RGG-1-8C.csv
- II-20-RGG-2-8C.csv
- II-21-V144-1-8C.csv
- II-21-V144-2-8C.csv
- II-23-RGN-1-6V.csv
- II-23-RGN-2-6V.csv
- II-24-RGV-1-6V.csv
- II-24-RGV-2-6V.csv
- II-25-S139G-1-6V.csv
- II-25-S139G-2-6V.csv
- II-28-S139T-1-6V.csv
- II-28-S139T-2-6V.csv
- II-29-H146R-1-6V.csv
- II-3-pRGD-1-6C.csv
- II-31-L147P-1-6V.csv
- II-31-L147P-2-6V.csv
- II-33-S139I-1-9C.csv
- II-36-RRD-1-9C.csv
- II-37-REG-1-9C.csv
- II-37-REG-2-9C.csv
- II-38-RGE1-1-9C.csv
- II-38-RGE1-2-9C.csv
- II-39-V144-1-9C.csv
- II-39-V144-2-9C.csv
- II-41-H146P-1-9C.csv
- II-41-H146P-2-9C.csv
- II-5-pRGD-1-7C.csv
- II-5-pRGD-2-7C.csv
- II-6-pRGD-1-7C.csv
- II-6-pRGD-2-7C.csv
- II-8-pRGD-1-4V.csv
- II-8-pRGD-2-4V.csv
- III-1-RED-3-7V.csv
- III-1-RED-4-7V.csv
- III-1-RGD-1-7V.csv
- III-1-RGD-2-7V.csv
- III-10-RGE1-3-9V.csv
- III-10-RGE1-4-9V.csv
- III-11-RRD-3-16C.csv
- III-11-RRD-4-16C.csv
- III-12-RGN-1-9V.csv
- III-12-RGN-2-9V.csv
- III-13-H146P-3-9V.csv
- III-13-H146P-4-9V.csv
- III-13-REG-1-16C.csv
- III-13-REG-2-16C.csv
- III-13-RGG-1-9V.csv
- III-13-RGG-2-9V.csv
- III-25-V144-1-13C.csv
- III-25-V144-2-13C.csv
- III-25-V144-3-13C.csv
- III-25-V144-4-13C.csv
- III-26-H146R-1-13C.csv
- III-26-H146R-2-13C.csv
- III-26-H146R-3-13C.csv
- III-27-S139T-1-17V.csv
- III-27-S139T-2-17V.csv
- III-27-S139T-4-17V.csv
- III-28-S139G-1-17V.csv
- III-28-S139G-2-17V.csv
- III-28-S139G-3-17V.csv
- III-28-S139G-4-17V.csv
- III-29-S139I-1-17V.csv
- III-29-S139I-2-17V.csv
- III-3-S139T-3-10.csv
- III-3-S139T-4-10C.csv
- III-31-H146R-3-14C.csv
- III-31-H146R-4-14C.csv
- III-31-RRD-1-15C.csv
- III-31-RRD-2-15C.csv
- III-33-S139T-1-18V.csv
- III-33-S139T-2-18V.csv
- III-33-S139T-3-18V.csv
- III-33-S139T-4-18V.csv
- III-34-S139G-1-18V.csv
- III-34-S139G-2-18V.csv
- III-34-S139G-3-18V.csv
- III-34-S139G-4-18V.csv
- III-35-S139I-1-18V.csv
- III-35-S139I-2-18V.csv
- III-35-S139I-3-18V.csv
- III-35-S139I-4-18V.csv
- III-4-S144-1-10C.csv
- III-4-S144-2-10C.csv
- III-4-V144-3-10C.csv
- III-4-V144-4-10C.csv
- III-5-RED-3-10C.csv
- III-5-RED-4-10C.csv
- III-5-RGD-1-10C.csv
- III-5-RGD-2-10C.csv
- III-8-L147P-3-8V.csv
- III-8-L147P-4-8V.csv
- III-8-RGN-1-8V.csv
- III-8-RGN-2-8V.csv
- III-9-H146P-3-8V.csv
- III-9-H146P-4-8V.csv
- III-9-RGG-1-8V.csv
- III-9-RGG-2-8V.csv
- IV-10-RGD-3-2V.csv
- IV-10-RGD-4-2V.csv
- IV-12-RGV-3-3V.csv
- IV-13-RGN-1-3V.csv
- IV-13-RGN-2-3V.csv
- IV-14-H146P-3-3V.csv
- IV-14-H146P-4-3V.csv
- IV-14-RGG-1-3V.csv
- IV-14-RGG-2-3V.csv
- IV-15-H146R-1-3V.csv
- IV-15-RED-3-3V.csv
- IV-15-RED-4-3V.csv
- IV-2-RGV-3-1V.csv
- IV-3-RGN-1-1V.csv
- IV-37-V144-1-12C.csv
- IV-37-V144-2-12C.csv
- IV-37-V144-3-12C.csv
- IV-37-V144-4-12C.csv
- IV-39-H146R-1-12C.csv
- IV-39-H146R-3-12C.csv
- IV-4-H146P-3-1V.csv
- IV-4-RGG-2-1V.csv
- IV-41-S139N-3-18V.csv
- IV-41-S139N-4-18V.csv
- IV-5-RED-3-1V.csv
- IV-5-RED-4-1V.csv
- IV-9-H146P-4-2V.csv
- V-1-S139T-3-19V.csv
- V-1-S139T-4-19V.csv
- V-16-S139N-1-22V.csv
- V-16-S139N-3-22V.csv
- V-16-S139N-4-22V.csv
- V-17-S139N-1-22V.csv
- V-17-S139N-2-22V.csv
- V-17-S139N-3-22V.csv
- V-17-S139N-4-22V.csv
- V-18-S139N-1-22V.csv
- V-18-S139N-2-22V.csv
- V-18-S139N-3-22V.csv
- V-19-S139N-1-22V.csv
- V-19-S139N-3-22V.csv
- V-25-RGE1-1-24V.csv
- V-25-RGE1-2-24V.csv
- V-25-RGE1-3-24V.csv
- V-25-RGE1-4-24V.csv
- V-3-S139I-1-19V.csv
- V-3-S139I-2-19V.csv
- V-3-S139I-3-19V.csv
- V-3-S139I-4-19V.csv
- V-37-S139I-2-17C.csv
- V-37-S139I-4-17C.csv
- V-39-S139I-1-18C.csv
- V-39-S139I-2-18C.csv
- V-41-RGE1-1-24V.csv
- V-41-RGE1-2-24V.csv
- V-41-RGE1-3-24V.csv
- V-7-REG-1-20V.csv
- V-7-REG-3-20V.csv
- V-7-REG-4-20V.csv
- README
