# Supplementary material for: Microarray-based identification of antigenic variants of foot-and-mouth disease virus: a bioinformatics quality assessment
Source: BMC Genomics. 2006 May 18;7:117. doi: 10.1186/1471-2164-7-117 (PMC1481559; doi:10.1186/1471-2164-7-117)
Supplement: Additional File 1 — They are obtained using the Agilent and Scan Array Express (Perkin Elmer Life Sciences) analysis software for reading and quantifying the hybridization images. [file 1471-2164-7-117-S1.zip › I-1-pRGD-1-1C.csv]

BEGIN HEADER
PerkinElmer Life Sciences.
ScanArrayCSVFileFormat	2.00
ScanArray Express	2.00
Number_of_Columns	26
END HEADER
BEGIN GENERAL INFO
DateTime	2005/01/27 15:10
GalFile	D:\303\AFTOCHIP\AFTOCHIP 2.1\ARCHIVO GAL AFTOCHIP 2.1.gal
Scanner	Model: Serial No.:
User Name	303
Computer Name
Protocol	Easy Quant
Quantitation Method	Adaptive Circle
Quality Confidence Calculation	SignalToNoise
User comments
Image Origin	0	0
Temperature	0
Laser Powers	0
Laser On Time	0
PMT Voltages	0
END GENERAL INFO
BEGIN QUANTITATION PARAMETERS
Min Percentile	50
Max Percentile	200
END QUANTITATION PARAMETERS
BEGIN QUALITY MEASUREMENTS
Min Signal To Noise	3
END QUALITY MEASUREMENTS
BEGIN ARRAY PATTERN INFO
Units	�m
Array Rows	1
Array Columns	1
Spot Rows	4
Spot Columns	24
Array Row Spacing	4500.000000
Array Column Spacing	4500.000000
Spot Row Spacing	252.000000
Spot Column Spacing	250.000000
Spot Diameter	150
Interstitial	0
Spots Per Array	96
Total Spots	96
END ARRAY PATTERN INFO
BEGIN IMAGE INFO
ImageID	Channel	Image	Fluorophore	Barcode	Units	X Units Per Pixel	Y Units Per Pixel	X Offset	Y Offset	Status
-1	CH1	D:\303\AFTOCHIP\AFTOCHIP 2.1\Celia\1� Celia 1� impresi�n\pRGD pRED 50�C_SLOT01_S02.tif	Unknown	Unknown	�m	10.000000	10.000000	0.000000	0.000000	Control Image
END IMAGE INFO
BEGIN NORMALIZATION INFO
Normalization Method	LOWESS
END NORMALIZATION INFO
BEGIN DATA
Index	Array Row	Array Column	Spot Row	Spot Column	Name	ID	X	Y	Diameter	F Pixels	B Pixels	Footprint	Flags	Ch1 Median	Ch1 Mean	Ch1 SD	Ch1 B Median	Ch1 B Mean	Ch1 B SD	Ch1 % > B + 1 SD	Ch1 % > B + 2 SD	Ch1 F % Sat.	Ch1 Median - B	Ch1 Mean - B	Ch1 SignalNoiseRatio
1	1	1	1	1	CIF	CIF	2682	26845	168	196	251	18	3	381	448	311.37	194	197	17.26	99.0	98.5	0.0	187	254	22.08
2	1	1	1	2	CIF	CIF	2947	26856	182	231	230	18	3	363	420	271.40	197	200	21.42	92.6	90.5	0.0	166	223	16.95
3	1	1	1	3	S139WT	S139WT	3202	26849	182	233	230	10	3	207	217	35.53	196	196	14.32	44.2	20.6	0.0	11	21	14.45
4	1	1	1	4	S139WT	S139WT	3455	26835	168	192	251	6	3	207	213	26.40	195	197	17.54	39.1	19.3	0.0	12	18	11.80
5	1	1	1	5	G139	G139	3710	26830	150	149	230	12	1	201	209	33.59	201	204	23.90	15.4	6.0	0.0	0	8	8.41
6	1	1	1	6	G139	G139	3951	26841	170	201	230	2	3	198	202	21.52	197	199	18.00	15.4	7.0	0.0	1	5	11.00
7	1	1	1	7	G139t	G139t	4210	26830	150	149	230	12	1	202	203	14.92	197	200	16.28	23.5	6.0	0.0	5	6	12.41
8	1	1	1	8	G139t	G139t	4460	26830	150	149	230	12	1	203	206	20.76	199	205	25.13	12.8	1.3	0.0	4	7	8.08
9	1	1	1	9	G139c	G139c	4710	26830	150	149	230	12	1	203	211	49.00	196	201	31.31	10.7	5.4	0.0	7	15	6.48
10	1	1	1	10	G139c	G139c	4960	26830	150	149	230	12	1	202	205	17.41	198	201	24.83	10.7	2.0	0.0	4	7	8.14
11	1	1	1	11	I139	I139	5210	26830	150	149	230	12	1	201	206	23.21	197	200	37.67	11.4	0.7	0.0	4	9	5.34
12	1	1	1	12	I139	I139	5460	26830	150	149	230	12	1	197	203	31.43	195	196	14.26	24.2	12.1	0.0	2	8	13.82
13	1	1	1	13	N139	N139	5700	26830	150	149	230	7	1	199	201	15.68	194	195	13.44	30.9	9.4	0.0	5	7	14.81
14	1	1	1	14	N139	N139	5950	26830	150	149	230	7	1	197	202	23.47	196	197	15.58	21.5	10.7	0.0	1	6	12.64
15	1	1	1	15	T139	T139	6205	26835	156	164	251	8	3	203	209	26.71	198	200	17.34	30.5	14.6	0.0	5	11	11.71
16	1	1	1	16	T139	T139	6458	26836	142	134	294	10	3	204	211	27.70	195	196	14.75	35.8	21.6	0.0	9	16	13.83
17	1	1	1	17	RGD-WT1	RGD-WT1	6688	26850	190	248	150	14	3	352	427	223.48	195	197	18.90	96.0	93.1	0.0	157	232	18.62
18	1	1	1	18	RGD-WT1	RGD-WT1	6943	26854	182	231	251	14	3	355	436	224.06	195	199	25.23	99.6	93.5	0.0	160	241	14.07
19	1	1	1	19	RRD	RRD	7196	26854	168	199	251	13	3	206	214	31.35	197	198	13.28	39.7	22.1	0.0	9	17	15.52
20	1	1	1	20	RRD	RRD	7451	26849	162	181	230	7	3	200	204	23.97	198	198	13.38	22.1	10.5	0.0	2	6	14.95
21	1	1	1	21	RRDt	RRDt	7703	26846	148	152	230	4	3	211	237	65.91	196	198	20.36	41.4	27.6	0.0	15	41	10.36
22	1	1	1	22	RRDt	RRDt	7955	26835	148	148	251	8	3	212	236	64.16	196	197	15.17	50.0	31.8	0.0	16	40	13.98
23	1	1	1	23	RRDc	RRDc	8211	26836	156	167	230	12	3	204	222	53.01	195	195	13.94	41.9	25.1	0.0	9	27	14.63
24	1	1	1	24	RRDc	RRDc	8455	26830	156	166	230	13	3	200	214	51.00	194	196	14.32	36.7	19.9	0.0	6	20	13.97
25	1	1	2	1	RED	RED	2675	27085	162	180	251	24	3	206	213	31.10	195	196	14.22	41.1	21.1	0.0	11	18	14.48
26	1	1	2	2	RED	RED	2944	27081	148	149	230	10	3	201	212	37.58	196	197	16.06	28.2	18.8	0.0	5	16	12.52
27	1	1	2	3	REDt	REDt	3210	27100	150	149	230	14	1	199	201	15.81	196	201	28.31	8.7	1.3	0.0	3	5	7.03
28	1	1	2	4	REDt	REDt	3460	27090	150	149	230	10	1	201	200	15.06	196	208	119.13	0.0	0.0	0.0	5	4	1.69
29	1	1	2	5	REDc	REDc	3710	27090	150	149	230	10	1	202	202	14.90	197	199	22.19	12.1	0.7	0.0	5	5	9.10
30	1	1	2	6	REDc	REDc	3950	27100	150	149	230	10	1	202	202	17.64	197	197	13.68	24.8	6.7	0.0	5	5	14.77
31	1	1	2	7	REG	REG	4210	27090	150	149	230	10	1	202	204	15.80	196	197	14.21	32.9	12.8	0.0	6	8	14.21
32	1	1	2	8	REG	REG	4460	27100	150	149	230	14	1	201	203	16.63	201	201	17.38	14.1	3.4	0.0	0	2	11.57
33	1	1	2	9	REGat	REGat	4700	27100	150	149	230	10	1	201	204	23.47	206	213	33.61	1.3	0.7	0.0	-4	-1	5.98
34	1	1	2	10	REGat	REGat	4960	27100	150	149	230	14	1	198	199	16.04	199	202	18.28	11.4	2.7	0.0	0	0	10.83
35	1	1	2	11	REGac	REGac	5203	27094	150	155	251	3	3	200	203	19.80	197	201	33.89	9.0	0.6	0.0	3	6	5.90
36	1	1	2	12	REGac	REGac	5450	27094	150	154	251	0	3	199	202	17.19	196	196	14.43	29.9	11.7	0.0	3	6	13.79
37	1	1	2	13	REGgg	REGgg	5698	27115	176	216	251	22	3	250	268	63.21	199	201	19.16	75.9	60.2	0.0	51	69	13.05
38	1	1	2	14	REGgg	REGgg	5942	27115	170	200	251	23	3	257	266	59.06	197	198	17.47	79.5	67.5	0.0	60	69	14.71
39	1	1	2	15	REGtg	REGtg	6200	27080	150	149	230	9	1	199	201	18.65	198	200	16.83	13.4	6.0	0.0	1	3	11.82
40	1	1	2	16	REGtg	REGtg	6450	27080	150	149	230	9	1	199	201	18.13	198	200	16.77	14.8	4.7	0.0	1	3	11.86
41	1	1	2	17	REGcg	REGcg	6700	27080	150	149	230	9	1	203	206	18.90	196	198	16.32	26.2	12.1	0.0	7	10	12.44
42	1	1	2	18	REGcg	REGcg	6950	27100	150	149	230	10	1	199	202	18.84	197	198	14.64	24.2	12.1	0.0	2	5	13.59
43	1	1	2	19	D143N (RGN)	D143N (RGN)	7194	27096	162	180	230	6	3	191	231	76.42	196	198	15.35	37.8	21.1	0.0	-4	35	12.44
44	1	1	2	20	D143N (RGN)	D143N (RGN)	7465	27094	162	180	251	15	3	203	220	53.29	199	201	16.55	30.0	16.7	0.0	4	21	12.26
45	1	1	2	21	D143N (RGN)t	D143N (RGN)t	7706	27089	162	181	230	8	3	213	260	109.64	196	200	17.79	49.2	29.8	0.0	17	64	11.97
46	1	1	2	22	D143N (RGN)t	D143N (RGN)t	7955	27085	154	164	251	10	3	221	285	144.72	197	200	16.87	56.7	40.2	0.0	24	88	13.10
47	1	1	2	23	D143N (RGN)c	D143N (RGN)c	8195	27090	162	184	230	6	3	198	221	78.31	193	195	18.04	22.8	12.5	0.0	5	28	10.97
48	1	1	2	24	D143N (RGN)c	D143N (RGN)c	8455	27085	162	180	251	10	3	204	215	47.37	197	198	15.87	30.6	13.9	0.0	7	18	12.86
49	1	1	3	1	D143V (RGV)	D143V (RGV)	2675	27359	168	194	230	29	3	316	468	504.24	196	198	16.51	96.4	88.1	0.0	120	272	19.14
50	1	1	3	2	D143V (RGV)	D143V (RGV)	2946	27363	168	199	230	20	3	282	357	184.82	195	196	12.31	92.0	86.4	0.0	87	162	22.91
51	1	1	3	3	RGE-1 (GAA)	RGE-1 (GAA)	3212	27351	162	181	230	15	3	210	276	150.91	195	197	13.52	53.0	33.7	0.0	15	81	15.54
52	1	1	3	4	RGE-1 (GAA)	RGE-1 (GAA)	3459	27345	162	186	251	9	3	211	264	127.29	197	198	16.12	46.8	34.4	0.0	14	67	13.09
53	1	1	3	5	RGEc	RGEc	3710	27360	170	197	230	19	3	218	258	79.07	196	197	13.92	61.4	44.2	0.0	22	62	15.66
54	1	1	3	6	RGEc	RGEc	3935	27355	162	180	251	18	3	235	259	66.05	199	207	36.84	48.9	36.7	0.0	36	60	6.38
55	1	1	3	7	L144WT	L144WT	4180	27359	176	219	230	25	3	644	1034	855.97	199	203	39.01	99.5	91.3	0.0	445	835	16.51
56	1	1	3	8	L144WT	L144WT	4426	27365	184	242	251	31	3	596	903	756.63	196	200	36.55	95.5	89.7	0.0	400	707	16.31
57	1	1	3	9	L144g	L144g	4680	27357	176	217	230	24	4	242	316	177.97	198	239	514.22	8.3	0.0	0.0	44	118	0.47
58	1	1	3	10	L144g	L144g	4945	27365	170	208	251	22	3	227	293	176.44	201	203	16.16	57.7	41.3	0.0	26	92	14.05
59	1	1	3	11	L144a	L144a	5192	27356	162	178	230	14	3	224	347	264.28	197	199	14.31	70.8	48.3	0.0	27	150	15.66
60	1	1	3	12	L144a	L144a	5448	27353	162	182	230	9	3	216	285	167.95	197	199	20.72	48.9	33.5	0.0	19	88	10.43
61	1	1	3	13	V144	V144	5694	27351	156	167	230	8	3	248	535	568.98	197	202	51.54	49.1	36.5	0.0	51	338	4.81
62	1	1	3	14	V144	V144	5941	27353	170	201	230	11	3	266	479	429.77	194	197	29.34	67.2	52.7	0.0	72	285	9.07
63	1	1	3	15	S144	S144	6192	27350	170	200	230	8	3	228	300	133.81	195	197	14.59	63.5	51.5	0.0	33	105	15.63
64	1	1	3	16	S144	S144	6440	27346	162	184	230	9	3	221	288	131.79	197	198	16.06	54.9	43.5	0.0	24	91	13.76
65	1	1	3	17	H146WT	H146WT	6695	27335	176	216	251	11	3	220	342	303.57	197	199	16.83	59.3	42.1	0.0	23	145	13.07
66	1	1	3	18	H146WT	H146WT	6955	27330	168	196	230	16	3	210	327	312.09	197	199	15.32	46.4	35.7	0.0	13	130	13.71
67	1	1	3	19	R146	R146	7195	27345	168	192	251	4	3	208	248	99.22	194	197	23.90	32.8	23.4	0.0	14	54	8.70
68	1	1	3	20	R146	R146	7462	27339	162	181	230	14	3	213	267	124.47	198	198	16.26	48.6	37.6	0.0	15	69	13.10
69	1	1	3	21	L146=H146t	L146=H146t	7710	27350	168	193	230	10	3	206	254	116.53	198	200	17.76	35.2	24.4	0.0	8	56	11.60
70	1	1	3	22	L146=H146t	L146=H146t	7955	27360	162	184	230	14	3	211	256	105.91	195	199	34.11	34.8	24.5	0.0	16	61	6.19
71	1	1	3	23	P146	P146	8207	27343	150	154	230	7	3	205	238	80.47	194	199	31.97	27.3	21.4	0.0	11	44	6.41
72	1	1	3	24	P146	P146	8450	27335	162	184	251	11	3	204	227	68.21	195	198	28.17	25.5	15.2	0.0	9	32	7.24
73	1	1	4	1	L147WT	L147WT	2674	27617	190	255	150	33	3	310	428	305.15	198	199	15.22	86.7	79.6	0.0	112	230	20.36
74	1	1	4	2	L147WT	L147WT	2935	27623	190	254	150	31	3	321	450	352.86	196	197	15.19	87.0	81.9	0.0	125	254	21.13
75	1	1	4	3	P147	P147	3208	27610	168	194	230	17	3	216	254	78.17	196	199	26.38	45.9	35.1	0.0	20	58	8.19
76	1	1	4	4	P147	P147	3461	27606	176	218	230	15	3	216	243	70.24	197	198	13.19	54.1	41.7	0.0	19	46	16.38
77	1	1	4	5	P147a	P147a	3710	27613	170	198	230	20	3	208	238	65.08	199	199	14.18	44.4	33.8	0.0	9	39	14.67
78	1	1	4	6	P147a	P147a	3935	27612	162	182	230	22	3	213	247	74.38	185	201	28.71	48.9	30.8	0.0	28	62	7.42
79	1	1	4	7	Oligo HIV Y115	Oligo HIV Y115	4200	27600	150	149	230	6	1	207	209	18.58	198	199	14.12	35.6	18.8	0.0	9	11	14.66
80	1	1	4	8	Oligo HIV Y115	Oligo HIV Y115	4430	27600	150	149	230	19	3	203	204	15.81	198	204	39.85	3.4	0.0	0.0	5	6	5.09
81	1	1	4	9	Oligo HIV M184a	Oligo HIV M184a	4701	27605	162	186	251	9	3	205	207	21.98	197	199	17.27	31.7	7.0	0.0	8	10	11.87
82	1	1	4	10	Oligo HIV M184a	Oligo HIV M184a	4947	27599	150	154	230	3	3	206	207	19.88	199	200	14.04	29.9	13.0	0.0	7	8	14.67
83	1	1	4	11	C - (H2O+S.S.)	C - (H2O+S.S.)	5200	27590	150	149	230	3	1	198	200	14.38	200	200	15.29	14.1	2.7	0.0	-1	0	12.95
84	1	1	4	12	C - (H2O+S.S.)	C - (H2O+S.S.)	5450	27590	150	149	230	3	1	198	201	19.59	200	205	23.56	6.0	1.3	0.0	-1	1	8.40
85	1	1	4	13	C - (H2O+S.S.)	C - (H2O+S.S.)	5710	27590	150	149	230	10	1	197	201	17.01	200	484	1109.44	0.0	0.0	0.0	-2	1	0.18
86	1	1	4	14	C - (H2O+S.S.)	C - (H2O+S.S.)	5960	27590	150	149	230	10	1	194	195	13.59	197	275	760.04	0.0	0.0	0.0	-2	-1	0.26
87	1	1	4	15	C - (H2O+S.S.)	C - (H2O+S.S.)	6200	27590	150	149	230	3	1	197	203	62.93	195	196	15.33	14.8	4.7	0.0	2	8	12.85
88	1	1	4	16	C - (H2O+S.S.)	C - (H2O+S.S.)	6450	27590	150	149	230	3	1	197	197	12.65	198	208	78.12	0.0	0.0	0.0	0	0	2.52
89	1	1	4	17	C - (H2O+S.S.)	C - (H2O+S.S.)	6700	27590	150	149	230	3	1	196	196	12.30	196	200	42.11	0.7	0.0	0.0	0	0	4.65
90	1	1	4	18	C - (H2O+S.S.)	C - (H2O+S.S.)	6960	27590	150	149	230	10	1	197	198	15.74	196	198	13.35	18.8	4.0	0.0	1	2	14.76
91	1	1	4	19	C - (H2O+S.S.)	C - (H2O+S.S.)	7210	27590	150	149	230	10	1	193	195	13.41	195	196	15.28	12.8	2.0	0.0	-1	0	12.63
92	1	1	4	20	C - (H2O+S.S.)	C - (H2O+S.S.)	7460	27590	150	149	230	10	1	199	205	36.26	196	196	11.82	27.5	12.1	0.0	3	9	16.84
93	1	1	4	21	C - (H2O+S.S.)	C - (H2O+S.S.)	7700	27600	150	149	230	6	1	196	198	15.56	198	199	14.51	10.7	2.0	0.0	-1	0	13.51
94	1	1	4	22	C - (H2O+S.S.)	C - (H2O+S.S.)	7950	27600	150	149	230	6	1	193	193	11.54	197	197	14.30	7.4	0.0	0.0	-3	-3	13.50
95	1	1	4	23	CIF	CIF	8180	27624	184	238	251	31	4	338	516	467.78	198	210	118.86	55.5	34.9	0.0	140	318	2.84
96	1	1	4	24	CIF	CIF	8434	27621	190	255	150	27	3	319	422	298.55	198	199	14.31	85.9	80.8	0.0	121	224	22.29
END DATA
