# Supplementary material for: Microarray-based identification of antigenic variants of foot-and-mouth disease virus: a bioinformatics quality assessment
Source: BMC Genomics. 2006 May 18;7:117. doi: 10.1186/1471-2164-7-117 (PMC1481559; doi:10.1186/1471-2164-7-117)
Supplement: Additional File 1 — They are obtained using the Agilent and Scan Array Express (Perkin Elmer Life Sciences) analysis software for reading and quantifying the hybridization images. [file 1471-2164-7-117-S1.zip › I-1-pRGD-2-1C.csv]

BEGIN HEADER
PerkinElmer Life Sciences.
ScanArrayCSVFileFormat	2.00
ScanArray Express	2.00
Number_of_Columns	26
END HEADER
BEGIN GENERAL INFO
DateTime	2005/01/27 15:17
GalFile	D:\303\AFTOCHIP\AFTOCHIP 2.1\ARCHIVO GAL AFTOCHIP 2.1.gal
Scanner	Model: Serial No.:
User Name	303
Computer Name
Protocol	Easy Quant
Quantitation Method	Adaptive Circle
Quality Confidence Calculation	SignalToNoise
User comments
Image Origin	0	0
Temperature	0
Laser Powers	0
Laser On Time	0
PMT Voltages	0
END GENERAL INFO
BEGIN QUANTITATION PARAMETERS
Min Percentile	50
Max Percentile	200
END QUANTITATION PARAMETERS
BEGIN QUALITY MEASUREMENTS
Min Signal To Noise	3
END QUALITY MEASUREMENTS
BEGIN ARRAY PATTERN INFO
Units	�m
Array Rows	1
Array Columns	1
Spot Rows	4
Spot Columns	24
Array Row Spacing	4500.000000
Array Column Spacing	4500.000000
Spot Row Spacing	252.000000
Spot Column Spacing	250.000000
Spot Diameter	150
Interstitial	0
Spots Per Array	96
Total Spots	96
END ARRAY PATTERN INFO
BEGIN IMAGE INFO
ImageID	Channel	Image	Fluorophore	Barcode	Units	X Units Per Pixel	Y Units Per Pixel	X Offset	Y Offset	Status
-1	CH1	D:\303\AFTOCHIP\AFTOCHIP 2.1\Celia\1� Celia 1� impresi�n\pRGD pRED 50�C_SLOT01_S02.tif	Unknown	Unknown	�m	10.000000	10.000000	0.000000	0.000000	Control Image
END IMAGE INFO
BEGIN NORMALIZATION INFO
Normalization Method	LOWESS
END NORMALIZATION INFO
BEGIN DATA
Index	Array Row	Array Column	Spot Row	Spot Column	Name	ID	X	Y	Diameter	F Pixels	B Pixels	Footprint	Flags	Ch1 Median	Ch1 Mean	Ch1 SD	Ch1 B Median	Ch1 B Mean	Ch1 B SD	Ch1 % > B + 1 SD	Ch1 % > B + 2 SD	Ch1 F % Sat.	Ch1 Median - B	Ch1 Mean - B	Ch1 SignalNoiseRatio
1	1	1	1	1	CIF	CIF	11690	26955	162	184	251	26	3	335	413	272.90	194	198	28.06	96.7	89.1	0.0	141	219	11.94
2	1	1	1	2	CIF	CIF	11937	26960	162	183	230	21	3	342	407	268.30	195	196	21.27	95.6	88.5	0.0	147	212	16.08
3	1	1	1	3	S139WT	S139WT	12171	26973	170	201	230	5	3	209	211	20.65	197	197	14.33	41.8	15.9	0.0	12	14	14.58
4	1	1	1	4	S139WT	S139WT	12423	26980	150	154	230	3	3	205	264	482.48	194	196	14.17	40.3	19.5	0.0	11	70	14.47
5	1	1	1	5	G139	G139	12675	26985	176	216	251	8	3	202	207	24.72	192	193	12.31	43.1	19.4	0.0	10	15	16.41
6	1	1	1	6	G139	G139	12925	26985	168	192	251	8	3	198	202	24.12	194	195	12.46	23.4	12.5	0.0	4	8	15.89
7	1	1	1	7	G139t	G139t	13170	26990	150	149	230	13	1	199	204	39.55	193	194	13.16	33.6	14.8	0.0	6	11	15.13
8	1	1	1	8	G139t	G139t	13420	26990	150	149	230	13	1	195	197	15.82	192	192	12.06	30.2	8.7	0.0	3	5	16.17
9	1	1	1	9	G139c	G139c	13670	26990	150	149	230	13	1	194	195	14.55	192	193	11.10	26.2	6.7	0.0	2	3	17.47
10	1	1	1	10	G139c	G139c	13920	26990	150	149	230	13	1	195	195	11.89	192	193	12.51	21.5	4.0	0.0	3	3	15.59
11	1	1	1	11	I139	I139	14170	26990	150	149	230	13	1	195	197	12.51	193	195	15.54	18.8	2.0	0.0	2	4	12.55
12	1	1	1	12	I139	I139	14420	26990	150	149	230	13	1	194	240	347.27	192	193	13.24	24.2	8.1	0.0	2	48	14.65
13	1	1	1	13	N139	N139	14680	26980	150	149	230	5	1	195	197	16.71	194	197	21.16	10.1	2.0	0.0	1	3	9.22
14	1	1	1	14	N139	N139	14940	26980	150	149	230	15	1	197	197	13.85	191	200	71.92	0.0	0.0	0.0	6	6	2.74
15	1	1	1	15	T139	T139	15182	26979	140	134	294	6	3	197	201	18.13	190	190	11.71	41.0	18.7	0.0	7	11	16.83
16	1	1	1	16	T139	T139	15409	26986	150	155	230	18	3	196	202	26.80	193	193	12.49	29.7	16.8	0.0	3	9	15.69
17	1	1	1	17	RGD-WT1	RGD-WT1	15696	26968	168	195	230	22	3	311	403	206.02	192	195	19.10	100.0	98.5	0.0	119	211	16.29
18	1	1	1	18	RGD-WT1	RGD-WT1	15946	26965	162	180	251	24	3	311	379	173.46	190	192	17.77	100.0	99.4	0.0	121	189	17.50
19	1	1	1	19	RRD	RRD	16185	26974	162	180	251	10	3	206	260	256.70	190	190	10.66	65.6	41.7	0.0	16	70	19.33
20	1	1	1	20	RRD	RRD	16435	26973	154	160	230	10	3	201	223	76.28	191	191	12.41	43.8	23.8	0.0	10	32	16.20
21	1	1	1	21	RRDt	RRDt	16705	26975	154	164	251	29	3	205	231	67.80	191	192	11.37	55.5	37.8	0.0	14	40	18.03
22	1	1	1	22	RRDt	RRDt	16945	26978	154	160	230	18	3	207	226	56.51	187	191	12.15	64.4	42.5	0.0	20	39	17.04
23	1	1	1	23	RRDc	RRDc	17173	26973	150	154	230	6	3	197	202	23.45	193	194	27.68	12.3	6.5	0.0	4	9	7.12
24	1	1	1	24	RRDc	RRDc	17420	26985	156	166	251	9	3	197	205	32.72	191	191	11.28	34.9	16.3	0.0	6	14	17.46
25	1	1	2	1	RED	RED	11685	27220	148	150	230	13	3	200	218	52.17	192	191	11.36	39.3	22.7	0.0	8	26	17.60
26	1	1	2	2	RED	RED	11935	27220	154	166	230	13	3	196	204	29.77	192	193	14.19	27.1	10.8	0.0	4	12	13.81
27	1	1	2	3	REDt	REDt	12170	27240	150	149	230	11	1	199	200	13.68	196	197	15.75	20.8	2.0	0.0	3	4	12.63
28	1	1	2	4	REDt	REDt	12420	27240	150	149	230	11	1	196	197	13.39	191	192	11.23	34.9	11.4	0.0	5	6	17.45
29	1	1	2	5	REDc	REDc	12670	27230	150	149	230	4	1	198	200	14.48	191	192	11.98	36.2	15.4	0.0	7	9	16.53
30	1	1	2	6	REDc	REDc	12920	27230	150	149	230	4	1	196	198	19.89	192	193	13.10	24.8	8.7	0.0	4	6	14.96
31	1	1	2	7	REG	REG	13160	27230	150	149	230	14	1	195	199	18.31	192	193	13.41	29.5	12.8	0.0	3	7	14.54
32	1	1	2	8	REG	REG	13430	27240	150	149	230	12	1	194	214	124.41	191	191	11.36	30.2	16.1	0.0	3	23	17.08
33	1	1	2	9	REGat	REGat	13670	27230	150	149	230	4	1	195	195	11.46	191	192	12.78	22.8	4.0	0.0	4	4	15.26
34	1	1	2	10	REGat	REGat	13920	27230	150	149	230	4	1	198	197	13.21	192	193	12.91	26.8	4.7	0.0	6	5	15.34
35	1	1	2	11	REGac	REGac	14180	27240	150	149	230	12	1	194	195	11.90	191	192	11.58	25.5	5.4	0.0	3	4	16.76
36	1	1	2	12	REGac	REGac	14430	27230	150	149	230	5	1	194	195	10.73	190	192	12.36	24.8	3.4	0.0	4	5	15.70
37	1	1	2	13	REGgg	REGgg	14686	27222	162	178	230	12	3	241	266	74.16	194	198	20.41	79.8	58.4	0.0	47	72	11.81
38	1	1	2	14	REGgg	REGgg	14950	27210	150	149	230	31	1	248	272	66.08	193	200	44.35	61.1	33.6	0.0	55	79	5.59
39	1	1	2	15	REGtg	REGtg	15180	27230	150	149	230	5	1	201	205	24.18	192	214	230.86	0.0	0.0	0.0	9	13	0.87
40	1	1	2	16	REGtg	REGtg	15410	27230	150	149	230	14	1	199	201	14.72	194	197	21.45	15.4	1.3	0.0	5	7	9.28
41	1	1	2	17	REGcg	REGcg	15670	27220	150	149	230	10	1	201	204	18.09	193	195	22.43	23.5	4.0	0.0	8	11	8.96
42	1	1	2	18	REGcg	REGcg	15930	27220	150	149	230	10	1	195	195	14.02	193	194	15.55	15.4	2.0	0.0	2	2	12.54
43	1	1	2	19	D143N (RGN)	D143N (RGN)	16180	27218	148	148	230	12	3	202	239	97.33	191	191	12.66	48.0	28.4	0.0	11	48	15.96
44	1	1	2	20	D143N (RGN)	D143N (RGN)	16435	27220	148	150	230	13	3	199	228	76.67	190	192	11.14	48.0	32.0	0.0	9	38	17.87
45	1	1	2	21	D143N (RGN)t	D143N (RGN)t	16685	27215	154	164	251	17	3	210	267	130.31	193	193	12.41	62.2	39.0	0.0	17	74	16.92
46	1	1	2	22	D143N (RGN)t	D143N (RGN)t	16935	27230	154	166	230	9	3	212	250	119.78	192	191	12.31	63.9	42.2	0.0	20	58	17.22
47	1	1	2	23	D143N (RGN)c	D143N (RGN)c	17175	27235	148	148	251	4	3	200	222	70.26	192	192	10.95	43.2	28.4	0.0	8	30	18.26
48	1	1	2	24	D143N (RGN)c	D143N (RGN)c	17425	27235	162	180	251	4	3	197	211	57.33	191	192	10.48	33.9	17.8	0.0	6	20	18.80
49	1	1	3	1	D143V (RGV)	D143V (RGV)	11696	27480	162	184	230	21	3	237	275	119.28	194	194	11.64	83.2	69.6	0.0	43	81	20.36
50	1	1	3	2	D143V (RGV)	D143V (RGV)	11939	27483	162	183	230	14	3	235	262	92.21	194	195	13.50	77.0	63.4	0.0	41	68	17.41
51	1	1	3	3	RGE-1 (GAA)	RGE-1 (GAA)	12170	27485	154	166	251	6	3	212	250	103.02	194	194	13.84	59.6	34.9	0.0	18	56	15.31
52	1	1	3	4	RGE-1 (GAA)	RGE-1 (GAA)	12425	27480	154	166	230	0	3	206	239	97.75	193	193	12.70	50.6	30.7	0.0	13	46	16.22
53	1	1	3	5	RGEc	RGEc	12670	27481	168	193	230	5	3	208	221	40.71	193	194	11.87	58.0	34.7	0.0	15	28	17.53
54	1	1	3	6	RGEc	RGEc	12925	27465	162	180	251	16	3	208	228	55.70	192	195	15.47	50.6	31.1	0.0	16	36	13.44
55	1	1	3	7	L144WT	L144WT	13183	27474	176	214	251	10	3	485	741	617.25	193	193	11.88	98.6	98.1	0.0	292	548	40.83
56	1	1	3	8	L144WT	L144WT	13432	27477	176	216	230	8	3	496	715	620.80	192	193	12.50	95.8	94.0	0.0	304	523	39.67
57	1	1	3	9	L144g	L144g	13675	27469	182	234	230	12	3	227	305	200.06	194	196	23.70	63.2	37.6	0.0	33	111	9.58
58	1	1	3	10	L144g	L144g	13919	27468	176	219	230	15	3	231	290	173.30	194	197	21.79	69.9	43.4	0.0	37	96	10.60
59	1	1	3	11	L144a	L144a	14185	27485	168	192	251	9	3	219	273	151.33	192	194	13.86	67.7	49.5	0.0	27	81	15.80
60	1	1	3	12	L144a	L144a	14428	27479	162	181	230	3	3	208	288	213.00	192	194	12.98	61.9	35.4	0.0	16	96	16.02
61	1	1	3	13	V144	V144	14696	27470	176	218	230	23	3	244	511	515.83	192	195	14.67	76.1	67.0	0.0	52	319	16.63
62	1	1	3	14	V144	V144	14924	27474	176	212	251	7	3	238	456	419.77	195	196	13.81	80.2	66.0	0.0	43	261	17.24
63	1	1	3	15	S144	S144	15165	27485	154	164	251	11	3	224	304	148.03	192	193	11.30	72.6	61.0	0.0	32	112	19.82
64	1	1	3	16	S144	S144	15407	27487	148	152	230	19	3	220	297	149.95	191	197	24.75	53.9	35.5	0.0	29	106	8.89
65	1	1	3	17	H146WT	H146WT	15659	27473	140	133	294	18	3	226	375	350.51	196	198	15.63	68.4	49.6	0.0	30	179	14.46
66	1	1	3	18	H146WT	H146WT	15915	27470	148	150	230	16	3	214	286	225.18	195	196	14.99	57.3	36.7	0.0	19	91	14.28
67	1	1	3	19	R146	R146	16181	27475	162	186	251	8	3	204	213	32.58	193	195	17.70	38.2	21.5	0.0	11	20	11.52
68	1	1	3	20	R146	R146	16436	27474	154	162	251	13	3	201	221	69.70	192	194	20.93	27.8	13.6	0.0	9	29	9.60
69	1	1	3	21	L146=H146t	L146=H146t	16677	27475	162	180	251	7	3	204	237	95.17	193	193	11.98	48.9	29.4	0.0	11	44	17.03
70	1	1	3	22	L146=H146t	L146=H146t	16915	27485	162	180	251	11	3	198	226	80.12	192	192	12.43	37.2	23.3	0.0	6	34	15.92
71	1	1	3	23	P146	P146	17170	27485	154	166	251	6	3	197	209	42.02	191	191	11.93	38.0	19.9	0.0	6	18	16.52
72	1	1	3	24	P146	P146	17422	27485	156	168	251	5	3	199	210	39.64	192	193	12.73	37.5	20.2	0.0	7	18	15.63
73	1	1	4	1	L147WT	L147WT	11683	27732	176	216	230	7	3	314	429	362.41	193	193	12.81	93.1	87.0	0.0	121	236	24.51
74	1	1	4	2	L147WT	L147WT	11930	27731	176	219	230	4	3	296	396	341.60	195	194	11.67	95.9	90.0	0.0	101	201	25.36
75	1	1	4	3	P147	P147	12168	27734	168	195	251	7	3	208	232	64.73	195	196	12.73	50.3	34.4	0.0	13	37	16.34
76	1	1	4	4	P147	P147	12425	27735	168	192	251	2	3	203	228	82.49	193	195	14.62	39.1	19.3	0.0	10	35	13.88
77	1	1	4	5	P147a	P147a	12665	27729	162	186	230	10	3	205	231	73.58	195	195	11.57	46.8	31.2	0.0	10	36	17.72
78	1	1	4	6	P147a	P147a	12941	27740	154	167	230	17	3	205	230	75.24	191	192	12.37	50.9	30.5	0.0	14	39	16.57
79	1	1	4	7	Oligo HIV Y115	Oligo HIV Y115	13187	27731	168	194	230	11	3	198	199	15.50	193	194	14.68	24.2	5.2	0.0	5	6	13.48
80	1	1	4	8	Oligo HIV Y115	Oligo HIV Y115	13441	27736	150	155	230	15	3	194	194	13.65	192	192	11.11	22.6	8.4	0.0	2	2	17.46
81	1	1	4	9	Oligo HIV M184a	Oligo HIV M184a	13670	27730	150	149	230	5	1	197	198	13.03	194	194	11.92	26.8	8.7	0.0	3	4	16.53
82	1	1	4	10	Oligo HIV M184a	Oligo HIV M184a	13920	27740	150	149	230	8	1	200	199	12.94	195	201	67.50	0.0	0.0	0.0	5	4	2.96
83	1	1	4	11	C - (H2O+S.S.)	C - (H2O+S.S.)	14180	27750	150	149	230	17	1	193	194	12.34	193	209	175.55	0.0	0.0	0.0	0	1	1.10
84	1	1	4	12	C - (H2O+S.S.)	C - (H2O+S.S.)	14430	27740	150	149	230	8	1	191	192	15.88	193	215	323.02	0.0	0.0	0.0	-1	0	0.59
85	1	1	4	13	C - (H2O+S.S.)	C - (H2O+S.S.)	14690	27750	150	149	230	22	1	194	195	12.36	195	196	14.43	10.1	3.4	0.0	0	0	13.45
86	1	1	4	14	C - (H2O+S.S.)	C - (H2O+S.S.)	14920	27750	150	149	230	17	1	193	194	11.24	195	197	15.16	8.1	0.7	0.0	-1	0	12.73
87	1	1	4	15	C - (H2O+S.S.)	C - (H2O+S.S.)	15170	27750	150	149	230	17	1	194	196	13.82	195	199	38.78	0.7	0.0	0.0	0	1	5.00
88	1	1	4	16	C - (H2O+S.S.)	C - (H2O+S.S.)	15410	27730	150	149	230	15	1	195	195	12.90	192	194	16.62	17.4	0.7	0.0	3	3	11.73
89	1	1	4	17	C - (H2O+S.S.)	C - (H2O+S.S.)	15660	27730	150	149	230	15	1	193	193	12.33	194	194	17.89	4.7	0.7	0.0	0	0	10.79
90	1	1	4	18	C - (H2O+S.S.)	C - (H2O+S.S.)	15920	27750	150	149	230	17	1	190	190	11.97	192	192	11.51	9.4	0.7	0.0	-1	-1	16.50
91	1	1	4	19	C - (H2O+S.S.)	C - (H2O+S.S.)	16170	27750	150	149	230	17	1	193	193	13.78	194	198	22.95	5.4	0.7	0.0	0	0	8.41
92	1	1	4	20	C - (H2O+S.S.)	C - (H2O+S.S.)	16420	27750	150	149	230	17	1	192	193	13.67	193	195	17.61	5.4	1.3	0.0	0	0	10.90
93	1	1	4	21	C - (H2O+S.S.)	C - (H2O+S.S.)	16660	27750	150	149	230	22	1	194	194	12.41	191	193	11.42	23.5	4.0	0.0	3	3	16.98
94	1	1	4	22	C - (H2O+S.S.)	C - (H2O+S.S.)	16920	27750	150	149	230	17	1	191	191	11.20	192	193	13.54	9.4	0.7	0.0	0	0	14.11
95	1	1	4	23	CIF	CIF	17185	27728	168	196	230	10	3	328	367	190.32	192	192	10.84	94.9	89.8	0.0	136	175	30.24
96	1	1	4	24	CIF	CIF	17427	27735	176	212	251	1	3	302	362	240.56	192	202	87.47	59.0	25.5	0.0	110	170	3.45
END DATA
