# Supplementary material for: Microarray-based identification of antigenic variants of foot-and-mouth disease virus: a bioinformatics quality assessment
Source: BMC Genomics. 2006 May 18;7:117. doi: 10.1186/1471-2164-7-117 (PMC1481559; doi:10.1186/1471-2164-7-117)
Supplement: Additional File 1 — They are obtained using the Agilent and Scan Array Express (Perkin Elmer Life Sciences) analysis software for reading and quantifying the hybridization images. [file 1471-2164-7-117-S1.zip › I-10-RED-2-4C.csv]

BEGIN HEADER
PerkinElmer Life Sciences.
ScanArrayCSVFileFormat	2.00
ScanArray Express	2.00
Number_of_Columns	26
END HEADER
BEGIN GENERAL INFO
DateTime	2005/01/20 18:50
GalFile	D:\303\AFTOCHIP\AFTOCHIP 2.1\ARCHIVO GAL AFTOCHIP 2.1.gal
Scanner	Model: Serial No.:
User Name	303
Computer Name
Protocol	Easy Quant
Quantitation Method	Adaptive Circle
Quality Confidence Calculation	SignalToNoise
User comments
Image Origin	0	0
Temperature	0
Laser Powers	0
Laser On Time	0
PMT Voltages	0
END GENERAL INFO
BEGIN QUANTITATION PARAMETERS
Min Percentile	50
Max Percentile	200
END QUANTITATION PARAMETERS
BEGIN QUALITY MEASUREMENTS
Min Signal To Noise	3
END QUALITY MEASUREMENTS
BEGIN ARRAY PATTERN INFO
Units	�m
Array Rows	1
Array Columns	1
Spot Rows	4
Spot Columns	24
Array Row Spacing	4500.000000
Array Column Spacing	4500.000000
Spot Row Spacing	258.000000
Spot Column Spacing	250.000000
Spot Diameter	150
Interstitial	0
Spots Per Array	96
Total Spots	96
END ARRAY PATTERN INFO
BEGIN IMAGE INFO
ImageID	Channel	Image	Fluorophore	Barcode	Units	X Units Per Pixel	Y Units Per Pixel	X Offset	Y Offset	Status
-1	CH1	D:\303\AFTOCHIP\AFTOCHIP 2.1\Celia\4� Celia 1� impresi�n\RED REG Chip 10_SLOT03_S01.tif	Unknown	Unknown	�m	10.000000	10.000000	0.000000	0.000000	Control Image
END IMAGE INFO
BEGIN NORMALIZATION INFO
Normalization Method	LOWESS
END NORMALIZATION INFO
BEGIN DATA
Index	Array Row	Array Column	Spot Row	Spot Column	Name	ID	X	Y	Diameter	F Pixels	B Pixels	Footprint	Flags	Ch1 Median	Ch1 Mean	Ch1 SD	Ch1 B Median	Ch1 B Mean	Ch1 B SD	Ch1 % > B + 1 SD	Ch1 % > B + 2 SD	Ch1 F % Sat.	Ch1 Median - B	Ch1 Mean - B	Ch1 SignalNoiseRatio
1	1	1	1	1	CIF	CIF	11930	27029	176	219	230	6	3	514	646	653.97	205	208	24.90	91.8	85.8	0.0	309	441	20.64
2	1	1	1	2	CIF	CIF	12180	27033	176	217	251	7	3	509	649	645.09	203	204	12.61	91.2	88.5	0.0	306	446	40.37
3	1	1	1	3	S139WT	S139WT	12428	27031	156	170	251	4	3	232	258	92.08	203	204	12.04	74.1	53.5	0.0	29	55	19.27
4	1	1	1	4	S139WT	S139WT	12684	27029	156	167	230	10	3	241	270	89.32	215	215	16.57	62.3	41.9	0.0	26	55	14.55
5	1	1	1	5	G139	G139	12925	27030	170	196	230	1	3	238	247	38.48	223	225	14.09	50.0	27.0	0.0	15	24	16.90
6	1	1	1	6	G139	G139	13160	27045	162	184	251	20	3	236	248	41.91	224	222	12.66	49.5	29.9	0.0	12	24	18.64
7	1	1	1	7	G139t	G139t	13415	27040	154	166	230	12	3	217	225	21.76	212	213	16.15	39.8	14.5	0.0	5	13	13.44
8	1	1	1	8	G139t	G139t	13665	27035	156	164	251	9	3	211	214	17.58	205	205	11.48	36.0	22.6	0.0	6	9	18.38
9	1	1	1	9	G139c	G139c	13920	27030	150	149	230	3	1	205	206	14.10	205	204	12.49	22.1	2.7	0.0	0	1	16.42
10	1	1	1	10	G139c	G139c	14117	27023	150	154	251	56	3	209	212	23.12	212	224	33.90	3.9	1.3	0.0	-2	0	6.17
11	1	1	1	11	I139	I139	14449	27023	150	154	251	26	3	206	207	13.68	208	217	29.93	2.6	0.0	0.0	-1	0	6.88
12	1	1	1	12	I139	I139	14670	27030	150	149	230	3	1	206	207	13.51	203	204	11.68	24.8	8.7	0.0	3	4	17.64
13	1	1	1	13	N139	N139	14920	27030	150	149	230	3	1	206	205	12.45	202	203	11.36	22.1	4.7	0.0	4	3	18.14
14	1	1	1	14	N139	N139	15170	27030	150	149	230	3	1	207	208	13.27	203	204	11.29	29.5	9.4	0.0	4	5	18.33
15	1	1	1	15	T139	T139	15420	27030	150	149	230	3	1	208	208	15.26	204	206	14.16	25.5	6.0	0.0	4	4	14.69
16	1	1	1	16	T139	T139	15680	27030	150	149	230	6	1	207	207	12.60	203	204	12.82	24.2	6.7	0.0	4	4	16.14
17	1	1	1	17	RGD-WT1	RGD-WT1	15930	27040	156	177	230	11	3	225	232	31.38	199	201	11.37	75.7	57.6	0.0	26	33	19.79
18	1	1	1	18	RGD-WT1	RGD-WT1	16178	27039	162	181	230	9	3	220	228	30.11	201	202	11.33	69.1	44.2	0.0	19	27	19.43
19	1	1	1	19	RRD	RRD	16450	27030	150	149	230	26	1	204	204	12.05	203	204	12.10	12.8	3.4	0.0	1	1	16.86
20	1	1	1	20	RRD	RRD	16670	27030	150	149	230	3	1	202	203	12.56	203	203	13.14	14.1	3.4	0.0	0	0	15.37
21	1	1	1	21	RRDt	RRDt	16920	27030	150	149	230	3	1	204	205	12.14	202	202	12.84	20.8	4.0	0.0	2	3	15.88
22	1	1	1	22	RRDt	RRDt	17170	27030	150	149	230	3	1	204	206	23.93	201	202	11.62	24.8	8.7	0.0	3	5	17.55
23	1	1	1	23	RRDc	RRDc	17420	27030	150	149	230	3	1	202	203	12.84	201	203	12.34	24.2	2.0	0.0	1	2	16.37
24	1	1	1	24	RRDc	RRDc	17670	27030	150	149	230	3	1	200	202	13.41	201	201	11.99	22.1	2.7	0.0	0	1	16.68
25	1	1	2	1	RED	RED	11933	27288	168	195	251	9	3	255	426	521.27	206	210	20.98	80.0	57.4	0.0	49	220	12.16
26	1	1	2	2	RED	RED	12169	27291	162	181	251	5	3	258	450	556.47	204	204	10.79	87.3	77.9	0.0	54	246	23.92
27	1	1	2	3	REDt	REDt	12430	27310	150	149	230	23	1	214	215	16.56	206	206	11.74	43.0	18.8	0.0	8	9	18.23
28	1	1	2	4	REDt	REDt	12679	27294	150	155	251	7	3	221	222	16.82	217	217	18.72	24.5	4.5	0.0	4	5	11.81
29	1	1	2	5	REDc	REDc	12920	27290	150	149	230	4	1	235	236	16.77	227	231	34.65	8.1	0.0	0.0	8	9	6.78
30	1	1	2	6	REDc	REDc	13165	27295	154	164	251	10	3	228	231	16.60	220	219	12.97	41.5	18.9	0.0	8	11	17.58
31	1	1	2	7	REG	REG	13416	27298	170	201	251	12	3	234	262	86.96	211	212	14.51	65.7	41.8	0.0	23	51	16.13
32	1	1	2	8	REG	REG	13655	27290	162	184	230	18	3	220	247	73.21	204	204	11.72	60.9	40.2	0.0	16	43	18.77
33	1	1	2	9	REGat	REGat	13915	27290	156	166	230	8	3	205	211	26.95	205	205	11.81	27.7	14.5	0.0	0	6	17.35
34	1	1	2	10	REGat	REGat	14157	27290	170	198	230	16	3	218	228	35.06	225	232	31.43	14.6	7.1	0.0	-6	3	6.94
35	1	1	2	11	REGac	REGac	14439	27297	148	146	251	17	3	216	227	36.14	216	227	36.10	17.1	8.9	0.0	0	11	5.98
36	1	1	2	12	REGac	REGac	14670	27295	176	216	251	7	3	209	215	26.60	203	205	12.49	37.5	14.8	0.0	6	12	16.74
37	1	1	2	13	REGgg	REGgg	14910	27290	150	149	230	13	1	207	206	12.97	205	205	12.00	17.4	4.0	0.0	2	1	17.24
38	1	1	2	14	REGgg	REGgg	15160	27280	150	149	230	15	1	206	207	11.85	204	204	11.62	20.8	4.0	0.0	2	3	17.73
39	1	1	2	15	REGtg	REGtg	15420	27290	150	149	230	4	1	206	206	11.12	203	203	11.39	26.8	2.7	0.0	3	3	18.08
40	1	1	2	16	REGtg	REGtg	15670	27290	150	149	230	4	1	205	204	12.54	204	204	12.27	16.8	3.4	0.0	1	0	16.70
41	1	1	2	17	REGcg	REGcg	15930	27290	150	149	230	7	1	202	203	12.69	203	213	99.81	0.0	0.0	0.0	0	0	2.02
42	1	1	2	18	REGcg	REGcg	16180	27290	150	149	230	7	1	204	204	11.01	203	203	10.84	16.1	2.7	0.0	1	1	18.81
43	1	1	2	19	D143N (RGN)	D143N (RGN)	16420	27290	150	149	230	4	1	203	205	11.89	203	204	11.09	20.8	4.7	0.0	0	2	18.31
44	1	1	2	20	D143N (RGN)	D143N (RGN)	16670	27290	150	149	230	4	1	202	202	11.49	204	203	13.15	8.7	1.3	0.0	-1	-1	15.36
45	1	1	2	21	D143N (RGN)t	D143N (RGN)t	16920	27290	150	149	230	4	1	201	202	12.86	203	203	12.22	15.4	4.0	0.0	-1	0	16.45
46	1	1	2	22	D143N (RGN)t	D143N (RGN)t	17170	27290	150	149	230	4	1	203	203	12.39	202	203	12.93	15.4	3.4	0.0	1	1	15.70
47	1	1	2	23	D143N (RGN)c	D143N (RGN)c	17420	27290	150	149	230	4	1	203	204	12.92	201	202	11.31	23.5	8.1	0.0	2	3	17.95
48	1	1	2	24	D143N (RGN)c	D143N (RGN)c	17670	27290	150	149	230	4	1	208	208	11.81	203	203	11.93	27.5	5.4	0.0	5	5	17.43
49	1	1	3	1	D143V (RGV)	D143V (RGV)	11910	27570	150	149	230	27	1	208	209	13.04	209	226	200.44	0.0	0.0	0.0	0	0	1.04
50	1	1	3	2	D143V (RGV)	D143V (RGV)	12170	27560	150	149	230	14	1	208	207	13.10	205	205	11.56	23.5	4.0	0.0	3	2	18.00
51	1	1	3	3	RGE-1 (GAA)	RGE-1 (GAA)	12430	27550	150	149	230	7	1	207	207	12.81	204	205	12.14	21.5	4.0	0.0	3	3	17.06
52	1	1	3	4	RGE-1 (GAA)	RGE-1 (GAA)	12680	27550	150	149	230	7	1	207	206	12.70	211	211	15.81	5.4	0.0	0.0	-3	-4	13.09
53	1	1	3	5	RGEc	RGEc	12930	27550	150	149	230	7	1	225	223	13.57	221	223	13.91	20.1	3.4	0.0	4	2	16.18
54	1	1	3	6	RGEc	RGEc	13170	27540	150	149	230	6	1	213	213	12.15	220	219	13.12	4.0	0.7	0.0	-6	-6	16.23
55	1	1	3	7	L144WT	L144WT	13426	27545	184	242	171	2	3	284	404	288.26	213	212	13.39	90.1	81.0	0.0	71	191	21.21
56	1	1	3	8	L144WT	L144WT	13679	27548	176	219	251	5	3	262	404	305.52	204	204	12.88	85.8	73.1	0.0	58	200	20.34
57	1	1	3	9	L144g	L144g	13930	27560	150	149	230	15	1	204	206	13.73	204	205	11.40	21.5	7.4	0.0	0	2	17.90
58	1	1	3	10	L144g	L144g	14153	27557	170	201	251	22	3	235	239	29.10	222	225	21.81	38.3	15.4	0.0	13	17	10.78
59	1	1	3	11	L144a	L144a	14425	27550	148	150	230	3	3	213	225	53.60	214	218	21.63	16.7	9.3	0.0	0	11	9.85
60	1	1	3	12	L144a	L144a	14665	27550	156	166	230	9	3	211	221	42.94	205	205	12.95	32.5	15.1	0.0	6	16	16.29
61	1	1	3	13	V144	V144	14915	27545	176	216	251	8	3	218	348	248.02	203	205	13.45	52.3	35.6	0.0	15	145	16.21
62	1	1	3	14	V144	V144	15161	27545	176	220	251	12	3	215	341	242.70	204	204	11.41	49.5	35.5	0.0	11	137	18.85
63	1	1	3	15	S144	S144	15420	27540	150	149	230	6	1	205	206	12.28	202	203	11.91	29.5	4.0	0.0	3	4	17.21
64	1	1	3	16	S144	S144	15680	27550	150	149	230	7	1	206	206	12.84	204	203	11.63	18.8	5.4	0.0	2	2	17.71
65	1	1	3	17	H146WT	H146WT	15930	27545	156	166	251	7	3	215	254	138.89	203	204	11.44	50.6	30.7	0.0	12	51	18.80
66	1	1	3	18	H146WT	H146WT	16175	27550	148	150	230	3	3	216	256	138.88	204	204	16.49	44.0	22.0	0.0	12	52	13.10
67	1	1	3	19	R146	R146	16430	27545	156	166	251	7	3	210	215	26.45	203	205	16.21	27.1	12.0	0.0	7	12	12.96
68	1	1	3	20	R146	R146	16680	27545	162	184	251	7	3	209	213	26.48	204	206	21.49	16.8	7.6	0.0	5	9	9.73
69	1	1	3	21	L146=H146t	L146=H146t	16925	27550	170	196	230	3	3	205	207	17.58	202	202	11.16	24.0	10.7	0.0	3	5	18.37
70	1	1	3	22	L146=H146t	L146=H146t	17175	27550	162	184	230	3	3	205	207	20.04	202	203	11.60	24.5	11.4	0.0	3	5	17.67
71	1	1	3	23	P146	P146	17420	27550	150	149	230	5	1	207	209	14.01	204	204	11.94	26.2	8.1	0.0	3	5	17.34
72	1	1	3	24	P146	P146	17670	27540	150	149	230	6	1	204	206	14.35	202	204	11.97	25.5	8.1	0.0	2	4	17.04
73	1	1	4	1	L147WT	L147WT	11928	27800	170	200	230	6	4	267	399	409.13	207	225	200.65	14.5	10.5	0.0	60	192	1.33
74	1	1	4	2	L147WT	L147WT	12175	27800	176	216	230	4	3	262	369	348.09	203	205	12.46	87.5	76.9	0.0	59	166	21.02
75	1	1	4	3	P147	P147	12435	27800	162	184	230	12	3	212	220	31.62	206	206	13.40	31.5	14.7	0.0	6	14	15.82
76	1	1	4	4	P147	P147	12684	27806	162	180	251	10	3	212	223	35.50	207	208	13.34	32.2	20.0	0.0	5	16	15.89
77	1	1	4	5	P147a	P147a	12925	27795	168	192	251	9	3	233	244	44.18	221	221	13.37	46.9	24.5	0.0	12	23	17.43
78	1	1	4	6	P147a	P147a	13169	27793	168	194	251	12	3	228	240	45.17	217	217	14.50	45.4	22.2	0.0	11	23	15.73
79	1	1	4	7	Oligo HIV Y115	Oligo HIV Y115	13417	27797	150	154	251	10	3	217	217	13.24	214	214	13.36	20.1	5.2	0.0	3	3	16.24
80	1	1	4	8	Oligo HIV Y115	Oligo HIV Y115	13680	27810	150	149	230	9	1	209	209	12.67	203	204	12.47	24.8	6.7	0.0	6	6	16.76
81	1	1	4	9	Oligo HIV M184a	Oligo HIV M184a	13930	27800	150	149	230	7	1	204	205	11.93	205	205	12.19	15.4	3.4	0.0	0	0	16.74
82	1	1	4	10	Oligo HIV M184a	Oligo HIV M184a	14180	27800	150	149	230	7	1	230	231	14.20	223	223	15.90	22.1	6.0	0.0	7	8	14.46
83	1	1	4	11	C - (H2O+S.S.)	C - (H2O+S.S.)	14430	27800	150	149	230	7	1	207	206	13.09	210	210	15.13	6.0	0.7	0.0	-2	-3	13.68
84	1	1	4	12	C - (H2O+S.S.)	C - (H2O+S.S.)	14680	27800	150	149	230	7	1	205	205	13.64	204	205	13.26	17.4	0.7	0.0	1	1	15.46
85	1	1	4	13	C - (H2O+S.S.)	C - (H2O+S.S.)	14920	27800	150	149	230	4	1	203	204	12.39	204	205	12.38	14.8	4.0	0.0	0	0	16.39
86	1	1	4	14	C - (H2O+S.S.)	C - (H2O+S.S.)	15170	27790	150	149	230	14	1	202	205	12.60	203	203	11.55	19.5	4.7	0.0	0	2	17.49
87	1	1	4	15	C - (H2O+S.S.)	C - (H2O+S.S.)	15430	27800	150	149	230	7	1	207	207	10.67	205	204	12.22	16.8	2.0	0.0	2	2	16.94
88	1	1	4	16	C - (H2O+S.S.)	C - (H2O+S.S.)	15680	27800	150	149	230	7	1	205	205	10.95	203	203	12.34	12.1	1.3	0.0	2	2	16.61
89	1	1	4	17	C - (H2O+S.S.)	C - (H2O+S.S.)	15930	27800	150	149	230	7	1	205	205	12.74	205	205	11.71	14.1	3.4	0.0	0	0	17.50
90	1	1	4	18	C - (H2O+S.S.)	C - (H2O+S.S.)	16180	27800	150	149	230	7	1	203	205	11.61	204	205	11.92	20.8	4.0	0.0	0	1	17.02
91	1	1	4	19	C - (H2O+S.S.)	C - (H2O+S.S.)	16430	27800	150	149	230	7	1	203	204	12.53	206	206	11.64	15.4	2.7	0.0	-2	-1	17.44
92	1	1	4	20	C - (H2O+S.S.)	C - (H2O+S.S.)	16680	27800	150	149	230	7	1	204	205	11.50	203	205	32.88	0.7	0.0	0.0	1	2	6.20
93	1	1	4	21	C - (H2O+S.S.)	C - (H2O+S.S.)	16930	27800	150	149	230	7	1	203	203	11.96	203	203	12.05	14.8	2.7	0.0	0	0	16.85
94	1	1	4	22	C - (H2O+S.S.)	C - (H2O+S.S.)	17170	27800	150	149	230	4	1	206	205	11.37	199	200	11.71	28.9	5.4	0.0	7	6	17.59
95	1	1	4	23	CIF	CIF	17422	27791	170	200	251	13	3	460	571	492.69	204	203	11.76	100.0	100.0	0.0	256	367	39.11
96	1	1	4	24	CIF	CIF	17676	27789	176	218	230	16	3	451	542	459.76	202	203	11.91	99.1	96.3	0.0	249	340	37.86
END DATA
