# Supplementary material for: Microarray-based identification of antigenic variants of foot-and-mouth disease virus: a bioinformatics quality assessment
Source: BMC Genomics. 2006 May 18;7:117. doi: 10.1186/1471-2164-7-117 (PMC1481559; doi:10.1186/1471-2164-7-117)
Supplement: Additional File 1 — They are obtained using the Agilent and Scan Array Express (Perkin Elmer Life Sciences) analysis software for reading and quantifying the hybridization images. [file 1471-2164-7-117-S1.zip › I-10-REG-1-4C.csv]

BEGIN HEADER
PerkinElmer Life Sciences.
ScanArrayCSVFileFormat	2.00
ScanArray Express	2.00
Number_of_Columns	26
END HEADER
BEGIN GENERAL INFO
DateTime	2005/01/20 19:05
GalFile	D:\303\AFTOCHIP\AFTOCHIP 2.1\ARCHIVO GAL AFTOCHIP 2.1.gal
Scanner	Model: Serial No.:
User Name	303
Computer Name
Protocol	Easy Quant
Quantitation Method	Adaptive Circle
Quality Confidence Calculation	SignalToNoise
User comments
Image Origin	0	0
Temperature	0
Laser Powers	0
Laser On Time	0
PMT Voltages	0
END GENERAL INFO
BEGIN QUANTITATION PARAMETERS
Min Percentile	50
Max Percentile	200
END QUANTITATION PARAMETERS
BEGIN QUALITY MEASUREMENTS
Min Signal To Noise	3
END QUALITY MEASUREMENTS
BEGIN ARRAY PATTERN INFO
Units	�m
Array Rows	1
Array Columns	1
Spot Rows	4
Spot Columns	24
Array Row Spacing	4500.000000
Array Column Spacing	4500.000000
Spot Row Spacing	258.000000
Spot Column Spacing	250.000000
Spot Diameter	150
Interstitial	0
Spots Per Array	96
Total Spots	96
END ARRAY PATTERN INFO
BEGIN IMAGE INFO
ImageID	Channel	Image	Fluorophore	Barcode	Units	X Units Per Pixel	Y Units Per Pixel	X Offset	Y Offset	Status
-1	CH1	D:\303\AFTOCHIP\AFTOCHIP 2.1\Celia\4� Celia 1� impresi�n\RED REG Chip 10_SLOT03_S01.tif	Unknown	Unknown	�m	10.000000	10.000000	0.000000	0.000000	Control Image
END IMAGE INFO
BEGIN NORMALIZATION INFO
Normalization Method	LOWESS
END NORMALIZATION INFO
BEGIN DATA
Index	Array Row	Array Column	Spot Row	Spot Column	Name	ID	X	Y	Diameter	F Pixels	B Pixels	Footprint	Flags	Ch1 Median	Ch1 Mean	Ch1 SD	Ch1 B Median	Ch1 B Mean	Ch1 B SD	Ch1 % > B + 1 SD	Ch1 % > B + 2 SD	Ch1 F % Sat.	Ch1 Median - B	Ch1 Mean - B	Ch1 SignalNoiseRatio
1	1	1	1	1	CIF	CIF	2955	51931	170	198	251	15	3	311	443	339.46	202	204	36.34	73.7	58.1	0.0	109	241	8.56
2	1	1	1	2	CIF	CIF	3188	51946	174	209	251	16	3	309	431	282.94	198	199	12.40	87.6	77.5	0.0	111	233	24.92
3	1	1	1	3	S139WT	S139WT	3440	51955	162	184	251	16	3	212	220	26.58	199	200	11.18	54.9	35.3	0.0	13	21	18.97
4	1	1	1	4	S139WT	S139WT	3675	51950	176	216	230	29	3	209	215	25.35	200	200	11.81	44.9	25.0	0.0	9	15	17.70
5	1	1	1	5	G139	G139	3938	51950	134	120	294	16	3	207	207	16.02	198	199	11.97	42.5	18.3	0.0	9	9	17.30
6	1	1	1	6	G139	G139	4210	51940	150	149	230	8	1	205	205	13.92	197	201	12.56	35.6	9.4	0.0	8	8	16.32
7	1	1	1	7	G139t	G139t	4450	51950	150	149	230	5	1	203	203	13.30	201	201	10.59	26.8	7.4	0.0	2	2	19.18
8	1	1	1	8	G139t	G139t	4700	51950	150	149	230	5	1	206	208	26.35	199	199	12.92	30.2	10.7	0.0	7	9	15.94
9	1	1	1	9	G139c	G139c	4960	51940	150	149	230	8	1	199	201	12.76	200	201	11.91	19.5	5.4	0.0	0	1	16.70
10	1	1	1	10	G139c	G139c	5210	51940	150	149	230	8	1	202	202	10.64	199	199	11.47	21.5	4.0	0.0	3	3	17.60
11	1	1	1	11	I139	I139	5460	51940	150	149	230	8	1	203	203	11.89	199	200	11.59	25.5	4.7	0.0	4	4	17.51
12	1	1	1	12	I139	I139	5710	51940	150	149	230	8	1	200	201	12.52	201	202	15.14	8.7	1.3	0.0	0	0	13.21
13	1	1	1	13	N139	N139	5950	51960	150	149	230	13	1	202	202	11.38	200	200	10.49	20.1	6.0	0.0	2	2	19.26
14	1	1	1	14	N139	N139	6210	51960	150	149	230	14	1	204	204	11.44	199	200	11.09	27.5	6.0	0.0	5	5	18.40
15	1	1	1	15	T139	T139	6460	51940	150	149	230	8	1	206	207	18.79	202	202	11.67	25.5	6.7	0.0	4	5	17.65
16	1	1	1	16	T139	T139	6710	51950	150	149	230	6	1	203	206	14.96	200	202	11.92	34.9	11.4	0.0	3	6	17.03
17	1	1	1	17	RGD-WT1	RGD-WT1	6965	51955	156	164	251	13	3	214	216	21.05	200	200	11.27	53.7	34.1	0.0	14	16	18.98
18	1	1	1	18	RGD-WT1	RGD-WT1	7210	51955	148	150	251	9	3	211	213	17.69	201	201	11.69	48.0	30.0	0.0	10	12	18.05
19	1	1	1	19	RRD	RRD	7460	51960	150	149	230	14	1	201	202	11.61	201	201	13.99	12.1	2.0	0.0	0	1	14.37
20	1	1	1	20	RRD	RRD	7710	51940	150	149	230	8	1	201	201	12.48	201	201	12.21	17.4	1.3	0.0	0	0	16.46
21	1	1	1	21	RRDt	RRDt	7960	51940	150	149	230	8	1	205	205	12.41	202	204	19.78	10.7	0.7	0.0	3	3	10.37
22	1	1	1	22	RRDt	RRDt	8210	51940	150	149	230	8	1	206	206	13.12	202	203	17.32	12.8	2.7	0.0	4	4	11.89
23	1	1	1	23	RRDc	RRDc	8460	51940	150	149	230	8	1	204	204	12.42	206	207	16.03	8.1	0.7	0.0	-1	-1	12.73
24	1	1	1	24	RRDc	RRDc	8710	51940	150	149	230	8	1	204	204	12.05	202	202	12.93	20.8	2.7	0.0	2	2	15.78
25	1	1	2	1	RED	RED	2940	52210	150	149	230	15	1	199	202	13.20	198	207	70.23	0.0	0.0	0.0	1	4	2.83
26	1	1	2	2	RED	RED	3190	52210	150	149	230	15	1	201	202	13.52	199	198	12.02	21.5	6.0	0.0	2	3	16.73
27	1	1	2	3	REDt	REDt	3450	52210	150	149	230	6	1	200	201	12.27	198	198	11.28	22.1	6.0	0.0	2	3	17.73
28	1	1	2	4	REDt	REDt	3690	52210	150	149	230	15	1	203	203	13.70	200	207	56.93	0.0	0.0	0.0	3	3	3.57
29	1	1	2	5	REDc	REDc	3960	52200	150	149	230	7	1	199	200	12.10	201	200	11.51	16.8	4.0	0.0	-1	0	17.29
30	1	1	2	6	REDc	REDc	4200	52200	150	149	230	6	1	202	203	11.46	202	201	12.23	18.1	2.0	0.0	0	1	16.52
31	1	1	2	7	REG	REG	4445	52205	154	164	251	9	3	227	304	152.34	201	201	11.73	65.9	53.7	0.0	26	103	19.35
32	1	1	2	8	REG	REG	4690	52210	162	177	230	15	3	223	302	152.22	200	200	11.06	67.2	51.4	0.0	23	102	20.17
33	1	1	2	9	REGat	REGat	4950	52210	150	149	230	6	1	203	203	11.46	200	201	14.68	16.8	0.7	0.0	3	3	13.83
34	1	1	2	10	REGat	REGat	5210	52200	150	149	230	7	1	201	201	12.75	200	200	12.27	18.1	4.0	0.0	1	1	16.38
35	1	1	2	11	REGac	REGac	5460	52200	150	149	230	7	1	204	205	13.79	200	200	12.80	26.2	8.7	0.0	4	5	15.94
36	1	1	2	12	REGac	REGac	5700	52210	150	149	230	6	1	202	204	11.64	199	212	124.41	0.0	0.0	0.0	3	5	1.62
37	1	1	2	13	REGgg	REGgg	5945	52225	162	180	251	22	3	211	215	18.19	200	201	12.06	47.2	27.8	0.0	11	15	17.50
38	1	1	2	14	REGgg	REGgg	6215	52230	162	184	230	27	3	213	217	25.11	200	200	12.21	51.1	31.5	0.0	13	17	17.45
39	1	1	2	15	REGtg	REGtg	6460	52220	150	149	230	15	1	206	207	12.68	201	201	11.46	28.9	10.7	0.0	5	6	17.98
40	1	1	2	16	REGtg	REGtg	6710	52200	150	149	230	7	1	205	205	15.48	202	201	12.50	27.5	8.7	0.0	3	3	16.40
41	1	1	2	17	REGcg	REGcg	6960	52200	150	149	230	7	1	202	203	12.46	200	200	12.32	20.1	4.0	0.0	2	3	16.39
42	1	1	2	18	REGcg	REGcg	7200	52210	150	149	230	6	1	204	204	12.96	202	201	12.18	19.5	4.7	0.0	2	2	16.74
43	1	1	2	19	D143N (RGN)	D143N (RGN)	7450	52200	150	149	230	6	1	198	198	12.70	201	201	12.29	10.7	1.3	0.0	-2	-2	16.11
44	1	1	2	20	D143N (RGN)	D143N (RGN)	7710	52200	150	149	230	7	1	203	202	11.75	202	202	16.33	6.7	0.7	0.0	1	0	12.43
45	1	1	2	21	D143N (RGN)t	D143N (RGN)t	7960	52200	150	149	230	7	1	203	203	12.51	200	200	11.49	25.5	7.4	0.0	3	3	17.67
46	1	1	2	22	D143N (RGN)t	D143N (RGN)t	8210	52200	150	149	230	7	1	206	205	12.11	201	201	10.52	32.9	6.7	0.0	5	4	19.59
47	1	1	2	23	D143N (RGN)c	D143N (RGN)c	8460	52200	150	149	230	7	1	202	203	12.51	202	202	16.09	10.7	0.0	0.0	0	1	12.56
48	1	1	2	24	D143N (RGN)c	D143N (RGN)c	8710	52200	150	149	230	7	1	207	210	19.98	203	203	11.58	30.2	14.8	0.0	4	7	17.88
49	1	1	3	1	D143V (RGV)	D143V (RGV)	2950	52470	150	149	230	8	1	204	203	13.98	201	200	11.83	24.2	4.7	0.0	3	2	17.25
50	1	1	3	2	D143V (RGV)	D143V (RGV)	3210	52470	150	149	230	8	1	201	202	11.31	199	199	17.26	9.4	0.0	0.0	2	3	11.64
51	1	1	3	3	RGE-1 (GAA)	RGE-1 (GAA)	3460	52460	150	149	230	6	1	200	201	11.90	199	199	11.63	20.1	4.0	0.0	1	2	17.20
52	1	1	3	4	RGE-1 (GAA)	RGE-1 (GAA)	3710	52460	150	149	230	6	1	200	201	12.31	199	199	12.34	21.5	2.0	0.0	1	2	16.20
53	1	1	3	5	RGEc	RGEc	3960	52460	150	149	230	6	1	203	203	12.27	199	199	11.26	26.2	6.0	0.0	4	4	18.03
54	1	1	3	6	RGEc	RGEc	4210	52470	150	149	230	8	1	204	207	23.86	201	202	25.57	8.1	2.7	0.0	3	6	7.98
55	1	1	3	7	L144WT	L144WT	4455	52468	154	160	251	5	3	229	236	35.12	200	200	11.57	68.8	52.5	0.0	29	36	19.80
56	1	1	3	8	L144WT	L144WT	4676	52473	154	162	251	30	3	220	234	37.88	198	199	12.30	63.0	46.9	0.0	22	36	17.89
57	1	1	3	9	L144g	L144g	4940	52470	150	149	230	16	1	201	201	11.33	201	201	13.23	12.8	2.0	0.0	0	0	15.19
58	1	1	3	10	L144g	L144g	5210	52460	150	149	230	6	1	202	205	40.55	200	200	12.86	20.8	4.7	0.0	2	5	15.71
59	1	1	3	11	L144a	L144a	5455	52465	170	208	251	2	3	208	214	24.72	200	201	17.95	28.8	15.4	0.0	8	14	11.59
60	1	1	3	12	L144a	L144a	5710	52460	150	149	230	6	1	211	216	26.62	201	211	121.79	0.0	0.0	0.0	10	15	1.73
61	1	1	3	13	V144	V144	5950	52475	156	166	251	13	3	207	222	49.36	201	204	29.72	17.5	10.2	0.0	6	21	6.96
62	1	1	3	14	V144	V144	6204	52474	156	166	251	11	3	206	232	63.14	200	199	11.95	45.2	29.5	0.0	6	32	17.25
63	1	1	3	15	S144	S144	6450	52470	150	149	230	8	1	203	203	13.28	200	201	21.21	6.0	0.7	0.0	3	3	9.57
64	1	1	3	16	S144	S144	6710	52450	150	149	230	14	1	202	203	13.67	199	199	10.97	29.5	13.4	0.0	3	4	18.41
65	1	1	3	17	H146WT	H146WT	6955	52445	156	164	251	17	3	215	259	96.65	200	200	12.30	56.1	39.0	0.0	15	59	17.48
66	1	1	3	18	H146WT	H146WT	7190	52465	156	166	251	15	3	214	254	90.65	202	201	11.91	50.0	38.0	0.0	12	52	17.97
67	1	1	3	19	R146	R146	7445	52455	142	140	251	12	3	207	211	22.88	201	200	12.38	36.4	19.3	0.0	6	10	16.72
68	1	1	3	20	R146	R146	7695	52455	162	180	251	12	3	207	211	18.26	201	202	11.02	32.2	20.6	0.0	6	10	18.78
69	1	1	3	21	L146=H146t	L146=H146t	7960	52460	150	149	230	6	1	207	209	14.80	200	201	11.75	41.6	14.1	0.0	7	9	17.62
70	1	1	3	22	L146=H146t	L146=H146t	8220	52480	150	149	230	22	1	206	206	13.82	201	202	12.79	24.2	10.1	0.0	5	5	16.11
71	1	1	3	23	P146	P146	8470	52470	150	149	230	16	1	204	204	11.26	201	202	12.78	22.8	2.0	0.0	3	3	15.96
72	1	1	3	24	P146	P146	8710	52460	150	149	230	6	1	210	213	50.88	204	204	13.87	28.2	5.4	0.0	6	9	15.14
73	1	1	4	1	L147WT	L147WT	2945	52725	168	192	251	10	3	247	300	116.32	198	198	10.58	84.4	73.4	0.0	49	102	23.34
74	1	1	4	2	L147WT	L147WT	3213	52725	162	180	251	9	3	249	298	109.81	199	199	11.29	82.2	70.0	0.0	50	99	22.05
75	1	1	4	3	P147	P147	3460	52720	150	149	230	5	1	205	207	13.77	199	199	11.48	36.9	14.1	0.0	6	8	17.85
76	1	1	4	4	P147	P147	3710	52710	150	149	230	12	1	204	205	14.03	200	200	12.18	28.2	10.1	0.0	4	5	16.76
77	1	1	4	5	P147a	P147a	3960	52710	150	149	230	12	1	204	205	12.72	199	200	10.80	34.2	12.1	0.0	5	6	18.89
78	1	1	4	6	P147a	P147a	4210	52710	150	149	230	12	1	206	207	14.65	203	202	12.36	26.8	8.1	0.0	3	4	16.66
79	1	1	4	7	Oligo HIV Y115	Oligo HIV Y115	4443	52722	168	195	251	11	3	205	206	14.54	202	202	11.49	26.7	9.7	0.0	3	4	17.84
80	1	1	4	8	Oligo HIV Y115	Oligo HIV Y115	4680	52730	150	149	230	26	1	208	298	578.38	198	200	11.83	44.3	16.8	0.0	10	100	17.58
81	1	1	4	9	Oligo HIV M184a	Oligo HIV M184a	4950	52720	150	149	230	4	1	205	207	12.51	198	200	12.50	39.6	11.4	0.0	7	9	16.40
82	1	1	4	10	Oligo HIV M184a	Oligo HIV M184a	5210	52710	150	149	230	12	1	205	205	12.10	200	201	11.46	32.2	7.4	0.0	5	5	17.89
83	1	1	4	11	C - (H2O+S.S.)	C - (H2O+S.S.)	5460	52710	150	149	230	12	1	198	200	13.19	199	200	11.75	20.8	4.0	0.0	0	1	16.85
84	1	1	4	12	C - (H2O+S.S.)	C - (H2O+S.S.)	5710	52710	150	149	230	12	1	200	200	13.37	200	201	11.27	17.4	7.4	0.0	0	0	17.75
85	1	1	4	13	C - (H2O+S.S.)	C - (H2O+S.S.)	5960	52710	150	149	230	12	1	202	202	11.65	201	201	12.11	17.4	1.3	0.0	1	1	16.69
86	1	1	4	14	C - (H2O+S.S.)	C - (H2O+S.S.)	6200	52720	150	149	230	4	1	201	201	10.29	199	199	12.38	16.8	0.7	0.0	2	2	16.24
87	1	1	4	15	C - (H2O+S.S.)	C - (H2O+S.S.)	6460	52710	150	149	230	12	1	200	200	11.74	200	201	12.16	12.8	2.0	0.0	0	0	16.45
88	1	1	4	16	C - (H2O+S.S.)	C - (H2O+S.S.)	6710	52710	150	149	230	12	1	201	204	18.96	200	201	11.35	20.1	6.7	0.0	1	4	17.72
89	1	1	4	17	C - (H2O+S.S.)	C - (H2O+S.S.)	6960	52700	150	149	230	21	1	199	199	11.93	200	200	11.70	12.8	2.7	0.0	0	0	17.01
90	1	1	4	18	C - (H2O+S.S.)	C - (H2O+S.S.)	7200	52710	150	149	230	11	1	201	207	53.37	198	202	11.44	23.5	8.7	0.0	3	9	17.57
91	1	1	4	19	C - (H2O+S.S.)	C - (H2O+S.S.)	7450	52710	150	149	230	11	1	200	201	17.56	201	201	12.88	14.8	2.0	0.0	0	0	15.53
92	1	1	4	20	C - (H2O+S.S.)	C - (H2O+S.S.)	7710	52710	150	149	230	12	1	202	203	15.44	201	202	11.90	18.8	5.4	0.0	1	2	16.97
93	1	1	4	21	C - (H2O+S.S.)	C - (H2O+S.S.)	7960	52716	150	154	251	6	3	204	204	11.29	202	203	13.33	16.9	1.3	0.0	2	2	15.31
94	1	1	4	22	C - (H2O+S.S.)	C - (H2O+S.S.)	8212	52721	150	152	251	7	3	202	203	13.11	203	204	14.43	15.1	3.3	0.0	0	0	14.00
95	1	1	4	23	CIF	CIF	8451	52711	184	239	171	9	3	342	505	421.61	203	206	25.81	87.4	81.6	0.0	139	302	13.25
96	1	1	4	24	CIF	CIF	8700	52708	176	219	251	12	3	331	506	393.25	204	204	12.94	96.3	90.0	0.0	127	302	25.58
END DATA
