# Supplementary material for: Microarray-based identification of antigenic variants of foot-and-mouth disease virus: a bioinformatics quality assessment
Source: BMC Genomics. 2006 May 18;7:117. doi: 10.1186/1471-2164-7-117 (PMC1481559; doi:10.1186/1471-2164-7-117)
Supplement: Additional File 1 — They are obtained using the Agilent and Scan Array Express (Perkin Elmer Life Sciences) analysis software for reading and quantifying the hybridization images. [file 1471-2164-7-117-S1.zip › I-10-REG-2-4C.csv]

BEGIN HEADER
PerkinElmer Life Sciences.
ScanArrayCSVFileFormat	2.00
ScanArray Express	2.00
Number_of_Columns	26
END HEADER
BEGIN GENERAL INFO
DateTime	2005/01/20 19:12
GalFile	D:\303\AFTOCHIP\AFTOCHIP 2.1\ARCHIVO GAL AFTOCHIP 2.1.gal
Scanner	Model: Serial No.:
User Name	303
Computer Name
Protocol	Easy Quant
Quantitation Method	Adaptive Circle
Quality Confidence Calculation	SignalToNoise
User comments
Image Origin	0	0
Temperature	0
Laser Powers	0
Laser On Time	0
PMT Voltages	0
END GENERAL INFO
BEGIN QUANTITATION PARAMETERS
Min Percentile	50
Max Percentile	200
END QUANTITATION PARAMETERS
BEGIN QUALITY MEASUREMENTS
Min Signal To Noise	3
END QUALITY MEASUREMENTS
BEGIN ARRAY PATTERN INFO
Units	�m
Array Rows	1
Array Columns	1
Spot Rows	4
Spot Columns	24
Array Row Spacing	4500.000000
Array Column Spacing	4500.000000
Spot Row Spacing	258.000000
Spot Column Spacing	250.000000
Spot Diameter	150
Interstitial	0
Spots Per Array	96
Total Spots	96
END ARRAY PATTERN INFO
BEGIN IMAGE INFO
ImageID	Channel	Image	Fluorophore	Barcode	Units	X Units Per Pixel	Y Units Per Pixel	X Offset	Y Offset	Status
-1	CH1	D:\303\AFTOCHIP\AFTOCHIP 2.1\Celia\4� Celia 1� impresi�n\RED REG Chip 10_SLOT03_S01.tif	Unknown	Unknown	�m	10.000000	10.000000	0.000000	0.000000	Control Image
END IMAGE INFO
BEGIN NORMALIZATION INFO
Normalization Method	LOWESS
END NORMALIZATION INFO
BEGIN DATA
Index	Array Row	Array Column	Spot Row	Spot Column	Name	ID	X	Y	Diameter	F Pixels	B Pixels	Footprint	Flags	Ch1 Median	Ch1 Mean	Ch1 SD	Ch1 B Median	Ch1 B Mean	Ch1 B SD	Ch1 % > B + 1 SD	Ch1 % > B + 2 SD	Ch1 F % Sat.	Ch1 Median - B	Ch1 Mean - B	Ch1 SignalNoiseRatio
1	1	1	1	1	CIF	CIF	11951	52032	168	195	251	35	3	319	434	331.32	202	203	11.44	96.9	94.9	0.0	117	232	27.89
2	1	1	1	2	CIF	CIF	12200	52032	168	194	251	34	3	311	446	384.02	205	205	11.53	93.3	90.7	0.0	106	241	26.96
3	1	1	1	3	S139WT	S139WT	12434	52024	150	154	251	18	3	211	221	35.09	203	204	12.62	42.2	19.5	0.0	8	18	16.72
4	1	1	1	4	S139WT	S139WT	12675	52030	154	166	230	8	3	210	221	36.66	203	203	12.34	39.2	22.3	0.0	7	18	17.02
5	1	1	1	5	G139	G139	12925	52035	148	148	251	9	3	207	209	16.15	203	203	12.32	31.8	14.2	0.0	4	6	16.80
6	1	1	1	6	G139	G139	13164	52025	154	164	251	5	3	207	211	17.50	203	203	12.53	31.7	14.0	0.0	4	8	16.52
7	1	1	1	7	G139t	G139t	13420	52030	150	149	230	4	1	206	205	12.93	206	206	12.65	17.4	1.3	0.0	0	0	16.29
8	1	1	1	8	G139t	G139t	13670	52030	150	149	230	4	1	206	208	18.74	205	205	13.82	22.1	5.4	0.0	1	3	14.90
9	1	1	1	9	G139c	G139c	13920	52030	150	149	230	4	1	205	205	13.18	202	202	12.31	28.2	4.0	0.0	3	3	16.65
10	1	1	1	10	G139c	G139c	14170	52030	150	149	230	4	1	204	204	11.23	203	204	11.88	18.1	3.4	0.0	1	1	17.17
11	1	1	1	11	I139	I139	14420	52030	150	149	230	4	1	205	204	11.67	204	204	12.34	15.4	0.7	0.0	1	0	16.61
12	1	1	1	12	I139	I139	14681	52040	150	148	230	18	3	208	235	182.03	203	205	12.70	35.1	10.1	0.0	5	32	16.37
13	1	1	1	13	N139	N139	14922	52040	150	150	230	11	3	206	208	14.04	208	209	14.63	11.3	2.7	0.0	-1	0	14.08
14	1	1	1	14	N139	N139	15170	52030	150	149	230	4	1	213	218	31.06	214	225	106.92	0.7	0.7	0.0	0	4	1.99
15	1	1	1	15	T139	T139	15420	52030	150	149	230	4	1	218	219	15.09	221	223	21.52	6.7	1.3	0.0	-2	-1	10.13
16	1	1	1	16	T139	T139	15670	52030	150	149	230	4	1	218	218	15.17	217	220	21.89	9.4	0.0	0.0	1	1	9.96
17	1	1	1	17	RGD-WT1	RGD-WT1	15920	52030	150	149	230	4	1	213	214	14.63	206	208	15.16	32.9	4.0	0.0	7	8	14.05
18	1	1	1	18	RGD-WT1	RGD-WT1	16170	52030	150	149	230	4	1	211	211	16.51	202	202	12.22	38.3	14.8	0.0	9	9	17.27
19	1	1	1	19	RRD	RRD	16420	52030	150	149	230	4	1	204	205	12.17	202	203	13.39	16.8	3.4	0.0	2	3	15.24
20	1	1	1	20	RRD	RRD	16670	52030	150	149	230	4	1	199	200	13.27	202	202	11.96	12.8	3.4	0.0	-2	-1	16.64
21	1	1	1	21	RRDt	RRDt	16920	52030	150	149	230	4	1	201	203	11.33	197	204	12.48	27.5	6.0	0.0	4	6	16.11
22	1	1	1	22	RRDt	RRDt	17170	52030	150	149	230	4	1	202	203	11.62	203	202	12.87	14.8	2.7	0.0	0	0	15.70
23	1	1	1	23	RRDc	RRDc	17420	52030	150	149	230	4	1	206	209	26.79	205	238	465.81	0.0	0.0	0.0	1	4	0.44
24	1	1	1	24	RRDc	RRDc	17670	52030	150	149	230	4	1	205	205	13.16	204	205	14.26	12.1	2.7	0.0	1	1	14.37
25	1	1	2	1	RED	RED	11920	52270	150	149	230	18	1	205	205	11.10	203	203	11.35	20.1	4.0	0.0	2	2	18.07
26	1	1	2	2	RED	RED	12160	52280	150	149	230	9	1	203	204	11.62	203	204	11.55	16.8	4.0	0.0	0	1	17.57
27	1	1	2	3	REDt	REDt	12410	52290	150	149	230	5	1	204	204	11.98	203	203	10.77	20.1	4.0	0.0	1	1	18.94
28	1	1	2	4	REDt	REDt	12660	52290	150	149	230	5	1	204	204	12.35	203	203	10.79	20.1	7.4	0.0	1	1	18.90
29	1	1	2	5	REDc	REDc	12910	52290	150	149	230	5	1	204	204	12.87	203	203	12.28	14.1	0.7	0.0	1	1	16.61
30	1	1	2	6	REDc	REDc	13160	52290	150	149	230	5	1	208	335	1020.11	204	204	15.80	12.1	5.4	0.0	4	131	13.16
31	1	1	2	7	REG	REG	13425	52295	142	140	251	11	3	214	256	124.98	204	204	12.55	42.9	27.9	0.0	10	52	17.06
32	1	1	2	8	REG	REG	13665	52290	154	166	230	1	3	213	248	116.25	202	204	13.75	46.4	25.9	0.0	11	46	15.49
33	1	1	2	9	REGat	REGat	13910	52290	150	149	230	5	1	206	206	12.15	202	203	14.01	15.4	3.4	0.0	4	4	14.70
34	1	1	2	10	REGat	REGat	14160	52290	150	149	230	5	1	204	203	13.18	203	203	11.49	16.8	4.7	0.0	1	0	17.76
35	1	1	2	11	REGac	REGac	14410	52290	150	149	230	5	1	209	208	13.53	203	205	12.97	27.5	3.4	0.0	6	5	16.11
36	1	1	2	12	REGac	REGac	14680	52300	150	149	230	19	1	205	206	14.44	205	205	12.41	20.8	4.7	0.0	0	1	16.52
37	1	1	2	13	REGgg	REGgg	14932	52306	150	156	251	24	3	218	218	16.51	208	209	14.72	37.2	13.5	0.0	10	10	14.81
38	1	1	2	14	REGgg	REGgg	15190	52310	150	149	230	33	1	220	223	22.42	209	210	15.43	39.6	19.5	0.0	11	14	14.26
39	1	1	2	15	REGtg	REGtg	15410	52290	150	149	230	5	1	212	214	23.40	211	213	16.12	14.8	4.0	0.0	1	3	13.15
40	1	1	2	16	REGtg	REGtg	15660	52290	150	149	230	5	1	212	237	164.84	210	222	129.98	2.7	2.7	0.0	2	27	1.63
41	1	1	2	17	REGcg	REGcg	15910	52290	150	149	230	5	1	208	208	13.03	206	219	129.90	0.0	0.0	0.0	2	2	1.60
42	1	1	2	18	REGcg	REGcg	16160	52290	150	149	230	5	1	203	205	11.92	204	205	12.45	18.8	2.7	0.0	0	1	16.31
43	1	1	2	19	D143N (RGN)	D143N (RGN)	16410	52290	150	149	230	5	1	205	206	12.99	203	205	38.96	2.0	0.0	0.0	2	3	5.26
44	1	1	2	20	D143N (RGN)	D143N (RGN)	16660	52290	150	149	230	5	1	201	202	11.84	202	201	13.21	14.8	1.3	0.0	0	0	15.22
45	1	1	2	21	D143N (RGN)t	D143N (RGN)t	16910	52290	150	149	230	5	1	208	210	16.13	205	206	14.61	27.5	8.1	0.0	3	5	14.23
46	1	1	2	22	D143N (RGN)t	D143N (RGN)t	17160	52290	150	149	230	5	1	206	205	12.50	208	215	78.36	0.0	0.0	0.0	-1	-2	2.63
47	1	1	2	23	D143N (RGN)c	D143N (RGN)c	17410	52290	150	149	230	5	1	203	203	11.76	204	205	12.39	12.8	2.7	0.0	0	0	16.38
48	1	1	2	24	D143N (RGN)c	D143N (RGN)c	17660	52290	150	149	230	5	1	207	207	11.02	205	206	11.66	19.5	2.7	0.0	2	2	17.76
49	1	1	3	1	D143V (RGV)	D143V (RGV)	11920	52540	150	149	230	7	1	206	205	10.94	201	202	11.01	24.8	4.0	0.0	5	4	18.71
50	1	1	3	2	D143V (RGV)	D143V (RGV)	12170	52540	150	149	230	7	1	206	206	12.04	204	204	12.03	18.1	2.7	0.0	2	2	17.12
51	1	1	3	3	RGE-1 (GAA)	RGE-1 (GAA)	12410	52550	150	149	230	6	1	202	203	10.83	205	205	11.77	12.1	1.3	0.0	-2	-1	17.16
52	1	1	3	4	RGE-1 (GAA)	RGE-1 (GAA)	12660	52550	150	149	230	6	1	201	202	12.52	203	204	11.92	15.4	2.7	0.0	-1	0	16.86
53	1	1	3	5	RGEc	RGEc	12910	52550	150	149	230	6	1	205	205	11.90	203	205	15.59	10.1	0.7	0.0	2	2	13.15
54	1	1	3	6	RGEc	RGEc	13170	52560	150	149	230	15	1	206	205	12.53	203	203	11.90	24.8	4.0	0.0	3	2	17.32
55	1	1	3	7	L144WT	L144WT	13431	52554	162	181	251	16	3	213	225	33.62	202	202	11.63	49.7	32.0	0.0	11	23	18.31
56	1	1	3	8	L144WT	L144WT	13675	52555	168	192	251	12	3	213	227	38.37	202	203	12.64	44.8	30.2	0.0	11	25	16.86
57	1	1	3	9	L144g	L144g	13910	52550	150	149	230	6	1	206	208	16.54	201	206	36.77	5.4	0.0	0.0	5	7	5.60
58	1	1	3	10	L144g	L144g	14160	52550	150	149	230	6	1	203	237	352.73	202	201	11.83	20.8	8.7	0.0	1	35	17.16
59	1	1	3	11	L144a	L144a	14415	52545	162	180	251	1	3	211	219	29.23	204	204	11.92	34.4	21.1	0.0	7	15	17.70
60	1	1	3	12	L144a	L144a	14665	52550	154	166	230	3	3	212	218	26.50	203	203	11.86	45.2	24.1	0.0	9	15	17.88
61	1	1	3	13	V144	V144	14914	52554	148	150	251	7	3	210	231	64.41	207	208	28.45	18.0	14.7	0.0	3	24	7.38
62	1	1	3	14	V144	V144	15165	52545	148	148	251	1	3	212	232	61.89	204	208	32.11	18.9	13.5	0.0	8	28	6.60
63	1	1	3	15	S144	S144	15410	52550	150	149	230	6	1	205	206	12.49	208	220	73.06	0.0	0.0	0.0	-2	-1	2.81
64	1	1	3	16	S144	S144	15660	52550	150	149	230	6	1	206	209	16.10	207	211	42.74	2.7	0.0	0.0	0	2	4.82
65	1	1	3	17	H146WT	H146WT	15915	52545	162	180	251	1	3	215	232	58.96	205	206	12.64	44.4	20.6	0.0	10	27	17.01
66	1	1	3	18	H146WT	H146WT	16165	52545	162	180	251	1	3	213	229	52.70	203	204	12.03	43.9	23.9	0.0	10	26	17.70
67	1	1	3	19	R146	R146	16410	52550	150	149	230	6	1	207	209	17.06	203	204	21.27	11.4	3.4	0.0	4	6	9.73
68	1	1	3	20	R146	R146	16660	52550	150	149	230	6	1	207	218	90.19	203	205	22.67	10.7	2.0	0.0	4	15	9.13
69	1	1	3	21	L146=H146t	L146=H146t	16910	52550	150	149	230	6	1	207	206	13.11	202	204	18.69	12.1	2.0	0.0	5	4	11.08
70	1	1	3	22	L146=H146t	L146=H146t	17160	52550	150	149	230	6	1	220	220	17.36	207	209	16.38	38.9	11.4	0.0	13	13	13.43
71	1	1	3	23	P146	P146	17420	52540	150	149	230	7	1	209	214	38.46	203	203	12.09	28.9	8.7	0.0	6	11	17.29
72	1	1	3	24	P146	P146	17670	52550	150	149	230	6	1	208	209	11.71	200	202	12.94	35.6	8.7	0.0	8	9	16.07
73	1	1	4	1	L147WT	L147WT	11956	52800	168	196	230	40	3	235	269	109.83	202	204	12.58	79.1	58.7	0.0	33	67	18.68
74	1	1	4	2	L147WT	L147WT	12200	52792	162	181	251	36	3	239	272	119.38	202	203	11.13	77.3	67.4	0.0	37	70	21.47
75	1	1	4	3	P147	P147	12410	52790	150	149	230	14	1	207	209	15.73	205	205	12.60	28.2	8.7	0.0	2	4	16.42
76	1	1	4	4	P147	P147	12650	52800	150	149	230	15	1	206	211	24.44	206	206	13.47	19.5	7.4	0.0	0	5	15.30
77	1	1	4	5	P147a	P147a	12900	52800	150	149	230	15	1	208	210	16.71	208	212	39.05	2.0	0.7	0.0	0	2	5.33
78	1	1	4	6	P147a	P147a	13150	52800	150	149	230	15	1	209	211	17.56	207	211	39.25	0.7	0.7	0.0	2	4	5.32
79	1	1	4	7	Oligo HIV Y115	Oligo HIV Y115	13420	52810	150	149	230	8	1	205	205	13.07	205	205	12.37	16.8	4.0	0.0	0	0	16.57
80	1	1	4	8	Oligo HIV Y115	Oligo HIV Y115	13671	52814	150	155	251	10	3	204	205	13.26	204	203	12.58	22.6	2.6	0.0	0	1	16.22
81	1	1	4	9	Oligo HIV M184a	Oligo HIV M184a	13900	52800	150	149	230	15	1	208	206	12.29	193	204	14.80	51.7	8.7	0.0	15	13	14.05
82	1	1	4	10	Oligo HIV M184a	Oligo HIV M184a	14150	52800	150	149	230	15	1	205	205	13.04	207	206	11.74	14.1	3.4	0.0	-1	-1	17.46
83	1	1	4	11	C - (H2O+S.S.)	C - (H2O+S.S.)	14400	52800	150	149	230	15	1	205	208	16.76	204	204	13.09	19.5	5.4	0.0	1	4	15.66
84	1	1	4	12	C - (H2O+S.S.)	C - (H2O+S.S.)	14650	52800	150	149	230	15	1	204	203	12.00	205	204	12.19	9.4	1.3	0.0	0	-1	16.74
85	1	1	4	13	C - (H2O+S.S.)	C - (H2O+S.S.)	14900	52800	150	149	230	15	1	207	207	13.98	206	211	72.60	0.7	0.0	0.0	1	1	2.85
86	1	1	4	14	C - (H2O+S.S.)	C - (H2O+S.S.)	15150	52800	150	149	230	15	1	209	212	28.03	205	206	12.73	26.8	10.1	0.0	4	7	16.41
87	1	1	4	15	C - (H2O+S.S.)	C - (H2O+S.S.)	15400	52800	150	149	230	15	1	207	237	170.35	205	207	16.90	16.8	6.7	0.0	2	32	12.25
88	1	1	4	16	C - (H2O+S.S.)	C - (H2O+S.S.)	15650	52800	150	149	230	15	1	203	205	15.06	209	214	44.46	0.7	0.0	0.0	-5	-3	4.57
89	1	1	4	17	C - (H2O+S.S.)	C - (H2O+S.S.)	15900	52800	150	149	230	15	1	206	207	16.23	207	211	31.58	4.0	1.3	0.0	0	0	6.52
90	1	1	4	18	C - (H2O+S.S.)	C - (H2O+S.S.)	16150	52800	150	149	230	15	1	206	213	41.98	204	206	19.39	14.1	3.4	0.0	2	9	10.62
91	1	1	4	19	C - (H2O+S.S.)	C - (H2O+S.S.)	16400	52800	150	149	230	15	1	204	204	12.06	204	208	48.99	0.0	0.0	0.0	0	0	4.16
92	1	1	4	20	C - (H2O+S.S.)	C - (H2O+S.S.)	16650	52800	150	149	230	15	1	205	205	14.44	204	205	15.59	10.1	1.3	0.0	1	1	13.15
93	1	1	4	21	C - (H2O+S.S.)	C - (H2O+S.S.)	16900	52800	150	149	230	15	1	203	204	13.23	205	205	12.19	17.4	4.0	0.0	-1	0	16.66
94	1	1	4	22	C - (H2O+S.S.)	C - (H2O+S.S.)	17160	52790	150	149	230	14	1	202	203	13.48	208	209	13.58	7.4	1.3	0.0	-5	-4	14.87
95	1	1	4	23	CIF	CIF	17450	52789	176	219	230	37	3	301	337	176.33	207	206	12.97	88.1	79.5	0.0	94	130	23.20
96	1	1	4	24	CIF	CIF	17693	52793	168	199	251	29	3	314	350	167.40	204	205	14.33	97.0	87.4	0.0	110	146	21.91
END DATA
