# Supplementary material for: Microarray-based identification of antigenic variants of foot-and-mouth disease virus: a bioinformatics quality assessment
Source: BMC Genomics. 2006 May 18;7:117. doi: 10.1186/1471-2164-7-117 (PMC1481559; doi:10.1186/1471-2164-7-117)
Supplement: Additional File 1 — They are obtained using the Agilent and Scan Array Express (Perkin Elmer Life Sciences) analysis software for reading and quantifying the hybridization images. [file 1471-2164-7-117-S1.zip › I-11-S144-1-4C.csv]

BEGIN HEADER
PerkinElmer Life Sciences.
ScanArrayCSVFileFormat	2.00
ScanArray Express	2.00
Number_of_Columns	26
END HEADER
BEGIN GENERAL INFO
DateTime	2005/01/21 09:58
GalFile	D:\303\AFTOCHIP\AFTOCHIP 2.1\ARCHIVO GAL AFTOCHIP 2.1.gal
Scanner	Model: Serial No.:
User Name	303
Computer Name
Protocol	Easy Quant
Quantitation Method	Adaptive Circle
Quality Confidence Calculation	SignalToNoise
User comments
Image Origin	0	0
Temperature	0
Laser Powers	0
Laser On Time	0
PMT Voltages	0
END GENERAL INFO
BEGIN QUANTITATION PARAMETERS
Min Percentile	50
Max Percentile	200
END QUANTITATION PARAMETERS
BEGIN QUALITY MEASUREMENTS
Min Signal To Noise	3
END QUALITY MEASUREMENTS
BEGIN ARRAY PATTERN INFO
Units	�m
Array Rows	1
Array Columns	1
Spot Rows	4
Spot Columns	24
Array Row Spacing	4500.000000
Array Column Spacing	4500.000000
Spot Row Spacing	259.000000
Spot Column Spacing	250.000000
Spot Diameter	150
Interstitial	0
Spots Per Array	96
Total Spots	96
END ARRAY PATTERN INFO
BEGIN IMAGE INFO
ImageID	Channel	Image	Fluorophore	Barcode	Units	X Units Per Pixel	Y Units Per Pixel	X Offset	Y Offset	Status
-1	CH1	D:\303\AFTOCHIP\AFTOCHIP 2.1\Celia\4� Celia 1� impresi�n\V144 S144 Chip 11_SLOT04_S01.tif	Unknown	Unknown	�m	10.000000	10.000000	0.000000	0.000000	Control Image
END IMAGE INFO
BEGIN NORMALIZATION INFO
Normalization Method	LOWESS
END NORMALIZATION INFO
BEGIN DATA
Index	Array Row	Array Column	Spot Row	Spot Column	Name	ID	X	Y	Diameter	F Pixels	B Pixels	Footprint	Flags	Ch1 Median	Ch1 Mean	Ch1 SD	Ch1 B Median	Ch1 B Mean	Ch1 B SD	Ch1 % > B + 1 SD	Ch1 % > B + 2 SD	Ch1 F % Sat.	Ch1 Median - B	Ch1 Mean - B	Ch1 SignalNoiseRatio
1	1	1	1	1	CIF	CIF	2897	51993	190	255	171	63	3	816	1455	1967.92	209	211	13.02	97.3	95.3	0.0	607	1246	62.65
2	1	1	1	2	CIF	CIF	3139	51990	190	250	150	61	3	786	1342	1651.71	211	211	14.72	99.6	98.8	0.0	575	1131	53.39
3	1	1	1	3	S139WT	S139WT	3400	51996	176	218	251	65	3	256	327	165.03	213	213	13.12	78.9	65.1	0.0	43	114	19.51
4	1	1	1	4	S139WT	S139WT	3651	51999	190	253	171	68	3	247	317	174.20	213	214	12.04	76.3	58.9	0.0	34	104	20.52
5	1	1	1	5	G139	G139	3905	51999	168	194	251	68	3	222	244	59.92	213	213	13.40	41.8	28.9	0.0	9	31	16.56
6	1	1	1	6	G139	G139	4145	51995	162	180	251	64	3	224	244	54.13	214	215	14.64	44.4	28.3	0.0	10	30	15.31
7	1	1	1	7	G139t	G139t	4380	51995	168	196	251	67	3	229	241	42.53	214	213	13.15	52.6	33.7	0.0	15	27	17.41
8	1	1	1	8	G139t	G139t	4635	51995	162	180	251	65	3	229	233	28.07	213	213	14.76	53.3	29.4	0.0	16	20	15.52
9	1	1	1	9	G139c	G139c	4926	51987	162	180	251	32	3	215	216	13.60	212	215	15.86	21.1	1.1	0.0	3	4	13.55
10	1	1	1	10	G139c	G139c	5153	51975	162	180	251	8	3	217	219	15.08	212	212	13.18	27.2	9.4	0.0	5	7	16.47
11	1	1	1	11	I139	I139	5403	51977	150	154	251	10	3	215	217	20.23	211	212	13.79	22.1	9.1	0.0	4	6	15.59
12	1	1	1	12	I139	I139	5649	51959	150	152	251	20	3	213	214	18.26	211	214	16.71	18.4	2.0	0.0	2	3	12.74
13	1	1	1	13	N139	N139	5910	51966	150	154	251	27	3	219	220	16.33	217	222	35.42	2.6	0.0	0.0	2	3	6.18
14	1	1	1	14	N139	N139	6142	51967	150	153	251	23	3	216	216	13.73	216	217	14.64	15.0	1.3	0.0	0	0	14.75
15	1	1	1	15	T139	T139	6395	51972	162	182	251	32	3	234	272	95.03	217	218	14.73	52.2	35.7	0.0	17	55	15.88
16	1	1	1	16	T139	T139	6645	51965	170	208	251	5	3	239	282	105.47	220	220	14.31	56.3	39.4	0.0	19	62	16.70
17	1	1	1	17	RGD-WT1	RGD-WT1	6899	51986	184	238	171	19	3	421	543	359.36	217	218	13.43	95.4	92.0	0.0	204	326	31.34
18	1	1	1	18	RGD-WT1	RGD-WT1	7146	51990	184	238	150	23	3	393	548	362.97	215	215	13.41	97.1	95.4	0.0	178	333	29.30
19	1	1	1	19	RRD	RRD	7399	51961	150	152	251	6	3	216	217	12.79	214	215	15.14	15.8	3.9	0.0	2	3	14.27
20	1	1	1	20	RRD	RRD	7653	51951	150	154	251	16	3	215	214	14.40	215	215	14.28	14.3	1.9	0.0	0	0	15.06
21	1	1	1	21	RRDt	RRDt	7896	51949	150	155	251	18	3	217	226	51.72	215	216	12.76	32.3	11.6	0.0	2	11	17.01
22	1	1	1	22	RRDt	RRDt	8170	51917	150	154	251	53	3	217	218	14.44	219	226	30.09	1.9	0.0	0.0	-1	0	7.21
23	1	1	1	23	RRDc	RRDc	8396	51928	150	157	251	38	3	215	215	12.90	215	215	12.23	17.2	3.2	0.0	0	0	17.59
24	1	1	1	24	RRDc	RRDc	8632	51929	150	152	251	41	3	216	216	13.91	215	217	14.48	17.8	2.6	0.0	1	1	14.91
25	1	1	2	1	RED	RED	2900	52220	150	149	230	31	1	211	212	14.39	210	210	12.88	19.5	6.0	0.0	1	2	16.39
26	1	1	2	2	RED	RED	3150	52230	150	149	230	41	1	212	220	61.21	212	213	13.73	16.1	4.7	0.0	0	8	15.44
27	1	1	2	3	REDt	REDt	3400	52240	150	149	230	51	1	214	214	14.61	210	211	15.32	16.8	4.0	0.0	4	4	13.97
28	1	1	2	4	REDt	REDt	3660	52240	150	149	230	52	1	212	212	12.61	212	213	12.11	16.8	3.4	0.0	0	0	17.50
29	1	1	2	5	REDc	REDc	3900	52230	150	149	230	41	1	211	212	13.31	213	214	13.77	11.4	3.4	0.0	-1	0	15.32
30	1	1	2	6	REDc	REDc	4140	52230	150	149	230	43	1	213	212	12.11	213	213	13.10	10.1	1.3	0.0	0	0	16.26
31	1	1	2	7	REG	REG	4390	52240	150	149	230	52	1	215	215	12.29	213	213	13.44	16.8	4.0	0.0	2	2	16.00
32	1	1	2	8	REG	REG	4640	52240	150	149	230	52	1	211	211	13.33	211	212	13.14	13.4	2.0	0.0	0	0	16.06
33	1	1	2	9	REGat	REGat	4917	52246	150	155	251	51	3	207	210	12.27	212	212	14.27	9.0	1.3	0.0	-4	-1	14.50
34	1	1	2	10	REGat	REGat	5157	52239	170	201	251	42	3	212	214	15.31	211	211	12.46	18.4	7.0	0.0	1	3	17.01
35	1	1	2	11	REGac	REGac	5400	52243	170	198	251	46	3	211	211	12.98	212	213	13.68	14.6	1.0	0.0	0	0	15.42
36	1	1	2	12	REGac	REGac	5656	52250	162	184	230	50	3	209	212	12.93	211	212	15.04	12.5	2.7	0.0	-1	1	13.90
37	1	1	2	13	REGgg	REGgg	5910	52251	170	198	251	55	3	241	253	46.40	215	217	17.69	60.6	37.9	0.0	26	38	13.62
38	1	1	2	14	REGgg	REGgg	6165	52235	162	180	251	42	3	239	254	48.54	212	211	12.80	70.0	51.7	0.0	27	42	18.67
39	1	1	2	15	REGtg	REGtg	6379	52234	150	155	251	41	3	216	215	14.07	213	214	18.02	14.2	0.6	0.0	3	2	11.99
40	1	1	2	16	REGtg	REGtg	6643	52228	150	153	251	27	3	218	218	13.29	213	214	14.29	16.3	5.2	0.0	5	5	15.26
41	1	1	2	17	REGcg	REGcg	6910	52220	150	149	230	19	3	216	217	15.34	213	214	13.01	20.1	6.0	0.0	3	4	16.60
42	1	1	2	18	REGcg	REGcg	7150	52214	150	154	251	0	3	215	217	14.29	216	218	19.12	9.1	0.6	0.0	0	1	11.25
43	1	1	2	19	D143N (RGN)	D143N (RGN)	7400	52212	150	150	251	3	3	213	214	13.20	216	216	14.56	9.3	1.3	0.0	-2	-1	14.63
44	1	1	2	20	D143N (RGN)	D143N (RGN)	7653	52201	150	154	251	15	3	217	216	13.07	217	217	13.45	13.0	1.3	0.0	0	0	16.13
45	1	1	2	21	D143N (RGN)t	D143N (RGN)t	7900	52202	150	150	251	15	3	215	236	167.64	214	215	14.08	21.3	6.7	0.0	1	22	15.27
46	1	1	2	22	D143N (RGN)t	D143N (RGN)t	8150	52196	150	154	251	22	3	216	216	13.06	218	219	16.63	5.8	0.6	0.0	-1	-1	12.99
47	1	1	2	23	D143N (RGN)c	D143N (RGN)c	8396	52183	150	155	251	36	3	218	218	15.11	217	217	13.95	19.4	3.9	0.0	1	1	15.63
48	1	1	2	24	D143N (RGN)c	D143N (RGN)c	8636	52178	150	157	251	44	3	216	217	15.46	217	218	15.20	11.5	3.8	0.0	0	0	14.21
49	1	1	3	1	D143V (RGV)	D143V (RGV)	2895	52480	162	184	230	31	3	221	226	24.42	211	210	14.51	43.5	22.3	0.0	10	15	15.23
50	1	1	3	2	D143V (RGV)	D143V (RGV)	3160	52480	150	149	230	33	1	221	222	18.52	211	212	13.39	38.9	18.1	0.0	10	11	16.50
51	1	1	3	3	RGE-1 (GAA)	RGE-1 (GAA)	3405	52490	162	184	230	41	3	216	220	19.19	214	215	18.00	20.7	7.1	0.0	2	6	12.00
52	1	1	3	4	RGE-1 (GAA)	RGE-1 (GAA)	3660	52490	150	149	230	43	1	217	218	15.27	212	214	17.39	20.1	4.7	0.0	5	6	12.48
53	1	1	3	5	RGEc	RGEc	3910	52490	150	149	230	43	1	215	216	13.49	213	215	14.67	21.5	2.0	0.0	2	3	14.65
54	1	1	3	6	RGEc	RGEc	4157	52483	150	154	251	34	3	216	216	15.08	212	214	21.58	11.7	1.3	0.0	4	4	10.01
55	1	1	3	7	L144WT	L144WT	4391	52508	182	233	171	59	3	376	744	594.23	212	214	14.16	95.3	89.7	0.0	164	532	26.55
56	1	1	3	8	L144WT	L144WT	4645	52507	182	232	171	58	3	351	669	551.98	215	220	20.96	90.9	81.9	0.0	136	454	16.75
57	1	1	3	9	L144g	L144g	4925	52505	184	240	171	60	3	232	308	188.72	216	220	21.01	45.4	26.7	0.0	16	92	11.04
58	1	1	3	10	L144g	L144g	5165	52486	184	242	171	39	3	229	296	178.93	211	210	12.04	61.6	43.4	0.0	18	85	19.02
59	1	1	3	11	L144a	L144a	5401	52513	184	234	171	61	3	248	441	544.57	214	215	13.60	75.2	56.0	0.0	34	227	18.23
60	1	1	3	12	L144a	L144a	5644	52507	184	238	171	55	3	246	434	501.77	213	213	13.11	70.6	57.6	0.0	33	221	18.77
61	1	1	3	13	V144	V144	5902	52504	190	257	171	51	3	235	394	453.40	213	213	12.98	62.6	43.6	0.0	22	181	18.11
62	1	1	3	14	V144	V144	6135	52495	176	216	251	44	3	231	508	648.40	212	214	13.72	60.2	40.3	0.0	19	296	16.83
63	1	1	3	15	S144	S144	6393	52511	176	215	251	57	3	1588	2977	3065.14	210	211	13.74	100.0	100.0	0.0	1378	2767	115.59
64	1	1	3	16	S144	S144	6653	52512	184	236	171	51	3	1311	2391	2789.35	209	210	13.03	97.5	96.6	0.0	1102	2182	100.61
65	1	1	3	17	H146WT	H146WT	6901	52489	170	201	251	26	3	223	319	223.14	212	213	16.33	43.3	31.3	0.0	11	107	13.66
66	1	1	3	18	H146WT	H146WT	7153	52479	150	154	251	6	3	237	433	410.64	219	221	20.19	44.8	37.7	0.0	18	214	11.74
67	1	1	3	19	R146	R146	7393	52461	150	154	251	13	3	222	230	34.73	218	220	17.88	24.0	14.3	0.0	4	12	12.42
68	1	1	3	20	R146	R146	7653	52451	150	154	251	21	3	221	231	36.92	215	216	15.17	33.1	17.5	0.0	6	16	14.57
69	1	1	3	21	L146=H146t	L146=H146t	7893	52465	150	156	251	9	3	220	224	26.26	214	215	13.60	31.4	14.7	0.0	6	10	16.17
70	1	1	3	22	L146=H146t	L146=H146t	8147	52461	150	154	251	9	3	224	229	29.53	217	218	15.75	33.8	15.6	0.0	7	12	14.22
71	1	1	3	23	P146	P146	8390	52482	150	150	251	20	3	237	368	444.19	220	223	62.43	31.3	24.0	0.0	17	148	3.80
72	1	1	3	24	P146	P146	8633	52495	170	202	251	23	3	233	270	85.24	215	215	12.51	56.4	42.6	0.0	18	55	18.63
73	1	1	4	1	L147WT	L147WT	2905	52756	182	232	171	48	3	418	927	1159.41	209	211	12.33	91.4	85.8	0.0	209	718	33.90
74	1	1	4	2	L147WT	L147WT	3151	52756	182	230	171	48	3	469	868	951.18	210	213	18.57	90.4	84.3	0.0	259	658	25.25
75	1	1	4	3	P147	P147	3395	52750	168	196	230	42	3	227	259	79.18	212	213	14.10	50.5	37.8	0.0	15	47	16.10
76	1	1	4	4	P147	P147	3655	52755	168	192	251	47	3	229	271	92.33	214	214	14.06	50.0	38.5	0.0	15	57	16.28
77	1	1	4	5	P147a	P147a	3911	52757	162	183	251	50	3	227	253	64.74	215	216	14.48	47.5	34.4	0.0	12	38	15.67
78	1	1	4	6	P147a	P147a	4158	52756	162	178	251	48	3	225	250	62.42	213	213	12.62	48.9	35.4	0.0	12	37	17.83
79	1	1	4	7	Oligo HIV Y115	Oligo HIV Y115	4410	52750	150	149	230	44	1	217	219	15.06	212	213	13.33	32.2	10.1	0.0	5	7	16.28
80	1	1	4	8	Oligo HIV Y115	Oligo HIV Y115	4640	52750	150	149	230	45	1	217	217	15.52	213	214	14.12	27.5	3.4	0.0	4	4	15.36
81	1	1	4	9	Oligo HIV M184a	Oligo HIV M184a	4910	52740	150	149	230	34	1	217	218	16.83	217	221	21.45	7.4	1.3	0.0	0	1	10.11
82	1	1	4	10	Oligo HIV M184a	Oligo HIV M184a	5150	52745	150	154	251	36	3	218	218	14.42	212	214	13.93	28.6	5.2	0.0	6	6	15.65
83	1	1	4	11	C - (H2O+S.S.)	C - (H2O+S.S.)	5396	52751	150	155	251	40	3	214	214	13.00	213	213	12.42	17.4	3.9	0.0	1	1	17.23
84	1	1	4	12	C - (H2O+S.S.)	C - (H2O+S.S.)	5643	52742	150	153	251	25	3	212	217	24.48	215	215	13.79	14.4	5.2	0.0	-2	2	15.37
85	1	1	4	13	C - (H2O+S.S.)	C - (H2O+S.S.)	5894	52726	150	154	251	15	3	214	214	13.33	212	213	14.99	14.9	1.3	0.0	2	2	14.28
86	1	1	4	14	C - (H2O+S.S.)	C - (H2O+S.S.)	6130	52720	150	149	230	26	1	212	213	14.77	212	214	13.31	18.8	6.0	0.0	0	1	15.93
87	1	1	4	15	C - (H2O+S.S.)	C - (H2O+S.S.)	6394	52730	150	154	230	18	3	214	214	13.52	211	212	14.06	17.5	1.9	0.0	3	3	15.22
88	1	1	4	16	C - (H2O+S.S.)	C - (H2O+S.S.)	6647	52727	150	154	251	9	4	212	212	12.31	212	245	193.96	0.0	0.0	0.0	0	0	1.09
89	1	1	4	17	C - (H2O+S.S.)	C - (H2O+S.S.)	6914	52728	150	157	251	16	3	214	214	13.16	212	213	14.19	14.6	2.5	0.0	2	2	15.08
90	1	1	4	18	C - (H2O+S.S.)	C - (H2O+S.S.)	7154	52713	150	155	251	10	3	215	216	17.49	214	215	16.25	12.3	4.5	0.0	1	2	13.23
91	1	1	4	19	C - (H2O+S.S.)	C - (H2O+S.S.)	7401	52714	150	155	251	11	3	215	215	13.41	214	215	15.01	14.8	1.3	0.0	1	1	14.33
92	1	1	4	20	C - (H2O+S.S.)	C - (H2O+S.S.)	7637	52700	150	154	230	29	3	215	214	14.21	214	214	13.83	13.6	2.6	0.0	1	0	15.54
93	1	1	4	21	C - (H2O+S.S.)	C - (H2O+S.S.)	7890	52708	150	150	251	22	3	214	214	13.21	213	213	13.73	16.7	2.0	0.0	1	1	15.58
94	1	1	4	22	C - (H2O+S.S.)	C - (H2O+S.S.)	8137	52714	150	155	251	19	3	215	216	13.61	214	215	16.04	14.8	1.9	0.0	1	2	13.40
95	1	1	4	23	CIF	CIF	8395	52754	190	256	171	26	3	909	1882	2462.03	216	217	14.16	94.9	93.8	0.0	693	1666	64.20
96	1	1	4	24	CIF	CIF	8648	52760	184	235	150	31	3	1082	2208	2801.85	218	218	14.02	100.0	100.0	0.0	864	1990	77.16
END DATA
