# Supplementary material for: Microarray-based identification of antigenic variants of foot-and-mouth disease virus: a bioinformatics quality assessment
Source: BMC Genomics. 2006 May 18;7:117. doi: 10.1186/1471-2164-7-117 (PMC1481559; doi:10.1186/1471-2164-7-117)
Supplement: Additional File 1 — They are obtained using the Agilent and Scan Array Express (Perkin Elmer Life Sciences) analysis software for reading and quantifying the hybridization images. [file 1471-2164-7-117-S1.zip › I-11-S144-2-4C.csv]

BEGIN HEADER
PerkinElmer Life Sciences.
ScanArrayCSVFileFormat	2.00
ScanArray Express	2.00
Number_of_Columns	26
END HEADER
BEGIN GENERAL INFO
DateTime	2005/01/21 12:29
GalFile	D:\303\AFTOCHIP\AFTOCHIP 2.1\ARCHIVO GAL AFTOCHIP 2.1.gal
Scanner	Model: Serial No.:
User Name	303
Computer Name
Protocol	Easy Quant
Quantitation Method	Adaptive Circle
Quality Confidence Calculation	SignalToNoise
User comments
Image Origin	0	0
Temperature	0
Laser Powers	0
Laser On Time	0
PMT Voltages	0
END GENERAL INFO
BEGIN QUANTITATION PARAMETERS
Min Percentile	50
Max Percentile	200
END QUANTITATION PARAMETERS
BEGIN QUALITY MEASUREMENTS
Min Signal To Noise	3
END QUALITY MEASUREMENTS
BEGIN ARRAY PATTERN INFO
Units	�m
Array Rows	1
Array Columns	1
Spot Rows	4
Spot Columns	24
Array Row Spacing	4500.000000
Array Column Spacing	4500.000000
Spot Row Spacing	259.000000
Spot Column Spacing	250.000000
Spot Diameter	150
Interstitial	0
Spots Per Array	96
Total Spots	96
END ARRAY PATTERN INFO
BEGIN IMAGE INFO
ImageID	Channel	Image	Fluorophore	Barcode	Units	X Units Per Pixel	Y Units Per Pixel	X Offset	Y Offset	Status
-1	CH1	D:\303\AFTOCHIP\AFTOCHIP 2.1\Celia\4� Celia 1� impresi�n\V144 S144 Chip 11_SLOT04_S01.tif	Unknown	Unknown	�m	10.000000	10.000000	0.000000	0.000000	Control Image
END IMAGE INFO
BEGIN NORMALIZATION INFO
Normalization Method	LOWESS
END NORMALIZATION INFO
BEGIN DATA
Index	Array Row	Array Column	Spot Row	Spot Column	Name	ID	X	Y	Diameter	F Pixels	B Pixels	Footprint	Flags	Ch1 Median	Ch1 Mean	Ch1 SD	Ch1 B Median	Ch1 B Mean	Ch1 B SD	Ch1 % > B + 1 SD	Ch1 % > B + 2 SD	Ch1 F % Sat.	Ch1 Median - B	Ch1 Mean - B	Ch1 SignalNoiseRatio
1	1	1	1	1	CIF	CIF	11893	52092	176	216	251	15	3	1308	1902	1990.51	219	222	16.09	99.1	97.7	0.0	1089	1683	81.28
2	1	1	1	2	CIF	CIF	12140	52089	176	219	251	11	3	1176	1917	2413.14	219	219	14.36	97.7	95.9	0.0	957	1698	81.91
3	1	1	1	3	S139WT	S139WT	12398	52094	168	195	251	20	3	253	309	164.58	217	218	13.86	80.5	60.5	0.0	36	92	18.25
4	1	1	1	4	S139WT	S139WT	12646	52101	182	230	171	24	3	253	306	162.30	217	217	12.51	79.1	59.6	0.0	36	89	20.22
5	1	1	1	5	G139	G139	12882	52091	168	195	251	11	3	229	249	61.27	218	219	12.87	47.2	30.8	0.0	11	31	17.80
6	1	1	1	6	G139	G139	13126	52096	162	180	251	17	3	231	252	70.21	219	223	23.18	30.0	15.6	0.0	12	33	9.97
7	1	1	1	7	G139t	G139t	13380	52080	150	149	230	2	1	230	236	28.81	222	232	33.95	16.1	5.4	0.0	8	14	6.77
8	1	1	1	8	G139t	G139t	13628	52082	170	201	251	5	3	225	231	26.32	216	218	14.25	40.8	19.4	0.0	9	15	15.79
9	1	1	1	9	G139c	G139c	13880	52080	150	149	230	2	1	219	222	17.09	217	218	15.18	22.1	10.7	0.0	2	5	14.43
10	1	1	1	10	G139c	G139c	14130	52080	150	149	230	2	1	220	219	13.12	216	218	14.05	16.1	2.7	0.0	4	3	15.66
11	1	1	1	11	I139	I139	14380	52080	150	149	230	2	1	221	222	15.52	217	218	13.14	26.2	6.0	0.0	4	5	16.82
12	1	1	1	12	I139	I139	14630	52080	150	149	230	2	1	220	222	16.84	217	217	13.28	28.9	10.1	0.0	3	5	16.57
13	1	1	1	13	N139	N139	14900	52070	150	149	230	19	1	222	224	16.37	218	219	15.58	28.2	6.7	0.0	4	6	14.25
14	1	1	1	14	N139	N139	15130	52080	150	149	230	2	1	218	221	16.16	215	218	15.40	22.1	4.7	0.0	3	6	14.15
15	1	1	1	15	T139	T139	15385	52080	148	150	230	0	3	227	244	57.21	216	217	13.77	44.7	22.0	0.0	11	28	16.48
16	1	1	1	16	T139	T139	15639	52085	156	166	251	6	3	232	248	53.72	218	218	12.86	51.8	30.7	0.0	14	30	18.04
17	1	1	1	17	RGD-WT1	RGD-WT1	15896	52089	162	181	251	14	3	377	447	196.21	222	224	19.13	97.8	93.9	0.0	155	225	19.71
18	1	1	1	18	RGD-WT1	RGD-WT1	16146	52089	176	218	251	13	4	389	462	201.18	230	255	259.03	25.7	15.6	0.0	159	232	1.50
19	1	1	1	19	RRD	RRD	16377	52084	150	155	251	9	3	233	235	20.36	227	228	16.13	32.9	9.7	0.0	6	8	14.45
20	1	1	1	20	RRD	RRD	16630	52080	150	149	230	2	1	232	234	21.78	223	226	19.32	24.8	8.1	0.0	9	11	12.01
21	1	1	1	21	RRDt	RRDt	16880	52080	150	149	230	2	1	227	232	27.72	222	223	19.64	30.9	9.4	0.0	5	10	11.56
22	1	1	1	22	RRDt	RRDt	17130	52080	150	149	230	2	1	224	232	81.89	219	220	16.14	22.1	7.4	0.0	5	13	13.88
23	1	1	1	23	RRDc	RRDc	17380	52080	150	149	230	2	1	216	217	16.16	217	224	96.12	0.0	0.0	0.0	0	0	2.25
24	1	1	1	24	RRDc	RRDc	17630	52080	150	149	230	2	1	218	219	15.14	217	218	15.02	16.1	5.4	0.0	1	2	14.51
25	1	1	2	1	RED	RED	11896	52341	154	162	251	13	3	224	224	14.19	222	223	14.64	20.4	3.1	0.0	2	2	15.30
26	1	1	2	2	RED	RED	12120	52340	150	149	230	12	1	219	220	13.54	220	221	12.93	22.1	2.0	0.0	0	0	16.93
27	1	1	2	3	REDt	REDt	12393	52339	150	154	251	10	3	219	218	13.14	219	219	13.69	12.3	2.6	0.0	0	0	16.00
28	1	1	2	4	REDt	REDt	12644	52346	150	154	251	12	3	218	219	14.50	218	221	20.35	11.7	0.6	0.0	0	1	10.71
29	1	1	2	5	REDc	REDc	12880	52340	150	149	230	3	1	219	220	13.81	217	220	18.12	10.7	0.7	0.0	2	3	12.09
30	1	1	2	6	REDc	REDc	13130	52340	150	149	230	3	1	216	216	12.21	218	218	12.54	12.1	0.0	0.0	-1	-1	17.23
31	1	1	2	7	REG	REG	13370	52330	150	149	230	15	1	218	220	14.39	216	217	14.35	24.8	6.0	0.0	2	4	15.19
32	1	1	2	8	REG	REG	13620	52350	150	149	230	17	1	219	221	22.67	216	217	13.70	20.8	6.7	0.0	3	5	15.99
33	1	1	2	9	REGat	REGat	13880	52330	150	149	230	8	1	214	215	13.73	216	216	13.92	14.8	2.7	0.0	-1	0	15.37
34	1	1	2	10	REGat	REGat	14130	52330	150	149	230	8	1	216	216	13.84	216	217	13.11	14.1	4.0	0.0	0	0	16.48
35	1	1	2	11	REGac	REGac	14380	52350	150	149	230	11	1	220	220	13.32	218	218	12.76	20.1	4.7	0.0	2	2	17.24
36	1	1	2	12	REGac	REGac	14640	52340	150	149	230	7	1	216	217	14.04	215	216	11.45	21.5	5.4	0.0	1	2	18.87
37	1	1	2	13	REGgg	REGgg	14902	52343	162	182	251	18	3	243	245	23.74	216	216	13.84	73.1	48.4	0.0	27	29	17.56
38	1	1	2	14	REGgg	REGgg	15145	52345	170	208	251	13	3	249	251	24.53	217	217	12.41	79.3	60.6	0.0	32	34	20.06
39	1	1	2	15	REGtg	REGtg	15380	52330	150	149	230	8	1	219	219	15.25	217	218	13.86	22.8	4.7	0.0	2	2	15.80
40	1	1	2	16	REGtg	REGtg	15640	52330	150	149	230	11	1	219	222	16.13	220	221	18.96	14.8	2.0	0.0	0	2	11.55
41	1	1	2	17	REGcg	REGcg	15880	52340	150	149	230	3	1	232	243	61.06	226	228	21.36	22.8	6.0	0.0	6	17	10.86
42	1	1	2	18	REGcg	REGcg	16120	52340	150	149	230	12	1	230	231	18.21	230	237	63.42	1.3	0.0	0.0	0	1	3.63
43	1	1	2	19	D143N (RGN)	D143N (RGN)	16380	52340	150	149	230	3	1	226	227	15.65	224	227	17.95	15.4	1.3	0.0	2	3	12.59
44	1	1	2	20	D143N (RGN)	D143N (RGN)	16630	52340	150	149	230	3	1	223	224	14.68	224	227	21.76	5.4	0.7	0.0	0	0	10.25
45	1	1	2	21	D143N (RGN)t	D143N (RGN)t	16880	52340	150	149	230	3	1	225	227	15.98	224	225	15.84	22.1	4.0	0.0	1	3	14.20
46	1	1	2	22	D143N (RGN)t	D143N (RGN)t	17126	52342	150	157	251	9	3	231	249	46.14	217	218	14.25	49.0	36.9	0.0	14	32	16.21
47	1	1	2	23	D143N (RGN)c	D143N (RGN)c	17380	52340	150	149	230	3	1	221	222	15.85	217	219	13.91	27.5	6.7	0.0	4	5	15.88
48	1	1	2	24	D143N (RGN)c	D143N (RGN)c	17630	52330	150	149	230	8	1	218	219	15.13	219	221	15.40	14.8	4.0	0.0	0	0	14.16
49	1	1	3	1	D143V (RGV)	D143V (RGV)	11917	52585	168	198	251	37	3	240	249	34.62	223	223	14.35	53.5	32.8	0.0	17	26	16.72
50	1	1	3	2	D143V (RGV)	D143V (RGV)	12160	52580	150	149	230	32	1	225	226	14.89	222	221	14.13	22.8	4.0	0.0	3	4	15.92
51	1	1	3	3	RGE-1 (GAA)	RGE-1 (GAA)	12397	52583	150	154	251	20	3	221	221	15.62	220	220	14.10	17.5	5.8	0.0	1	1	15.68
52	1	1	3	4	RGE-1 (GAA)	RGE-1 (GAA)	12630	52590	150	149	230	7	1	226	230	22.36	219	219	14.64	33.6	14.1	0.0	7	11	15.43
53	1	1	3	5	RGEc	RGEc	12880	52600	150	149	230	3	1	223	223	14.28	219	222	19.06	11.4	0.7	0.0	4	4	11.70
54	1	1	3	6	RGEc	RGEc	13120	52590	150	149	230	14	1	219	222	14.15	217	218	13.83	24.8	8.7	0.0	2	5	15.83
55	1	1	3	7	L144WT	L144WT	13391	52596	176	218	251	8	3	369	643	582.46	217	217	12.93	95.0	92.2	0.0	152	426	28.54
56	1	1	3	8	L144WT	L144WT	13636	52605	176	212	251	7	3	376	689	626.48	216	218	13.67	96.2	92.9	0.0	160	473	27.51
57	1	1	3	9	L144g	L144g	13885	52606	176	212	251	8	3	248	294	155.41	216	216	12.88	76.9	57.5	0.0	32	78	19.25
58	1	1	3	10	L144g	L144g	14139	52599	176	217	251	5	3	243	294	173.77	217	217	12.72	73.7	51.2	0.0	26	77	19.10
59	1	1	3	11	L144a	L144a	14399	52597	170	201	251	15	3	256	436	474.30	216	217	13.63	80.1	63.7	0.0	40	220	18.78
60	1	1	3	12	L144a	L144a	14643	52597	162	179	251	9	3	261	470	478.72	217	217	13.50	81.6	68.7	0.0	44	253	19.34
61	1	1	3	13	V144	V144	14901	52602	156	170	251	17	3	233	416	468.80	216	217	12.00	65.3	35.9	0.0	17	200	19.41
62	1	1	3	14	V144	V144	15161	52611	162	181	251	29	3	254	445	488.85	217	218	13.90	77.9	58.6	0.0	37	228	18.27
63	1	1	3	15	S144	S144	15400	52610	176	221	230	19	3	1370	2088	2101.66	223	226	21.85	95.5	92.3	0.0	1147	1865	62.71
64	1	1	3	16	S144	S144	15645	52594	184	242	171	10	3	1002	1847	2032.42	230	230	16.06	96.7	93.0	0.0	772	1617	62.40
65	1	1	3	17	H146WT	H146WT	15885	52610	184	234	150	12	3	279	382	351.15	228	228	15.40	78.6	67.1	0.0	51	154	18.12
66	1	1	3	18	H146WT	H146WT	16134	52609	176	218	251	11	3	276	455	547.87	229	231	16.85	77.5	60.1	0.0	47	226	16.38
67	1	1	3	19	R146	R146	16385	52600	162	184	230	1	3	229	237	34.85	223	226	22.32	20.1	9.8	0.0	6	14	10.26
68	1	1	3	20	R146	R146	16630	52600	150	149	230	3	1	233	250	56.31	225	228	24.35	24.8	16.1	0.0	8	25	9.57
69	1	1	3	21	L146=H146t	L146=H146t	16885	52600	162	184	230	1	3	224	227	20.42	218	220	16.48	28.8	10.9	0.0	6	9	13.59
70	1	1	3	22	L146=H146t	L146=H146t	17130	52600	150	149	230	3	1	224	226	16.17	217	218	13.41	37.6	12.8	0.0	7	9	16.71
71	1	1	3	23	P146	P146	17375	52595	156	164	251	10	3	237	274	89.32	222	222	15.23	49.4	32.9	0.0	15	52	15.56
72	1	1	3	24	P146	P146	17621	52592	156	170	251	15	3	245	278	84.82	216	218	16.35	64.7	46.5	0.0	29	62	14.98
73	1	1	4	1	L147WT	L147WT	11900	52859	182	235	171	17	3	469	721	866.56	221	223	14.27	92.3	89.4	0.0	248	500	32.86
74	1	1	4	2	L147WT	L147WT	12145	52856	182	232	171	12	3	478	750	1010.72	220	220	13.46	94.8	89.2	0.0	258	530	35.50
75	1	1	4	3	P147	P147	12394	52843	162	180	251	17	3	230	274	121.76	216	217	12.87	55.0	30.0	0.0	14	58	17.87
76	1	1	4	4	P147	P147	12627	52850	168	194	230	8	3	231	268	117.89	217	217	13.36	51.5	30.4	0.0	14	51	17.28
77	1	1	4	5	P147a	P147a	12885	52855	162	180	251	2	3	228	248	70.87	220	220	14.62	37.8	17.8	0.0	8	28	15.60
78	1	1	4	6	P147a	P147a	13124	52857	154	162	251	8	3	225	260	111.66	217	218	12.94	38.9	23.5	0.0	8	43	17.39
79	1	1	4	7	Oligo HIV Y115	Oligo HIV Y115	13370	52850	150	149	230	14	1	217	219	13.60	217	218	14.75	18.1	2.7	0.0	0	2	14.72
80	1	1	4	8	Oligo HIV Y115	Oligo HIV Y115	13620	52870	150	149	230	18	1	221	221	14.24	215	217	13.07	26.8	7.4	0.0	6	6	16.90
81	1	1	4	9	Oligo HIV M184a	Oligo HIV M184a	13880	52850	150	149	230	7	1	219	220	16.91	217	217	13.81	17.4	5.4	0.0	2	3	15.86
82	1	1	4	10	Oligo HIV M184a	Oligo HIV M184a	14120	52850	150	149	230	14	1	218	219	13.56	218	218	13.56	18.1	4.0	0.0	0	1	16.07
83	1	1	4	11	C - (H2O+S.S.)	C - (H2O+S.S.)	14390	52849	148	146	251	9	3	216	217	12.60	218	222	23.80	2.7	0.7	0.0	-1	0	9.07
84	1	1	4	12	C - (H2O+S.S.)	C - (H2O+S.S.)	14648	52848	150	154	251	15	3	216	215	13.79	220	220	14.26	5.8	1.3	0.0	-3	-4	15.15
85	1	1	4	13	C - (H2O+S.S.)	C - (H2O+S.S.)	14902	52860	150	150	230	17	3	216	217	14.39	216	216	13.75	17.3	2.7	0.0	0	1	15.71
86	1	1	4	14	C - (H2O+S.S.)	C - (H2O+S.S.)	15150	52870	150	149	230	21	1	222	226	31.57	221	224	17.83	13.4	3.4	0.0	1	5	12.45
87	1	1	4	15	C - (H2O+S.S.)	C - (H2O+S.S.)	15380	52850	150	149	230	7	1	240	277	280.30	234	255	162.78	2.7	2.0	0.0	6	43	1.47
88	1	1	4	16	C - (H2O+S.S.)	C - (H2O+S.S.)	15650	52850	150	149	230	18	1	228	229	13.72	229	231	19.59	6.7	1.3	0.0	0	0	11.64
89	1	1	4	17	C - (H2O+S.S.)	C - (H2O+S.S.)	15880	52860	150	149	230	4	1	230	247	140.25	226	228	16.35	21.5	7.4	0.0	4	21	14.07
90	1	1	4	18	C - (H2O+S.S.)	C - (H2O+S.S.)	16130	52860	150	149	230	4	1	227	245	173.30	228	229	15.73	16.8	9.4	0.0	0	17	14.43
91	1	1	4	19	C - (H2O+S.S.)	C - (H2O+S.S.)	16380	52860	150	149	230	4	1	230	232	24.72	228	229	20.55	10.1	5.4	0.0	2	4	11.19
92	1	1	4	20	C - (H2O+S.S.)	C - (H2O+S.S.)	16630	52860	150	149	230	4	1	221	221	14.81	223	223	18.00	7.4	0.7	0.0	-1	-1	12.28
93	1	1	4	21	C - (H2O+S.S.)	C - (H2O+S.S.)	16880	52860	150	149	230	4	1	220	219	13.15	217	218	13.89	17.4	2.0	0.0	3	2	15.84
94	1	1	4	22	C - (H2O+S.S.)	C - (H2O+S.S.)	17130	52860	150	149	230	4	1	221	222	15.60	218	219	14.51	21.5	4.7	0.0	3	4	15.23
95	1	1	4	23	CIF	CIF	17389	52849	170	201	251	9	3	1068	1249	1095.96	220	221	15.87	99.0	99.0	0.0	848	1029	67.29
96	1	1	4	24	CIF	CIF	17646	52845	170	206	251	16	3	1042	1181	1043.58	218	219	18.02	98.5	96.6	0.0	824	963	57.82
END DATA
