# Supplementary material for: Microarray-based identification of antigenic variants of foot-and-mouth disease virus: a bioinformatics quality assessment
Source: BMC Genomics. 2006 May 18;7:117. doi: 10.1186/1471-2164-7-117 (PMC1481559; doi:10.1186/1471-2164-7-117)
Supplement: Additional File 1 — They are obtained using the Agilent and Scan Array Express (Perkin Elmer Life Sciences) analysis software for reading and quantifying the hybridization images. [file 1471-2164-7-117-S1.zip › I-11-V144-1-4C.csv]

BEGIN HEADER
PerkinElmer Life Sciences.
ScanArrayCSVFileFormat	2.00
ScanArray Express	2.00
Number_of_Columns	26
END HEADER
BEGIN GENERAL INFO
DateTime	2005/01/21 09:44
GalFile	D:\303\AFTOCHIP\AFTOCHIP 2.1\ARCHIVO GAL AFTOCHIP 2.1.gal
Scanner	Model: Serial No.:
User Name	303
Computer Name
Protocol	Easy Quant
Quantitation Method	Adaptive Circle
Quality Confidence Calculation	SignalToNoise
User comments
Image Origin	0	0
Temperature	0
Laser Powers	0
Laser On Time	0
PMT Voltages	0
END GENERAL INFO
BEGIN QUANTITATION PARAMETERS
Min Percentile	50
Max Percentile	200
END QUANTITATION PARAMETERS
BEGIN QUALITY MEASUREMENTS
Min Signal To Noise	3
END QUALITY MEASUREMENTS
BEGIN ARRAY PATTERN INFO
Units	�m
Array Rows	1
Array Columns	1
Spot Rows	4
Spot Columns	24
Array Row Spacing	4500.000000
Array Column Spacing	4500.000000
Spot Row Spacing	259.000000
Spot Column Spacing	250.000000
Spot Diameter	150
Interstitial	0
Spots Per Array	96
Total Spots	96
END ARRAY PATTERN INFO
BEGIN IMAGE INFO
ImageID	Channel	Image	Fluorophore	Barcode	Units	X Units Per Pixel	Y Units Per Pixel	X Offset	Y Offset	Status
-1	CH1	D:\303\AFTOCHIP\AFTOCHIP 2.1\Celia\4� Celia 1� impresi�n\V144 S144 Chip 11_SLOT04_S01.tif	Unknown	Unknown	�m	10.000000	10.000000	0.000000	0.000000	Control Image
END IMAGE INFO
BEGIN NORMALIZATION INFO
Normalization Method	LOWESS
END NORMALIZATION INFO
BEGIN DATA
Index	Array Row	Array Column	Spot Row	Spot Column	Name	ID	X	Y	Diameter	F Pixels	B Pixels	Footprint	Flags	Ch1 Median	Ch1 Mean	Ch1 SD	Ch1 B Median	Ch1 B Mean	Ch1 B SD	Ch1 % > B + 1 SD	Ch1 % > B + 2 SD	Ch1 F % Sat.	Ch1 Median - B	Ch1 Mean - B	Ch1 SignalNoiseRatio
1	1	1	1	1	CIF	CIF	2864	26995	176	212	251	32	4	816	1116	1230.17	212	260	398.70	63.2	38.7	0.0	604	904	2.05
2	1	1	1	2	CIF	CIF	3115	27000	182	234	150	37	3	712	998	1117.70	210	239	167.88	82.9	62.8	0.0	502	788	4.24
3	1	1	1	3	S139WT	S139WT	3352	26992	176	218	251	33	3	244	1027	5819.48	212	220	57.96	26.1	11.0	0.0	32	815	4.21
4	1	1	1	4	S139WT	S139WT	3616	26995	170	206	251	30	3	240	279	254.60	213	214	14.23	66.0	45.6	0.0	27	66	16.87
5	1	1	1	5	G139	G139	3870	26985	150	154	251	19	3	212	218	20.66	210	214	44.63	5.8	0.6	0.0	2	8	4.75
6	1	1	1	6	G139	G139	4117	26985	150	156	251	20	3	207	217	23.93	207	208	13.44	26.3	11.5	0.0	0	10	15.41
7	1	1	1	7	G139t	G139t	4367	26975	150	156	251	10	3	209	212	21.65	203	206	26.44	12.2	4.5	0.0	6	9	7.90
8	1	1	1	8	G139t	G139t	4620	26960	150	149	230	3	1	209	212	19.88	202	281	519.38	0.0	0.0	0.0	7	10	0.40
9	1	1	1	9	G139c	G139c	4870	26960	150	149	230	3	1	203	203	10.83	200	219	177.80	0.0	0.0	0.0	3	3	1.14
10	1	1	1	10	G139c	G139c	5120	26960	150	149	230	3	1	204	203	11.69	202	202	11.98	18.1	3.4	0.0	2	1	17.03
11	1	1	1	11	I139	I139	5370	26960	150	149	230	3	1	201	203	13.52	203	203	12.83	18.1	3.4	0.0	-1	0	15.67
12	1	1	1	12	I139	I139	5620	26960	150	149	230	3	1	203	204	15.13	203	260	428.43	0.0	0.0	0.0	0	1	0.47
13	1	1	1	13	N139	N139	5870	26960	150	149	230	3	1	204	205	13.01	202	203	12.72	22.8	5.4	0.0	2	3	16.04
14	1	1	1	14	N139	N139	6120	26960	150	149	230	3	1	204	205	12.50	203	203	13.82	16.8	3.4	0.0	1	2	14.76
15	1	1	1	15	T139	T139	6375	26960	162	184	230	7	3	213	223	42.48	204	204	11.81	40.8	18.5	0.0	9	19	18.04
16	1	1	1	16	T139	T139	6602	26967	160	177	251	19	3	212	225	48.66	203	202	11.81	42.4	22.6	0.0	9	22	17.95
17	1	1	1	17	RGD-WT1	RGD-WT1	6850	26984	160	177	251	28	3	239	262	66.86	203	203	12.23	80.8	61.6	0.0	36	59	19.53
18	1	1	1	18	RGD-WT1	RGD-WT1	7109	26989	184	239	171	26	3	246	273	82.35	202	203	12.43	86.6	77.4	0.0	44	71	19.78
19	1	1	1	19	RRD	RRD	7340	26970	150	149	230	32	1	206	204	12.70	203	205	11.93	21.5	4.0	0.0	3	1	17.27
20	1	1	1	20	RRD	RRD	7620	26960	150	149	230	3	1	204	205	12.37	205	205	12.51	14.8	1.3	0.0	0	0	16.31
21	1	1	1	21	RRDt	RRDt	7870	26960	150	149	230	3	1	208	209	13.30	206	208	34.80	1.3	0.0	0.0	2	3	5.98
22	1	1	1	22	RRDt	RRDt	8120	26960	150	149	230	3	1	211	211	14.07	207	210	17.73	12.1	3.4	0.0	4	4	11.90
23	1	1	1	23	RRDc	RRDc	8342	26967	150	153	251	29	4	218	221	21.26	221	236	84.90	0.7	0.0	0.0	-2	0	2.57
24	1	1	1	24	RRDc	RRDc	8620	26960	150	149	230	3	1	291	295	26.25	285	289	27.06	16.1	4.7	0.0	6	10	10.75
25	1	1	2	1	RED	RED	2870	27220	150	149	230	2	1	217	229	90.18	210	223	52.46	6.0	2.7	0.0	7	19	4.14
26	1	1	2	2	RED	RED	3120	27220	150	149	230	2	1	214	215	19.66	211	219	59.40	0.7	0.7	0.0	3	4	3.60
27	1	1	2	3	REDt	REDt	3370	27220	150	149	230	2	1	216	223	70.82	210	224	95.10	1.3	1.3	0.0	6	13	2.27
28	1	1	2	4	REDt	REDt	3620	27220	150	149	230	2	1	214	296	585.84	215	218	38.37	6.7	6.0	0.0	0	81	5.58
29	1	1	2	5	REDc	REDc	3870	27220	150	149	230	2	1	211	212	12.77	214	214	16.24	7.4	0.0	0.0	-2	-1	13.00
30	1	1	2	6	REDc	REDc	4120	27220	150	149	230	2	1	210	212	14.37	213	218	20.90	8.1	1.3	0.0	-2	0	10.05
31	1	1	2	7	REG	REG	4370	27220	150	149	230	2	1	205	205	14.97	209	211	17.29	8.7	0.7	0.0	-3	-3	11.86
32	1	1	2	8	REG	REG	4620	27220	150	149	230	2	1	203	204	11.70	205	204	13.08	8.1	2.0	0.0	-1	0	15.51
33	1	1	2	9	REGat	REGat	4870	27220	150	149	230	2	1	201	201	11.03	201	201	13.16	12.1	1.3	0.0	0	0	15.27
34	1	1	2	10	REGat	REGat	5120	27220	150	149	230	2	1	202	203	12.59	201	202	12.27	22.1	4.0	0.0	1	2	16.46
35	1	1	2	11	REGac	REGac	5370	27220	150	149	230	2	1	201	203	11.75	202	202	11.61	18.1	4.0	0.0	0	1	17.32
36	1	1	2	12	REGac	REGac	5620	27220	150	149	230	2	1	202	203	12.30	203	202	12.58	16.8	2.0	0.0	0	0	16.06
37	1	1	2	13	REGgg	REGgg	5890	27210	150	149	230	21	1	211	213	19.05	206	206	12.68	32.2	14.1	0.0	5	7	16.64
38	1	1	2	14	REGgg	REGgg	6130	27215	170	196	251	13	3	210	213	17.73	206	209	17.32	21.4	8.7	0.0	4	7	12.12
39	1	1	2	15	REGtg	REGtg	6370	27220	150	149	230	2	1	205	205	12.96	204	205	12.04	18.8	4.0	0.0	1	1	17.02
40	1	1	2	16	REGtg	REGtg	6620	27220	150	149	230	2	1	207	206	14.40	203	203	12.65	26.8	4.7	0.0	4	3	16.36
41	1	1	2	17	REGcg	REGcg	6870	27230	150	149	230	8	1	205	204	12.12	204	204	11.45	15.4	3.4	0.0	1	0	17.90
42	1	1	2	18	REGcg	REGcg	7120	27220	150	149	230	2	1	205	205	11.90	203	204	12.27	20.1	1.3	0.0	2	2	16.71
43	1	1	2	19	D143N (RGN)	D143N (RGN)	7370	27220	150	149	230	2	1	205	205	12.70	204	203	11.84	18.8	3.4	0.0	1	1	17.32
44	1	1	2	20	D143N (RGN)	D143N (RGN)	7620	27220	150	149	230	2	1	205	205	11.77	204	205	17.70	8.7	0.7	0.0	1	1	11.58
45	1	1	2	21	D143N (RGN)t	D143N (RGN)t	7870	27220	150	149	230	2	1	205	206	13.43	206	206	12.68	13.4	2.7	0.0	0	0	16.17
46	1	1	2	22	D143N (RGN)t	D143N (RGN)t	8120	27220	150	149	230	2	1	204	203	12.51	205	207	12.75	12.8	0.7	0.0	0	-1	16.00
47	1	1	2	23	D143N (RGN)c	D143N (RGN)c	8370	27220	150	149	230	2	1	211	211	12.66	217	221	25.36	0.7	0.0	0.0	-5	-5	8.32
48	1	1	2	24	D143N (RGN)c	D143N (RGN)c	8620	27220	150	149	230	2	1	294	308	111.47	271	383	833.87	0.7	0.0	0.0	23	37	0.35
49	1	1	3	1	D143V (RGV)	D143V (RGV)	2860	27480	150	149	230	12	1	222	228	28.58	214	238	209.86	0.0	0.0	0.0	8	14	1.06
50	1	1	3	2	D143V (RGV)	D143V (RGV)	3120	27480	150	149	230	2	1	218	254	324.21	211	247	258.03	1.3	1.3	0.0	7	43	0.84
51	1	1	3	3	RGE-1 (GAA)	RGE-1 (GAA)	3370	27480	150	149	230	2	1	219	239	131.37	214	215	19.30	26.2	11.4	0.0	5	25	11.35
52	1	1	3	4	RGE-1 (GAA)	RGE-1 (GAA)	3620	27480	150	149	230	2	1	214	219	24.94	213	212	13.68	26.8	10.1	0.0	1	6	15.64
53	1	1	3	5	RGEc	RGEc	3870	27480	150	149	230	2	1	214	217	14.55	213	216	29.49	6.7	0.0	0.0	1	4	7.26
54	1	1	3	6	RGEc	RGEc	4120	27480	150	149	230	2	1	213	213	12.88	213	216	18.48	8.1	0.7	0.0	0	0	11.53
55	1	1	3	7	L144WT	L144WT	4365	27485	160	172	251	7	3	223	309	180.04	208	208	16.69	48.3	40.1	0.0	15	101	13.36
56	1	1	3	8	L144WT	L144WT	4615	27475	170	208	251	10	3	226	312	194.73	204	204	12.20	63.0	48.6	0.0	22	108	18.52
57	1	1	3	9	L144g	L144g	4875	27477	156	168	251	7	3	207	219	74.26	206	207	13.67	22.6	13.7	0.0	1	13	15.14
58	1	1	3	10	L144g	L144g	5115	27480	156	166	230	7	3	210	216	24.06	211	217	23.08	15.7	6.0	0.0	0	5	9.10
59	1	1	3	11	L144a	L144a	5369	27474	156	167	251	9	3	209	225	56.40	211	216	23.19	16.8	10.8	0.0	-1	14	9.01
60	1	1	3	12	L144a	L144a	5625	27480	162	184	230	4	3	207	219	41.51	204	204	13.05	26.1	16.3	0.0	3	15	15.86
61	1	1	3	13	V144	V144	5864	27498	190	257	171	15	3	783	1565	2228.34	206	206	12.50	98.4	96.9	0.0	577	1359	62.64
62	1	1	3	14	V144	V144	6114	27507	198	274	171	23	3	792	1550	2314.40	206	206	18.72	92.0	90.1	0.0	586	1344	42.31
63	1	1	3	15	S144	S144	6375	27485	156	164	251	4	3	206	208	14.04	203	203	11.62	31.1	9.1	0.0	3	5	17.72
64	1	1	3	16	S144	S144	6630	27485	148	150	251	8	3	212	214	22.36	203	203	11.50	41.3	23.3	0.0	9	11	18.44
65	1	1	3	17	H146WT	H146WT	6885	27475	156	164	251	16	3	214	309	276.13	206	204	12.80	41.5	26.2	0.0	8	103	16.72
66	1	1	3	18	H146WT	H146WT	7135	27475	156	164	251	16	3	216	313	281.30	205	205	12.54	47.6	31.7	0.0	11	108	17.23
67	1	1	3	19	R146	R146	7375	27475	156	164	251	9	3	208	216	31.25	205	204	12.43	30.5	17.1	0.0	3	11	16.74
68	1	1	3	20	R146	R146	7615	27485	162	180	251	6	3	210	214	26.28	206	207	13.67	26.7	11.7	0.0	4	8	15.36
69	1	1	3	21	L146=H146t	L146=H146t	7870	27480	150	149	230	2	1	211	218	26.91	213	217	22.89	15.4	7.4	0.0	-1	5	9.22
70	1	1	3	22	L146=H146t	L146=H146t	8120	27480	150	149	230	2	1	212	219	29.63	211	214	21.79	18.8	8.7	0.0	1	8	9.73
71	1	1	3	23	P146	P146	8370	27490	150	149	230	9	1	213	215	29.76	209	211	18.78	17.4	2.7	0.0	4	6	11.34
72	1	1	3	24	P146	P146	8620	27490	150	149	230	9	1	269	266	28.61	250	261	93.25	0.0	0.0	0.0	19	16	2.88
73	1	1	4	1	L147WT	L147WT	2854	27759	184	238	171	25	3	495	675	575.29	216	217	22.18	94.5	90.8	0.0	279	459	22.32
74	1	1	4	2	L147WT	L147WT	3108	27760	184	235	150	23	3	441	693	743.36	212	214	17.53	96.2	91.5	0.0	229	481	25.15
75	1	1	4	3	P147	P147	3380	27740	150	149	230	8	1	224	246	75.32	217	233	155.96	5.4	1.3	0.0	7	29	1.44
76	1	1	4	4	P147	P147	3630	27740	150	149	230	8	1	227	240	55.24	214	255	409.21	0.7	0.0	0.0	13	26	0.55
77	1	1	4	5	P147a	P147a	3875	27745	156	164	251	5	3	222	239	50.64	214	219	38.79	20.1	10.4	0.0	8	25	5.72
78	1	1	4	6	P147a	P147a	4130	27735	142	138	251	10	3	216	231	44.72	209	209	12.36	41.3	26.8	0.0	7	22	17.48
79	1	1	4	7	Oligo HIV Y115	Oligo HIV Y115	4380	27740	150	149	230	8	1	206	207	14.32	203	204	11.55	24.8	6.7	0.0	3	4	17.83
80	1	1	4	8	Oligo HIV Y115	Oligo HIV Y115	4630	27740	150	149	230	8	1	209	209	13.02	203	203	11.10	30.9	9.4	0.0	6	6	18.84
81	1	1	4	9	Oligo HIV M184a	Oligo HIV M184a	4880	27740	150	149	230	8	1	206	207	11.85	206	210	18.71	6.7	0.0	0.0	0	1	11.01
82	1	1	4	10	Oligo HIV M184a	Oligo HIV M184a	5130	27740	150	149	230	8	1	208	208	14.24	217	222	30.41	0.0	0.0	0.0	-8	-8	6.84
83	1	1	4	11	C - (H2O+S.S.)	C - (H2O+S.S.)	5380	27740	150	149	230	8	1	205	206	12.60	212	216	19.07	2.0	0.0	0.0	-6	-5	10.75
84	1	1	4	12	C - (H2O+S.S.)	C - (H2O+S.S.)	5630	27740	150	149	230	8	1	205	205	12.01	210	211	14.57	4.7	0.0	0.0	-4	-4	14.07
85	1	1	4	13	C - (H2O+S.S.)	C - (H2O+S.S.)	5890	27740	150	149	230	18	1	208	209	13.59	209	210	13.75	13.4	4.0	0.0	0	0	15.13
86	1	1	4	14	C - (H2O+S.S.)	C - (H2O+S.S.)	6140	27740	150	149	230	18	1	206	208	13.97	207	208	12.83	17.4	4.7	0.0	0	1	16.05
87	1	1	4	15	C - (H2O+S.S.)	C - (H2O+S.S.)	6380	27740	150	149	230	8	1	205	205	12.46	206	206	12.48	15.4	3.4	0.0	0	0	16.43
88	1	1	4	16	C - (H2O+S.S.)	C - (H2O+S.S.)	6630	27740	150	149	230	8	1	204	204	12.01	205	211	62.70	0.0	0.0	0.0	0	0	3.25
89	1	1	4	17	C - (H2O+S.S.)	C - (H2O+S.S.)	6890	27740	150	149	230	18	1	207	207	14.08	205	206	13.27	21.5	3.4	0.0	2	2	15.59
90	1	1	4	18	C - (H2O+S.S.)	C - (H2O+S.S.)	7140	27740	150	149	230	18	1	204	205	12.94	202	203	11.29	23.5	8.1	0.0	2	3	18.07
91	1	1	4	19	C - (H2O+S.S.)	C - (H2O+S.S.)	7380	27740	150	149	230	8	1	207	208	30.67	204	205	13.21	14.1	2.0	0.0	3	4	15.67
92	1	1	4	20	C - (H2O+S.S.)	C - (H2O+S.S.)	7630	27740	150	149	230	8	1	203	205	12.96	204	205	12.03	20.1	2.0	0.0	0	1	16.88
93	1	1	4	21	C - (H2O+S.S.)	C - (H2O+S.S.)	7880	27740	150	149	230	8	1	207	208	13.18	205	206	12.68	25.5	3.4	0.0	2	3	16.33
94	1	1	4	22	C - (H2O+S.S.)	C - (H2O+S.S.)	8130	27750	150	149	230	12	1	205	206	13.82	207	206	12.92	17.4	4.7	0.0	-1	0	15.86
95	1	1	4	23	CIF	CIF	8347	27748	190	257	171	24	3	811	1293	1609.99	206	208	18.29	96.1	94.6	0.0	605	1087	44.35
96	1	1	4	24	CIF	CIF	8588	27751	184	236	171	33	3	901	1416	1843.61	219	228	29.10	95.3	88.1	0.0	682	1197	30.96
END DATA
