# Supplementary material for: Microarray-based identification of antigenic variants of foot-and-mouth disease virus: a bioinformatics quality assessment
Source: BMC Genomics. 2006 May 18;7:117. doi: 10.1186/1471-2164-7-117 (PMC1481559; doi:10.1186/1471-2164-7-117)
Supplement: Additional File 1 — They are obtained using the Agilent and Scan Array Express (Perkin Elmer Life Sciences) analysis software for reading and quantifying the hybridization images. [file 1471-2164-7-117-S1.zip › I-14-S139N-1-5C.csv]

BEGIN HEADER
PerkinElmer Life Sciences.
ScanArrayCSVFileFormat	2.00
ScanArray Express	2.00
Number_of_Columns	26
END HEADER
BEGIN GENERAL INFO
DateTime	2005/01/21 12:58
GalFile	D:\303\AFTOCHIP\AFTOCHIP 2.1\ARCHIVO GAL AFTOCHIP 2.1.gal
Scanner	Model: Serial No.:
User Name	303
Computer Name
Protocol	Easy Quant
Quantitation Method	Adaptive Circle
Quality Confidence Calculation	SignalToNoise
User comments
Image Origin	0	0
Temperature	0
Laser Powers	0
Laser On Time	0
PMT Voltages	0
END GENERAL INFO
BEGIN QUANTITATION PARAMETERS
Min Percentile	50
Max Percentile	200
END QUANTITATION PARAMETERS
BEGIN QUALITY MEASUREMENTS
Min Signal To Noise	3
END QUALITY MEASUREMENTS
BEGIN ARRAY PATTERN INFO
Units	�m
Array Rows	1
Array Columns	1
Spot Rows	4
Spot Columns	24
Array Row Spacing	4500.000000
Array Column Spacing	4500.000000
Spot Row Spacing	248.000000
Spot Column Spacing	250.000000
Spot Diameter	150
Interstitial	0
Spots Per Array	96
Total Spots	96
END ARRAY PATTERN INFO
BEGIN IMAGE INFO
ImageID	Channel	Image	Fluorophore	Barcode	Units	X Units Per Pixel	Y Units Per Pixel	X Offset	Y Offset	Status
-1	CH1	D:\303\AFTOCHIP\AFTOCHIP 2.1\Celia\5� Celia 1� impresi�n\S139N Chip 14_SLOT03_S01.tif	Unknown	Unknown	�m	10.000000	10.000000	0.000000	0.000000	Control Image
END IMAGE INFO
BEGIN NORMALIZATION INFO
Normalization Method	LOWESS
END NORMALIZATION INFO
BEGIN DATA
Index	Array Row	Array Column	Spot Row	Spot Column	Name	ID	X	Y	Diameter	F Pixels	B Pixels	Footprint	Flags	Ch1 Median	Ch1 Mean	Ch1 SD	Ch1 B Median	Ch1 B Mean	Ch1 B SD	Ch1 % > B + 1 SD	Ch1 % > B + 2 SD	Ch1 F % Sat.	Ch1 Median - B	Ch1 Mean - B	Ch1 SignalNoiseRatio
1	1	1	1	1	CIF	CIF	2894	27152	176	216	230	6	3	346	428	322.91	230	231	13.91	92.6	84.7	0.0	116	198	24.88
2	1	1	1	2	CIF	CIF	3144	27148	182	232	230	9	3	323	398	285.72	228	229	18.74	87.1	76.3	0.0	95	170	17.23
3	1	1	1	3	S139WT	S139WT	3380	27160	150	149	230	8	1	216	215	13.69	219	222	26.80	1.3	0.0	0.0	-2	-3	8.06
4	1	1	1	4	S139WT	S139WT	3630	27160	150	149	230	8	1	210	210	12.66	209	211	12.81	16.1	4.0	0.0	1	1	16.39
5	1	1	1	5	G139	G139	3880	27160	150	149	230	8	1	213	213	12.46	205	214	12.72	36.2	7.4	0.0	8	8	16.75
6	1	1	1	6	G139	G139	4130	27160	150	149	230	8	1	206	205	12.38	207	208	13.89	8.1	1.3	0.0	0	-1	14.84
7	1	1	1	7	G139t	G139t	4380	27160	150	149	230	8	1	204	205	13.08	204	205	12.12	21.5	2.7	0.0	0	1	16.83
8	1	1	1	8	G139t	G139t	4630	27160	150	149	230	8	1	205	205	11.85	205	206	12.67	18.1	0.7	0.0	0	0	16.18
9	1	1	1	9	G139c	G139c	4880	27160	150	149	230	8	1	208	208	13.49	207	207	12.92	14.1	4.0	0.0	1	1	16.10
10	1	1	1	10	G139c	G139c	5130	27160	150	149	230	8	1	206	206	13.31	208	209	12.59	14.8	2.0	0.0	-1	-1	16.37
11	1	1	1	11	I139	I139	5380	27160	150	149	230	8	1	207	207	12.16	207	207	13.21	10.7	2.7	0.0	0	0	15.67
12	1	1	1	12	I139	I139	5640	27140	150	149	230	17	1	204	208	27.70	204	203	12.22	21.5	5.4	0.0	0	4	16.69
13	1	1	1	13	N139	N139	5888	27154	156	167	209	3	3	218	245	68.20	205	206	12.15	52.1	32.3	0.0	13	40	17.94
14	1	1	1	14	N139	N139	6156	27145	148	150	209	21	3	215	243	63.70	204	205	11.17	49.3	40.0	0.0	11	39	19.25
15	1	1	1	15	T139	T139	6398	27145	156	168	209	15	3	212	222	38.17	205	206	11.62	37.5	22.0	0.0	7	17	18.24
16	1	1	1	16	T139	T139	6635	27155	148	148	209	3	3	213	222	36.19	206	206	11.75	37.8	18.9	0.0	7	16	18.13
17	1	1	1	17	RGD-WT1	RGD-WT1	6879	27124	184	238	209	34	4	292	370	213.40	207	230	223.35	21.0	14.3	0.0	85	163	1.31
18	1	1	1	18	RGD-WT1	RGD-WT1	7145	27132	176	216	230	26	3	300	388	207.31	208	209	11.87	98.6	93.5	0.0	92	180	25.28
19	1	1	1	19	RRD	RRD	7410	27140	150	149	230	28	1	210	210	14.41	207	207	11.15	28.9	9.4	0.0	3	3	18.84
20	1	1	1	20	RRD	RRD	7630	27160	150	149	230	8	1	209	210	13.74	207	207	12.67	24.8	4.0	0.0	2	3	16.49
21	1	1	1	21	RRDt	RRDt	7883	27145	150	156	209	13	3	212	219	27.77	208	208	11.19	34.0	21.2	0.0	4	11	18.94
22	1	1	1	22	RRDt	RRDt	8135	27155	156	164	209	3	3	222	229	30.74	212	215	19.63	29.3	15.2	0.0	10	17	11.31
23	1	1	1	23	RRDc	RRDc	8380	27160	150	149	230	8	1	205	209	15.58	205	208	14.11	21.5	9.4	0.0	0	4	14.52
24	1	1	1	24	RRDc	RRDc	8630	27160	150	149	230	8	1	211	214	21.37	208	208	11.38	28.9	10.1	0.0	3	6	18.54
25	1	1	2	1	RED	RED	2885	27413	154	160	230	9	3	240	245	26.60	236	237	16.47	21.3	11.3	0.0	4	9	14.57
26	1	1	2	2	RED	RED	3140	27410	150	149	230	4	1	239	245	28.15	232	241	54.98	6.0	1.3	0.0	7	13	4.35
27	1	1	2	3	REDt	REDt	3390	27410	150	149	230	4	1	222	223	13.17	205	233	90.32	0.0	0.0	0.0	17	18	2.46
28	1	1	2	4	REDt	REDt	3640	27410	150	149	230	4	1	215	215	14.76	214	215	13.47	18.1	4.7	0.0	1	1	15.96
29	1	1	2	5	REDc	REDc	3890	27410	150	149	230	4	1	213	215	12.89	213	230	246.81	0.0	0.0	0.0	0	2	0.86
30	1	1	2	6	REDc	REDc	4140	27410	150	149	230	4	1	206	208	12.95	209	209	12.75	15.4	2.0	0.0	-2	0	16.16
31	1	1	2	7	REG	REG	4410	27420	150	149	230	26	1	208	209	20.58	204	205	12.53	19.5	6.7	0.0	4	5	16.60
32	1	1	2	8	REG	REG	4630	27400	150	149	230	9	1	208	207	13.31	207	207	12.89	17.4	3.4	0.0	1	0	16.14
33	1	1	2	9	REGat	REGat	4890	27410	150	149	230	4	1	206	206	11.92	207	208	12.59	13.4	1.3	0.0	0	0	16.36
34	1	1	2	10	REGat	REGat	5140	27410	150	149	230	4	1	206	206	10.70	209	210	20.70	1.3	0.0	0.0	-2	-2	9.95
35	1	1	2	11	REGac	REGac	5390	27410	150	149	230	4	1	208	207	13.58	207	230	190.10	0.0	0.0	0.0	1	0	1.09
36	1	1	2	12	REGac	REGac	5640	27410	150	149	230	4	1	205	205	12.46	202	203	11.62	24.2	7.4	0.0	3	3	17.64
37	1	1	2	13	REGgg	REGgg	5895	27390	156	166	230	16	3	226	233	28.79	208	207	12.24	57.8	42.2	0.0	18	25	18.47
38	1	1	2	14	REGgg	REGgg	6145	27382	162	182	230	24	3	229	251	120.27	205	205	12.35	70.3	48.4	0.0	24	46	18.54
39	1	1	2	15	REGtg	REGtg	6390	27390	150	149	230	15	1	208	207	11.69	203	204	12.09	26.8	4.7	0.0	5	4	17.20
40	1	1	2	16	REGtg	REGtg	6630	27400	150	149	230	9	1	208	207	13.24	206	206	11.93	16.1	4.7	0.0	2	1	17.44
41	1	1	2	17	REGcg	REGcg	6890	27410	150	149	230	4	1	209	210	12.86	207	207	13.29	16.1	5.4	0.0	2	3	15.73
42	1	1	2	18	REGcg	REGcg	7160	27400	150	149	230	22	1	209	211	22.41	208	209	12.32	25.5	2.7	0.0	1	3	16.97
43	1	1	2	19	D143N (RGN)	D143N (RGN)	7390	27410	150	149	230	4	1	211	213	13.87	207	207	12.12	32.2	9.4	0.0	4	6	17.41
44	1	1	2	20	D143N (RGN)	D143N (RGN)	7640	27410	150	149	230	4	1	207	208	13.25	207	208	11.34	20.1	6.7	0.0	0	1	18.26
45	1	1	2	21	D143N (RGN)t	D143N (RGN)t	7890	27410	150	149	230	4	1	212	214	19.32	207	207	12.59	30.9	14.8	0.0	5	7	16.83
46	1	1	2	22	D143N (RGN)t	D143N (RGN)t	8140	27410	150	149	230	4	1	213	215	19.54	214	217	20.74	12.8	6.0	0.0	0	1	10.27
47	1	1	2	23	D143N (RGN)c	D143N (RGN)c	8390	27410	150	149	230	4	1	212	212	18.54	211	216	21.48	11.4	2.7	0.0	1	1	9.87
48	1	1	2	24	D143N (RGN)c	D143N (RGN)c	8640	27410	150	149	230	4	1	207	208	14.03	204	205	12.12	25.5	7.4	0.0	3	4	17.08
49	1	1	3	1	D143V (RGV)	D143V (RGV)	2866	27658	170	201	230	23	3	257	269	44.00	243	245	21.77	38.8	21.9	0.0	14	26	11.81
50	1	1	3	2	D143V (RGV)	D143V (RGV)	3125	27657	176	212	230	14	3	254	267	44.05	237	239	18.91	46.2	26.4	0.0	17	30	13.43
51	1	1	3	3	RGE-1 (GAA)	RGE-1 (GAA)	3385	27655	176	216	209	3	3	229	232	24.41	224	228	19.73	18.1	9.7	0.0	5	8	11.61
52	1	1	3	4	RGE-1 (GAA)	RGE-1 (GAA)	3635	27655	168	192	209	3	3	219	225	27.33	214	215	13.39	32.3	16.7	0.0	5	11	16.35
53	1	1	3	5	RGEc	RGEc	3890	27660	150	149	230	6	1	219	222	19.81	216	219	35.93	6.7	0.7	0.0	3	6	6.09
54	1	1	3	6	RGEc	RGEc	4150	27670	150	149	230	20	1	211	212	13.21	215	216	17.18	6.7	0.7	0.0	-3	-2	12.28
55	1	1	3	7	L144WT	L144WT	4384	27655	176	212	209	4	3	286	482	404.37	207	207	12.11	85.4	77.8	0.0	79	275	23.61
56	1	1	3	8	L144WT	L144WT	4625	27650	176	216	230	14	3	286	463	397.83	208	208	13.39	88.9	80.1	0.0	78	255	21.35
57	1	1	3	9	L144g	L144g	4885	27650	156	166	230	5	3	211	215	19.29	206	207	12.37	34.3	15.7	0.0	5	9	17.05
58	1	1	3	10	L144g	L144g	5140	27660	150	149	230	6	1	214	217	19.15	208	212	28.03	10.1	4.7	0.0	6	9	7.63
59	1	1	3	11	L144a	L144a	5390	27660	150	149	230	6	1	219	252	114.64	215	252	259.16	4.7	2.0	0.0	4	37	0.85
60	1	1	3	12	L144a	L144a	5645	27662	156	168	230	10	3	212	219	26.12	205	206	16.40	28.6	14.9	0.0	7	14	12.93
61	1	1	3	13	V144	V144	5880	27645	156	166	209	12	3	215	294	197.82	205	205	11.84	45.8	28.3	0.0	10	89	18.16
62	1	1	3	14	V144	V144	6132	27639	148	148	230	15	3	219	328	262.49	207	208	12.43	48.6	32.4	0.0	12	121	17.62
63	1	1	3	15	S144	S144	6389	27639	156	171	230	14	3	217	221	21.02	207	207	13.19	40.9	24.6	0.0	10	14	16.45
64	1	1	3	16	S144	S144	6632	27646	156	167	230	9	3	213	220	24.39	209	209	12.58	35.9	22.2	0.0	4	11	16.93
65	1	1	3	17	H146WT	H146WT	6882	27648	156	170	230	7	3	213	235	83.13	207	206	12.08	37.6	25.3	0.0	6	28	17.63
66	1	1	3	18	H146WT	H146WT	7153	27655	156	168	209	15	3	213	231	56.03	207	208	12.06	34.5	20.2	0.0	6	24	17.66
67	1	1	3	19	R146	R146	7390	27660	150	149	230	6	1	211	214	17.86	209	209	12.17	26.8	10.7	0.0	2	5	17.33
68	1	1	3	20	R146	R146	7640	27660	150	149	230	6	1	211	214	18.58	207	207	11.59	32.9	14.1	0.0	4	7	18.20
69	1	1	3	21	L146=H146t	L146=H146t	7895	27655	148	148	209	7	3	213	217	20.26	207	207	11.78	33.1	18.9	0.0	6	10	18.08
70	1	1	3	22	L146=H146t	L146=H146t	8140	27660	150	149	230	6	1	211	212	15.66	206	206	11.86	30.9	14.1	0.0	5	6	17.79
71	1	1	3	23	P146	P146	8390	27660	150	149	230	6	1	208	211	16.74	205	206	12.28	28.2	9.4	0.0	3	6	16.94
72	1	1	3	24	P146	P146	8640	27660	150	149	230	6	1	209	211	15.82	206	206	12.34	28.9	12.8	0.0	3	5	16.94
73	1	1	4	1	L147WT	L147WT	2869	27910	176	219	230	21	3	282	312	95.00	245	247	15.26	72.6	53.9	0.0	37	67	18.48
74	1	1	4	2	L147WT	L147WT	3136	27910	176	218	230	9	3	268	322	150.40	238	241	33.44	47.2	20.6	0.0	30	84	8.01
75	1	1	4	3	P147	P147	3380	27920	150	149	230	19	1	230	230	15.02	227	229	16.28	15.4	3.4	0.0	3	3	14.13
76	1	1	4	4	P147	P147	3650	27900	150	149	230	12	1	225	227	16.34	220	220	14.83	26.2	8.1	0.0	5	7	15.17
77	1	1	4	5	P147a	P147a	3900	27900	150	149	230	12	1	219	220	14.49	218	222	37.71	0.7	0.0	0.0	1	2	5.81
78	1	1	4	6	P147a	P147a	4150	27900	150	149	230	12	1	222	226	29.16	217	220	19.78	22.8	11.4	0.0	5	9	11.22
79	1	1	4	7	Oligo HIV Y115	Oligo HIV Y115	4410	27910	150	149	230	23	1	213	212	14.67	210	210	12.98	22.1	6.0	0.0	3	2	16.41
80	1	1	4	8	Oligo HIV Y115	Oligo HIV Y115	4640	27890	150	149	230	12	1	212	212	12.77	209	208	13.30	18.8	4.0	0.0	3	3	15.94
81	1	1	4	9	Oligo HIV M184a	Oligo HIV M184a	4900	27900	150	149	230	12	1	209	210	12.65	209	209	13.19	16.1	2.7	0.0	0	1	15.85
82	1	1	4	10	Oligo HIV M184a	Oligo HIV M184a	5150	27900	150	149	230	12	1	210	211	13.09	210	210	12.60	20.8	3.4	0.0	0	1	16.67
83	1	1	4	11	C - (H2O+S.S.)	C - (H2O+S.S.)	5400	27900	150	149	230	12	1	211	289	413.29	210	235	207.20	5.4	4.0	0.0	1	79	1.02
84	1	1	4	12	C - (H2O+S.S.)	C - (H2O+S.S.)	5650	27900	150	149	230	12	1	206	210	36.22	206	207	12.78	16.1	4.0	0.0	0	4	16.12
85	1	1	4	13	C - (H2O+S.S.)	C - (H2O+S.S.)	5900	27900	150	149	230	12	1	206	206	10.42	205	205	12.00	17.4	2.0	0.0	1	1	17.17
86	1	1	4	14	C - (H2O+S.S.)	C - (H2O+S.S.)	6140	27890	150	149	230	12	1	207	209	14.84	208	209	12.08	18.8	4.7	0.0	0	1	17.13
87	1	1	4	15	C - (H2O+S.S.)	C - (H2O+S.S.)	6390	27900	150	149	230	2	1	208	209	12.25	209	208	12.70	12.1	2.0	0.0	0	0	16.37
88	1	1	4	16	C - (H2O+S.S.)	C - (H2O+S.S.)	6640	27890	150	149	230	12	1	207	208	12.68	208	208	12.91	15.4	1.3	0.0	0	0	16.03
89	1	1	4	17	C - (H2O+S.S.)	C - (H2O+S.S.)	6900	27900	150	149	230	12	1	207	207	12.41	206	208	12.95	19.5	2.0	0.0	1	1	15.99
90	1	1	4	18	C - (H2O+S.S.)	C - (H2O+S.S.)	7150	27900	150	149	230	12	1	208	210	23.97	208	231	222.31	0.7	0.0	0.0	0	2	0.94
91	1	1	4	19	C - (H2O+S.S.)	C - (H2O+S.S.)	7400	27900	150	149	230	12	1	207	207	11.98	208	208	11.20	13.4	2.0	0.0	0	0	18.48
92	1	1	4	20	C - (H2O+S.S.)	C - (H2O+S.S.)	7650	27900	150	149	230	12	1	207	206	12.44	206	206	11.57	20.1	3.4	0.0	1	0	17.89
93	1	1	4	21	C - (H2O+S.S.)	C - (H2O+S.S.)	7900	27900	150	149	230	12	1	207	207	12.20	207	207	11.98	18.1	2.7	0.0	0	0	17.28
94	1	1	4	22	C - (H2O+S.S.)	C - (H2O+S.S.)	8150	27900	150	149	230	12	1	206	206	12.19	206	206	12.60	17.4	3.4	0.0	0	0	16.35
95	1	1	4	23	CIF	CIF	8374	27887	184	238	230	19	3	259	359	270.90	205	206	12.98	87.8	75.2	0.0	54	154	19.96
96	1	1	4	24	CIF	CIF	8618	27889	176	219	230	23	3	282	426	397.01	208	207	11.99	89.0	76.7	0.0	74	218	23.51
END DATA
