# Supplementary material for: Microarray-based identification of antigenic variants of foot-and-mouth disease virus: a bioinformatics quality assessment
Source: BMC Genomics. 2006 May 18;7:117. doi: 10.1186/1471-2164-7-117 (PMC1481559; doi:10.1186/1471-2164-7-117)
Supplement: Additional File 1 — They are obtained using the Agilent and Scan Array Express (Perkin Elmer Life Sciences) analysis software for reading and quantifying the hybridization images. [file 1471-2164-7-117-S1.zip › I-14-S139N-2-5C.csv]

BEGIN HEADER
PerkinElmer Life Sciences.
ScanArrayCSVFileFormat	2.00
ScanArray Express	2.00
Number_of_Columns	26
END HEADER
BEGIN GENERAL INFO
DateTime	2005/01/21 13:11
GalFile	D:\303\AFTOCHIP\AFTOCHIP 2.1\ARCHIVO GAL AFTOCHIP 2.1.gal
Scanner	Model: Serial No.:
User Name	303
Computer Name
Protocol	Easy Quant
Quantitation Method	Adaptive Circle
Quality Confidence Calculation	SignalToNoise
User comments
Image Origin	0	0
Temperature	0
Laser Powers	0
Laser On Time	0
PMT Voltages	0
END GENERAL INFO
BEGIN QUANTITATION PARAMETERS
Min Percentile	50
Max Percentile	200
END QUANTITATION PARAMETERS
BEGIN QUALITY MEASUREMENTS
Min Signal To Noise	3
END QUALITY MEASUREMENTS
BEGIN ARRAY PATTERN INFO
Units	�m
Array Rows	1
Array Columns	1
Spot Rows	4
Spot Columns	24
Array Row Spacing	4500.000000
Array Column Spacing	4500.000000
Spot Row Spacing	248.000000
Spot Column Spacing	250.000000
Spot Diameter	150
Interstitial	0
Spots Per Array	96
Total Spots	96
END ARRAY PATTERN INFO
BEGIN IMAGE INFO
ImageID	Channel	Image	Fluorophore	Barcode	Units	X Units Per Pixel	Y Units Per Pixel	X Offset	Y Offset	Status
-1	CH1	D:\303\AFTOCHIP\AFTOCHIP 2.1\Celia\5� Celia 1� impresi�n\S139N Chip 14_SLOT03_S01.tif	Unknown	Unknown	�m	10.000000	10.000000	0.000000	0.000000	Control Image
END IMAGE INFO
BEGIN NORMALIZATION INFO
Normalization Method	LOWESS
END NORMALIZATION INFO
BEGIN DATA
Index	Array Row	Array Column	Spot Row	Spot Column	Name	ID	X	Y	Diameter	F Pixels	B Pixels	Footprint	Flags	Ch1 Median	Ch1 Mean	Ch1 SD	Ch1 B Median	Ch1 B Mean	Ch1 B SD	Ch1 % > B + 1 SD	Ch1 % > B + 2 SD	Ch1 F % Sat.	Ch1 Median - B	Ch1 Mean - B	Ch1 SignalNoiseRatio
1	1	1	1	1	CIF	CIF	11875	27206	154	164	230	45	4	297	387	279.82	218	233	125.25	30.5	13.4	0.0	79	169	2.37
2	1	1	1	2	CIF	CIF	12132	27206	162	178	230	37	4	302	389	288.27	212	229	125.76	29.8	14.6	0.0	90	177	2.40
3	1	1	1	3	S139WT	S139WT	12427	27215	150	156	209	7	3	209	210	18.47	208	209	12.10	17.3	5.1	0.0	1	2	17.27
4	1	1	1	4	S139WT	S139WT	12690	27220	150	149	230	22	1	210	209	12.41	209	209	11.82	14.8	2.0	0.0	1	0	17.77
5	1	1	1	5	G139	G139	12900	27210	150	149	230	18	1	213	214	15.03	209	210	13.43	23.5	7.4	0.0	4	5	15.86
6	1	1	1	6	G139	G139	13190	27220	150	149	230	22	1	210	212	13.16	209	210	12.56	22.8	5.4	0.0	1	3	16.73
7	1	1	1	7	G139t	G139t	13440	27220	150	149	230	22	1	209	209	16.06	197	209	13.63	45.0	10.7	0.0	12	12	15.33
8	1	1	1	8	G139t	G139t	13690	27220	150	149	230	22	1	209	210	13.04	207	208	13.91	19.5	2.7	0.0	2	3	15.02
9	1	1	1	9	G139c	G139c	13940	27220	150	149	230	22	1	207	208	12.86	207	209	13.57	16.8	2.7	0.0	0	1	15.26
10	1	1	1	10	G139c	G139c	14190	27220	150	149	230	22	1	213	213	12.93	214	216	14.16	10.1	0.7	0.0	0	0	15.04
11	1	1	1	11	I139	I139	14440	27220	150	149	230	22	1	214	214	13.30	214	213	13.23	14.1	3.4	0.0	0	0	16.18
12	1	1	1	12	I139	I139	14690	27220	150	149	230	22	1	208	212	21.41	209	210	12.48	19.5	6.7	0.0	0	3	16.67
13	1	1	1	13	N139	N139	14915	27221	154	162	230	7	3	217	241	78.57	207	207	12.29	43.2	24.7	0.0	10	34	17.66
14	1	1	1	14	N139	N139	15142	27208	154	162	230	29	3	218	240	72.06	210	210	13.50	37.0	20.4	0.0	8	30	16.15
15	1	1	1	15	T139	T139	15384	27217	150	155	230	36	3	218	233	47.28	213	214	13.29	32.9	18.1	0.0	5	20	16.41
16	1	1	1	16	T139	T139	15644	27208	140	132	294	27	3	225	243	53.83	211	212	12.89	50.8	29.5	0.0	14	32	17.46
17	1	1	1	17	RGD-WT1	RGD-WT1	15875	27202	162	182	230	47	3	292	352	184.10	213	215	24.85	90.7	76.9	0.0	79	139	11.75
18	1	1	1	18	RGD-WT1	RGD-WT1	16127	27192	162	182	230	49	3	300	381	212.75	214	215	25.22	97.8	84.1	0.0	86	167	11.89
19	1	1	1	19	RRD	RRD	16380	27195	162	184	209	45	3	224	230	28.70	213	215	14.13	38.0	17.4	0.0	11	17	15.85
20	1	1	1	20	RRD	RRD	16630	27195	156	166	209	45	3	215	223	27.16	211	211	12.25	34.9	21.7	0.0	4	12	17.55
21	1	1	1	21	RRDt	RRDt	16940	27220	150	149	230	22	1	217	217	18.46	214	217	23.15	8.7	2.7	0.0	3	3	9.38
22	1	1	1	22	RRDt	RRDt	17190	27220	150	149	230	22	1	223	226	21.55	219	222	21.92	18.1	4.7	0.0	4	7	10.17
23	1	1	1	23	RRDc	RRDc	17440	27220	150	149	230	22	1	220	220	13.30	218	220	13.19	22.8	4.0	0.0	2	2	16.68
24	1	1	1	24	RRDc	RRDc	17690	27220	150	149	230	22	1	217	218	13.42	220	220	12.99	13.4	1.3	0.0	-2	-1	16.71
25	1	1	2	1	RED	RED	11940	27470	150	149	230	23	1	211	258	417.73	208	208	12.19	28.2	11.4	0.0	3	50	17.31
26	1	1	2	2	RED	RED	12196	27457	150	155	230	26	3	211	212	15.00	207	207	12.73	23.2	7.7	0.0	4	5	16.57
27	1	1	2	3	REDt	REDt	12440	27470	150	149	230	23	1	208	208	11.82	208	208	13.21	14.1	0.7	0.0	0	0	15.75
28	1	1	2	4	REDt	REDt	12660	27460	150	149	230	8	1	210	209	11.90	208	207	11.53	19.5	4.7	0.0	2	1	18.22
29	1	1	2	5	REDc	REDc	12885	27452	154	160	230	37	3	296	19831	27424.33	211	212	14.70	60.6	55.0	0.0	85	19620	20.14
30	1	1	2	6	REDc	REDc	13150	27460	150	149	230	18	1	214	215	17.38	210	214	15.71	18.1	3.4	0.0	4	5	13.62
31	1	1	2	7	REG	REG	13420	27460	150	149	230	2	1	213	215	17.76	212	212	13.43	20.1	4.0	0.0	1	3	15.86
32	1	1	2	8	REG	REG	13670	27450	150	149	230	11	1	211	211	13.72	209	210	14.12	19.5	2.7	0.0	2	2	14.94
33	1	1	2	9	REGat	REGat	13940	27470	150	149	230	23	1	210	211	19.42	208	209	13.51	13.4	4.7	0.0	2	3	15.55
34	1	1	2	10	REGat	REGat	14190	27470	150	149	230	23	1	212	213	12.76	213	213	12.85	15.4	2.0	0.0	0	0	16.50
35	1	1	2	11	REGac	REGac	14440	27470	150	149	230	23	1	214	214	13.38	213	213	12.58	20.1	4.0	0.0	1	1	17.01
36	1	1	2	12	REGac	REGac	14670	27460	150	149	230	2	1	211	211	12.59	210	211	15.20	11.4	0.7	0.0	1	1	13.88
37	1	1	2	13	REGgg	REGgg	14899	27460	140	137	294	22	3	223	228	23.68	208	209	15.90	49.6	25.5	0.0	15	20	14.02
38	1	1	2	14	REGgg	REGgg	15133	27461	162	183	230	37	3	226	231	26.73	210	211	17.34	44.3	19.1	0.0	16	21	13.03
39	1	1	2	15	REGtg	REGtg	15400	27480	150	149	230	26	1	217	221	38.41	213	214	15.11	16.8	6.0	0.0	4	8	14.36
40	1	1	2	16	REGtg	REGtg	15690	27470	150	149	230	23	1	215	216	16.39	212	213	12.82	24.2	8.1	0.0	3	4	16.77
41	1	1	2	17	REGcg	REGcg	15910	27470	150	149	230	12	1	214	215	12.91	212	214	13.35	18.8	4.0	0.0	2	3	16.03
42	1	1	2	18	REGcg	REGcg	16160	27450	150	149	230	14	1	218	221	24.71	217	217	16.04	17.4	4.0	0.0	1	4	13.59
43	1	1	2	19	D143N (RGN)	D143N (RGN)	16410	27460	150	149	230	8	1	218	218	16.93	217	238	233.52	0.0	0.0	0.0	1	1	0.93
44	1	1	2	20	D143N (RGN)	D143N (RGN)	16690	27470	150	149	230	23	1	211	211	13.04	213	213	14.26	12.8	0.7	0.0	-1	-1	14.79
45	1	1	2	21	D143N (RGN)t	D143N (RGN)t	16940	27470	150	149	230	23	1	214	215	14.90	212	212	13.54	20.1	6.7	0.0	2	3	15.81
46	1	1	2	22	D143N (RGN)t	D143N (RGN)t	17190	27470	150	149	230	23	1	218	218	15.90	215	218	16.84	17.4	2.7	0.0	3	3	12.94
47	1	1	2	23	D143N (RGN)c	D143N (RGN)c	17440	27470	150	149	230	23	1	217	218	13.71	217	218	11.83	21.5	5.4	0.0	0	1	18.34
48	1	1	2	24	D143N (RGN)c	D143N (RGN)c	17690	27470	150	149	230	23	1	220	220	15.96	222	222	12.35	14.1	4.7	0.0	-1	-1	17.81
49	1	1	3	1	D143V (RGV)	D143V (RGV)	11940	27720	150	149	230	23	1	213	232	175.26	210	212	15.54	20.8	9.4	0.0	3	22	13.70
50	1	1	3	2	D143V (RGV)	D143V (RGV)	12190	27720	150	149	230	23	1	211	213	17.30	210	211	13.47	22.1	6.0	0.0	1	3	15.67
51	1	1	3	3	RGE-1 (GAA)	RGE-1 (GAA)	12440	27720	150	149	230	23	1	208	210	14.21	207	209	14.83	17.4	2.7	0.0	1	3	14.02
52	1	1	3	4	RGE-1 (GAA)	RGE-1 (GAA)	12690	27720	150	149	230	23	1	208	210	14.49	208	209	17.51	12.8	2.0	0.0	0	2	11.88
53	1	1	3	5	RGEc	RGEc	12900	27710	150	149	230	18	1	213	215	14.03	210	212	20.98	12.8	0.7	0.0	3	5	10.15
54	1	1	3	6	RGEc	RGEc	13170	27710	150	149	230	1	1	226	229	18.00	219	220	15.36	32.2	10.1	0.0	7	10	14.71
55	1	1	3	7	L144WT	L144WT	13386	27702	162	178	230	35	3	303	552	466.86	221	226	18.06	98.9	88.8	0.0	82	331	16.77
56	1	1	3	8	L144WT	L144WT	13625	27699	162	186	230	46	3	270	529	499.64	212	214	13.75	89.8	79.0	0.0	58	317	19.63
57	1	1	3	9	L144g	L144g	13910	27700	150	149	230	12	1	212	217	28.21	210	210	13.75	24.8	10.1	0.0	2	7	15.42
58	1	1	3	10	L144g	L144g	14190	27720	150	149	230	23	1	216	217	16.16	213	218	74.76	0.7	0.0	0.0	3	4	2.89
59	1	1	3	11	L144a	L144a	14440	27720	150	149	230	23	1	212	217	23.18	214	214	12.10	16.1	6.7	0.0	-1	3	17.53
60	1	1	3	12	L144a	L144a	14660	27710	150	149	230	8	1	214	223	31.26	212	212	12.14	30.2	14.1	0.0	2	11	17.63
61	1	1	3	13	V144	V144	14893	27705	154	160	209	28	3	220	374	287.76	209	211	20.09	35.6	31.3	0.0	11	165	10.95
62	1	1	3	14	V144	V144	15127	27708	154	161	230	44	3	227	417	325.44	209	209	12.00	56.5	47.2	0.0	18	208	18.92
63	1	1	3	15	S144	S144	15400	27720	150	149	230	21	1	215	222	25.11	214	217	22.46	16.1	10.1	0.0	1	8	9.57
64	1	1	3	16	S144	S144	15690	27720	150	149	230	23	1	217	217	13.56	214	216	16.45	14.8	2.0	0.0	3	3	13.19
65	1	1	3	17	H146WT	H146WT	15940	27720	150	149	230	23	1	215	218	19.21	217	216	12.96	16.8	4.0	0.0	-1	1	16.59
66	1	1	3	18	H146WT	H146WT	16190	27720	150	149	230	23	1	217	223	28.30	216	217	13.52	24.8	8.1	0.0	1	7	16.04
67	1	1	3	19	R146	R146	16440	27720	150	149	230	23	1	211	211	13.55	216	218	17.22	5.4	1.3	0.0	-4	-4	12.25
68	1	1	3	20	R146	R146	16690	27720	150	149	230	23	1	211	212	14.02	211	212	16.66	12.1	2.0	0.0	0	1	12.67
69	1	1	3	21	L146=H146t	L146=H146t	16940	27720	150	149	230	23	1	210	211	12.19	208	209	12.12	21.5	4.7	0.0	2	3	17.32
70	1	1	3	22	L146=H146t	L146=H146t	17190	27720	150	149	230	23	1	211	212	15.43	211	214	17.68	12.8	2.0	0.0	0	1	11.94
71	1	1	3	23	P146	P146	17440	27720	150	149	230	23	1	215	217	18.19	212	213	12.60	23.5	8.1	0.0	3	5	17.07
72	1	1	3	24	P146	P146	17670	27710	150	149	230	1	1	217	219	14.12	217	218	15.03	14.8	4.0	0.0	0	2	14.44
73	1	1	4	1	L147WT	L147WT	11930	27960	150	149	230	11	1	215	230	79.12	211	211	14.02	28.9	11.4	0.0	4	19	15.33
74	1	1	4	2	L147WT	L147WT	12180	27960	150	149	230	11	1	214	237	95.85	209	216	94.89	6.0	6.0	0.0	5	28	2.26
75	1	1	4	3	P147	P147	12430	27960	150	149	230	11	1	210	213	35.94	207	208	13.80	22.1	4.7	0.0	3	6	15.22
76	1	1	4	4	P147	P147	12680	27960	150	149	230	11	1	210	211	13.08	208	209	12.31	19.5	4.7	0.0	2	3	17.06
77	1	1	4	5	P147a	P147a	12930	27960	150	149	230	11	1	211	270	487.32	210	211	14.45	16.1	4.7	0.0	1	60	14.60
78	1	1	4	6	P147a	P147a	13180	27960	150	149	230	11	1	219	220	13.31	218	222	27.69	3.4	0.0	0.0	1	2	7.91
79	1	1	4	7	Oligo HIV Y115	Oligo HIV Y115	13410	27940	150	149	230	19	1	256	270	95.27	240	243	25.65	28.9	10.1	0.0	16	30	9.98
80	1	1	4	8	Oligo HIV Y115	Oligo HIV Y115	13650	27940	150	149	230	25	1	234	241	34.07	224	228	25.88	32.9	14.8	0.0	10	17	9.04
81	1	1	4	9	Oligo HIV M184a	Oligo HIV M184a	13930	27960	150	149	230	11	1	210	212	14.84	211	212	16.27	10.1	3.4	0.0	0	1	12.91
82	1	1	4	10	Oligo HIV M184a	Oligo HIV M184a	14180	27960	150	149	230	11	1	212	213	14.17	213	214	13.25	16.1	4.0	0.0	0	0	16.00
83	1	1	4	11	C - (H2O+S.S.)	C - (H2O+S.S.)	14430	27960	150	149	230	11	1	213	215	12.40	214	215	14.52	16.8	0.0	0.0	0	1	14.67
84	1	1	4	12	C - (H2O+S.S.)	C - (H2O+S.S.)	14680	27960	150	149	230	11	1	210	211	12.43	212	212	12.83	12.8	1.3	0.0	-1	0	16.36
85	1	1	4	13	C - (H2O+S.S.)	C - (H2O+S.S.)	14890	27950	150	149	230	29	1	210	209	12.64	210	211	12.42	12.1	3.4	0.0	0	0	16.91
86	1	1	4	14	C - (H2O+S.S.)	C - (H2O+S.S.)	15140	27960	150	149	230	28	1	211	210	12.42	211	210	13.24	10.1	2.7	0.0	0	0	15.94
87	1	1	4	15	C - (H2O+S.S.)	C - (H2O+S.S.)	15430	27960	150	149	230	11	1	214	216	16.81	214	213	13.16	17.4	4.0	0.0	0	2	16.26
88	1	1	4	16	C - (H2O+S.S.)	C - (H2O+S.S.)	15680	27960	150	149	230	11	1	213	214	13.65	213	214	12.44	19.5	5.4	0.0	0	1	17.12
89	1	1	4	17	C - (H2O+S.S.)	C - (H2O+S.S.)	15930	27960	150	149	230	11	1	211	211	12.10	215	216	12.61	11.4	0.0	0.0	-3	-3	16.73
90	1	1	4	18	C - (H2O+S.S.)	C - (H2O+S.S.)	16180	27960	150	149	230	11	1	212	214	13.59	216	217	14.44	8.7	3.4	0.0	-3	-1	14.68
91	1	1	4	19	C - (H2O+S.S.)	C - (H2O+S.S.)	16430	27960	150	149	230	11	1	209	211	15.62	209	211	13.69	14.1	6.0	0.0	0	2	15.27
92	1	1	4	20	C - (H2O+S.S.)	C - (H2O+S.S.)	16680	27960	150	149	230	11	1	208	208	12.11	207	211	34.77	0.0	0.0	0.0	1	1	5.98
93	1	1	4	21	C - (H2O+S.S.)	C - (H2O+S.S.)	16930	27960	150	149	230	11	1	212	212	12.45	207	207	12.02	24.8	6.0	0.0	5	5	17.64
94	1	1	4	22	C - (H2O+S.S.)	C - (H2O+S.S.)	17180	27960	150	149	230	11	1	209	209	15.50	209	216	26.66	2.7	0.7	0.0	0	0	7.84
95	1	1	4	23	CIF	CIF	17361	27943	176	215	230	61	4	292	335	193.99	211	269	596.37	4.2	0.0	0.0	81	124	0.49
96	1	1	4	24	CIF	CIF	17608	27943	162	182	230	64	3	304	365	240.04	212	213	14.83	95.1	83.0	0.0	92	153	20.49
END DATA
