# Supplementary material for: Microarray-based identification of antigenic variants of foot-and-mouth disease virus: a bioinformatics quality assessment
Source: BMC Genomics. 2006 May 18;7:117. doi: 10.1186/1471-2164-7-117 (PMC1481559; doi:10.1186/1471-2164-7-117)
Supplement: Additional File 1 — They are obtained using the Agilent and Scan Array Express (Perkin Elmer Life Sciences) analysis software for reading and quantifying the hybridization images. [file 1471-2164-7-117-S1.zip › I-14-S139N-3-5C.csv]

BEGIN HEADER
PerkinElmer Life Sciences.
ScanArrayCSVFileFormat	2.00
ScanArray Express	2.00
Number_of_Columns	26
END HEADER
BEGIN GENERAL INFO
DateTime	2005/01/21 14:49
GalFile	D:\303\AFTOCHIP\AFTOCHIP 2.1\ARCHIVO GAL AFTOCHIP 2.1.gal
Scanner	Model: Serial No.:
User Name	303
Computer Name
Protocol	Easy Quant
Quantitation Method	Adaptive Circle
Quality Confidence Calculation	SignalToNoise
User comments
Image Origin	0	0
Temperature	0
Laser Powers	0
Laser On Time	0
PMT Voltages	0
END GENERAL INFO
BEGIN QUANTITATION PARAMETERS
Min Percentile	50
Max Percentile	200
END QUANTITATION PARAMETERS
BEGIN QUALITY MEASUREMENTS
Min Signal To Noise	3
END QUALITY MEASUREMENTS
BEGIN ARRAY PATTERN INFO
Units	�m
Array Rows	1
Array Columns	1
Spot Rows	4
Spot Columns	24
Array Row Spacing	4500.000000
Array Column Spacing	4500.000000
Spot Row Spacing	248.000000
Spot Column Spacing	250.000000
Spot Diameter	150
Interstitial	0
Spots Per Array	96
Total Spots	96
END ARRAY PATTERN INFO
BEGIN IMAGE INFO
ImageID	Channel	Image	Fluorophore	Barcode	Units	X Units Per Pixel	Y Units Per Pixel	X Offset	Y Offset	Status
-1	CH1	D:\303\AFTOCHIP\AFTOCHIP 2.1\Celia\5� Celia 1� impresi�n\S139N Chip 14_SLOT03_S01.tif	Unknown	Unknown	�m	10.000000	10.000000	0.000000	0.000000	Control Image
END IMAGE INFO
BEGIN NORMALIZATION INFO
Normalization Method	LOWESS
END NORMALIZATION INFO
BEGIN DATA
Index	Array Row	Array Column	Spot Row	Spot Column	Name	ID	X	Y	Diameter	F Pixels	B Pixels	Footprint	Flags	Ch1 Median	Ch1 Mean	Ch1 SD	Ch1 B Median	Ch1 B Mean	Ch1 B SD	Ch1 % > B + 1 SD	Ch1 % > B + 2 SD	Ch1 F % Sat.	Ch1 Median - B	Ch1 Mean - B	Ch1 SignalNoiseRatio
1	1	1	1	1	CIF	CIF	2989	52164	182	230	209	17	3	317	425	338.31	207	207	13.00	95.7	90.0	0.0	110	218	24.39
2	1	1	1	2	CIF	CIF	3250	52167	176	217	230	11	3	290	426	381.33	207	208	12.18	94.0	87.6	0.0	83	219	23.82
3	1	1	1	3	S139WT	S139WT	3500	52180	150	149	230	2	1	208	209	15.15	208	208	12.99	22.1	5.4	0.0	0	1	16.01
4	1	1	1	4	S139WT	S139WT	3750	52180	150	149	230	2	1	209	209	12.86	209	209	13.12	15.4	2.7	0.0	0	0	15.93
5	1	1	1	5	G139	G139	4000	52180	150	149	230	2	1	210	211	12.77	211	211	12.00	16.1	4.7	0.0	0	0	17.50
6	1	1	1	6	G139	G139	4250	52180	150	149	230	2	1	217	218	17.85	214	216	15.22	20.8	8.7	0.0	3	4	14.26
7	1	1	1	7	G139t	G139t	4500	52180	150	149	230	2	1	215	215	12.41	210	211	13.01	24.2	6.7	0.0	5	5	16.52
8	1	1	1	8	G139t	G139t	4750	52180	150	149	230	2	1	212	213	14.77	212	212	12.57	20.8	6.0	0.0	0	1	16.87
9	1	1	1	9	G139c	G139c	5000	52180	150	149	230	2	1	209	210	12.02	211	217	53.72	0.0	0.0	0.0	-1	0	3.89
10	1	1	1	10	G139c	G139c	5250	52180	150	149	230	2	1	213	215	19.71	211	212	12.34	25.5	6.7	0.0	2	4	17.26
11	1	1	1	11	I139	I139	5500	52180	150	149	230	2	1	212	211	13.21	211	211	12.86	19.5	2.7	0.0	1	0	16.48
12	1	1	1	12	I139	I139	5760	52180	150	149	230	11	1	210	213	24.35	210	211	13.24	20.8	7.4	0.0	0	3	15.86
13	1	1	1	13	N139	N139	6005	52175	148	148	209	6	3	237	259	57.07	210	211	13.26	66.9	50.7	0.0	27	49	17.88
14	1	1	1	14	N139	N139	6245	52179	156	166	230	3	3	219	254	75.49	207	209	17.45	40.4	28.9	0.0	12	47	12.55
15	1	1	1	15	T139	T139	6505	52170	162	184	230	9	3	214	225	34.77	206	208	17.03	33.2	19.0	0.0	8	19	12.57
16	1	1	1	16	T139	T139	6741	52173	156	165	230	9	3	217	228	36.08	207	208	15.51	37.6	18.2	0.0	10	21	13.99
17	1	1	1	17	RGD-WT1	RGD-WT1	6991	52145	176	220	209	33	3	303	353	152.87	209	209	11.98	97.3	91.4	0.0	94	144	25.30
18	1	1	1	18	RGD-WT1	RGD-WT1	7249	52172	176	219	230	5	4	311	383	203.02	208	233	264.87	18.7	12.8	0.0	103	175	1.17
19	1	1	1	19	RRD	RRD	7480	52190	150	149	230	21	1	209	208	13.09	209	209	12.92	13.4	3.4	0.0	0	0	16.18
20	1	1	1	20	RRD	RRD	7750	52180	150	149	230	2	1	220	249	174.33	209	209	12.84	49.0	28.9	0.0	11	40	17.14
21	1	1	1	21	RRDt	RRDt	8000	52181	150	148	230	3	3	215	219	20.94	211	213	15.24	27.7	9.5	0.0	4	8	14.11
22	1	1	1	22	RRDt	RRDt	8242	52185	160	172	209	9	3	251	261	39.33	225	225	18.10	63.4	34.9	0.0	26	36	13.86
23	1	1	1	23	RRDc	RRDc	8507	52180	150	154	230	8	3	231	236	26.13	220	221	15.40	38.3	19.5	0.0	11	16	15.00
24	1	1	1	24	RRDc	RRDc	8750	52180	150	149	230	2	1	216	219	16.68	214	217	33.45	2.7	2.0	0.0	2	5	6.46
25	1	1	2	1	RED	RED	2992	52424	150	156	209	7	3	211	213	14.40	207	207	12.84	28.8	9.0	0.0	4	6	16.44
26	1	1	2	2	RED	RED	3247	52422	150	153	230	4	3	213	214	15.74	210	210	14.50	21.6	4.6	0.0	3	4	14.69
27	1	1	2	3	REDt	REDt	3500	52430	150	149	230	3	1	208	207	12.59	209	209	14.31	8.1	0.7	0.0	0	-1	14.53
28	1	1	2	4	REDt	REDt	3750	52430	150	149	230	3	1	211	212	12.94	209	211	21.29	6.0	0.0	0.0	2	3	9.91
29	1	1	2	5	REDc	REDc	4000	52430	150	149	230	3	1	210	212	12.51	208	210	11.32	26.8	7.4	0.0	2	4	18.55
30	1	1	2	6	REDc	REDc	4250	52430	150	149	230	3	1	214	213	12.82	210	211	12.12	21.5	2.7	0.0	4	3	17.65
31	1	1	2	7	REG	REG	4490	52440	150	149	230	15	1	217	218	13.78	219	224	22.34	4.7	0.0	0.0	-1	0	9.71
32	1	1	2	8	REG	REG	4734	52410	156	166	230	21	3	263	266	27.62	238	243	34.26	32.5	8.4	0.0	25	28	7.68
33	1	1	2	9	REGat	REGat	5000	52430	150	149	230	3	1	221	221	15.26	221	227	49.48	0.7	0.0	0.0	0	0	4.47
34	1	1	2	10	REGat	REGat	5250	52430	150	149	230	3	1	214	213	13.98	213	213	11.59	14.1	4.7	0.0	1	0	18.46
35	1	1	2	11	REGac	REGac	5500	52430	150	149	230	3	1	210	211	13.34	213	214	21.29	4.7	0.0	0.0	-2	-1	9.86
36	1	1	2	12	REGac	REGac	5750	52430	150	149	230	3	1	214	214	13.51	204	211	13.46	40.9	9.4	0.0	10	10	15.89
37	1	1	2	13	REGgg	REGgg	5998	52427	162	182	230	1	3	234	236	27.27	207	208	12.20	69.8	51.6	0.0	27	29	19.18
38	1	1	2	14	REGgg	REGgg	6245	52420	162	184	230	6	3	227	233	27.93	209	210	17.52	50.0	28.8	0.0	18	24	12.95
39	1	1	2	15	REGtg	REGtg	6500	52410	150	149	230	16	1	210	210	12.45	206	206	13.16	25.5	2.0	0.0	4	4	15.96
40	1	1	2	16	REGtg	REGtg	6750	52430	150	149	230	3	1	211	211	13.38	205	207	15.27	24.2	4.7	0.0	6	6	13.82
41	1	1	2	17	REGcg	REGcg	6990	52420	150	149	230	10	1	208	209	15.93	206	208	16.05	12.1	4.7	0.0	2	3	12.96
42	1	1	2	18	REGcg	REGcg	7240	52440	150	149	230	15	1	208	211	17.57	208	209	14.54	19.5	4.0	0.0	0	3	14.31
43	1	1	2	19	D143N (RGN)	D143N (RGN)	7480	52425	154	166	209	18	3	225	464	713.17	210	214	20.23	46.4	39.2	0.0	15	254	11.12
44	1	1	2	20	D143N (RGN)	D143N (RGN)	7750	52430	150	149	230	3	1	214	220	39.43	210	211	21.39	18.8	7.4	0.0	4	10	10.01
45	1	1	2	21	D143N (RGN)t	D143N (RGN)t	8000	52430	150	149	230	3	1	216	219	18.68	213	213	13.60	26.8	9.4	0.0	3	6	15.88
46	1	1	2	22	D143N (RGN)t	D143N (RGN)t	8245	52441	148	152	230	15	3	222	480	964.33	223	235	62.35	18.4	15.1	0.0	0	257	3.56
47	1	1	2	23	D143N (RGN)c	D143N (RGN)c	8524	52416	150	154	230	27	3	238	268	165.16	225	228	20.58	40.3	23.4	0.0	13	43	11.57
48	1	1	2	24	D143N (RGN)c	D143N (RGN)c	8750	52430	150	149	230	3	1	228	237	39.88	219	221	16.39	34.2	16.1	0.0	9	18	13.91
49	1	1	3	1	D143V (RGV)	D143V (RGV)	3002	52691	170	200	230	17	3	222	226	24.06	207	209	13.04	52.0	34.0	0.0	15	19	17.02
50	1	1	3	2	D143V (RGV)	D143V (RGV)	3249	52689	150	152	230	15	3	225	228	23.86	206	206	10.96	63.8	46.1	0.0	19	22	20.53
51	1	1	3	3	RGE-1 (GAA)	RGE-1 (GAA)	3505	52685	156	164	209	12	3	212	213	16.95	209	210	15.75	19.5	7.3	0.0	3	4	13.46
52	1	1	3	4	RGE-1 (GAA)	RGE-1 (GAA)	3750	52675	156	166	209	1	3	212	215	18.09	208	209	13.61	32.5	12.7	0.0	4	7	15.57
53	1	1	3	5	RGEc	RGEc	4005	52675	170	208	209	6	3	216	217	18.84	208	209	13.40	32.7	15.9	0.0	8	9	16.12
54	1	1	3	6	RGEc	RGEc	4240	52690	150	149	230	17	1	216	217	16.29	212	212	13.23	28.9	9.4	0.0	4	5	16.32
55	1	1	3	7	L144WT	L144WT	4486	52678	176	216	230	13	3	316	611	535.96	217	220	16.40	88.0	78.2	0.0	99	394	19.27
56	1	1	3	8	L144WT	L144WT	4737	52684	170	202	209	15	3	332	719	612.30	231	235	20.96	84.7	75.2	0.0	101	488	15.84
57	1	1	3	9	L144g	L144g	5000	52685	162	184	209	12	3	229	240	32.89	226	225	14.72	35.3	22.8	0.0	3	14	15.56
58	1	1	3	10	L144g	L144g	5260	52675	170	196	209	11	3	224	230	24.40	216	215	13.51	40.8	23.5	0.0	8	14	16.57
59	1	1	3	11	L144a	L144a	5502	52677	156	166	230	5	3	219	232	35.13	210	210	10.36	45.8	33.7	0.0	9	22	21.15
60	1	1	3	12	L144a	L144a	5755	52670	162	184	230	6	3	216	224	27.96	209	210	12.95	40.8	22.3	0.0	7	15	16.68
61	1	1	3	13	V144	V144	5995	52670	162	184	230	5	3	215	303	209.24	208	209	13.62	45.7	32.1	0.0	7	95	15.78
62	1	1	3	14	V144	V144	6255	52685	160	172	209	12	3	221	308	204.70	208	208	12.39	51.2	36.6	0.0	13	100	17.84
63	1	1	3	15	S144	S144	6500	52675	140	134	273	1	3	215	220	21.47	206	207	11.97	43.3	28.4	0.0	9	14	17.96
64	1	1	3	16	S144	S144	6745	52685	154	164	209	12	3	214	221	24.63	206	207	12.83	39.6	25.0	0.0	8	15	16.68
65	1	1	3	17	H146WT	H146WT	7005	52675	154	164	209	6	3	214	229	46.16	207	208	11.26	43.3	25.6	0.0	7	22	19.00
66	1	1	3	18	H146WT	H146WT	7250	52675	154	166	209	1	3	214	226	39.83	208	209	12.96	36.1	20.5	0.0	6	18	16.52
67	1	1	3	19	R146	R146	7500	52680	150	149	230	5	1	213	214	16.64	210	209	13.54	24.2	10.7	0.0	3	4	15.73
68	1	1	3	20	R146	R146	7745	52675	154	164	209	4	3	214	217	20.70	210	210	14.04	28.7	10.4	0.0	4	7	15.24
69	1	1	3	21	L146=H146t	L146=H146t	8000	52680	150	149	230	5	1	215	216	15.03	209	210	12.73	34.2	13.4	0.0	6	7	16.89
70	1	1	3	22	L146=H146t	L146=H146t	8250	52680	150	149	230	5	1	216	217	17.08	210	211	12.12	34.9	14.1	0.0	6	7	17.82
71	1	1	3	23	P146	P146	8500	52680	150	149	230	5	1	219	222	16.36	216	221	22.45	13.4	2.7	0.0	3	6	9.76
72	1	1	3	24	P146	P146	8750	52680	150	149	230	5	1	219	221	17.91	220	225	62.06	0.7	0.0	0.0	0	1	3.53
73	1	1	4	1	L147WT	L147WT	3001	52922	162	181	230	2	3	235	301	137.54	209	208	12.16	68.5	51.4	0.0	26	92	19.33
74	1	1	4	2	L147WT	L147WT	3251	52928	162	181	230	6	4	236	287	120.50	206	215	93.81	25.4	17.1	0.0	30	81	2.52
75	1	1	4	3	P147	P147	3510	52920	150	149	230	11	1	210	212	13.28	208	209	12.01	26.2	5.4	0.0	2	4	17.48
76	1	1	4	4	P147	P147	3750	52920	150	149	230	3	1	212	214	15.68	209	209	11.83	30.9	9.4	0.0	3	5	17.93
77	1	1	4	5	P147a	P147a	4000	52920	150	149	230	3	1	212	214	13.13	209	210	13.61	24.2	8.1	0.0	3	5	15.57
78	1	1	4	6	P147a	P147a	4250	52920	150	149	230	3	1	210	212	13.20	210	210	12.35	18.1	8.1	0.0	0	2	17.00
79	1	1	4	7	Oligo HIV Y115	Oligo HIV Y115	4490	52930	150	149	230	11	1	212	214	14.37	212	212	12.11	22.8	8.7	0.0	0	2	17.50
80	1	1	4	8	Oligo HIV Y115	Oligo HIV Y115	4750	52930	150	149	230	7	1	223	222	12.96	218	219	15.27	20.1	1.3	0.0	5	4	14.61
81	1	1	4	9	Oligo HIV M184a	Oligo HIV M184a	5000	52920	150	149	230	3	1	218	219	12.85	220	220	13.48	14.1	2.0	0.0	-1	0	16.17
82	1	1	4	10	Oligo HIV M184a	Oligo HIV M184a	5260	52920	150	149	230	11	1	218	219	13.93	215	215	14.27	21.5	4.7	0.0	3	4	15.28
83	1	1	4	11	C - (H2O+S.S.)	C - (H2O+S.S.)	5500	52920	150	149	230	3	1	212	212	12.76	210	211	13.18	20.1	3.4	0.0	2	2	16.08
84	1	1	4	12	C - (H2O+S.S.)	C - (H2O+S.S.)	5750	52920	150	149	230	3	1	209	210	13.03	209	208	12.07	14.1	3.4	0.0	0	1	17.31
85	1	1	4	13	C - (H2O+S.S.)	C - (H2O+S.S.)	6000	52920	150	149	230	3	1	208	210	13.03	210	209	13.92	15.4	2.0	0.0	-1	0	14.95
86	1	1	4	14	C - (H2O+S.S.)	C - (H2O+S.S.)	6250	52920	150	149	230	3	1	208	209	13.24	207	208	12.92	22.1	3.4	0.0	1	2	16.09
87	1	1	4	15	C - (H2O+S.S.)	C - (H2O+S.S.)	6500	52920	150	149	230	3	1	206	207	15.73	208	209	13.70	10.1	2.0	0.0	-1	0	15.03
88	1	1	4	16	C - (H2O+S.S.)	C - (H2O+S.S.)	6750	52920	150	149	230	3	1	209	210	13.76	208	208	13.06	17.4	4.0	0.0	1	2	16.00
89	1	1	4	17	C - (H2O+S.S.)	C - (H2O+S.S.)	7000	52920	150	149	230	3	1	210	209	17.35	206	208	13.63	21.5	4.0	0.0	4	3	15.40
90	1	1	4	18	C - (H2O+S.S.)	C - (H2O+S.S.)	7250	52920	150	149	230	3	1	225	308	396.45	209	209	13.66	55.7	29.5	0.0	16	99	16.47
91	1	1	4	19	C - (H2O+S.S.)	C - (H2O+S.S.)	7500	52920	150	149	230	3	1	206	206	12.08	208	209	14.63	9.4	0.7	0.0	-1	-1	14.09
92	1	1	4	20	C - (H2O+S.S.)	C - (H2O+S.S.)	7750	52920	150	149	230	3	1	213	216	30.65	212	211	14.17	18.8	4.0	0.0	1	4	15.03
93	1	1	4	21	C - (H2O+S.S.)	C - (H2O+S.S.)	8000	52920	150	149	230	3	1	213	213	17.67	211	213	15.74	16.1	2.7	0.0	2	2	13.54
94	1	1	4	22	C - (H2O+S.S.)	C - (H2O+S.S.)	8250	52920	150	149	230	3	1	213	214	13.86	210	213	14.45	21.5	4.0	0.0	3	4	14.74
95	1	1	4	23	CIF	CIF	8505	52915	168	192	209	9	3	345	481	335.55	233	240	38.35	73.4	65.1	0.0	112	248	9.00
96	1	1	4	24	CIF	CIF	8741	52918	176	219	230	8	3	394	542	387.70	239	244	28.40	91.8	80.8	0.0	155	303	13.87
END DATA
