# Supplementary material for: Microarray-based identification of antigenic variants of foot-and-mouth disease virus: a bioinformatics quality assessment
Source: BMC Genomics. 2006 May 18;7:117. doi: 10.1186/1471-2164-7-117 (PMC1481559; doi:10.1186/1471-2164-7-117)
Supplement: Additional File 1 — They are obtained using the Agilent and Scan Array Express (Perkin Elmer Life Sciences) analysis software for reading and quantifying the hybridization images. [file 1471-2164-7-117-S1.zip › I-15-S139T-1-5C.csv]

BEGIN HEADER
PerkinElmer Life Sciences.
ScanArrayCSVFileFormat	2.00
ScanArray Express	2.00
Number_of_Columns	26
END HEADER
BEGIN GENERAL INFO
DateTime	2005/01/21 15:04
GalFile	D:\303\AFTOCHIP\AFTOCHIP 2.1\ARCHIVO GAL AFTOCHIP 2.1.gal
Scanner	Model: Serial No.:
User Name	303
Computer Name
Protocol	Easy Quant
Quantitation Method	Adaptive Circle
Quality Confidence Calculation	SignalToNoise
User comments
Image Origin	0	0
Temperature	0
Laser Powers	0
Laser On Time	0
PMT Voltages	0
END GENERAL INFO
BEGIN QUANTITATION PARAMETERS
Min Percentile	50
Max Percentile	200
END QUANTITATION PARAMETERS
BEGIN QUALITY MEASUREMENTS
Min Signal To Noise	3
END QUALITY MEASUREMENTS
BEGIN ARRAY PATTERN INFO
Units	�m
Array Rows	1
Array Columns	1
Spot Rows	4
Spot Columns	24
Array Row Spacing	4500.000000
Array Column Spacing	4500.000000
Spot Row Spacing	244.000000
Spot Column Spacing	249.000000
Spot Diameter	150
Interstitial	0
Spots Per Array	96
Total Spots	96
END ARRAY PATTERN INFO
BEGIN IMAGE INFO
ImageID	Channel	Image	Fluorophore	Barcode	Units	X Units Per Pixel	Y Units Per Pixel	X Offset	Y Offset	Status
-1	CH1	D:\303\AFTOCHIP\AFTOCHIP 2.1\Celia\5� Celia 1� impresi�n\S139T Chip 15_SLOT04_S01.tif	Unknown	Unknown	�m	10.000000	10.000000	0.000000	0.000000	Control Image
END IMAGE INFO
BEGIN NORMALIZATION INFO
Normalization Method	LOWESS
END NORMALIZATION INFO
BEGIN DATA
Index	Array Row	Array Column	Spot Row	Spot Column	Name	ID	X	Y	Diameter	F Pixels	B Pixels	Footprint	Flags	Ch1 Median	Ch1 Mean	Ch1 SD	Ch1 B Median	Ch1 B Mean	Ch1 B SD	Ch1 % > B + 1 SD	Ch1 % > B + 2 SD	Ch1 F % Sat.	Ch1 Median - B	Ch1 Mean - B	Ch1 SignalNoiseRatio
1	1	1	1	1	CIF	CIF	2812	27015	162	182	195	14	3	434	591	697.15	245	246	16.80	98.9	92.9	0.0	189	346	25.83
2	1	1	1	2	CIF	CIF	3060	27015	170	196	195	13	3	421	563	674.87	246	251	48.55	78.6	67.3	0.0	175	317	8.67
3	1	1	1	3	S139WT	S139WT	3300	27011	150	148	278	6	3	244	245	16.15	252	255	41.30	0.0	0.0	0.0	-7	-6	5.91
4	1	1	1	4	S139WT	S139WT	3560	27000	150	149	278	13	1	254	256	16.58	251	263	100.99	0.0	0.0	0.0	3	5	2.52
5	1	1	1	5	G139	G139	3810	27000	150	149	278	14	1	254	257	16.35	254	255	16.41	18.1	3.4	0.0	0	3	15.48
6	1	1	1	6	G139	G139	4060	27000	150	149	278	14	1	252	252	14.36	258	258	16.69	5.4	0.0	0.0	-5	-5	15.10
7	1	1	1	7	G139t	G139t	4300	27000	150	149	278	7	1	262	261	16.61	264	264	17.58	10.7	2.0	0.0	-1	-2	14.90
8	1	1	1	8	G139t	G139t	4550	27000	150	149	278	7	1	262	264	18.49	261	262	18.40	19.5	2.7	0.0	1	3	14.24
9	1	1	1	9	G139c	G139c	4800	27000	150	149	278	8	1	274	276	18.79	271	272	16.47	22.1	7.4	0.0	3	5	16.64
10	1	1	1	10	G139c	G139c	5050	27000	150	149	278	9	1	274	275	17.15	273	274	19.80	14.1	1.3	0.0	1	2	13.84
11	1	1	1	11	I139	I139	5300	27000	150	149	278	10	1	279	282	17.39	279	279	16.38	19.5	4.0	0.0	0	3	17.03
12	1	1	1	12	I139	I139	5550	27000	150	149	278	11	1	283	283	17.52	279	279	18.38	21.5	3.4	0.0	4	4	15.40
13	1	1	1	13	N139	N139	5797	27016	150	155	259	14	3	288	290	19.04	282	284	17.20	23.2	11.6	0.0	6	8	16.75
14	1	1	1	14	N139	N139	6060	27010	150	149	278	22	1	288	293	22.77	283	283	17.85	31.5	12.8	0.0	5	10	16.14
15	1	1	1	15	T139	T139	6304	27012	148	151	259	17	3	319	453	335.84	281	280	16.95	78.1	53.0	0.0	38	172	18.82
16	1	1	1	16	T139	T139	6554	27012	148	151	259	19	3	316	447	327.52	277	279	17.43	68.2	53.6	0.0	39	170	18.13
17	1	1	1	17	RGD-WT1	RGD-WT1	6795	27015	162	180	176	14	3	495	1001	776.50	281	284	18.10	87.8	83.9	0.0	214	720	27.35
18	1	1	1	18	RGD-WT1	RGD-WT1	7055	27010	154	166	195	21	3	589	845	505.53	277	278	17.80	95.8	91.0	0.0	312	568	33.10
19	1	1	1	19	RRD	RRD	7300	27010	150	149	278	17	1	281	310	290.86	278	278	17.63	16.8	5.4	0.0	3	32	15.93
20	1	1	1	20	RRD	RRD	7540	27000	150	149	278	9	1	284	290	47.33	281	281	18.87	18.1	5.4	0.0	3	9	15.05
21	1	1	1	21	RRDt	RRDt	7790	27000	150	149	278	10	1	291	294	25.49	276	283	16.51	48.3	21.5	0.0	15	18	17.63
22	1	1	1	22	RRDt	RRDt	8040	27000	150	149	278	11	1	290	292	20.05	287	288	16.33	22.1	8.7	0.0	3	5	17.76
23	1	1	1	23	RRDc	RRDc	8290	27000	150	149	278	12	1	295	296	22.94	292	317	78.04	1.3	0.0	0.0	3	4	3.78
24	1	1	1	24	RRDc	RRDc	8540	27000	150	149	278	13	1	299	299	18.89	298	320	60.70	0.0	0.0	0.0	1	1	4.93
25	1	1	2	1	RED	RED	2807	27243	148	152	259	8	3	251	253	22.43	244	245	16.93	30.3	11.2	0.0	7	9	14.83
26	1	1	2	2	RED	RED	3040	27250	150	149	278	10	1	244	250	25.99	245	245	17.39	22.8	10.7	0.0	0	5	14.03
27	1	1	2	3	REDt	REDt	3300	27240	150	149	278	9	1	243	242	16.49	243	245	16.16	14.1	4.0	0.0	0	0	15.04
28	1	1	2	4	REDt	REDt	3550	27240	150	149	278	9	1	245	246	15.21	243	244	16.77	17.4	3.4	0.0	2	3	14.61
29	1	1	2	5	REDc	REDc	3800	27240	150	149	278	9	1	253	255	16.35	251	253	15.01	21.5	6.0	0.0	2	4	16.85
30	1	1	2	6	REDc	REDc	4050	27270	150	149	278	21	1	259	260	14.94	258	258	17.07	13.4	2.0	0.0	1	2	15.17
31	1	1	2	7	REG	REG	4290	27240	150	149	278	10	1	258	260	17.94	260	261	16.67	15.4	4.0	0.0	-1	0	15.47
32	1	1	2	8	REG	REG	4550	27230	150	149	278	20	1	261	262	16.21	265	265	16.90	14.8	0.0	0.0	-3	-2	15.45
33	1	1	2	9	REGat	REGat	4800	27240	150	149	278	11	1	266	267	16.53	271	271	17.45	12.1	0.7	0.0	-4	-3	15.24
34	1	1	2	10	REGat	REGat	5050	27240	150	149	278	12	1	274	274	18.18	273	274	15.62	19.5	4.0	0.0	1	1	17.54
35	1	1	2	11	REGac	REGac	5290	27240	150	149	278	9	1	272	273	16.07	273	274	17.30	14.1	2.0	0.0	0	0	15.73
36	1	1	2	12	REGac	REGac	5540	27250	150	149	278	0	1	275	274	16.47	271	272	15.83	22.1	4.7	0.0	4	3	17.38
37	1	1	2	13	REGgg	REGgg	5785	27265	162	180	176	18	3	322	404	149.83	279	281	18.45	72.8	55.6	0.0	43	125	17.45
38	1	1	2	14	REGgg	REGgg	6040	27255	156	166	195	7	3	328	404	144.83	286	286	16.58	75.9	55.4	0.0	42	118	19.78
39	1	1	2	15	REGtg	REGtg	6290	27250	150	149	278	3	1	292	292	16.07	285	284	15.42	32.9	7.4	0.0	7	7	18.93
40	1	1	2	16	REGtg	REGtg	6540	27250	150	149	278	4	1	284	285	17.19	282	283	16.03	18.1	5.4	0.0	2	3	17.72
41	1	1	2	17	REGcg	REGcg	6790	27250	150	149	278	5	1	288	287	17.38	281	282	18.56	23.5	2.7	0.0	7	6	15.51
42	1	1	2	18	REGcg	REGcg	7050	27250	150	149	278	15	1	278	279	17.55	279	280	16.78	16.8	3.4	0.0	0	0	16.57
43	1	1	2	19	D143N (RGN)	D143N (RGN)	7290	27240	150	149	278	11	1	277	278	18.66	279	280	18.37	14.8	4.0	0.0	-1	0	15.08
44	1	1	2	20	D143N (RGN)	D143N (RGN)	7540	27240	150	149	278	12	1	285	286	18.32	279	280	17.22	26.2	4.0	0.0	6	7	16.55
45	1	1	2	21	D143N (RGN)t	D143N (RGN)t	7775	27235	154	164	176	14	3	283	284	22.39	279	279	15.11	28.7	15.2	0.0	4	5	18.73
46	1	1	2	22	D143N (RGN)t	D143N (RGN)t	8030	27240	150	149	278	9	1	290	294	23.23	285	294	121.05	0.0	0.0	0.0	5	9	2.40
47	1	1	2	23	D143N (RGN)c	D143N (RGN)c	8280	27240	150	149	278	9	1	291	293	16.50	287	298	120.59	0.0	0.0	0.0	4	6	2.41
48	1	1	2	24	D143N (RGN)c	D143N (RGN)c	8530	27240	150	149	278	9	1	291	293	18.32	287	287	17.42	27.5	4.7	0.0	4	6	16.70
49	1	1	3	1	D143V (RGV)	D143V (RGV)	2803	27500	148	148	278	7	3	257	292	81.88	238	239	16.73	52.0	32.4	0.0	19	54	15.36
50	1	1	3	2	D143V (RGV)	D143V (RGV)	3041	27497	156	165	195	10	3	264	303	85.55	241	243	18.41	55.2	38.2	0.0	23	62	14.34
51	1	1	3	3	RGE-1 (GAA)	RGE-1 (GAA)	3292	27491	142	138	278	7	3	233	262	40.75	242	244	18.49	35.5	18.1	0.0	-8	20	12.60
52	1	1	3	4	RGE-1 (GAA)	RGE-1 (GAA)	3548	27481	148	148	278	11	3	259	272	47.65	247	249	18.38	39.9	21.6	0.0	12	25	14.09
53	1	1	3	5	RGEc	RGEc	3805	27487	148	152	240	8	3	261	265	22.80	253	253	16.27	38.2	17.1	0.0	8	12	16.04
54	1	1	3	6	RGEc	RGEc	4051	27501	150	152	278	10	3	270	272	24.82	255	255	15.05	48.7	27.6	0.0	15	17	17.94
55	1	1	3	7	L144WT	L144WT	4296	27512	176	216	195	20	3	523	1493	1664.26	256	255	14.49	98.6	93.1	0.0	267	1237	36.10
56	1	1	3	8	L144WT	L144WT	4538	27496	168	195	195	8	3	478	1460	1501.98	260	260	16.06	97.4	93.3	0.0	218	1200	29.76
57	1	1	3	9	L144g	L144g	4795	27485	154	164	176	7	3	277	287	39.71	265	267	16.13	41.5	20.7	0.0	12	22	17.18
58	1	1	3	10	L144g	L144g	5053	27491	154	162	214	9	3	280	288	34.29	269	271	16.50	38.3	20.4	0.0	11	19	16.97
59	1	1	3	11	L144a	L144a	5295	27495	154	164	176	4	3	280	284	25.60	272	272	17.59	32.9	14.6	0.0	8	12	15.91
60	1	1	3	12	L144a	L144a	5542	27494	148	151	259	2	3	275	278	24.05	271	272	16.61	29.1	15.9	0.0	4	7	16.56
61	1	1	3	13	V144	V144	5775	27505	156	164	176	20	3	301	357	107.61	276	277	16.73	59.1	43.9	0.0	25	81	18.00
62	1	1	3	14	V144	V144	6015	27510	156	166	195	30	3	292	393	175.19	279	278	16.63	48.2	37.3	0.0	13	114	17.56
63	1	1	3	15	S144	S144	6275	27505	148	148	240	19	3	306	307	35.14	277	277	17.39	58.8	46.6	0.0	29	30	17.60
64	1	1	3	16	S144	S144	6529	27503	154	162	195	14	3	294	303	37.75	276	277	17.31	50.0	40.7	0.0	18	27	16.99
65	1	1	3	17	H146WT	H146WT	6801	27492	154	163	195	14	3	287	313	80.99	281	281	16.13	33.1	20.2	0.0	6	32	17.80
66	1	1	3	18	H146WT	H146WT	7030	27485	162	184	195	8	3	290	310	69.89	280	280	16.04	39.7	20.7	0.0	10	30	18.08
67	1	1	3	19	R146	R146	7280	27490	150	149	278	4	1	282	284	20.54	281	282	17.54	21.5	7.4	0.0	1	3	16.08
68	1	1	3	20	R146	R146	7530	27490	150	149	278	3	1	282	282	18.44	281	281	17.02	16.1	6.7	0.0	1	1	16.57
69	1	1	3	21	L146=H146t	L146=H146t	7780	27490	150	149	278	3	1	276	278	19.18	276	276	16.33	20.1	6.0	0.0	0	2	16.90
70	1	1	3	22	L146=H146t	L146=H146t	8030	27490	150	149	278	3	1	283	281	17.83	277	278	17.51	22.1	4.7	0.0	6	4	16.16
71	1	1	3	23	P146	P146	8280	27490	150	149	278	3	1	290	294	30.73	286	514	1027.83	0.0	0.0	0.0	4	8	0.28
72	1	1	3	24	P146	P146	8540	27500	150	149	278	13	1	289	291	22.51	283	285	26.30	16.8	4.0	0.0	6	8	10.99
73	1	1	4	1	L147WT	L147WT	2798	27735	148	152	259	3	3	307	457	314.32	236	240	23.38	82.2	66.4	0.0	71	221	13.13
74	1	1	4	2	L147WT	L147WT	3035	27735	156	164	176	15	3	319	447	320.76	239	242	17.47	85.4	76.2	0.0	80	208	18.26
75	1	1	4	3	P147	P147	3290	27730	150	149	278	11	1	241	242	18.64	240	242	15.90	22.1	7.4	0.0	1	2	15.16
76	1	1	4	4	P147	P147	3540	27730	150	149	278	10	1	250	251	17.87	246	248	16.39	22.1	6.7	0.0	4	5	15.25
77	1	1	4	5	P147a	P147a	3790	27730	150	149	278	10	1	251	251	18.68	249	269	251.73	0.0	0.0	0.0	2	2	1.00
78	1	1	4	6	P147a	P147a	4033	27728	150	153	278	16	4	258	258	20.38	253	276	255.91	0.0	0.0	0.0	5	5	1.01
79	1	1	4	7	Oligo HIV Y115	Oligo HIV Y115	4280	27730	150	149	278	16	1	252	253	15.33	252	253	15.30	13.4	3.4	0.0	0	1	16.47
80	1	1	4	8	Oligo HIV Y115	Oligo HIV Y115	4540	27720	150	149	278	17	1	256	257	15.29	257	258	17.02	12.8	2.7	0.0	0	0	15.04
81	1	1	4	9	Oligo HIV M184a	Oligo HIV M184a	4790	27730	150	149	278	7	1	261	262	16.61	262	262	16.37	14.1	4.7	0.0	0	0	15.94
82	1	1	4	10	Oligo HIV M184a	Oligo HIV M184a	5040	27730	150	149	278	7	1	265	265	16.24	265	265	16.37	13.4	3.4	0.0	0	0	16.18
83	1	1	4	11	C - (H2O+S.S.)	C - (H2O+S.S.)	5280	27730	150	149	278	13	1	266	266	17.06	267	267	17.32	14.1	2.0	0.0	0	0	15.36
84	1	1	4	12	C - (H2O+S.S.)	C - (H2O+S.S.)	5530	27730	150	149	278	12	1	268	268	14.98	271	284	220.06	0.0	0.0	0.0	-2	-2	1.22
85	1	1	4	13	C - (H2O+S.S.)	C - (H2O+S.S.)	5770	27740	150	149	278	19	1	271	273	16.34	272	272	17.33	18.1	0.7	0.0	0	1	15.64
86	1	1	4	14	C - (H2O+S.S.)	C - (H2O+S.S.)	6020	27740	150	149	278	18	1	274	273	16.66	276	278	17.58	10.7	2.0	0.0	-1	-2	15.58
87	1	1	4	15	C - (H2O+S.S.)	C - (H2O+S.S.)	6270	27740	150	149	278	17	1	276	276	16.78	279	278	15.95	12.8	3.4	0.0	-2	-2	17.31
88	1	1	4	16	C - (H2O+S.S.)	C - (H2O+S.S.)	6520	27740	150	149	278	16	1	270	271	15.96	275	277	16.67	12.8	0.7	0.0	-4	-3	16.20
89	1	1	4	17	C - (H2O+S.S.)	C - (H2O+S.S.)	6780	27730	150	149	278	8	1	281	281	18.18	278	278	16.53	23.5	4.7	0.0	3	3	17.00
90	1	1	4	18	C - (H2O+S.S.)	C - (H2O+S.S.)	7030	27730	150	149	278	8	1	284	284	17.38	281	282	17.89	19.5	5.4	0.0	3	3	15.87
91	1	1	4	19	C - (H2O+S.S.)	C - (H2O+S.S.)	7280	27730	150	149	278	7	1	282	285	33.46	281	281	15.62	16.8	8.1	0.0	1	4	18.06
92	1	1	4	20	C - (H2O+S.S.)	C - (H2O+S.S.)	7530	27730	150	149	278	7	1	278	279	18.57	278	280	17.09	16.8	3.4	0.0	0	1	16.26
93	1	1	4	21	C - (H2O+S.S.)	C - (H2O+S.S.)	7770	27730	150	149	278	13	1	275	274	16.90	277	290	161.17	0.0	0.0	0.0	-1	-2	1.71
94	1	1	4	22	C - (H2O+S.S.)	C - (H2O+S.S.)	8020	27730	150	149	278	12	1	280	279	17.97	273	274	17.25	24.8	4.7	0.0	7	6	16.23
95	1	1	4	23	CIF	CIF	8290	27722	150	150	259	16	4	465	886	871.77	279	509	991.34	25.3	7.3	0.0	186	607	0.47
96	1	1	4	24	CIF	CIF	8551	27717	154	162	195	28	3	398	739	782.27	280	281	16.87	87.7	79.0	0.0	118	459	23.60
END DATA
