# Supplementary material for: Microarray-based identification of antigenic variants of foot-and-mouth disease virus: a bioinformatics quality assessment
Source: BMC Genomics. 2006 May 18;7:117. doi: 10.1186/1471-2164-7-117 (PMC1481559; doi:10.1186/1471-2164-7-117)
Supplement: Additional File 1 — They are obtained using the Agilent and Scan Array Express (Perkin Elmer Life Sciences) analysis software for reading and quantifying the hybridization images. [file 1471-2164-7-117-S1.zip › I-15-S139T-4-5C.csv]

BEGIN HEADER
PerkinElmer Life Sciences.
ScanArrayCSVFileFormat	2.00
ScanArray Express	2.00
Number_of_Columns	26
END HEADER
BEGIN GENERAL INFO
DateTime	2005/01/21 15:19
GalFile	D:\303\AFTOCHIP\AFTOCHIP 2.1\ARCHIVO GAL AFTOCHIP 2.1.gal
Scanner	Model: Serial No.:
User Name	303
Computer Name
Protocol	Easy Quant
Quantitation Method	Adaptive Circle
Quality Confidence Calculation	SignalToNoise
User comments
Image Origin	0	0
Temperature	0
Laser Powers	0
Laser On Time	0
PMT Voltages	0
END GENERAL INFO
BEGIN QUANTITATION PARAMETERS
Min Percentile	50
Max Percentile	200
END QUANTITATION PARAMETERS
BEGIN QUALITY MEASUREMENTS
Min Signal To Noise	3
END QUALITY MEASUREMENTS
BEGIN ARRAY PATTERN INFO
Units	�m
Array Rows	1
Array Columns	1
Spot Rows	4
Spot Columns	24
Array Row Spacing	4500.000000
Array Column Spacing	4500.000000
Spot Row Spacing	253.000000
Spot Column Spacing	249.000000
Spot Diameter	150
Interstitial	0
Spots Per Array	96
Total Spots	96
END ARRAY PATTERN INFO
BEGIN IMAGE INFO
ImageID	Channel	Image	Fluorophore	Barcode	Units	X Units Per Pixel	Y Units Per Pixel	X Offset	Y Offset	Status
-1	CH1	D:\303\AFTOCHIP\AFTOCHIP 2.1\Celia\5� Celia 1� impresi�n\S139T Chip 15_SLOT04_S01.tif	Unknown	Unknown	�m	10.000000	10.000000	0.000000	0.000000	Control Image
END IMAGE INFO
BEGIN NORMALIZATION INFO
Normalization Method	LOWESS
END NORMALIZATION INFO
BEGIN DATA
Index	Array Row	Array Column	Spot Row	Spot Column	Name	ID	X	Y	Diameter	F Pixels	B Pixels	Footprint	Flags	Ch1 Median	Ch1 Mean	Ch1 SD	Ch1 B Median	Ch1 B Mean	Ch1 B SD	Ch1 % > B + 1 SD	Ch1 % > B + 2 SD	Ch1 F % Sat.	Ch1 Median - B	Ch1 Mean - B	Ch1 SignalNoiseRatio
1	1	1	1	1	CIF	CIF	11960	52035	140	134	315	21	3	662	1595	2157.63	400	405	38.68	97.0	88.1	0.0	262	1195	17.11
2	1	1	1	2	CIF	CIF	12215	52035	162	180	230	15	3	593	1384	2008.01	394	396	30.99	87.8	80.6	0.0	199	990	19.13
3	1	1	1	3	S139WT	S139WT	12449	52037	150	154	230	28	3	415	420	29.25	409	409	24.83	27.3	8.4	0.0	6	11	16.71
4	1	1	1	4	S139WT	S139WT	12710	52030	150	149	230	15	1	412	420	54.53	404	441	247.80	1.3	0.0	0.0	8	16	1.66
5	1	1	1	5	G139	G139	12960	52030	150	149	230	14	1	414	415	34.29	405	409	42.46	10.1	2.0	0.0	9	10	9.75
6	1	1	1	6	G139	G139	13210	52030	150	149	230	14	1	413	425	48.03	397	410	27.25	35.6	14.1	0.0	16	28	15.15
7	1	1	1	7	G139t	G139t	13450	52030	150	149	230	20	1	408	412	29.92	413	417	44.01	6.7	1.3	0.0	-4	0	9.27
8	1	1	1	8	G139t	G139t	13700	52030	150	149	230	19	1	397	403	40.48	399	402	34.57	13.4	4.0	0.0	-1	4	11.48
9	1	1	1	9	G139c	G139c	13950	52030	150	149	230	18	1	388	394	32.31	393	673	2296.98	0.0	0.0	0.0	-4	1	0.17
10	1	1	1	10	G139c	G139c	14200	52030	150	149	230	18	1	400	407	42.20	395	418	243.55	0.0	0.0	0.0	5	12	1.64
11	1	1	1	11	I139	I139	14450	52030	150	149	230	17	1	391	396	35.01	389	398	65.21	6.7	0.7	0.0	2	7	6.00
12	1	1	1	12	I139	I139	14700	52030	150	149	230	16	1	395	403	56.09	388	399	57.20	6.7	2.0	0.0	7	15	6.91
13	1	1	1	13	N139	N139	14970	52020	150	149	230	10	1	388	399	46.52	383	396	76.67	10.7	2.0	0.0	5	16	5.06
14	1	1	1	14	N139	N139	15210	52010	150	149	230	7	1	397	406	51.13	387	414	209.67	1.3	0.7	0.0	10	19	1.89
15	1	1	1	15	T139	T139	15458	52016	168	195	251	3	3	530	793	806.08	399	412	62.76	84.6	52.3	0.0	131	394	8.44
16	1	1	1	16	T139	T139	15718	52016	168	195	251	11	3	492	663	548.23	394	398	31.10	83.6	68.2	0.0	98	269	15.82
17	1	1	1	17	RGD-WT1	RGD-WT1	15965	52013	176	212	209	12	3	688	1136	775.72	393	397	30.45	96.7	93.4	0.0	295	743	22.60
18	1	1	1	18	RGD-WT1	RGD-WT1	16218	52004	168	195	251	20	3	699	1177	759.36	392	400	83.61	96.9	81.0	0.0	307	785	8.36
19	1	1	1	19	RRD	RRD	16460	52019	150	148	230	6	3	396	404	38.83	387	391	25.99	31.1	14.2	0.0	9	17	15.23
20	1	1	1	20	RRD	RRD	16690	52030	150	149	230	18	1	402	412	47.14	394	395	26.02	26.2	12.8	0.0	8	18	15.45
21	1	1	1	21	RRDt	RRDt	16940	52030	150	149	230	17	1	398	460	508.15	385	387	24.12	35.6	17.4	0.0	13	75	16.50
22	1	1	1	22	RRDt	RRDt	17190	52030	150	149	230	16	1	382	394	39.74	379	381	30.88	27.5	15.4	0.0	3	15	12.37
23	1	1	1	23	RRDc	RRDc	17440	52030	150	149	230	16	1	382	383	21.82	384	384	27.26	9.4	1.3	0.0	-1	0	14.01
24	1	1	1	24	RRDc	RRDc	17690	52030	150	149	230	15	1	394	397	31.80	389	393	26.95	18.8	6.0	0.0	5	8	14.62
25	1	1	2	1	RED	RED	11970	52260	150	149	230	10	1	407	420	50.92	396	404	53.79	15.4	6.7	0.0	11	24	7.57
26	1	1	2	2	RED	RED	12210	52267	150	154	230	11	3	406	415	38.92	398	414	59.19	13.0	1.9	0.0	8	17	6.86
27	1	1	2	3	REDt	REDt	12460	52285	170	196	251	17	3	434	438	36.52	412	415	28.76	40.8	11.2	0.0	22	26	15.09
28	1	1	2	4	REDt	REDt	12710	52280	150	149	230	13	1	423	439	101.66	408	416	47.67	18.1	5.4	0.0	15	31	8.87
29	1	1	2	5	REDc	REDc	12960	52280	150	149	230	12	1	412	413	23.27	406	407	23.43	22.8	6.0	0.0	6	7	17.58
30	1	1	2	6	REDc	REDc	13200	52254	150	154	251	23	3	415	422	39.08	412	416	45.74	11.0	2.6	0.0	3	10	9.07
31	1	1	2	7	REG	REG	13450	52270	150	149	230	15	1	412	413	26.91	408	425	68.84	0.7	0.0	0.0	4	5	5.98
32	1	1	2	8	REG	REG	13720	52270	150	149	230	5	1	407	409	25.58	409	411	31.84	7.4	0.7	0.0	-1	0	12.78
33	1	1	2	9	REGat	REGat	13960	52280	150	149	230	10	1	405	409	33.71	406	406	27.95	16.1	5.4	0.0	0	3	14.49
34	1	1	2	10	REGat	REGat	14210	52280	150	149	230	10	1	399	401	30.99	401	409	61.69	4.0	0.7	0.0	-1	0	6.47
35	1	1	2	11	REGac	REGac	14460	52280	150	149	230	9	1	393	404	127.69	400	401	32.36	5.4	2.7	0.0	-6	4	12.14
36	1	1	2	12	REGac	REGac	14710	52270	150	149	230	0	1	378	389	64.20	384	410	255.10	1.3	0.7	0.0	-5	5	1.48
37	1	1	2	13	REGgg	REGgg	14965	52270	168	196	209	5	3	497	560	162.84	388	394	38.87	92.3	73.5	0.0	109	172	12.78
38	1	1	2	14	REGgg	REGgg	15225	52265	162	180	230	17	3	477	568	220.49	390	404	113.12	32.8	22.8	0.0	87	178	4.22
39	1	1	2	15	REGtg	REGtg	15470	52240	150	149	230	32	1	392	395	25.92	391	394	27.25	16.1	4.0	0.0	1	4	14.39
40	1	1	2	16	REGtg	REGtg	15720	52250	150	149	230	24	1	385	386	24.67	395	398	31.93	3.4	0.0	0.0	-9	-8	12.06
41	1	1	2	17	REGcg	REGcg	15960	52260	150	149	230	11	1	398	400	23.12	392	396	30.97	16.1	2.0	0.0	6	8	12.85
42	1	1	2	18	REGcg	REGcg	16220	52260	150	149	230	18	1	396	397	22.91	394	396	34.14	8.7	0.0	0.0	2	3	11.60
43	1	1	2	19	D143N (RGN)	D143N (RGN)	16450	52280	150	149	230	10	1	397	398	22.41	389	389	21.26	23.5	8.1	0.0	8	9	18.67
44	1	1	2	20	D143N (RGN)	D143N (RGN)	16700	52280	150	149	230	10	1	389	393	23.87	392	393	22.85	22.1	2.7	0.0	-2	1	17.02
45	1	1	2	21	D143N (RGN)t	D143N (RGN)t	16950	52280	150	149	230	9	1	403	405	31.92	394	397	24.01	26.2	10.1	0.0	9	11	16.78
46	1	1	2	22	D143N (RGN)t	D143N (RGN)t	17190	52280	150	149	230	14	1	390	396	32.25	395	397	32.84	18.8	4.7	0.0	-4	1	11.88
47	1	1	2	23	D143N (RGN)c	D143N (RGN)c	17440	52280	150	149	230	13	1	395	398	25.63	392	401	59.26	2.7	0.0	0.0	3	6	6.67
48	1	1	2	24	D143N (RGN)c	D143N (RGN)c	17690	52260	150	149	230	13	1	402	429	178.99	393	401	56.69	14.8	4.0	0.0	9	36	7.09
49	1	1	3	1	D143V (RGV)	D143V (RGV)	11965	52525	148	148	230	6	3	455	539	163.99	410	415	36.33	66.2	33.1	0.0	45	129	12.52
50	1	1	3	2	D143V (RGV)	D143V (RGV)	12204	52525	140	130	315	16	3	442	515	152.14	412	420	51.12	33.8	25.4	0.0	30	103	8.65
51	1	1	3	3	RGE-1 (GAA)	RGE-1 (GAA)	12456	52535	148	150	251	17	3	441	456	87.19	420	422	41.40	26.0	13.3	0.0	21	36	10.65
52	1	1	3	4	RGE-1 (GAA)	RGE-1 (GAA)	12720	52540	150	149	230	16	1	423	440	57.59	406	485	494.07	0.0	0.0	0.0	17	34	0.86
53	1	1	3	5	RGEc	RGEc	12960	52510	150	149	230	15	1	428	433	44.48	404	419	112.04	2.7	0.7	0.0	24	29	3.82
54	1	1	3	6	RGEc	RGEc	13191	52508	162	181	230	29	3	461	501	117.54	417	424	49.63	45.3	24.3	0.0	44	84	9.29
55	1	1	3	7	L144WT	L144WT	13457	52534	162	180	251	13	3	761	1867	1689.77	406	432	197.08	81.7	46.1	0.0	355	1461	3.86
56	1	1	3	8	L144WT	L144WT	13704	52536	162	180	251	15	3	726	1675	1365.20	406	409	37.51	98.3	93.9	0.0	320	1269	19.35
57	1	1	3	9	L144g	L144g	13960	52535	154	166	251	11	3	434	467	105.16	401	414	129.37	14.5	9.0	0.0	33	66	3.35
58	1	1	3	10	L144g	L144g	14215	52535	154	164	230	10	3	421	459	106.81	404	411	58.07	24.4	15.2	0.0	17	55	7.25
59	1	1	3	11	L144a	L144a	14470	52530	150	149	230	10	1	408	426	67.95	393	407	128.86	8.1	1.3	0.0	15	33	3.17
60	1	1	3	12	L144a	L144a	14720	52528	150	150	230	9	3	401	415	51.28	384	389	49.82	28.7	12.0	0.0	17	31	8.05
61	1	1	3	13	V144	V144	14965	52505	168	192	230	20	3	409	524	297.31	385	388	32.24	40.6	25.0	0.0	24	139	12.69
62	1	1	3	14	V144	V144	15225	52515	162	180	230	18	3	399	489	212.92	389	397	83.92	20.0	17.2	0.0	10	100	4.75
63	1	1	3	15	S144	S144	15471	52502	162	181	230	27	3	420	452	79.99	389	391	25.62	53.6	39.2	0.0	31	63	16.39
64	1	1	3	16	S144	S144	15732	52505	154	160	251	32	3	409	429	53.51	386	387	22.93	51.9	33.1	0.0	23	43	17.84
65	1	1	3	17	H146WT	H146WT	15965	52502	154	160	209	25	3	410	466	165.36	385	389	27.74	46.3	23.8	0.0	25	81	14.78
66	1	1	3	18	H146WT	H146WT	16225	52525	162	180	230	20	4	405	457	153.00	388	403	202.67	12.2	7.8	0.0	17	69	2.00
67	1	1	3	19	R146	R146	16460	52532	148	148	230	9	3	398	402	30.32	391	392	21.01	28.4	12.2	0.0	7	11	18.95
68	1	1	3	20	R146	R146	16700	52540	150	149	230	17	1	399	401	28.16	389	389	21.39	34.2	12.8	0.0	10	12	18.65
69	1	1	3	21	L146=H146t	L146=H146t	16950	52540	150	149	230	16	1	388	388	23.23	390	389	24.51	14.1	0.7	0.0	-1	-1	15.83
70	1	1	3	22	L146=H146t	L146=H146t	17200	52540	150	149	230	16	1	404	406	25.36	394	398	33.13	20.1	2.7	0.0	10	12	12.19
71	1	1	3	23	P146	P146	17450	52520	150	149	230	3	1	398	399	22.92	393	393	21.51	20.8	7.4	0.0	5	6	18.50
72	1	1	3	24	P146	P146	17690	52490	150	149	230	34	1	397	421	130.64	386	394	33.12	31.5	9.4	0.0	11	35	11.99
73	1	1	4	1	L147WT	L147WT	11968	52785	154	160	251	9	3	497	733	637.16	410	418	90.05	48.8	20.6	0.0	87	323	5.52
74	1	1	4	2	L147WT	L147WT	12199	52775	148	152	251	21	3	486	748	667.40	412	416	36.93	75.7	50.0	0.0	74	336	13.16
75	1	1	4	3	P147	P147	12450	52785	148	150	251	21	3	430	461	235.39	415	417	25.14	37.3	20.7	0.0	15	46	17.10
76	1	1	4	4	P147	P147	12724	52792	148	151	230	16	3	420	474	272.09	409	417	65.66	18.5	10.6	0.0	11	65	6.40
77	1	1	4	5	P147a	P147a	12970	52790	150	149	230	14	1	417	427	58.77	409	412	36.33	20.8	6.7	0.0	8	18	11.48
78	1	1	4	6	P147a	P147a	13204	52778	150	157	230	12	3	413	418	33.54	409	413	44.53	10.8	3.2	0.0	4	9	9.28
79	1	1	4	7	Oligo HIV Y115	Oligo HIV Y115	13460	52780	150	149	230	6	1	409	418	53.70	408	422	156.57	2.0	0.7	0.0	1	10	2.61
80	1	1	4	8	Oligo HIV Y115	Oligo HIV Y115	13730	52780	150	149	230	15	1	409	433	160.22	407	423	127.56	2.7	1.3	0.0	2	26	3.21
81	1	1	4	9	Oligo HIV M184a	Oligo HIV M184a	13970	52790	150	149	230	15	1	396	401	35.70	404	407	30.27	14.8	4.7	0.0	-7	-2	13.08
82	1	1	4	10	Oligo HIV M184a	Oligo HIV M184a	14220	52790	150	149	230	15	1	392	400	40.15	399	401	33.85	10.1	4.7	0.0	-6	1	11.58
83	1	1	4	11	C - (H2O+S.S.)	C - (H2O+S.S.)	14470	52790	150	149	230	16	1	376	380	29.38	383	392	59.89	2.0	0.7	0.0	-6	-2	6.28
84	1	1	4	12	C - (H2O+S.S.)	C - (H2O+S.S.)	14720	52780	150	149	230	10	1	390	392	35.41	384	390	44.11	10.7	3.4	0.0	6	8	8.84
85	1	1	4	13	C - (H2O+S.S.)	C - (H2O+S.S.)	14960	52770	150	149	230	6	1	395	396	29.47	388	391	39.78	11.4	2.0	0.0	7	8	9.93
86	1	1	4	14	C - (H2O+S.S.)	C - (H2O+S.S.)	15220	52780	150	149	230	11	1	386	386	21.63	387	389	21.83	16.8	0.7	0.0	0	0	17.68
87	1	1	4	15	C - (H2O+S.S.)	C - (H2O+S.S.)	15470	52770	150	149	230	13	1	391	391	23.19	391	389	23.54	10.7	3.4	0.0	0	0	16.61
88	1	1	4	16	C - (H2O+S.S.)	C - (H2O+S.S.)	15730	52770	150	149	230	24	1	385	384	22.52	389	390	26.50	8.7	0.7	0.0	-3	-4	14.53
89	1	1	4	17	C - (H2O+S.S.)	C - (H2O+S.S.)	15970	52780	150	149	230	14	1	396	400	71.85	391	390	32.23	8.7	1.3	0.0	5	9	12.29
90	1	1	4	18	C - (H2O+S.S.)	C - (H2O+S.S.)	16230	52780	150	149	230	25	1	395	396	22.33	392	392	23.77	20.1	0.7	0.0	3	4	16.62
91	1	1	4	19	C - (H2O+S.S.)	C - (H2O+S.S.)	16460	52790	150	149	230	15	1	386	388	23.50	389	391	22.38	16.1	4.0	0.0	-2	0	17.25
92	1	1	4	20	C - (H2O+S.S.)	C - (H2O+S.S.)	16710	52790	150	149	230	15	1	393	394	24.87	394	393	21.92	16.8	3.4	0.0	0	0	17.93
93	1	1	4	21	C - (H2O+S.S.)	C - (H2O+S.S.)	16960	52790	150	149	230	16	1	399	398	24.46	394	395	23.33	15.4	4.7	0.0	5	4	17.10
94	1	1	4	22	C - (H2O+S.S.)	C - (H2O+S.S.)	17210	52770	150	149	230	11	1	393	393	21.92	393	397	25.51	11.4	1.3	0.0	0	0	15.41
95	1	1	4	23	CIF	CIF	17458	52756	162	178	251	24	3	685	1014	1133.68	398	399	26.96	100.0	97.8	0.0	287	616	25.41
96	1	1	4	24	CIF	CIF	17712	52755	162	182	251	27	3	715	1046	1097.91	396	409	83.61	92.9	84.6	0.0	319	650	8.55
END DATA
