# Supplementary material for: Microarray-based identification of antigenic variants of foot-and-mouth disease virus: a bioinformatics quality assessment
Source: BMC Genomics. 2006 May 18;7:117. doi: 10.1186/1471-2164-7-117 (PMC1481559; doi:10.1186/1471-2164-7-117)
Supplement: Additional File 1 — They are obtained using the Agilent and Scan Array Express (Perkin Elmer Life Sciences) analysis software for reading and quantifying the hybridization images. [file 1471-2164-7-117-S1.zip › I-16-RRD-1-5C.csv]

BEGIN HEADER
PerkinElmer Life Sciences.
ScanArrayCSVFileFormat	2.00
ScanArray Express	2.00
Number_of_Columns	26
END HEADER
BEGIN GENERAL INFO
DateTime	2005/01/21 16:23
GalFile	D:\303\AFTOCHIP\AFTOCHIP 2.1\ARCHIVO GAL AFTOCHIP 2.1.gal
Scanner	Model: Serial No.:
User Name	303
Computer Name
Protocol	Easy Quant
Quantitation Method	Adaptive Circle
Quality Confidence Calculation	SignalToNoise
User comments
Image Origin	0	0
Temperature	0
Laser Powers	0
Laser On Time	0
PMT Voltages	0
END GENERAL INFO
BEGIN QUANTITATION PARAMETERS
Min Percentile	50
Max Percentile	200
END QUANTITATION PARAMETERS
BEGIN QUALITY MEASUREMENTS
Min Signal To Noise	3
END QUALITY MEASUREMENTS
BEGIN ARRAY PATTERN INFO
Units	�m
Array Rows	1
Array Columns	1
Spot Rows	4
Spot Columns	24
Array Row Spacing	4500.000000
Array Column Spacing	4500.000000
Spot Row Spacing	253.000000
Spot Column Spacing	249.000000
Spot Diameter	150
Interstitial	0
Spots Per Array	96
Total Spots	96
END ARRAY PATTERN INFO
BEGIN IMAGE INFO
ImageID	Channel	Image	Fluorophore	Barcode	Units	X Units Per Pixel	Y Units Per Pixel	X Offset	Y Offset	Status
-1	CH1	D:\303\AFTOCHIP\AFTOCHIP 2.1\Celia\5� Celia 1� impresi�n\RGG Chip 16_SLOT05_S01.tif	Unknown	Unknown	�m	10.000000	10.000000	0.000000	0.000000	Control Image
END IMAGE INFO
BEGIN NORMALIZATION INFO
Normalization Method	LOWESS
END NORMALIZATION INFO
BEGIN DATA
Index	Array Row	Array Column	Spot Row	Spot Column	Name	ID	X	Y	Diameter	F Pixels	B Pixels	Footprint	Flags	Ch1 Median	Ch1 Mean	Ch1 SD	Ch1 B Median	Ch1 B Mean	Ch1 B SD	Ch1 % > B + 1 SD	Ch1 % > B + 2 SD	Ch1 F % Sat.	Ch1 Median - B	Ch1 Mean - B	Ch1 SignalNoiseRatio
1	1	1	1	1	CIF	CIF	2806	26991	176	218	230	18	3	291	370	361.58	213	215	19.31	84.4	70.2	0.0	78	157	15.07
2	1	1	1	2	CIF	CIF	3057	26995	170	202	251	22	3	276	346	283.66	215	214	12.38	90.6	78.7	0.0	61	131	22.30
3	1	1	1	3	S139WT	S139WT	3303	26995	156	168	251	23	3	222	233	45.08	215	216	14.20	33.3	17.3	0.0	7	18	15.63
4	1	1	1	4	S139WT	S139WT	3553	26989	154	162	230	17	3	225	235	41.71	216	216	13.97	38.9	18.5	0.0	9	19	16.11
5	1	1	1	5	G139	G139	3810	26991	150	148	230	18	3	220	223	17.18	214	218	21.92	23.0	4.7	0.0	6	9	10.03
6	1	1	1	6	G139	G139	4060	26988	150	150	230	15	4	225	420	1051.52	219	267	208.24	7.3	6.0	0.0	6	201	1.08
7	1	1	1	7	G139t	G139t	4300	26984	150	154	251	12	3	222	223	16.31	218	217	12.68	25.3	10.4	0.0	4	5	17.51
8	1	1	1	8	G139t	G139t	4550	26970	150	149	230	5	1	221	222	16.85	218	219	13.45	26.2	10.7	0.0	3	4	16.43
9	1	1	1	9	G139c	G139c	4800	26970	150	149	230	4	1	222	221	14.02	220	220	12.97	22.1	2.7	0.0	2	1	17.12
10	1	1	1	10	G139c	G139c	5050	26970	150	149	230	3	1	218	219	13.70	220	219	14.10	13.4	1.3	0.0	-1	0	15.46
11	1	1	1	11	I139	I139	5300	26970	150	149	230	3	1	219	219	12.09	219	219	13.02	12.8	2.0	0.0	0	0	16.82
12	1	1	1	12	I139	I139	5550	26970	150	149	230	2	1	219	220	15.47	216	218	14.46	24.8	6.0	0.0	3	4	15.15
13	1	1	1	13	N139	N139	5800	26970	150	149	230	3	1	219	221	14.88	222	223	15.51	11.4	2.0	0.0	-2	0	14.12
14	1	1	1	14	N139	N139	6050	26970	150	149	230	3	1	221	221	12.86	224	224	15.02	7.4	0.7	0.0	-2	-2	14.71
15	1	1	1	15	T139	T139	6300	26970	150	149	230	4	1	221	221	12.54	224	224	16.93	4.7	0.0	0.0	-2	-2	13.06
16	1	1	1	16	T139	T139	6550	26980	150	149	230	8	1	226	555	2720.35	221	221	13.76	33.6	9.4	0.0	5	334	16.42
17	1	1	1	17	RGD-WT1	RGD-WT1	6790	26985	154	166	251	13	3	239	249	34.28	219	220	13.94	56.6	44.6	0.0	20	30	17.14
18	1	1	1	18	RGD-WT1	RGD-WT1	7055	26982	154	160	209	13	3	246	257	36.88	223	222	14.03	56.3	42.5	0.0	23	34	17.53
19	1	1	1	19	RRD	RRD	7307	26979	142	137	294	15	3	226	257	81.15	221	220	14.07	36.5	22.6	0.0	5	36	16.06
20	1	1	1	20	RRD	RRD	7545	26979	148	152	209	6	3	227	275	127.78	218	218	13.93	38.8	24.3	0.0	9	57	16.30
21	1	1	1	21	RRDt	RRDt	7785	26979	148	152	209	8	3	225	230	26.26	220	219	13.72	30.9	17.8	0.0	5	10	16.40
22	1	1	1	22	RRDt	RRDt	8042	26972	154	162	230	2	3	222	229	24.11	219	220	12.20	32.7	19.1	0.0	3	10	18.20
23	1	1	1	23	RRDc	RRDc	8290	26970	150	149	230	3	1	223	221	13.56	219	218	13.07	18.8	2.7	0.0	4	2	17.06
24	1	1	1	24	RRDc	RRDc	8540	26970	150	149	230	3	1	224	224	14.62	222	222	13.22	20.8	3.4	0.0	2	2	16.95
25	1	1	2	1	RED	RED	2810	27220	150	149	230	6	1	213	214	12.28	214	214	13.28	18.1	2.0	0.0	0	0	16.04
26	1	1	2	2	RED	RED	3050	27240	150	149	230	17	1	215	217	15.60	214	214	12.78	18.8	6.0	0.0	1	3	16.82
27	1	1	2	3	REDt	REDt	3310	27220	150	149	230	6	1	217	222	51.13	213	215	12.71	29.5	4.0	0.0	4	9	17.07
28	1	1	2	4	REDt	REDt	3560	27220	150	149	230	6	1	215	215	12.44	216	217	12.82	10.7	2.7	0.0	0	0	16.77
29	1	1	2	5	REDc	REDc	3810	27220	150	149	230	6	1	216	216	12.76	216	217	14.12	9.4	3.4	0.0	0	0	15.30
30	1	1	2	6	REDc	REDc	4060	27220	150	149	230	7	1	215	216	13.77	215	216	16.15	15.4	1.3	0.0	0	1	13.31
31	1	1	2	7	REG	REG	4300	27230	150	149	230	6	1	222	223	14.80	217	218	13.88	26.8	8.7	0.0	5	6	16.00
32	1	1	2	8	REG	REG	4550	27220	150	149	230	7	1	223	225	15.56	220	220	13.31	32.9	7.4	0.0	3	5	16.75
33	1	1	2	9	REGat	REGat	4800	27220	150	149	230	6	1	217	217	13.65	217	219	14.02	15.4	2.0	0.0	0	0	15.48
34	1	1	2	10	REGat	REGat	5050	27220	150	149	230	6	1	218	217	13.36	219	221	15.88	7.4	0.0	0.0	0	-1	13.72
35	1	1	2	11	REGac	REGac	5300	27215	148	150	251	11	3	237	240	21.78	223	223	14.55	48.0	30.0	0.0	14	17	16.28
36	1	1	2	12	REGac	REGac	5550	27220	150	149	230	5	1	223	224	15.49	223	223	15.80	14.8	6.0	0.0	0	1	14.12
37	1	1	2	13	REGgg	REGgg	5800	27220	150	149	230	6	1	223	224	13.55	226	227	16.59	10.7	0.7	0.0	-2	-1	13.44
38	1	1	2	14	REGgg	REGgg	6050	27220	150	149	230	6	1	224	222	13.88	223	230	73.40	0.0	0.0	0.0	1	0	3.05
39	1	1	2	15	REGtg	REGtg	6300	27220	150	149	230	6	1	222	221	13.14	222	221	13.87	15.4	2.0	0.0	0	0	16.01
40	1	1	2	16	REGtg	REGtg	6550	27220	150	149	230	7	1	224	223	13.61	222	222	14.28	14.8	3.4	0.0	2	1	15.69
41	1	1	2	17	REGcg	REGcg	6790	27230	150	149	230	6	1	220	220	12.53	217	219	13.20	18.8	1.3	0.0	3	3	16.66
42	1	1	2	18	REGcg	REGcg	7050	27230	150	149	230	7	1	221	221	13.42	219	220	12.99	20.8	4.7	0.0	2	2	17.02
43	1	1	2	19	D143N (RGN)	D143N (RGN)	7290	27220	150	149	230	6	1	219	220	13.20	220	220	12.95	14.8	4.0	0.0	0	0	16.91
44	1	1	2	20	D143N (RGN)	D143N (RGN)	7540	27220	150	149	230	6	1	218	219	13.18	219	220	13.88	13.4	2.7	0.0	0	0	15.71
45	1	1	2	21	D143N (RGN)t	D143N (RGN)t	7790	27220	150	149	230	6	1	217	217	12.35	218	219	13.61	13.4	0.7	0.0	0	0	15.94
46	1	1	2	22	D143N (RGN)t	D143N (RGN)t	8040	27220	150	149	230	5	1	216	217	12.82	219	222	14.91	10.7	0.7	0.0	-2	-1	14.49
47	1	1	2	23	D143N (RGN)c	D143N (RGN)c	8290	27220	150	149	230	6	1	221	221	13.82	219	220	13.06	19.5	4.7	0.0	2	2	16.92
48	1	1	2	24	D143N (RGN)c	D143N (RGN)c	8540	27220	150	149	230	6	1	222	221	15.31	221	222	14.79	14.1	3.4	0.0	1	0	15.01
49	1	1	3	1	D143V (RGV)	D143V (RGV)	2810	27480	150	149	230	1	1	219	219	15.74	215	215	12.54	24.2	8.1	0.0	4	4	17.47
50	1	1	3	2	D143V (RGV)	D143V (RGV)	3060	27480	150	149	230	1	1	216	217	12.14	216	217	12.24	18.8	2.0	0.0	0	1	17.64
51	1	1	3	3	RGE-1 (GAA)	RGE-1 (GAA)	3310	27480	150	149	230	1	1	217	217	12.09	216	216	13.48	15.4	2.0	0.0	1	1	16.10
52	1	1	3	4	RGE-1 (GAA)	RGE-1 (GAA)	3560	27480	150	149	230	2	1	220	220	13.17	217	218	14.58	20.1	2.7	0.0	3	3	15.08
53	1	1	3	5	RGEc	RGEc	3810	27480	150	149	230	3	1	218	219	14.39	218	219	13.54	16.1	4.0	0.0	0	1	16.11
54	1	1	3	6	RGEc	RGEc	4060	27490	150	149	230	11	1	217	218	12.47	217	218	13.75	17.4	2.0	0.0	0	1	15.78
55	1	1	3	7	L144WT	L144WT	4295	27489	162	186	209	14	3	276	483	321.20	218	221	25.15	74.7	53.2	0.0	58	265	10.97
56	1	1	3	8	L144WT	L144WT	4550	27490	162	177	230	12	3	413	1417	5789.60	220	221	12.70	88.1	75.1	0.0	193	1197	32.51
57	1	1	3	9	L144g	L144g	4800	27490	150	149	230	11	1	222	222	15.98	221	222	14.50	18.1	3.4	0.0	1	1	15.31
58	1	1	3	10	L144g	L144g	5050	27480	150	149	230	2	1	225	225	16.62	218	220	17.37	24.8	2.0	0.0	7	7	12.96
59	1	1	3	11	L144a	L144a	5300	27480	150	149	230	1	1	223	225	16.91	219	219	13.27	28.2	10.7	0.0	4	6	16.81
60	1	1	3	12	L144a	L144a	5550	27480	150	149	230	1	1	223	225	17.56	220	220	13.87	25.5	12.1	0.0	3	5	16.08
61	1	1	3	13	V144	V144	5800	27480	150	149	230	1	1	223	230	35.08	219	221	13.31	26.2	15.4	0.0	4	11	16.75
62	1	1	3	14	V144	V144	6050	27485	162	184	251	5	3	224	227	19.76	221	221	13.62	27.2	9.2	0.0	3	6	16.44
63	1	1	3	15	S144	S144	6300	27480	150	149	230	3	1	221	220	15.52	220	220	13.43	19.5	4.7	0.0	1	0	16.45
64	1	1	3	16	S144	S144	6550	27480	150	149	230	4	1	220	221	14.54	220	220	13.67	17.4	5.4	0.0	0	1	16.09
65	1	1	3	17	H146WT	H146WT	6795	27475	148	148	230	4	3	224	238	51.29	218	220	13.30	35.8	20.9	0.0	6	20	16.84
66	1	1	3	18	H146WT	H146WT	7045	27475	148	148	230	4	3	227	243	55.37	220	220	13.03	34.5	19.6	0.0	7	23	17.41
67	1	1	3	19	R146	R146	7290	27480	150	149	230	3	1	222	223	15.37	219	221	13.40	24.2	7.4	0.0	3	4	16.57
68	1	1	3	20	R146	R146	7540	27480	150	149	230	2	1	219	220	14.69	220	220	13.10	20.1	4.7	0.0	0	0	16.72
69	1	1	3	21	L146=H146t	L146=H146t	7790	27480	150	149	230	1	1	225	226	15.07	221	221	13.52	25.5	10.7	0.0	4	5	16.64
70	1	1	3	22	L146=H146t	L146=H146t	8040	27480	150	149	230	1	1	223	223	14.97	219	220	13.49	24.8	7.4	0.0	4	4	16.53
71	1	1	3	23	P146	P146	8300	27480	150	149	230	10	1	223	224	13.65	219	220	14.97	25.5	4.0	0.0	4	5	14.90
72	1	1	3	24	P146	P146	8550	27480	150	149	230	11	1	228	235	69.19	224	229	24.86	12.1	2.0	0.0	4	11	9.17
73	1	1	4	1	L147WT	L147WT	2805	27735	170	208	230	7	3	234	316	212.18	216	217	12.62	61.1	38.5	0.0	18	100	18.55
74	1	1	4	2	L147WT	L147WT	3055	27735	170	208	230	6	3	240	314	202.47	216	216	12.77	68.3	46.2	0.0	24	98	18.80
75	1	1	4	3	P147	P147	3310	27730	150	149	230	2	1	219	220	16.20	215	217	18.36	16.8	2.7	0.0	4	5	11.93
76	1	1	4	4	P147	P147	3560	27730	150	149	230	2	1	221	223	16.97	216	217	17.89	24.8	4.7	0.0	5	7	12.35
77	1	1	4	5	P147a	P147a	3805	27735	148	148	230	4	3	223	226	19.40	217	218	12.90	38.5	19.6	0.0	6	9	17.29
78	1	1	4	6	P147a	P147a	4060	27730	150	149	230	4	1	221	222	14.70	218	218	12.76	31.5	6.7	0.0	3	4	17.31
79	1	1	4	7	Oligo HIV Y115	Oligo HIV Y115	4300	27740	150	149	230	9	1	218	217	12.13	217	218	12.61	14.1	3.4	0.0	1	0	17.29
80	1	1	4	8	Oligo HIV Y115	Oligo HIV Y115	4550	27740	150	149	230	9	1	218	218	13.29	219	220	13.84	13.4	1.3	0.0	0	0	15.75
81	1	1	4	9	Oligo HIV M184a	Oligo HIV M184a	4800	27730	150	149	230	3	1	218	219	12.69	221	222	13.77	11.4	0.7	0.0	-2	-1	15.83
82	1	1	4	10	Oligo HIV M184a	Oligo HIV M184a	5050	27730	150	149	230	2	1	220	219	13.43	219	219	14.27	13.4	2.0	0.0	1	0	15.42
83	1	1	4	11	C - (H2O+S.S.)	C - (H2O+S.S.)	5300	27730	150	149	230	2	1	221	221	12.69	218	220	13.06	18.1	4.0	0.0	3	3	16.92
84	1	1	4	12	C - (H2O+S.S.)	C - (H2O+S.S.)	5550	27730	150	149	230	1	1	221	222	13.48	219	221	15.69	16.1	3.4	0.0	2	3	14.08
85	1	1	4	13	C - (H2O+S.S.)	C - (H2O+S.S.)	5800	27730	150	149	230	2	1	219	219	14.06	219	219	13.14	20.8	3.4	0.0	0	0	16.66
86	1	1	4	14	C - (H2O+S.S.)	C - (H2O+S.S.)	6050	27730	150	149	230	2	1	221	221	12.58	221	231	163.74	0.0	0.0	0.0	0	0	1.35
87	1	1	4	15	C - (H2O+S.S.)	C - (H2O+S.S.)	6300	27730	150	149	230	3	1	222	222	14.00	220	220	13.73	18.8	2.7	0.0	2	2	16.17
88	1	1	4	16	C - (H2O+S.S.)	C - (H2O+S.S.)	6550	27730	150	149	230	4	1	221	221	13.18	220	221	14.94	12.8	4.0	0.0	1	1	14.79
89	1	1	4	17	C - (H2O+S.S.)	C - (H2O+S.S.)	6790	27730	150	149	230	5	1	222	221	13.33	222	221	12.89	14.1	3.4	0.0	0	0	17.22
90	1	1	4	18	C - (H2O+S.S.)	C - (H2O+S.S.)	7040	27730	150	149	230	4	1	221	221	14.15	222	221	13.08	14.8	2.7	0.0	0	0	16.90
91	1	1	4	19	C - (H2O+S.S.)	C - (H2O+S.S.)	7290	27730	150	149	230	3	1	221	222	14.50	222	223	13.59	17.4	4.0	0.0	0	0	16.26
92	1	1	4	20	C - (H2O+S.S.)	C - (H2O+S.S.)	7540	27730	150	149	230	2	1	217	218	13.96	221	222	13.62	13.4	1.3	0.0	-3	-2	15.93
93	1	1	4	21	C - (H2O+S.S.)	C - (H2O+S.S.)	7790	27730	150	149	230	2	1	219	218	12.84	220	221	14.76	8.7	1.3	0.0	0	-1	14.84
94	1	1	4	22	C - (H2O+S.S.)	C - (H2O+S.S.)	8050	27730	150	149	230	10	1	223	220	12.92	218	218	13.83	18.8	2.7	0.0	5	2	16.12
95	1	1	4	23	CIF	CIF	8294	27711	176	218	230	21	3	274	387	305.35	219	220	13.59	83.5	65.1	0.0	55	168	20.16
96	1	1	4	24	CIF	CIF	8544	27701	176	218	230	31	3	268	410	385.58	219	221	14.32	80.3	66.1	0.0	49	191	18.72
END DATA
