# Supplementary material for: Microarray-based identification of antigenic variants of foot-and-mouth disease virus: a bioinformatics quality assessment
Source: BMC Genomics. 2006 May 18;7:117. doi: 10.1186/1471-2164-7-117 (PMC1481559; doi:10.1186/1471-2164-7-117)
Supplement: Additional File 1 — They are obtained using the Agilent and Scan Array Express (Perkin Elmer Life Sciences) analysis software for reading and quantifying the hybridization images. [file 1471-2164-7-117-S1.zip › I-18-RGN-1-2V.csv]

BEGIN HEADER
PerkinElmer Life Sciences.
ScanArrayCSVFileFormat	2
ScanArray Express	2
Number_of_Columns	26
END HEADER
BEGIN GENERAL INFO
DateTime	1/24/2005 10:34
GalFile	D:\303\AFTOCHIP\AFTOCHIP 2.1\ARCHIVO GAL AFTOCHIP 2.1.gal
Scanner	Model: Serial No.:
User Name	303
Computer Name
Protocol	Easy Quant
Quantitation Method	Adaptive Circle
Quality Confidence Calculation	SignalToNoise
User comments
Image Origin	0	0
Temperature	0
Laser Powers	0
Laser On Time	0
PMT Voltages	0
END GENERAL INFO
BEGIN QUANTITATION PARAMETERS
Min Percentile	50
Max Percentile	200
END QUANTITATION PARAMETERS
BEGIN QUALITY MEASUREMENTS
Min Signal To Noise	3
END QUALITY MEASUREMENTS
BEGIN ARRAY PATTERN INFO
Units	�m
Array Rows	1
Array Columns	1
Spot Rows	4
Spot Columns	24
Array Row Spacing	4500
Array Column Spacing	4500
Spot Row Spacing	249
Spot Column Spacing	250
Spot Diameter	150
Interstitial	0
Spots Per Array	96
Total Spots	96
END ARRAY PATTERN INFO
BEGIN IMAGE INFO
ImageID	Channel	Image	Fluorophore	Barcode	Units	X Units Per Pixel	Y Units Per Pixel	X Offset	Y Offset	Status
-1	CH1	D:\303\AFTOCHIP\AFTOCHIP 2.1\Vero\2� Vero\Im�gemes Scanner\RGN_SLOT01_S01.tif	Alexa 647	Unknown	�m	10	10	0	0	Control Image
END IMAGE INFO
BEGIN NORMALIZATION INFO
Normalization Method	LOWESS
END NORMALIZATION INFO
BEGIN DATA
Index	Array Row	Array Column	Spot Row	Spot Column	Name	ID	X	Y	Diameter	F Pixels	B Pixels	Footprint	Flags	Ch1 Median	Ch1 Mean	Ch1 SD	Ch1 B Median	Ch1 B Mean	Ch1 B SD	Ch1 % > B + 1 SD	Ch1 % > B + 2 SD	Ch1 F % Sat.	Ch1 Median - B	Ch1 Mean - B	Ch1 SignalNoiseRatio
1	1	1	1	1	CIF	CIF	2387	27123	176	214	230	11	3	362	514	622.34	202	207	71.85	71.5	52.8	0	160	312	5.04
2	1	1	1	2	CIF	CIF	2640	27123	176	217	230	13	3	362	522	550.83	202	203	12.3	97.2	90.8	0	160	320	29.44
3	1	1	1	3	S139WT	S139WT	2895	27126	156	166	230	16	3	213	231	58.33	200	200	11.27	51.8	35.5	0	13	31	18.91
4	1	1	1	4	S139WT	S139WT	3159	27130	142	137	294	28	3	213	238	73.44	201	202	12.93	49.6	30.7	0	12	37	16.47
5	1	1	1	5	G139	G139	3370	27130	150	149	230	11	1	206	207	14.96	202	203	13.52	26.2	4.7	0	4	5	15.24
6	1	1	1	6	G139	G139	3620	27130	150	149	230	11	1	205	206	16.14	202	203	12.58	21.5	6	0	3	4	16.29
7	1	1	1	7	G139t	G139t	3870	27130	150	149	230	11	1	204	204	13.65	199	200	11.83	32.2	9.4	0	5	5	17.25
8	1	1	1	8	G139t	G139t	4120	27130	150	149	230	11	1	204	207	15.36	203	211	102.56	0	0	0	1	4	1.99
9	1	1	1	9	G139c	G139c	4370	27130	150	149	230	11	1	203	203	12.59	202	254	468.56	0	0	0	1	1	0.43
10	1	1	1	10	G139c	G139c	4620	27130	150	149	230	11	1	203	205	16.46	204	207	34.02	2	0.7	0	0	1	5.97
11	1	1	1	11	I139	I139	4875	27125	156	164	209	11	3	206	215	36.92	202	202	12.9	26.2	13.4	0	4	13	15.97
12	1	1	1	12	I139	I139	5120	27130	148	145	230	11	3	209	220	38.54	203	205	15.77	28.3	11.7	0	6	17	13.25
13	1	1	1	13	N139	N139	5370	27140	150	149	230	13	1	204	204	12.93	203	204	13.95	17.4	1.3	0	1	1	14.63
14	1	1	1	14	N139	N139	5610	27120	150	149	230	24	1	206	206	13.2	200	203	14.25	26.8	5.4	0	6	6	14.46
15	1	1	1	15	T139	T139	5875	27130	156	166	230	7	3	206	215	29.84	203	203	12.89	34.3	19.3	0	3	12	15.98
16	1	1	1	16	T139	T139	6136	27142	148	151	230	8	3	207	215	31.33	202	202	12.99	31.8	17.9	0	5	13	15.93
17	1	1	1	17	RGD-WT1	RGD-WT1	6385	27145	176	216	209	11	3	280	508	387.45	201	202	12.57	96.8	90.3	0	79	307	22.27
18	1	1	1	18	RGD-WT1	RGD-WT1	6632	27147	176	216	230	13	3	283	454	304.71	200	203	30.99	83.8	62	0	83	254	9.13
19	1	1	1	19	RRD	RRD	6880	27140	150	149	230	7	1	205	206	15.13	201	202	13.12	24.2	7.4	0	4	5	15.63
20	1	1	1	20	RRD	RRD	7130	27120	150	149	230	12	1	200	200	11.88	200	201	12.37	18.1	0.7	0	0	0	16.17
21	1	1	1	21	RRDt	RRDt	7370	27130	150	149	230	11	1	205	207	16	203	204	14.29	26.2	6	0	2	4	14.34
22	1	1	1	22	RRDt	RRDt	7620	27130	150	149	230	11	1	204	207	16.38	202	209	60.81	0.7	0	0	2	5	3.35
23	1	1	1	23	RRDc	RRDc	7870	27130	150	149	230	11	1	203	204	17.53	202	203	12.44	14.1	5.4	0	1	2	16.32
24	1	1	1	24	RRDc	RRDc	8120	27130	150	149	230	11	1	203	204	11.85	201	203	13.21	20.1	2	0	2	3	15.36
25	1	1	2	1	RED	RED	2380	27380	150	149	230	2	1	204	204	13.01	204	203	12.21	16.8	4.7	0	0	0	16.7
26	1	1	2	2	RED	RED	2650	27360	150	149	230	28	1	204	210	55.24	201	202	13.27	26.8	4.7	0	3	9	15.38
27	1	1	2	3	REDt	REDt	2900	27370	150	149	230	22	1	205	208	17.03	201	201	11.96	29.5	9.4	0	4	7	17.15
28	1	1	2	4	REDt	REDt	3130	27380	150	149	230	2	1	206	207	13.52	201	201	11.83	32.9	10.1	0	5	6	17.41
29	1	1	2	5	REDc	REDc	3380	27380	150	149	230	2	1	205	206	13.74	202	202	13.18	24.8	4	0	3	4	15.55
30	1	1	2	6	REDc	REDc	3630	27380	150	149	230	2	1	206	206	11.87	202	202	12.08	26.8	4.7	0	4	4	17.06
31	1	1	2	7	REG	REG	3870	27370	150	149	230	16	1	202	202	12.51	202	203	12.33	16.1	2.7	0	0	0	16.38
32	1	1	2	8	REG	REG	4120	27390	150	149	230	13	1	202	203	14.59	194	205	14.35	28.9	8.1	0	8	9	14.08
33	1	1	2	9	REGat	REGat	4380	27380	150	149	230	2	1	205	207	13.33	201	202	12.03	26.8	9.4	0	4	6	17.04
34	1	1	2	10	REGat	REGat	4630	27380	150	149	230	2	1	204	204	13.5	205	220	179.53	0	0	0	0	0	1.14
35	1	1	2	11	REGac	REGac	4880	27380	150	149	230	2	1	202	203	13.16	205	205	12.95	11.4	4	0	-2	-1	15.59
36	1	1	2	12	REGac	REGac	5130	27390	150	149	230	8	1	205	206	12.7	206	205	13	14.8	2.7	0	0	0	15.76
37	1	1	2	13	REGgg	REGgg	5375	27405	162	180	209	22	3	221	252	67.12	204	209	33.63	33.9	27.8	0	17	48	6.57
38	1	1	2	14	REGgg	REGgg	5619	27390	170	198	230	13	3	225	257	67.01	207	210	31.42	36.4	28.3	0	18	50	7.16
39	1	1	2	15	REGtg	REGtg	5870	27370	150	149	230	16	1	203	203	12.73	202	203	12.37	18.8	2.7	0	1	1	16.4
40	1	1	2	16	REGtg	REGtg	6130	27380	150	149	230	2	1	203	203	12.88	203	203	13.12	14.1	2	0	0	0	15.48
41	1	1	2	17	REGcg	REGcg	6380	27390	150	149	230	8	1	204	206	19.02	201	201	12.61	26.2	8.1	0	3	5	16.18
42	1	1	2	18	REGcg	REGcg	6640	27390	150	149	230	12	1	202	203	13.9	202	203	12.85	19.5	4	0	0	1	15.72
43	1	1	2	19	D143N (RGN)	D143N (RGN)	6881	27397	182	232	230	13	3	245	393	431.28	204	204	13.63	72.4	58.2	0	41	189	17.97
44	1	1	2	20	D143N (RGN)	D143N (RGN)	7128	27407	176	216	230	23	3	248	428	491.64	202	204	20.63	72.7	52.3	0	46	226	12.02
45	1	1	2	21	D143N (RGN)t	D143N (RGN)t	7389	27396	148	149	230	15	3	212	223	42.7	203	203	12.85	36.9	18.1	0	9	20	16.5
46	1	1	2	22	D143N (RGN)t	D143N (RGN)t	7647	27392	148	151	230	18	3	209	221	37.75	202	202	11.93	42.4	23.2	0	7	19	17.52
47	1	1	2	23	D143N (RGN)c	D143N (RGN)c	7880	27380	150	149	230	2	1	204	207	20.07	202	203	12.2	23.5	10.1	0	2	5	16.72
48	1	1	2	24	D143N (RGN)c	D143N (RGN)c	8130	27380	150	149	230	2	1	206	208	17.24	200	202	13.63	26.2	11.4	0	6	8	15.12
49	1	1	3	1	D143V (RGV)	D143V (RGV)	2385	27635	140	124	273	5	3	211	219	29.87	201	202	11.85	46.8	28.2	0	10	18	17.81
50	1	1	3	2	D143V (RGV)	D143V (RGV)	2625	27635	148	148	209	6	3	211	226	37.65	203	202	12.13	43.2	35.1	0	8	23	17.39
51	1	1	3	3	RGE-1 (GAA)	RGE-1 (GAA)	2880	27630	150	149	230	1	1	208	211	17.84	203	203	11.87	32.9	15.4	0	5	8	17.52
52	1	1	3	4	RGE-1 (GAA)	RGE-1 (GAA)	3135	27625	162	180	209	8	3	209	211	17.01	202	202	12.57	36.1	14.4	0	7	9	16.62
53	1	1	3	5	RGEc	RGEc	3380	27630	150	149	230	1	1	208	210	15.37	202	203	11.76	32.2	16.1	0	6	8	17.68
54	1	1	3	6	RGEc	RGEc	3620	27620	150	149	230	15	1	208	210	17.09	205	205	12.44	26.2	10.1	0	3	5	16.72
55	1	1	3	7	L144WT	L144WT	3870	27634	176	218	230	11	3	258	498	408.35	204	205	13.44	80.7	71.1	0	54	294	19.2
56	1	1	3	8	L144WT	L144WT	4128	27628	176	218	230	5	3	268	557	443.1	205	205	15.04	83.9	72.9	0	63	352	17.82
57	1	1	3	9	L144g	L144g	4360	27640	150	149	230	23	1	207	207	12.86	203	205	13.24	23.5	4.7	0	4	4	15.63
58	1	1	3	10	L144g	L144g	4630	27630	150	149	230	1	1	203	206	15.38	204	204	13.09	17.4	6	0	0	2	15.51
59	1	1	3	11	L144a	L144a	4880	27630	150	149	230	1	1	206	207	14.62	203	203	13.23	26.8	4.7	0	3	4	15.57
60	1	1	3	12	L144a	L144a	5120	27640	150	149	230	14	1	209	209	14.51	203	203	12.36	34.2	7.4	0	6	6	16.91
61	1	1	3	13	V144	V144	5375	27645	170	208	209	13	3	212	237	69.73	203	203	12.73	43.3	26	0	9	34	16.65
62	1	1	3	14	V144	V144	5640	27644	176	218	230	13	3	209	224	45.59	203	203	13.12	33.5	18.3	0	6	21	15.93
63	1	1	3	15	S144	S144	5880	27630	150	149	230	1	1	205	206	14.09	203	205	16	20.1	3.4	0	2	3	12.81
64	1	1	3	16	S144	S144	6130	27630	150	149	230	1	1	207	208	14.49	203	205	22.3	9.4	0	0	4	5	9.28
65	1	1	3	17	H146WT	H146WT	6378	27646	170	201	230	13	3	210	236	88.82	202	202	12.2	41.8	25.4	0	8	34	17.21
66	1	1	3	18	H146WT	H146WT	6638	27650	156	169	230	17	3	208	246	122.88	201	202	13.21	38.5	21.9	0	7	45	15.75
67	1	1	3	19	R146	R146	6888	27652	162	183	230	19	3	205	210	21.01	205	205	11.99	25.7	13.7	0	0	5	17.09
68	1	1	3	20	R146	R146	7140	27650	170	197	230	17	3	206	209	25.04	204	204	14.01	20.3	8.6	0	2	5	14.71
69	1	1	3	21	L146=H146t	L146=H146t	7380	27630	150	149	230	1	1	207	208	16.04	204	203	11.74	25.5	12.8	0	3	4	17.63
70	1	1	3	22	L146=H146t	L146=H146t	7647	27652	148	151	230	23	3	207	210	18.91	202	203	12.49	33.1	15.9	0	5	8	16.58
71	1	1	3	23	P146	P146	7890	27650	150	149	230	21	1	204	203	12.03	202	203	13.04	16.8	0.7	0	2	1	15.64
72	1	1	3	24	P146	P146	8130	27650	150	149	230	19	1	204	206	14.48	201	202	15.9	22.1	4.7	0	3	5	12.83
73	1	1	4	1	L147WT	L147WT	2383	27881	184	234	230	2	3	246	376	372.19	202	203	12.35	79.9	68.8	0	44	174	19.93
74	1	1	4	2	L147WT	L147WT	2631	27885	184	236	209	2	3	271	370	286.76	203	204	12.69	82.2	70.8	0	68	167	21.35
75	1	1	4	3	P147	P147	2900	27890	150	149	230	21	1	210	212	22.03	201	202	13.01	37.6	14.1	0	9	11	16.15
76	1	1	4	4	P147	P147	3140	27880	150	149	230	8	1	209	210	16.15	203	203	13.47	29.5	12.1	0	6	7	15.51
77	1	1	4	5	P147a	P147a	3390	27880	150	149	230	8	1	210	216	43.12	202	204	14.49	37.6	16.8	0	8	14	14.49
78	1	1	4	6	P147a	P147a	3635	27880	148	150	230	4	3	206	212	24.91	206	205	12.64	24.7	12	0	0	6	16.29
79	1	1	4	7	Oligo HIV Y115	Oligo HIV Y115	3880	27870	150	149	230	9	1	204	204	12.8	203	204	15.86	13.4	1.3	0	1	1	12.86
80	1	1	4	8	Oligo HIV Y115	Oligo HIV Y115	4120	27890	150	149	230	15	1	205	204	12.31	203	205	14.76	14.1	0.7	0	2	1	13.89
81	1	1	4	9	Oligo HIV M184a	Oligo HIV M184a	4390	27880	150	149	230	8	1	203	204	12.05	203	204	17.43	9.4	0	0	0	1	11.64
82	1	1	4	10	Oligo HIV M184a	Oligo HIV M184a	4640	27880	150	149	230	8	1	202	202	13.3	202	203	13.45	14.8	2	0	0	0	15.02
83	1	1	4	11	C - (H2O+S.S.)	C - (H2O+S.S.)	4890	27880	150	149	230	8	1	204	211	62.06	202	203	17.82	10.7	2.7	0	2	9	11.45
84	1	1	4	12	C - (H2O+S.S.)	C - (H2O+S.S.)	5140	27880	150	149	230	8	1	204	204	12.09	205	205	13.42	10.7	2	0	0	0	15.2
85	1	1	4	13	C - (H2O+S.S.)	C - (H2O+S.S.)	5380	27890	150	149	230	10	1	203	203	13.54	203	212	111.43	0	0	0	0	0	1.82
86	1	1	4	14	C - (H2O+S.S.)	C - (H2O+S.S.)	5640	27880	150	149	230	8	1	203	204	12.87	203	203	13.48	15.4	4	0	0	1	15.06
87	1	1	4	15	C - (H2O+S.S.)	C - (H2O+S.S.)	5890	27880	150	149	230	8	1	204	205	13.22	202	203	12.68	22.8	4.7	0	2	3	16.09
88	1	1	4	16	C - (H2O+S.S.)	C - (H2O+S.S.)	6140	27880	150	149	230	8	1	203	203	12.14	206	207	14.05	6.7	0.7	0	-2	-2	14.45
89	1	1	4	17	C - (H2O+S.S.)	C - (H2O+S.S.)	6390	27880	150	149	230	8	1	205	205	13.71	195	212	137.13	0	0	0	10	10	1.49
90	1	1	4	18	C - (H2O+S.S.)	C - (H2O+S.S.)	6640	27880	150	149	230	8	1	204	204	12.92	203	217	143.44	0	0	0	1	1	1.42
91	1	1	4	19	C - (H2O+S.S.)	C - (H2O+S.S.)	6890	27880	150	149	230	8	1	203	204	14.63	204	204	11.8	16.1	5.4	0	0	0	17.2
92	1	1	4	20	C - (H2O+S.S.)	C - (H2O+S.S.)	7140	27880	150	149	230	8	1	201	203	13.39	203	205	18.27	8.1	1.3	0	-1	0	11
93	1	1	4	21	C - (H2O+S.S.)	C - (H2O+S.S.)	7390	27880	150	149	230	8	1	201	203	19.4	203	203	12.74	12.1	4.7	0	-1	0	15.78
94	1	1	4	22	C - (H2O+S.S.)	C - (H2O+S.S.)	7650	27900	150	149	230	27	1	202	202	13.52	202	202	12.84	17.4	4	0	0	0	15.74
95	1	1	4	23	CIF	CIF	7884	27917	190	255	150	33	3	357	624	800.52	202	203	12.44	93.3	87.8	0	155	422	28.7
96	1	1	4	24	CIF	CIF	8131	27904	190	255	150	20	3	361	694	1019.11	203	204	12.72	95.7	90.2	0	158	491	28.38
END DATA
