# Supplementary material for: Microarray-based identification of antigenic variants of foot-and-mouth disease virus: a bioinformatics quality assessment
Source: BMC Genomics. 2006 May 18;7:117. doi: 10.1186/1471-2164-7-117 (PMC1481559; doi:10.1186/1471-2164-7-117)
Supplement: Additional File 1 — They are obtained using the Agilent and Scan Array Express (Perkin Elmer Life Sciences) analysis software for reading and quantifying the hybridization images. [file 1471-2164-7-117-S1.zip › I-18-RGN-2-2V.csv]

BEGIN HEADER
PerkinElmer Life Sciences.
ScanArrayCSVFileFormat	2
ScanArray Express	2
Number_of_Columns	26
END HEADER
BEGIN GENERAL INFO
DateTime	1/24/2005 12:05
GalFile	D:\303\AFTOCHIP\AFTOCHIP 2.1\ARCHIVO GAL AFTOCHIP 2.1.gal
Scanner	Model: Serial No.:
User Name	303
Computer Name
Protocol	Easy Quant
Quantitation Method	Adaptive Circle
Quality Confidence Calculation	SignalToNoise
User comments
Image Origin	0	0
Temperature	0
Laser Powers	0
Laser On Time	0
PMT Voltages	0
END GENERAL INFO
BEGIN QUANTITATION PARAMETERS
Min Percentile	50
Max Percentile	200
END QUANTITATION PARAMETERS
BEGIN QUALITY MEASUREMENTS
Min Signal To Noise	3
END QUALITY MEASUREMENTS
BEGIN ARRAY PATTERN INFO
Units	�m
Array Rows	1
Array Columns	1
Spot Rows	4
Spot Columns	24
Array Row Spacing	4500
Array Column Spacing	4500
Spot Row Spacing	258
Spot Column Spacing	250
Spot Diameter	150
Interstitial	0
Spots Per Array	96
Total Spots	96
END ARRAY PATTERN INFO
BEGIN IMAGE INFO
ImageID	Channel	Image	Fluorophore	Barcode	Units	X Units Per Pixel	Y Units Per Pixel	X Offset	Y Offset	Status
-1	CH1	D:\303\AFTOCHIP\AFTOCHIP 2.1\Vero\2� Vero\Im�gemes Scanner\RGN_SLOT01_S01.tif	Alexa 647	Unknown	�m	10	10	0	0	Control Image
END IMAGE INFO
BEGIN NORMALIZATION INFO
Normalization Method	LOWESS
END NORMALIZATION INFO
BEGIN DATA
Index	Array Row	Array Column	Spot Row	Spot Column	Name	ID	X	Y	Diameter	F Pixels	B Pixels	Footprint	Flags	Ch1 Median	Ch1 Mean	Ch1 SD	Ch1 B Median	Ch1 B Mean	Ch1 B SD	Ch1 % > B + 1 SD	Ch1 % > B + 2 SD	Ch1 F % Sat.	Ch1 Median - B	Ch1 Mean - B	Ch1 SignalNoiseRatio
1	1	1	1	1	CIF	CIF	11385	27276	184	242	171	18	3	385	512	617.94	200	200	12.33	90.1	88	0	185	312	31.22
2	1	1	1	2	CIF	CIF	11628	27280	184	235	150	15	3	405	534	612.15	203	204	13.44	91.1	87.7	0	202	331	30.13
3	1	1	1	3	S139WT	S139WT	11885	27290	162	184	230	5	3	214	223	43	205	207	17.53	29.9	12	0	9	18	12.2
4	1	1	1	4	S139WT	S139WT	12130	27300	170	197	230	5	3	216	245	166.56	205	206	13.77	44.7	20.3	0	11	40	15.68
5	1	1	1	5	G139	G139	12380	27300	150	149	230	5	1	213	216	19.6	206	206	12.81	34.9	15.4	0	7	10	16.63
6	1	1	1	6	G139	G139	12630	27300	150	149	230	5	1	215	216	16.61	208	209	16.63	26.2	8.1	0	7	8	12.93
7	1	1	1	7	G139t	G139t	12890	27290	150	149	230	8	1	215	216	17.61	209	210	14.19	26.8	11.4	0	6	7	15.15
8	1	1	1	8	G139t	G139t	13130	27300	150	149	230	5	1	225	230	23.48	218	221	27.87	24.8	3.4	0	7	12	8.07
9	1	1	1	9	G139c	G139c	13380	27300	150	149	230	5	1	223	225	21.71	215	222	32.17	16.1	0.7	0	8	10	6.93
10	1	1	1	10	G139c	G139c	13630	27300	150	149	230	5	1	210	209	13.62	210	211	13.04	12.8	4	0	0	0	16.11
11	1	1	1	11	I139	I139	13875	27300	148	150	230	9	3	216	221	31.42	212	212	13.24	28.7	10	0	4	9	16.32
12	1	1	1	12	I139	I139	14125	27300	156	166	230	9	3	217	223	28.05	212	212	13.65	31.9	14.5	0	5	11	15.89
13	1	1	1	13	N139	N139	14390	27290	150	149	230	8	1	215	215	13.13	212	212	13.42	20.8	5.4	0	3	3	16.03
14	1	1	1	14	N139	N139	14620	27300	150	149	230	13	1	215	214	12.53	212	214	25.73	3.4	0	0	3	2	8.36
15	1	1	1	15	T139	T139	14861	27309	150	152	230	25	3	224	312	635.54	215	217	25	27.6	19.1	0	9	97	8.96
16	1	1	1	16	T139	T139	15100	27314	162	184	251	37	3	223	239	48.71	218	218	14.41	33.2	19	0	5	21	15.47
17	1	1	1	17	RGD-WT1	RGD-WT1	15382	27307	170	202	251	12	3	320	481	446.48	215	219	24.24	91.6	75.2	0	105	266	13.2
18	1	1	1	18	RGD-WT1	RGD-WT1	15625	27305	176	216	251	13	3	345	543	519.36	225	236	60.65	72.7	49.1	0	120	318	5.69
19	1	1	1	19	RRD	RRD	15894	27307	150	155	251	16	3	217	238	98.41	217	220	23.07	14.8	10.3	0	0	21	9.41
20	1	1	1	20	RRD	RRD	16140	27301	150	148	251	9	3	221	224	24.2	214	214	12.12	33.1	14.9	0	7	10	18.24
21	1	1	1	21	RRDt	RRDt	16384	27311	150	155	251	16	3	223	227	21.19	213	215	16.87	40.6	20	0	10	14	13.22
22	1	1	1	22	RRDt	RRDt	16644	27310	150	154	230	18	3	219	222	22.12	213	215	14.67	34.4	14.9	0	6	9	14.93
23	1	1	1	23	RRDc	RRDc	16880	27300	150	149	230	5	1	215	215	14.86	214	213	13.71	18.8	3.4	0	1	1	15.69
24	1	1	1	24	RRDc	RRDc	17130	27300	150	149	230	5	1	214	214	14.55	213	214	12.99	18.1	4.7	0	1	1	16.47
25	1	1	2	1	RED	RED	11400	27550	150	149	230	17	1	204	208	16.45	201	204	24.48	13.4	1.3	0	3	7	8.33
26	1	1	2	2	RED	RED	11630	27540	150	149	230	13	1	208	209	13.61	206	206	13.24	19.5	4.7	0	2	3	15.7
27	1	1	2	3	REDt	REDt	11880	27560	150	149	230	7	1	212	213	13.64	209	209	13.07	20.1	6.7	0	3	4	16.23
28	1	1	2	4	REDt	REDt	12130	27560	150	149	230	7	1	209	209	11.79	209	209	13.65	10.7	2	0	0	0	15.31
29	1	1	2	5	REDc	REDc	12380	27560	150	149	230	7	1	214	215	15.01	210	225	154.23	0	0	0	4	5	1.39
30	1	1	2	6	REDc	REDc	12630	27550	150	149	230	3	1	214	212	13.36	211	213	16.87	14.1	0	0	3	1	12.68
31	1	1	2	7	REG	REG	12902	27545	162	182	251	20	3	214	218	22.08	209	210	13.17	33.5	18.7	0	5	9	16.25
32	1	1	2	8	REG	REG	13145	27545	168	192	251	14	3	219	223	26.84	213	214	16.72	25	14.6	0	6	10	13.1
33	1	1	2	9	REGat	REGat	13380	27560	150	149	230	7	1	214	215	13.92	221	225	23.79	3.4	0	0	-6	-5	8.99
34	1	1	2	10	REGat	REGat	13630	27560	150	149	230	7	1	213	214	17.19	220	225	24.89	2	0.7	0	-6	-5	8.56
35	1	1	2	11	REGac	REGac	13880	27560	150	149	230	7	1	217	217	14.12	213	213	13.11	22.8	7.4	0	4	4	16.55
36	1	1	2	12	REGac	REGac	14130	27550	150	149	230	3	1	215	218	32.6	214	215	12.35	22.8	6	0	1	4	17.4
37	1	1	2	13	REGgg	REGgg	14385	27538	170	200	251	15	3	236	250	50.97	214	216	15.77	58	34	0	22	36	14.96
38	1	1	2	14	REGgg	REGgg	14642	27546	176	216	251	11	3	236	261	79.92	215	217	17.98	56.9	29.2	0	21	46	13.13
39	1	1	2	15	REGtg	REGtg	14860	27560	150	149	230	23	1	217	218	14.82	217	217	17.47	9.4	2	0	0	1	12.42
40	1	1	2	16	REGtg	REGtg	15130	27560	150	149	230	7	1	217	219	14.71	215	217	13.61	23.5	8.7	0	2	4	15.94
41	1	1	2	17	REGcg	REGcg	15380	27560	150	149	230	7	1	217	219	14.49	214	214	14.27	22.8	6	0	3	5	15.21
42	1	1	2	18	REGcg	REGcg	15630	27560	150	149	230	7	1	217	218	14.19	213	215	12.94	27.5	6.7	0	4	5	16.77
43	1	1	2	19	D143N (RGN)	D143N (RGN)	15875	27555	184	240	171	8	3	303	605	1130.71	215	217	36.73	75.4	54.2	0	88	390	8.25
44	1	1	2	20	D143N (RGN)	D143N (RGN)	16124	27553	184	238	171	9	3	294	618	1151.37	212	213	12.07	87.8	84	0	82	406	24.36
45	1	1	2	21	D143N (RGN)t	D143N (RGN)t	16397	27568	150	153	251	20	3	225	489	2052.54	213	213	12.85	49.7	32.7	0	12	276	17.51
46	1	1	2	22	D143N (RGN)t	D143N (RGN)t	16649	27565	148	152	251	19	4	223	269	102.18	215	221	81.45	21.1	17.8	0	8	54	2.74
47	1	1	2	23	D143N (RGN)c	D143N (RGN)c	16880	27565	148	150	251	12	3	216	225	31.43	214	214	13.75	26	18	0	2	11	15.71
48	1	1	2	24	D143N (RGN)c	D143N (RGN)c	17137	27574	150	155	251	21	3	215	224	33.21	212	213	13.63	31	18.7	0	3	12	15.77
49	1	1	3	1	D143V (RGV)	D143V (RGV)	11400	27785	162	184	251	31	3	210	213	21.88	202	205	23.84	19	4.9	0	8	11	8.81
50	1	1	3	2	D143V (RGV)	D143V (RGV)	11640	27792	176	219	251	20	3	212	225	60.52	207	208	13.1	31.1	16.4	0	5	18	16.18
51	1	1	3	3	RGE-1 (GAA)	RGE-1 (GAA)	11880	27800	150	149	230	11	1	209	215	18.87	207	225	173.61	0	0	0	2	8	1.2
52	1	1	3	4	RGE-1 (GAA)	RGE-1 (GAA)	12130	27820	150	149	230	9	1	211	211	17.01	208	215	71.45	0	0	0	3	3	2.95
53	1	1	3	5	RGEc	RGEc	12380	27820	150	149	230	9	1	215	214	13.48	212	213	14.37	16.8	2	0	3	2	14.96
54	1	1	3	6	RGEc	RGEc	12630	27820	150	149	230	9	1	215	216	15.37	212	212	11.6	26.2	10.7	0	3	4	18.53
55	1	1	3	7	L144WT	L144WT	12875	27787	176	212	251	26	3	256	440	367.12	209	210	12.73	91	79.2	0	47	231	20.11
56	1	1	3	8	L144WT	L144WT	13135	27787	170	202	251	24	3	263	412	293.67	214	215	15.81	85.1	68.3	0	49	198	16.63
57	1	1	3	9	L144g	L144g	13390	27810	150	149	230	7	1	242	242	26.67	218	223	23.87	50.3	15.4	0	24	24	10.14
58	1	1	3	10	L144g	L144g	13630	27820	150	149	230	9	1	217	223	28.49	216	297	581.65	0	0	0	1	7	0.37
59	1	1	3	11	L144a	L144a	13880	27820	150	149	230	9	1	218	219	17.2	218	218	19.92	14.1	0.7	0	0	1	10.95
60	1	1	3	12	L144a	L144a	14130	27815	148	150	251	4	3	221	256	145.78	215	214	13.1	34	22	0	6	41	16.88
61	1	1	3	13	V144	V144	14375	27825	162	180	251	16	3	232	296	114.04	214	221	75.97	34.4	28.9	0	18	82	3.05
62	1	1	3	14	V144	V144	14623	27814	176	214	251	10	3	225	297	130.38	212	212	13.24	48.1	35.5	0	13	85	16.99
63	1	1	3	15	S144	S144	14865	27815	162	180	251	18	3	223	225	17.85	213	214	13.37	41.1	19.4	0	10	12	16.68
64	1	1	3	16	S144	S144	15130	27820	150	149	230	9	1	218	221	15.24	217	234	128.17	0	0	0	1	4	1.7
65	1	1	3	17	H146WT	H146WT	15380	27815	170	196	251	5	3	227	282	206.19	213	214	15.06	48	18.9	0	14	69	15.08
66	1	1	3	18	H146WT	H146WT	15635	27820	170	196	230	8	3	228	297	245.74	213	214	22.18	37.2	18.9	0	15	84	10.28
67	1	1	3	19	R146	R146	15875	27820	170	196	230	12	3	221	232	39.87	214	220	34	15.3	8.2	0	7	18	6.5
68	1	1	3	20	R146	R146	16140	27810	150	149	230	7	1	223	233	35.84	215	222	44.39	14.1	8.7	0	8	18	5.02
69	1	1	3	21	L146=H146t	L146=H146t	16375	27820	162	184	230	12	3	222	226	26.72	212	213	12.07	40.8	18.5	0	10	14	18.4
70	1	1	3	22	L146=H146t	L146=H146t	16630	27820	150	149	230	9	1	212	217	25.58	212	219	85.61	2	0	0	0	5	2.48
71	1	1	3	23	P146	P146	16880	27810	150	149	230	2	1	218	218	15.43	213	213	13.99	28.2	7.4	0	5	5	15.58
72	1	1	3	24	P146	P146	17120	27820	150	149	230	15	1	218	219	16.1	210	212	13.14	32.2	12.8	0	8	9	16.59
73	1	1	4	1	L147WT	L147WT	11388	28032	168	199	251	38	3	255	356	360.24	204	205	13.35	87.9	75.9	0	51	152	19.1
74	1	1	4	2	L147WT	L147WT	11634	28036	176	212	251	33	3	254	351	350.11	205	207	13.43	87.7	74.5	0	49	146	18.92
75	1	1	4	3	P147	P147	11885	28050	156	166	230	19	3	214	220	25.29	203	209	12.78	45.8	22.9	0	11	17	16.74
76	1	1	4	4	P147	P147	12135	28065	148	148	251	4	3	216	221	25.59	207	207	12.7	36.5	20.3	0	9	14	17.01
77	1	1	4	5	P147a	P147a	12390	28070	150	149	230	7	1	211	216	21.25	211	211	12.57	28.2	12.1	0	0	5	16.79
78	1	1	4	6	P147a	P147a	12640	28070	150	149	230	7	1	216	220	25.58	211	211	12.75	37.6	14.8	0	5	9	16.93
79	1	1	4	7	Oligo HIV Y115	Oligo HIV Y115	12900	28060	150	149	230	19	1	213	215	25.08	212	213	14.18	19.5	3.4	0	1	3	15.02
80	1	1	4	8	Oligo HIV Y115	Oligo HIV Y115	13150	28060	150	149	230	19	1	215	216	13.75	212	214	16.57	18.8	1.3	0	3	4	12.98
81	1	1	4	9	Oligo HIV M184a	Oligo HIV M184a	13410	28060	150	149	230	28	1	249	257	47.91	219	264	377.35	0	0	0	30	38	0.66
82	1	1	4	10	Oligo HIV M184a	Oligo HIV M184a	13650	28070	150	149	230	17	1	216	216	15.16	217	237	216.75	0	0	0	0	0	1
83	1	1	4	11	C - (H2O+S.S.)	C - (H2O+S.S.)	13890	28070	150	149	230	7	1	217	219	14.19	218	219	20.31	6.7	2	0	0	1	10.69
84	1	1	4	12	C - (H2O+S.S.)	C - (H2O+S.S.)	14140	28070	150	149	230	7	1	218	218	17.86	217	218	19.91	11.4	0.7	0	1	1	10.95
85	1	1	4	13	C - (H2O+S.S.)	C - (H2O+S.S.)	14390	28080	150	149	230	13	1	220	236	115.63	213	221	77.24	4.7	2	0	7	23	2.85
86	1	1	4	14	C - (H2O+S.S.)	C - (H2O+S.S.)	14630	28060	150	149	230	9	1	216	216	13.85	215	233	136.68	0	0	0	1	1	1.58
87	1	1	4	15	C - (H2O+S.S.)	C - (H2O+S.S.)	14890	28070	150	149	230	7	1	214	216	19.39	215	221	52.25	0.7	0.7	0	0	1	4.1
88	1	1	4	16	C - (H2O+S.S.)	C - (H2O+S.S.)	15140	28070	150	149	230	7	1	217	218	13.43	216	217	18.01	10.1	0.7	0	1	2	12.05
89	1	1	4	17	C - (H2O+S.S.)	C - (H2O+S.S.)	15390	28070	150	149	230	7	1	214	246	264.6	216	222	55.14	3.4	2.7	0	-1	30	3.88
90	1	1	4	18	C - (H2O+S.S.)	C - (H2O+S.S.)	15640	28070	150	149	230	7	1	213	215	19.27	215	220	59.41	1.3	0.7	0	-1	0	3.59
91	1	1	4	19	C - (H2O+S.S.)	C - (H2O+S.S.)	15890	28070	150	149	230	7	1	216	215	11.63	215	217	21.18	2	0.7	0	1	0	10.2
92	1	1	4	20	C - (H2O+S.S.)	C - (H2O+S.S.)	16140	28070	150	149	230	7	1	214	214	13.63	212	213	14.56	18.1	2.7	0	2	2	14.7
93	1	1	4	21	C - (H2O+S.S.)	C - (H2O+S.S.)	16390	28070	150	149	230	7	1	213	212	13.46	213	214	14.23	10.7	1.3	0	0	0	14.97
94	1	1	4	22	C - (H2O+S.S.)	C - (H2O+S.S.)	16640	28060	150	149	230	11	1	213	213	14.35	211	215	19.71	8.7	0.7	0	2	2	10.81
95	1	1	4	23	CIF	CIF	16874	28066	170	204	251	10	3	617	1194	1923.24	214	213	13.61	97.1	96.1	0	403	980	45.34
96	1	1	4	24	CIF	CIF	17120	28065	148	150	251	14	3	534	1054	1835.31	211	213	19.13	98.7	96.7	0	323	843	27.92
END DATA
