# Supplementary material for: Microarray-based identification of antigenic variants of foot-and-mouth disease virus: a bioinformatics quality assessment
Source: BMC Genomics. 2006 May 18;7:117. doi: 10.1186/1471-2164-7-117 (PMC1481559; doi:10.1186/1471-2164-7-117)
Supplement: Additional File 1 — They are obtained using the Agilent and Scan Array Express (Perkin Elmer Life Sciences) analysis software for reading and quantifying the hybridization images. [file 1471-2164-7-117-S1.zip › I-18-RGN-3-2V.csv]

BEGIN HEADER
PerkinElmer Life Sciences.
ScanArrayCSVFileFormat	2
ScanArray Express	2
Number_of_Columns	26
END HEADER
BEGIN GENERAL INFO
DateTime	1/24/2005 12:19
GalFile	D:\303\AFTOCHIP\AFTOCHIP 2.1\ARCHIVO GAL AFTOCHIP 2.1.gal
Scanner	Model: Serial No.:
User Name	303
Computer Name
Protocol	Easy Quant
Quantitation Method	Adaptive Circle
Quality Confidence Calculation	SignalToNoise
User comments
Image Origin	0	0
Temperature	0
Laser Powers	0
Laser On Time	0
PMT Voltages	0
END GENERAL INFO
BEGIN QUANTITATION PARAMETERS
Min Percentile	50
Max Percentile	200
END QUANTITATION PARAMETERS
BEGIN QUALITY MEASUREMENTS
Min Signal To Noise	3
END QUALITY MEASUREMENTS
BEGIN ARRAY PATTERN INFO
Units	�m
Array Rows	1
Array Columns	1
Spot Rows	4
Spot Columns	24
Array Row Spacing	4500
Array Column Spacing	4500
Spot Row Spacing	258
Spot Column Spacing	249
Spot Diameter	150
Interstitial	0
Spots Per Array	96
Total Spots	96
END ARRAY PATTERN INFO
BEGIN IMAGE INFO
ImageID	Channel	Image	Fluorophore	Barcode	Units	X Units Per Pixel	Y Units Per Pixel	X Offset	Y Offset	Status
-1	CH1	D:\303\AFTOCHIP\AFTOCHIP 2.1\Vero\2� Vero\Im�gemes Scanner\RGN_SLOT01_S01.tif	Alexa 647	Unknown	�m	10	10	0	0	Control Image
END IMAGE INFO
BEGIN NORMALIZATION INFO
Normalization Method	LOWESS
END NORMALIZATION INFO
BEGIN DATA
Index	Array Row	Array Column	Spot Row	Spot Column	Name	ID	X	Y	Diameter	F Pixels	B Pixels	Footprint	Flags	Ch1 Median	Ch1 Mean	Ch1 SD	Ch1 B Median	Ch1 B Mean	Ch1 B SD	Ch1 % > B + 1 SD	Ch1 % > B + 2 SD	Ch1 F % Sat.	Ch1 Median - B	Ch1 Mean - B	Ch1 SignalNoiseRatio
1	1	1	1	1	CIF	CIF	2235	52117	190	254	150	18	3	586	956	1246.58	223	239	72.91	84.3	70.5	0	363	733	8.04
2	1	1	1	2	CIF	CIF	2490	52115	184	234	171	13	3	745	1290	1759.41	214	216	24.37	100	100	0	531	1076	30.57
3	1	1	1	3	S139WT	S139WT	2740	52125	190	250	171	10	3	237	308	175.84	212	214	16.22	57.6	42.8	0	25	96	14.61
4	1	1	1	4	S139WT	S139WT	2986	52131	198	274	171	15	3	233	293	240.02	210	212	14.07	60.6	44.5	0	23	83	16.56
5	1	1	1	5	G139	G139	3234	52129	162	181	230	15	3	213	216	19.22	211	212	13.92	23.8	11	0	2	5	15.3
6	1	1	1	6	G139	G139	3492	52133	162	182	251	11	3	217	223	27.4	210	210	14.21	32.4	18.7	0	7	13	15.28
7	1	1	1	7	G139t	G139t	3755	52133	162	180	230	13	3	215	220	21.72	210	210	13.6	32.2	13.9	0	5	10	15.81
8	1	1	1	8	G139t	G139t	3982	52146	170	202	251	26	3	218	225	25.91	209	209	12.32	43.6	26.2	0	9	16	17.69
9	1	1	1	9	G139c	G139c	4240	52120	150	149	230	5	1	210	211	14.37	207	207	12.5	27.5	9.4	0	3	4	16.8
10	1	1	1	10	G139c	G139c	4490	52120	150	149	230	4	1	211	213	13.85	209	210	13.98	26.2	6	0	2	4	15.1
11	1	1	1	11	I139	I139	4744	52127	150	155	251	3	3	215	235	57.13	209	208	13.21	32.9	20	0	6	26	16.27
12	1	1	1	12	I139	I139	4985	52125	162	180	230	6	3	215	224	35.99	205	205	11.87	45	23.3	0	10	19	18.12
13	1	1	1	13	N139	N139	5260	52150	150	149	230	33	1	211	213	16.36	208	208	12.97	28.2	9.4	0	3	5	16.26
14	1	1	1	14	N139	N139	5500	52130	150	149	230	12	1	207	208	14.74	205	206	13.11	23.5	8.1	0	2	3	15.79
15	1	1	1	15	T139	T139	5735	52134	176	212	230	10	3	215	229	43.12	203	206	30.15	23.6	17.5	0	12	26	7.13
16	1	1	1	16	T139	T139	5974	52136	176	212	251	17	3	217	228	37.12	206	207	12.57	45.8	22.2	0	11	22	17.27
17	1	1	1	17	RGD-WT1	RGD-WT1	6232	52134	184	240	171	10	3	330	504	338.09	206	207	14.03	94.6	91.3	0	124	298	23.53
18	1	1	1	18	RGD-WT1	RGD-WT1	6475	52138	182	236	150	17	3	330	540	370.8	203	207	12.92	92.4	86.9	0	127	337	25.55
19	1	1	1	19	RRD	RRD	6735	52140	170	196	209	16	3	216	218	21.99	209	209	12.79	42.3	16.8	0	7	9	16.89
20	1	1	1	20	RRD	RRD	6990	52140	162	177	230	17	3	214	216	17.14	210	214	45.05	2.3	0	0	4	6	4.75
21	1	1	1	21	RRDt	RRDt	7255	52145	170	208	230	31	3	214	221	26.85	208	208	13.38	35.1	18.3	0	6	13	16
22	1	1	1	22	RRDt	RRDt	7495	52155	184	240	150	34	3	219	228	30.42	215	213	12.85	34.6	21.7	0	4	13	17.04
23	1	1	1	23	RRDc	RRDc	7730	52120	150	149	230	2	1	218	218	17.29	214	214	12.97	23.5	10.1	0	4	4	16.81
24	1	1	1	24	RRDc	RRDc	7980	52120	150	149	230	2	1	211	217	22.93	210	211	13.05	27.5	14.8	0	1	7	16.17
25	1	1	2	1	RED	RED	2250	52380	150	149	230	2	1	218	221	17.96	217	251	239.62	0	0	0	1	4	0.91
26	1	1	2	2	RED	RED	2500	52390	150	149	230	9	1	227	230	22.31	215	333	833.49	0	0	0	12	15	0.27
27	1	1	2	3	REDt	REDt	2750	52380	150	149	230	0	1	219	231	135.5	213	239	290.54	0.7	0.7	0	6	18	0.75
28	1	1	2	4	REDt	REDt	3000	52380	150	149	230	0	1	217	220	21.9	210	212	15.49	32.9	13.4	0	7	10	14.01
29	1	1	2	5	REDc	REDc	3250	52380	150	149	230	1	1	214	215	14.17	211	210	12.67	26.8	9.4	0	3	4	16.89
30	1	1	2	6	REDc	REDc	3500	52380	150	149	230	2	1	214	216	15.32	212	211	12.51	26.8	8.7	0	2	4	17.1
31	1	1	2	7	REG	REG	3740	52360	150	149	230	21	1	209	211	13.95	212	212	14.18	13.4	3.4	0	-2	0	14.74
32	1	1	2	8	REG	REG	4000	52360	150	149	230	21	1	213	213	13.19	207	209	18.36	17.4	1.3	0	6	6	11.6
33	1	1	2	9	REGat	REGat	4240	52380	150	149	230	4	1	212	212	14.33	210	212	22.24	5.4	1.3	0	2	2	9.53
34	1	1	2	10	REGat	REGat	4490	52380	150	149	230	3	1	210	211	12.27	212	211	13.78	10.7	2	0	-1	0	15.24
35	1	1	2	11	REGac	REGac	4740	52380	150	149	230	2	1	211	211	13.57	209	210	12.73	16.1	2.7	0	2	2	16.58
36	1	1	2	12	REGac	REGac	5000	52400	150	149	230	21	1	205	205	13.1	207	208	17.16	7.4	0	0	-1	-1	11.95
37	1	1	2	13	REGgg	REGgg	5241	52391	190	253	171	9	3	230	283	113.85	207	207	15.15	60.9	42.3	0	23	76	15.18
38	1	1	2	14	REGgg	REGgg	5481	52391	190	253	171	11	3	229	264	81.53	206	206	12.1	68	48.2	0	23	58	18.93
39	1	1	2	15	REGtg	REGtg	5740	52390	150	149	230	9	1	209	209	13.43	204	207	26.78	2.7	0	0	5	5	7.8
40	1	1	2	16	REGtg	REGtg	5990	52380	150	149	230	2	1	208	208	14.09	209	207	12.05	16.1	4	0	0	0	17.26
41	1	1	2	17	REGcg	REGcg	6240	52360	150	149	230	20	1	210	210	15.3	208	208	12.1	22.1	7.4	0	2	2	17.36
42	1	1	2	18	REGcg	REGcg	6480	52380	150	149	230	5	1	210	222	77.62	206	207	13.87	21.5	7.4	0	4	16	15.14
43	1	1	2	19	D143N (RGN)	D143N (RGN)	6723	52390	190	252	150	13	3	294	658	1025.83	206	207	13.13	90.5	81	0	88	452	22.39
44	1	1	2	20	D143N (RGN)	D143N (RGN)	6974	52397	190	255	171	17	3	286	647	1022.47	209	209	12.84	87.1	78.8	0	77	438	22.28
45	1	1	2	21	D143N (RGN)t	D143N (RGN)t	7250	52405	176	216	251	29	3	217	244	75.61	207	209	13.01	45.8	28.2	0	10	37	16.68
46	1	1	2	22	D143N (RGN)t	D143N (RGN)t	7485	52435	162	180	230	53	3	227	268	88.58	210	211	12.64	57.2	38.9	0	17	58	17.95
47	1	1	2	23	D143N (RGN)c	D143N (RGN)c	7740	52410	150	149	230	30	1	225	251	68.17	215	217	16.02	38.9	25.5	0	10	36	14.05
48	1	1	2	24	D143N (RGN)c	D143N (RGN)c	7980	52380	150	149	230	0	1	227	260	106.21	218	218	14.98	45	33.6	0	9	42	15.15
49	1	1	3	1	D143V (RGV)	D143V (RGV)	2250	52640	170	197	230	1	4	229	244	58.74	214	235	285.3	0.5	0	0	15	30	0.8
50	1	1	3	2	D143V (RGV)	D143V (RGV)	2505	52650	176	216	209	11	3	232	265	108.92	213	213	15.79	52.3	40.3	0	19	52	14.69
51	1	1	3	3	RGE-1 (GAA)	RGE-1 (GAA)	2750	52630	150	149	230	8	1	218	224	26.78	210	212	21.62	26.2	11.4	0	8	14	10.08
52	1	1	3	4	RGE-1 (GAA)	RGE-1 (GAA)	3000	52640	150	149	230	1	1	214	219	24.92	209	217	59.58	4.7	0	0	5	10	3.59
53	1	1	3	5	RGEc	RGEc	3250	52640	150	149	230	1	1	222	222	18.22	212	217	39.44	4.7	0	0	10	10	5.63
54	1	1	3	6	RGEc	RGEc	3500	52630	150	149	230	8	1	213	218	43.97	211	236	209.11	0.7	0.7	0	2	7	1.02
55	1	1	3	7	L144WT	L144WT	3728	52623	184	236	171	24	3	316	727	683.56	209	211	14.65	93.6	84.7	0	107	518	21.56
56	1	1	3	8	L144WT	L144WT	3976	52620	184	238	150	26	3	317	750	715.93	206	208	16.31	91.6	82.8	0	111	544	19.44
57	1	1	3	9	L144g	L144g	4250	52620	176	221	230	21	3	217	263	251.6	210	211	16.35	33.5	17.6	0	7	53	13.27
58	1	1	3	10	L144g	L144g	4493	52618	170	202	251	22	3	215	219	22.76	209	212	21.19	23.3	9.4	0	6	10	10.15
59	1	1	3	11	L144a	L144a	4735	52635	170	208	230	7	3	217	221	23.65	207	208	13.47	38.9	22.1	0	10	14	16.11
60	1	1	3	12	L144a	L144a	4990	52631	154	167	251	8	3	213	223	38.79	208	209	17.19	27.5	18.6	0	5	15	12.39
61	1	1	3	13	V144	V144	5228	52672	176	218	251	33	3	217	241	54.07	206	207	14.73	45	28.9	0	11	35	14.73
62	1	1	3	14	V144	V144	5490	52660	190	253	150	20	3	215	263	190.17	209	208	12.48	41.5	25.3	0	6	54	17.23
63	1	1	3	15	S144	S144	5745	52655	170	208	230	17	3	213	216	17.53	206	206	12.09	40.4	15.9	0	7	10	17.61
64	1	1	3	16	S144	S144	5990	52630	150	149	230	8	1	209	211	15.87	207	208	13.74	22.8	8.7	0	2	4	15.21
65	1	1	3	17	H146WT	H146WT	6231	52626	184	238	171	14	3	221	321	289.72	206	207	13.77	55.5	31.5	0	15	115	16.05
66	1	1	3	18	H146WT	H146WT	6485	52615	176	216	230	25	3	221	327	291.82	207	207	14.3	49.5	31.5	0	14	120	15.45
67	1	1	3	19	R146	R146	6723	52635	176	212	251	10	3	218	235	57.49	208	209	14.15	41	24.1	0	10	27	15.4
68	1	1	3	20	R146	R146	6975	52640	182	234	129	6	3	220	231	41.83	210	209	14.6	36.3	19.7	0	10	21	15.07
69	1	1	3	21	L146=H146t	L146=H146t	7245	52655	184	240	150	21	3	216	224	31.96	211	210	14.04	27.5	18.8	0	5	13	15.39
70	1	1	3	22	L146=H146t	L146=H146t	7495	52665	176	216	230	29	3	214	227	38.29	212	216	67.17	10.2	4.2	0	2	15	3.19
71	1	1	3	23	P146	P146	7720	52650	150	149	230	15	1	215	217	15.94	212	214	18.78	18.8	2	0	3	5	11.45
72	1	1	3	24	P146	P146	7980	52640	150	149	230	1	1	217	222	19.96	216	216	16.13	30.9	12.1	0	1	6	13.45
73	1	1	4	1	L147WT	L147WT	2219	52854	190	255	171	53	3	296	508	555.13	214	217	18.51	87.1	71.8	0	82	294	15.99
74	1	1	4	2	L147WT	L147WT	2485	52868	184	238	150	33	4	330	486	449.64	209	232	200.84	30.7	15.1	0	121	277	1.64
75	1	1	4	3	P147	P147	2752	52879	162	181	230	19	3	220	234	37.97	209	214	24.13	40.3	24.3	0	11	25	9.12
76	1	1	4	4	P147	P147	3009	52867	162	183	251	32	3	218	225	29.85	211	210	13.78	38.8	20.8	0	7	14	15.82
77	1	1	4	5	P147a	P147a	3253	52878	148	151	251	20	3	219	230	33.85	212	218	43.93	15.9	6	0	7	18	4.98
78	1	1	4	6	P147a	P147a	3500	52885	162	184	251	13	3	215	221	25.55	211	211	12.48	29.9	19	0	4	10	17.23
79	1	1	4	7	Oligo HIV Y115	Oligo HIV Y115	3740	52870	150	149	230	27	1	211	211	13.5	210	211	13.34	14.1	4	0	1	1	15.81
80	1	1	4	8	Oligo HIV Y115	Oligo HIV Y115	4000	52870	150	149	230	26	1	211	214	15.95	211	219	65.68	0.7	0	0	0	3	3.21
81	1	1	4	9	Oligo HIV M184a	Oligo HIV M184a	4240	52890	150	149	230	8	1	214	214	13.54	212	212	14.06	16.8	4	0	2	2	15.22
82	1	1	4	10	Oligo HIV M184a	Oligo HIV M184a	4490	52890	150	149	230	7	1	213	213	13.69	209	209	12.9	22.1	7.4	0	4	4	16.51
83	1	1	4	11	C - (H2O+S.S.)	C - (H2O+S.S.)	4740	52890	150	149	230	7	1	210	209	14.35	213	220	76.54	0	0	0	-2	-3	2.74
84	1	1	4	12	C - (H2O+S.S.)	C - (H2O+S.S.)	4990	52890	150	149	230	6	1	208	208	13.86	210	209	12.51	18.1	3.4	0	-1	-1	16.63
85	1	1	4	13	C - (H2O+S.S.)	C - (H2O+S.S.)	5240	52910	150	149	230	13	1	210	209	12.75	207	207	13.25	17.4	3.4	0	3	2	15.85
86	1	1	4	14	C - (H2O+S.S.)	C - (H2O+S.S.)	5490	52900	150	149	230	3	1	209	209	13.07	207	207	12.01	22.8	3.4	0	2	2	17.4
87	1	1	4	15	C - (H2O+S.S.)	C - (H2O+S.S.)	5740	52900	150	149	230	3	1	206	206	11.76	206	207	13.53	14.8	0.7	0	0	0	15.23
88	1	1	4	16	C - (H2O+S.S.)	C - (H2O+S.S.)	5990	52890	150	149	230	6	1	204	205	14.23	209	209	13.67	12.8	2.7	0	-4	-3	14.92
89	1	1	4	17	C - (H2O+S.S.)	C - (H2O+S.S.)	6240	52880	150	149	230	16	1	209	208	13.37	207	208	13.1	17.4	2.7	0	2	1	15.96
90	1	1	4	18	C - (H2O+S.S.)	C - (H2O+S.S.)	6480	52880	150	149	230	17	1	208	208	13.91	209	210	17.39	9.4	0	0	0	0	11.96
91	1	1	4	19	C - (H2O+S.S.)	C - (H2O+S.S.)	6740	52890	150	149	230	8	1	207	209	12.72	211	212	14.04	9.4	0.7	0	-3	-1	14.74
92	1	1	4	20	C - (H2O+S.S.)	C - (H2O+S.S.)	6980	52890	150	149	230	7	1	211	212	14.88	208	209	14.47	20.8	6	0	3	4	14.58
93	1	1	4	21	C - (H2O+S.S.)	C - (H2O+S.S.)	7230	52890	150	149	230	7	1	209	210	15.35	209	210	20.95	7.4	1.3	0	0	1	9.98
94	1	1	4	22	C - (H2O+S.S.)	C - (H2O+S.S.)	7470	52900	150	149	230	12	1	209	210	13.45	211	216	67.2	0	0	0	-1	0	3.11
95	1	1	4	23	CIF	CIF	7716	52908	182	232	171	16	3	596	1184	1445.83	211	212	14.94	98.7	96.1	0	385	973	39.89
96	1	1	4	24	CIF	CIF	7976	52914	184	238	171	16	3	647	1686	2398.43	213	218	35.05	94.1	85.3	0	434	1473	18.46
END DATA
