# Supplementary material for: Microarray-based identification of antigenic variants of foot-and-mouth disease virus: a bioinformatics quality assessment
Source: BMC Genomics. 2006 May 18;7:117. doi: 10.1186/1471-2164-7-117 (PMC1481559; doi:10.1186/1471-2164-7-117)
Supplement: Additional File 1 — They are obtained using the Agilent and Scan Array Express (Perkin Elmer Life Sciences) analysis software for reading and quantifying the hybridization images. [file 1471-2164-7-117-S1.zip › I-18-RGN-4-2V.csv]

BEGIN HEADER
PerkinElmer Life Sciences.
ScanArrayCSVFileFormat	2
ScanArray Express	2
Number_of_Columns	62
END HEADER
BEGIN GENERAL INFO
DateTime	1/24/2005 12:27
GalFile	D:\303\AFTOCHIP\AFTOCHIP 2.1\ARCHIVO GAL AFTOCHIP 2.1.gal
Scanner	Model: Serial No.:
User Name	303
Computer Name
Protocol	Easy Quant
Quantitation Method	Adaptive Circle
Quality Confidence Calculation	SignalToNoise
User comments
Image Origin	0	0
Temperature	0
Laser Powers	0	0
Laser On Time	0
PMT Voltages	0	0
END GENERAL INFO
BEGIN QUANTITATION PARAMETERS
Min Percentile	50
Max Percentile	200
END QUANTITATION PARAMETERS
BEGIN QUALITY MEASUREMENTS
Min Signal To Noise	3
END QUALITY MEASUREMENTS
BEGIN ARRAY PATTERN INFO
Units	�m
Array Rows	1
Array Columns	1
Spot Rows	4
Spot Columns	24
Array Row Spacing	4500
Array Column Spacing	4500
Spot Row Spacing	266
Spot Column Spacing	249
Spot Diameter	150
Interstitial	0
Spots Per Array	96
Total Spots	96
END ARRAY PATTERN INFO
BEGIN IMAGE INFO
ImageID	Channel	Image	Fluorophore	Barcode	Units	X Units Per Pixel	Y Units Per Pixel	X Offset	Y Offset	Status
-1	CH1	D:\303\AFTOCHIP\AFTOCHIP 2.1\Vero\2� Vero\Im�gemes Scanner\RGN_SLOT01_S01.tif	Alexa 647	Unknown	�m	10	10	0	0	Control Image
-1	CH2	D:\303\AFTOCHIP\AFTOCHIP 2.1\Vero\2� Vero\Im�gemes Scanner\RGN_SLOT01_S01.tif	Alexa 647	Unknown	�m	10	10	0	0
END IMAGE INFO
BEGIN NORMALIZATION INFO
Normalization Method	LOWESS
END NORMALIZATION INFO
BEGIN DATA
Index	Array Row	Array Column	Spot Row	Spot Column	Name	ID	X	Y	Diameter	F Pixels	B Pixels	Footprint	Flags	Ch1 Median	Ch1 Mean	Ch1 SD	Ch1 B Median	Ch1 B Mean	Ch1 B SD	Ch1 % > B + 1 SD	Ch1 % > B + 2 SD	Ch1 F % Sat.	Ch1 Median - B	Ch1 Mean - B	Ch1 SignalNoiseRatio	Ch2 Median	Ch2 Mean	Ch2 SD	Ch2 B Median	Ch2 B Mean	Ch2 B SD	Ch2 % > B + 1 SD	Ch2 % > B + 2 SD	Ch2 F % Sat.	Ch2 Median - B	Ch2 Mean - B	Ch2 SignalNoiseRatio	Ch2 Ratio of Medians	Ch2 Ratio of Means	Ch2 Median of Ratios	Ch2 Mean of Ratios	Ch2 Ratios SD	Ch2 Rgn Ratio	Ch2 Rgn R�	Ch2 Log Ratio	Sum of Medians	Sum of Means	Ch1 N Median	Ch1 N Mean
1	1	1	1	1	CIF	CIF	11236	52266	176	212	171	13	3	920	2112	3845.78	220	221	15.98	98.6	98.1	0	700	1892	57.55	920	2112	3845.78	220	221	15.98	98.6	98.1	0	700	1892	57.55	1	1	1	1	0	1	1	0	1400	3784	1125	3893
2	1	1	1	2	CIF	CIF	11484	52269	182	230	190	12	3	648	1456	2167.22	217	218	15.26	97.8	97	0	431	1239	42.46	648	1456	2167.22	217	218	15.26	97.8	97	0	431	1239	42.46	1	1	1	1	0	1	1	0	862	2478	2555	4062
3	1	1	1	3	S139WT	S139WT	11750	52271	184	241	190	29	4	237	263	94.23	222	291	661.9	0	0	0	15	41	0.36	237	263	94.23	222	291	661.9	0	0	0	15	41	0.36	1	1	1	1	0	1	1	0	30	82	238	281
4	1	1	1	4	S139WT	S139WT	11998	52263	184	236	171	28	3	239	267	99.22	219	225	68.99	12.3	8.9	0	20	48	3.46	239	267	99.22	219	225	68.99	12.3	8.9	0	20	48	3.46	1	1	1	1	0	1	1	0	40	96	240	284
5	1	1	1	5	G139	G139	12225	52270	170	196	249	6	3	223	237	54.76	216	217	13.96	39.3	18.9	0	7	21	15.98	223	237	54.76	216	217	13.96	39.3	18.9	0	7	21	15.98	1	1	1	1	0	1	1	0	14	42	278	293
6	1	1	1	6	G139	G139	12470	52275	170	196	251	7	3	228	238	36.52	219	222	18.32	34.2	18.4	0	9	19	12.44	228	238	36.52	219	222	18.32	34.2	18.4	0	9	19	12.44	1	1	1	1	0	1	1	0	18	38	319	312
7	1	1	1	7	G139t	G139t	12717	52281	150	154	270	12	3	222	226	20.65	218	221	29.26	13	3.2	0	4	8	7.59	222	226	20.65	218	221	29.26	13	3.2	0	4	8	7.59	1	1	1	1	0	1	1	0	8	16	222	226
8	1	1	1	8	G139t	G139t	12971	52291	150	152	270	23	3	221	225	24.43	216	217	14.23	27.6	10.5	0	5	9	15.53	221	225	24.43	216	217	14.23	27.6	10.5	0	5	9	15.53	1	1	1	1	0	1	1	0	10	18	221	225
9	1	1	1	9	G139c	G139c	13210	52277	150	154	270	9	3	219	222	16.62	216	216	13.13	27.9	12.3	0	3	6	16.68	219	222	16.62	216	216	13.13	27.9	12.3	0	3	6	16.68	1	1	1	1	0	1	1	0	6	12	219	222
10	1	1	1	10	G139c	G139c	13460	52284	150	154	251	15	3	220	221	14.99	216	217	16.18	22.1	2.6	0	4	5	13.6	220	221	14.99	216	217	16.18	22.1	2.6	0	4	5	13.6	1	1	1	1	0	1	1	0	8	10	219	220
11	1	1	1	11	I139	I139	13715	52290	162	184	249	22	3	228	265	102.74	219	220	18.1	36.4	19	0	9	46	12.6	228	265	102.74	219	220	18.1	36.4	19	0	9	46	12.6	1	1	1	1	0	1	1	0	18	92	500	466
12	1	1	1	12	I139	I139	13965	52305	162	180	230	36	3	226	279	112.56	218	219	13.01	56.1	33.9	0	8	61	17.37	226	279	112.56	218	219	13.01	56.1	33.9	0	8	61	17.37	1	1	1	1	0	1	1	0	16	122	260	369
13	1	1	1	13	N139	N139	14220	52270	150	149	270	10	1	220	220	14.22	216	216	14.42	20.1	3.4	0	4	4	15.26	220	220	14.22	216	216	14.42	20.1	3.4	0	4	4	15.26	1	1	1	1	0	1	1	0	8	8	220	220
14	1	1	1	14	N139	N139	14480	52270	150	149	270	21	1	219	221	18.8	213	214	15.13	25.5	6.7	0	6	8	14.47	219	221	18.8	213	214	15.13	25.5	6.7	0	6	8	14.47	1	1	1	1	0	1	1	0	12	16	219	221
15	1	1	1	15	T139	T139	14712	52279	162	181	270	10	3	227	247	64.87	215	215	14.03	46.4	24.9	0	12	32	16.18	227	247	64.87	215	215	14.03	46.4	24.9	0	12	32	16.18	1	1	1	1	0	1	1	0	24	64	241	288
16	1	1	1	16	T139	T139	14955	52286	162	180	230	17	3	224	244	65.25	216	216	12.39	41.1	25	0	8	28	18.08	224	244	65.25	216	216	12.39	41.1	25	0	8	28	18.08	1	1	1	1	0	1	1	0	16	56	233	290
17	1	1	1	17	RGD-WT1	RGD-WT1	15219	52290	176	219	190	24	3	452	824	735.37	220	220	14.15	97.7	95.4	0	232	604	31.94	452	824	735.37	220	220	14.15	97.7	95.4	0	232	604	31.94	1	1	1	1	0	1	1	0	464	1208	2117	1896
18	1	1	1	18	RGD-WT1	RGD-WT1	15464	52293	176	214	171	24	3	472	905	724.01	222	229	54.8	97.2	88.3	0	250	683	8.61	472	905	724.01	222	229	54.8	97.2	88.3	0	250	683	8.61	1	1	1	1	0	1	1	0	500	1366	2027	1957
19	1	1	1	19	RRD	RRD	15720	52288	176	219	190	23	3	226	232	27.55	225	225	15.08	21.5	9.1	0	1	7	14.99	226	232	27.55	225	225	15.08	21.5	9.1	0	1	7	14.99	1	1	1	1	0	1	1	0	2	14	226	234
20	1	1	1	20	RRD	RRD	15970	52288	170	200	270	24	3	228	234	26.2	225	226	16.2	25	13.5	0	3	9	14.07	228	234	26.2	225	226	16.2	25	13.5	0	3	9	14.07	1	1	1	1	0	1	1	0	6	18	229	236
21	1	1	1	21	RRDt	RRDt	16215	52305	170	208	230	37	3	234	243	30.23	224	225	15.73	39.9	21.2	0	10	19	14.87	234	243	30.23	224	225	15.73	39.9	21.2	0	10	19	14.87	1	1	1	1	0	1	1	0	20	38	296	297
22	1	1	1	22	RRDt	RRDt	16460	52305	148	150	251	35	3	235	245	31.01	227	228	16.8	36.7	24.7	0	8	18	13.99	235	245	31.01	227	228	16.8	36.7	24.7	0	8	18	13.99	1	1	1	1	0	1	1	0	16	36	289	288
23	1	1	1	23	RRDc	RRDc	16700	52270	150	149	270	2	1	236	239	18.86	229	229	15.82	25.5	11.4	0	7	10	14.92	236	239	18.86	229	229	15.82	25.5	11.4	0	7	10	14.92	1	1	1	1	0	1	1	0	14	20	236	239
24	1	1	1	24	RRDc	RRDc	16950	52270	150	149	270	2	1	232	243	76.13	230	231	17.37	22.1	8.7	0	2	13	13.36	232	243	76.13	230	231	17.37	22.1	8.7	0	2	13	13.36	1	1	1	1	0	1	1	0	4	26	232	243
25	1	1	2	1	RED	RED	11210	52510	150	149	270	26	1	218	224	23.53	216	216	13.94	26.8	15.4	0	2	8	15.64	218	224	23.53	216	216	13.94	26.8	15.4	0	2	8	15.64	1	1	1	1	0	1	1	0	4	16	218	224
26	1	1	2	2	RED	RED	11486	52535	176	212	171	13	3	220	224	22.36	215	216	15.06	26.4	9.9	0	5	9	14.6	220	224	22.36	215	216	15.06	26.4	9.9	0	5	9	14.6	1	1	1	1	0	1	1	0	10	18	244	249
27	1	1	2	3	REDt	REDt	11710	52540	150	149	270	11	1	222	225	24.68	218	219	14.92	28.9	11.4	0	4	7	14.88	222	225	24.68	218	219	14.92	28.9	11.4	0	4	7	14.88	1	1	1	1	0	1	1	0	8	14	222	225
28	1	1	2	4	REDt	REDt	11960	52540	150	149	270	11	1	223	223	16.2	217	217	15.05	22.1	8.1	0	6	6	14.82	223	223	16.2	217	217	15.05	22.1	8.1	0	6	6	14.82	1	1	1	1	0	1	1	0	12	12	223	223
29	1	1	2	5	REDc	REDc	12210	52540	150	149	270	10	1	217	218	12.61	218	217	14.45	13.4	2	0	0	0	15.02	217	218	12.61	218	217	14.45	13.4	2	0	0	0	15.02	1	1	1	1	0	1	1	0	-2	0	217	218
30	1	1	2	6	REDc	REDc	12460	52540	150	149	270	9	1	219	219	15.4	217	219	14.72	22.8	3.4	0	2	2	14.88	219	219	15.4	217	219	14.72	22.8	3.4	0	2	2	14.88	1	1	1	1	0	1	1	0	4	4	219	219
31	1	1	2	7	REG	REG	12700	52540	150	149	270	17	1	222	283	605.18	218	221	29.19	14.8	8.1	0	4	65	7.61	222	283	605.18	218	221	29.19	14.8	8.1	0	4	65	7.61	1	1	1	1	0	1	1	0	8	130	222	283
32	1	1	2	8	REG	REG	12970	52549	156	173	270	12	3	224	228	24.64	218	219	13.79	29.5	12.7	0	6	10	16.25	224	228	24.64	218	219	13.79	29.5	12.7	0	6	10	16.25	1	1	1	1	0	1	1	0	12	20	256	257
33	1	1	2	9	REGat	REGat	13210	52540	150	149	270	7	1	222	223	15.44	219	220	14.17	24.2	4.7	0	3	4	15.67	222	223	15.44	219	220	14.17	24.2	4.7	0	3	4	15.67	1	1	1	1	0	1	1	0	6	8	222	223
34	1	1	2	10	REGat	REGat	13460	52540	150	149	270	7	1	221	222	11.98	220	221	14.34	15.4	2.7	0	1	2	15.41	221	222	11.98	220	221	14.34	15.4	2.7	0	1	2	15.41	1	1	1	1	0	1	1	0	2	4	221	222
35	1	1	2	11	REGac	REGac	13710	52540	150	149	270	6	1	222	222	13.99	218	219	14.22	18.8	4	0	4	4	15.61	222	222	13.99	218	219	14.22	18.8	4	0	4	4	15.61	1	1	1	1	0	1	1	0	8	8	222	222
36	1	1	2	12	REGac	REGac	13970	52540	150	149	270	11	1	216	216	14.7	218	218	13.53	12.1	2.7	0	-1	-1	15.96	216	216	14.7	218	218	13.53	12.1	2.7	0	-1	-1	15.96	1	1	1	1	0	1	1	0	-4	-4	216	216
37	1	1	2	13	REGgg	REGgg	14232	52544	176	216	171	21	3	254	312	137.65	216	216	15.01	79.2	62	0	38	96	16.92	254	312	137.65	216	216	15.01	79.2	62	0	38	96	16.92	1	1	1	1	0	1	1	0	76	192	579	497
38	1	1	2	14	REGgg	REGgg	14478	52552	184	238	190	23	3	264	318	138.51	217	218	14.62	81.5	63.9	0	47	101	18.06	264	318	138.51	217	218	14.62	81.5	63.9	0	47	101	18.06	1	1	1	1	0	1	1	0	94	202	575	517
39	1	1	2	15	REGtg	REGtg	14730	52540	150	149	270	22	1	218	219	15.42	214	215	13.9	28.2	7.4	0	4	5	15.68	218	219	15.42	214	215	13.9	28.2	7.4	0	4	5	15.68	1	1	1	1	0	1	1	0	8	10	218	219
40	1	1	2	16	REGtg	REGtg	14950	52540	150	149	270	9	1	221	224	17.85	217	218	12.92	30.9	16.1	0	4	7	17.1	221	224	17.85	217	218	12.92	30.9	16.1	0	4	7	17.1	1	1	1	1	0	1	1	0	8	14	221	224
41	1	1	2	17	REGcg	REGcg	15200	52540	150	149	270	8	1	226	226	17.09	218	219	17.45	25.5	4.7	0	8	8	12.95	226	226	17.09	218	219	17.45	25.5	4.7	0	8	8	12.95	1	1	1	1	0	1	1	0	16	16	226	226
42	1	1	2	18	REGcg	REGcg	15470	52540	150	149	270	16	1	230	232	19.52	219	224	42.63	6.7	0	0	11	13	5.4	230	232	19.52	219	224	42.63	6.7	0	0	11	13	5.4	1	1	1	1	0	1	1	0	22	26	230	232
43	1	1	2	19	D143N (RGN)	D143N (RGN)	15721	52539	176	217	190	15	3	486	872	1495.54	227	229	16.3	98.6	94.5	0	259	645	29.82	486	872	1495.54	227	229	16.3	98.6	94.5	0	259	645	29.82	1	1	1	1	0	1	1	0	518	1290	519	1466
44	1	1	2	20	D143N (RGN)	D143N (RGN)	15969	52547	176	215	190	17	3	426	857	1517.62	224	226	14.64	94.4	87.4	0	202	633	29.11	426	857	1517.62	224	226	14.64	94.4	87.4	0	202	633	29.11	1	1	1	1	0	1	1	0	404	1266	470	1614
45	1	1	2	21	D143N (RGN)t	D143N (RGN)t	16224	52561	184	238	190	31	3	242	285	132.63	226	226	15.69	51.3	26.9	0	16	59	15.42	242	285	132.63	226	226	15.69	51.3	26.9	0	16	59	15.42	1	1	1	1	0	1	1	0	32	118	674	625
46	1	1	2	22	D143N (RGN)t	D143N (RGN)t	16476	52571	190	255	190	41	3	240	287	147.72	227	226	13.66	49.4	28.6	0	13	60	17.57	240	287	147.72	227	226	13.66	49.4	28.6	0	13	60	17.57	1	1	1	1	0	1	1	0	26	120	745	687
47	1	1	2	23	D143N (RGN)c	D143N (RGN)c	16713	52562	184	236	190	28	3	234	250	52.86	226	227	13.62	37.7	23.7	0	8	24	17.18	234	250	52.86	226	227	13.62	37.7	23.7	0	8	24	17.18	1	1	1	1	0	1	1	0	16	48	239	288
48	1	1	2	24	D143N (RGN)c	D143N (RGN)c	16948	52569	176	219	190	32	3	232	243	41.43	229	230	14.63	27.9	15.5	0	3	14	15.86	232	243	41.43	229	230	14.63	27.9	15.5	0	3	14	15.86	1	1	1	1	0	1	1	0	6	28	252	279
49	1	1	3	1	D143V (RGV)	D143V (RGV)	11205	52775	162	180	230	33	3	229	257	66.71	214	215	13.16	52.8	33.9	0	15	43	17.41	229	257	66.71	214	215	13.16	52.8	33.9	0	15	43	17.41	1	1	1	1	0	1	1	0	30	86	344	317
50	1	1	3	2	D143V (RGV)	D143V (RGV)	11483	52782	176	216	190	23	3	225	241	46.83	213	216	16.04	41.7	23.1	0	12	28	14.03	225	241	46.83	213	216	16.04	41.7	23.1	0	12	28	14.03	1	1	1	1	0	1	1	0	24	56	229	254
51	1	1	3	3	RGE-1 (GAA)	RGE-1 (GAA)	11710	52790	150	149	270	13	1	220	220	17.26	218	219	20.24	10.7	2.7	0	2	2	10.87	220	220	17.26	218	219	20.24	10.7	2.7	0	2	2	10.87	1	1	1	1	0	1	1	0	4	4	220	220
52	1	1	3	4	RGE-1 (GAA)	RGE-1 (GAA)	11960	52795	162	184	251	13	3	221	224	22.61	216	216	15.03	27.7	9.2	0	5	8	14.7	221	224	22.61	216	216	15.03	27.7	9.2	0	5	8	14.7	1	1	1	1	0	1	1	0	10	16	246	257
53	1	1	3	5	RGEc	RGEc	12205	52795	140	124	230	13	3	228	233	20.02	215	216	14.91	47.6	25	0	13	18	15.3	228	233	20.02	215	216	14.91	47.6	25	0	13	18	15.3	1	1	1	1	0	1	1	0	26	36	228	233
54	1	1	3	6	RGEc	RGEc	12450	52800	150	149	270	17	1	227	227	16.99	219	219	14.72	36.2	10.1	0	8	8	15.42	227	227	16.99	219	219	14.72	36.2	10.1	0	8	8	15.42	1	1	1	1	0	1	1	0	16	16	227	227
55	1	1	3	7	L144WT	L144WT	12710	52792	170	200	270	14	3	369	948	910.68	220	222	16.12	97	94.5	0	149	728	22.88	369	948	910.68	220	222	16.12	97	94.5	0	149	728	22.88	1	1	1	1	0	1	1	0	298	1456	2385	2253
56	1	1	3	8	L144WT	L144WT	12964	52789	170	200	270	15	3	400	983	885.48	224	229	45.42	92.5	82	0	176	759	8.81	400	983	885.48	224	229	45.42	92.5	82	0	176	759	8.81	1	1	1	1	0	1	1	0	352	1518	2322	2186
57	1	1	3	9	L144g	L144g	13210	52793	150	154	251	12	3	233	244	41.93	222	228	74.03	9.1	1.3	0	11	22	3.15	233	244	41.93	222	228	74.03	9.1	1.3	0	11	22	3.15	1	1	1	1	0	1	1	0	22	44	233	243
58	1	1	3	10	L144g	L144g	13450	52800	150	149	270	13	1	223	226	19.83	219	227	71.95	0.7	0	0	4	7	3.1	223	226	19.83	219	227	71.95	0.7	0	0	4	7	3.1	1	1	1	1	0	1	1	0	8	14	223	226
59	1	1	3	11	L144a	L144a	13709	52806	156	167	251	5	3	229	240	36	219	219	13.69	41.9	24.6	0	10	21	16.73	229	240	36	219	219	13.69	41.9	24.6	0	10	21	16.73	1	1	1	1	0	1	1	0	20	42	254	268
60	1	1	3	12	L144a	L144a	13976	52804	162	180	251	12	3	232	240	30.49	219	221	16.55	42.8	21.1	0	13	21	14.02	232	240	30.49	219	221	16.55	42.8	21.1	0	13	21	14.02	1	1	1	1	0	1	1	0	26	42	238	252
61	1	1	3	13	V144	V144	14216	52802	162	178	270	3	3	234	313	180.18	218	219	16.6	47.8	29.2	0	16	95	14.09	234	313	180.18	218	219	16.6	47.8	29.2	0	16	95	14.09	1	1	1	1	0	1	1	0	32	190	502	487
62	1	1	3	14	V144	V144	14466	52808	170	201	270	5	3	231	326	213.77	216	216	14.77	50.7	31.3	0	15	110	15.64	231	326	213.77	216	216	14.77	50.7	31.3	0	15	110	15.64	1	1	1	1	0	1	1	0	30	220	436	523
63	1	1	3	15	S144	S144	14723	52799	170	201	270	12	3	223	229	23.67	215	217	15.24	38.3	22.4	0	8	14	14.63	223	229	23.67	215	217	15.24	38.3	22.4	0	8	14	14.63	1	1	1	1	0	1	1	0	16	28	237	238
64	1	1	3	16	S144	S144	14945	52805	170	208	230	15	3	223	228	21.71	218	218	14.16	30.8	17.8	0	5	10	15.75	223	228	21.71	218	218	14.16	30.8	17.8	0	5	10	15.75	1	1	1	1	0	1	1	0	10	20	239	242
65	1	1	3	17	H146WT	H146WT	15225	52796	170	206	230	17	3	255	364	398.89	219	220	14.42	74.8	59.7	0	36	145	17.69	255	364	398.89	219	220	14.42	74.8	59.7	0	36	145	17.69	1	1	1	1	0	1	1	0	72	290	858	1123
66	1	1	3	18	H146WT	H146WT	15471	52794	168	195	251	16	3	261	391	454.91	221	221	15.28	81	63.6	0	40	170	17.08	261	391	454.91	221	221	15.28	81	63.6	0	40	170	17.08	1	1	1	1	0	1	1	0	80	340	589	973
67	1	1	3	19	R146	R146	15725	52800	162	184	249	18	3	234	252	67.02	223	224	14.63	39.7	17.4	0	11	29	16	234	252	67.02	223	224	14.63	39.7	17.4	0	11	29	16	1	1	1	1	0	1	1	0	22	58	392	373
68	1	1	3	20	R146	R146	15972	52809	170	200	270	16	3	232	251	69.59	226	227	14.4	30	16	0	6	25	16.11	232	251	69.59	226	227	14.4	30	16	0	6	25	16.11	1	1	1	1	0	1	1	0	12	50	317	359
69	1	1	3	21	L146=H146t	L146=H146t	16213	52802	170	202	270	7	3	229	238	38.72	224	225	13.72	32.7	13.4	0	5	14	16.69	229	238	38.72	224	225	13.72	32.7	13.4	0	5	14	16.69	1	1	1	1	0	1	1	0	10	28	291	296
70	1	1	3	22	L146=H146t	L146=H146t	16463	52809	176	215	190	10	3	231	239	36.34	223	223	13.87	35.3	15.8	0	8	16	16.66	231	239	36.34	223	223	13.87	35.3	15.8	0	8	16	16.66	1	1	1	1	0	1	1	0	16	32	234	265
71	1	1	3	23	P146	P146	16724	52805	162	180	251	20	3	232	235	24.38	228	229	15.45	27.8	11.1	0	4	7	15.02	232	235	24.38	228	229	15.45	27.8	11.1	0	4	7	15.02	1	1	1	1	0	1	1	0	8	14	259	263
72	1	1	3	24	P146	P146	16973	52795	156	168	251	22	3	242	249	32.03	232	234	16.97	39.3	21.4	0	10	17	14.26	242	249	32.03	232	234	16.97	39.3	21.4	0	10	17	14.26	1	1	1	1	0	1	1	0	20	34	295	293
73	1	1	4	1	L147WT	L147WT	11222	53033	170	202	251	37	3	384	565	661.1	216	218	18.55	98	91.6	0	168	349	20.71	384	565	661.1	216	218	18.55	98	91.6	0	168	349	20.71	1	1	1	1	0	1	1	0	336	698	355	1075
74	1	1	4	2	L147WT	L147WT	11470	53034	170	198	251	36	3	407	721	1024.26	218	221	38.55	87.9	77.3	0	189	503	10.56	407	721	1024.26	218	221	38.55	87.9	77.3	0	189	503	10.56	1	1	1	1	0	1	1	0	378	1006	1876	2289
75	1	1	4	3	P147	P147	11712	53034	162	178	251	37	3	223	237	48.21	219	220	14.38	30.9	18.5	0	4	18	15.51	223	237	48.21	219	220	14.38	30.9	18.5	0	4	18	15.51	1	1	1	1	0	1	1	0	8	36	255	294
76	1	1	4	4	P147	P147	11968	53030	162	181	270	39	3	229	246	53.57	218	220	16.17	38.1	18.8	0	11	28	14.16	229	246	53.57	218	220	16.17	38.1	18.8	0	11	28	14.16	1	1	1	1	0	1	1	0	22	56	241	285
77	1	1	4	5	P147a	P147a	12209	53038	156	170	270	33	3	228	243	47.42	225	226	16.56	25.3	15.3	0	3	18	13.77	228	243	47.42	225	226	16.56	25.3	15.3	0	3	18	13.77	1	1	1	1	0	1	1	0	6	36	232	251
78	1	1	4	6	P147a	P147a	12458	53051	170	200	270	22	3	222	245	55.85	225	225	16.22	29	14.5	0	-2	20	13.69	222	245	55.85	225	225	16.22	29	14.5	0	-2	20	13.69	1	1	1	1	0	1	1	0	-6	40	234	274
79	1	1	4	7	Oligo HIV Y115	Oligo HIV Y115	12710	53050	150	149	270	16	1	228	228	14.69	223	230	26.71	7.4	0	0	5	5	8.54	228	228	14.69	223	230	26.71	7.4	0	0	5	5	8.54	1	1	1	1	0	1	1	0	10	10	228	228
80	1	1	4	8	Oligo HIV Y115	Oligo HIV Y115	13010	53030	150	149	270	57	1	246	256	43.7	225	237	91.68	6.7	1.3	0	21	31	2.68	246	256	43.7	225	237	91.68	6.7	1.3	0	21	31	2.68	1	1	1	1	0	1	1	0	42	62	246	256
81	1	1	4	9	Oligo HIV M184a	Oligo HIV M184a	13230	53050	150	149	270	22	1	240	249	51.7	226	229	19.39	44.3	18.8	0	14	23	12.38	240	249	51.7	226	229	19.39	44.3	18.8	0	14	23	12.38	1	1	1	1	0	1	1	0	28	46	240	249
82	1	1	4	10	Oligo HIV M184a	Oligo HIV M184a	13450	53070	150	149	270	13	1	222	224	16.42	226	228	17.47	12.8	1.3	0	-3	-1	12.71	222	224	16.42	226	228	17.47	12.8	1.3	0	-3	-1	12.71	1	1	1	1	0	1	1	0	-8	-4	222	224
83	1	1	4	11	C - (H2O+S.S.)	C - (H2O+S.S.)	13700	53070	150	149	270	12	1	227	231	46.98	225	224	13.45	21.5	4.7	0	2	6	16.88	227	231	46.98	225	224	13.45	21.5	4.7	0	2	6	16.88	1	1	1	1	0	1	1	0	4	12	227	231
84	1	1	4	12	C - (H2O+S.S.)	C - (H2O+S.S.)	13950	53070	150	149	270	11	1	219	218	13.95	220	221	13.22	14.1	1.3	0	0	-1	16.57	219	218	13.95	220	221	13.22	14.1	1.3	0	0	-1	16.57	1	1	1	1	0	1	1	0	-2	-4	219	218
85	1	1	4	13	C - (H2O+S.S.)	C - (H2O+S.S.)	14200	53070	150	149	270	11	1	217	216	14.7	217	218	14.35	9.4	2	0	0	0	15.12	217	216	14.7	217	218	14.35	9.4	2	0	0	0	15.12	1	1	1	1	0	1	1	0	0	-2	217	216
86	1	1	4	14	C - (H2O+S.S.)	C - (H2O+S.S.)	14460	53070	150	149	270	4	1	213	216	16.17	217	217	14.79	14.1	4	0	-3	0	14.4	213	216	16.17	217	217	14.79	14.1	4	0	-3	0	14.4	1	1	1	1	0	1	1	0	-8	-2	213	216
87	1	1	4	15	C - (H2O+S.S.)	C - (H2O+S.S.)	14690	53070	150	149	270	18	1	218	221	25.98	219	225	55.04	3.4	0.7	0	0	2	3.96	218	221	25.98	219	225	55.04	3.4	0.7	0	0	2	3.96	1	1	1	1	0	1	1	0	-2	4	218	221
88	1	1	4	16	C - (H2O+S.S.)	C - (H2O+S.S.)	14940	53070	150	149	270	17	1	222	222	13.44	222	224	22.29	5.4	0	0	0	0	9.96	222	222	13.44	222	224	22.29	5.4	0	0	0	0	9.96	1	1	1	1	0	1	1	0	0	0	222	222
89	1	1	4	17	C - (H2O+S.S.)	C - (H2O+S.S.)	15190	53070	150	149	270	16	1	226	227	14.41	220	220	13.85	26.2	8.7	0	6	7	16.31	226	227	14.41	220	220	13.85	26.2	8.7	0	6	7	16.31	1	1	1	1	0	1	1	0	12	14	226	227
90	1	1	4	18	C - (H2O+S.S.)	C - (H2O+S.S.)	15460	53080	150	149	270	15	1	223	223	14.08	226	227	17.04	6.7	1.3	0	-2	-2	13.08	223	223	14.08	226	227	17.04	6.7	1.3	0	-2	-2	13.08	1	1	1	1	0	1	1	0	-6	-6	223	223
91	1	1	4	19	C - (H2O+S.S.)	C - (H2O+S.S.)	15690	53070	150	149	270	14	1	224	226	15.88	222	223	13.43	24.2	10.7	0	2	4	16.68	224	226	15.88	222	223	13.43	24.2	10.7	0	2	4	16.68	1	1	1	1	0	1	1	0	4	8	224	226
92	1	1	4	20	C - (H2O+S.S.)	C - (H2O+S.S.)	15940	53070	150	149	270	13	1	228	228	17.77	228	229	17.51	14.8	1.3	0	0	0	13.02	228	228	17.77	228	229	17.51	14.8	1.3	0	0	0	13.02	1	1	1	1	0	1	1	0	0	0	228	228
93	1	1	4	21	C - (H2O+S.S.)	C - (H2O+S.S.)	16190	53070	150	149	270	12	1	228	227	15.01	226	228	15.29	16.8	1.3	0	2	1	14.91	228	227	15.01	226	228	15.29	16.8	1.3	0	2	1	14.91	1	1	1	1	0	1	1	0	4	2	228	227
94	1	1	4	22	C - (H2O+S.S.)	C - (H2O+S.S.)	16460	53060	150	149	270	10	1	223	224	15.23	224	224	14.36	14.1	4.7	0	0	0	15.53	223	224	15.23	224	224	14.36	14.1	4.7	0	0	0	15.53	1	1	1	1	0	1	1	0	-2	0	223	224
95	1	1	4	23	CIF	CIF	16720	53056	176	218	171	21	3	812	1227	1785.27	227	226	14.25	97.2	97.2	0	585	1000	56.99	812	1227	1785.27	227	226	14.25	97.2	97.2	0	585	1000	56.99	1	1	1	1	0	1	1	0	1170	2000	886	2306
96	1	1	4	24	CIF	CIF	16975	53055	182	232	150	26	3	747	1220	1989.72	237	236	17.93	93.5	90.1	0	510	983	41.66	747	1220	1989.72	237	236	17.93	93.5	90.1	0	510	983	41.66	1	1	1	1	0	1	1	0	1020	1966	761	2578
END DATA
[truncated: 12 more columns]
