# Supplementary material for: Microarray-based identification of antigenic variants of foot-and-mouth disease virus: a bioinformatics quality assessment
Source: BMC Genomics. 2006 May 18;7:117. doi: 10.1186/1471-2164-7-117 (PMC1481559; doi:10.1186/1471-2164-7-117)
Supplement: Additional File 1 — They are obtained using the Agilent and Scan Array Express (Perkin Elmer Life Sciences) analysis software for reading and quantifying the hybridization images. [file 1471-2164-7-117-S1.zip › I-19-RGV-1-2V.csv]

BEGIN HEADER
PerkinElmer Life Sciences.
ScanArrayCSVFileFormat	2.00
ScanArray Express	2.00
Number_of_Columns	26
END HEADER
BEGIN GENERAL INFO
DateTime	2005/01/24 12:53
GalFile	D:\303\AFTOCHIP\AFTOCHIP 2.1\ARCHIVO GAL AFTOCHIP 2.1.gal
Scanner	Model: Serial No.:
User Name	303
Computer Name
Protocol	Easy Quant
Quantitation Method	Adaptive Circle
Quality Confidence Calculation	SignalToNoise
User comments
Image Origin	0	0
Temperature	0
Laser Powers	0
Laser On Time	0
PMT Voltages	0
END GENERAL INFO
BEGIN QUANTITATION PARAMETERS
Min Percentile	50
Max Percentile	200
END QUANTITATION PARAMETERS
BEGIN QUALITY MEASUREMENTS
Min Signal To Noise	3
END QUALITY MEASUREMENTS
BEGIN ARRAY PATTERN INFO
Units	�m
Array Rows	1
Array Columns	1
Spot Rows	4
Spot Columns	24
Array Row Spacing	4500.000000
Array Column Spacing	4500.000000
Spot Row Spacing	266.000000
Spot Column Spacing	251.000000
Spot Diameter	150
Interstitial	0
Spots Per Array	96
Total Spots	96
END ARRAY PATTERN INFO
BEGIN IMAGE INFO
ImageID	Channel	Image	Fluorophore	Barcode	Units	X Units Per Pixel	Y Units Per Pixel	X Offset	Y Offset	Status
-1	CH1	D:\303\AFTOCHIP\AFTOCHIP 2.1\Vero\2� Vero\Im�gemes Scanner\RGV_SLOT02_S01.tif	Alexa 647	Unknown	�m	10.000000	10.000000	0.000000	0.000000	Control Image
END IMAGE INFO
BEGIN NORMALIZATION INFO
Normalization Method	LOWESS
END NORMALIZATION INFO
BEGIN DATA
Index	Array Row	Array Column	Spot Row	Spot Column	Name	ID	X	Y	Diameter	F Pixels	B Pixels	Footprint	Flags	Ch1 Median	Ch1 Mean	Ch1 SD	Ch1 B Median	Ch1 B Mean	Ch1 B SD	Ch1 % > B + 1 SD	Ch1 % > B + 2 SD	Ch1 F % Sat.	Ch1 Median - B	Ch1 Mean - B	Ch1 SignalNoiseRatio
1	1	1	1	1	CIF	CIF	2260	26859	176	219	190	514	3	236	301	235.40	191	191	11.96	85.4	72.6	0.0	45	110	19.73
2	1	1	1	2	CIF	CIF	2509	26865	184	236	171	503	3	235	270	142.36	193	194	12.23	72.9	62.3	0.0	42	77	19.22
3	1	1	1	3	S139WT	S139WT	2773	26858	176	216	190	470	3	198	201	18.76	195	195	13.30	20.8	7.4	0.0	3	6	14.89
4	1	1	1	4	S139WT	S139WT	3023	26877	182	232	190	446	3	197	202	30.33	193	192	12.01	26.3	12.9	0.0	4	9	16.40
5	1	1	1	5	G139	G139	3295	26878	150	156	291	406	3	193	196	15.73	191	191	12.40	21.2	8.3	0.0	2	5	15.57
6	1	1	1	6	G139	G139	3523	26886	150	155	251	392	3	195	194	11.07	192	192	13.04	12.9	0.6	0.0	3	2	14.95
7	1	1	1	7	G139t	G139t	3765	26874	90	52	404	364	3	195	197	15.08	191	192	11.66	32.7	9.6	0.0	4	6	16.72
8	1	1	1	8	G139t	G139t	3941	26881	110	77	334	359	3	193	193	13.63	192	193	26.04	3.9	0.0	0.0	1	1	7.41
9	1	1	1	9	G139c	G139c	4206	26890	150	154	270	308	3	193	193	11.57	192	193	12.48	16.2	1.3	0.0	1	1	15.46
10	1	1	1	10	G139c	G139c	4460	26893	150	154	251	282	3	193	193	11.33	195	195	12.50	11.7	0.0	0.0	-1	-1	15.44
11	1	1	1	11	I139	I139	4703	26889	150	154	270	265	3	192	192	12.67	193	193	12.15	11.7	1.3	0.0	0	0	15.81
12	1	1	1	12	I139	I139	4958	26895	142	136	251	236	3	194	194	12.07	194	194	12.96	11.8	0.7	0.0	0	0	14.97
13	1	1	1	13	N139	N139	5227	26913	142	137	251	193	3	194	193	11.22	192	193	11.89	16.8	1.5	0.0	2	1	16.32
14	1	1	1	14	N139	N139	5440	26909	140	137	270	186	3	191	193	12.45	193	195	14.02	12.4	0.7	0.0	-1	0	13.63
15	1	1	1	15	T139	T139	5731	26911	150	152	270	152	3	194	194	12.92	191	192	12.79	20.4	4.6	0.0	3	3	15.17
16	1	1	1	16	T139	T139	5974	26916	148	150	251	128	3	194	198	23.82	194	194	11.94	21.3	9.3	0.0	0	4	16.25
17	1	1	1	17	RGD-WT1	RGD-WT1	6243	26916	148	152	251	104	3	211	234	51.12	193	193	12.13	58.6	44.7	0.0	18	41	17.39
18	1	1	1	18	RGD-WT1	RGD-WT1	6553	26870	162	183	270	131	3	202	224	54.35	193	195	12.57	45.4	35.0	0.0	9	31	16.07
19	1	1	1	19	RRD	RRD	6760	26907	154	162	270	69	3	190	190	12.85	192	192	11.88	10.5	0.6	0.0	-1	-1	16.00
20	1	1	1	20	RRD	RRD	6978	26917	120	96	334	47	3	189	191	14.29	191	194	24.77	5.2	2.1	0.0	-1	0	7.63
21	1	1	1	21	RRDt	RRDt	7230	26906	150	154	251	38	3	192	194	20.22	194	196	26.14	1.9	1.3	0.0	-1	0	7.34
22	1	1	1	22	RRDt	RRDt	7487	26901	150	154	270	22	4	194	208	67.20	195	214	122.40	3.9	2.6	0.0	0	13	1.58
23	1	1	1	23	RRDc	RRDc	7741	26909	150	152	270	21	4	191	193	12.54	193	207	120.35	0.0	0.0	0.0	-1	0	1.59
24	1	1	1	24	RRDc	RRDc	7987	26916	150	155	251	47	3	194	206	96.32	191	191	12.62	23.9	6.5	0.0	3	15	15.37
25	1	1	2	1	RED	RED	2253	27075	156	168	251	553	3	191	191	12.12	193	194	13.63	10.1	0.6	0.0	-1	-1	14.01
26	1	1	2	2	RED	RED	2505	27081	176	220	211	541	3	194	193	11.61	194	195	14.86	6.4	0.5	0.0	0	0	13.06
27	1	1	2	3	REDt	REDt	2778	27070	150	150	270	513	3	195	194	12.18	194	196	14.69	11.3	0.0	0.0	1	0	13.28
28	1	1	2	4	REDt	REDt	3024	27077	150	155	270	500	3	191	191	10.19	195	195	12.32	3.9	0.6	0.0	-3	-3	15.50
29	1	1	2	5	REDc	REDc	3291	27073	140	133	251	466	3	193	193	12.48	192	191	12.34	15.8	3.0	0.0	1	1	15.64
30	1	1	2	6	REDc	REDc	3527	27064	148	152	251	468	3	191	192	11.45	193	193	13.28	13.8	0.7	0.0	-1	0	14.38
31	1	1	2	7	REG	REG	3757	27065	150	156	251	428	3	194	195	13.24	193	194	11.86	17.9	5.1	0.0	1	2	16.35
32	1	1	2	8	REG	REG	3962	27064	150	157	251	426	3	195	194	13.58	192	192	11.93	22.9	5.1	0.0	3	2	16.34
33	1	1	2	9	REGat	REGat	4207	27068	150	153	270	389	3	192	193	10.99	191	192	11.14	17.6	3.3	0.0	1	2	17.23
34	1	1	2	10	REGat	REGat	4453	27082	150	153	270	353	3	195	194	11.82	193	193	11.88	19.0	2.6	0.0	2	1	16.41
35	1	1	2	11	REGac	REGac	4703	27071	150	154	270	342	3	192	191	11.91	193	193	11.99	11.0	1.3	0.0	0	-1	16.01
36	1	1	2	12	REGac	REGac	4967	27075	150	156	251	313	3	194	194	10.77	191	193	11.27	21.2	5.1	0.0	3	3	17.22
37	1	1	2	13	REGgg	REGgg	5295	27142	150	156	291	226	3	209	325	354.03	195	195	12.00	51.9	43.6	0.0	14	130	17.42
38	1	1	2	14	REGgg	REGgg	5481	27128	150	152	270	217	3	222	292	125.60	192	194	19.55	53.3	46.1	0.0	30	100	11.36
39	1	1	2	15	REGtg	REGtg	5724	27135	150	152	251	190	3	196	198	20.96	194	193	12.14	21.1	6.6	0.0	2	4	16.14
40	1	1	2	16	REGtg	REGtg	5977	27142	150	153	270	161	3	193	194	12.32	193	194	14.43	13.1	2.6	0.0	0	1	13.37
41	1	1	2	17	REGcg	REGcg	6238	27131	150	152	270	149	3	192	194	11.96	192	193	11.81	21.1	3.9	0.0	0	2	16.25
42	1	1	2	18	REGcg	REGcg	6470	27137	150	154	270	126	3	194	200	23.39	192	192	12.28	27.3	14.3	0.0	2	8	15.80
43	1	1	2	19	D143N (RGN)	D143N (RGN)	6762	27130	150	150	270	107	3	194	195	12.22	192	192	11.28	24.0	5.3	0.0	2	3	17.20
44	1	1	2	20	D143N (RGN)	D143N (RGN)	6981	27137	150	154	270	82	3	192	192	13.10	191	192	17.35	12.3	0.6	0.0	1	1	11.06
45	1	1	2	21	D143N (RGN)t	D143N (RGN)t	7238	27115	150	156	251	81	3	194	199	32.20	194	199	49.32	2.6	1.3	0.0	0	5	3.93
46	1	1	2	22	D143N (RGN)t	D143N (RGN)t	7488	27119	150	152	270	57	3	195	211	155.31	192	195	25.49	9.2	3.3	0.0	3	19	7.65
47	1	1	2	23	D143N (RGN)c	D143N (RGN)c	7733	27123	154	162	251	37	4	190	196	34.89	193	204	164.17	1.2	0.6	0.0	-2	3	1.16
48	1	1	2	24	D143N (RGN)c	D143N (RGN)c	7983	27117	154	162	270	26	4	192	202	58.79	193	202	104.84	3.1	1.2	0.0	0	9	1.83
49	1	1	3	1	D143V (RGV)	D143V (RGV)	2252	27363	184	236	171	520	3	282	598	619.95	192	193	13.80	81.4	72.5	0.0	90	406	20.44
50	1	1	3	2	D143V (RGV)	D143V (RGV)	2512	27366	184	240	171	511	3	246	452	489.59	193	194	13.93	67.1	57.1	0.0	53	259	17.66
51	1	1	3	3	RGE-1 (GAA)	RGE-1 (GAA)	2771	27365	150	154	251	472	3	193	194	13.63	193	193	11.95	20.8	1.3	0.0	0	1	16.15
52	1	1	3	4	RGE-1 (GAA)	RGE-1 (GAA)	3007	27358	150	153	270	473	3	193	197	15.14	194	194	11.88	26.1	11.1	0.0	0	3	16.24
53	1	1	3	5	RGEc	RGEc	3289	27344	168	195	251	449	3	191	194	21.55	192	192	10.95	24.1	5.1	0.0	0	2	17.45
54	1	1	3	6	RGEc	RGEc	3517	27355	150	156	251	426	3	194	194	11.75	193	192	11.04	17.9	3.2	0.0	1	1	17.57
55	1	1	3	7	L144WT	L144WT	3746	27370	162	184	270	377	3	214	354	245.34	192	193	11.74	63.0	47.8	0.0	22	162	18.23
56	1	1	3	8	L144WT	L144WT	3975	27370	162	184	291	373	3	222	381	228.71	193	192	11.70	58.7	51.6	0.0	29	188	18.98
57	1	1	3	9	L144g	L144g	4204	27370	150	154	270	348	3	190	190	11.76	192	194	13.11	9.1	0.6	0.0	-1	-1	14.50
58	1	1	3	10	L144g	L144g	4454	27370	150	154	270	326	3	195	195	13.58	193	193	12.83	18.2	4.5	0.0	2	2	15.20
59	1	1	3	11	L144a	L144a	4703	27384	150	155	251	290	3	195	199	26.66	194	195	14.20	18.7	6.5	0.0	1	5	13.73
60	1	1	3	12	L144a	L144a	4964	27391	150	155	270	259	3	196	197	16.61	192	193	12.24	27.1	8.4	0.0	4	5	16.02
61	1	1	3	13	V144	V144	5235	27380	150	154	291	246	3	197	200	24.65	193	193	12.04	29.2	12.3	0.0	4	7	16.37
62	1	1	3	14	V144	V144	5474	27391	150	155	270	215	3	200	208	28.63	196	195	11.93	34.8	21.3	0.0	4	12	16.76
63	1	1	3	15	S144	S144	5721	27388	150	152	270	197	3	198	247	509.86	194	196	18.12	17.1	3.9	0.0	4	53	10.93
64	1	1	3	16	S144	S144	6052	27388	150	154	270	180	3	209	227	43.03	194	194	11.96	53.2	39.6	0.0	15	33	17.47
65	1	1	3	17	H146WT	H146WT	6259	27392	150	152	270	148	3	202	288	280.59	192	193	11.32	44.1	27.0	0.0	10	96	17.84
66	1	1	3	18	H146WT	H146WT	6499	27407	150	154	270	112	3	197	284	265.88	192	193	12.18	39.0	22.1	0.0	5	92	16.18
67	1	1	3	19	R146	R146	6752	27407	150	153	270	91	3	198	223	85.06	191	191	12.63	33.3	17.0	0.0	7	32	15.68
68	1	1	3	20	R146	R146	6995	27400	150	154	291	77	3	192	207	50.27	190	191	14.15	20.8	16.2	0.0	2	17	13.57
69	1	1	3	21	L146=H146t	L146=H146t	7266	27407	150	155	270	50	3	196	213	50.59	193	195	24.26	20.6	14.8	0.0	3	20	8.08
70	1	1	3	22	L146=H146t	L146=H146t	7509	27407	150	154	270	28	3	199	210	46.27	194	196	19.79	20.1	13.0	0.0	5	16	10.06
71	1	1	3	23	P146	P146	7749	27404	150	155	251	11	3	194	204	65.34	192	195	18.96	18.7	7.7	0.0	2	12	10.23
72	1	1	3	24	P146	P146	7989	27407	150	154	270	20	3	198	229	159.64	193	195	14.81	31.2	14.9	0.0	5	36	13.37
73	1	1	4	1	L147WT	L147WT	2250	27615	176	216	171	522	3	225	407	447.40	194	195	11.75	73.6	60.6	0.0	31	213	19.14
74	1	1	4	2	L147WT	L147WT	2516	27619	184	238	190	512	3	218	351	388.49	192	193	12.19	70.2	51.3	0.0	26	159	17.88
75	1	1	4	3	P147	P147	2762	27621	162	181	270	464	3	198	206	39.01	193	196	24.21	13.3	8.8	0.0	5	13	8.18
76	1	1	4	4	P147	P147	3021	27624	176	218	171	462	3	196	217	78.38	193	195	13.25	22.0	13.8	0.0	3	24	14.80
77	1	1	4	5	P147a	P147a	3285	27618	182	236	211	435	3	198	236	134.18	192	193	12.02	35.2	16.5	0.0	6	44	16.48
78	1	1	4	6	P147a	P147a	3511	27624	156	167	251	417	3	197	237	110.29	192	192	10.99	34.1	24.0	0.0	5	45	17.93
79	1	1	4	7	Oligo HIV Y115	Oligo HIV Y115	3740	27626	150	154	251	376	3	192	193	11.25	190	192	12.08	18.8	5.8	0.0	2	3	15.90
80	1	1	4	8	Oligo HIV Y115	Oligo HIV Y115	3964	27630	150	154	270	369	3	193	194	11.80	194	194	13.62	14.3	0.6	0.0	0	0	14.17
81	1	1	4	9	Oligo HIV M184a	Oligo HIV M184a	4201	27637	150	154	270	342	3	191	193	18.87	191	195	15.76	13.0	2.6	0.0	0	2	12.12
82	1	1	4	10	Oligo HIV M184a	Oligo HIV M184a	4450	27636	150	154	251	321	3	192	192	12.05	193	193	11.51	17.5	3.2	0.0	0	0	16.68
83	1	1	4	11	C - (H2O+S.S.)	C - (H2O+S.S.)	4722	27630	150	150	270	301	3	191	192	11.61	192	193	14.17	8.7	2.0	0.0	0	0	13.48
84	1	1	4	12	C - (H2O+S.S.)	C - (H2O+S.S.)	4951	27640	150	148	270	272	3	193	192	11.86	194	194	13.14	6.8	0.7	0.0	0	-1	14.68
85	1	1	4	13	C - (H2O+S.S.)	C - (H2O+S.S.)	5232	27633	150	153	251	254	3	193	196	23.37	194	194	12.19	15.0	2.0	0.0	0	2	15.83
86	1	1	4	14	C - (H2O+S.S.)	C - (H2O+S.S.)	5475	27644	150	152	272	222	3	193	194	12.86	193	194	13.41	19.7	1.3	0.0	0	1	14.39
87	1	1	4	15	C - (H2O+S.S.)	C - (H2O+S.S.)	5722	27647	150	153	270	199	3	194	196	10.85	194	194	12.43	17.0	2.0	0.0	0	2	15.60
88	1	1	4	16	C - (H2O+S.S.)	C - (H2O+S.S.)	5982	27650	150	150	270	173	3	196	196	10.40	194	195	11.91	18.7	1.3	0.0	2	2	16.46
89	1	1	4	17	C - (H2O+S.S.)	C - (H2O+S.S.)	6246	27640	150	154	270	161	3	193	193	11.61	193	194	12.43	13.6	1.3	0.0	0	0	15.53
90	1	1	4	18	C - (H2O+S.S.)	C - (H2O+S.S.)	6507	27656	150	155	251	123	3	195	195	13.79	192	192	12.07	22.6	4.5	0.0	3	3	16.16
91	1	1	4	19	C - (H2O+S.S.)	C - (H2O+S.S.)	6746	27663	150	155	251	96	3	193	194	11.92	193	193	12.16	14.8	3.2	0.0	0	1	15.87
92	1	1	4	20	C - (H2O+S.S.)	C - (H2O+S.S.)	7000	27670	150	149	270	67	3	190	190	12.42	193	194	12.60	8.1	1.3	0.0	-2	-2	15.08
93	1	1	4	21	C - (H2O+S.S.)	C - (H2O+S.S.)	7260	27677	150	154	270	40	3	192	194	16.66	192	197	28.31	1.9	0.6	0.0	0	2	6.78
94	1	1	4	22	C - (H2O+S.S.)	C - (H2O+S.S.)	7499	27677	150	154	270	19	3	194	195	14.58	192	196	34.83	1.3	0.0	0.0	2	3	5.57
95	1	1	4	23	CIF	CIF	7763	27674	176	214	171	8	3	259	435	435.15	191	193	13.46	92.1	80.4	0.0	68	244	19.24
96	1	1	4	24	CIF	CIF	8003	27670	182	231	190	16	3	273	470	596.52	193	195	12.74	87.4	77.1	0.0	80	277	21.43
END DATA
