# Supplementary material for: Microarray-based identification of antigenic variants of foot-and-mouth disease virus: a bioinformatics quality assessment
Source: BMC Genomics. 2006 May 18;7:117. doi: 10.1186/1471-2164-7-117 (PMC1481559; doi:10.1186/1471-2164-7-117)
Supplement: Additional File 1 — They are obtained using the Agilent and Scan Array Express (Perkin Elmer Life Sciences) analysis software for reading and quantifying the hybridization images. [file 1471-2164-7-117-S1.zip › I-19-RGV-2-2V.csv]

BEGIN HEADER
PerkinElmer Life Sciences.
ScanArrayCSVFileFormat	2.00
ScanArray Express	2.00
Number_of_Columns	26
END HEADER
BEGIN GENERAL INFO
DateTime	2005/01/24 13:11
GalFile	D:\303\AFTOCHIP\AFTOCHIP 2.1\ARCHIVO GAL AFTOCHIP 2.1.gal
Scanner	Model: Serial No.:
User Name	303
Computer Name
Protocol	Easy Quant
Quantitation Method	Adaptive Circle
Quality Confidence Calculation	SignalToNoise
User comments
Image Origin	0	0
Temperature	0
Laser Powers	0
Laser On Time	0
PMT Voltages	0
END GENERAL INFO
BEGIN QUANTITATION PARAMETERS
Min Percentile	50
Max Percentile	200
END QUANTITATION PARAMETERS
BEGIN QUALITY MEASUREMENTS
Min Signal To Noise	3
END QUALITY MEASUREMENTS
BEGIN ARRAY PATTERN INFO
Units	�m
Array Rows	1
Array Columns	1
Spot Rows	4
Spot Columns	24
Array Row Spacing	4500.000000
Array Column Spacing	4500.000000
Spot Row Spacing	266.000000
Spot Column Spacing	251.000000
Spot Diameter	150
Interstitial	0
Spots Per Array	96
Total Spots	96
END ARRAY PATTERN INFO
BEGIN IMAGE INFO
ImageID	Channel	Image	Fluorophore	Barcode	Units	X Units Per Pixel	Y Units Per Pixel	X Offset	Y Offset	Status
-1	CH1	D:\303\AFTOCHIP\AFTOCHIP 2.1\Vero\2� Vero\Im�gemes Scanner\RGV_SLOT02_S01.tif	Alexa 647	Unknown	�m	10.000000	10.000000	0.000000	0.000000	Control Image
END IMAGE INFO
BEGIN NORMALIZATION INFO
Normalization Method	LOWESS
END NORMALIZATION INFO
BEGIN DATA
Index	Array Row	Array Column	Spot Row	Spot Column	Name	ID	X	Y	Diameter	F Pixels	B Pixels	Footprint	Flags	Ch1 Median	Ch1 Mean	Ch1 SD	Ch1 B Median	Ch1 B Mean	Ch1 B SD	Ch1 % > B + 1 SD	Ch1 % > B + 2 SD	Ch1 F % Sat.	Ch1 Median - B	Ch1 Mean - B	Ch1 SignalNoiseRatio
1	1	1	1	1	CIF	CIF	11252	27069	162	181	270	35	3	280	386	370.67	194	196	19.48	85.1	74.0	0.0	86	192	14.37
2	1	1	1	2	CIF	CIF	11506	27068	162	178	270	38	3	277	399	404.31	193	193	12.62	87.1	78.7	0.0	84	206	21.95
3	1	1	1	3	S139WT	S139WT	11770	27090	150	149	270	47	1	199	203	22.70	193	241	423.43	0.0	0.0	0.0	6	10	0.47
4	1	1	1	4	S139WT	S139WT	11980	27080	150	149	270	8	1	200	206	30.62	193	195	19.16	26.2	10.7	0.0	7	13	10.44
5	1	1	1	5	G139	G139	12230	27080	150	149	270	7	1	192	194	17.99	194	195	15.31	10.7	3.4	0.0	-1	0	12.54
6	1	1	1	6	G139	G139	12490	27080	150	149	270	15	1	191	192	12.65	193	199	68.83	0.0	0.0	0.0	-1	0	2.77
7	1	1	1	7	G139t	G139t	12735	27085	138	124	272	8	3	183	201	25.64	190	192	11.74	37.9	14.5	0.0	-6	11	15.58
8	1	1	1	8	G139t	G139t	12990	27080	150	149	270	13	1	196	197	17.34	193	194	12.26	28.2	7.4	0.0	3	4	15.99
9	1	1	1	9	G139c	G139c	13240	27080	150	149	270	12	1	192	193	11.90	194	195	12.14	17.4	0.7	0.0	-1	0	15.82
10	1	1	1	10	G139c	G139c	13490	27080	150	149	270	11	1	194	196	17.37	197	197	15.82	10.7	1.3	0.0	-2	0	12.26
11	1	1	1	11	I139	I139	13740	27080	150	149	270	10	1	194	196	30.99	195	225	213.32	0.7	0.0	0.0	0	1	0.91
12	1	1	1	12	I139	I139	13990	27080	150	149	270	9	1	194	194	13.27	194	194	11.81	20.1	6.0	0.0	0	0	16.43
13	1	1	1	13	N139	N139	14270	27090	150	149	270	37	1	197	198	14.48	194	195	15.19	16.1	4.7	0.0	3	4	12.97
14	1	1	1	14	N139	N139	14500	27100	150	149	270	22	1	193	193	12.92	192	193	15.42	12.1	0.7	0.0	1	1	12.51
15	1	1	1	15	T139	T139	14740	27080	150	149	270	7	1	194	197	20.18	191	192	12.94	24.8	10.1	0.0	3	6	15.00
16	1	1	1	16	T139	T139	14990	27110	150	149	270	25	1	194	196	15.52	193	193	11.38	22.8	8.1	0.0	1	3	17.05
17	1	1	1	17	RGD-WT1	RGD-WT1	15256	27113	170	202	251	34	3	204	251	95.91	194	194	11.47	48.0	38.6	0.0	10	57	17.78
18	1	1	1	18	RGD-WT1	RGD-WT1	15518	27125	152	158	251	50	3	211	279	115.39	194	196	12.02	55.1	46.2	0.0	17	85	17.55
19	1	1	1	19	RRD	RRD	15770	27150	150	149	270	72	1	196	198	13.87	195	196	12.47	23.5	7.4	0.0	1	3	15.72
20	1	1	1	20	RRD	RRD	16000	27080	150	149	270	11	1	197	197	18.07	195	196	12.33	18.8	4.7	0.0	2	2	15.97
21	1	1	1	21	RRDt	RRDt	16250	27080	150	149	270	10	1	198	198	13.30	194	195	13.31	22.8	6.7	0.0	4	4	14.87
22	1	1	1	22	RRDt	RRDt	16500	27080	150	149	270	9	1	195	197	18.08	197	197	12.87	15.4	4.0	0.0	-1	0	15.15
23	1	1	1	23	RRDc	RRDc	16750	27080	150	149	270	9	1	196	196	11.39	196	195	11.94	16.8	2.0	0.0	0	0	16.42
24	1	1	1	24	RRDc	RRDc	17000	27080	150	149	270	8	1	198	198	12.23	199	225	355.49	0.0	0.0	0.0	0	0	0.56
25	1	1	2	1	RED	RED	11250	27340	150	149	270	31	1	193	193	13.34	191	195	28.35	2.0	0.7	0.0	2	2	6.81
26	1	1	2	2	RED	RED	11490	27360	150	149	270	20	1	193	195	14.70	193	196	23.50	4.7	1.3	0.0	0	2	8.21
27	1	1	2	3	REDt	REDt	11720	27350	150	149	270	2	1	195	217	157.74	195	205	159.84	3.4	2.7	0.0	0	22	1.22
28	1	1	2	4	REDt	REDt	11970	27350	150	149	270	3	1	193	196	29.60	193	193	12.66	17.4	4.0	0.0	0	3	15.24
29	1	1	2	5	REDc	REDc	12220	27350	150	149	270	4	1	196	270	539.30	192	193	11.53	27.5	9.4	0.0	4	78	17.00
30	1	1	2	6	REDc	REDc	12480	27350	150	149	270	4	1	195	199	34.77	194	196	19.66	8.7	2.0	0.0	1	5	9.92
31	1	1	2	7	REG	REG	12730	27350	150	149	270	3	1	198	214	97.05	195	194	13.11	33.6	14.8	0.0	3	19	15.10
32	1	1	2	8	REG	REG	12980	27340	150	149	270	11	1	196	197	18.42	194	196	12.78	23.5	6.7	0.0	2	3	15.33
33	1	1	2	9	REGat	REGat	13230	27350	150	149	270	1	1	196	198	12.86	194	195	26.66	4.0	0.0	0.0	2	4	7.35
34	1	1	2	10	REGat	REGat	13480	27350	150	149	270	1	1	194	196	14.65	192	194	13.69	24.2	3.4	0.0	2	4	14.17
35	1	1	2	11	REGac	REGac	13730	27350	150	149	270	1	1	192	194	22.66	192	193	11.92	24.2	5.4	0.0	0	2	16.11
36	1	1	2	12	REGac	REGac	14000	27350	150	149	270	18	1	194	193	12.92	192	193	12.68	16.8	3.4	0.0	2	1	15.30
37	1	1	2	13	REGgg	REGgg	14275	27355	142	140	272	42	3	209	275	157.46	194	194	12.66	53.6	34.3	0.0	15	81	16.51
38	1	1	2	14	REGgg	REGgg	14502	27350	152	158	270	18	3	215	319	201.86	193	193	11.79	59.5	48.7	0.0	22	126	18.24
39	1	1	2	15	REGtg	REGtg	14730	27370	150	149	270	19	1	197	202	35.55	192	193	12.55	33.6	10.7	0.0	5	10	15.70
40	1	1	2	16	REGtg	REGtg	14990	27350	150	149	270	4	1	197	200	16.41	193	194	12.50	24.8	10.1	0.0	4	7	15.76
41	1	1	2	17	REGcg	REGcg	15230	27380	150	149	270	29	1	195	197	13.67	193	194	11.49	23.5	8.1	0.0	2	4	16.97
42	1	1	2	18	REGcg	REGcg	15500	27375	144	138	251	27	3	197	203	23.24	196	196	13.88	21.7	10.1	0.0	1	7	14.20
43	1	1	2	19	D143N (RGN)	D143N (RGN)	15740	27350	150	149	270	1	1	197	197	13.52	197	196	11.44	16.1	6.0	0.0	0	0	17.22
44	1	1	2	20	D143N (RGN)	D143N (RGN)	15990	27350	150	149	270	1	1	195	194	12.62	195	195	11.99	10.7	2.0	0.0	0	0	16.27
45	1	1	2	21	D143N (RGN)t	D143N (RGN)t	16240	27350	150	149	270	1	1	201	202	13.49	196	196	11.65	30.2	9.4	0.0	5	6	17.26
46	1	1	2	22	D143N (RGN)t	D143N (RGN)t	16490	27350	150	149	270	1	1	201	201	14.53	195	196	12.08	30.9	10.1	0.0	6	6	16.63
47	1	1	2	23	D143N (RGN)c	D143N (RGN)c	16740	27350	150	149	270	2	1	195	195	13.69	197	197	29.92	2.7	0.0	0.0	-1	-1	6.52
48	1	1	2	24	D143N (RGN)c	D143N (RGN)c	16990	27350	150	149	270	3	1	200	200	12.57	200	202	29.97	1.3	0.0	0.0	0	0	6.67
49	1	1	3	1	D143V (RGV)	D143V (RGV)	11255	27573	166	194	272	54	3	269	637	806.17	193	195	27.90	69.1	57.7	0.0	76	444	9.64
50	1	1	3	2	D143V (RGV)	D143V (RGV)	11503	27577	166	193	270	49	3	277	633	839.88	194	196	28.13	68.9	57.5	0.0	83	439	9.85
51	1	1	3	3	RGE-1 (GAA)	RGE-1 (GAA)	11710	27610	150	149	270	14	1	196	201	23.37	196	196	15.71	18.1	8.1	0.0	0	5	12.48
52	1	1	3	4	RGE-1 (GAA)	RGE-1 (GAA)	11960	27610	150	149	270	15	1	194	200	27.29	194	223	287.53	0.0	0.0	0.0	0	6	0.67
53	1	1	3	5	RGEc	RGEc	12220	27610	150	149	270	8	1	195	196	12.08	194	194	12.58	20.8	2.0	0.0	1	2	15.50
54	1	1	3	6	RGEc	RGEc	12470	27610	150	149	270	9	1	192	193	11.91	193	194	12.09	12.1	2.0	0.0	0	0	15.88
55	1	1	3	7	L144WT	L144WT	12737	27603	120	96	315	13	3	520	479	182.04	193	193	12.41	90.6	87.5	0.0	327	286	41.89
56	1	1	3	8	L144WT	L144WT	12980	27591	120	97	334	23	3	764	680	275.81	194	195	13.09	95.9	88.7	0.0	570	486	58.39
57	1	1	3	9	L144g	L144g	13220	27600	150	149	270	19	1	197	199	20.58	194	196	27.08	3.4	0.7	0.0	3	5	7.27
58	1	1	3	10	L144g	L144g	13470	27610	150	149	270	11	1	193	196	14.70	193	194	11.98	22.8	7.4	0.0	0	3	16.11
59	1	1	3	11	L144a	L144a	13720	27610	150	149	270	12	1	196	198	13.76	196	196	12.46	18.1	6.7	0.0	0	2	15.73
60	1	1	3	12	L144a	L144a	13970	27610	150	149	270	13	1	196	197	16.33	193	194	14.85	18.8	6.0	0.0	3	4	13.20
61	1	1	3	13	V144	V144	14269	27617	158	173	270	35	3	201	210	29.75	193	195	14.20	37.6	26.0	0.0	8	17	14.15
62	1	1	3	14	V144	V144	14489	27613	152	158	251	5	3	210	218	36.51	196	196	11.51	51.9	33.5	0.0	14	22	18.25
63	1	1	3	15	S144	S144	14735	27625	148	148	272	9	3	220	232	42.33	193	197	36.92	45.3	23.0	0.0	27	39	5.96
64	1	1	3	16	S144	S144	14985	27625	156	164	272	9	3	218	235	48.05	194	195	11.79	65.2	50.0	0.0	24	41	18.48
65	1	1	3	17	H146WT	H146WT	15235	27620	152	158	291	4	4	205	304	356.76	195	214	247.28	8.2	7.0	0.0	10	109	0.83
66	1	1	3	18	H146WT	H146WT	15485	27615	152	156	272	3	3	207	260	184.06	195	196	12.81	49.4	28.2	0.0	12	65	16.16
67	1	1	3	19	R146	R146	15735	27615	148	148	272	4	3	198	273	222.96	196	196	12.40	30.4	22.3	0.0	2	77	15.96
68	1	1	3	20	R146	R146	15985	27615	152	156	272	5	3	200	267	226.88	196	196	11.99	32.1	20.5	0.0	4	71	16.68
69	1	1	3	21	L146=H146t	L146=H146t	16237	27626	156	165	251	11	3	199	253	203.84	196	197	13.39	22.4	10.9	0.0	3	57	14.86
70	1	1	3	22	L146=H146t	L146=H146t	16487	27628	148	151	270	13	3	205	348	686.70	196	196	12.55	36.4	19.2	0.0	9	152	16.33
71	1	1	3	23	P146	P146	16743	27633	166	193	251	16	3	199	220	80.58	196	197	13.06	25.9	11.9	0.0	3	24	15.24
72	1	1	3	24	P146	P146	16993	27631	158	173	270	14	3	202	220	74.96	196	198	12.40	35.3	14.5	0.0	6	24	16.29
73	1	1	4	1	L147WT	L147WT	11250	27824	172	204	251	62	3	240	379	507.68	192	193	15.80	73.5	59.3	0.0	48	187	15.19
74	1	1	4	2	L147WT	L147WT	11498	27827	162	182	270	58	3	234	391	509.54	194	195	18.79	71.4	52.2	0.0	40	197	12.45
75	1	1	4	3	P147	P147	11737	27856	150	155	251	28	3	200	229	89.65	195	195	16.63	25.8	16.8	0.0	5	34	12.02
76	1	1	4	4	P147	P147	11988	27868	150	154	270	18	4	199	230	98.01	193	215	265.31	6.5	0.0	0.0	6	37	0.75
77	1	1	4	5	P147a	P147a	12228	27866	150	157	251	16	3	197	225	103.46	193	194	12.28	31.8	17.2	0.0	4	32	16.04
78	1	1	4	6	P147a	P147a	12487	27866	150	155	251	18	3	196	227	103.55	192	192	12.11	31.0	14.2	0.0	4	35	16.19
79	1	1	4	7	Oligo HIV Y115	Oligo HIV Y115	12720	27880	150	149	270	7	1	194	194	12.15	193	194	11.57	22.8	2.0	0.0	1	1	16.77
80	1	1	4	8	Oligo HIV Y115	Oligo HIV Y115	12960	27870	150	149	270	21	1	196	228	226.11	194	201	85.16	2.7	2.7	0.0	2	34	2.30
81	1	1	4	9	Oligo HIV M184a	Oligo HIV M184a	13210	27880	150	149	270	18	1	195	194	10.95	194	198	46.24	0.0	0.0	0.0	1	0	4.22
82	1	1	4	10	Oligo HIV M184a	Oligo HIV M184a	13460	27880	150	149	270	19	1	192	193	12.92	193	194	11.49	18.8	3.4	0.0	0	0	16.71
83	1	1	4	11	C - (H2O+S.S.)	C - (H2O+S.S.)	13710	27880	150	149	270	20	1	198	330	981.51	195	196	14.49	26.8	12.8	0.0	3	135	13.67
84	1	1	4	12	C - (H2O+S.S.)	C - (H2O+S.S.)	13960	27880	150	149	270	21	1	197	197	12.58	195	196	15.85	16.1	1.3	0.0	2	2	12.43
85	1	1	4	13	C - (H2O+S.S.)	C - (H2O+S.S.)	14210	27880	150	149	270	22	1	198	197	13.23	193	194	12.64	28.9	6.0	0.0	5	4	15.66
86	1	1	4	14	C - (H2O+S.S.)	C - (H2O+S.S.)	14470	27880	150	149	270	13	1	194	204	76.90	195	196	12.82	16.1	3.4	0.0	0	9	15.13
87	1	1	4	15	C - (H2O+S.S.)	C - (H2O+S.S.)	14720	27890	150	149	270	16	1	195	194	12.42	195	196	13.26	9.4	0.7	0.0	0	0	14.71
88	1	1	4	16	C - (H2O+S.S.)	C - (H2O+S.S.)	14970	27890	150	149	270	16	1	195	195	11.37	194	194	13.03	10.7	2.0	0.0	1	1	14.97
89	1	1	4	17	C - (H2O+S.S.)	C - (H2O+S.S.)	15220	27880	150	149	270	16	1	194	195	11.85	194	276	795.89	0.0	0.0	0.0	0	1	0.24
90	1	1	4	18	C - (H2O+S.S.)	C - (H2O+S.S.)	15470	27880	150	149	270	17	1	194	195	12.25	194	195	11.87	18.8	5.4	0.0	0	1	16.34
91	1	1	4	19	C - (H2O+S.S.)	C - (H2O+S.S.)	15720	27880	150	149	270	18	1	196	197	13.28	196	219	193.63	0.0	0.0	0.0	0	1	1.01
92	1	1	4	20	C - (H2O+S.S.)	C - (H2O+S.S.)	15970	27880	150	149	270	19	1	196	196	12.21	195	196	12.40	20.1	1.3	0.0	1	1	15.81
93	1	1	4	21	C - (H2O+S.S.)	C - (H2O+S.S.)	16220	27880	150	149	270	20	1	199	198	11.82	196	200	39.48	0.0	0.0	0.0	3	2	5.04
94	1	1	4	22	C - (H2O+S.S.)	C - (H2O+S.S.)	16470	27880	150	149	270	21	1	198	197	12.71	198	204	39.04	0.0	0.0	0.0	0	0	5.07
95	1	1	4	23	CIF	CIF	16751	27886	164	190	251	7	3	612	1032	1420.93	197	215	138.01	81.1	64.7	0.0	415	835	4.43
96	1	1	4	24	CIF	CIF	16993	27889	162	183	270	6	3	578	954	1308.43	198	202	23.68	97.8	91.8	0.0	380	756	24.41
END DATA
