# Supplementary material for: Microarray-based identification of antigenic variants of foot-and-mouth disease virus: a bioinformatics quality assessment
Source: BMC Genomics. 2006 May 18;7:117. doi: 10.1186/1471-2164-7-117 (PMC1481559; doi:10.1186/1471-2164-7-117)
Supplement: Additional File 1 — They are obtained using the Agilent and Scan Array Express (Perkin Elmer Life Sciences) analysis software for reading and quantifying the hybridization images. [file 1471-2164-7-117-S1.zip › I-19-RGV-3-2V.csv]

BEGIN HEADER
PerkinElmer Life Sciences.
ScanArrayCSVFileFormat	2.00
ScanArray Express	2.00
Number_of_Columns	26
END HEADER
BEGIN GENERAL INFO
DateTime	2005/01/24 13:17
GalFile	D:\303\AFTOCHIP\AFTOCHIP 2.1\ARCHIVO GAL AFTOCHIP 2.1.gal
Scanner	Model: Serial No.:
User Name	303
Computer Name
Protocol	Easy Quant
Quantitation Method	Adaptive Circle
Quality Confidence Calculation	SignalToNoise
User comments
Image Origin	0	0
Temperature	0
Laser Powers	0
Laser On Time	0
PMT Voltages	0
END GENERAL INFO
BEGIN QUANTITATION PARAMETERS
Min Percentile	50
Max Percentile	200
END QUANTITATION PARAMETERS
BEGIN QUALITY MEASUREMENTS
Min Signal To Noise	3
END QUALITY MEASUREMENTS
BEGIN ARRAY PATTERN INFO
Units	�m
Array Rows	1
Array Columns	1
Spot Rows	4
Spot Columns	24
Array Row Spacing	4500.000000
Array Column Spacing	4500.000000
Spot Row Spacing	266.000000
Spot Column Spacing	251.000000
Spot Diameter	150
Interstitial	0
Spots Per Array	96
Total Spots	96
END ARRAY PATTERN INFO
BEGIN IMAGE INFO
ImageID	Channel	Image	Fluorophore	Barcode	Units	X Units Per Pixel	Y Units Per Pixel	X Offset	Y Offset	Status
-1	CH1	D:\303\AFTOCHIP\AFTOCHIP 2.1\Vero\2� Vero\Im�gemes Scanner\RGV_SLOT02_S01.tif	Alexa 647	Unknown	�m	10.000000	10.000000	0.000000	0.000000	Control Image
END IMAGE INFO
BEGIN NORMALIZATION INFO
Normalization Method	LOWESS
END NORMALIZATION INFO
BEGIN DATA
Index	Array Row	Array Column	Spot Row	Spot Column	Name	ID	X	Y	Diameter	F Pixels	B Pixels	Footprint	Flags	Ch1 Median	Ch1 Mean	Ch1 SD	Ch1 B Median	Ch1 B Mean	Ch1 B SD	Ch1 % > B + 1 SD	Ch1 % > B + 2 SD	Ch1 F % Sat.	Ch1 Median - B	Ch1 Mean - B	Ch1 SignalNoiseRatio
1	1	1	1	1	CIF	CIF	2007	51843	176	214	171	511	3	234	338	304.82	197	197	13.52	76.2	59.3	0.0	37	141	17.31
2	1	1	1	2	CIF	CIF	2247	51846	190	255	171	502	3	234	354	354.92	196	201	62.77	35.3	15.7	0.0	38	158	3.73
3	1	1	1	3	S139WT	S139WT	2528	51843	150	153	251	469	3	201	205	21.69	195	196	12.08	34.0	17.6	0.0	6	10	16.64
4	1	1	1	4	S139WT	S139WT	2735	51844	150	152	272	462	3	201	209	31.35	194	196	13.10	36.8	19.7	0.0	7	15	15.35
5	1	1	1	5	G139	G139	2979	51857	150	154	270	411	3	198	199	14.72	197	197	12.56	18.8	7.8	0.0	1	2	15.76
6	1	1	1	6	G139	G139	3221	51861	150	152	270	402	3	197	199	14.49	198	198	11.57	20.4	5.3	0.0	0	1	17.03
7	1	1	1	7	G139t	G139t	3485	51869	176	220	211	350	3	200	202	16.93	196	197	13.93	30.0	11.8	0.0	4	6	14.36
8	1	1	1	8	G139t	G139t	3728	51884	168	195	251	335	3	201	202	16.02	198	199	12.77	23.1	8.7	0.0	3	4	15.74
9	1	1	1	9	G139c	G139c	3996	51883	150	155	251	296	3	199	199	12.72	196	197	12.23	18.1	3.2	0.0	3	3	16.28
10	1	1	1	10	G139c	G139c	4257	51887	150	154	270	271	3	195	195	11.17	197	198	30.19	0.0	0.0	0.0	-1	-1	6.46
11	1	1	1	11	I139	I139	4524	51888	176	216	190	249	3	195	196	16.55	195	196	12.22	15.7	4.6	0.0	0	1	15.96
12	1	1	1	12	I139	I139	4766	51900	148	152	270	216	3	197	198	13.39	197	198	14.83	14.5	2.0	0.0	0	1	13.28
13	1	1	1	13	N139	N139	5012	51899	162	181	270	195	3	198	200	16.72	195	195	13.23	20.4	8.3	0.0	3	5	14.96
14	1	1	1	14	N139	N139	5243	51917	162	179	270	156	3	195	196	12.21	196	197	12.68	16.8	2.8	0.0	0	0	15.37
15	1	1	1	15	T139	T139	5506	51871	156	167	270	181	3	202	210	28.86	197	198	15.26	27.5	18.0	0.0	5	13	13.24
16	1	1	1	16	T139	T139	5756	51876	134	120	315	155	3	208	214	24.63	194	195	12.16	51.7	33.3	0.0	14	20	17.11
17	1	1	1	17	RGD-WT1	RGD-WT1	6024	51890	148	152	270	108	3	266	274	73.74	197	197	12.45	70.4	59.2	0.0	69	77	21.37
18	1	1	1	18	RGD-WT1	RGD-WT1	6251	51859	170	201	270	135	3	212	250	73.61	196	197	12.96	54.2	43.3	0.0	16	54	16.36
19	1	1	1	19	RRD	RRD	6487	51867	148	152	270	97	3	196	197	13.11	196	196	12.21	15.8	2.6	0.0	0	1	16.05
20	1	1	1	20	RRD	RRD	6730	51866	156	166	251	100	3	196	196	12.45	195	195	12.38	20.5	2.4	0.0	1	1	15.83
21	1	1	1	21	RRDt	RRDt	6995	51866	148	150	272	61	3	197	198	15.93	197	197	12.15	15.3	4.7	0.0	0	1	16.21
22	1	1	1	22	RRDt	RRDt	7259	51870	176	219	190	34	3	195	197	17.27	197	198	12.96	18.7	2.7	0.0	-1	0	15.04
23	1	1	1	23	RRDc	RRDc	7512	51869	162	181	270	14	4	196	197	11.77	198	222	329.49	0.0	0.0	0.0	-1	0	0.59
24	1	1	1	24	RRDc	RRDc	7758	51862	148	148	270	4	3	196	196	12.59	196	197	12.83	14.9	3.4	0.0	0	0	15.28
25	1	1	2	1	RED	RED	2000	52076	126	106	315	528	3	197	198	13.19	195	195	14.34	18.9	4.7	0.0	2	3	13.74
26	1	1	2	2	RED	RED	2240	52082	126	106	334	522	3	199	199	12.74	196	196	11.74	20.8	4.7	0.0	3	3	16.96
27	1	1	2	3	REDt	REDt	2523	52059	134	122	334	508	3	198	199	12.98	196	196	12.57	19.7	6.6	0.0	2	3	15.75
28	1	1	2	4	REDt	REDt	2738	52068	126	104	334	493	3	201	199	12.78	196	196	12.31	23.1	4.8	0.0	5	3	16.33
29	1	1	2	5	REDc	REDc	2976	52060	134	124	334	463	3	200	198	12.06	197	197	13.55	12.9	1.6	0.0	3	1	14.76
30	1	1	2	6	REDc	REDc	3224	52063	160	175	251	455	3	197	198	11.33	197	197	11.91	16.0	2.9	0.0	0	1	16.55
31	1	1	2	7	REG	REG	3482	52076	150	156	251	403	3	199	204	31.13	196	197	12.81	26.3	12.8	0.0	3	8	15.53
32	1	1	2	8	REG	REG	3742	52083	150	153	251	390	3	201	206	29.63	197	198	12.79	26.1	15.0	0.0	4	9	15.72
33	1	1	2	9	REGat	REGat	3993	52087	150	154	270	353	3	201	204	34.55	195	196	12.31	28.6	10.4	0.0	6	9	16.33
34	1	1	2	10	REGat	REGat	4257	52083	150	154	251	335	3	196	197	16.82	197	197	12.29	19.5	9.1	0.0	0	0	15.95
35	1	1	2	11	REGac	REGac	4525	52093	150	156	272	305	3	196	197	11.81	196	196	15.59	9.0	0.0	0.0	0	1	12.57
36	1	1	2	12	REGac	REGac	4771	52086	150	155	251	290	3	199	199	12.40	196	197	12.47	20.0	5.8	0.0	3	3	15.96
37	1	1	2	13	REGgg	REGgg	5004	52104	162	180	251	250	3	226	342	180.77	194	195	10.93	67.8	55.0	0.0	32	148	20.68
38	1	1	2	14	REGgg	REGgg	5264	52115	150	152	251	219	3	237	460	311.26	198	198	14.23	61.8	54.6	0.0	39	262	16.65
39	1	1	2	15	REGtg	REGtg	5521	52115	150	154	251	198	3	201	204	16.67	197	196	13.08	28.6	11.7	0.0	4	7	15.37
40	1	1	2	16	REGtg	REGtg	5753	52115	150	156	251	176	3	200	202	20.62	197	197	12.43	22.4	9.0	0.0	3	5	16.09
41	1	1	2	17	REGcg	REGcg	6004	52118	150	157	270	139	3	201	203	18.75	196	197	12.25	28.0	11.5	0.0	5	7	16.41
42	1	1	2	18	REGcg	REGcg	6254	52121	150	155	270	134	3	203	207	24.14	196	197	13.51	32.9	16.8	0.0	7	11	15.03
43	1	1	2	19	D143N (RGN)	D143N (RGN)	6489	52124	150	155	251	100	3	196	197	15.83	196	196	12.10	12.9	3.2	0.0	0	1	16.19
44	1	1	2	20	D143N (RGN)	D143N (RGN)	6746	52121	150	155	270	97	3	200	199	14.78	196	198	13.11	20.6	5.2	0.0	4	3	15.25
45	1	1	2	21	D143N (RGN)t	D143N (RGN)t	6992	52133	150	153	251	56	3	203	205	19.31	197	197	12.26	30.7	8.5	0.0	6	8	16.56
46	1	1	2	22	D143N (RGN)t	D143N (RGN)t	7249	52125	168	194	251	42	3	203	204	20.07	198	199	15.84	17.5	5.2	0.0	5	6	12.82
47	1	1	2	23	D143N (RGN)c	D143N (RGN)c	7503	52130	156	167	270	17	3	195	198	30.31	197	198	12.81	15.0	3.6	0.0	-1	1	15.22
48	1	1	2	24	D143N (RGN)c	D143N (RGN)c	7755	52131	156	166	291	11	3	197	197	12.03	196	198	12.71	18.1	3.0	0.0	1	1	15.50
49	1	1	3	1	D143V (RGV)	D143V (RGV)	1991	52351	190	253	190	514	3	274	560	541.77	195	195	12.35	82.6	72.7	0.0	79	365	22.18
50	1	1	3	2	D143V (RGV)	D143V (RGV)	2236	52349	182	230	190	511	3	272	620	581.10	198	198	12.34	79.6	66.5	0.0	74	422	22.03
51	1	1	3	3	RGE-1 (GAA)	RGE-1 (GAA)	2517	52361	150	154	270	462	3	196	196	13.12	197	197	11.90	18.2	3.2	0.0	0	0	16.47
52	1	1	3	4	RGE-1 (GAA)	RGE-1 (GAA)	2739	52367	150	154	270	450	3	197	200	14.02	194	196	12.22	25.3	9.1	0.0	3	6	16.13
53	1	1	3	5	RGEc	RGEc	2980	52362	150	150	270	416	3	197	201	29.65	197	196	13.15	15.3	6.0	0.0	0	4	14.98
54	1	1	3	6	RGEc	RGEc	3240	52366	150	154	251	406	3	198	199	14.10	197	198	14.05	18.2	3.2	0.0	1	2	14.09
55	1	1	3	7	L144WT	L144WT	3518	52361	150	152	270	373	3	372	418	222.50	197	197	12.73	69.1	60.5	0.0	175	221	29.23
56	1	1	3	8	L144WT	L144WT	3743	52358	170	202	270	370	3	227	434	317.07	197	197	12.92	61.4	53.0	0.0	30	237	17.57
57	1	1	3	9	L144g	L144g	3997	52371	150	154	270	329	3	198	198	12.76	196	197	13.58	18.2	5.2	0.0	2	2	14.58
58	1	1	3	10	L144g	L144g	4250	52367	150	154	270	312	3	197	203	32.94	196	196	12.18	24.0	9.7	0.0	1	7	16.18
59	1	1	3	11	L144a	L144a	4518	52365	150	156	251	293	3	201	211	31.62	195	194	11.77	41.7	23.7	0.0	6	16	17.08
60	1	1	3	12	L144a	L144a	4771	52368	150	152	270	269	3	205	208	22.06	197	197	13.82	41.4	17.1	0.0	8	11	14.83
61	1	1	3	13	V144	V144	5000	52368	176	219	190	247	3	203	212	33.42	198	197	13.37	32.4	24.2	0.0	5	14	15.18
62	1	1	3	14	V144	V144	5264	52399	150	155	270	196	3	206	230	62.37	197	196	11.55	47.7	35.5	0.0	9	33	17.84
63	1	1	3	15	S144	S144	5518	52368	150	154	270	206	3	223	245	66.58	198	198	12.90	58.4	50.0	0.0	25	47	17.29
64	1	1	3	16	S144	S144	5761	52381	150	152	270	171	3	237	238	41.93	195	196	12.23	65.1	59.2	0.0	42	43	19.39
65	1	1	3	17	H146WT	H146WT	6004	52381	150	155	270	137	3	208	443	542.96	196	196	12.08	48.4	30.3	0.0	12	247	17.22
66	1	1	3	18	H146WT	H146WT	6239	52382	150	152	270	134	3	213	392	407.23	196	197	12.91	55.3	36.2	0.0	17	196	16.49
67	1	1	3	19	R146	R146	6518	52386	150	156	251	92	3	206	257	108.30	197	197	14.57	41.0	29.5	0.0	9	60	14.14
68	1	1	3	20	R146	R146	6753	52378	150	153	270	95	3	204	289	191.77	196	196	11.88	45.1	33.3	0.0	8	93	17.17
69	1	1	3	21	L146=H146t	L146=H146t	7010	52385	150	154	251	62	3	205	330	234.52	196	197	11.69	44.2	31.2	0.0	9	134	17.54
70	1	1	3	22	L146=H146t	L146=H146t	7260	52393	150	154	251	33	3	204	288	162.56	197	199	16.24	37.7	30.5	0.0	7	91	12.56
71	1	1	3	23	P146	P146	7496	52372	150	157	270	36	3	206	249	97.60	195	196	14.38	41.4	28.0	0.0	11	54	14.33
72	1	1	3	24	P146	P146	7757	52375	150	156	251	10	3	205	252	95.10	196	197	12.35	46.8	35.9	0.0	9	56	16.60
73	1	1	4	1	L147WT	L147WT	2004	52604	176	212	171	516	3	227	407	390.61	195	195	12.00	67.9	53.8	0.0	32	212	18.91
74	1	1	4	2	L147WT	L147WT	2237	52599	182	232	190	515	3	230	491	621.24	196	196	12.26	75.0	58.2	0.0	34	295	18.76
75	1	1	4	3	P147	P147	2519	52598	176	219	190	474	3	202	225	61.05	194	195	12.58	40.6	27.4	0.0	8	31	16.06
76	1	1	4	4	P147	P147	2765	52605	168	192	272	467	3	202	226	65.75	195	195	11.93	40.6	27.6	0.0	7	31	16.93
77	1	1	4	5	P147a	P147a	2997	52605	176	212	171	422	3	201	256	132.75	197	198	13.59	34.4	21.7	0.0	4	59	14.79
78	1	1	4	6	P147a	P147a	3258	52598	162	183	270	429	3	203	249	104.35	196	197	12.88	39.3	26.8	0.0	7	53	15.76
79	1	1	4	7	Oligo HIV Y115	Oligo HIV Y115	3515	52602	150	156	291	387	3	193	195	13.22	196	200	53.78	0.0	0.0	0.0	-2	0	3.59
80	1	1	4	8	Oligo HIV Y115	Oligo HIV Y115	3747	52609	150	154	270	373	3	196	197	12.81	197	197	12.42	18.2	4.5	0.0	0	0	15.78
81	1	1	4	9	Oligo HIV M184a	Oligo HIV M184a	3990	52620	150	149	270	341	3	199	199	12.37	198	198	11.60	22.8	3.4	0.0	1	1	17.16
82	1	1	4	10	Oligo HIV M184a	Oligo HIV M184a	4236	52637	150	155	270	303	3	196	197	13.22	196	197	12.70	16.1	3.9	0.0	0	1	15.43
83	1	1	4	11	C - (H2O+S.S.)	C - (H2O+S.S.)	4507	52644	150	155	251	274	3	200	199	12.55	198	198	12.11	15.5	1.3	0.0	2	1	16.52
84	1	1	4	12	C - (H2O+S.S.)	C - (H2O+S.S.)	4753	52638	150	153	270	259	3	194	196	12.86	196	196	12.16	15.0	3.3	0.0	-1	0	15.95
85	1	1	4	13	C - (H2O+S.S.)	C - (H2O+S.S.)	4996	52648	170	201	270	228	3	196	199	39.78	196	197	13.33	17.9	5.0	0.0	0	3	14.70
86	1	1	4	14	C - (H2O+S.S.)	C - (H2O+S.S.)	5250	52659	150	148	270	196	3	197	196	12.36	197	197	12.93	11.5	2.7	0.0	0	0	15.23
87	1	1	4	15	C - (H2O+S.S.)	C - (H2O+S.S.)	5514	52662	150	157	270	172	3	195	197	14.44	196	197	14.28	15.3	1.9	0.0	0	1	13.66
88	1	1	4	16	C - (H2O+S.S.)	C - (H2O+S.S.)	5747	52666	150	155	251	147	3	195	195	12.19	197	198	13.19	11.0	0.0	0.0	-1	-1	14.79
89	1	1	4	17	C - (H2O+S.S.)	C - (H2O+S.S.)	6003	52666	150	155	251	110	3	194	194	12.80	196	196	14.44	8.4	1.3	0.0	-1	-1	13.44
90	1	1	4	18	C - (H2O+S.S.)	C - (H2O+S.S.)	6233	52673	150	154	251	101	3	196	197	16.88	197	198	11.66	17.5	3.9	0.0	0	0	16.81
91	1	1	4	19	C - (H2O+S.S.)	C - (H2O+S.S.)	6514	52676	150	154	251	58	3	197	197	12.50	194	196	13.10	19.5	5.2	0.0	3	3	15.04
92	1	1	4	20	C - (H2O+S.S.)	C - (H2O+S.S.)	6764	52680	150	154	270	49	3	195	196	12.59	197	197	13.07	11.7	3.2	0.0	-1	0	14.92
93	1	1	4	21	C - (H2O+S.S.)	C - (H2O+S.S.)	7000	52687	150	154	270	23	3	198	199	12.48	199	199	14.00	12.3	1.9	0.0	0	0	14.14
94	1	1	4	22	C - (H2O+S.S.)	C - (H2O+S.S.)	7253	52680	150	154	270	10	3	197	198	12.14	197	198	18.54	6.5	0.0	0.0	0	1	10.62
95	1	1	4	23	CIF	CIF	7485	52655	184	240	192	29	3	316	633	704.10	195	196	13.64	93.8	85.4	0.0	121	438	23.16
96	1	1	4	24	CIF	CIF	7729	52662	190	252	190	37	3	336	712	812.72	198	198	13.01	90.1	81.3	0.0	138	514	25.82
END DATA
