# Supplementary material for: Microarray-based identification of antigenic variants of foot-and-mouth disease virus: a bioinformatics quality assessment
Source: BMC Genomics. 2006 May 18;7:117. doi: 10.1186/1471-2164-7-117 (PMC1481559; doi:10.1186/1471-2164-7-117)
Supplement: Additional File 1 — They are obtained using the Agilent and Scan Array Express (Perkin Elmer Life Sciences) analysis software for reading and quantifying the hybridization images. [file 1471-2164-7-117-S1.zip › I-19-RGV-4-2V.csv]

BEGIN HEADER
PerkinElmer Life Sciences.
ScanArrayCSVFileFormat	2.00
ScanArray Express	2.00
Number_of_Columns	26
END HEADER
BEGIN GENERAL INFO
DateTime	2005/01/24 13:28
GalFile	D:\303\AFTOCHIP\AFTOCHIP 2.1\ARCHIVO GAL AFTOCHIP 2.1.gal
Scanner	Model: Serial No.:
User Name	303
Computer Name
Protocol	Easy Quant
Quantitation Method	Adaptive Circle
Quality Confidence Calculation	SignalToNoise
User comments
Image Origin	0	0
Temperature	0
Laser Powers	0
Laser On Time	0
PMT Voltages	0
END GENERAL INFO
BEGIN QUANTITATION PARAMETERS
Min Percentile	50
Max Percentile	200
END QUANTITATION PARAMETERS
BEGIN QUALITY MEASUREMENTS
Min Signal To Noise	3
END QUALITY MEASUREMENTS
BEGIN ARRAY PATTERN INFO
Units	�m
Array Rows	1
Array Columns	1
Spot Rows	4
Spot Columns	24
Array Row Spacing	4500.000000
Array Column Spacing	4500.000000
Spot Row Spacing	261.000000
Spot Column Spacing	250.000000
Spot Diameter	150
Interstitial	0
Spots Per Array	96
Total Spots	96
END ARRAY PATTERN INFO
BEGIN IMAGE INFO
ImageID	Channel	Image	Fluorophore	Barcode	Units	X Units Per Pixel	Y Units Per Pixel	X Offset	Y Offset	Status
-1	CH1	D:\303\AFTOCHIP\AFTOCHIP 2.1\Vero\2� Vero\Im�gemes Scanner\RGV_SLOT02_S01.tif	Alexa 647	Unknown	�m	10.000000	10.000000	0.000000	0.000000	Control Image
END IMAGE INFO
BEGIN NORMALIZATION INFO
Normalization Method	LOWESS
END NORMALIZATION INFO
BEGIN DATA
Index	Array Row	Array Column	Spot Row	Spot Column	Name	ID	X	Y	Diameter	F Pixels	B Pixels	Footprint	Flags	Ch1 Median	Ch1 Mean	Ch1 SD	Ch1 B Median	Ch1 B Mean	Ch1 B SD	Ch1 % > B + 1 SD	Ch1 % > B + 2 SD	Ch1 F % Sat.	Ch1 Median - B	Ch1 Mean - B	Ch1 SignalNoiseRatio
1	1	1	1	1	CIF	CIF	10995	52056	172	208	251	26	3	484	949	1483.87	198	199	12.29	97.1	94.2	0.0	286	751	39.37
2	1	1	1	2	CIF	CIF	11242	52062	166	189	251	22	3	496	904	1161.15	200	200	12.63	97.4	94.7	0.0	296	704	39.28
3	1	1	1	3	S139WT	S139WT	11498	52060	162	181	270	28	3	210	230	69.80	199	199	12.56	48.1	22.7	0.0	11	31	16.72
4	1	1	1	4	S139WT	S139WT	11747	52059	172	205	251	27	3	208	234	83.21	200	202	12.95	43.4	23.4	0.0	8	34	16.06
5	1	1	1	5	G139	G139	11995	52066	158	168	251	25	3	204	212	32.50	199	199	12.92	31.5	16.1	0.0	5	13	15.79
6	1	1	1	6	G139	G139	12227	52068	156	166	251	7	4	200	213	37.98	201	208	71.27	6.6	1.8	0.0	0	12	2.81
7	1	1	1	7	G139t	G139t	12470	52070	150	149	270	4	1	206	207	15.44	200	200	12.73	33.6	8.1	0.0	6	7	16.19
8	1	1	1	8	G139t	G139t	12720	52070	150	149	270	4	1	207	215	37.03	201	202	14.78	30.9	14.1	0.0	6	14	14.01
9	1	1	1	9	G139c	G139c	12970	52070	150	149	270	4	1	203	204	14.24	203	202	12.35	23.5	5.4	0.0	0	1	16.44
10	1	1	1	10	G139c	G139c	13220	52070	150	149	270	4	1	207	207	18.55	203	203	12.64	21.5	3.4	0.0	4	4	16.38
11	1	1	1	11	I139	I139	13470	52070	150	149	270	4	1	206	207	14.16	203	203	12.45	26.2	6.7	0.0	3	4	16.55
12	1	1	1	12	I139	I139	13720	52070	150	149	270	4	1	211	213	16.08	205	206	12.51	32.9	10.1	0.0	6	8	16.87
13	1	1	1	13	N139	N139	13960	52070	150	149	270	10	1	209	209	12.54	203	206	16.23	16.8	1.3	0.0	6	6	12.88
14	1	1	1	14	N139	N139	14210	52090	150	149	270	26	1	209	211	13.72	207	207	13.40	18.1	4.0	0.0	2	4	15.60
15	1	1	1	15	T139	T139	14469	52086	162	181	251	20	3	212	225	43.57	208	207	14.21	27.6	19.3	0.0	4	17	14.91
16	1	1	1	16	T139	T139	14716	52082	148	151	251	16	3	214	224	35.91	206	206	13.17	39.1	19.2	0.0	8	18	16.25
17	1	1	1	17	RGD-WT1	RGD-WT1	14955	52087	162	180	251	26	3	243	383	392.67	206	205	13.19	65.6	55.0	0.0	37	177	18.42
18	1	1	1	18	RGD-WT1	RGD-WT1	15227	52093	176	214	251	28	3	230	364	223.01	203	204	14.14	67.8	48.1	0.0	27	161	16.27
19	1	1	1	19	RRD	RRD	15480	52070	150	149	270	11	1	209	209	13.76	206	206	14.07	18.1	4.7	0.0	3	3	14.85
20	1	1	1	20	RRD	RRD	15720	52070	150	149	270	4	1	205	206	12.70	205	205	14.97	10.1	2.7	0.0	0	1	13.70
21	1	1	1	21	RRDt	RRDt	15970	52070	150	149	270	4	1	207	207	12.85	205	205	11.75	18.8	6.0	0.0	2	2	17.62
22	1	1	1	22	RRDt	RRDt	16220	52070	150	149	270	4	1	204	205	13.47	203	204	13.62	20.1	3.4	0.0	1	2	14.98
23	1	1	1	23	RRDc	RRDc	16470	52070	150	149	270	4	1	201	209	72.55	201	203	16.40	8.7	2.7	0.0	0	8	12.26
24	1	1	1	24	RRDc	RRDc	16720	52070	150	149	270	4	1	199	200	11.89	198	199	17.06	7.4	0.7	0.0	1	2	11.67
25	1	1	2	1	RED	RED	10970	52310	150	149	270	16	1	199	200	14.38	201	201	13.18	12.1	4.7	0.0	-1	0	15.10
26	1	1	2	2	RED	RED	11230	52320	150	149	270	11	1	201	203	13.35	199	199	13.30	22.1	4.0	0.0	2	4	15.12
27	1	1	2	3	REDt	REDt	11490	52320	150	149	270	21	1	201	201	12.37	199	200	13.07	17.4	4.7	0.0	2	2	15.38
28	1	1	2	4	REDt	REDt	11740	52320	150	149	270	21	1	200	201	12.15	197	198	12.99	24.2	2.7	0.0	3	4	15.39
29	1	1	2	5	REDc	REDc	11970	52330	150	149	270	3	1	199	258	459.14	199	200	12.18	18.1	4.0	0.0	0	59	16.34
30	1	1	2	6	REDc	REDc	12220	52330	150	149	270	3	1	200	200	13.20	198	199	13.24	18.1	4.0	0.0	2	2	15.10
31	1	1	2	7	REG	REG	12470	52325	148	150	251	2	3	206	213	39.14	201	201	12.59	25.3	10.7	0.0	5	12	16.36
32	1	1	2	8	REG	REG	12725	52325	162	180	251	4	3	206	212	30.65	203	204	12.80	23.3	11.7	0.0	3	9	16.09
33	1	1	2	9	REGat	REGat	12975	52330	162	184	270	5	3	206	209	24.81	203	203	12.03	20.1	9.8	0.0	3	6	17.12
34	1	1	2	10	REGat	REGat	13225	52335	176	216	251	9	3	208	222	90.16	203	204	13.14	26.4	10.6	0.0	5	19	15.83
35	1	1	2	11	REGac	REGac	13470	52330	150	149	270	3	1	205	204	12.82	203	203	12.38	18.8	0.7	0.0	2	1	16.56
36	1	1	2	12	REGac	REGac	13720	52330	150	149	270	3	1	204	204	12.37	203	204	12.94	14.8	2.7	0.0	1	1	15.77
37	1	1	2	13	REGgg	REGgg	13992	52351	176	219	251	32	3	251	448	376.28	205	205	12.92	71.2	62.6	0.0	46	243	19.43
38	1	1	2	14	REGgg	REGgg	14239	52351	170	201	251	30	3	249	550	500.64	204	205	17.00	69.7	56.7	0.0	45	346	14.65
39	1	1	2	15	REGtg	REGtg	14483	52345	162	180	251	22	3	205	212	30.23	203	204	11.30	28.9	17.2	0.0	2	9	18.15
40	1	1	2	16	REGtg	REGtg	14710	52330	150	149	270	10	1	209	217	33.31	204	204	12.26	34.2	18.8	0.0	5	13	17.05
41	1	1	2	17	REGcg	REGcg	14960	52330	150	149	270	10	1	212	214	21.39	207	206	11.96	32.9	15.4	0.0	5	7	17.73
42	1	1	2	18	REGcg	REGcg	15230	52330	150	149	270	10	1	208	211	18.49	205	205	13.26	25.5	10.7	0.0	3	6	15.69
43	1	1	2	19	D143N (RGN)	D143N (RGN)	15470	52330	150	149	270	3	1	205	206	13.24	206	205	12.75	16.8	3.4	0.0	0	0	16.08
44	1	1	2	20	D143N (RGN)	D143N (RGN)	15720	52330	150	149	270	3	1	204	204	12.09	204	206	12.25	15.4	2.7	0.0	0	0	16.65
45	1	1	2	21	D143N (RGN)t	D143N (RGN)t	15970	52330	150	149	270	3	1	207	218	63.82	201	202	12.29	34.2	15.4	0.0	6	17	16.85
46	1	1	2	22	D143N (RGN)t	D143N (RGN)t	16220	52330	150	149	270	3	1	203	205	17.01	201	200	13.83	22.8	11.4	0.0	2	4	14.68
47	1	1	2	23	D143N (RGN)c	D143N (RGN)c	16470	52330	150	149	270	3	1	200	199	13.24	199	201	12.86	20.1	1.3	0.0	1	0	15.55
48	1	1	2	24	D143N (RGN)c	D143N (RGN)c	16720	52350	150	149	270	23	1	200	201	13.84	199	200	12.24	17.4	7.4	0.0	1	2	16.34
49	1	1	3	1	D143V (RGV)	D143V (RGV)	10984	52563	176	214	251	28	3	549	1306	1683.93	200	217	170.91	65.0	50.9	0.0	349	1106	3.21
50	1	1	3	2	D143V (RGV)	D143V (RGV)	11240	52570	184	241	190	26	3	449	1177	1558.58	194	197	12.07	88.0	83.0	0.0	255	983	37.20
51	1	1	3	3	RGE-1 (GAA)	RGE-1 (GAA)	11493	52576	170	202	251	24	3	204	210	31.41	200	201	12.62	27.7	13.4	0.0	4	10	16.17
52	1	1	3	4	RGE-1 (GAA)	RGE-1 (GAA)	11739	52584	176	218	251	17	3	203	219	58.71	199	200	12.16	34.9	17.4	0.0	4	20	16.69
53	1	1	3	5	RGEc	RGEc	11970	52590	150	149	270	2	1	202	203	12.91	200	201	12.12	21.5	6.7	0.0	2	3	16.67
54	1	1	3	6	RGEc	RGEc	12220	52580	150	149	270	7	1	200	202	15.04	201	201	12.11	20.8	8.1	0.0	0	1	16.52
55	1	1	3	7	L144WT	L144WT	12484	52573	184	238	171	19	3	225	518	510.83	198	198	13.22	65.1	50.8	0.0	27	320	17.02
56	1	1	3	8	L144WT	L144WT	12744	52576	176	212	251	25	3	245	608	564.26	202	202	12.66	66.0	55.7	0.0	43	406	19.35
57	1	1	3	9	L144g	L144g	12965	52580	162	184	270	11	3	204	210	35.04	201	202	12.66	27.2	10.9	0.0	3	9	16.12
58	1	1	3	10	L144g	L144g	13225	52590	156	166	270	3	3	208	212	40.69	203	202	13.14	31.3	10.2	0.0	5	9	15.83
59	1	1	3	11	L144a	L144a	13475	52590	156	166	270	3	3	212	217	24.57	202	203	12.68	41.0	22.9	0.0	10	15	16.71
60	1	1	3	12	L144a	L144a	13715	52595	162	180	251	9	3	207	221	42.76	205	204	12.81	29.4	20.0	0.0	2	16	16.16
61	1	1	3	13	V144	V144	13970	52602	148	148	251	13	3	215	262	88.46	205	204	13.27	45.3	41.2	0.0	10	57	16.21
62	1	1	3	14	V144	V144	14223	52604	152	157	251	15	3	216	259	86.71	204	204	12.27	49.7	38.2	0.0	12	55	17.60
63	1	1	3	15	S144	S144	14482	52587	152	159	251	9	3	227	279	99.14	205	205	12.62	59.1	47.8	0.0	22	74	17.98
64	1	1	3	16	S144	S144	14711	52591	158	175	251	12	3	226	292	119.79	206	206	11.72	60.0	44.0	0.0	20	86	19.29
65	1	1	3	17	H146WT	H146WT	14976	52609	158	170	251	19	3	246	566	1075.73	205	204	12.50	75.3	64.1	0.0	41	361	19.69
66	1	1	3	18	H146WT	H146WT	15220	52615	170	196	251	25	3	235	502	956.94	203	203	12.63	70.4	54.1	0.0	32	299	18.61
67	1	1	3	19	R146	R146	15484	52613	142	136	251	25	3	212	336	328.79	201	202	13.44	42.6	24.3	0.0	11	135	15.78
68	1	1	3	20	R146	R146	15727	52606	142	136	251	16	3	207	387	451.65	202	203	13.57	33.1	25.0	0.0	5	185	15.26
69	1	1	3	21	L146=H146t	L146=H146t	15987	52606	156	165	251	21	3	205	304	311.98	201	200	12.60	33.9	21.2	0.0	4	103	16.26
70	1	1	3	22	L146=H146t	L146=H146t	16229	52609	156	171	251	19	3	209	346	416.45	199	199	12.60	40.4	19.9	0.0	10	147	16.59
71	1	1	3	23	P146	P146	16470	52615	144	138	251	25	3	204	258	134.50	198	198	12.27	38.4	24.6	0.0	6	60	16.62
72	1	1	3	24	P146	P146	16721	52622	170	200	251	32	3	205	280	236.88	200	200	13.91	31.5	19.5	0.0	5	80	14.74
73	1	1	4	1	L147WT	L147WT	10985	52814	170	206	251	39	3	428	807	1318.00	199	200	14.01	93.7	87.4	0.0	229	608	30.55
74	1	1	4	2	L147WT	L147WT	11238	52820	166	190	270	34	3	470	916	1432.56	197	197	12.27	96.8	92.6	0.0	273	719	38.31
75	1	1	4	3	P147	P147	11490	52823	158	175	251	32	3	216	552	876.91	200	200	12.93	57.1	37.1	0.0	16	352	16.71
76	1	1	4	4	P147	P147	11735	52830	144	138	270	24	3	207	482	676.23	198	198	12.03	46.4	29.0	0.0	9	284	17.21
77	1	1	4	5	P147a	P147a	11970	52830	150	149	270	18	1	210	311	283.62	203	444	2742.91	0.0	0.0	0.0	7	108	0.08
78	1	1	4	6	P147a	P147a	12225	52845	142	140	251	6	3	208	352	425.70	199	199	12.04	42.1	25.0	0.0	9	153	17.27
79	1	1	4	7	Oligo HIV Y115	Oligo HIV Y115	12460	52840	150	149	270	12	1	198	199	13.26	200	200	11.98	12.8	3.4	0.0	-1	0	16.53
80	1	1	4	8	Oligo HIV Y115	Oligo HIV Y115	12720	52840	150	149	270	8	1	200	199	12.21	202	202	14.36	9.4	1.3	0.0	-1	-2	13.93
81	1	1	4	9	Oligo HIV M184a	Oligo HIV M184a	12970	52850	150	149	270	1	1	200	201	12.47	202	202	16.74	6.7	0.7	0.0	-1	0	11.95
82	1	1	4	10	Oligo HIV M184a	Oligo HIV M184a	13220	52850	150	149	270	1	1	199	199	13.02	202	203	11.77	11.4	2.0	0.0	-2	-2	16.91
83	1	1	4	11	C - (H2O+S.S.)	C - (H2O+S.S.)	13470	52850	150	149	270	1	1	202	203	12.12	203	203	12.95	17.4	1.3	0.0	0	0	15.60
84	1	1	4	12	C - (H2O+S.S.)	C - (H2O+S.S.)	13720	52850	150	149	270	1	1	206	205	12.54	202	203	12.20	20.1	6.7	0.0	4	3	16.89
85	1	1	4	13	C - (H2O+S.S.)	C - (H2O+S.S.)	13960	52850	150	149	270	10	1	201	203	13.31	203	204	14.22	11.4	2.0	0.0	-1	0	14.14
86	1	1	4	14	C - (H2O+S.S.)	C - (H2O+S.S.)	14210	52860	150	149	270	15	1	202	203	12.99	202	202	11.82	25.5	5.4	0.0	0	1	17.10
87	1	1	4	15	C - (H2O+S.S.)	C - (H2O+S.S.)	14470	52850	150	149	270	1	1	202	204	15.48	204	205	13.81	16.8	3.4	0.0	-1	0	14.63
88	1	1	4	16	C - (H2O+S.S.)	C - (H2O+S.S.)	14710	52840	150	149	270	12	1	201	202	13.01	203	204	12.87	11.4	2.7	0.0	-1	0	15.61
89	1	1	4	17	C - (H2O+S.S.)	C - (H2O+S.S.)	14970	52850	150	149	270	1	1	201	202	13.78	202	202	12.14	17.4	3.4	0.0	0	0	16.55
90	1	1	4	18	C - (H2O+S.S.)	C - (H2O+S.S.)	15220	52850	150	149	270	1	1	200	201	12.38	202	202	12.86	17.4	2.0	0.0	-1	0	15.55
91	1	1	4	19	C - (H2O+S.S.)	C - (H2O+S.S.)	15470	52850	150	149	270	1	1	203	202	12.10	203	203	12.55	10.7	2.0	0.0	0	0	16.17
92	1	1	4	20	C - (H2O+S.S.)	C - (H2O+S.S.)	15720	52850	150	149	270	1	1	201	203	14.30	201	202	12.68	19.5	4.0	0.0	0	2	15.85
93	1	1	4	21	C - (H2O+S.S.)	C - (H2O+S.S.)	15970	52850	150	149	270	1	1	202	203	13.36	200	201	14.77	16.8	2.0	0.0	2	3	13.67
94	1	1	4	22	C - (H2O+S.S.)	C - (H2O+S.S.)	16220	52850	150	149	270	1	1	203	202	11.91	200	201	12.91	19.5	3.4	0.0	3	2	15.72
95	1	1	4	23	CIF	CIF	16487	52882	166	191	251	33	3	670	1404	1981.41	199	200	12.83	99.0	97.9	0.0	471	1205	52.20
96	1	1	4	24	CIF	CIF	16730	52884	176	218	251	33	3	515	958	1409.66	199	200	13.16	93.1	92.2	0.0	316	759	39.12
END DATA
