# Supplementary material for: Microarray-based identification of antigenic variants of foot-and-mouth disease virus: a bioinformatics quality assessment
Source: BMC Genomics. 2006 May 18;7:117. doi: 10.1186/1471-2164-7-117 (PMC1481559; doi:10.1186/1471-2164-7-117)
Supplement: Additional File 1 — They are obtained using the Agilent and Scan Array Express (Perkin Elmer Life Sciences) analysis software for reading and quantifying the hybridization images. [file 1471-2164-7-117-S1.zip › I-2-pRGD-2-1C.csv]

BEGIN HEADER
PerkinElmer Life Sciences.
ScanArrayCSVFileFormat	2.00
ScanArray Express	2.00
Number_of_Columns	26
END HEADER
BEGIN GENERAL INFO
DateTime	2005/01/27 15:32
GalFile	D:\303\AFTOCHIP\AFTOCHIP 2.1\ARCHIVO GAL AFTOCHIP 2.1.gal
Scanner	Model: Serial No.:
User Name	303
Computer Name
Protocol	Easy Quant
Quantitation Method	Adaptive Circle
Quality Confidence Calculation	SignalToNoise
User comments
Image Origin	0	0
Temperature	0
Laser Powers	0
Laser On Time	0
PMT Voltages	0
END GENERAL INFO
BEGIN QUANTITATION PARAMETERS
Min Percentile	50
Max Percentile	200
END QUANTITATION PARAMETERS
BEGIN QUALITY MEASUREMENTS
Min Signal To Noise	3
END QUALITY MEASUREMENTS
BEGIN ARRAY PATTERN INFO
Units	�m
Array Rows	1
Array Columns	1
Spot Rows	4
Spot Columns	24
Array Row Spacing	4500.000000
Array Column Spacing	4500.000000
Spot Row Spacing	248.000000
Spot Column Spacing	250.000000
Spot Diameter	150
Interstitial	0
Spots Per Array	96
Total Spots	96
END ARRAY PATTERN INFO
BEGIN IMAGE INFO
ImageID	Channel	Image	Fluorophore	Barcode	Units	X Units Per Pixel	Y Units Per Pixel	X Offset	Y Offset	Status
-1	CH1	D:\303\AFTOCHIP\AFTOCHIP 2.1\Celia\1� Celia 1� impresi�n\pRGD pRED 53�C_SLOT02_S02.tif	Unknown	Unknown	�m	10.000000	10.000000	0.000000	0.000000	Control Image
END IMAGE INFO
BEGIN NORMALIZATION INFO
Normalization Method	LOWESS
END NORMALIZATION INFO
BEGIN DATA
Index	Array Row	Array Column	Spot Row	Spot Column	Name	ID	X	Y	Diameter	F Pixels	B Pixels	Footprint	Flags	Ch1 Median	Ch1 Mean	Ch1 SD	Ch1 B Median	Ch1 B Mean	Ch1 B SD	Ch1 % > B + 1 SD	Ch1 % > B + 2 SD	Ch1 F % Sat.	Ch1 Median - B	Ch1 Mean - B	Ch1 SignalNoiseRatio
1	1	1	1	1	CIF	CIF	11799	26956	182	230	230	23	3	434	490	399.90	190	193	32.16	86.1	82.6	0.0	244	300	13.50
2	1	1	1	2	CIF	CIF	12051	26953	168	194	230	26	3	436	523	445.19	188	189	12.75	97.4	92.8	0.0	248	335	34.18
3	1	1	1	3	S139WT	S139WT	12295	26973	160	174	230	10	3	203	211	34.78	188	189	12.84	56.3	30.5	0.0	15	23	15.81
4	1	1	1	4	S139WT	S139WT	12545	26980	154	166	230	10	3	189	209	39.25	188	188	9.97	55.4	33.7	0.0	1	21	18.96
5	1	1	1	5	G139	G139	12790	26975	148	150	209	4	3	198	203	24.31	190	190	10.52	47.3	23.3	0.0	8	13	18.83
6	1	1	1	6	G139	G139	13035	26980	154	166	230	5	3	196	202	24.95	190	189	11.56	34.3	13.3	0.0	6	12	16.95
7	1	1	1	7	G139t	G139t	13290	26980	150	149	230	6	1	193	195	14.60	189	189	12.20	26.8	8.1	0.0	4	6	15.82
8	1	1	1	8	G139t	G139t	13540	26975	154	166	209	3	3	193	194	14.70	189	189	11.74	22.3	12.0	0.0	4	5	16.44
9	1	1	1	9	G139c	G139c	13790	26980	150	149	230	6	1	192	191	11.78	188	199	126.94	0.0	0.0	0.0	4	3	1.51
10	1	1	1	10	G139c	G139c	14040	26980	150	149	230	6	1	192	191	10.53	190	243	328.62	0.0	0.0	0.0	2	1	0.58
11	1	1	1	11	I139	I139	14290	26980	150	149	230	6	1	190	190	10.92	190	189	10.61	17.4	1.3	0.0	0	0	17.91
12	1	1	1	12	I139	I139	14540	26980	150	149	230	6	1	192	192	11.60	190	190	10.54	20.8	4.7	0.0	2	2	18.22
13	1	1	1	13	N139	N139	14790	26990	150	149	230	15	1	193	194	14.94	188	189	11.43	36.2	6.7	0.0	5	6	16.89
14	1	1	1	14	N139	N139	15040	26990	150	149	230	15	1	192	193	20.35	190	189	11.45	19.5	3.4	0.0	2	3	16.76
15	1	1	1	15	T139	T139	15290	26975	154	166	209	3	3	193	197	21.33	188	189	11.00	32.5	15.7	0.0	5	9	17.54
16	1	1	1	16	T139	T139	15545	26975	162	180	209	8	3	195	198	20.35	192	191	11.99	26.1	13.3	0.0	3	6	16.26
17	1	1	1	17	RGD-WT1	RGD-WT1	15798	26964	176	216	209	15	3	352	427	235.63	191	191	11.21	97.7	95.4	0.0	161	236	31.39
18	1	1	1	18	RGD-WT1	RGD-WT1	16041	26964	176	218	209	11	3	395	465	253.60	193	194	13.77	96.8	95.4	0.0	202	272	28.69
19	1	1	1	19	RRD	RRD	16305	26975	162	180	209	18	3	213	232	61.88	191	193	12.20	69.4	45.0	0.0	22	41	17.46
20	1	1	1	20	RRD	RRD	16535	26971	154	162	230	4	3	204	217	46.54	192	192	12.06	48.8	23.5	0.0	12	25	16.91
21	1	1	1	21	RRDt	RRDt	16781	26968	150	152	230	9	3	206	217	43.35	191	192	11.08	57.2	33.6	0.0	15	26	18.58
22	1	1	1	22	RRDt	RRDt	17026	26972	162	178	230	11	3	197	208	27.33	190	191	12.86	49.4	24.2	0.0	7	18	15.32
23	1	1	1	23	RRDc	RRDc	17290	26975	162	184	209	2	3	193	196	18.40	191	192	10.43	23.4	10.3	0.0	2	5	18.51
24	1	1	1	24	RRDc	RRDc	17540	26985	162	184	209	9	3	194	200	52.52	189	190	12.00	28.3	13.0	0.0	5	11	16.17
25	1	1	2	1	RED	RED	11790	27210	150	149	230	14	1	196	203	31.03	190	366	1547.92	0.0	0.0	0.0	6	13	0.13
26	1	1	2	2	RED	RED	12050	27211	148	146	230	18	3	195	202	37.78	188	189	11.10	32.9	17.1	0.0	7	14	17.56
27	1	1	2	3	REDt	REDt	12297	27220	150	154	230	11	3	194	194	10.80	190	190	11.26	23.4	5.8	0.0	4	4	17.22
28	1	1	2	4	REDt	REDt	12547	27220	150	154	230	11	3	193	193	12.56	188	189	11.23	28.6	8.4	0.0	5	5	17.18
29	1	1	2	5	REDc	REDc	12790	27226	150	154	230	4	3	192	193	11.43	190	190	11.27	21.4	4.5	0.0	2	3	17.04
30	1	1	2	6	REDc	REDc	13040	27230	150	149	230	8	1	194	194	12.35	189	189	11.11	28.9	8.1	0.0	5	5	17.46
31	1	1	2	7	REG	REG	13280	27220	150	149	230	6	1	192	193	13.71	189	190	11.64	24.2	9.4	0.0	3	4	16.50
32	1	1	2	8	REG	REG	13540	27235	168	196	209	12	3	199	202	19.98	189	190	12.63	42.3	19.9	0.0	10	13	15.76
33	1	1	2	9	REGat	REGat	13780	27230	150	149	230	8	1	191	191	12.15	190	191	10.79	18.1	2.7	0.0	1	1	17.70
34	1	1	2	10	REGat	REGat	14030	27220	150	149	230	6	1	189	196	64.93	192	282	421.44	0.7	0.0	0.0	-2	4	0.45
35	1	1	2	11	REGac	REGac	14280	27230	150	149	230	8	1	191	192	12.95	188	189	11.31	22.1	7.4	0.0	3	4	16.89
36	1	1	2	12	REGac	REGac	14540	27230	150	149	230	8	1	190	190	11.70	189	189	10.90	22.8	2.0	0.0	1	1	17.42
37	1	1	2	13	REGgg	REGgg	14785	27235	162	180	209	11	4	224	237	50.81	190	202	112.46	11.7	0.0	0.0	34	47	1.99
38	1	1	2	14	REGgg	REGgg	15042	27233	168	195	230	11	3	221	239	49.91	192	192	11.92	75.9	59.0	0.0	29	47	18.54
39	1	1	2	15	REGtg	REGtg	15280	27230	150	149	230	8	1	201	203	16.25	196	196	13.75	30.9	12.1	0.0	5	7	14.62
40	1	1	2	16	REGtg	REGtg	15530	27220	150	149	230	6	1	210	211	19.28	201	202	20.10	26.2	5.4	0.0	9	10	10.45
41	1	1	2	17	REGcg	REGcg	15800	27220	150	149	230	15	1	212	215	20.27	198	199	14.15	49.0	24.8	0.0	14	17	14.98
42	1	1	2	18	REGcg	REGcg	16050	27220	150	149	230	15	1	202	205	32.10	196	197	13.48	32.9	14.1	0.0	6	9	14.99
43	1	1	2	19	D143N (RGN)	D143N (RGN)	16290	27230	150	149	230	8	1	205	300	736.44	192	193	12.75	50.3	31.5	0.0	13	108	16.08
44	1	1	2	20	D143N (RGN)	D143N (RGN)	16540	27225	154	166	209	3	3	195	216	71.21	192	192	11.45	31.3	16.3	0.0	3	24	17.04
45	1	1	2	21	D143N (RGN)t	D143N (RGN)t	16780	27210	150	149	230	14	1	203	223	64.73	190	215	291.70	1.3	0.0	0.0	13	33	0.70
46	1	1	2	22	D143N (RGN)t	D143N (RGN)t	17030	27221	162	181	230	7	3	195	208	48.10	188	189	10.98	43.1	22.7	0.0	7	20	17.76
47	1	1	2	23	D143N (RGN)c	D143N (RGN)c	17290	27225	168	196	209	3	3	191	195	22.31	190	191	12.44	19.4	6.6	0.0	1	5	15.35
48	1	1	2	24	D143N (RGN)c	D143N (RGN)c	17540	27230	170	197	230	6	3	190	193	19.15	192	191	11.92	14.7	4.6	0.0	-1	1	15.94
49	1	1	3	1	D143V (RGV)	D143V (RGV)	11792	27468	150	154	230	7	3	221	270	131.53	189	189	10.85	79.2	61.7	0.0	32	81	20.37
50	1	1	3	2	D143V (RGV)	D143V (RGV)	12031	27469	150	152	230	5	3	215	266	131.62	189	189	10.99	75.0	57.9	0.0	26	77	19.57
51	1	1	3	3	RGE-1 (GAA)	RGE-1 (GAA)	12291	27476	150	155	230	6	3	198	219	79.84	187	188	12.04	44.5	18.1	0.0	11	32	16.45
52	1	1	3	4	RGE-1 (GAA)	RGE-1 (GAA)	12540	27475	154	166	209	5	3	197	221	82.41	189	189	11.97	41.6	20.5	0.0	8	32	16.46
53	1	1	3	5	RGEc	RGEc	12790	27475	148	150	209	5	3	202	211	31.33	190	189	11.64	50.7	27.3	0.0	12	21	17.35
54	1	1	3	6	RGEc	RGEc	13035	27470	154	166	230	1	3	198	209	34.45	189	190	11.18	45.2	25.9	0.0	9	20	17.71
55	1	1	3	7	L144WT	L144WT	13283	27476	182	231	230	5	3	471	721	652.22	189	189	9.83	96.5	93.9	0.0	282	532	47.92
56	1	1	3	8	L144WT	L144WT	13538	27475	176	216	209	4	3	478	732	630.38	188	189	12.53	98.1	97.7	0.0	290	544	38.14
57	1	1	3	9	L144g	L144g	13778	27468	154	162	230	8	3	216	276	161.78	190	191	11.87	76.5	53.1	0.0	26	86	18.19
58	1	1	3	10	L144g	L144g	14026	27465	162	180	209	12	3	211	271	160.50	189	190	10.68	73.9	53.3	0.0	22	82	19.75
59	1	1	3	11	L144a	L144a	14265	27485	162	180	209	25	3	203	252	139.56	190	191	12.67	50.0	26.1	0.0	13	62	16.03
60	1	1	3	12	L144a	L144a	14535	27485	162	180	209	13	3	203	247	132.36	196	198	16.76	35.0	20.6	0.0	7	51	12.11
61	1	1	3	13	V144	V144	14785	27475	162	180	209	3	3	275	477	450.95	202	203	16.87	80.0	70.0	0.0	73	275	16.30
62	1	1	3	14	V144	V144	15040	27471	176	219	230	3	3	287	499	475.02	206	208	18.18	92.7	83.1	0.0	81	293	15.79
63	1	1	3	15	S144	S144	15276	27465	168	200	209	12	3	259	302	110.31	207	207	17.00	88.0	72.5	0.0	52	95	15.23
64	1	1	3	16	S144	S144	15521	27462	162	181	230	18	3	240	291	117.92	200	202	16.88	77.3	56.4	0.0	40	91	14.21
65	1	1	3	17	H146WT	H146WT	15799	27462	154	163	230	15	3	212	267	187.01	194	194	11.69	60.1	42.9	0.0	18	73	18.14
66	1	1	3	18	H146WT	H146WT	16049	27452	154	163	230	22	3	206	258	177.35	194	193	12.51	47.9	31.9	0.0	12	64	16.46
67	1	1	3	19	R146	R146	16289	27462	154	163	230	9	3	193	207	49.66	190	190	11.65	30.7	15.3	0.0	3	17	16.57
68	1	1	3	20	R146	R146	16540	27470	150	149	230	4	1	193	206	47.61	190	191	11.62	27.5	14.8	0.0	3	16	16.60
69	1	1	3	21	L146=H146t	L146=H146t	16785	27470	162	184	230	2	3	195	204	42.40	188	189	11.18	31.5	15.2	0.0	7	16	17.45
70	1	1	3	22	L146=H146t	L146=H146t	17040	27470	150	149	230	4	1	195	346	981.54	188	188	11.70	38.3	16.1	0.0	7	158	16.66
71	1	1	3	23	P146	P146	17285	27470	168	196	230	2	3	192	195	18.12	190	190	11.81	21.9	7.1	0.0	2	5	16.25
72	1	1	3	24	P146	P146	17530	27460	150	149	230	12	1	191	193	15.65	191	191	11.62	20.1	7.4	0.0	0	2	16.44
73	1	1	4	1	L147WT	L147WT	11779	27737	162	183	230	19	3	255	376	339.86	191	191	11.63	92.3	81.4	0.0	64	185	21.93
74	1	1	4	2	L147WT	L147WT	12033	27735	162	180	209	16	3	261	389	365.98	192	192	10.81	91.7	82.8	0.0	69	197	24.14
75	1	1	4	3	P147	P147	12290	27725	154	166	209	7	3	198	220	72.27	190	189	11.17	40.4	22.3	0.0	8	30	17.73
76	1	1	4	4	P147	P147	12540	27725	148	150	209	7	3	197	220	66.59	189	188	10.95	42.7	26.7	0.0	8	31	17.99
77	1	1	4	5	P147a	P147a	12792	27728	154	162	230	10	3	194	212	52.05	189	189	10.69	38.3	21.6	0.0	5	23	18.15
78	1	1	4	6	P147a	P147a	13035	27725	154	164	209	6	3	197	212	48.04	190	190	10.42	43.3	26.8	0.0	7	22	18.91
79	1	1	4	7	Oligo HIV Y115	Oligo HIV Y115	13280	27724	150	154	209	7	3	192	193	11.16	190	190	10.75	24.0	5.2	0.0	2	3	17.86
80	1	1	4	8	Oligo HIV Y115	Oligo HIV Y115	13539	27724	150	155	209	5	3	193	193	11.53	190	189	11.51	21.9	2.6	0.0	3	3	16.77
81	1	1	4	9	Oligo HIV M184a	Oligo HIV M184a	13780	27730	150	149	230	11	1	192	192	12.43	191	191	11.16	18.8	4.0	0.0	1	1	17.20
82	1	1	4	10	Oligo HIV M184a	Oligo HIV M184a	14035	27732	162	182	230	12	3	207	221	62.89	194	197	15.57	42.9	24.2	0.0	13	27	13.30
83	1	1	4	11	C - (H2O+S.S.)	C - (H2O+S.S.)	14280	27730	150	149	230	11	1	205	206	18.47	202	204	17.81	18.1	5.4	0.0	3	4	11.51
84	1	1	4	12	C - (H2O+S.S.)	C - (H2O+S.S.)	14540	27720	150	149	230	4	1	202	203	17.48	198	200	17.92	23.5	5.4	0.0	4	5	11.27
85	1	1	4	13	C - (H2O+S.S.)	C - (H2O+S.S.)	14783	27726	150	155	230	7	3	198	203	35.77	198	200	17.96	14.2	7.7	0.0	0	5	11.02
86	1	1	4	14	C - (H2O+S.S.)	C - (H2O+S.S.)	15037	27727	150	154	230	7	3	193	192	12.11	198	201	17.67	1.3	0.0	0.0	-4	-5	10.92
87	1	1	4	15	C - (H2O+S.S.)	C - (H2O+S.S.)	15270	27710	150	149	230	17	1	192	192	11.92	194	195	14.67	8.1	0.0	0.0	-1	-1	13.09
88	1	1	4	16	C - (H2O+S.S.)	C - (H2O+S.S.)	15520	27710	150	149	230	17	1	189	188	12.35	192	192	13.15	8.1	0.7	0.0	-2	-3	14.37
89	1	1	4	17	C - (H2O+S.S.)	C - (H2O+S.S.)	15800	27710	150	149	230	17	1	190	192	33.04	189	189	11.03	16.8	6.0	0.0	1	3	17.23
90	1	1	4	18	C - (H2O+S.S.)	C - (H2O+S.S.)	16040	27710	150	149	230	10	1	190	189	9.88	189	190	11.56	15.4	0.0	0.0	1	0	16.44
91	1	1	4	19	C - (H2O+S.S.)	C - (H2O+S.S.)	16290	27720	150	149	230	4	1	189	193	45.43	188	189	12.21	18.1	2.0	0.0	1	5	15.48
92	1	1	4	20	C - (H2O+S.S.)	C - (H2O+S.S.)	16540	27720	150	149	230	4	1	191	191	12.16	189	190	11.95	20.8	2.7	0.0	2	2	15.98
93	1	1	4	21	C - (H2O+S.S.)	C - (H2O+S.S.)	16790	27720	150	149	230	4	1	189	190	12.44	190	190	12.41	17.4	2.7	0.0	0	0	15.24
94	1	1	4	22	C - (H2O+S.S.)	C - (H2O+S.S.)	17030	27720	150	149	230	5	1	189	190	11.19	190	190	11.83	17.4	1.3	0.0	0	0	15.98
95	1	1	4	23	CIF	CIF	17286	27729	168	195	230	9	3	408	438	226.40	192	192	11.99	97.9	94.4	0.0	216	246	34.04
96	1	1	4	24	CIF	CIF	17540	27730	168	193	230	10	3	379	427	208.84	193	193	12.12	92.7	89.1	0.0	186	234	31.27
END DATA
