# Supplementary material for: Microarray-based identification of antigenic variants of foot-and-mouth disease virus: a bioinformatics quality assessment
Source: BMC Genomics. 2006 May 18;7:117. doi: 10.1186/1471-2164-7-117 (PMC1481559; doi:10.1186/1471-2164-7-117)
Supplement: Additional File 1 — They are obtained using the Agilent and Scan Array Express (Perkin Elmer Life Sciences) analysis software for reading and quantifying the hybridization images. [file 1471-2164-7-117-S1.zip › I-22-H146P-3-2V.csv]

BEGIN HEADER
PerkinElmer Life Sciences.
ScanArrayCSVFileFormat	2.00
ScanArray Express	2.00
Number_of_Columns	26
END HEADER
BEGIN GENERAL INFO
DateTime	2005/01/25 12:16
GalFile	D:\303\AFTOCHIP\AFTOCHIP 2.1\ARCHIVO GAL AFTOCHIP 2.1.gal
Scanner	Model: Serial No.:
User Name	303
Computer Name
Protocol	Easy Quant
Quantitation Method	Adaptive Circle
Quality Confidence Calculation	SignalToNoise
User comments
Image Origin	0	0
Temperature	0
Laser Powers	0
Laser On Time	0
PMT Voltages	0
END GENERAL INFO
BEGIN QUANTITATION PARAMETERS
Min Percentile	50
Max Percentile	200
END QUANTITATION PARAMETERS
BEGIN QUALITY MEASUREMENTS
Min Signal To Noise	3
END QUALITY MEASUREMENTS
BEGIN ARRAY PATTERN INFO
Units	�m
Array Rows	1
Array Columns	1
Spot Rows	4
Spot Columns	24
Array Row Spacing	4500.000000
Array Column Spacing	4500.000000
Spot Row Spacing	262.000000
Spot Column Spacing	250.000000
Spot Diameter	150
Interstitial	0
Spots Per Array	96
Total Spots	96
END ARRAY PATTERN INFO
BEGIN IMAGE INFO
ImageID	Channel	Image	Fluorophore	Barcode	Units	X Units Per Pixel	Y Units Per Pixel	X Offset	Y Offset	Status
-1	CH1	D:\303\AFTOCHIP\AFTOCHIP 2.1\Vero\2� Vero\Im�gemes Scanner\P146_SLOT04_S01.tif	Alexa 647	Unknown	�m	10.000000	10.000000	0.000000	0.000000	Control Image
END IMAGE INFO
BEGIN NORMALIZATION INFO
Normalization Method	LOWESS
END NORMALIZATION INFO
BEGIN DATA
Index	Array Row	Array Column	Spot Row	Spot Column	Name	ID	X	Y	Diameter	F Pixels	B Pixels	Footprint	Flags	Ch1 Median	Ch1 Mean	Ch1 SD	Ch1 B Median	Ch1 B Mean	Ch1 B SD	Ch1 % > B + 1 SD	Ch1 % > B + 2 SD	Ch1 F % Sat.	Ch1 Median - B	Ch1 Mean - B	Ch1 SignalNoiseRatio
1	1	1	1	1	CIF	CIF	2293	51773	182	232	171	35	3	547	833	858.81	196	195	11.54	97.0	94.8	0.0	351	637	47.39
2	1	1	1	2	CIF	CIF	2524	51770	190	254	190	24	3	542	849	947.26	193	193	11.51	96.9	94.9	0.0	349	656	47.08
3	1	1	1	3	S139WT	S139WT	2785	51769	170	198	270	31	3	218	252	89.36	192	194	12.37	72.7	54.0	0.0	26	60	17.62
4	1	1	1	4	S139WT	S139WT	3029	51762	176	219	251	33	3	214	254	103.46	195	195	13.29	58.9	41.1	0.0	19	59	16.10
5	1	1	1	5	G139	G139	3295	51760	162	184	270	45	3	201	205	24.34	196	196	12.35	31.0	17.9	0.0	5	9	16.28
6	1	1	1	6	G139	G139	3545	51760	170	196	270	45	3	202	210	33.44	194	195	13.18	34.2	19.4	0.0	8	16	15.33
7	1	1	1	7	G139t	G139t	3795	51765	154	164	251	42	3	202	208	21.37	195	196	12.48	39.6	25.0	0.0	7	13	16.18
8	1	1	1	8	G139t	G139t	4025	51785	170	208	251	14	3	207	210	20.40	193	199	41.94	9.1	1.0	0.0	14	17	4.94
9	1	1	1	9	G139c	G139c	4270	51780	150	149	270	12	1	203	202	15.56	196	197	11.79	33.6	13.4	0.0	7	6	17.21
10	1	1	1	10	G139c	G139c	4520	51780	150	149	270	12	1	202	202	12.43	199	198	12.56	20.8	4.0	0.0	3	3	16.09
11	1	1	1	11	I139	I139	4770	51780	150	149	270	12	1	200	201	15.38	199	198	12.11	24.2	6.7	0.0	1	2	16.51
12	1	1	1	12	I139	I139	5020	51780	150	149	270	12	1	201	201	13.38	197	198	11.36	30.2	8.1	0.0	4	4	17.69
13	1	1	1	13	N139	N139	5280	51810	150	149	270	25	1	205	204	14.11	197	197	11.28	39.6	14.1	0.0	8	7	18.17
14	1	1	1	14	N139	N139	5520	51810	150	149	270	20	1	204	203	13.03	196	197	11.91	34.2	9.4	0.0	8	7	17.13
15	1	1	1	15	T139	T139	5760	51805	156	166	251	13	3	205	212	23.33	196	197	12.76	44.6	24.1	0.0	9	16	16.06
16	1	1	1	16	T139	T139	6005	51825	162	180	251	34	3	204	209	23.23	196	195	11.33	45.0	27.8	0.0	8	13	18.00
17	1	1	1	17	RGD-WT1	RGD-WT1	6269	51819	184	239	190	28	3	352	466	259.55	198	199	13.81	95.0	89.1	0.0	154	268	25.48
18	1	1	1	18	RGD-WT1	RGD-WT1	6513	51822	184	236	171	30	3	348	408	203.47	197	197	11.83	95.8	89.8	0.0	151	211	29.41
19	1	1	1	19	RRD	RRD	6740	51850	150	149	270	63	1	200	200	12.12	196	197	11.15	26.2	6.0	0.0	4	4	17.94
20	1	1	1	20	RRD	RRD	7020	51820	150	149	270	30	1	203	203	13.81	197	197	11.59	32.2	8.1	0.0	6	6	17.51
21	1	1	1	21	RRDt	RRDt	7265	51845	154	164	251	53	3	208	209	17.68	198	198	11.52	45.7	23.2	0.0	10	11	18.05
22	1	1	1	22	RRDt	RRDt	7510	51835	170	196	251	44	3	203	205	16.83	197	197	12.35	38.8	19.9	0.0	6	8	16.44
23	1	1	1	23	RRDc	RRDc	7760	51840	150	149	270	49	1	201	200	13.29	198	198	15.57	14.8	0.7	0.0	3	2	12.91
24	1	1	1	24	RRDc	RRDc	8020	51780	150	149	270	12	1	200	198	12.49	199	198	12.01	14.1	1.3	0.0	1	0	16.66
25	1	1	2	1	RED	RED	2300	52000	150	149	270	64	1	197	196	13.22	194	194	12.09	18.1	4.7	0.0	3	2	16.30
26	1	1	2	2	RED	RED	2520	52020	150	149	270	33	1	194	195	13.78	191	191	11.56	28.9	8.1	0.0	3	4	16.79
27	1	1	2	3	REDt	REDt	2780	52030	150	149	270	28	1	198	198	11.35	194	195	12.16	24.2	5.4	0.0	4	4	16.28
28	1	1	2	4	REDt	REDt	3010	52030	150	149	270	22	1	195	195	12.16	191	193	11.66	28.2	5.4	0.0	4	4	16.73
29	1	1	2	5	REDc	REDc	3280	52030	150	149	270	28	1	198	199	12.90	195	195	11.56	25.5	7.4	0.0	3	4	17.13
30	1	1	2	6	REDc	REDc	3530	52030	150	149	270	28	1	197	197	12.72	195	197	22.34	6.0	0.0	0.0	2	2	8.82
31	1	1	2	7	REG	REG	3760	52050	150	149	270	4	1	196	196	12.94	195	196	17.28	8.7	0.7	0.0	1	1	11.34
32	1	1	2	8	REG	REG	4020	52050	150	149	270	7	1	197	197	11.44	195	195	12.06	18.8	2.0	0.0	2	2	16.33
33	1	1	2	9	REGat	REGat	4260	52040	150	149	270	13	1	199	199	12.09	195	196	11.97	28.2	5.4	0.0	4	4	16.62
34	1	1	2	10	REGat	REGat	4510	52040	150	149	270	13	1	200	200	12.72	197	198	12.67	22.8	4.0	0.0	3	3	15.78
35	1	1	2	11	REGac	REGac	4760	52040	150	149	270	13	1	201	201	13.52	199	199	11.78	27.5	4.7	0.0	2	2	17.06
36	1	1	2	12	REGac	REGac	5020	52050	150	149	270	7	1	200	201	13.49	197	197	12.95	30.2	5.4	0.0	3	4	15.44
37	1	1	2	13	REGgg	REGgg	5275	52085	162	180	251	34	3	225	231	33.73	197	198	11.89	68.3	54.4	0.0	28	34	18.92
38	1	1	2	14	REGgg	REGgg	5505	52095	162	180	251	43	3	233	236	34.27	198	199	12.28	73.9	58.3	0.0	35	38	18.98
39	1	1	2	15	REGtg	REGtg	5760	52070	150	149	270	17	1	197	198	10.84	199	199	12.44	9.4	2.7	0.0	-1	0	15.83
40	1	1	2	16	REGtg	REGtg	6000	52060	150	149	270	14	1	199	198	11.62	197	196	11.31	14.8	3.4	0.0	2	1	17.60
41	1	1	2	17	REGcg	REGcg	6250	52070	150	149	270	21	1	198	199	12.51	197	197	12.41	21.5	3.4	0.0	1	2	15.96
42	1	1	2	18	REGcg	REGcg	6500	52080	150	149	270	30	1	196	198	12.04	198	198	12.75	13.4	4.0	0.0	-1	0	15.37
43	1	1	2	19	D143N (RGN)	D143N (RGN)	6760	52040	150	149	270	13	1	201	203	14.47	200	200	12.67	24.2	5.4	0.0	1	3	15.86
44	1	1	2	20	D143N (RGN)	D143N (RGN)	7010	52050	150	149	270	4	1	200	201	15.35	201	201	14.47	15.4	4.7	0.0	0	0	13.82
45	1	1	2	21	D143N (RGN)t	D143N (RGN)t	7262	52062	176	218	251	9	3	205	210	28.10	196	196	11.80	41.3	19.7	0.0	9	14	17.38
46	1	1	2	22	D143N (RGN)t	D143N (RGN)t	7517	52074	162	180	251	21	3	208	210	21.25	196	196	12.20	48.9	30.0	0.0	12	14	17.05
47	1	1	2	23	D143N (RGN)c	D143N (RGN)c	7755	52070	156	166	270	18	3	204	204	15.93	197	197	13.04	30.7	8.4	0.0	7	7	15.65
48	1	1	2	24	D143N (RGN)c	D143N (RGN)c	8020	52050	150	149	270	7	1	199	201	16.34	196	197	11.83	32.9	11.4	0.0	3	5	16.82
49	1	1	3	1	D143V (RGV)	D143V (RGV)	2307	52285	184	242	171	52	3	201	208	27.81	191	192	12.62	44.2	22.7	0.0	10	17	15.93
50	1	1	3	2	D143V (RGV)	D143V (RGV)	2524	52280	184	238	190	35	3	200	203	20.45	193	193	11.88	37.0	18.5	0.0	7	10	16.83
51	1	1	3	3	RGE-1 (GAA)	RGE-1 (GAA)	2760	52300	150	149	270	15	1	198	202	24.19	194	195	11.05	38.3	17.4	0.0	4	8	17.91
52	1	1	3	4	RGE-1 (GAA)	RGE-1 (GAA)	3010	52300	150	149	270	15	1	197	197	14.30	192	192	12.35	28.2	10.1	0.0	5	5	15.95
53	1	1	3	5	RGEc	RGEc	3260	52305	162	184	251	10	3	194	200	14.58	191	193	12.20	38.6	13.6	0.0	3	9	15.90
54	1	1	3	6	RGEc	RGEc	3510	52310	150	149	270	5	1	200	202	20.99	194	194	12.18	34.2	10.7	0.0	6	8	16.42
55	1	1	3	7	L144WT	L144WT	3780	52302	176	219	251	20	3	240	399	316.27	194	194	12.41	84.0	67.1	0.0	46	205	19.34
56	1	1	3	8	L144WT	L144WT	4022	52298	184	238	171	17	3	258	423	324.49	196	196	12.58	83.6	72.3	0.0	62	227	20.51
57	1	1	3	9	L144g	L144g	4265	52305	154	164	251	9	3	203	205	18.19	198	198	11.36	32.3	19.5	0.0	5	7	17.87
58	1	1	3	10	L144g	L144g	4505	52305	148	148	251	12	3	203	206	18.13	198	198	12.43	33.1	17.6	0.0	5	8	16.33
59	1	1	3	11	L144a	L144a	4765	52295	162	180	251	19	3	208	231	89.50	200	201	12.46	38.3	25.6	0.0	8	31	16.70
60	1	1	3	12	L144a	L144a	5025	52305	156	164	251	14	3	206	217	31.18	198	198	12.47	42.1	26.8	0.0	8	19	16.52
61	1	1	3	13	V144	V144	5255	52345	170	208	251	32	3	210	382	294.34	196	197	11.81	54.3	39.9	0.0	14	186	17.78
62	1	1	3	14	V144	V144	5500	52350	162	177	270	38	3	213	346	219.10	199	199	12.46	52.0	41.8	0.0	14	147	17.10
63	1	1	3	15	S144	S144	5750	52330	150	149	270	19	1	202	203	11.55	197	197	11.61	28.9	5.4	0.0	5	6	17.39
64	1	1	3	16	S144	S144	6010	52300	150	149	270	15	1	200	201	13.62	196	196	12.18	28.2	6.0	0.0	4	5	16.42
65	1	1	3	17	H146WT	H146WT	6265	52305	148	148	251	9	3	204	209	23.48	198	198	11.12	35.1	21.6	0.0	6	11	18.34
66	1	1	3	18	H146WT	H146WT	6515	52305	156	164	251	9	3	203	208	21.17	200	201	11.97	26.8	18.9	0.0	3	8	16.96
67	1	1	3	19	R146	R146	6760	52300	150	149	270	15	1	203	207	23.65	200	203	25.23	11.4	2.0	0.0	3	7	8.05
68	1	1	3	20	R146	R146	7010	52300	150	149	270	15	1	203	204	15.87	199	200	12.65	29.5	8.1	0.0	4	5	16.04
69	1	1	3	21	L146=H146t	L146=H146t	7260	52320	150	149	270	5	1	202	203	14.90	197	198	16.03	18.1	6.0	0.0	5	6	12.60
70	1	1	3	22	L146=H146t	L146=H146t	7505	52325	110	80	315	12	3	209	210	15.25	196	196	12.27	51.3	20.0	0.0	13	14	17.03
71	1	1	3	23	P146	P146	7770	52325	170	196	251	12	3	221	304	172.59	196	197	11.27	67.9	53.1	0.0	25	108	19.61
72	1	1	3	24	P146	P146	8010	52335	190	250	171	21	3	219	309	202.00	195	197	12.69	66.8	48.0	0.0	24	114	17.25
73	1	1	4	1	L147WT	L147WT	2283	52551	162	183	251	32	4	212	266	120.22	195	238	507.51	0.0	0.0	0.0	17	71	0.42
74	1	1	4	2	L147WT	L147WT	2516	52552	170	201	251	24	3	208	255	110.11	191	193	12.14	58.2	40.3	0.0	17	64	17.14
75	1	1	4	3	P147	P147	2760	52570	150	149	270	7	1	195	196	12.41	194	195	11.04	22.8	6.0	0.0	1	2	17.66
76	1	1	4	4	P147	P147	3000	52570	150	149	270	14	1	179	181	17.14	193	193	12.45	7.4	2.7	0.0	-13	-11	14.38
77	1	1	4	5	P147a	P147a	3250	52570	150	149	270	14	1	189	189	12.22	193	192	11.44	10.7	1.3	0.0	-3	-3	16.51
78	1	1	4	6	P147a	P147a	3500	52570	150	149	270	14	1	194	195	11.77	193	194	11.96	20.1	2.7	0.0	1	2	16.22
79	1	1	4	7	Oligo HIV Y115	Oligo HIV Y115	3750	52580	150	149	270	13	1	198	200	16.49	194	194	11.39	34.2	16.8	0.0	4	6	17.39
80	1	1	4	8	Oligo HIV Y115	Oligo HIV Y115	4010	52580	150	149	270	4	1	205	205	14.55	196	201	71.19	0.0	0.0	0.0	9	9	2.88
81	1	1	4	9	Oligo HIV M184a	Oligo HIV M184a	4250	52570	150	149	270	14	1	202	202	13.02	197	197	12.51	24.8	5.4	0.0	5	5	16.15
82	1	1	4	10	Oligo HIV M184a	Oligo HIV M184a	4500	52570	150	149	270	14	1	204	204	11.97	199	199	11.79	30.9	6.0	0.0	5	5	17.30
83	1	1	4	11	C - (H2O+S.S.)	C - (H2O+S.S.)	4750	52570	150	149	270	14	1	201	204	29.67	197	198	13.12	20.8	5.4	0.0	4	7	15.32
84	1	1	4	12	C - (H2O+S.S.)	C - (H2O+S.S.)	5010	52570	150	149	270	7	1	199	200	11.45	200	200	12.36	12.8	2.7	0.0	0	0	16.10
85	1	1	4	13	C - (H2O+S.S.)	C - (H2O+S.S.)	5250	52590	150	149	270	18	1	200	199	13.69	201	201	11.83	16.1	2.7	0.0	0	-1	16.90
86	1	1	4	14	C - (H2O+S.S.)	C - (H2O+S.S.)	5490	52600	150	149	270	32	1	198	199	13.26	199	200	11.91	22.8	3.4	0.0	0	0	16.63
87	1	1	4	15	C - (H2O+S.S.)	C - (H2O+S.S.)	5750	52570	150	149	270	14	1	197	197	10.89	197	198	12.36	13.4	0.0	0.0	0	0	15.94
88	1	1	4	16	C - (H2O+S.S.)	C - (H2O+S.S.)	6000	52570	150	149	270	14	1	197	198	12.42	199	198	11.44	15.4	4.7	0.0	-1	0	17.23
89	1	1	4	17	C - (H2O+S.S.)	C - (H2O+S.S.)	6250	52570	150	149	270	14	1	201	202	13.03	200	201	12.66	21.5	5.4	0.0	1	2	15.88
90	1	1	4	18	C - (H2O+S.S.)	C - (H2O+S.S.)	6500	52570	150	149	270	14	1	200	201	12.72	199	201	14.92	18.8	2.0	0.0	1	2	13.41
91	1	1	4	19	C - (H2O+S.S.)	C - (H2O+S.S.)	6750	52570	150	149	270	14	1	199	200	13.57	200	200	12.09	20.1	4.0	0.0	0	0	16.46
92	1	1	4	20	C - (H2O+S.S.)	C - (H2O+S.S.)	7000	52570	150	149	270	14	1	198	198	12.45	201	201	12.58	7.4	2.7	0.0	-2	-2	15.73
93	1	1	4	21	C - (H2O+S.S.)	C - (H2O+S.S.)	7250	52570	150	149	270	14	1	195	199	35.08	197	197	12.30	16.8	5.4	0.0	-1	2	15.86
94	1	1	4	22	C - (H2O+S.S.)	C - (H2O+S.S.)	7500	52580	150	149	270	13	1	200	200	19.15	197	197	10.92	25.5	5.4	0.0	3	3	18.32
95	1	1	4	23	CIF	CIF	7762	52590	198	281	190	14	3	834	1194	1145.02	197	197	11.85	96.4	95.7	0.0	637	997	70.40
96	1	1	4	24	CIF	CIF	8008	52594	204	297	171	19	3	677	1146	1317.22	198	198	13.07	94.9	91.2	0.0	479	948	51.81
END DATA
