# Supplementary material for: Microarray-based identification of antigenic variants of foot-and-mouth disease virus: a bioinformatics quality assessment
Source: BMC Genomics. 2006 May 18;7:117. doi: 10.1186/1471-2164-7-117 (PMC1481559; doi:10.1186/1471-2164-7-117)
Supplement: Additional File 1 — They are obtained using the Agilent and Scan Array Express (Perkin Elmer Life Sciences) analysis software for reading and quantifying the hybridization images. [file 1471-2164-7-117-S1.zip › I-22-H146P-4-2V.csv]

BEGIN HEADER
PerkinElmer Life Sciences.
ScanArrayCSVFileFormat	2.00
ScanArray Express	2.00
Number_of_Columns	26
END HEADER
BEGIN GENERAL INFO
DateTime	2005/01/25 12:25
GalFile	D:\303\AFTOCHIP\AFTOCHIP 2.1\ARCHIVO GAL AFTOCHIP 2.1.gal
Scanner	Model: Serial No.:
User Name	303
Computer Name
Protocol	Easy Quant
Quantitation Method	Adaptive Circle
Quality Confidence Calculation	SignalToNoise
User comments
Image Origin	0	0
Temperature	0
Laser Powers	0
Laser On Time	0
PMT Voltages	0
END GENERAL INFO
BEGIN QUANTITATION PARAMETERS
Min Percentile	50
Max Percentile	200
END QUANTITATION PARAMETERS
BEGIN QUALITY MEASUREMENTS
Min Signal To Noise	3
END QUALITY MEASUREMENTS
BEGIN ARRAY PATTERN INFO
Units	�m
Array Rows	1
Array Columns	1
Spot Rows	4
Spot Columns	24
Array Row Spacing	4500.000000
Array Column Spacing	4500.000000
Spot Row Spacing	262.000000
Spot Column Spacing	250.000000
Spot Diameter	150
Interstitial	0
Spots Per Array	96
Total Spots	96
END ARRAY PATTERN INFO
BEGIN IMAGE INFO
ImageID	Channel	Image	Fluorophore	Barcode	Units	X Units Per Pixel	Y Units Per Pixel	X Offset	Y Offset	Status
-1	CH1	D:\303\AFTOCHIP\AFTOCHIP 2.1\Vero\2� Vero\Im�gemes Scanner\P146_SLOT04_S01.tif	Alexa 647	Unknown	�m	10.000000	10.000000	0.000000	0.000000	Control Image
END IMAGE INFO
BEGIN NORMALIZATION INFO
Normalization Method	LOWESS
END NORMALIZATION INFO
BEGIN DATA
Index	Array Row	Array Column	Spot Row	Spot Column	Name	ID	X	Y	Diameter	F Pixels	B Pixels	Footprint	Flags	Ch1 Median	Ch1 Mean	Ch1 SD	Ch1 B Median	Ch1 B Mean	Ch1 B SD	Ch1 % > B + 1 SD	Ch1 % > B + 2 SD	Ch1 F % Sat.	Ch1 Median - B	Ch1 Mean - B	Ch1 SignalNoiseRatio
1	1	1	1	1	CIF	CIF	11284	51949	182	230	190	29	3	791	1250	1636.94	205	208	37.08	90.0	86.5	0.0	586	1045	21.33
2	1	1	1	2	CIF	CIF	11528	51949	176	219	270	24	3	893	1370	1688.20	205	222	195.86	79.5	66.7	0.0	688	1165	4.56
3	1	1	1	3	S139WT	S139WT	11773	51951	170	201	251	21	3	235	258	91.17	205	206	13.23	72.1	54.7	0.0	30	53	17.77
4	1	1	1	4	S139WT	S139WT	12026	51956	176	212	251	26	3	226	253	86.92	204	205	35.63	40.1	13.7	0.0	22	49	6.34
5	1	1	1	5	G139	G139	12265	51952	162	182	251	17	3	209	222	39.19	204	204	12.27	34.1	22.0	0.0	5	18	17.04
6	1	1	1	6	G139	G139	12508	51952	162	183	251	15	3	212	220	32.74	204	205	16.80	35.5	15.3	0.0	8	16	12.62
7	1	1	1	7	G139t	G139t	12750	51930	150	149	270	9	1	210	214	19.51	205	205	13.74	30.2	10.7	0.0	5	9	15.29
8	1	1	1	8	G139t	G139t	13000	51930	150	149	270	9	1	208	212	20.51	205	204	13.03	31.5	14.1	0.0	3	7	15.96
9	1	1	1	9	G139c	G139c	13250	51930	150	149	270	9	1	202	204	14.24	204	205	14.77	15.4	2.0	0.0	-1	0	13.68
10	1	1	1	10	G139c	G139c	13500	51930	150	149	270	9	1	210	210	16.97	208	207	14.18	14.8	3.4	0.0	2	2	14.81
11	1	1	1	11	I139	I139	13750	51930	150	149	270	9	1	206	209	20.56	209	213	33.83	3.4	1.3	0.0	-2	0	6.09
12	1	1	1	12	I139	I139	14000	51930	150	149	270	9	1	207	208	13.71	209	236	353.04	0.0	0.0	0.0	-1	0	0.59
13	1	1	1	13	N139	N139	14250	51930	150	149	270	9	1	208	209	13.83	207	207	13.76	18.8	4.0	0.0	1	2	15.12
14	1	1	1	14	N139	N139	14490	51940	150	149	270	17	1	212	298	613.02	207	208	14.86	28.9	14.1	0.0	5	91	14.27
15	1	1	1	15	T139	T139	14750	51930	150	149	270	9	1	220	227	29.45	216	217	16.13	27.5	17.4	0.0	4	11	13.64
16	1	1	1	16	T139	T139	15000	51950	150	149	270	15	1	220	266	327.35	220	248	242.69	2.7	2.0	0.0	0	46	0.91
17	1	1	1	17	RGD-WT1	RGD-WT1	15269	51975	176	220	251	39	3	360	478	310.20	213	238	157.35	45.5	25.0	0.0	147	265	2.29
18	1	1	1	18	RGD-WT1	RGD-WT1	15522	51979	170	200	270	44	3	358	458	264.87	211	212	15.97	88.0	83.5	0.0	147	247	22.42
19	1	1	1	19	RRD	RRD	15740	51960	150	149	270	29	1	211	215	20.40	208	209	14.69	24.8	12.8	0.0	3	7	14.37
20	1	1	1	20	RRD	RRD	16000	51930	150	149	270	9	1	214	217	19.88	207	208	13.88	32.2	12.8	0.0	7	10	15.41
21	1	1	1	21	RRDt	RRDt	16250	51930	150	149	270	9	1	212	216	19.75	210	210	12.66	28.2	14.1	0.0	2	6	16.74
22	1	1	1	22	RRDt	RRDt	16500	51930	150	149	270	9	1	218	218	16.48	211	211	12.62	35.6	14.1	0.0	7	7	17.27
23	1	1	1	23	RRDc	RRDc	16720	51920	150	149	270	40	1	212	211	12.67	211	212	13.36	14.8	2.7	0.0	1	0	15.87
24	1	1	1	24	RRDc	RRDc	17000	51930	150	149	270	9	1	210	211	14.37	210	210	14.70	14.8	5.4	0.0	0	1	14.29
25	1	1	2	1	RED	RED	11310	52180	150	149	270	55	1	210	212	16.77	206	207	12.90	30.2	10.1	0.0	4	6	16.27
26	1	1	2	2	RED	RED	11530	52210	150	149	270	25	1	205	209	16.87	204	216	176.36	0.0	0.0	0.0	1	5	1.16
27	1	1	2	3	REDt	REDt	11760	52190	150	149	270	8	1	205	205	14.33	204	205	13.67	20.8	3.4	0.0	1	1	15.00
28	1	1	2	4	REDt	REDt	12010	52190	150	149	270	8	1	206	207	13.56	203	204	16.28	18.8	2.0	0.0	3	4	12.66
29	1	1	2	5	REDc	REDc	12260	52190	150	149	270	8	1	205	206	14.13	205	206	14.40	14.1	2.0	0.0	0	1	14.24
30	1	1	2	6	REDc	REDc	12510	52190	150	149	270	8	1	206	207	12.32	204	204	16.39	14.1	0.7	0.0	2	3	12.57
31	1	1	2	7	REG	REG	12760	52190	150	149	270	8	1	209	208	13.00	205	206	14.75	18.8	1.3	0.0	4	3	14.17
32	1	1	2	8	REG	REG	13000	52200	150	149	270	7	1	203	203	11.78	207	281	760.08	0.0	0.0	0.0	-3	-3	0.27
33	1	1	2	9	REGat	REGat	13260	52190	150	149	270	8	1	204	204	13.14	204	220	151.54	0.0	0.0	0.0	0	0	1.35
34	1	1	2	10	REGat	REGat	13510	52190	150	149	270	8	1	208	207	13.29	206	250	218.43	0.0	0.0	0.0	2	1	0.95
35	1	1	2	11	REGac	REGac	13760	52190	150	149	270	8	1	207	206	12.82	211	211	13.00	6.0	0.0	0.0	-3	-4	15.92
36	1	1	2	12	REGac	REGac	14000	52200	150	149	270	7	1	206	206	11.18	206	207	13.56	12.1	0.7	0.0	0	0	15.19
37	1	1	2	13	REGgg	REGgg	14277	52220	184	235	190	27	3	231	242	53.36	205	206	13.08	72.8	48.9	0.0	26	37	17.66
38	1	1	2	14	REGgg	REGgg	14516	52226	182	230	171	27	3	230	236	31.93	207	209	33.37	35.2	10.0	0.0	23	29	6.89
39	1	1	2	15	REGtg	REGtg	14750	52200	150	149	270	7	1	217	216	15.29	216	224	76.37	0.0	0.0	0.0	1	0	2.84
40	1	1	2	16	REGtg	REGtg	15010	52190	150	149	270	8	1	218	217	12.28	223	253	242.91	0.0	0.0	0.0	-4	-5	0.90
41	1	1	2	17	REGcg	REGcg	15260	52210	150	149	270	11	1	211	212	15.52	218	228	73.04	0.0	0.0	0.0	-6	-5	2.89
42	1	1	2	18	REGcg	REGcg	15510	52210	150	149	270	11	1	210	214	18.91	212	213	15.95	19.5	4.7	0.0	-1	2	13.17
43	1	1	2	19	D143N (RGN)	D143N (RGN)	15760	52190	150	149	270	8	1	210	210	13.85	208	208	12.37	22.1	7.4	0.0	2	2	16.97
44	1	1	2	20	D143N (RGN)	D143N (RGN)	16010	52190	150	149	270	8	1	212	211	12.79	207	210	17.40	10.7	0.0	0.0	5	4	12.19
45	1	1	2	21	D143N (RGN)t	D143N (RGN)t	16260	52190	150	149	270	8	1	215	217	19.50	210	216	57.82	2.7	0.0	0.0	5	7	3.72
46	1	1	2	22	D143N (RGN)t	D143N (RGN)t	16490	52180	150	149	270	25	1	215	216	17.33	212	213	13.30	21.5	12.1	0.0	3	4	16.16
47	1	1	2	23	D143N (RGN)c	D143N (RGN)c	16707	52165	162	180	251	61	3	236	242	28.33	213	214	12.82	67.8	47.2	0.0	23	29	18.41
48	1	1	2	24	D143N (RGN)c	D143N (RGN)c	17000	52200	150	149	270	7	1	213	214	15.04	209	210	12.41	28.9	7.4	0.0	4	5	17.17
49	1	1	3	1	D143V (RGV)	D143V (RGV)	11290	52446	176	218	251	34	3	224	228	28.50	210	212	16.73	39.4	18.3	0.0	14	18	13.39
50	1	1	3	2	D143V (RGV)	D143V (RGV)	11522	52457	184	236	171	13	3	220	228	33.44	208	212	20.54	36.0	12.3	0.0	12	20	10.71
51	1	1	3	3	RGE-1 (GAA)	RGE-1 (GAA)	11760	52450	150	149	270	10	1	209	213	19.62	205	206	13.36	23.5	13.4	0.0	4	8	15.64
52	1	1	3	4	RGE-1 (GAA)	RGE-1 (GAA)	12015	52455	156	164	251	8	3	213	214	19.39	203	204	12.89	41.5	14.6	0.0	10	11	16.53
53	1	1	3	5	RGEc	RGEc	12260	52450	150	149	270	10	1	209	211	16.36	205	205	12.16	26.8	8.1	0.0	4	6	17.19
54	1	1	3	6	RGEc	RGEc	12510	52450	150	149	270	10	1	209	211	14.03	205	205	13.55	25.5	10.1	0.0	4	6	15.42
55	1	1	3	7	L144WT	L144WT	12768	52464	184	240	171	8	4	288	560	1395.02	207	232	183.95	22.1	18.8	0.0	81	353	1.57
56	1	1	3	8	L144WT	L144WT	13016	52467	176	214	251	8	3	299	460	366.67	206	205	12.30	87.4	79.9	0.0	93	254	24.30
57	1	1	3	9	L144g	L144g	13250	52465	170	196	251	9	3	211	216	25.49	205	205	13.18	31.1	15.8	0.0	6	11	16.00
58	1	1	3	10	L144g	L144g	13512	52462	176	218	251	2	3	214	216	20.54	206	208	17.28	22.9	10.1	0.0	8	10	12.38
59	1	1	3	11	L144a	L144a	13755	52470	170	196	270	9	3	216	226	42.34	211	212	12.98	33.7	15.3	0.0	5	15	16.64
60	1	1	3	12	L144a	L144a	13999	52481	176	217	251	22	3	210	219	33.60	206	206	12.61	35.5	16.6	0.0	4	13	16.65
61	1	1	3	13	V144	V144	14256	52476	176	212	251	15	3	216	291	219.56	206	206	13.59	45.8	25.0	0.0	10	85	15.89
62	1	1	3	14	V144	V144	14509	52483	184	234	171	21	3	212	291	239.35	206	207	18.16	26.5	17.9	0.0	6	85	11.67
63	1	1	3	15	S144	S144	14750	52460	150	149	270	7	1	220	221	14.21	214	287	571.63	0.0	0.0	0.0	6	7	0.38
64	1	1	3	16	S144	S144	15010	52450	150	149	270	10	1	218	220	18.69	219	319	941.76	0.0	0.0	0.0	0	1	0.23
65	1	1	3	17	H146WT	H146WT	15260	52450	150	149	270	10	1	222	225	29.47	218	218	18.57	19.5	6.0	0.0	4	7	11.95
66	1	1	3	18	H146WT	H146WT	15510	52450	150	149	270	10	1	221	227	26.50	214	213	15.21	34.9	15.4	0.0	7	13	14.53
67	1	1	3	19	R146	R146	15760	52450	150	149	270	10	1	213	214	16.76	210	214	36.61	5.4	0.0	0.0	3	4	5.82
68	1	1	3	20	R146	R146	16010	52450	150	149	270	10	1	212	213	15.19	209	209	14.20	18.8	4.7	0.0	3	4	14.93
69	1	1	3	21	L146=H146t	L146=H146t	16260	52450	150	149	270	10	1	209	210	14.12	208	209	12.79	24.8	5.4	0.0	1	2	16.35
70	1	1	3	22	L146=H146t	L146=H146t	16510	52470	150	149	270	10	1	211	212	15.94	208	209	12.50	25.5	7.4	0.0	3	4	16.88
71	1	1	3	23	P146	P146	16755	52497	170	202	251	35	3	237	284	158.60	211	211	12.99	72.3	51.0	0.0	26	73	18.25
72	1	1	3	24	P146	P146	17020	52498	176	219	251	37	3	232	277	139.10	211	211	12.97	61.2	42.5	0.0	21	66	17.89
73	1	1	4	1	L147WT	L147WT	11270	52715	176	216	251	13	3	220	254	138.23	209	210	14.69	42.1	24.1	0.0	11	45	14.98
74	1	1	4	2	L147WT	L147WT	11515	52715	190	256	171	10	3	216	246	123.10	209	209	15.08	34.0	18.4	0.0	7	37	14.32
75	1	1	4	3	P147	P147	11770	52720	150	149	270	12	1	207	207	17.68	204	205	12.88	22.1	2.7	0.0	3	3	16.08
76	1	1	4	4	P147	P147	12020	52720	150	149	270	12	1	206	207	14.09	203	204	12.39	24.2	8.1	0.0	3	4	16.63
77	1	1	4	5	P147a	P147a	12270	52720	150	149	270	12	1	204	205	12.68	206	218	133.37	0.0	0.0	0.0	-1	0	1.53
78	1	1	4	6	P147a	P147a	12520	52720	150	149	270	12	1	203	204	14.09	206	207	13.49	9.4	2.7	0.0	-2	-1	15.05
79	1	1	4	7	Oligo HIV Y115	Oligo HIV Y115	12770	52720	150	149	270	12	1	212	211	12.74	209	209	13.74	15.4	3.4	0.0	3	2	15.43
80	1	1	4	8	Oligo HIV Y115	Oligo HIV Y115	13010	52740	150	149	270	17	1	210	209	13.27	203	205	12.37	32.9	10.1	0.0	7	6	16.98
81	1	1	4	9	Oligo HIV M184a	Oligo HIV M184a	13270	52720	150	149	270	12	1	206	206	13.49	206	208	13.47	14.8	2.7	0.0	0	0	15.29
82	1	1	4	10	Oligo HIV M184a	Oligo HIV M184a	13520	52720	150	149	270	12	1	209	208	12.17	208	210	32.19	1.3	0.0	0.0	1	0	6.49
83	1	1	4	11	C - (H2O+S.S.)	C - (H2O+S.S.)	13770	52720	150	149	270	12	1	211	210	13.92	211	209	13.08	16.1	2.0	0.0	0	0	16.13
84	1	1	4	12	C - (H2O+S.S.)	C - (H2O+S.S.)	14010	52740	150	149	270	17	1	212	213	14.45	211	211	15.26	11.4	2.7	0.0	1	2	13.89
85	1	1	4	13	C - (H2O+S.S.)	C - (H2O+S.S.)	14260	52730	150	149	270	8	1	209	210	13.19	210	213	32.28	1.3	0.0	0.0	0	0	6.47
86	1	1	4	14	C - (H2O+S.S.)	C - (H2O+S.S.)	14510	52730	150	149	270	8	1	208	208	12.82	206	207	16.86	12.1	1.3	0.0	2	2	12.34
87	1	1	4	15	C - (H2O+S.S.)	C - (H2O+S.S.)	14770	52720	150	149	270	12	1	211	212	12.03	213	220	48.73	0.0	0.0	0.0	-1	0	4.33
88	1	1	4	16	C - (H2O+S.S.)	C - (H2O+S.S.)	15020	52720	150	149	270	12	1	216	216	13.72	217	218	37.16	0.7	0.0	0.0	0	0	5.81
89	1	1	4	17	C - (H2O+S.S.)	C - (H2O+S.S.)	15270	52720	150	149	270	12	1	218	218	17.84	217	217	14.65	13.4	3.4	0.0	1	1	14.88
90	1	1	4	18	C - (H2O+S.S.)	C - (H2O+S.S.)	15520	52720	150	149	270	12	1	218	217	14.89	212	213	14.61	25.5	3.4	0.0	6	5	14.93
91	1	1	4	19	C - (H2O+S.S.)	C - (H2O+S.S.)	15770	52720	150	149	270	12	1	207	210	12.51	210	214	43.12	0.0	0.0	0.0	-2	0	4.80
92	1	1	4	20	C - (H2O+S.S.)	C - (H2O+S.S.)	16020	52720	150	149	270	12	1	207	208	12.45	208	209	13.96	14.8	2.7	0.0	0	0	14.83
93	1	1	4	21	C - (H2O+S.S.)	C - (H2O+S.S.)	16270	52720	150	149	270	12	1	210	210	12.95	209	209	12.56	20.8	2.0	0.0	1	1	16.72
94	1	1	4	22	C - (H2O+S.S.)	C - (H2O+S.S.)	16510	52720	150	149	270	3	1	210	210	13.49	208	209	12.22	19.5	3.4	0.0	2	2	17.18
95	1	1	4	23	CIF	CIF	16760	52743	170	198	251	19	3	766	946	934.20	210	210	13.81	99.5	98.5	0.0	556	736	55.48
96	1	1	4	24	CIF	CIF	17013	52749	170	201	270	25	3	760	895	869.00	211	211	13.01	97.5	95.5	0.0	549	684	58.40
END DATA
