# Supplementary material for: Microarray-based identification of antigenic variants of foot-and-mouth disease virus: a bioinformatics quality assessment
Source: BMC Genomics. 2006 May 18;7:117. doi: 10.1186/1471-2164-7-117 (PMC1481559; doi:10.1186/1471-2164-7-117)
Supplement: Additional File 1 — They are obtained using the Agilent and Scan Array Express (Perkin Elmer Life Sciences) analysis software for reading and quantifying the hybridization images. [file 1471-2164-7-117-S1.zip › I-5-pRED-1-2C.csv]

BEGIN HEADER
PerkinElmer Life Sciences.
ScanArrayCSVFileFormat	2.00
ScanArray Express	2.00
Number_of_Columns	26
END HEADER
BEGIN GENERAL INFO
DateTime	2005/01/26 16:57
GalFile	D:\303\AFTOCHIP\AFTOCHIP 2.1\ARCHIVO GAL AFTOCHIP 2.1.gal
Scanner	Model: Serial No.:
User Name	303
Computer Name
Protocol	Easy Quant
Quantitation Method	Adaptive Circle
Quality Confidence Calculation	SignalToNoise
User comments
Image Origin	0	0
Temperature	0
Laser Powers	0
Laser On Time	0
PMT Voltages	0
END GENERAL INFO
BEGIN QUANTITATION PARAMETERS
Min Percentile	50
Max Percentile	200
END QUANTITATION PARAMETERS
BEGIN QUALITY MEASUREMENTS
Min Signal To Noise	3
END QUALITY MEASUREMENTS
BEGIN ARRAY PATTERN INFO
Units	µm
Array Rows	1
Array Columns	1
Spot Rows	4
Spot Columns	24
Array Row Spacing	4500.000000
Array Column Spacing	4500.000000
Spot Row Spacing	264.000000
Spot Column Spacing	250.000000
Spot Diameter	150
Interstitial	0
Spots Per Array	96
Total Spots	96
END ARRAY PATTERN INFO
BEGIN IMAGE INFO
ImageID	Channel	Image	Fluorophore	Barcode	Units	X Units Per Pixel	Y Units Per Pixel	X Offset	Y Offset	Status
-1	CH1	D:\303\AFTOCHIP\AFTOCHIP 2.1\Celia\2ª Celia 1ª impresión\Chip 5 pRGD pRED H53ºC L45ºC 0,2 pm_SLOT01_S01.tif	Unknown	Unknown	µm	10.000000	10.000000	0.000000	0.000000	Control Image
END IMAGE INFO
BEGIN NORMALIZATION INFO
Normalization Method	LOWESS
END NORMALIZATION INFO
BEGIN DATA
Index	Array Row	Array Column	Spot Row	Spot Column	Name	ID	X	Y	Diameter	F Pixels	B Pixels	Footprint	Flags	Ch1 Median	Ch1 Mean	Ch1 SD	Ch1 B Median	Ch1 B Mean	Ch1 B SD	Ch1 % > B + 1 SD	Ch1 % > B + 2 SD	Ch1 F % Sat.	Ch1 Median - B	Ch1 Mean - B	Ch1 SignalNoiseRatio
1	1	1	1	1	CIF	CIF	2792	51898	182	232	190	22	3	530	697	476.19	192	192	11.53	99.1	98.3	0.0	338	505	45.99
2	1	1	1	2	CIF	CIF	3039	51898	182	233	190	20	4	513	659	410.38	192	292	1239.75	7.3	0.0	0.0	321	467	0.41
3	1	1	1	3	S139WT	S139WT	3286	51918	168	195	270	11	3	223	242	57.78	192	192	12.02	72.3	57.9	0.0	31	50	18.55
4	1	1	1	4	S139WT	S139WT	3515	51925	168	192	251	16	3	221	245	61.98	191	192	11.47	74.0	62.0	0.0	30	54	19.27
5	1	1	1	5	G139	G139	3765	51930	154	166	270	20	3	205	210	22.46	191	191	11.48	56.0	34.3	0.0	14	19	17.86
6	1	1	1	6	G139	G139	4005	51935	154	164	251	30	3	202	207	20.98	191	190	11.06	49.4	29.9	0.0	11	16	18.26
7	1	1	1	7	G139t	G139t	4261	51930	162	181	270	23	3	205	207	16.24	189	189	11.55	59.1	30.4	0.0	16	18	17.74
8	1	1	1	8	G139t	G139t	4500	51920	150	149	270	26	1	209	212	18.56	190	201	172.10	0.0	0.0	0.0	19	22	1.21
9	1	1	1	9	G139c	G139c	4760	51920	150	149	270	16	1	197	197	12.75	189	189	12.53	33.6	8.1	0.0	8	8	15.72
10	1	1	1	10	G139c	G139c	5040	51920	150	149	270	15	1	194	196	12.34	190	190	11.49	31.5	8.7	0.0	4	6	16.88
11	1	1	1	11	I139	I139	5300	51910	150	149	270	24	1	195	196	14.29	193	192	12.08	22.1	9.4	0.0	2	3	16.14
12	1	1	1	12	I139	I139	5550	51920	150	149	270	25	1	197	197	14.15	191	192	11.95	32.2	12.8	0.0	6	6	16.49
13	1	1	1	13	N139	N139	5800	51910	150	149	270	24	1	198	197	12.95	190	190	11.71	35.6	8.1	0.0	8	7	16.91
14	1	1	1	14	N139	N139	6050	51910	150	149	270	24	1	196	197	13.47	191	191	11.81	29.5	10.1	0.0	5	6	16.60
15	1	1	1	15	T139	T139	6290	51920	150	149	270	15	1	198	198	13.51	192	192	10.94	34.9	12.8	0.0	6	6	18.09
16	1	1	1	16	T139	T139	6530	51925	154	166	251	12	3	201	202	14.44	192	193	13.32	38.0	15.7	0.0	9	10	15.09
17	1	1	1	17	RGD-WT1	RGD-WT1	6780	51925	154	166	251	12	4	226	240	44.72	190	202	97.89	15.1	0.6	0.0	36	50	2.31
18	1	1	1	18	RGD-WT1	RGD-WT1	7025	51931	162	186	270	18	3	223	238	45.10	191	193	10.90	86.0	65.1	0.0	32	47	20.45
19	1	1	1	19	RRD	RRD	7280	51932	150	150	251	19	3	196	198	15.56	193	193	12.73	23.3	6.7	0.0	3	5	15.40
20	1	1	1	20	RRD	RRD	7526	51927	150	155	251	13	3	196	195	11.72	195	194	12.27	11.0	3.2	0.0	1	0	15.97
21	1	1	1	21	RRDt	RRDt	7775	51927	150	156	251	13	3	196	197	13.04	191	192	13.24	28.2	6.4	0.0	5	6	14.80
22	1	1	1	22	RRDt	RRDt	8032	51925	150	156	251	12	3	197	197	13.88	191	191	12.29	32.1	8.3	0.0	6	6	16.03
23	1	1	1	23	RRDc	RRDc	8286	51924	150	154	251	13	3	194	193	12.17	191	191	11.70	22.1	3.9	0.0	3	2	16.58
24	1	1	1	24	RRDc	RRDc	8539	51928	150	152	270	18	3	194	195	11.09	191	191	12.09	21.7	3.3	0.0	3	4	16.05
25	1	1	2	1	RED	RED	2770	52170	176	221	270	9	3	277	533	453.72	190	190	11.79	96.8	85.5	0.0	87	343	23.49
26	1	1	2	2	RED	RED	3024	52167	168	199	251	10	3	280	512	421.87	193	196	30.97	77.9	61.8	0.0	87	319	9.04
27	1	1	2	3	REDt	REDt	3283	52186	162	180	251	11	3	204	205	14.30	191	192	11.45	56.1	24.4	0.0	13	14	17.81
28	1	1	2	4	REDt	REDt	3530	52182	162	181	251	6	3	203	203	13.09	193	193	12.08	39.8	14.9	0.0	10	10	16.80
29	1	1	2	5	REDc	REDc	3785	52180	168	196	270	8	3	200	201	14.23	192	192	11.90	41.8	11.2	0.0	8	9	16.80
30	1	1	2	6	REDc	REDc	4025	52185	140	124	251	7	3	203	203	12.82	190	190	12.25	50.0	16.9	0.0	13	13	16.57
31	1	1	2	7	REG	REG	4265	52185	162	180	251	14	3	234	269	90.90	189	190	12.37	71.7	60.0	0.0	45	80	18.92
32	1	1	2	8	REG	REG	4515	52175	162	180	251	11	3	219	256	85.83	190	189	10.91	71.7	55.0	0.0	29	66	20.07
33	1	1	2	9	REGat	REGat	4770	52170	154	161	270	9	3	214	227	41.13	190	189	11.11	65.8	51.6	0.0	24	37	19.27
34	1	1	2	10	REGat	REGat	5042	52175	162	182	251	15	3	205	222	38.87	189	190	10.85	63.2	47.3	0.0	16	33	18.90
35	1	1	2	11	REGac	REGac	5270	52170	150	149	270	9	1	209	224	41.90	192	192	11.60	59.1	43.0	0.0	17	32	18.02
36	1	1	2	12	REGac	REGac	5525	52185	162	180	251	8	3	211	227	42.92	192	193	11.45	62.2	45.0	0.0	19	35	18.42
37	1	1	2	13	REGgg	REGgg	5780	52180	150	149	270	5	1	197	197	13.41	191	192	12.42	28.2	7.4	0.0	6	6	15.87
38	1	1	2	14	REGgg	REGgg	6030	52180	150	149	270	5	1	199	200	13.83	193	192	11.50	36.9	11.4	0.0	6	7	17.30
39	1	1	2	15	REGtg	REGtg	6290	52170	150	149	270	16	1	198	199	12.98	193	193	11.53	30.9	10.1	0.0	5	6	17.17
40	1	1	2	16	REGtg	REGtg	6530	52170	150	149	270	8	1	197	198	15.57	191	192	13.51	27.5	6.0	0.0	6	7	14.58
41	1	1	2	17	REGcg	REGcg	6780	52180	150	149	270	5	1	194	197	50.71	191	191	11.09	22.8	2.0	0.0	3	6	17.49
42	1	1	2	18	REGcg	REGcg	7030	52180	150	149	270	5	1	194	195	12.00	191	192	14.01	18.8	1.3	0.0	3	4	13.84
43	1	1	2	19	D143N (RGN)	D143N (RGN)	7280	52170	150	149	270	8	1	193	194	11.74	192	205	186.20	0.0	0.0	0.0	1	2	1.04
44	1	1	2	20	D143N (RGN)	D143N (RGN)	7530	52170	150	149	270	8	1	193	194	13.70	194	194	12.36	12.8	4.0	0.0	0	0	15.62
45	1	1	2	21	D143N (RGN)t	D143N (RGN)t	7780	52180	150	149	270	5	1	196	200	34.94	190	191	12.01	32.9	12.8	0.0	6	10	16.33
46	1	1	2	22	D143N (RGN)t	D143N (RGN)t	8030	52170	150	149	270	8	1	199	200	14.75	190	191	12.16	40.9	14.1	0.0	9	10	16.37
47	1	1	2	23	D143N (RGN)c	D143N (RGN)c	8280	52170	150	149	270	8	1	196	196	13.50	193	193	11.29	28.2	8.7	0.0	3	3	17.37
48	1	1	2	24	D143N (RGN)c	D143N (RGN)c	8540	52170	150	149	270	16	1	194	195	14.02	191	191	10.98	28.9	8.7	0.0	3	4	17.67
49	1	1	3	1	D143V (RGV)	D143V (RGV)	2780	52440	150	149	270	4	1	198	199	14.02	192	192	12.62	32.9	9.4	0.0	6	7	15.69
50	1	1	3	2	D143V (RGV)	D143V (RGV)	3030	52440	150	149	270	4	1	200	201	13.72	192	193	12.60	35.6	14.8	0.0	8	9	15.88
51	1	1	3	3	RGE-1 (GAA)	RGE-1 (GAA)	3280	52440	150	149	270	4	1	193	195	12.38	190	191	10.74	28.9	9.4	0.0	3	5	17.96
52	1	1	3	4	RGE-1 (GAA)	RGE-1 (GAA)	3540	52440	150	149	270	14	1	195	195	11.56	191	192	12.73	24.2	2.7	0.0	4	4	15.32
53	1	1	3	5	RGEc	RGEc	3780	52440	150	149	270	4	1	200	199	12.13	191	193	12.27	40.3	10.7	0.0	9	8	16.30
54	1	1	3	6	RGEc	RGEc	4030	52440	150	149	270	4	1	196	196	11.76	191	192	11.30	28.9	6.0	0.0	5	5	17.35
55	1	1	3	7	L144WT	L144WT	4267	52427	176	214	251	16	3	320	504	320.44	192	192	11.46	94.9	91.1	0.0	128	312	27.93
56	1	1	3	8	L144WT	L144WT	4523	52422	182	233	171	18	3	286	462	284.35	192	192	11.58	96.6	88.8	0.0	94	270	24.71
57	1	1	3	9	L144g	L144g	4760	52440	150	149	270	15	1	199	200	13.14	192	194	50.61	0.0	0.0	0.0	7	8	3.93
58	1	1	3	10	L144g	L144g	5047	52436	162	180	251	20	3	199	202	20.77	190	191	11.67	43.9	21.7	0.0	9	12	17.06
59	1	1	3	11	L144a	L144a	5265	52435	162	180	251	13	3	210	232	60.00	193	192	11.45	56.1	42.2	0.0	17	39	18.34
60	1	1	3	12	L144a	L144a	5515	52445	162	180	251	13	3	214	239	62.78	192	192	11.29	63.3	48.3	0.0	22	47	18.95
61	1	1	3	13	V144	V144	5765	52455	168	192	251	18	3	205	341	231.35	191	191	11.97	54.2	43.2	0.0	14	150	17.13
62	1	1	3	14	V144	V144	6015	52455	154	164	251	18	3	213	288	136.12	191	191	10.81	59.8	50.0	0.0	22	97	19.70
63	1	1	3	15	S144	S144	6284	52447	150	155	251	9	3	199	199	12.63	192	193	11.66	35.5	12.3	0.0	7	7	17.06
64	1	1	3	16	S144	S144	6520	52440	150	149	270	5	1	200	201	14.01	192	193	11.45	41.6	17.4	0.0	8	9	17.47
65	1	1	3	17	H146WT	H146WT	6775	52445	162	180	251	4	3	233	346	243.37	191	192	19.98	72.8	52.2	0.0	42	155	11.66
66	1	1	3	18	H146WT	H146WT	7025	52435	154	164	251	5	3	232	356	237.22	191	190	11.49	81.7	67.7	0.0	41	165	20.18
67	1	1	3	19	R146	R146	7272	52448	154	162	270	8	3	202	220	43.45	192	192	11.46	46.9	34.0	0.0	10	28	17.63
68	1	1	3	20	R146	R146	7522	52447	148	151	251	8	3	209	229	50.28	193	194	12.02	54.3	41.7	0.0	16	36	17.39
69	1	1	3	21	L146=H146t	L146=H146t	7775	52455	154	164	251	14	3	201	205	22.40	192	193	11.46	44.5	25.0	0.0	9	13	17.53
70	1	1	3	22	L146=H146t	L146=H146t	8024	52445	154	164	251	5	3	204	217	36.30	191	191	11.75	51.8	39.0	0.0	13	26	17.36
71	1	1	3	23	P146	P146	8281	52452	168	195	251	11	3	200	203	17.87	193	193	12.29	36.4	20.5	0.0	7	10	16.27
72	1	1	3	24	P146	P146	8530	52450	150	149	270	9	1	201	206	19.30	193	194	11.18	43.6	24.2	0.0	8	13	17.98
73	1	1	4	1	L147WT	L147WT	2780	52674	182	232	171	31	3	348	428	224.15	192	193	12.57	97.8	91.4	0.0	156	236	27.69
74	1	1	4	2	L147WT	L147WT	3027	52685	176	212	251	20	3	367	456	256.37	192	192	11.75	96.2	91.5	0.0	175	264	31.23
75	1	1	4	3	P147	P147	3290	52690	162	177	270	20	4	217	230	41.58	194	221	424.15	0.0	0.0	0.0	23	36	0.51
76	1	1	4	4	P147	P147	3535	52690	168	196	270	17	3	211	220	32.00	194	194	12.67	56.1	38.3	0.0	17	26	16.66
77	1	1	4	5	P147a	P147a	3779	52685	162	186	251	19	3	213	234	58.57	194	193	12.43	57.5	45.2	0.0	19	40	17.14
78	1	1	4	6	P147a	P147a	4022	52685	162	182	251	20	3	207	223	42.04	191	191	12.62	57.7	41.2	0.0	16	32	16.40
79	1	1	4	7	Oligo HIV Y115	Oligo HIV Y115	4265	52690	162	184	270	18	3	200	200	14.17	191	191	10.98	43.5	16.8	0.0	9	9	18.21
80	1	1	4	8	Oligo HIV Y115	Oligo HIV Y115	4510	52700	150	149	270	16	1	199	199	13.53	191	192	15.21	30.2	6.0	0.0	8	8	13.09
81	1	1	4	9	Oligo HIV M184a	Oligo HIV M184a	4780	52700	150	149	270	7	1	200	200	11.42	191	192	13.58	34.2	4.7	0.0	9	9	14.73
82	1	1	4	10	Oligo HIV M184a	Oligo HIV M184a	5030	52700	150	149	270	7	1	199	198	13.01	189	191	18.89	22.1	1.3	0.0	10	9	10.53
83	1	1	4	11	C - (H2O+S.S.)	C - (H2O+S.S.)	5270	52700	150	149	270	7	1	191	192	11.56	190	192	11.21	19.5	4.0	0.0	1	2	17.03
84	1	1	4	12	C - (H2O+S.S.)	C - (H2O+S.S.)	5520	52700	150	149	270	7	1	190	191	11.80	192	192	11.02	13.4	2.7	0.0	-1	0	17.25
85	1	1	4	13	C - (H2O+S.S.)	C - (H2O+S.S.)	5770	52710	150	149	270	7	1	190	191	10.71	190	191	11.46	17.4	2.0	0.0	0	1	16.58
86	1	1	4	14	C - (H2O+S.S.)	C - (H2O+S.S.)	6020	52710	150	149	270	7	1	194	193	12.01	190	190	11.84	22.8	5.4	0.0	4	3	16.39
87	1	1	4	15	C - (H2O+S.S.)	C - (H2O+S.S.)	6280	52700	150	149	270	7	1	189	189	10.40	193	192	11.86	5.4	0.0	0.0	-3	-3	15.93
88	1	1	4	16	C - (H2O+S.S.)	C - (H2O+S.S.)	6520	52700	150	149	270	7	1	192	192	12.65	193	194	10.92	16.8	4.7	0.0	0	0	17.58
89	1	1	4	17	C - (H2O+S.S.)	C - (H2O+S.S.)	6780	52700	150	149	270	7	1	193	192	11.47	192	192	11.79	16.1	1.3	0.0	1	0	16.37
90	1	1	4	18	C - (H2O+S.S.)	C - (H2O+S.S.)	7020	52700	150	149	270	7	1	190	191	11.92	192	191	11.49	12.8	4.0	0.0	-1	0	16.54
91	1	1	4	19	C - (H2O+S.S.)	C - (H2O+S.S.)	7260	52710	150	149	270	16	1	193	192	11.71	192	191	12.62	14.1	1.3	0.0	1	0	15.29
92	1	1	4	20	C - (H2O+S.S.)	C - (H2O+S.S.)	7520	52700	150	149	270	7	1	194	196	31.97	192	193	12.28	20.1	2.0	0.0	2	4	15.79
93	1	1	4	21	C - (H2O+S.S.)	C - (H2O+S.S.)	7770	52710	150	149	270	7	1	194	193	11.72	193	193	11.93	15.4	1.3	0.0	1	0	16.26
94	1	1	4	22	C - (H2O+S.S.)	C - (H2O+S.S.)	8020	52712	168	194	251	10	3	195	204	92.48	190	191	12.17	23.2	5.2	0.0	5	14	16.03
95	1	1	4	23	CIF	CIF	8285	52694	190	256	171	13	3	420	568	395.53	190	190	12.17	96.5	93.4	0.0	230	378	34.51
96	1	1	4	24	CIF	CIF	8522	52697	196	272	171	9	3	347	473	321.70	194	208	114.47	61.0	31.6	0.0	153	279	3.03
END DATA
