# Supplementary material for: Microarray-based identification of antigenic variants of foot-and-mouth disease virus: a bioinformatics quality assessment
Source: BMC Genomics. 2006 May 18;7:117. doi: 10.1186/1471-2164-7-117 (PMC1481559; doi:10.1186/1471-2164-7-117)
Supplement: Additional File 1 — They are obtained using the Agilent and Scan Array Express (Perkin Elmer Life Sciences) analysis software for reading and quantifying the hybridization images. [file 1471-2164-7-117-S1.zip › I-5-pRGD-1-2C.csv]

BEGIN HEADER
PerkinElmer Life Sciences.
ScanArrayCSVFileFormat	2.00
ScanArray Express	2.00
Number_of_Columns	26
END HEADER
BEGIN GENERAL INFO
DateTime	2005/01/25 16:26
GalFile	D:\303\AFTOCHIP\AFTOCHIP 2.1\ARCHIVO GAL AFTOCHIP 2.1.gal
Scanner	Model: Serial No.:
User Name	303
Computer Name
Protocol	Easy Quant
Quantitation Method	Adaptive Circle
Quality Confidence Calculation	SignalToNoise
User comments
Image Origin	0	0
Temperature	0
Laser Powers	0
Laser On Time	0
PMT Voltages	0
END GENERAL INFO
BEGIN QUANTITATION PARAMETERS
Min Percentile	50
Max Percentile	200
END QUANTITATION PARAMETERS
BEGIN QUALITY MEASUREMENTS
Min Signal To Noise	3
END QUALITY MEASUREMENTS
BEGIN ARRAY PATTERN INFO
Units	µm
Array Rows	1
Array Columns	1
Spot Rows	4
Spot Columns	24
Array Row Spacing	4500.000000
Array Column Spacing	4500.000000
Spot Row Spacing	259.000000
Spot Column Spacing	250.000000
Spot Diameter	150
Interstitial	0
Spots Per Array	96
Total Spots	96
END ARRAY PATTERN INFO
BEGIN IMAGE INFO
ImageID	Channel	Image	Fluorophore	Barcode	Units	X Units Per Pixel	Y Units Per Pixel	X Offset	Y Offset	Status
-1	CH1	D:\303\AFTOCHIP\AFTOCHIP 2.1\Celia\2ª Celia 1ª impresión\Chip 5 pRGD pRED H53ºC L45ºC 0,2 pm_SLOT01_S01.tif	Unknown	Unknown	µm	10.000000	10.000000	0.000000	0.000000	Control Image
END IMAGE INFO
BEGIN NORMALIZATION INFO
Normalization Method	LOWESS
END NORMALIZATION INFO
BEGIN DATA
Index	Array Row	Array Column	Spot Row	Spot Column	Name	ID	X	Y	Diameter	F Pixels	B Pixels	Footprint	Flags	Ch1 Median	Ch1 Mean	Ch1 SD	Ch1 B Median	Ch1 B Mean	Ch1 B SD	Ch1 % > B + 1 SD	Ch1 % > B + 2 SD	Ch1 F % Sat.	Ch1 Median - B	Ch1 Mean - B	Ch1 SignalNoiseRatio
1	1	1	1	1	CIF	CIF	2814	26890	184	238	150	8	3	410	472	347.72	191	191	12.05	94.1	90.8	0.0	219	281	34.02
2	1	1	1	2	CIF	CIF	3062	26894	176	216	251	23	3	446	574	469.32	190	192	12.20	97.2	95.8	0.0	256	384	36.55
3	1	1	1	3	S139WT	S139WT	3328	26891	170	200	251	58	3	200	210	36.74	189	189	11.28	47.5	30.5	0.0	11	21	17.73
4	1	1	1	4	S139WT	S139WT	3581	26891	170	201	251	83	3	203	214	41.89	190	190	10.95	56.7	33.8	0.0	13	24	18.54
5	1	1	1	5	G139	G139	3840	26893	148	148	251	114	3	195	202	20.52	191	191	10.42	39.2	21.6	0.0	4	11	18.71
6	1	1	1	6	G139	G139	4075	26893	162	180	251	120	4	196	200	22.22	191	210	183.64	0.0	0.0	0.0	5	9	1.07
7	1	1	1	7	G139t	G139t	4306	26880	150	154	230	121	3	198	200	18.04	191	191	12.04	35.1	18.2	0.0	7	9	16.44
8	1	1	1	8	G139t	G139t	4556	26883	150	155	251	141	3	198	200	17.22	187	189	12.40	43.9	20.6	0.0	11	13	15.97
9	1	1	1	9	G139c	G139c	4819	26892	148	148	251	155	3	190	190	12.73	190	190	12.55	13.5	2.0	0.0	0	0	15.14
10	1	1	1	10	G139c	G139c	5073	26885	162	180	251	158	3	193	194	14.75	191	191	11.78	23.3	4.4	0.0	2	3	16.39
11	1	1	1	11	I139	I139	5325	26887	150	156	251	160	3	193	194	13.49	188	188	10.43	34.0	15.4	0.0	5	6	18.51
12	1	1	1	12	I139	I139	5581	26879	150	152	251	251	3	191	192	11.77	190	190	11.06	19.1	6.6	0.0	1	2	17.27
13	1	1	1	13	N139	N139	5813	26883	150	154	251	253	3	194	195	15.82	192	191	12.96	24.7	7.8	0.0	2	3	14.97
14	1	1	1	14	N139	N139	6070	26890	150	149	230	281	3	194	195	12.36	191	192	12.10	22.8	6.0	0.0	3	4	16.03
15	1	1	1	15	T139	T139	6345	26877	150	156	251	18	3	205	216	41.46	191	190	12.03	51.3	35.3	0.0	14	25	17.04
16	1	1	1	16	T139	T139	6580	26884	150	154	251	3	3	201	216	41.27	189	190	11.27	50.0	36.4	0.0	12	27	17.84
17	1	1	1	17	RGD-WT1	RGD-WT1	6820	26905	176	216	251	345	3	440	558	344.15	190	190	11.08	100.0	100.0	0.0	250	368	39.73
18	1	1	1	18	RGD-WT1	RGD-WT1	7052	26899	184	236	171	347	3	444	551	351.05	187	188	12.59	100.0	97.5	0.0	257	364	35.27
19	1	1	1	19	RRD	RRD	7333	26886	170	202	251	7	3	193	201	28.74	189	189	11.35	28.2	16.3	0.0	4	12	17.01
20	1	1	1	20	RRD	RRD	7581	26889	170	201	251	7	3	196	202	28.16	191	191	12.47	30.8	14.4	0.0	5	11	15.72
21	1	1	1	21	RRDt	RRDt	7830	26875	162	184	251	438	3	205	241	80.25	192	193	12.81	51.6	37.5	0.0	13	49	16.00
22	1	1	1	22	RRDt	RRDt	8074	26877	170	202	251	432	3	209	242	81.43	192	193	12.03	57.4	36.1	0.0	17	50	17.38
23	1	1	1	23	RRDc	RRDc	8324	26875	170	206	251	459	3	195	202	32.49	192	191	12.43	26.7	12.6	0.0	3	10	15.68
24	1	1	1	24	RRDc	RRDc	8558	26874	176	216	251	474	3	195	209	44.48	191	191	12.63	34.3	17.1	0.0	4	18	15.44
25	1	1	2	1	RED	RED	2819	27150	176	219	230	8	3	194	201	25.01	189	190	11.99	33.3	14.6	0.0	5	12	16.18
26	1	1	2	2	RED	RED	3070	27143	176	217	251	18	3	198	208	35.53	190	191	12.96	41.0	19.8	0.0	8	18	15.28
27	1	1	2	3	REDt	REDt	3333	27142	162	182	251	57	3	192	192	11.34	190	190	12.01	15.9	2.7	0.0	2	2	15.99
28	1	1	2	4	REDt	REDt	3583	27134	148	152	251	79	3	198	198	12.88	191	191	11.28	36.2	12.5	0.0	7	7	17.56
29	1	1	2	5	REDc	REDc	3839	27140	134	121	294	107	3	195	195	11.70	189	190	10.38	36.4	10.7	0.0	6	6	18.78
30	1	1	2	6	REDc	REDc	4081	27137	150	154	251	120	3	194	195	13.03	190	191	12.58	26.6	8.4	0.0	4	5	15.42
31	1	1	2	7	REG	REG	4310	27133	150	154	251	120	3	195	196	13.03	190	190	11.32	28.6	10.4	0.0	5	6	17.22
32	1	1	2	8	REG	REG	4567	27129	150	154	251	147	3	194	195	13.87	190	189	12.39	27.9	9.1	0.0	4	5	15.66
33	1	1	2	9	REGat	REGat	4831	27140	150	148	230	182	3	191	192	12.49	192	193	22.11	2.0	0.0	0.0	0	0	8.64
34	1	1	2	10	REGat	REGat	5087	27140	156	167	230	209	3	191	191	11.67	190	191	12.22	12.6	3.6	0.0	1	1	15.63
35	1	1	2	11	REGac	REGac	5331	27140	150	148	230	225	3	195	195	12.69	190	190	11.83	27.7	8.1	0.0	5	5	16.48
36	1	1	2	12	REGac	REGac	5582	27154	150	157	251	247	3	195	195	13.09	191	191	12.05	25.5	5.7	0.0	4	4	16.18
37	1	1	2	13	REGgg	REGgg	5810	27150	184	241	150	245	3	251	271	73.26	190	191	13.07	86.3	76.8	0.0	61	81	19.20
38	1	1	2	14	REGgg	REGgg	6067	27157	184	236	171	273	3	255	279	92.54	190	189	11.77	84.7	76.7	0.0	65	89	21.67
39	1	1	2	15	REGtg	REGtg	6340	27125	162	184	251	317	3	194	195	15.27	191	190	11.30	28.3	10.3	0.0	3	4	17.17
40	1	1	2	16	REGtg	REGtg	6585	27128	162	182	251	333	3	195	196	15.83	190	191	11.33	31.9	13.7	0.0	5	6	17.20
41	1	1	2	17	REGcg	REGcg	6815	27127	150	156	251	335	3	198	201	21.07	190	190	11.94	40.4	19.9	0.0	8	11	16.58
42	1	1	2	18	REGcg	REGcg	7057	27132	150	153	251	326	3	197	200	18.63	189	189	12.52	41.2	17.6	0.0	8	11	15.73
43	1	1	2	19	D143N (RGN)	D143N (RGN)	7328	27136	150	157	251	389	3	199	239	108.69	191	191	14.11	36.9	27.4	0.0	8	48	14.10
44	1	1	2	20	D143N (RGN)	D143N (RGN)	7580	27135	162	184	251	412	3	199	243	110.69	190	190	12.30	42.9	29.3	0.0	9	53	16.18
45	1	1	2	21	D143N (RGN)t	D143N (RGN)t	7826	27143	170	202	251	429	3	215	286	152.00	190	191	11.89	68.8	51.5	0.0	25	96	18.09
46	1	1	2	22	D143N (RGN)t	D143N (RGN)t	8076	27141	170	200	251	450	3	208	283	166.43	191	192	13.43	54.0	39.5	0.0	17	92	15.49
47	1	1	2	23	D143N (RGN)c	D143N (RGN)c	8322	27144	176	216	251	457	3	195	221	88.78	193	192	10.51	32.4	18.5	0.0	2	28	18.55
48	1	1	2	24	D143N (RGN)c	D143N (RGN)c	8564	27147	170	202	251	480	3	196	221	79.41	191	193	11.68	36.6	18.8	0.0	5	30	16.79
49	1	1	3	1	D143V (RGV)	D143V (RGV)	2820	27399	170	198	251	2	3	237	292	133.15	189	189	12.04	83.8	68.2	0.0	48	103	19.69
50	1	1	3	2	D143V (RGV)	D143V (RGV)	3063	27380	170	198	230	23	3	236	298	159.95	192	192	12.59	68.7	60.6	0.0	44	106	18.74
51	1	1	3	3	RGE-1 (GAA)	RGE-1 (GAA)	3340	27400	176	221	230	59	3	198	241	119.39	190	190	12.04	40.3	26.2	0.0	8	51	16.45
52	1	1	3	4	RGE-1 (GAA)	RGE-1 (GAA)	3594	27390	170	198	230	85	3	200	242	109.03	190	191	11.43	46.5	30.8	0.0	10	52	17.49
53	1	1	3	5	RGEc	RGEc	3844	27400	162	184	230	106	3	207	220	38.27	189	189	11.36	59.8	44.6	0.0	18	31	18.23
54	1	1	3	6	RGEc	RGEc	4086	27396	156	166	251	120	3	210	222	38.62	190	191	11.42	59.0	47.0	0.0	20	32	18.39
55	1	1	3	7	L144WT	L144WT	4315	27406	176	212	251	120	3	730	1095	891.60	190	191	15.18	99.1	98.6	0.0	540	905	48.08
56	1	1	3	8	L144WT	L144WT	4562	27405	176	216	251	137	3	643	1016	969.00	187	188	11.19	98.6	96.8	0.0	456	829	57.45
57	1	1	3	9	L144g	L144g	4839	27405	184	236	171	185	3	207	266	169.83	189	190	11.54	61.9	41.1	0.0	18	77	17.94
58	1	1	3	10	L144g	L144g	5086	27396	184	238	171	203	3	204	290	214.58	189	189	11.76	55.0	42.0	0.0	15	101	17.34
59	1	1	3	11	L144a	L144a	5332	27396	162	178	251	220	3	207	330	282.57	191	191	11.04	54.5	45.5	0.0	16	139	18.75
60	1	1	3	12	L144a	L144a	5583	27406	162	180	251	242	3	210	333	289.38	189	191	12.03	63.3	46.1	0.0	21	144	17.46
61	1	1	3	13	V144	V144	5816	27417	176	214	251	247	3	245	622	728.25	192	192	11.60	82.7	71.5	0.0	53	430	21.13
62	1	1	3	14	V144	V144	6065	27409	176	220	251	266	3	241	510	548.28	188	188	11.33	82.3	73.6	0.0	53	322	21.27
63	1	1	3	15	S144	S144	6335	27388	176	216	251	306	3	207	275	140.47	192	192	11.87	58.3	43.5	0.0	15	83	17.44
64	1	1	3	16	S144	S144	6592	27395	162	182	251	335	3	214	301	172.01	192	193	24.92	48.9	35.7	0.0	22	109	8.59
65	1	1	3	17	H146WT	H146WT	6829	27395	168	194	251	343	4	207	395	506.18	192	231	449.23	12.4	9.8	0.0	15	203	0.46
66	1	1	3	18	H146WT	H146WT	7066	27394	162	180	251	351	3	214	416	470.85	191	191	12.34	61.1	47.2	0.0	23	225	17.34
67	1	1	3	19	R146	R146	7333	27400	156	167	230	383	3	207	274	142.60	190	191	11.51	55.7	45.5	0.0	17	84	17.98
68	1	1	3	20	R146	R146	7580	27406	156	166	251	406	4	206	272	144.21	190	205	156.58	16.3	12.0	0.0	16	82	1.32
69	1	1	3	21	L146=H146t	L146=H146t	7826	27407	162	180	251	424	3	203	262	134.47	190	191	12.17	51.1	38.9	0.0	13	72	16.68
70	1	1	3	22	L146=H146t	L146=H146t	8072	27405	170	200	251	441	3	201	257	131.09	191	191	10.74	50.5	39.0	0.0	10	66	18.71
71	1	1	3	23	P146	P146	8327	27413	170	201	251	472	3	197	215	54.54	192	192	10.84	33.8	23.4	0.0	5	23	18.17
72	1	1	3	24	P146	P146	8567	27404	162	180	251	478	3	198	218	58.39	191	192	12.11	38.9	25.0	0.0	7	27	16.35
73	1	1	4	1	L147WT	L147WT	2810	27660	184	241	150	16	3	330	481	347.45	191	192	11.27	97.5	94.2	0.0	139	290	29.28
74	1	1	4	2	L147WT	L147WT	3060	27657	190	252	171	4	3	328	520	444.54	192	192	11.69	92.5	86.5	0.0	136	328	28.06
75	1	1	4	3	P147	P147	3341	27662	176	219	251	54	3	200	233	77.88	188	189	12.42	49.3	36.5	0.0	12	45	16.10
76	1	1	4	4	P147	P147	3595	27650	170	196	230	80	3	208	254	102.78	188	191	30.48	40.3	29.6	0.0	20	66	6.82
77	1	1	4	5	P147a	P147a	3851	27644	156	167	251	109	3	201	243	89.27	191	193	28.87	37.7	29.3	0.0	10	52	6.96
78	1	1	4	6	P147a	P147a	4088	27652	176	218	251	117	3	198	235	91.52	191	191	12.17	35.8	28.9	0.0	7	44	16.26
79	1	1	4	7	Oligo HIV Y115	Oligo HIV Y115	4336	27652	176	216	251	136	3	193	328	1045.60	191	191	11.24	25.0	11.6	0.0	2	137	17.16
80	1	1	4	8	Oligo HIV Y115	Oligo HIV Y115	4577	27652	162	182	251	147	3	194	195	13.99	190	190	11.47	31.9	11.5	0.0	4	5	16.91
81	1	1	4	9	Oligo HIV M184a	Oligo HIV M184a	4850	27652	170	200	251	190	3	195	197	13.17	190	191	16.19	20.0	3.0	0.0	5	7	12.05
82	1	1	4	10	Oligo HIV M184a	Oligo HIV M184a	5099	27641	170	201	251	211	3	195	196	13.26	190	190	11.73	37.3	8.5	0.0	5	6	16.62
83	1	1	4	11	C - (H2O+S.S.)	C - (H2O+S.S.)	5342	27647	150	153	251	225	3	189	191	10.77	191	191	13.22	9.8	2.0	0.0	-1	0	14.30
84	1	1	4	12	C - (H2O+S.S.)	C - (H2O+S.S.)	5587	27644	162	180	251	241	3	191	192	13.47	190	190	11.87	21.1	2.2	0.0	1	2	16.09
85	1	1	4	13	C - (H2O+S.S.)	C - (H2O+S.S.)	5820	27649	150	148	251	245	3	189	189	11.67	192	193	10.70	11.5	3.4	0.0	-2	-2	17.67
86	1	1	4	14	C - (H2O+S.S.)	C - (H2O+S.S.)	6078	27646	150	157	251	274	3	193	193	10.95	190	191	11.56	20.4	3.2	0.0	3	3	16.69
87	1	1	4	15	C - (H2O+S.S.)	C - (H2O+S.S.)	6338	27650	150	150	230	304	3	193	197	40.21	191	192	11.47	20.7	6.0	0.0	2	6	16.83
88	1	1	4	16	C - (H2O+S.S.)	C - (H2O+S.S.)	6590	27646	150	154	251	327	3	191	191	11.81	192	194	26.87	1.3	0.0	0.0	0	0	7.11
89	1	1	4	17	C - (H2O+S.S.)	C - (H2O+S.S.)	6836	27650	150	154	230	345	3	190	191	11.22	191	195	33.72	0.6	0.0	0.0	0	0	5.63
90	1	1	4	18	C - (H2O+S.S.)	C - (H2O+S.S.)	7071	27655	150	154	251	308	3	191	191	12.27	190	190	12.35	18.8	2.6	0.0	1	1	15.46
91	1	1	4	19	C - (H2O+S.S.)	C - (H2O+S.S.)	7342	27662	150	154	251	392	3	192	192	11.23	191	191	10.93	20.1	1.9	0.0	1	1	17.56
92	1	1	4	20	C - (H2O+S.S.)	C - (H2O+S.S.)	7577	27657	150	154	251	314	3	193	192	11.91	191	191	11.92	18.2	3.2	0.0	2	1	16.20
93	1	1	4	21	C - (H2O+S.S.)	C - (H2O+S.S.)	7828	27667	150	153	251	420	3	191	192	12.55	190	191	12.58	19.0	2.0	0.0	1	2	15.18
94	1	1	4	22	C - (H2O+S.S.)	C - (H2O+S.S.)	8074	27670	150	154	230	437	3	193	194	11.88	190	190	11.06	26.6	5.8	0.0	3	4	17.46
95	1	1	4	23	CIF	CIF	8318	27680	176	219	230	469	3	406	697	740.42	192	192	12.18	97.3	92.7	0.0	214	505	33.32
96	1	1	4	24	CIF	CIF	8561	27685	190	256	171	467	3	424	647	687.66	190	190	12.95	93.8	91.0	0.0	234	457	32.75
END DATA
