# Supplementary material for: Microarray-based identification of antigenic variants of foot-and-mouth disease virus: a bioinformatics quality assessment
Source: BMC Genomics. 2006 May 18;7:117. doi: 10.1186/1471-2164-7-117 (PMC1481559; doi:10.1186/1471-2164-7-117)
Supplement: Additional File 1 — They are obtained using the Agilent and Scan Array Express (Perkin Elmer Life Sciences) analysis software for reading and quantifying the hybridization images. [file 1471-2164-7-117-S1.zip › I-5-pRGD-2-2C.csv]

BEGIN HEADER
PerkinElmer Life Sciences.
ScanArrayCSVFileFormat	2.00
ScanArray Express	2.00
Number_of_Columns	26
END HEADER
BEGIN GENERAL INFO
DateTime	2005/02/03 13:21
GalFile	D:\303\AFTOCHIP\AFTOCHIP 2.1\Generalidades Aftochip 2.1\ARCHIVO GAL AFTOCHIP 2.1.gal
Scanner	Model: Serial No.:
User Name	303
Computer Name
Protocol	Easy Quant
Quantitation Method	Adaptive Circle
Quality Confidence Calculation	SignalToNoise
User comments
Image Origin	0	0
Temperature	0
Laser Powers	0
Laser On Time	0
PMT Voltages	0
END GENERAL INFO
BEGIN QUANTITATION PARAMETERS
Min Percentile	50
Max Percentile	200
END QUANTITATION PARAMETERS
BEGIN QUALITY MEASUREMENTS
Min Signal To Noise	3
END QUALITY MEASUREMENTS
BEGIN ARRAY PATTERN INFO
Units	µm
Array Rows	1
Array Columns	1
Spot Rows	4
Spot Columns	24
Array Row Spacing	4500.000000
Array Column Spacing	4500.000000
Spot Row Spacing	251.000000
Spot Column Spacing	250.000000
Spot Diameter	150
Interstitial	0
Spots Per Array	96
Total Spots	96
END ARRAY PATTERN INFO
BEGIN IMAGE INFO
ImageID	Channel	Image	Fluorophore	Barcode	Units	X Units Per Pixel	Y Units Per Pixel	X Offset	Y Offset	Status
-1	CH1	D:\303\AFTOCHIP\AFTOCHIP 2.1\Celia\2ª Celia 1ª impresión\Chip 5 pRGD pRED H53ºC L45ºC 0,2 pm_SLOT01_S01.tif	Unknown	Unknown	µm	10.000000	10.000000	0.000000	0.000000	Control Image
END IMAGE INFO
BEGIN NORMALIZATION INFO
Normalization Method	LOWESS
END NORMALIZATION INFO
BEGIN DATA
Index	Array Row	Array Column	Spot Row	Spot Column	Name	ID	X	Y	Diameter	F Pixels	B Pixels	Footprint	Flags	Ch1 Median	Ch1 Mean	Ch1 SD	Ch1 B Median	Ch1 B Mean	Ch1 B SD	Ch1 % > B + 1 SD	Ch1 % > B + 2 SD	Ch1 F % Sat.	Ch1 Median - B	Ch1 Mean - B	Ch1 SignalNoiseRatio
1	1	1	1	1	CIF	CIF	11811	26998	150	152	230	1118	3	501	628	529.89	191	192	13.17	99.3	97.4	0.0	310	437	38.05
2	1	1	1	2	CIF	CIF	12061	27005	150	154	251	1102	3	511	642	567.72	190	190	11.15	98.1	96.1	0.0	321	452	45.83
3	1	1	1	3	S139WT	S139WT	12309	27021	150	152	230	1012	3	205	214	35.96	190	191	11.32	63.2	35.5	0.0	15	24	18.11
4	1	1	1	4	S139WT	S139WT	12545	27014	150	152	230	1016	3	205	215	40.35	192	193	11.63	51.3	29.6	0.0	13	23	17.63
5	1	1	1	5	G139	G139	12795	27028	150	156	230	995	3	201	209	36.52	192	193	12.47	35.9	17.9	0.0	9	17	16.12
6	1	1	1	6	G139	G139	13039	27014	150	155	230	997	3	199	210	34.52	188	188	11.63	49.7	31.0	0.0	11	22	17.11
7	1	1	1	7	G139t	G139t	13246	27028	150	157	230	1011	3	203	350	1183.44	190	191	12.92	50.3	21.0	0.0	13	160	15.72
8	1	1	1	8	G139t	G139t	13551	27032	150	152	230	778	3	200	201	16.76	190	192	12.68	42.8	15.8	0.0	10	11	15.77
9	1	1	1	9	G139c	G139c	13797	27033	150	154	230	734	3	193	195	10.94	194	194	14.04	11.0	0.0	0.0	0	1	13.75
10	1	1	1	10	G139c	G139c	14047	27040	150	154	230	684	3	202	203	15.36	197	199	13.44	24.7	11.0	0.0	5	6	15.03
11	1	1	1	11	I139	I139	14306	27038	160	177	230	631	3	211	212	15.12	211	213	19.06	10.2	1.1	0.0	0	1	11.07
12	1	1	1	12	I139	I139	14565	27033	150	156	230	581	3	218	218	13.95	216	217	15.18	16.7	3.2	0.0	2	2	14.36
13	1	1	1	13	N139	N139	14779	27032	150	152	230	563	3	215	216	13.81	214	215	15.69	13.2	2.0	0.0	1	2	13.70
14	1	1	1	14	N139	N139	15131	27029	150	152	230	441	3	197	200	17.62	216	224	30.00	2.6	0.0	0.0	-18	-15	6.57
15	1	1	1	15	T139	T139	15314	27039	150	155	230	439	3	199	205	22.55	195	195	13.11	30.3	14.2	0.0	4	10	15.18
16	1	1	1	16	T139	T139	15551	27032	150	152	230	407	3	204	207	18.77	197	198	12.34	32.9	16.4	0.0	7	10	16.54
17	1	1	1	17	RGD-WT1	RGD-WT1	15815	27022	162	182	230	356	3	374	458	249.37	195	195	12.29	100.0	100.0	0.0	179	263	30.43
18	1	1	1	18	RGD-WT1	RGD-WT1	16064	27022	176	216	230	229	3	364	414	242.74	197	198	12.46	92.6	89.4	0.0	167	217	29.22
19	1	1	1	19	RRD	RRD	16307	27043	150	154	230	256	3	204	211	28.97	196	196	11.93	41.6	21.4	0.0	8	15	17.10
20	1	1	1	20	RRD	RRD	16554	27029	150	155	230	220	3	198	205	28.50	195	196	12.26	34.2	16.1	0.0	3	10	16.15
21	1	1	1	21	RRDt	RRDt	16801	27036	150	155	230	172	3	203	212	33.74	193	193	11.95	46.5	25.8	0.0	10	19	16.98
22	1	1	1	22	RRDt	RRDt	17047	27026	150	155	230	135	3	206	215	34.53	194	194	12.49	47.7	24.5	0.0	12	21	16.50
23	1	1	1	23	RRDc	RRDc	17308	27036	150	157	230	74	3	199	202	20.56	196	196	11.96	22.3	10.2	0.0	3	6	16.64
24	1	1	1	24	RRDc	RRDc	17572	27029	150	152	230	24	3	203	207	23.22	199	198	12.39	26.3	13.8	0.0	4	8	16.38
25	1	1	2	1	RED	RED	11804	27284	150	154	230	1078	3	193	202	31.97	191	191	13.66	22.1	11.7	0.0	2	11	14.13
26	1	1	2	2	RED	RED	12054	27291	150	155	230	1063	3	195	202	29.27	191	191	12.40	28.4	12.9	0.0	4	11	15.73
27	1	1	2	3	REDt	REDt	12302	27263	150	153	230	964	3	195	195	11.85	192	191	11.78	29.4	3.3	0.0	3	3	16.55
28	1	1	2	4	REDt	REDt	12538	27270	150	150	230	959	3	196	197	13.02	191	192	11.08	28.0	11.3	0.0	5	6	17.69
29	1	1	2	5	REDc	REDc	12788	27263	150	153	230	951	3	194	195	12.67	191	191	10.79	28.1	9.8	0.0	3	4	17.97
30	1	1	2	6	REDc	REDc	13031	27263	150	154	230	945	3	192	192	10.87	188	188	10.97	29.2	3.9	0.0	4	4	17.50
31	1	1	2	7	REG	REG	13299	27270	150	148	230	810	3	196	197	13.10	193	194	10.87	28.4	10.1	0.0	3	4	18.03
32	1	1	2	8	REG	REG	13558	27279	150	152	230	763	3	195	196	12.68	193	193	11.61	21.1	6.6	0.0	2	3	16.80
33	1	1	2	9	REGat	REGat	13811	27268	150	152	230	721	3	194	193	11.79	193	193	11.36	18.4	2.0	0.0	1	0	17.08
34	1	1	2	10	REGat	REGat	14047	27262	150	153	230	689	3	197	198	12.31	197	197	12.37	17.0	2.6	0.0	0	1	15.93
35	1	1	2	11	REGac	REGac	14308	27275	150	156	251	626	3	224	223	15.47	212	213	19.39	33.3	2.6	0.0	12	11	11.55
36	1	1	2	12	REGac	REGac	14561	27283	150	154	230	573	3	224	224	12.72	221	220	13.82	18.2	3.9	0.0	3	3	16.20
37	1	1	2	13	REGgg	REGgg	14811	27279	150	152	230	529	3	265	271	49.73	213	214	13.90	90.1	76.3	0.0	52	58	19.06
38	1	1	2	14	REGgg	REGgg	15058	27279	150	152	230	485	3	293	298	42.90	219	223	23.06	99.3	83.6	0.0	74	79	12.70
39	1	1	2	15	REGtg	REGtg	15314	27279	150	155	230	434	3	197	197	10.95	196	197	11.01	14.8	3.9	0.0	1	1	17.90
40	1	1	2	16	REGtg	REGtg	15554	27272	150	157	230	400	4	200	202	12.67	196	231	419.26	0.0	0.0	0.0	4	6	0.48
41	1	1	2	17	REGcg	REGcg	15811	27269	150	152	230	350	4	200	201	14.32	199	286	1167.08	0.0	0.0	0.0	1	2	0.17
42	1	1	2	18	REGcg	REGcg	16061	27261	150	152	230	308	3	198	202	11.34	200	200	12.15	15.1	3.9	0.0	-1	2	16.30
43	1	1	2	19	D143N (RGN)	D143N (RGN)	16304	27285	150	152	251	252	3	211	226	60.67	204	207	49.98	9.9	7.9	0.0	7	22	4.22
44	1	1	2	20	D143N (RGN)	D143N (RGN)	16558	27297	150	153	230	196	3	199	213	49.67	197	197	12.49	30.7	15.7	0.0	2	16	15.93
45	1	1	2	21	D143N (RGN)t	D143N (RGN)t	16801	27296	150	155	230	156	3	205	218	57.29	197	197	11.74	39.4	20.0	0.0	8	21	17.46
46	1	1	2	22	D143N (RGN)t	D143N (RGN)t	17044	27292	150	157	230	118	3	207	223	63.14	195	194	12.05	49.7	28.0	0.0	12	28	17.17
47	1	1	2	23	D143N (RGN)c	D143N (RGN)c	17311	27300	150	148	230	53	3	203	206	22.02	195	196	12.51	38.5	18.2	0.0	8	11	16.22
48	1	1	2	24	D143N (RGN)c	D143N (RGN)c	17568	27300	150	150	230	7	3	198	206	33.87	198	199	12.17	22.0	10.0	0.0	0	8	16.27
49	1	1	3	1	D143V (RGV)	D143V (RGV)	11818	27512	150	154	230	1058	3	234	285	162.30	192	193	19.90	68.2	51.3	0.0	42	93	11.76
50	1	1	3	2	D143V (RGV)	D143V (RGV)	12061	27526	150	155	230	1044	3	227	268	119.27	191	192	12.08	81.9	61.9	0.0	36	77	18.80
51	1	1	3	3	RGE-1 (GAA)	RGE-1 (GAA)	12316	27528	150	157	230	885	3	199	227	97.21	191	192	11.15	46.5	22.3	0.0	8	36	17.84
52	1	1	3	4	RGE-1 (GAA)	RGE-1 (GAA)	12551	27529	150	152	230	873	3	205	233	100.76	192	192	10.41	51.3	32.9	0.0	13	41	19.70
53	1	1	3	5	RGEc	RGEc	12811	27543	150	154	230	834	3	202	210	32.62	190	191	12.34	48.1	23.4	0.0	12	20	16.37
54	1	1	3	6	RGEc	RGEc	13037	27536	150	155	230	834	3	200	212	37.37	189	189	12.64	46.5	27.7	0.0	11	23	15.83
55	1	1	3	7	L144WT	L144WT	13315	27540	170	196	230	786	3	717	993	802.54	192	193	12.49	99.5	99.5	0.0	525	801	57.41
56	1	1	3	8	L144WT	L144WT	13564	27539	162	181	230	741	3	750	1076	863.57	191	192	12.46	100.0	100.0	0.0	559	885	60.18
57	1	1	3	9	L144g	L144g	13818	27535	150	156	251	694	4	224	274	166.70	193	225	484.99	5.1	0.6	0.0	31	81	0.46
58	1	1	3	10	L144g	L144g	14058	27532	150	154	230	657	3	233	293	200.22	195	196	16.51	76.6	57.8	0.0	38	98	14.11
59	1	1	3	11	L144a	L144a	14314	27536	150	154	230	604	3	235	295	195.90	209	209	16.78	69.5	37.7	0.0	26	86	14.00
60	1	1	3	12	L144a	L144a	14547	27532	162	182	230	574	3	248	297	175.66	221	223	32.05	40.1	17.0	0.0	27	76	7.74
61	1	1	3	13	V144	V144	14818	27525	150	156	251	515	3	256	526	533.18	207	207	12.98	85.9	71.2	0.0	49	319	19.72
62	1	1	3	14	V144	V144	15068	27514	150	157	230	476	3	285	434	338.60	220	223	23.31	86.6	67.5	0.0	65	214	12.23
63	1	1	3	15	S144	S144	15310	27536	150	154	230	422	3	214	242	92.27	202	205	19.44	35.7	22.7	0.0	12	40	11.01
64	1	1	3	16	S144	S144	15557	27539	150	154	230	376	3	214	252	111.29	196	196	11.28	61.7	43.5	0.0	18	56	18.96
65	1	1	3	17	H146WT	H146WT	15808	27539	150	152	230	329	3	216	273	214.45	197	198	17.14	52.0	30.9	0.0	19	76	12.60
66	1	1	3	18	H146WT	H146WT	16054	27539	150	155	230	285	3	229	281	205.29	205	205	15.65	61.9	41.3	0.0	24	76	14.63
67	1	1	3	19	R146	R146	16311	27557	150	154	230	223	3	227	241	59.09	220	220	18.19	27.3	10.4	0.0	7	21	12.48
68	1	1	3	20	R146	R146	16558	27557	150	153	230	180	3	206	221	61.62	203	204	15.32	22.9	12.4	0.0	3	18	13.45
69	1	1	3	21	L146=H146t	L146=H146t	16804	27561	150	155	230	135	3	206	217	53.33	201	201	13.27	32.3	9.7	0.0	5	16	15.52
70	1	1	3	22	L146=H146t	L146=H146t	17047	27553	150	154	230	99	3	200	215	50.71	197	197	12.48	33.1	16.2	0.0	3	18	16.03
71	1	1	3	23	P146	P146	17311	27561	150	152	230	40	3	205	209	26.10	195	197	12.69	40.1	12.5	0.0	10	14	16.16
72	1	1	3	24	P146	P146	17568	27557	150	153	230	18	3	202	206	26.36	197	196	12.07	30.1	11.8	0.0	5	9	16.74
73	1	1	4	1	L147WT	L147WT	11811	27784	150	155	230	1028	3	323	522	519.72	190	191	11.63	98.7	96.1	0.0	133	332	27.77
74	1	1	4	2	L147WT	L147WT	12054	27784	176	212	230	1022	3	337	467	418.18	192	192	11.69	99.5	97.2	0.0	145	275	28.83
75	1	1	4	3	P147	P147	12309	27792	150	152	230	871	3	200	232	88.98	194	198	47.89	19.7	11.8	0.0	6	38	4.18
76	1	1	4	4	P147	P147	12544	27793	150	155	230	859	3	202	239	90.48	191	192	12.01	49.7	31.6	0.0	11	48	16.81
77	1	1	4	5	P147a	P147a	12804	27793	150	155	230	828	3	202	226	71.78	192	193	13.17	40.0	27.7	0.0	10	34	15.33
78	1	1	4	6	P147a	P147a	13043	27790	150	154	230	815	3	202	228	75.48	192	192	12.32	44.2	29.2	0.0	10	36	16.40
79	1	1	4	7	Oligo HIV Y115	Oligo HIV Y115	13308	27789	150	152	230	781	3	197	196	11.74	191	193	12.14	27.6	5.3	0.0	6	5	16.23
80	1	1	4	8	Oligo HIV Y115	Oligo HIV Y115	13565	27785	150	156	251	732	3	195	196	12.20	193	195	23.29	5.1	0.0	0.0	2	3	8.37
81	1	1	4	9	Oligo HIV M184a	Oligo HIV M184a	13818	27782	150	154	230	685	3	194	195	12.08	193	195	24.31	3.9	0.0	0.0	1	2	7.98
82	1	1	4	10	Oligo HIV M184a	Oligo HIV M184a	14051	27782	150	152	230	652	3	199	199	11.91	196	197	12.33	19.7	3.3	0.0	3	3	16.14
83	1	1	4	11	C - (H2O+S.S.)	C - (H2O+S.S.)	14312	27786	150	157	230	595	3	210	211	14.41	210	209	18.69	12.1	1.3	0.0	0	1	11.24
84	1	1	4	12	C - (H2O+S.S.)	C - (H2O+S.S.)	14547	27790	150	154	230	558	3	227	232	59.96	218	219	16.63	37.7	8.4	0.0	9	14	13.65
85	1	1	4	13	C - (H2O+S.S.)	C - (H2O+S.S.)	14804	27782	150	157	230	510	3	204	203	13.32	205	205	12.76	15.3	1.9	0.0	0	-1	15.99
86	1	1	4	14	C - (H2O+S.S.)	C - (H2O+S.S.)	15050	27765	150	154	251	478	3	211	213	16.03	216	221	34.03	1.3	0.0	0.0	-4	-2	6.20
87	1	1	4	15	C - (H2O+S.S.)	C - (H2O+S.S.)	15315	27764	150	152	230	421	3	206	208	17.36	214	217	25.81	4.6	0.0	0.0	-7	-5	7.98
88	1	1	4	16	C - (H2O+S.S.)	C - (H2O+S.S.)	15553	27769	150	154	230	380	3	197	197	12.79	195	196	14.05	15.6	1.3	0.0	2	2	14.02
89	1	1	4	17	C - (H2O+S.S.)	C - (H2O+S.S.)	15794	27764	150	154	230	344	3	196	197	13.17	198	200	18.59	5.8	0.6	0.0	-1	0	10.54
90	1	1	4	18	C - (H2O+S.S.)	C - (H2O+S.S.)	16029	27768	150	152	230	307	3	209	208	14.74	214	215	17.25	7.2	0.7	0.0	-4	-5	12.11
91	1	1	4	19	C - (H2O+S.S.)	C - (H2O+S.S.)	16304	27786	150	154	230	230	3	228	227	14.99	224	226	17.72	17.5	0.6	0.0	4	3	12.87
92	1	1	4	20	C - (H2O+S.S.)	C - (H2O+S.S.)	16550	27775	150	154	251	193	3	204	203	12.51	211	211	14.82	2.6	0.6	0.0	-6	-7	13.77
93	1	1	4	21	C - (H2O+S.S.)	C - (H2O+S.S.)	16793	27778	150	153	230	151	3	199	200	11.59	205	204	11.65	10.5	0.7	0.0	-5	-4	17.08
94	1	1	4	22	C - (H2O+S.S.)	C - (H2O+S.S.)	17040	27779	150	148	230	106	3	198	197	10.99	199	201	19.22	3.4	0.0	0.0	0	-1	10.30
95	1	1	4	23	CIF	CIF	17312	27796	170	201	230	33	3	422	515	370.78	196	196	11.02	99.5	98.5	0.0	226	319	38.29
96	1	1	4	24	CIF	CIF	17556	27793	176	214	230	9	3	439	521	390.41	196	196	11.89	99.1	96.3	0.0	243	325	36.91
END DATA
