# Supplementary material for: Microarray-based identification of antigenic variants of foot-and-mouth disease virus: a bioinformatics quality assessment
Source: BMC Genomics. 2006 May 18;7:117. doi: 10.1186/1471-2164-7-117 (PMC1481559; doi:10.1186/1471-2164-7-117)
Supplement: Additional File 1 — They are obtained using the Agilent and Scan Array Express (Perkin Elmer Life Sciences) analysis software for reading and quantifying the hybridization images. [file 1471-2164-7-117-S1.zip › I-6-pRGD-1-2C.csv]

BEGIN HEADER
PerkinElmer Life Sciences.
ScanArrayCSVFileFormat	2.00
ScanArray Express	2.00
Number_of_Columns	26
END HEADER
BEGIN GENERAL INFO
DateTime	2005/01/27 16:43
GalFile	C:\Documents and Settings\cv-303\Escritorio\ARCHIVO GAL AFTOCHIP 2.1.gal
Scanner	Model: Serial No.:
User Name	cv-303
Computer Name
Protocol	Easy Quant
Quantitation Method	Adaptive Circle
Quality Confidence Calculation	Footprint
User comments
Image Origin	0	0
Temperature	0
Laser Powers	0
Laser On Time	0
PMT Voltages	0
END GENERAL INFO
BEGIN QUANTITATION PARAMETERS
Min Percentile	50
Max Percentile	200
END QUANTITATION PARAMETERS
BEGIN QUALITY MEASUREMENTS
Max Footprint	100
END QUALITY MEASUREMENTS
BEGIN ARRAY PATTERN INFO
Units	�m
Array Rows	1
Array Columns	1
Spot Rows	4
Spot Columns	24
Array Row Spacing	4500.000000
Array Column Spacing	4500.000000
Spot Row Spacing	260.000000
Spot Column Spacing	250.000000
Spot Diameter	150
Interstitial	0
Spots Per Array	96
Total Spots	96
END ARRAY PATTERN INFO
BEGIN IMAGE INFO
ImageID	Channel	Image	Fluorophore	Barcode	Units	X Units Per Pixel	Y Units Per Pixel	X Offset	Y Offset	Status
-1	CH1	C:\Documents and Settings\cv-303\Escritorio\pRGD pRED H55�C L45�C 0,2 pm_SLOT02_S01.tif	Unknown	Unknown	�m	10.000000	10.000000	0.000000	0.000000	Control Image
END IMAGE INFO
BEGIN NORMALIZATION INFO
Normalization Method	LOWESS
END NORMALIZATION INFO
BEGIN DATA
Index	Array Row	Array Column	Spot Row	Spot Column	Name	ID	X	Y	Diameter	F Pixels	B Pixels	Footprint	Flags	Ch1 Median	Ch1 Mean	Ch1 SD	Ch1 B Median	Ch1 B Mean	Ch1 B SD	Ch1 % > B + 1 SD	Ch1 % > B + 2 SD	Ch1 F % Sat.	Ch1 Median - B	Ch1 Mean - B	Ch1 SignalNoiseRatio
1	1	1	1	1	CIF	CIF	2940	27117	184	235	171	24	3	310	345	191.38	192	192	11.39	86.4	77.4	0.0	118	153	27.21
2	1	1	1	2	CIF	CIF	3200	27121	174	215	251	27	3	291	355	233.93	193	193	11.84	89.3	79.5	0.0	98	162	24.57
3	1	1	1	3	S139WT	S139WT	3440	27140	150	149	251	10	1	197	202	22.16	193	193	11.79	34.2	14.8	0.0	4	9	16.71
4	1	1	1	4	S139WT	S139WT	3690	27140	150	149	251	10	1	197	204	25.53	191	191	11.46	40.9	22.1	0.0	6	13	17.18
5	1	1	1	5	G139	G139	3940	27140	150	149	251	10	1	199	200	15.19	194	195	11.49	29.5	9.4	0.0	5	6	17.32
6	1	1	1	6	G139	G139	4190	27140	150	149	251	10	1	195	196	13.94	194	195	11.48	18.1	6.7	0.0	1	2	16.98
7	1	1	1	7	G139t	G139t	4440	27140	150	149	251	10	1	197	198	11.45	193	193	11.93	28.9	6.0	0.0	4	5	16.51
8	1	1	1	8	G139t	G139t	4690	27140	150	149	251	10	1	199	200	13.64	193	193	11.72	33.6	9.4	0.0	6	7	16.98
9	1	1	1	9	G139c	G139c	4940	27140	150	149	251	10	1	193	194	11.75	193	193	11.52	16.8	4.7	0.0	0	1	16.75
10	1	1	1	10	G139c	G139c	5190	27140	150	149	251	10	1	194	195	11.58	193	194	12.43	19.5	0.0	0.0	1	2	15.61
11	1	1	1	11	I139	I139	5440	27140	150	149	251	10	1	194	194	11.84	195	196	11.68	15.4	2.0	0.0	0	0	16.62
12	1	1	1	12	I139	I139	5690	27140	150	149	251	10	1	198	197	14.20	192	192	11.66	32.2	8.7	0.0	6	5	16.99
13	1	1	1	13	N139	N139	5940	27140	150	149	251	10	1	197	197	11.75	197	196	12.60	15.4	0.7	0.0	0	0	15.63
14	1	1	1	14	N139	N139	6190	27140	150	149	251	10	1	197	200	38.81	197	196	11.20	15.4	2.7	0.0	0	3	17.59
15	1	1	1	15	T139	T139	6440	27140	150	149	251	10	1	199	203	21.01	196	199	57.58	4.0	0.0	0.0	3	7	3.46
16	1	1	1	16	T139	T139	6686	27147	150	155	251	11	3	201	203	19.83	194	193	11.91	36.8	16.1	0.0	7	9	16.87
17	1	1	1	17	RGD-WT1	RGD-WT1	6923	27146	174	211	251	11	3	372	471	294.66	193	193	12.94	96.2	92.9	0.0	179	278	28.75
18	1	1	1	18	RGD-WT1	RGD-WT1	7186	27142	184	240	171	7	3	362	433	270.44	197	196	12.06	89.2	84.6	0.0	165	236	30.03
19	1	1	1	19	RRD	RRD	7390	27150	166	185	251	41	3	197	205	25.80	200	225	67.13	3.8	0.0	0.0	-2	5	2.93
20	1	1	1	20	RRD	RRD	7686	27149	150	155	251	13	3	176	177	14.88	194	196	16.67	1.9	0.0	0.0	-17	-16	10.56
21	1	1	1	21	RRDt	RRDt	7945	27149	146	144	251	19	3	199	207	27.97	194	196	20.63	29.2	12.5	0.0	5	13	9.64
22	1	1	1	22	RRDt	RRDt	8185	27135	146	148	251	5	3	202	214	34.08	196	197	17.00	34.5	20.9	0.0	6	18	11.88
23	1	1	1	23	RRDc	RRDc	8440	27140	150	149	251	10	1	197	199	14.64	194	198	65.12	0.0	0.0	0.0	3	5	3.03
24	1	1	1	24	RRDc	RRDc	8690	27135	146	142	251	10	3	197	201	19.14	193	194	11.25	29.6	16.2	0.0	4	8	17.52
25	1	1	2	1	RED	RED	2930	27400	150	149	251	1	1	193	198	17.25	192	193	10.99	28.9	12.8	0.0	1	6	17.56
26	1	1	2	2	RED	RED	3180	27400	150	149	251	1	1	199	205	58.59	193	194	12.56	32.9	14.1	0.0	6	12	15.85
27	1	1	2	3	REDt	REDt	3430	27400	150	149	251	1	1	198	198	12.72	194	194	11.78	28.9	5.4	0.0	4	4	16.80
28	1	1	2	4	REDt	REDt	3680	27400	150	149	251	1	1	195	195	11.08	193	193	11.46	18.8	2.7	0.0	2	2	17.01
29	1	1	2	5	REDc	REDc	3930	27400	150	149	251	1	1	196	197	11.82	193	194	11.36	24.8	11.4	0.0	3	4	17.26
30	1	1	2	6	REDc	REDc	4180	27400	150	149	251	1	1	195	196	11.75	196	196	12.07	12.1	2.0	0.0	0	0	16.16
31	1	1	2	7	REG	REG	4430	27400	150	149	251	1	1	202	202	13.78	193	193	11.79	40.3	13.4	0.0	9	9	17.13
32	1	1	2	8	REG	REG	4720	27400	150	149	251	40	1	199	198	12.10	189	191	11.77	41.6	11.4	0.0	10	9	16.91
33	1	1	2	9	REGat	REGat	4930	27400	150	149	251	1	1	195	194	11.64	193	195	12.24	18.8	3.4	0.0	2	1	15.94
34	1	1	2	10	REGat	REGat	5180	27400	150	149	251	1	1	198	261	647.80	193	194	11.47	27.5	11.4	0.0	5	68	17.26
35	1	1	2	11	REGac	REGac	5430	27400	150	149	251	1	1	198	199	12.04	194	193	11.04	30.2	6.0	0.0	4	5	17.94
36	1	1	2	12	REGac	REGac	5680	27400	150	149	251	1	1	197	197	10.89	193	193	12.49	19.5	3.4	0.0	4	4	15.77
37	1	1	2	13	REGgg	REGgg	5930	27395	170	196	251	4	3	238	257	67.12	194	194	12.40	86.2	74.0	0.0	44	63	19.19
38	1	1	2	14	REGgg	REGgg	6185	27395	170	208	251	7	3	239	260	69.16	194	195	11.44	85.1	74.0	0.0	45	66	20.90
39	1	1	2	15	REGtg	REGtg	6430	27400	150	149	251	1	1	196	197	11.29	195	195	11.64	24.8	4.0	0.0	1	2	16.85
40	1	1	2	16	REGtg	REGtg	6680	27400	150	149	251	1	1	198	197	12.99	193	193	11.80	27.5	6.7	0.0	5	4	16.79
41	1	1	2	17	REGcg	REGcg	6910	27410	150	149	251	22	1	196	198	14.67	195	195	11.99	24.8	7.4	0.0	1	3	16.35
42	1	1	2	18	REGcg	REGcg	7190	27410	150	149	251	15	1	199	198	13.17	195	194	11.00	24.8	7.4	0.0	4	3	18.09
43	1	1	2	19	D143N (RGN)	D143N (RGN)	7445	27405	146	148	251	16	3	202	218	46.81	196	196	12.65	36.5	23.0	0.0	6	22	15.96
44	1	1	2	20	D143N (RGN)	D143N (RGN)	7675	27405	146	148	251	9	3	201	224	57.72	192	193	11.06	45.9	29.7	0.0	9	32	18.17
45	1	1	2	21	D143N (RGN)t	D143N (RGN)t	7940	27413	156	167	251	18	3	201	219	51.98	193	194	11.52	40.7	25.1	0.0	8	26	17.45
46	1	1	2	22	D143N (RGN)t	D143N (RGN)t	8185	27404	156	166	251	8	3	212	234	64.57	195	195	11.41	59.0	40.4	0.0	17	39	18.58
47	1	1	2	23	D143N (RGN)c	D143N (RGN)c	8430	27400	150	149	251	1	1	200	209	39.53	194	199	65.08	9.4	4.0	0.0	6	15	3.07
48	1	1	2	24	D143N (RGN)c	D143N (RGN)c	8680	27395	156	166	251	2	3	198	208	35.86	195	195	12.12	27.1	16.3	0.0	3	13	16.33
49	1	1	3	1	D143V (RGV)	D143V (RGV)	2930	27645	156	166	251	12	3	219	256	89.98	193	193	11.47	72.3	56.6	0.0	26	63	19.09
50	1	1	3	2	D143V (RGV)	D143V (RGV)	3179	27656	156	167	251	2	3	220	256	91.76	192	193	12.78	67.1	53.9	0.0	28	64	17.21
51	1	1	3	3	RGE-1 (GAA)	RGE-1 (GAA)	3425	27645	156	164	251	13	3	201	220	57.54	192	193	11.69	43.3	22.6	0.0	9	28	17.19
52	1	1	3	4	RGE-1 (GAA)	RGE-1 (GAA)	3675	27650	146	142	251	9	3	202	222	67.37	195	194	10.99	38.0	23.2	0.0	7	27	18.39
53	1	1	3	5	RGEc	RGEc	3925	27652	156	168	251	7	3	201	213	53.36	195	195	12.26	39.3	22.0	0.0	6	18	16.39
54	1	1	3	6	RGEc	RGEc	4175	27655	160	172	251	5	3	202	208	25.45	194	194	11.17	39.5	19.8	0.0	8	14	18.08
55	1	1	3	7	L144WT	L144WT	4440	27646	174	212	251	15	3	260	663	2771.88	195	195	12.35	76.9	69.3	0.0	65	468	21.06
56	1	1	3	8	L144WT	L144WT	4687	27645	174	212	251	14	3	305	441	350.75	194	194	11.50	88.2	77.4	0.0	111	247	26.53
57	1	1	3	9	L144g	L144g	4935	27655	160	172	251	7	3	209	240	92.83	194	194	12.16	59.3	34.9	0.0	15	46	17.19
58	1	1	3	10	L144g	L144g	5184	27655	174	210	251	5	3	211	241	100.83	192	192	11.96	64.8	42.9	0.0	19	49	17.64
59	1	1	3	11	L144a	L144a	5425	27655	160	172	251	5	3	206	240	106.50	193	193	14.43	48.3	27.3	0.0	13	47	14.28
60	1	1	3	12	L144a	L144a	5675	27655	150	156	251	5	3	207	243	119.13	197	197	11.48	46.2	28.8	0.0	10	46	18.03
61	1	1	3	13	V144	V144	5925	27647	166	194	251	11	3	224	334	293.12	194	195	12.36	68.6	55.7	0.0	30	140	18.13
62	1	1	3	14	V144	V144	6175	27655	160	172	251	5	3	218	349	313.52	195	195	11.29	64.5	51.2	0.0	23	154	19.31
63	1	1	3	15	S144	S144	6425	27660	166	192	251	5	3	203	229	66.52	194	195	13.71	42.2	27.1	0.0	9	35	14.80
64	1	1	3	16	S144	S144	6665	27665	166	192	251	16	3	208	232	63.87	194	195	11.34	53.6	29.7	0.0	14	38	18.34
65	1	1	3	17	H146WT	H146WT	6925	27655	156	164	251	5	3	207	304	243.36	195	195	11.64	50.6	38.4	0.0	12	109	17.79
66	1	1	3	18	H146WT	H146WT	7189	27646	156	167	251	14	3	208	310	231.04	193	193	11.34	58.7	38.9	0.0	15	117	18.34
67	1	1	3	19	R146	R146	7420	27655	156	166	251	10	3	200	223	61.57	193	196	30.09	19.3	16.3	0.0	7	30	6.65
68	1	1	3	20	R146	R146	7680	27650	150	149	251	8	1	209	338	996.63	193	193	11.57	57.0	40.9	0.0	16	145	18.07
69	1	1	3	21	L146=H146t	L146=H146t	7945	27653	146	148	251	15	3	203	218	47.59	194	195	13.15	40.5	20.3	0.0	9	24	15.44
70	1	1	3	22	L146=H146t	L146=H146t	8195	27645	174	208	251	19	3	200	216	47.29	195	194	12.23	40.4	19.7	0.0	5	21	16.35
71	1	1	3	23	P146	P146	8435	27655	156	164	251	5	3	200	206	24.85	195	196	13.00	35.4	17.7	0.0	5	11	15.39
72	1	1	3	24	P146	P146	8679	27651	156	171	251	6	3	198	202	18.21	194	194	11.23	35.7	19.3	0.0	4	8	17.63
73	1	1	4	1	L147WT	L147WT	2937	27896	174	211	251	23	3	247	326	191.44	194	195	11.78	84.8	68.2	0.0	53	132	20.97
74	1	1	4	2	L147WT	L147WT	3189	27896	174	211	251	24	3	271	374	268.99	193	193	11.95	78.7	69.7	0.0	78	181	22.69
75	1	1	4	3	P147	P147	3425	27900	164	188	251	18	3	203	210	29.09	193	193	12.24	44.1	25.0	0.0	10	17	16.58
76	1	1	4	4	P147	P147	3660	27900	150	149	251	26	1	205	218	38.50	195	232	371.85	0.0	0.0	0.0	10	23	0.55
77	1	1	4	5	P147a	P147a	3910	27910	150	149	251	21	1	200	205	26.21	195	302	519.04	0.0	0.0	0.0	5	10	0.39
78	1	1	4	6	P147a	P147a	4160	27920	150	149	251	19	1	198	202	28.53	192	192	11.62	36.2	11.4	0.0	6	10	17.03
79	1	1	4	7	Oligo HIV Y115	Oligo HIV Y115	4410	27920	150	149	251	19	1	197	198	11.97	196	215	234.79	0.0	0.0	0.0	1	2	0.84
80	1	1	4	8	Oligo HIV Y115	Oligo HIV Y115	4680	27920	150	149	251	1	1	198	198	12.59	196	196	13.20	19.5	2.0	0.0	2	2	15.00
81	1	1	4	9	Oligo HIV M184a	Oligo HIV M184a	4910	27920	150	149	251	19	1	197	198	16.02	196	197	15.34	12.8	2.0	0.0	1	2	12.84
82	1	1	4	10	Oligo HIV M184a	Oligo HIV M184a	5160	27920	150	149	251	19	1	197	198	13.15	196	198	42.62	0.7	0.0	0.0	1	2	4.62
83	1	1	4	11	C - (H2O+S.S.)	C - (H2O+S.S.)	5410	27920	150	149	251	19	1	194	198	38.14	191	191	12.87	22.1	3.4	0.0	3	7	15.07
84	1	1	4	12	C - (H2O+S.S.)	C - (H2O+S.S.)	5660	27920	150	149	251	19	1	196	197	11.66	194	195	11.96	23.5	4.0	0.0	2	3	16.38
85	1	1	4	13	C - (H2O+S.S.)	C - (H2O+S.S.)	5910	27920	150	149	251	19	1	196	195	11.80	195	196	10.84	16.8	4.0	0.0	1	0	18.09
86	1	1	4	14	C - (H2O+S.S.)	C - (H2O+S.S.)	6160	27920	150	149	251	19	1	194	201	51.02	198	197	11.74	18.1	5.4	0.0	-3	3	16.52
87	1	1	4	15	C - (H2O+S.S.)	C - (H2O+S.S.)	6410	27920	150	149	251	19	1	196	196	10.73	195	195	11.19	13.4	3.4	0.0	1	1	17.52
88	1	1	4	16	C - (H2O+S.S.)	C - (H2O+S.S.)	6660	27920	150	149	251	19	1	194	195	11.61	195	196	14.13	10.1	1.3	0.0	0	0	13.72
89	1	1	4	17	C - (H2O+S.S.)	C - (H2O+S.S.)	6910	27920	150	149	251	19	1	194	194	12.52	194	195	12.35	18.1	2.7	0.0	0	0	15.71
90	1	1	4	18	C - (H2O+S.S.)	C - (H2O+S.S.)	7160	27920	150	149	251	19	1	195	196	11.72	192	193	12.01	22.8	3.4	0.0	3	4	16.23
91	1	1	4	19	C - (H2O+S.S.)	C - (H2O+S.S.)	7410	27920	150	149	251	19	1	194	194	11.36	193	192	12.01	17.4	3.4	0.0	1	1	16.16
92	1	1	4	20	C - (H2O+S.S.)	C - (H2O+S.S.)	7660	27920	150	149	251	19	1	195	195	12.01	193	194	14.01	14.8	2.0	0.0	2	2	13.92
93	1	1	4	21	C - (H2O+S.S.)	C - (H2O+S.S.)	7930	27910	150	149	251	8	1	193	193	10.64	193	193	11.88	16.8	0.7	0.0	0	0	16.24
94	1	1	4	22	C - (H2O+S.S.)	C - (H2O+S.S.)	8170	27920	150	149	251	9	1	194	195	12.27	194	194	12.04	16.1	3.4	0.0	0	1	16.12
95	1	1	4	23	CIF	CIF	8433	27921	184	234	171	4	3	490	681	637.78	195	196	13.16	94.0	90.6	0.0	295	486	37.24
96	1	1	4	24	CIF	CIF	8669	27917	184	234	171	11	3	463	664	642.96	191	190	14.46	95.3	92.3	0.0	272	473	32.02
END DATA
