# Supplementary material for: Microarray-based identification of antigenic variants of foot-and-mouth disease virus: a bioinformatics quality assessment
Source: BMC Genomics. 2006 May 18;7:117. doi: 10.1186/1471-2164-7-117 (PMC1481559; doi:10.1186/1471-2164-7-117)
Supplement: Additional File 1 — They are obtained using the Agilent and Scan Array Express (Perkin Elmer Life Sciences) analysis software for reading and quantifying the hybridization images. [file 1471-2164-7-117-S1.zip › I-7-pRGD-1-3C.csv]

BEGIN HEADER
PerkinElmer Life Sciences.
ScanArrayCSVFileFormat	2.00
ScanArray Express	2.00
Number_of_Columns	26
END HEADER
BEGIN GENERAL INFO
DateTime	2005/01/20 16:31
GalFile	D:\303\AFTOCHIP\AFTOCHIP 2.1\ARCHIVO GAL AFTOCHIP 2.1.gal
Scanner	Model: Serial No.:
User Name	303
Computer Name
Protocol	Easy Quant
Quantitation Method	Adaptive Circle
Quality Confidence Calculation	SignalToNoise
User comments
Image Origin	0	0
Temperature	0
Laser Powers	0
Laser On Time	0
PMT Voltages	0
END GENERAL INFO
BEGIN QUANTITATION PARAMETERS
Min Percentile	50
Max Percentile	200
END QUANTITATION PARAMETERS
BEGIN QUALITY MEASUREMENTS
Min Signal To Noise	3
END QUALITY MEASUREMENTS
BEGIN ARRAY PATTERN INFO
Units	�m
Array Rows	1
Array Columns	1
Spot Rows	4
Spot Columns	24
Array Row Spacing	4500.000000
Array Column Spacing	4500.000000
Spot Row Spacing	254.000000
Spot Column Spacing	250.000000
Spot Diameter	150
Interstitial	0
Spots Per Array	96
Total Spots	96
END ARRAY PATTERN INFO
BEGIN IMAGE INFO
ImageID	Channel	Image	Fluorophore	Barcode	Units	X Units Per Pixel	Y Units Per Pixel	X Offset	Y Offset	Status
-1	CH1	D:\303\AFTOCHIP\AFTOCHIP 2.1\Celia\3� Celia 1� impresi�n\pRGD pRED 0.3 pmoles_SLOT01_S01.tif	Unknown	Unknown	�m	10.000000	10.000000	0.000000	0.000000	Control Image
END IMAGE INFO
BEGIN NORMALIZATION INFO
Normalization Method	LOWESS
END NORMALIZATION INFO
BEGIN DATA
Index	Array Row	Array Column	Spot Row	Spot Column	Name	ID	X	Y	Diameter	F Pixels	B Pixels	Footprint	Flags	Ch1 Median	Ch1 Mean	Ch1 SD	Ch1 B Median	Ch1 B Mean	Ch1 B SD	Ch1 % > B + 1 SD	Ch1 % > B + 2 SD	Ch1 F % Sat.	Ch1 Median - B	Ch1 Mean - B	Ch1 SignalNoiseRatio
1	1	1	1	1	CIF	CIF	2983	27214	162	180	251	33	3	362	455	259.04	196	197	11.14	95.6	89.4	0.0	166	259	32.50
2	1	1	1	2	CIF	CIF	3234	27217	162	180	230	28	3	422	487	326.38	198	198	14.23	90.0	81.1	0.0	224	289	29.65
3	1	1	1	3	S139WT	S139WT	3485	27245	150	156	251	3	3	210	218	30.36	199	199	12.12	47.4	32.7	0.0	11	19	17.32
4	1	1	1	4	S139WT	S139WT	3735	27255	156	164	251	8	3	214	245	134.16	200	200	12.68	53.7	33.5	0.0	14	45	16.87
5	1	1	1	5	G139	G139	3990	27250	150	149	230	7	1	202	203	15.57	199	199	12.46	23.5	8.1	0.0	3	4	16.21
6	1	1	1	6	G139	G139	4240	27250	150	149	230	7	1	202	204	13.93	200	201	12.72	24.2	7.4	0.0	2	4	15.88
7	1	1	1	7	G139t	G139t	4490	27250	150	149	230	7	1	203	203	14.61	198	199	11.92	31.5	10.7	0.0	5	5	17.03
8	1	1	1	8	G139t	G139t	4740	27250	150	149	230	7	1	204	204	13.85	199	199	11.06	28.9	11.4	0.0	5	5	18.44
9	1	1	1	9	G139c	G139c	4990	27250	150	149	230	7	1	202	203	12.42	198	200	11.89	24.8	8.7	0.0	4	5	16.98
10	1	1	1	10	G139c	G139c	5240	27250	150	149	230	7	1	203	203	13.39	202	203	12.33	21.5	4.0	0.0	1	1	16.47
11	1	1	1	11	I139	I139	5490	27250	150	149	230	7	1	202	201	11.53	201	202	13.88	14.1	0.7	0.0	1	0	14.56
12	1	1	1	12	I139	I139	5740	27250	150	149	230	7	1	205	205	13.39	200	201	12.88	26.2	4.7	0.0	5	5	15.91
13	1	1	1	13	N139	N139	5980	27260	150	149	230	12	1	200	200	11.85	200	201	11.81	16.8	3.4	0.0	0	0	16.94
14	1	1	1	14	N139	N139	6240	27250	150	149	230	7	1	201	203	12.82	200	200	13.68	20.8	4.0	0.0	1	3	14.69
15	1	1	1	15	T139	T139	6490	27250	150	149	230	7	1	208	211	20.53	200	201	13.31	36.9	12.8	0.0	8	11	15.63
16	1	1	1	16	T139	T139	6750	27260	150	149	230	20	1	204	209	24.70	200	199	13.08	29.5	12.1	0.0	4	9	15.60
17	1	1	1	17	RGD-WT1	RGD-WT1	6980	27241	190	250	150	5	3	478	544	343.82	198	200	10.59	96.0	94.0	0.0	280	346	45.13
18	1	1	1	18	RGD-WT1	RGD-WT1	7228	27244	184	240	171	5	3	481	531	288.40	201	201	13.04	94.6	92.5	0.0	280	330	36.88
19	1	1	1	19	RRD	RRD	7490	27260	150	149	230	14	1	203	206	17.62	199	200	13.06	27.5	8.1	0.0	4	7	15.54
20	1	1	1	20	RRD	RRD	7740	27250	150	149	230	7	1	203	206	18.54	200	200	12.25	22.1	8.7	0.0	3	6	16.57
21	1	1	1	21	RRDt	RRDt	8000	27260	150	149	230	20	1	211	214	29.91	200	201	13.15	44.3	15.4	0.0	11	14	16.05
22	1	1	1	22	RRDt	RRDt	8245	27250	140	134	294	12	3	211	213	23.45	198	199	12.09	50.7	28.4	0.0	13	15	17.45
23	1	1	1	23	RRDc	RRDc	8490	27250	150	149	230	7	1	202	205	16.41	200	200	12.99	24.8	8.7	0.0	2	5	15.56
24	1	1	1	24	RRDc	RRDc	8740	27250	150	149	230	7	1	204	206	19.32	201	200	13.00	26.8	10.1	0.0	3	5	15.69
25	1	1	2	1	RED	RED	2990	27490	150	149	230	13	1	200	200	13.72	197	198	12.60	22.1	6.7	0.0	3	3	15.87
26	1	1	2	2	RED	RED	3230	27500	150	149	230	3	1	203	204	14.87	198	199	15.76	23.5	3.4	0.0	5	6	12.88
27	1	1	2	3	REDt	REDt	3480	27500	150	149	230	3	1	200	200	12.01	199	199	13.19	17.4	2.7	0.0	1	1	15.16
28	1	1	2	4	REDt	REDt	3730	27500	150	149	230	3	1	204	204	11.48	205	204	12.41	15.4	1.3	0.0	0	0	16.43
29	1	1	2	5	REDc	REDc	3980	27500	150	149	230	3	1	204	205	14.35	202	202	12.21	26.2	6.0	0.0	2	3	16.71
30	1	1	2	6	REDc	REDc	4230	27500	150	149	230	3	1	204	205	13.32	200	200	13.04	23.5	4.0	0.0	4	5	15.64
31	1	1	2	7	REG	REG	4490	27500	150	149	230	7	1	201	202	11.48	197	199	13.59	24.2	2.0	0.0	4	5	14.79
32	1	1	2	8	REG	REG	4740	27500	150	149	230	7	1	201	204	16.91	199	199	11.69	26.8	5.4	0.0	2	5	17.19
33	1	1	2	9	REGat	REGat	4990	27500	150	149	230	7	1	200	200	12.71	199	201	12.35	16.8	4.7	0.0	1	1	16.19
34	1	1	2	10	REGat	REGat	5240	27500	150	149	230	7	1	201	201	12.64	203	203	12.42	14.1	3.4	0.0	-1	-1	16.18
35	1	1	2	11	REGac	REGac	5480	27500	150	149	230	3	1	201	201	12.05	202	203	12.88	11.4	1.3	0.0	0	0	15.61
36	1	1	2	12	REGac	REGac	5720	27500	150	149	230	13	1	202	203	11.95	203	203	12.29	13.4	0.7	0.0	0	0	16.43
37	1	1	2	13	REGgg	REGgg	5986	27498	160	177	230	3	3	259	270	63.86	202	203	11.59	82.5	74.6	0.0	57	68	22.35
38	1	1	2	14	REGgg	REGgg	6253	27492	176	216	230	20	3	252	276	96.53	200	201	13.24	83.8	70.8	0.0	52	76	19.04
39	1	1	2	15	REGtg	REGtg	6490	27500	150	149	230	7	1	203	203	13.38	198	200	11.81	32.2	8.7	0.0	5	5	17.19
40	1	1	2	16	REGtg	REGtg	6730	27500	150	149	230	3	1	203	201	13.22	201	201	12.27	17.4	2.7	0.0	2	0	16.55
41	1	1	2	17	REGcg	REGcg	7000	27490	150	149	230	20	1	207	208	15.63	199	199	11.15	40.9	14.1	0.0	8	9	18.56
42	1	1	2	18	REGcg	REGcg	7240	27490	150	149	230	13	1	205	207	14.23	202	204	17.59	16.1	1.3	0.0	3	5	11.66
43	1	1	2	19	D143N (RGN)	D143N (RGN)	7485	27495	156	164	251	5	3	205	220	52.45	203	203	14.40	30.5	15.9	0.0	2	17	14.24
44	1	1	2	20	D143N (RGN)	D143N (RGN)	7745	27505	162	180	251	13	3	197	225	64.65	200	200	12.71	37.8	17.8	0.0	-2	25	15.50
45	1	1	2	21	D143N (RGN)t	D143N (RGN)t	8010	27515	148	150	251	30	3	220	242	81.24	201	202	12.17	58.0	39.3	0.0	19	41	18.07
46	1	1	2	22	D143N (RGN)t	D143N (RGN)t	8240	27505	148	150	251	8	3	216	232	56.53	199	199	13.09	56.7	33.3	0.0	17	33	16.50
47	1	1	2	23	D143N (RGN)c	D143N (RGN)c	8485	27500	162	184	230	2	3	202	206	25.51	200	200	11.47	23.9	10.9	0.0	2	6	17.62
48	1	1	2	24	D143N (RGN)c	D143N (RGN)c	8735	27495	156	164	251	5	3	202	208	27.42	200	201	11.82	26.8	12.8	0.0	2	8	17.09
49	1	1	3	1	D143V (RGV)	D143V (RGV)	2990	27741	142	137	294	14	3	217	243	75.16	198	198	13.12	59.1	38.7	0.0	19	45	16.54
50	1	1	3	2	D143V (RGV)	D143V (RGV)	3226	27736	150	154	251	18	3	214	230	58.09	200	201	15.09	48.7	27.9	0.0	14	30	14.18
51	1	1	3	3	RGE-1 (GAA)	RGE-1 (GAA)	3470	27760	150	149	230	13	1	205	211	34.61	201	200	12.19	24.2	14.8	0.0	4	10	16.81
52	1	1	3	4	RGE-1 (GAA)	RGE-1 (GAA)	3720	27760	150	149	230	13	1	205	212	26.49	200	200	11.73	38.3	18.1	0.0	5	12	17.48
53	1	1	3	5	RGEc	RGEc	3975	27755	162	180	251	8	3	209	210	19.77	201	201	12.67	36.7	17.2	0.0	8	9	16.49
54	1	1	3	6	RGEc	RGEc	4230	27760	150	149	230	5	1	208	209	20.17	200	199	11.34	40.9	16.8	0.0	8	9	18.34
55	1	1	3	7	L144WT	L144WT	4481	27741	160	179	230	13	3	681	796	582.14	197	198	12.46	97.8	95.5	0.0	484	599	54.66
56	1	1	3	8	L144WT	L144WT	4734	27744	160	174	251	10	3	698	829	687.70	198	199	11.58	98.9	96.0	0.0	500	631	60.28
57	1	1	3	9	L144g	L144g	5005	27745	140	124	315	24	3	222	260	112.21	200	201	12.29	60.5	47.6	0.0	22	60	18.07
58	1	1	3	10	L144g	L144g	5245	27755	140	124	315	12	3	239	268	121.00	200	201	12.56	75.0	59.7	0.0	39	68	19.03
59	1	1	3	11	L144a	L144a	5495	27755	148	148	251	11	3	217	235	67.11	201	202	11.92	57.4	31.8	0.0	16	34	18.20
60	1	1	3	12	L144a	L144a	5725	27755	148	148	251	8	3	215	251	121.57	201	203	12.92	54.7	30.4	0.0	14	50	16.64
61	1	1	3	13	V144	V144	5984	27754	184	238	171	0	3	244	304	205.96	200	200	11.38	76.1	67.2	0.0	44	104	21.45
62	1	1	3	14	V144	V144	6230	27755	176	216	251	3	3	250	306	221.22	200	201	12.23	74.1	66.2	0.0	50	106	20.44
63	1	1	3	15	S144	S144	6491	27752	170	200	230	8	3	215	238	67.99	200	200	11.87	55.5	36.5	0.0	15	38	18.11
64	1	1	3	16	S144	S144	6735	27749	156	166	230	5	3	226	257	87.45	202	202	11.59	65.1	50.6	0.0	24	55	19.51
65	1	1	3	17	H146WT	H146WT	6984	27742	176	216	230	12	3	225	299	279.80	199	200	12.10	65.7	51.9	0.0	26	100	18.60
66	1	1	3	18	H146WT	H146WT	7230	27750	176	221	230	5	3	225	302	275.87	200	200	13.44	63.8	48.0	0.0	25	102	16.74
67	1	1	3	19	R146	R146	7485	27745	162	180	251	9	3	207	236	91.88	204	204	14.07	26.1	16.1	0.0	3	32	14.71
68	1	1	3	20	R146	R146	7743	27741	156	165	230	16	3	206	227	77.79	200	201	12.48	33.3	18.2	0.0	6	27	16.51
69	1	1	3	21	L146=H146t	L146=H146t	7995	27751	162	186	230	12	3	205	220	57.93	200	201	11.85	32.3	14.0	0.0	5	20	17.30
70	1	1	3	22	L146=H146t	L146=H146t	8220	27755	162	184	251	12	3	207	226	65.55	202	201	12.30	32.1	18.5	0.0	5	24	16.83
71	1	1	3	23	P146	P146	8480	27765	170	196	251	11	3	202	207	26.35	201	201	12.85	22.4	10.2	0.0	1	6	15.72
72	1	1	3	24	P146	P146	8735	27765	162	180	251	10	3	202	212	34.09	200	200	10.97	37.2	20.6	0.0	2	12	18.41
73	1	1	4	1	L147WT	L147WT	2986	27983	170	202	251	24	4	293	439	455.33	199	237	378.55	17.3	7.9	0.0	94	240	0.77
74	1	1	4	2	L147WT	L147WT	3235	27989	176	220	230	18	4	286	352	200.26	199	298	742.71	1.8	0.5	0.0	87	153	0.39
75	1	1	4	3	P147	P147	3465	28005	160	172	251	18	3	205	217	37.78	198	198	11.69	37.8	22.7	0.0	7	19	17.53
76	1	1	4	4	P147	P147	3705	28005	156	164	251	28	3	201	220	54.22	197	198	11.63	45.7	23.8	0.0	4	23	17.29
77	1	1	4	5	P147a	P147a	3960	28010	150	149	230	22	1	206	211	26.25	199	200	13.21	34.9	15.4	0.0	7	12	15.60
78	1	1	4	6	P147a	P147a	4210	28010	150	149	230	22	1	205	208	17.89	200	203	25.92	11.4	3.4	0.0	5	8	7.91
79	1	1	4	7	Oligo HIV Y115	Oligo HIV Y115	4480	28010	150	149	230	2	1	200	202	15.57	198	199	12.66	21.5	5.4	0.0	2	4	15.80
80	1	1	4	8	Oligo HIV Y115	Oligo HIV Y115	4730	28010	150	149	230	2	1	202	204	17.17	200	201	12.03	24.2	8.7	0.0	2	4	16.79
81	1	1	4	9	Oligo HIV M184a	Oligo HIV M184a	4980	28010	150	149	230	2	1	201	201	12.65	200	201	12.31	17.4	2.0	0.0	1	1	16.33
82	1	1	4	10	Oligo HIV M184a	Oligo HIV M184a	5230	28010	150	149	230	2	1	205	206	14.65	202	203	12.11	24.2	6.0	0.0	3	4	16.92
83	1	1	4	11	C - (H2O+S.S.)	C - (H2O+S.S.)	5460	28010	150	149	230	22	1	205	205	11.87	202	203	12.32	19.5	4.0	0.0	3	3	16.64
84	1	1	4	12	C - (H2O+S.S.)	C - (H2O+S.S.)	5710	28010	150	149	230	22	1	203	204	12.48	201	203	11.49	25.5	8.1	0.0	2	3	17.66
85	1	1	4	13	C - (H2O+S.S.)	C - (H2O+S.S.)	5960	28020	150	149	230	25	1	202	203	13.26	202	204	20.49	5.4	0.7	0.0	0	1	9.86
86	1	1	4	14	C - (H2O+S.S.)	C - (H2O+S.S.)	6210	28010	150	149	230	22	1	199	200	11.72	201	201	12.69	12.8	0.7	0.0	-1	0	15.69
87	1	1	4	15	C - (H2O+S.S.)	C - (H2O+S.S.)	6480	28010	150	149	230	2	1	200	200	11.61	201	202	13.53	10.7	2.0	0.0	0	0	14.79
88	1	1	4	16	C - (H2O+S.S.)	C - (H2O+S.S.)	6720	28007	150	154	230	12	3	200	201	12.30	199	199	12.04	21.4	3.2	0.0	1	2	16.62
89	1	1	4	17	C - (H2O+S.S.)	C - (H2O+S.S.)	6980	27990	150	149	230	20	1	202	201	12.73	200	201	11.93	21.5	3.4	0.0	2	1	16.93
90	1	1	4	18	C - (H2O+S.S.)	C - (H2O+S.S.)	7230	28000	150	149	230	10	1	199	200	12.38	201	201	12.22	13.4	4.0	0.0	-1	0	16.29
91	1	1	4	19	C - (H2O+S.S.)	C - (H2O+S.S.)	7460	28010	150	149	230	22	1	199	199	11.66	201	201	11.27	16.1	2.0	0.0	-1	-1	17.66
92	1	1	4	20	C - (H2O+S.S.)	C - (H2O+S.S.)	7710	28010	150	149	230	22	1	200	200	13.51	198	199	11.50	20.8	3.4	0.0	2	2	17.39
93	1	1	4	21	C - (H2O+S.S.)	C - (H2O+S.S.)	7960	28010	150	149	230	22	1	200	202	16.51	200	208	92.22	0.7	0.0	0.0	0	2	2.17
94	1	1	4	22	C - (H2O+S.S.)	C - (H2O+S.S.)	8220	28020	150	149	230	16	1	202	202	10.94	201	201	12.93	14.1	1.3	0.0	1	1	15.62
95	1	1	4	23	CIF	CIF	8484	28015	190	256	171	7	3	587	858	820.99	201	201	13.31	96.9	91.0	0.0	386	657	44.12
96	1	1	4	24	CIF	CIF	8737	28018	198	279	150	11	3	591	857	891.42	201	202	15.17	92.8	87.8	0.0	390	656	38.96
END DATA
