# Supplementary material for: Microarray-based identification of antigenic variants of foot-and-mouth disease virus: a bioinformatics quality assessment
Source: BMC Genomics. 2006 May 18;7:117. doi: 10.1186/1471-2164-7-117 (PMC1481559; doi:10.1186/1471-2164-7-117)
Supplement: Additional File 1 — They are obtained using the Agilent and Scan Array Express (Perkin Elmer Life Sciences) analysis software for reading and quantifying the hybridization images. [file 1471-2164-7-117-S1.zip › I-7-pRGD-2-3C.csv]

BEGIN HEADER
PerkinElmer Life Sciences.
ScanArrayCSVFileFormat	2.00
ScanArray Express	2.00
Number_of_Columns	26
END HEADER
BEGIN GENERAL INFO
DateTime	2005/01/20 16:51
GalFile	D:\303\AFTOCHIP\AFTOCHIP 2.1\ARCHIVO GAL AFTOCHIP 2.1.gal
Scanner	Model: Serial No.:
User Name	303
Computer Name
Protocol	Easy Quant
Quantitation Method	Adaptive Circle
Quality Confidence Calculation	SignalToNoise
User comments
Image Origin	0	0
Temperature	0
Laser Powers	0
Laser On Time	0
PMT Voltages	0
END GENERAL INFO
BEGIN QUANTITATION PARAMETERS
Min Percentile	50
Max Percentile	200
END QUANTITATION PARAMETERS
BEGIN QUALITY MEASUREMENTS
Min Signal To Noise	3
END QUALITY MEASUREMENTS
BEGIN ARRAY PATTERN INFO
Units	�m
Array Rows	1
Array Columns	1
Spot Rows	4
Spot Columns	24
Array Row Spacing	4500.000000
Array Column Spacing	4500.000000
Spot Row Spacing	261.000000
Spot Column Spacing	250.000000
Spot Diameter	150
Interstitial	0
Spots Per Array	96
Total Spots	96
END ARRAY PATTERN INFO
BEGIN IMAGE INFO
ImageID	Channel	Image	Fluorophore	Barcode	Units	X Units Per Pixel	Y Units Per Pixel	X Offset	Y Offset	Status
-1	CH1	D:\303\AFTOCHIP\AFTOCHIP 2.1\Celia\3� Celia 1� impresi�n\pRGD pRED 0.3 pmoles_SLOT01_S01.tif	Unknown	Unknown	�m	10.000000	10.000000	0.000000	0.000000	Control Image
END IMAGE INFO
BEGIN NORMALIZATION INFO
Normalization Method	LOWESS
END NORMALIZATION INFO
BEGIN DATA
Index	Array Row	Array Column	Spot Row	Spot Column	Name	ID	X	Y	Diameter	F Pixels	B Pixels	Footprint	Flags	Ch1 Median	Ch1 Mean	Ch1 SD	Ch1 B Median	Ch1 B Mean	Ch1 B SD	Ch1 % > B + 1 SD	Ch1 % > B + 2 SD	Ch1 F % Sat.	Ch1 Median - B	Ch1 Mean - B	Ch1 SignalNoiseRatio
1	1	1	1	1	CIF	CIF	11986	27354	162	180	251	5	3	767	870	842.64	203	204	12.19	93.9	91.1	0.0	564	667	62.94
2	1	1	1	2	CIF	CIF	12236	27357	176	214	251	2	3	653	784	791.39	202	202	12.64	94.4	89.7	0.0	451	582	51.66
3	1	1	1	3	S139WT	S139WT	12495	27370	162	184	270	13	3	213	226	52.06	201	202	12.19	48.9	28.8	0.0	12	25	17.48
4	1	1	1	4	S139WT	S139WT	12740	27365	162	184	251	6	3	215	227	53.11	202	203	19.53	35.3	15.8	0.0	13	25	11.01
5	1	1	1	5	G139	G139	12985	27367	170	202	251	8	3	212	235	79.31	202	204	16.91	37.6	17.8	0.0	10	33	12.53
6	1	1	1	6	G139	G139	13235	27367	156	168	251	8	3	217	230	51.99	205	205	16.62	44.0	16.1	0.0	12	25	13.06
7	1	1	1	7	G139t	G139t	13485	27360	162	184	270	2	3	208	212	21.09	201	202	12.84	35.9	17.4	0.0	7	11	16.19
8	1	1	1	8	G139t	G139t	13735	27360	162	184	270	2	3	206	209	17.71	202	202	11.84	32.6	13.6	0.0	4	7	17.40
9	1	1	1	9	G139c	G139c	13990	27360	150	149	270	2	1	201	202	14.32	202	202	12.46	17.4	6.0	0.0	0	0	16.13
10	1	1	1	10	G139c	G139c	14240	27360	150	149	270	2	1	205	205	13.17	201	203	14.24	20.1	2.7	0.0	4	4	14.39
11	1	1	1	11	I139	I139	14490	27360	150	149	270	2	1	206	207	14.07	204	204	12.52	20.8	6.0	0.0	2	3	16.46
12	1	1	1	12	I139	I139	14740	27360	150	149	270	2	1	206	206	12.82	205	205	14.28	14.1	2.0	0.0	1	1	14.43
13	1	1	1	13	N139	N139	14990	27360	150	149	270	2	1	210	253	310.36	207	209	19.95	21.5	4.0	0.0	3	46	10.53
14	1	1	1	14	N139	N139	15240	27360	150	149	270	2	1	209	210	17.32	208	210	18.53	10.7	2.7	0.0	1	2	11.28
15	1	1	1	15	T139	T139	15490	27365	162	184	251	7	3	216	220	29.32	209	209	13.08	26.6	9.8	0.0	7	11	16.51
16	1	1	1	16	T139	T139	15730	27365	162	184	251	10	3	214	220	28.87	208	208	11.96	37.0	15.2	0.0	6	12	17.90
17	1	1	1	17	RGD-WT1	RGD-WT1	15987	27369	176	215	251	11	3	398	477	342.50	205	204	11.94	92.1	87.0	0.0	193	272	33.32
18	1	1	1	18	RGD-WT1	RGD-WT1	16235	27371	176	220	251	13	3	384	479	342.54	205	205	12.12	95.0	93.2	0.0	179	274	31.68
19	1	1	1	19	RRD	RRD	16479	27369	176	217	251	14	3	211	221	41.90	204	203	13.46	39.6	18.0	0.0	7	17	15.68
20	1	1	1	20	RRD	RRD	16731	27372	170	200	251	15	3	217	225	42.05	204	204	13.62	46.5	23.0	0.0	13	21	15.94
21	1	1	1	21	RRDt	RRDt	16985	27365	176	216	251	7	3	212	221	40.73	205	205	11.80	37.0	19.0	0.0	7	16	17.97
22	1	1	1	22	RRDt	RRDt	17240	27360	150	149	270	2	1	211	217	30.49	203	203	13.42	33.6	16.8	0.0	8	14	15.72
23	1	1	1	23	RRDc	RRDc	17490	27360	150	149	270	2	1	210	241	224.16	203	204	24.72	12.8	8.7	0.0	7	38	8.50
24	1	1	1	24	RRDc	RRDc	17740	27360	150	149	270	2	1	206	210	24.87	206	210	48.06	4.7	2.0	0.0	0	4	4.29
25	1	1	2	1	RED	RED	12000	27625	154	166	251	13	3	205	210	29.26	201	202	11.79	28.9	10.8	0.0	4	9	17.39
26	1	1	2	2	RED	RED	12250	27630	150	149	270	15	1	208	213	33.92	201	202	14.31	27.5	10.7	0.0	7	12	14.53
27	1	1	2	3	REDt	REDt	12490	27620	150	149	270	2	1	206	207	12.96	202	203	11.59	31.5	8.7	0.0	4	5	17.77
28	1	1	2	4	REDt	REDt	12740	27620	150	149	270	2	1	205	206	12.48	203	203	12.48	24.8	2.7	0.0	2	3	16.42
29	1	1	2	5	REDc	REDc	12990	27620	150	149	270	2	1	208	208	12.94	202	202	12.82	28.9	6.0	0.0	6	6	16.22
30	1	1	2	6	REDc	REDc	13240	27620	150	149	270	2	1	203	203	12.51	202	204	14.11	13.4	1.3	0.0	1	1	14.39
31	1	1	2	7	REG	REG	13480	27620	150	149	270	7	1	206	206	11.80	202	202	12.06	23.5	4.0	0.0	4	4	17.09
32	1	1	2	8	REG	REG	13730	27620	150	149	270	7	1	205	205	13.69	203	203	12.26	22.8	3.4	0.0	2	2	16.72
33	1	1	2	9	REGat	REGat	13990	27620	150	149	270	2	1	204	203	12.67	201	203	15.90	12.8	2.0	0.0	3	2	12.83
34	1	1	2	10	REGat	REGat	14240	27620	150	149	270	2	1	202	203	10.78	202	204	20.11	4.7	0.0	0.0	0	1	10.05
35	1	1	2	11	REGac	REGac	14490	27620	150	149	270	2	1	206	205	11.60	204	204	11.71	20.1	2.0	0.0	2	1	17.59
36	1	1	2	12	REGac	REGac	14740	27620	150	149	270	2	1	206	208	12.31	205	206	12.59	22.8	5.4	0.0	1	3	16.37
37	1	1	2	13	REGgg	REGgg	14989	27618	162	181	251	1	3	271	279	57.63	209	210	15.59	88.4	70.7	0.0	62	70	17.39
38	1	1	2	14	REGgg	REGgg	15230	27625	170	196	251	8	3	254	264	53.96	205	207	15.79	81.1	65.8	0.0	49	59	16.09
39	1	1	2	15	REGtg	REGtg	15490	27620	150	149	270	2	1	207	209	14.90	206	207	12.66	22.8	7.4	0.0	1	3	16.35
40	1	1	2	16	REGtg	REGtg	15740	27620	150	149	270	2	1	209	209	14.06	204	205	12.69	26.2	8.1	0.0	5	5	16.47
41	1	1	2	17	REGcg	REGcg	15970	27610	150	149	270	20	1	205	207	13.29	204	205	13.15	20.1	5.4	0.0	1	3	15.59
42	1	1	2	18	REGcg	REGcg	16220	27620	150	149	270	17	1	207	208	13.34	202	203	12.08	26.2	8.7	0.0	5	6	17.14
43	1	1	2	19	D143N (RGN)	D143N (RGN)	16490	27625	176	216	251	5	3	206	216	43.62	201	201	12.10	37.5	15.7	0.0	5	15	17.02
44	1	1	2	20	D143N (RGN)	D143N (RGN)	16740	27625	162	184	251	5	3	206	219	48.20	203	203	13.04	28.3	13.6	0.0	3	16	15.80
45	1	1	2	21	D143N (RGN)t	D143N (RGN)t	16990	27625	162	184	251	5	3	216	231	60.29	204	203	13.47	47.8	26.6	0.0	12	27	16.04
46	1	1	2	22	D143N (RGN)t	D143N (RGN)t	17240	27625	162	184	251	5	3	214	227	68.26	203	206	20.29	25.5	10.3	0.0	11	24	10.55
47	1	1	2	23	D143N (RGN)c	D143N (RGN)c	17490	27620	150	149	270	2	1	214	542	1169.06	203	216	165.04	18.8	12.8	0.0	11	339	1.30
48	1	1	2	24	D143N (RGN)c	D143N (RGN)c	17740	27620	150	149	270	2	1	212	531	1089.75	204	274	511.95	10.7	9.4	0.0	8	327	0.41
49	1	1	3	1	D143V (RGV)	D143V (RGV)	11990	27864	162	184	251	17	3	238	264	115.01	203	203	12.92	72.8	56.0	0.0	35	61	18.42
50	1	1	3	2	D143V (RGV)	D143V (RGV)	12229	27868	162	181	251	15	3	232	265	114.94	204	205	17.91	60.8	44.2	0.0	28	61	12.96
51	1	1	3	3	RGE-1 (GAA)	RGE-1 (GAA)	12490	27875	162	184	251	6	3	211	231	88.47	200	201	11.80	48.9	26.1	0.0	11	31	17.89
52	1	1	3	4	RGE-1 (GAA)	RGE-1 (GAA)	12740	27875	170	196	251	6	3	210	231	88.40	204	204	12.46	34.2	18.9	0.0	6	27	16.85
53	1	1	3	5	RGEc	RGEc	12985	27875	170	208	251	7	3	212	216	22.48	203	202	13.59	40.4	17.3	0.0	9	13	15.60
54	1	1	3	6	RGEc	RGEc	13230	27880	150	149	270	7	1	212	216	24.40	202	202	12.95	44.3	21.5	0.0	10	14	16.38
55	1	1	3	7	L144WT	L144WT	13489	27868	170	200	251	13	3	758	1100	1124.38	201	201	11.61	100.0	100.0	0.0	557	899	65.29
56	1	1	3	8	L144WT	L144WT	13736	27874	184	238	171	6	3	614	955	1040.60	203	204	13.00	93.7	93.3	0.0	411	752	47.22
57	1	1	3	9	L144g	L144g	13997	27875	182	232	171	10	3	225	257	149.38	201	201	11.52	68.5	50.4	0.0	24	56	19.53
58	1	1	3	10	L144g	L144g	14240	27875	176	216	251	5	3	224	266	181.89	203	203	12.09	63.9	44.9	0.0	21	63	18.52
59	1	1	3	11	L144a	L144a	14496	27880	168	196	270	8	3	210	251	187.25	203	203	11.83	38.8	21.9	0.0	7	48	17.75
60	1	1	3	12	L144a	L144a	14745	27887	162	180	251	9	3	212	264	209.64	205	205	13.33	33.9	18.9	0.0	7	59	15.91
61	1	1	3	13	V144	V144	14992	27870	170	200	270	10	3	240	416	507.60	207	207	14.33	67.5	54.0	0.0	33	209	16.75
62	1	1	3	14	V144	V144	15233	27877	170	201	251	6	3	233	390	451.14	204	204	12.65	72.6	54.2	0.0	29	186	18.41
63	1	1	3	15	S144	S144	15498	27871	162	181	251	13	3	218	241	76.36	203	204	11.77	59.7	37.6	0.0	15	38	18.52
64	1	1	3	16	S144	S144	15734	27875	162	180	251	7	3	214	238	83.40	204	206	37.66	17.2	10.0	0.0	10	34	5.68
65	1	1	3	17	H146WT	H146WT	15979	27879	162	181	251	10	3	219	275	246.84	203	203	12.22	55.8	40.9	0.0	16	72	17.93
66	1	1	3	18	H146WT	H146WT	16223	27884	162	180	251	16	3	228	303	291.10	202	204	13.17	71.1	49.4	0.0	26	101	17.32
67	1	1	3	19	R146	R146	16489	27879	162	181	251	1	3	210	228	74.35	201	203	11.11	40.9	22.1	0.0	9	27	18.89
68	1	1	3	20	R146	R146	16740	27885	168	196	251	4	3	210	229	80.52	204	204	13.79	30.6	13.8	0.0	6	25	15.23
69	1	1	3	21	L146=H146t	L146=H146t	16985	27880	168	196	270	4	3	209	217	47.09	203	202	12.54	32.1	13.3	0.0	6	14	16.67
70	1	1	3	22	L146=H146t	L146=H146t	17240	27880	150	149	270	2	1	206	217	50.29	205	206	16.00	14.8	8.1	0.0	1	12	12.87
71	1	1	3	23	P146	P146	17495	27885	154	164	251	7	3	208	212	29.31	201	202	12.91	33.5	11.6	0.0	7	11	16.11
72	1	1	3	24	P146	P146	17745	27885	156	164	251	7	3	197	208	20.14	205	205	12.84	19.5	6.1	0.0	-7	3	15.35
73	1	1	4	1	L147WT	L147WT	11991	28119	170	201	251	23	3	359	469	427.05	204	203	12.68	87.1	75.6	0.0	155	265	28.32
74	1	1	4	2	L147WT	L147WT	12242	28126	176	216	251	16	3	287	432	501.72	203	203	11.90	87.0	73.6	0.0	84	229	24.13
75	1	1	4	3	P147	P147	12495	28135	156	164	251	10	3	211	231	77.76	204	204	13.09	33.5	14.0	0.0	7	27	16.12
76	1	1	4	4	P147	P147	12750	28135	162	184	251	14	3	210	224	64.67	204	203	11.03	35.3	16.8	0.0	6	20	19.04
77	1	1	4	5	P147a	P147a	12995	28140	156	166	270	8	3	205	220	61.97	201	202	12.44	30.1	13.3	0.0	4	19	16.47
78	1	1	4	6	P147a	P147a	13250	28135	156	166	251	14	3	210	226	60.65	203	204	11.84	38.0	22.3	0.0	7	23	17.73
79	1	1	4	7	Oligo HIV Y115	Oligo HIV Y115	13493	28136	150	155	251	7	3	206	206	12.34	201	202	13.06	23.2	5.2	0.0	5	5	15.77
80	1	1	4	8	Oligo HIV Y115	Oligo HIV Y115	13733	28139	150	154	251	5	3	205	205	11.67	202	201	12.22	22.1	3.2	0.0	3	3	16.78
81	1	1	4	9	Oligo HIV M184a	Oligo HIV M184a	14000	28140	150	149	270	12	1	199	202	12.81	202	204	13.38	16.8	4.0	0.0	-2	0	14.88
82	1	1	4	10	Oligo HIV M184a	Oligo HIV M184a	14250	28140	150	149	270	12	1	206	206	11.72	202	204	14.91	20.8	2.0	0.0	4	4	13.82
83	1	1	4	11	C - (H2O+S.S.)	C - (H2O+S.S.)	14500	28140	150	149	270	12	1	203	203	12.60	202	202	13.13	12.8	3.4	0.0	1	1	15.46
84	1	1	4	12	C - (H2O+S.S.)	C - (H2O+S.S.)	14750	28140	150	149	270	12	1	203	203	12.17	203	204	13.04	14.1	0.7	0.0	0	0	15.57
85	1	1	4	13	C - (H2O+S.S.)	C - (H2O+S.S.)	14990	28150	150	149	270	7	1	205	205	11.84	205	207	14.51	13.4	0.0	0.0	0	0	14.13
86	1	1	4	14	C - (H2O+S.S.)	C - (H2O+S.S.)	15240	28150	150	149	270	7	1	202	202	12.91	204	205	13.14	8.7	2.7	0.0	-1	-1	15.38
87	1	1	4	15	C - (H2O+S.S.)	C - (H2O+S.S.)	15500	28140	150	149	270	12	1	205	211	70.07	206	207	18.40	8.7	2.0	0.0	0	5	11.14
88	1	1	4	16	C - (H2O+S.S.)	C - (H2O+S.S.)	15750	28140	150	149	270	12	1	202	203	13.49	203	206	36.32	0.7	0.7	0.0	0	0	5.56
89	1	1	4	17	C - (H2O+S.S.)	C - (H2O+S.S.)	15980	28130	150	149	270	15	1	204	205	12.74	205	206	15.35	12.1	2.0	0.0	0	0	13.29
90	1	1	4	18	C - (H2O+S.S.)	C - (H2O+S.S.)	16230	28150	150	149	270	10	1	204	204	12.55	202	205	16.31	12.1	0.0	0.0	2	2	12.51
91	1	1	4	19	C - (H2O+S.S.)	C - (H2O+S.S.)	16500	28140	150	149	270	12	1	202	203	13.83	203	203	12.54	16.8	2.7	0.0	0	0	16.11
92	1	1	4	20	C - (H2O+S.S.)	C - (H2O+S.S.)	16750	28140	150	149	270	12	1	204	204	12.65	202	202	12.39	14.8	3.4	0.0	2	2	16.46
93	1	1	4	21	C - (H2O+S.S.)	C - (H2O+S.S.)	17000	28140	150	149	270	12	1	202	206	15.14	203	203	11.39	23.5	8.7	0.0	0	3	17.74
94	1	1	4	22	C - (H2O+S.S.)	C - (H2O+S.S.)	17250	28140	150	149	270	12	1	202	205	25.65	204	203	12.17	13.4	4.7	0.0	-1	1	16.59
95	1	1	4	23	CIF	CIF	17488	28144	170	201	251	2	3	544	706	507.34	202	203	11.33	98.0	96.5	0.0	342	504	48.00
96	1	1	4	24	CIF	CIF	17734	28145	176	212	251	6	3	483	686	618.88	202	203	11.98	97.6	94.8	0.0	281	484	40.31
END DATA
