# Supplementary material for: Microarray-based identification of antigenic variants of foot-and-mouth disease virus: a bioinformatics quality assessment
Source: BMC Genomics. 2006 May 18;7:117. doi: 10.1186/1471-2164-7-117 (PMC1481559; doi:10.1186/1471-2164-7-117)
Supplement: Additional File 1 — They are obtained using the Agilent and Scan Array Express (Perkin Elmer Life Sciences) analysis software for reading and quantifying the hybridization images. [file 1471-2164-7-117-S1.zip › I-9-RGD-1-4C.csv]

BEGIN HEADER
PerkinElmer Life Sciences.
ScanArrayCSVFileFormat	2.00
ScanArray Express	2.00
Number_of_Columns	26
END HEADER
BEGIN GENERAL INFO
DateTime	2005/01/20 18:16
GalFile	D:\303\AFTOCHIP\AFTOCHIP 2.1\ARCHIVO GAL AFTOCHIP 2.1.gal
Scanner	Model: Serial No.:
User Name	303
Computer Name
Protocol	Easy Quant
Quantitation Method	Adaptive Circle
Quality Confidence Calculation	SignalToNoise
User comments
Image Origin	0	0
Temperature	0
Laser Powers	0
Laser On Time	0
PMT Voltages	0
END GENERAL INFO
BEGIN QUANTITATION PARAMETERS
Min Percentile	50
Max Percentile	200
END QUANTITATION PARAMETERS
BEGIN QUALITY MEASUREMENTS
Min Signal To Noise	3
END QUALITY MEASUREMENTS
BEGIN ARRAY PATTERN INFO
Units	�m
Array Rows	1
Array Columns	1
Spot Rows	4
Spot Columns	24
Array Row Spacing	4500.000000
Array Column Spacing	4500.000000
Spot Row Spacing	257.000000
Spot Column Spacing	250.000000
Spot Diameter	150
Interstitial	0
Spots Per Array	96
Total Spots	96
END ARRAY PATTERN INFO
BEGIN IMAGE INFO
ImageID	Channel	Image	Fluorophore	Barcode	Units	X Units Per Pixel	Y Units Per Pixel	X Offset	Y Offset	Status
-1	CH1	D:\303\AFTOCHIP\AFTOCHIP 2.1\Celia\4� Celia 1� impresi�n\RGD RRD Chip 9_SLOT02_S01.tif	Unknown	Unknown	�m	10.000000	10.000000	0.000000	0.000000	Control Image
END IMAGE INFO
BEGIN NORMALIZATION INFO
Normalization Method	LOWESS
END NORMALIZATION INFO
BEGIN DATA
Index	Array Row	Array Column	Spot Row	Spot Column	Name	ID	X	Y	Diameter	F Pixels	B Pixels	Footprint	Flags	Ch1 Median	Ch1 Mean	Ch1 SD	Ch1 B Median	Ch1 B Mean	Ch1 B SD	Ch1 % > B + 1 SD	Ch1 % > B + 2 SD	Ch1 F % Sat.	Ch1 Median - B	Ch1 Mean - B	Ch1 SignalNoiseRatio
1	1	1	1	1	CIF	CIF	3024	26808	182	232	171	10	3	280	352	257.81	188	188	12.53	97.8	90.9	0.0	92	164	22.35
2	1	1	1	2	CIF	CIF	3271	26808	176	219	251	10	3	282	341	254.56	189	193	42.56	66.2	51.6	0.0	93	152	6.63
3	1	1	1	3	S139WT	S139WT	3526	26809	148	149	230	12	3	200	208	35.73	188	188	12.04	49.0	26.2	0.0	12	20	16.62
4	1	1	1	4	S139WT	S139WT	3775	26814	156	166	251	16	3	199	207	33.14	189	189	10.79	46.4	24.7	0.0	10	18	18.45
5	1	1	1	5	G139	G139	4021	26802	142	138	251	3	3	191	195	15.70	189	189	10.82	30.4	14.5	0.0	2	6	17.65
6	1	1	1	6	G139	G139	4269	26804	150	155	251	5	3	192	193	12.94	188	189	10.97	29.7	9.7	0.0	4	5	17.51
7	1	1	1	7	G139t	G139t	4516	26801	150	155	230	3	3	193	194	12.56	189	188	11.70	31.6	7.7	0.0	4	5	16.49
8	1	1	1	8	G139t	G139t	4759	26800	150	148	230	10	3	199	198	13.34	191	191	12.16	33.1	9.5	0.0	8	7	16.36
9	1	1	1	9	G139c	G139c	5030	26790	150	149	230	12	1	192	193	11.25	192	192	12.98	14.1	2.0	0.0	0	1	14.79
10	1	1	1	10	G139c	G139c	5280	26790	150	149	230	12	1	194	194	12.12	194	194	11.56	17.4	3.4	0.0	0	0	16.78
11	1	1	1	11	I139	I139	5530	26790	150	149	230	12	1	194	195	12.17	192	192	10.88	24.8	7.4	0.0	2	3	17.84
12	1	1	1	12	I139	I139	5780	26790	150	149	230	12	1	195	196	12.19	191	192	11.93	27.5	6.7	0.0	4	5	16.34
13	1	1	1	13	N139	N139	6060	26790	150	149	230	40	1	195	194	13.02	190	190	11.26	26.2	7.4	0.0	5	4	17.32
14	1	1	1	14	N139	N139	6290	26790	150	149	230	21	1	195	193	12.75	190	191	12.40	20.1	4.7	0.0	5	3	15.73
15	1	1	1	15	T139	T139	6525	26795	148	148	251	6	3	200	203	22.96	192	192	11.79	39.9	22.3	0.0	8	11	16.96
16	1	1	1	16	T139	T139	6780	26790	150	149	230	12	1	204	207	22.19	191	204	171.22	0.0	0.0	0.0	13	16	1.19
17	1	1	1	17	RGD-WT1	RGD-WT1	7015	26820	176	216	230	22	3	342	431	240.23	192	194	15.85	96.3	92.6	0.0	150	239	21.57
18	1	1	1	18	RGD-WT1	RGD-WT1	7273	26824	176	214	251	25	3	345	442	257.77	191	191	11.53	96.7	93.5	0.0	154	251	29.92
19	1	1	1	19	RRD	RRD	7530	26825	150	154	251	28	3	194	195	12.06	192	192	11.20	20.8	3.9	0.0	2	3	17.32
20	1	1	1	20	RRD	RRD	7776	26818	150	157	251	20	3	197	196	11.49	192	192	12.04	23.6	2.5	0.0	5	4	16.36
21	1	1	1	21	RRDt	RRDt	8019	26827	148	146	251	28	3	201	203	17.86	192	191	11.86	44.5	21.9	0.0	9	11	16.95
22	1	1	1	22	RRDt	RRDt	8278	26827	162	182	251	29	3	201	202	17.21	191	192	11.07	45.1	22.5	0.0	10	11	18.15
23	1	1	1	23	RRDc	RRDc	8530	26790	150	149	230	12	1	195	197	16.23	193	193	12.28	24.2	8.1	0.0	2	4	15.88
24	1	1	1	24	RRDc	RRDc	8780	26790	150	149	230	12	1	197	197	14.75	195	195	13.04	17.4	5.4	0.0	2	2	15.11
25	1	1	2	1	RED	RED	3020	27050	150	149	230	4	1	194	194	13.68	191	194	32.74	2.0	0.0	0.0	3	3	5.93
26	1	1	2	2	RED	RED	3270	27050	150	149	230	4	1	191	193	14.70	190	190	10.63	26.8	10.1	0.0	1	3	17.97
27	1	1	2	3	REDt	REDt	3520	27050	150	149	230	4	1	190	190	12.05	188	189	11.84	23.5	2.7	0.0	2	2	16.05
28	1	1	2	4	REDt	REDt	3770	27050	150	149	230	4	1	192	191	11.24	191	190	10.93	20.1	2.0	0.0	1	0	17.57
29	1	1	2	5	REDc	REDc	4020	27050	150	149	230	4	1	192	191	12.78	188	189	12.00	23.5	4.0	0.0	4	3	16.00
30	1	1	2	6	REDc	REDc	4270	27050	150	149	230	4	1	194	194	11.69	189	189	10.89	29.5	4.7	0.0	5	5	17.82
31	1	1	2	7	REG	REG	4520	27090	150	149	230	35	1	191	191	11.64	189	189	11.07	20.8	4.0	0.0	2	2	17.25
32	1	1	2	8	REG	REG	4760	27070	150	149	230	18	1	192	193	12.64	189	190	10.68	28.2	8.1	0.0	3	4	17.97
33	1	1	2	9	REGat	REGat	5030	27050	150	149	230	10	1	190	191	11.79	191	191	10.80	17.4	2.0	0.0	0	0	17.58
34	1	1	2	10	REGat	REGat	5270	27050	150	149	230	4	1	191	192	11.08	190	190	10.93	23.5	4.0	0.0	1	2	17.47
35	1	1	2	11	REGac	REGac	5520	27050	150	149	230	4	1	194	194	12.69	190	192	17.52	15.4	0.7	0.0	4	4	11.07
36	1	1	2	12	REGac	REGac	5790	27050	150	149	230	20	1	196	195	11.77	191	192	11.18	25.5	5.4	0.0	5	4	17.54
37	1	1	2	13	REGgg	REGgg	6045	27045	154	164	251	27	3	222	228	33.86	192	192	11.39	73.8	56.7	0.0	30	36	19.49
38	1	1	2	14	REGgg	REGgg	6285	27055	162	180	251	15	3	222	238	45.71	190	190	11.94	80.0	58.9	0.0	32	48	18.60
39	1	1	2	15	REGtg	REGtg	6530	27050	150	149	230	10	1	194	195	14.43	190	191	11.94	26.2	7.4	0.0	4	5	16.25
40	1	1	2	16	REGtg	REGtg	6770	27050	150	149	230	4	1	195	196	12.81	193	193	11.85	20.8	7.4	0.0	2	3	16.46
41	1	1	2	17	REGcg	REGcg	7020	27050	150	149	230	4	1	196	197	12.52	192	193	11.41	26.8	7.4	0.0	4	5	17.18
42	1	1	2	18	REGcg	REGcg	7270	27070	150	149	230	15	1	196	196	11.58	191	192	11.97	24.2	7.4	0.0	5	5	16.37
43	1	1	2	19	D143N (RGN)	D143N (RGN)	7515	27055	162	180	251	4	3	198	200	16.26	192	192	11.86	34.4	15.6	0.0	6	8	16.69
44	1	1	2	20	D143N (RGN)	D143N (RGN)	7770	27050	150	149	230	4	1	195	199	18.00	192	192	12.40	32.2	12.8	0.0	3	7	15.73
45	1	1	2	21	D143N (RGN)t	D143N (RGN)t	8020	27055	154	166	251	1	3	201	203	18.05	193	193	11.70	39.2	18.7	0.0	8	10	17.18
46	1	1	2	22	D143N (RGN)t	D143N (RGN)t	8275	27055	154	164	251	5	3	199	205	22.42	192	193	12.09	37.2	24.4	0.0	7	13	16.46
47	1	1	2	23	D143N (RGN)c	D143N (RGN)c	8520	27050	150	149	230	4	1	196	198	14.84	194	195	11.66	24.2	9.4	0.0	2	4	16.81
48	1	1	2	24	D143N (RGN)c	D143N (RGN)c	8775	27050	154	166	230	8	3	198	200	17.03	193	194	12.15	30.7	12.7	0.0	5	7	16.29
49	1	1	3	1	D143V (RGV)	D143V (RGV)	3050	27310	150	149	230	29	1	210	225	43.46	193	216	271.43	0.0	0.0	0.0	17	32	0.77
50	1	1	3	2	D143V (RGV)	D143V (RGV)	3280	27315	156	166	251	10	3	205	219	41.23	190	190	11.48	57.8	37.3	0.0	15	29	17.86
51	1	1	3	3	RGE-1 (GAA)	RGE-1 (GAA)	3525	27310	142	138	230	5	3	198	203	22.51	190	190	11.50	43.5	24.6	0.0	8	13	17.21
52	1	1	3	4	RGE-1 (GAA)	RGE-1 (GAA)	3765	27305	134	120	315	8	3	195	202	22.87	191	190	10.25	40.0	18.3	0.0	4	11	19.03
53	1	1	3	5	RGEc	RGEc	4015	27306	142	138	251	7	3	199	201	13.90	189	189	11.90	47.1	21.0	0.0	10	12	16.72
54	1	1	3	6	RGEc	RGEc	4265	27315	156	164	251	5	3	197	200	15.91	188	189	11.03	45.1	25.6	0.0	9	12	17.86
55	1	1	3	7	L144WT	L144WT	4519	27326	170	200	251	13	3	366	574	414.21	191	191	11.92	96.5	94.0	0.0	175	383	30.70
56	1	1	3	8	L144WT	L144WT	4762	27328	176	218	251	16	3	351	562	414.33	191	192	12.73	96.8	92.2	0.0	160	371	27.58
57	1	1	3	9	L144g	L144g	5032	27316	170	201	251	12	3	202	219	108.59	190	191	11.06	50.7	30.8	0.0	12	29	18.27
58	1	1	3	10	L144g	L144g	5270	27305	162	184	251	7	3	203	212	32.64	192	192	11.29	48.9	32.1	0.0	11	20	17.98
59	1	1	3	11	L144a	L144a	5525	27295	162	180	251	18	3	200	217	48.56	190	191	11.44	46.1	30.6	0.0	10	27	17.48
60	1	1	3	12	L144a	L144a	5775	27305	162	180	251	9	3	199	214	46.16	192	192	11.50	41.1	30.0	0.0	7	22	17.31
61	1	1	3	13	V144	V144	6025	27305	154	164	251	9	3	213	318	204.26	192	192	11.86	65.2	46.3	0.0	21	126	17.95
62	1	1	3	14	V144	V144	6256	27317	168	199	251	14	3	209	289	176.49	193	193	12.46	53.3	38.2	0.0	16	96	16.78
63	1	1	3	15	S144	S144	6515	27315	170	208	251	5	3	200	206	21.73	192	192	10.52	46.6	28.8	0.0	8	14	19.02
64	1	1	3	16	S144	S144	6755	27305	170	208	251	16	3	205	209	21.62	192	192	11.20	52.9	32.2	0.0	13	17	18.31
65	1	1	3	17	H146WT	H146WT	7010	27305	162	184	251	12	3	201	228	85.22	191	191	11.84	46.7	27.2	0.0	10	37	16.98
66	1	1	3	18	H146WT	H146WT	7265	27305	154	164	251	8	3	205	248	105.31	193	194	10.73	54.3	34.1	0.0	12	55	19.10
67	1	1	3	19	R146	R146	7515	27305	148	148	251	9	3	202	208	25.64	194	194	11.69	40.5	22.3	0.0	8	14	17.27
68	1	1	3	20	R146	R146	7755	27305	162	180	251	16	3	197	204	23.30	193	193	11.71	30.6	16.7	0.0	4	11	16.82
69	1	1	3	21	L146=H146t	L146=H146t	8015	27300	148	150	230	13	3	196	200	19.38	193	193	10.92	29.3	18.7	0.0	3	7	17.95
70	1	1	3	22	L146=H146t	L146=H146t	8260	27300	150	149	230	15	1	201	203	22.33	192	193	12.27	38.9	15.4	0.0	9	11	16.38
71	1	1	3	23	P146	P146	8520	27310	150	149	230	1	1	195	197	14.74	191	192	11.61	32.9	12.8	0.0	4	6	16.80
72	1	1	3	24	P146	P146	8765	27325	170	208	251	12	3	197	200	17.10	192	193	10.49	35.6	17.8	0.0	5	8	18.78
73	1	1	4	1	L147WT	L147WT	3031	27565	162	186	251	11	3	238	298	139.09	192	196	74.80	36.6	23.7	0.0	46	106	3.18
74	1	1	4	2	L147WT	L147WT	3271	27581	156	171	230	12	3	242	332	196.23	191	191	11.84	80.7	69.6	0.0	51	141	20.45
75	1	1	4	3	P147	P147	3531	27570	148	146	230	11	3	200	202	16.39	189	191	19.22	28.1	8.9	0.0	11	13	10.41
76	1	1	4	4	P147	P147	3765	27575	134	120	315	7	3	200	204	20.06	190	190	11.36	46.7	29.2	0.0	10	14	17.60
77	1	1	4	5	P147a	P147a	4012	27562	142	137	251	10	3	197	200	15.84	188	189	11.47	46.7	23.4	0.0	9	12	17.18
78	1	1	4	6	P147a	P147a	4262	27565	148	152	251	8	3	199	199	14.62	192	191	12.07	33.6	11.2	0.0	7	7	16.49
79	1	1	4	7	Oligo HIV Y115	Oligo HIV Y115	4500	27580	150	149	230	23	1	193	194	13.91	190	191	20.61	11.4	0.0	0.0	3	4	9.36
80	1	1	4	8	Oligo HIV Y115	Oligo HIV Y115	4750	27580	150	149	230	23	1	195	196	12.66	191	192	11.95	28.9	6.7	0.0	4	5	16.32
81	1	1	4	9	Oligo HIV M184a	Oligo HIV M184a	5030	27580	140	137	294	15	3	200	201	12.78	191	191	10.85	48.2	16.1	0.0	9	10	18.44
82	1	1	4	10	Oligo HIV M184a	Oligo HIV M184a	5270	27570	150	149	230	1	1	200	200	13.81	193	192	11.10	38.3	12.1	0.0	7	7	18.01
83	1	1	4	11	C - (H2O+S.S.)	C - (H2O+S.S.)	5500	27560	150	149	230	21	1	193	191	10.47	192	192	11.84	12.1	0.7	0.0	1	0	16.31
84	1	1	4	12	C - (H2O+S.S.)	C - (H2O+S.S.)	5760	27570	150	149	230	10	1	190	191	13.57	191	192	11.55	16.1	3.4	0.0	0	0	16.45
85	1	1	4	13	C - (H2O+S.S.)	C - (H2O+S.S.)	6010	27560	150	149	230	13	1	189	189	12.08	191	192	11.69	12.8	2.7	0.0	-1	-1	16.17
86	1	1	4	14	C - (H2O+S.S.)	C - (H2O+S.S.)	6240	27580	150	149	230	32	1	193	193	11.56	192	193	11.64	18.1	4.0	0.0	1	1	16.58
87	1	1	4	15	C - (H2O+S.S.)	C - (H2O+S.S.)	6500	27560	150	149	230	21	1	192	192	12.38	190	191	10.88	20.8	6.7	0.0	2	2	17.65
88	1	1	4	16	C - (H2O+S.S.)	C - (H2O+S.S.)	6750	27560	150	149	230	21	1	193	194	12.12	192	192	11.02	19.5	5.4	0.0	1	2	17.52
89	1	1	4	17	C - (H2O+S.S.)	C - (H2O+S.S.)	7000	27560	150	149	230	21	1	191	192	11.50	192	193	11.59	12.1	4.0	0.0	0	0	16.48
90	1	1	4	18	C - (H2O+S.S.)	C - (H2O+S.S.)	7250	27560	150	149	230	21	1	193	193	11.35	191	192	11.92	19.5	2.7	0.0	2	2	16.19
91	1	1	4	19	C - (H2O+S.S.)	C - (H2O+S.S.)	7500	27560	150	149	230	21	1	192	193	9.99	193	193	11.97	12.1	1.3	0.0	0	0	16.04
92	1	1	4	20	C - (H2O+S.S.)	C - (H2O+S.S.)	7750	27560	150	149	230	21	1	191	191	11.23	193	194	10.97	13.4	3.4	0.0	-1	-1	17.41
93	1	1	4	21	C - (H2O+S.S.)	C - (H2O+S.S.)	8000	27560	150	149	230	21	1	193	193	11.23	192	192	11.54	16.8	2.7	0.0	1	1	16.73
94	1	1	4	22	C - (H2O+S.S.)	C - (H2O+S.S.)	8260	27570	150	149	230	10	1	194	194	11.13	193	192	12.05	12.8	1.3	0.0	1	1	16.10
95	1	1	4	23	CIF	CIF	8514	27591	182	230	150	21	3	386	591	555.47	193	193	11.59	93.9	90.4	0.0	193	398	33.32
96	1	1	4	24	CIF	CIF	8754	27602	190	257	171	35	3	399	609	606.40	190	191	11.26	89.1	84.0	0.0	209	419	35.42
END DATA
