# Supplementary material for: Microarray-based identification of antigenic variants of foot-and-mouth disease virus: a bioinformatics quality assessment
Source: BMC Genomics. 2006 May 18;7:117. doi: 10.1186/1471-2164-7-117 (PMC1481559; doi:10.1186/1471-2164-7-117)
Supplement: Additional File 1 — They are obtained using the Agilent and Scan Array Express (Perkin Elmer Life Sciences) analysis software for reading and quantifying the hybridization images. [file 1471-2164-7-117-S1.zip › I-9-RGD-2-4C.csv]

BEGIN HEADER
PerkinElmer Life Sciences.
ScanArrayCSVFileFormat	2.00
ScanArray Express	2.00
Number_of_Columns	26
END HEADER
BEGIN GENERAL INFO
DateTime	2005/01/25 15:57
GalFile	D:\303\AFTOCHIP\AFTOCHIP 2.1\ARCHIVO GAL AFTOCHIP 2.1.gal
Scanner	Model: Serial No.:
User Name	303
Computer Name
Protocol	Easy Quant
Quantitation Method	Adaptive Circle
Quality Confidence Calculation	SignalToNoise
User comments
Image Origin	0	0
Temperature	0
Laser Powers	0
Laser On Time	0
PMT Voltages	0
END GENERAL INFO
BEGIN QUANTITATION PARAMETERS
Min Percentile	50
Max Percentile	200
END QUANTITATION PARAMETERS
BEGIN QUALITY MEASUREMENTS
Min Signal To Noise	3
END QUALITY MEASUREMENTS
BEGIN ARRAY PATTERN INFO
Units	�m
Array Rows	1
Array Columns	1
Spot Rows	4
Spot Columns	24
Array Row Spacing	4500.000000
Array Column Spacing	4500.000000
Spot Row Spacing	254.000000
Spot Column Spacing	250.000000
Spot Diameter	150
Interstitial	0
Spots Per Array	96
Total Spots	96
END ARRAY PATTERN INFO
BEGIN IMAGE INFO
ImageID	Channel	Image	Fluorophore	Barcode	Units	X Units Per Pixel	Y Units Per Pixel	X Offset	Y Offset	Status
-1	CH1	D:\303\AFTOCHIP\AFTOCHIP 2.1\Celia\4� Celia 1� impresi�n\RGD RRD Chip 9_SLOT02_S01.tif	Unknown	Unknown	�m	10.000000	10.000000	0.000000	0.000000	Control Image
END IMAGE INFO
BEGIN NORMALIZATION INFO
Normalization Method	LOWESS
END NORMALIZATION INFO
BEGIN DATA
Index	Array Row	Array Column	Spot Row	Spot Column	Name	ID	X	Y	Diameter	F Pixels	B Pixels	Footprint	Flags	Ch1 Median	Ch1 Mean	Ch1 SD	Ch1 B Median	Ch1 B Mean	Ch1 B SD	Ch1 % > B + 1 SD	Ch1 % > B + 2 SD	Ch1 F % Sat.	Ch1 Median - B	Ch1 Mean - B	Ch1 SignalNoiseRatio
1	1	1	1	1	CIF	CIF	12020	26932	162	181	230	461	3	427	579	592.71	195	195	12.29	98.3	94.5	0.0	232	384	34.74
2	1	1	1	2	CIF	CIF	12269	26931	168	191	230	462	3	417	532	522.93	194	196	11.87	94.8	92.1	0.0	223	338	35.13
3	1	1	1	3	S139WT	S139WT	12512	26944	154	161	251	499	3	213	228	53.63	195	196	22.77	41.0	13.7	0.0	18	33	9.35
4	1	1	1	4	S139WT	S139WT	12749	26939	150	152	230	499	3	208	219	37.59	194	194	12.13	53.9	33.6	0.0	14	25	17.15
5	1	1	1	5	G139	G139	12998	26938	150	154	230	327	4	207	213	27.28	196	598	3583.84	0.0	0.0	0.0	11	17	0.06
6	1	1	1	6	G139	G139	13264	26935	150	152	251	418	3	206	214	29.42	194	194	12.25	48.7	23.7	0.0	12	20	16.82
7	1	1	1	7	G139t	G139t	13509	26933	148	146	251	332	3	200	200	13.20	195	195	12.51	30.8	6.2	0.0	5	5	15.98
8	1	1	1	8	G139t	G139t	13763	26934	156	165	251	331	3	200	200	13.90	194	195	13.59	30.3	6.7	0.0	6	6	14.72
9	1	1	1	9	G139c	G139c	14009	26936	156	167	251	329	3	195	195	11.85	195	196	11.72	16.8	1.8	0.0	0	0	16.63
10	1	1	1	10	G139c	G139c	14268	26932	150	154	230	322	3	195	196	12.64	192	193	11.77	27.3	7.8	0.0	3	4	16.57
11	1	1	1	11	I139	I139	14515	26935	154	164	251	297	3	197	197	11.45	194	196	12.51	20.7	3.0	0.0	3	3	15.74
12	1	1	1	12	I139	I139	14755	26930	168	196	230	280	3	195	197	13.39	197	197	12.68	15.3	3.1	0.0	-1	0	15.38
13	1	1	1	13	N139	N139	15012	26923	154	161	251	259	3	197	198	12.32	196	196	12.26	14.9	4.3	0.0	1	2	16.07
14	1	1	1	14	N139	N139	15272	26927	148	151	230	255	3	199	199	12.26	198	198	13.46	14.6	3.3	0.0	1	1	14.78
15	1	1	1	15	T139	T139	15525	26919	150	154	230	225	3	203	206	19.86	198	198	12.12	29.2	15.6	0.0	5	8	16.75
16	1	1	1	16	T139	T139	15761	26933	162	183	251	206	3	202	206	19.30	198	198	11.98	32.8	18.6	0.0	4	8	16.86
17	1	1	1	17	RGD-WT1	RGD-WT1	16011	26947	170	201	230	11	3	371	412	209.07	198	199	17.38	95.5	92.0	0.0	173	214	21.35
18	1	1	1	18	RGD-WT1	RGD-WT1	16272	26943	168	195	251	185	3	379	425	242.81	197	197	12.62	95.9	89.7	0.0	182	228	30.04
19	1	1	1	19	RRD	RRD	16519	26945	148	152	251	113	3	208	214	24.79	195	196	20.29	36.2	9.9	0.0	13	19	10.25
20	1	1	1	20	RRD	RRD	16761	26952	162	181	230	16	3	206	209	20.58	197	199	16.18	32.6	11.6	0.0	9	12	12.73
21	1	1	1	21	RRDt	RRDt	17016	26952	150	157	230	15	3	207	209	17.81	200	201	18.24	24.2	5.1	0.0	7	9	11.35
22	1	1	1	22	RRDt	RRDt	17259	26958	150	152	230	22	3	207	208	18.86	196	198	13.90	44.7	15.8	0.0	11	12	14.89
23	1	1	1	23	RRDc	RRDc	17514	26954	150	154	251	18	3	199	201	15.95	198	198	14.19	19.5	6.5	0.0	1	3	14.03
24	1	1	1	24	RRDc	RRDc	17767	26956	150	155	251	20	3	200	201	13.41	197	197	12.36	25.2	8.4	0.0	3	4	16.18
25	1	1	2	1	RED	RED	12004	27173	148	152	251	474	3	196	198	15.74	195	196	17.29	15.1	4.6	0.0	1	3	11.34
26	1	1	2	2	RED	RED	12266	27166	154	162	251	481	3	204	210	58.84	195	198	15.19	29.0	11.7	0.0	9	15	13.43
27	1	1	2	3	REDt	REDt	12508	27165	148	152	251	476	3	200	202	16.35	196	197	14.37	24.3	11.2	0.0	4	6	13.91
28	1	1	2	4	REDt	REDt	12750	27159	150	148	230	466	3	199	200	15.24	196	196	14.23	15.5	3.4	0.0	3	4	13.98
29	1	1	2	5	REDc	REDc	13005	27159	150	154	230	449	3	197	198	11.97	199	200	22.75	3.2	0.0	0.0	-1	0	8.66
30	1	1	2	6	REDc	REDc	13264	27161	156	167	230	429	3	198	198	13.82	195	196	12.93	26.9	6.0	0.0	3	3	15.31
31	1	1	2	7	REG	REG	13510	27169	150	148	230	350	3	194	196	17.19	196	197	13.46	15.5	2.7	0.0	-1	0	14.41
32	1	1	2	8	REG	REG	13760	27171	150	148	230	348	3	194	194	10.79	196	196	12.25	8.1	0.0	0.0	-1	-1	15.84
33	1	1	2	9	REGat	REGat	14009	27170	150	148	230	349	3	195	195	12.03	196	196	12.31	14.2	2.7	0.0	0	0	15.84
34	1	1	2	10	REGat	REGat	14266	27169	150	155	230	333	3	194	194	13.17	194	194	11.56	16.8	1.9	0.0	0	0	16.78
35	1	1	2	11	REGac	REGac	14523	27183	150	154	251	298	3	198	209	84.39	195	196	12.49	23.4	3.9	0.0	3	14	15.86
36	1	1	2	12	REGac	REGac	14766	27188	150	157	230	271	3	196	197	11.93	196	196	11.70	19.1	4.5	0.0	0	1	16.75
37	1	1	2	13	REGgg	REGgg	15027	27196	156	165	251	234	3	230	234	33.54	194	196	18.11	69.1	48.5	0.0	36	40	12.70
38	1	1	2	14	REGgg	REGgg	15269	27194	160	178	251	231	3	235	238	35.55	195	196	12.38	84.8	69.1	0.0	40	43	18.98
39	1	1	2	15	REGtg	REGtg	15530	27196	150	154	251	181	3	198	199	12.97	196	197	12.73	20.8	2.6	0.0	2	3	15.55
40	1	1	2	16	REGtg	REGtg	15766	27200	150	154	230	171	3	197	198	12.65	197	198	12.66	14.9	3.2	0.0	0	1	15.57
41	1	1	2	17	REGcg	REGcg	16019	27207	150	154	230	159	3	197	200	20.95	196	196	12.65	22.7	7.1	0.0	1	4	15.58
42	1	1	2	18	REGcg	REGcg	16283	27207	150	154	230	155	3	200	201	14.42	195	196	12.00	27.9	11.0	0.0	5	6	16.66
43	1	1	2	19	D143N (RGN)	D143N (RGN)	16523	27202	150	153	230	99	3	199	201	15.20	195	195	12.52	30.1	9.2	0.0	4	6	15.89
44	1	1	2	20	D143N (RGN)	D143N (RGN)	16762	27212	150	154	230	84	3	200	203	16.71	196	196	12.42	24.7	11.7	0.0	4	7	16.10
45	1	1	2	21	D143N (RGN)t	D143N (RGN)t	17016	27208	150	157	230	49	3	202	206	19.19	197	198	13.43	30.6	10.8	0.0	5	9	15.04
46	1	1	2	22	D143N (RGN)t	D143N (RGN)t	17263	27215	150	156	251	37	3	204	206	17.68	197	197	11.94	39.7	16.7	0.0	7	9	17.09
47	1	1	2	23	D143N (RGN)c	D143N (RGN)c	17513	27227	156	164	230	11	3	199	200	15.02	197	197	12.46	22.6	7.9	0.0	2	3	15.98
48	1	1	2	24	D143N (RGN)c	D143N (RGN)c	17769	27222	148	148	230	12	3	200	200	14.63	196	197	12.23	22.3	6.1	0.0	4	4	16.35
49	1	1	3	1	D143V (RGV)	D143V (RGV)	12012	27438	150	154	230	480	3	208	221	39.96	196	196	13.29	47.4	36.4	0.0	12	25	15.65
50	1	1	3	2	D143V (RGV)	D143V (RGV)	12274	27442	150	157	230	471	3	208	221	45.46	195	197	12.29	50.3	26.1	0.0	13	26	16.93
51	1	1	3	3	RGE-1 (GAA)	RGE-1 (GAA)	12514	27444	150	154	251	446	3	199	202	21.69	193	194	12.09	26.6	10.4	0.0	6	9	16.46
52	1	1	3	4	RGE-1 (GAA)	RGE-1 (GAA)	12745	27441	150	154	230	433	3	197	203	25.75	193	193	11.26	31.8	20.1	0.0	4	10	17.50
53	1	1	3	5	RGEc	RGEc	12999	27437	150	154	230	419	3	199	201	15.75	195	195	11.16	29.9	11.7	0.0	4	6	17.83
54	1	1	3	6	RGEc	RGEc	13259	27441	150	152	230	398	3	200	201	14.89	195	195	11.58	27.6	9.9	0.0	5	6	17.27
55	1	1	3	7	L144WT	L144WT	13513	27447	170	201	230	370	3	475	675	575.07	196	197	12.47	100.0	99.0	0.0	279	479	38.09
56	1	1	3	8	L144WT	L144WT	13759	27447	176	215	230	347	3	418	603	549.75	194	195	12.28	98.6	97.7	0.0	224	409	34.03
57	1	1	3	9	L144g	L144g	14009	27437	150	154	230	336	3	210	223	55.08	195	196	11.77	57.1	31.8	0.0	15	28	17.84
58	1	1	3	10	L144g	L144g	14273	27457	150	154	230	294	4	212	224	48.45	194	233	555.28	0.0	0.0	0.0	18	30	0.38
59	1	1	3	11	L144a	L144a	14523	27464	150	155	251	265	3	204	223	63.60	197	197	12.67	37.4	21.3	0.0	7	26	16.10
60	1	1	3	12	L144a	L144a	14766	27455	170	206	251	252	3	204	220	62.30	196	197	13.63	37.9	15.5	0.0	8	24	14.97
61	1	1	3	13	V144	V144	15012	27460	150	150	230	214	3	232	350	237.55	188	198	12.37	80.0	64.7	0.0	44	162	18.76
62	1	1	3	14	V144	V144	15266	27457	150	155	230	212	3	225	320	208.26	194	195	12.16	71.6	56.8	0.0	31	126	18.51
63	1	1	3	15	S144	S144	15523	27455	150	156	251	154	3	203	206	21.13	197	197	11.72	34.0	16.0	0.0	6	9	17.32
64	1	1	3	16	S144	S144	15766	27455	150	152	251	143	3	202	207	21.62	197	197	11.63	36.8	19.7	0.0	5	10	17.36
65	1	1	3	17	H146WT	H146WT	16027	27455	150	156	251	133	3	206	221	66.15	196	195	11.61	45.5	25.0	0.0	10	25	17.75
66	1	1	3	18	H146WT	H146WT	16290	27455	150	154	251	124	3	204	219	63.20	199	199	12.20	37.7	18.2	0.0	5	20	16.72
67	1	1	3	19	R146	R146	16523	27454	150	155	251	91	3	201	207	24.51	197	198	12.67	31.0	11.6	0.0	4	10	15.87
68	1	1	3	20	R146	R146	16766	27458	150	157	230	81	3	200	208	38.53	194	197	13.98	36.9	14.6	0.0	6	14	14.30
69	1	1	3	21	L146=H146t	L146=H146t	17013	27466	150	155	251	35	3	199	200	16.75	198	199	11.88	22.6	7.1	0.0	1	2	16.75
70	1	1	3	22	L146=H146t	L146=H146t	17269	27469	150	152	230	27	3	200	200	15.57	197	198	13.16	22.4	8.6	0.0	3	3	15.20
71	1	1	3	23	P146	P146	17524	27475	150	152	251	17	3	201	202	17.01	198	199	14.46	20.4	6.6	0.0	3	4	13.90
72	1	1	3	24	P146	P146	17781	27473	150	154	251	24	3	196	198	14.00	198	198	12.94	17.5	5.2	0.0	-1	0	15.15
73	1	1	4	1	L147WT	L147WT	12011	27696	168	195	251	459	3	248	365	498.30	199	199	15.14	78.5	64.6	0.0	49	166	16.38
74	1	1	4	2	L147WT	L147WT	12265	27695	168	192	251	460	3	243	339	283.76	197	198	13.14	77.1	63.5	0.0	46	142	18.49
75	1	1	4	3	P147	P147	12512	27705	150	156	251	433	3	202	208	23.28	195	195	12.88	40.4	21.2	0.0	7	13	15.68
76	1	1	4	4	P147	P147	12738	27694	150	157	251	429	3	198	203	22.17	193	194	11.18	37.6	19.1	0.0	5	10	17.72
77	1	1	4	5	P147a	P147a	12998	27691	150	152	230	414	3	203	203	16.33	195	203	66.87	0.0	0.0	0.0	8	8	3.04
78	1	1	4	6	P147a	P147a	13258	27687	150	153	230	401	3	201	203	17.67	195	196	12.77	32.7	14.4	0.0	6	8	15.74
79	1	1	4	7	Oligo HIV Y115	Oligo HIV Y115	13505	27688	150	156	230	377	3	197	196	13.17	195	197	12.01	17.9	5.1	0.0	2	1	16.40
80	1	1	4	8	Oligo HIV Y115	Oligo HIV Y115	13759	27690	150	148	230	353	4	197	198	13.49	198	349	1308.27	0.0	0.0	0.0	0	0	0.15
81	1	1	4	9	Oligo HIV M184a	Oligo HIV M184a	14012	27693	150	153	251	329	3	196	197	12.17	196	195	12.63	17.6	2.6	0.0	0	1	15.52
82	1	1	4	10	Oligo HIV M184a	Oligo HIV M184a	14269	27679	150	152	230	320	3	197	200	14.24	195	196	18.10	17.8	2.6	0.0	2	5	10.89
83	1	1	4	11	C - (H2O+S.S.)	C - (H2O+S.S.)	14519	27686	150	155	251	292	3	196	196	11.16	195	196	11.85	14.2	3.9	0.0	1	1	16.54
84	1	1	4	12	C - (H2O+S.S.)	C - (H2O+S.S.)	14762	27670	150	150	230	286	3	201	205	53.32	195	196	11.42	28.7	9.3	0.0	6	10	17.60
85	1	1	4	13	C - (H2O+S.S.)	C - (H2O+S.S.)	15012	27678	150	154	230	239	3	195	196	12.77	196	196	11.09	19.5	3.9	0.0	0	0	17.59
86	1	1	4	14	C - (H2O+S.S.)	C - (H2O+S.S.)	15265	27675	150	156	251	237	3	196	197	15.88	196	197	12.26	18.6	5.8	0.0	0	1	15.99
87	1	1	4	15	C - (H2O+S.S.)	C - (H2O+S.S.)	15526	27687	150	155	230	171	3	197	197	10.99	196	198	16.76	6.5	0.6	0.0	1	1	11.75
88	1	1	4	16	C - (H2O+S.S.)	C - (H2O+S.S.)	15765	27687	150	156	230	160	3	198	200	26.33	198	199	17.81	8.3	3.2	0.0	0	2	11.12
89	1	1	4	17	C - (H2O+S.S.)	C - (H2O+S.S.)	16029	27677	150	154	230	159	3	197	200	31.27	196	199	21.10	6.5	0.6	0.0	1	4	9.34
90	1	1	4	18	C - (H2O+S.S.)	C - (H2O+S.S.)	16286	27687	150	155	230	139	3	199	200	16.85	198	198	13.30	13.5	2.6	0.0	1	2	14.96
91	1	1	4	19	C - (H2O+S.S.)	C - (H2O+S.S.)	16529	27673	150	154	251	115	3	196	196	11.42	198	199	16.39	6.5	0.0	0.0	-1	-1	11.96
92	1	1	4	20	C - (H2O+S.S.)	C - (H2O+S.S.)	16765	27683	150	156	251	99	3	199	202	15.38	195	197	12.89	26.3	7.7	0.0	4	7	15.44
93	1	1	4	21	C - (H2O+S.S.)	C - (H2O+S.S.)	17019	27691	150	152	230	54	3	197	198	12.05	196	198	11.94	23.0	3.9	0.0	1	2	16.49
94	1	1	4	22	C - (H2O+S.S.)	C - (H2O+S.S.)	17266	27694	150	154	251	45	3	195	196	11.85	197	198	14.13	8.4	0.6	0.0	-1	0	13.80
95	1	1	4	23	CIF	CIF	17516	27712	170	201	230	8	3	514	553	353.02	198	198	12.04	98.5	96.5	0.0	316	355	42.70
96	1	1	4	24	CIF	CIF	17755	27711	176	220	230	16	3	550	588	397.33	198	200	14.72	95.5	92.3	0.0	352	390	37.35
END DATA
