# Supplementary material for: Microarray-based identification of antigenic variants of foot-and-mouth disease virus: a bioinformatics quality assessment
Source: BMC Genomics. 2006 May 18;7:117. doi: 10.1186/1471-2164-7-117 (PMC1481559; doi:10.1186/1471-2164-7-117)
Supplement: Additional File 1 — They are obtained using the Agilent and Scan Array Express (Perkin Elmer Life Sciences) analysis software for reading and quantifying the hybridization images. [file 1471-2164-7-117-S1.zip › I-9-RGG-1-4C.csv]

BEGIN HEADER
PerkinElmer Life Sciences.
ScanArrayCSVFileFormat	2.00
ScanArray Express	2.00
Number_of_Columns	26
END HEADER
BEGIN GENERAL INFO
DateTime	2005/01/25 16:12
GalFile	D:\303\AFTOCHIP\AFTOCHIP 2.1\ARCHIVO GAL AFTOCHIP 2.1.gal
Scanner	Model: Serial No.:
User Name	303
Computer Name
Protocol	Easy Quant
Quantitation Method	Adaptive Circle
Quality Confidence Calculation	SignalToNoise
User comments
Image Origin	0	0
Temperature	0
Laser Powers	0
Laser On Time	0
PMT Voltages	0
END GENERAL INFO
BEGIN QUANTITATION PARAMETERS
Min Percentile	50
Max Percentile	200
END QUANTITATION PARAMETERS
BEGIN QUALITY MEASUREMENTS
Min Signal To Noise	3
END QUALITY MEASUREMENTS
BEGIN ARRAY PATTERN INFO
Units	�m
Array Rows	1
Array Columns	1
Spot Rows	4
Spot Columns	24
Array Row Spacing	4500.000000
Array Column Spacing	4500.000000
Spot Row Spacing	254.000000
Spot Column Spacing	250.000000
Spot Diameter	150
Interstitial	0
Spots Per Array	96
Total Spots	96
END ARRAY PATTERN INFO
BEGIN IMAGE INFO
ImageID	Channel	Image	Fluorophore	Barcode	Units	X Units Per Pixel	Y Units Per Pixel	X Offset	Y Offset	Status
-1	CH1	D:\303\AFTOCHIP\AFTOCHIP 2.1\Celia\4� Celia 1� impresi�n\RGD RRD Chip 9_SLOT02_S01.tif	Unknown	Unknown	�m	10.000000	10.000000	0.000000	0.000000	Control Image
END IMAGE INFO
BEGIN NORMALIZATION INFO
Normalization Method	LOWESS
END NORMALIZATION INFO
BEGIN DATA
Index	Array Row	Array Column	Spot Row	Spot Column	Name	ID	X	Y	Diameter	F Pixels	B Pixels	Footprint	Flags	Ch1 Median	Ch1 Mean	Ch1 SD	Ch1 B Median	Ch1 B Mean	Ch1 B SD	Ch1 % > B + 1 SD	Ch1 % > B + 2 SD	Ch1 F % Sat.	Ch1 Median - B	Ch1 Mean - B	Ch1 SignalNoiseRatio
1	1	1	1	1	CIF	CIF	2984	51797	182	231	230	24	3	645	787	609.17	195	195	12.18	98.3	95.7	0.0	450	592	52.94
2	1	1	1	2	CIF	CIF	3233	51795	182	232	251	26	3	637	905	874.48	196	196	12.76	99.6	98.7	0.0	441	709	49.92
3	1	1	1	3	S139WT	S139WT	3502	51789	154	163	230	37	3	220	238	52.70	196	197	12.54	66.3	46.6	0.0	24	42	17.54
4	1	1	1	4	S139WT	S139WT	3747	51793	154	162	251	31	3	222	251	76.74	195	196	12.55	71.0	51.2	0.0	27	56	17.68
5	1	1	1	5	G139	G139	3991	51793	148	146	251	29	3	208	213	21.04	201	203	17.74	29.5	14.4	0.0	7	12	11.73
6	1	1	1	6	G139	G139	4227	51795	150	156	251	27	3	213	218	23.54	204	208	27.21	25.6	7.1	0.0	9	14	7.83
7	1	1	1	7	G139t	G139t	4475	51804	140	130	315	19	3	220	225	26.76	205	206	15.33	51.5	29.2	0.0	15	20	14.35
8	1	1	1	8	G139t	G139t	4730	51810	150	149	230	12	1	207	211	17.92	202	204	15.65	28.9	8.7	0.0	5	9	13.22
9	1	1	1	9	G139c	G139c	4989	51820	150	148	230	4	3	201	202	12.36	199	199	12.68	20.3	3.4	0.0	2	3	15.86
10	1	1	1	10	G139c	G139c	5233	51816	150	155	251	5	3	204	204	13.23	202	203	12.64	24.5	3.2	0.0	2	2	16.14
11	1	1	1	11	I139	I139	5500	51830	150	149	230	18	1	200	201	13.20	200	200	12.32	18.8	4.0	0.0	0	1	16.24
12	1	1	1	12	I139	I139	5732	51826	150	156	251	6	3	202	203	13.73	199	199	12.98	19.9	7.1	0.0	3	4	15.56
13	1	1	1	13	N139	N139	5980	51823	150	154	251	5	3	204	205	15.87	198	198	12.76	32.5	13.6	0.0	6	7	15.99
14	1	1	1	14	N139	N139	6230	51813	150	154	251	9	3	202	201	13.55	201	201	12.79	17.5	4.5	0.0	1	0	15.79
15	1	1	1	15	T139	T139	6480	51825	162	184	251	6	3	213	225	37.24	200	201	13.51	49.5	32.1	0.0	13	25	15.76
16	1	1	1	16	T139	T139	6735	51835	162	180	251	14	3	213	229	43.28	201	203	18.11	38.9	26.1	0.0	12	28	11.76
17	1	1	1	17	RGD-WT1	RGD-WT1	6985	51835	154	164	251	14	3	213	215	18.22	199	201	14.45	49.4	21.3	0.0	14	16	14.74
18	1	1	1	18	RGD-WT1	RGD-WT1	7237	51841	162	183	230	20	3	218	217	19.05	200	201	12.00	60.7	36.1	0.0	18	17	18.17
19	1	1	1	19	RRD	RRD	7510	51850	150	149	230	38	1	201	364	1688.64	199	201	12.94	18.8	7.4	0.0	2	165	15.54
20	1	1	1	20	RRD	RRD	7750	51830	150	149	230	18	1	200	202	13.65	208	214	25.37	2.0	0.0	0.0	-7	-5	7.88
21	1	1	1	21	RRDt	RRDt	7993	51848	150	153	230	28	3	203	204	12.26	209	236	60.24	0.0	0.0	0.0	-5	-4	3.37
22	1	1	1	22	RRDt	RRDt	8166	51936	150	154	251	133	3	206	207	12.60	212	223	34.87	0.0	0.0	0.0	-5	-4	5.91
23	1	1	1	23	RRDc	RRDc	8500	51830	150	149	230	18	1	211	212	15.00	219	220	19.18	2.7	0.7	0.0	-7	-6	11.00
24	1	1	1	24	RRDc	RRDc	8740	51833	150	154	251	13	3	203	204	13.25	205	206	13.52	15.6	1.3	0.0	-1	0	15.02
25	1	1	2	1	RED	RED	3000	52050	150	149	230	30	1	199	198	11.90	196	196	11.63	22.1	5.4	0.0	3	2	17.10
26	1	1	2	2	RED	RED	3250	52060	150	149	230	22	1	195	196	11.38	196	196	13.01	13.4	0.0	0.0	0	0	14.99
27	1	1	2	3	REDt	REDt	3500	52050	150	149	230	30	1	198	198	11.41	194	195	12.31	21.5	4.0	0.0	4	4	16.09
28	1	1	2	4	REDt	REDt	3750	52050	150	149	230	30	1	196	197	13.39	195	197	12.51	16.1	3.4	0.0	1	2	15.66
29	1	1	2	5	REDc	REDc	4000	52050	150	149	230	30	1	200	201	15.03	199	199	13.29	20.8	4.7	0.0	1	2	15.05
30	1	1	2	6	REDc	REDc	4230	52060	150	149	230	16	1	200	201	13.14	198	198	11.92	23.5	6.0	0.0	2	3	16.78
31	1	1	2	7	REG	REG	4485	52075	154	164	251	1	3	214	226	37.50	201	201	15.39	47.0	27.4	0.0	13	25	13.91
32	1	1	2	8	REG	REG	4731	52067	134	122	294	8	3	219	234	42.07	205	205	15.52	48.4	37.7	0.0	14	29	14.11
33	1	1	2	9	REGat	REGat	4997	52076	150	155	251	12	3	211	210	14.36	207	210	18.14	13.5	0.0	0.0	4	3	11.63
34	1	1	2	10	REGat	REGat	5247	52084	150	155	251	15	3	205	208	18.76	208	209	17.74	10.3	2.6	0.0	-2	0	11.55
35	1	1	2	11	REGac	REGac	5490	52080	150	149	230	7	1	210	211	14.02	206	207	21.43	11.4	0.7	0.0	4	5	9.80
36	1	1	2	12	REGac	REGac	5730	52080	150	149	230	5	1	204	205	15.03	202	201	13.05	19.5	4.7	0.0	2	3	15.63
37	1	1	2	13	REGgg	REGgg	5993	52070	190	252	150	9	3	756	899	636.02	199	199	12.85	96.8	94.8	0.0	557	700	58.84
38	1	1	2	14	REGgg	REGgg	6233	52077	190	255	150	3	3	631	814	543.51	198	200	13.29	97.6	96.5	0.0	433	616	47.50
39	1	1	2	15	REGtg	REGtg	6475	52085	162	180	251	14	3	211	217	24.35	200	200	14.56	48.3	28.3	0.0	11	17	14.49
40	1	1	2	16	REGtg	REGtg	6730	52080	154	161	230	7	3	210	216	24.63	201	203	16.98	36.6	21.1	0.0	9	15	12.37
41	1	1	2	17	REGcg	REGcg	6985	52075	162	180	251	0	3	236	289	102.74	200	202	14.57	81.1	58.9	0.0	36	89	16.20
42	1	1	2	18	REGcg	REGcg	7241	52079	170	201	230	7	3	234	275	92.01	203	204	13.93	75.6	53.2	0.0	31	72	16.80
43	1	1	2	19	D143N (RGN)	D143N (RGN)	7500	52090	150	149	230	21	1	203	201	13.55	202	203	17.43	4.7	1.3	0.0	1	0	11.65
44	1	1	2	20	D143N (RGN)	D143N (RGN)	7740	52080	150	149	230	7	1	200	202	14.01	202	203	13.76	15.4	1.3	0.0	-1	0	14.54
45	1	1	2	21	D143N (RGN)t	D143N (RGN)t	7990	52080	150	149	230	7	1	207	207	14.38	202	203	15.38	17.4	3.4	0.0	5	5	13.46
46	1	1	2	22	D143N (RGN)t	D143N (RGN)t	8240	52080	150	149	230	7	1	204	204	13.37	202	203	13.22	16.1	3.4	0.0	2	2	15.43
47	1	1	2	23	D143N (RGN)c	D143N (RGN)c	8485	52075	148	148	251	1	3	217	223	23.93	203	203	13.65	52.0	31.8	0.0	14	20	15.90
48	1	1	2	24	D143N (RGN)c	D143N (RGN)c	8740	52080	150	149	230	7	1	213	269	407.19	201	202	14.45	47.7	28.9	0.0	12	68	14.74
49	1	1	3	1	D143V (RGV)	D143V (RGV)	3005	52305	162	180	251	33	3	221	235	43.29	196	196	13.61	67.2	46.7	0.0	25	39	16.24
50	1	1	3	2	D143V (RGV)	D143V (RGV)	3255	52305	154	164	251	33	3	222	247	63.25	194	194	12.18	67.1	57.3	0.0	28	53	18.22
51	1	1	3	3	RGE-1 (GAA)	RGE-1 (GAA)	3505	52315	148	148	251	26	3	207	212	22.37	197	198	14.62	39.9	25.0	0.0	10	15	14.16
52	1	1	3	4	RGE-1 (GAA)	RGE-1 (GAA)	3749	52307	140	133	294	27	3	209	216	28.47	198	199	14.65	43.6	22.6	0.0	11	18	14.27
53	1	1	3	5	RGEc	RGEc	4001	52305	150	154	251	30	3	203	204	13.83	197	197	14.23	30.5	4.5	0.0	6	7	14.27
54	1	1	3	6	RGEc	RGEc	4230	52340	150	149	230	10	1	206	208	16.41	204	219	47.73	1.3	0.7	0.0	2	4	4.32
55	1	1	3	7	L144WT	L144WT	4485	52251	148	152	230	85	3	209	215	33.19	209	220	51.47	3.3	2.6	0.0	0	6	4.06
56	1	1	3	8	L144WT	L144WT	4732	52239	156	170	230	96	4	227	233	31.10	226	265	114.42	2.4	0.0	0.0	1	7	1.98
57	1	1	3	9	L144g	L144g	5004	52343	150	155	251	24	3	221	221	13.28	226	227	19.20	3.2	0.0	0.0	-4	-4	11.51
58	1	1	3	10	L144g	L144g	5244	52340	150	154	230	14	3	214	214	14.04	211	212	17.79	14.3	0.6	0.0	3	3	12.03
59	1	1	3	11	L144a	L144a	5494	52331	160	178	230	9	3	224	238	46.72	208	208	14.36	50.6	32.0	0.0	16	30	15.60
60	1	1	3	12	L144a	L144a	5726	52340	148	152	230	14	3	220	242	60.01	203	202	12.86	57.2	43.4	0.0	17	39	17.10
61	1	1	3	13	V144	V144	5975	52345	162	180	251	18	3	220	372	284.62	201	202	12.64	62.2	41.7	0.0	19	171	17.40
62	1	1	3	14	V144	V144	6215	52345	148	148	251	25	3	231	367	264.32	202	204	14.43	63.5	50.7	0.0	29	165	16.01
63	1	1	3	15	S144	S144	6470	52340	150	149	230	16	1	201	202	13.43	200	201	13.92	16.1	2.0	0.0	1	2	14.44
64	1	1	3	16	S144	S144	6730	52330	150	149	230	3	1	203	202	10.93	200	200	11.82	17.4	1.3	0.0	3	2	17.18
65	1	1	3	17	H146WT	H146WT	6985	52331	154	162	230	2	3	239	335	192.93	201	201	11.90	78.4	63.0	0.0	38	134	20.09
66	1	1	3	18	H146WT	H146WT	7235	52325	148	148	251	3	3	250	355	184.86	200	202	11.91	81.8	69.6	0.0	50	155	21.00
67	1	1	3	19	R146	R146	7510	52338	156	169	230	26	3	220	232	38.61	201	203	13.69	57.4	41.4	0.0	19	31	16.07
68	1	1	3	20	R146	R146	7735	52335	142	140	315	6	3	218	233	41.75	202	203	13.34	55.7	38.6	0.0	16	31	16.35
69	1	1	3	21	L146=H146t	L146=H146t	7985	52335	142	140	315	6	3	210	214	26.50	202	201	13.48	37.1	24.3	0.0	8	12	15.58
70	1	1	3	22	L146=H146t	L146=H146t	8232	52335	142	136	315	7	3	213	216	18.49	204	204	15.29	37.5	14.7	0.0	9	12	13.93
71	1	1	3	23	P146	P146	8475	52335	148	148	251	12	3	211	211	15.95	201	202	12.14	41.9	17.6	0.0	10	10	17.38
72	1	1	3	24	P146	P146	8740	52350	150	149	230	21	1	206	208	17.68	197	199	12.87	40.3	14.1	0.0	9	11	16.01
73	1	1	4	1	L147WT	L147WT	2980	52564	176	218	251	19	3	288	336	151.68	195	195	12.05	87.2	79.8	0.0	93	141	23.91
74	1	1	4	2	L147WT	L147WT	3245	52566	176	212	251	21	3	287	354	180.44	195	196	13.72	86.3	75.9	0.0	92	159	20.92
75	1	1	4	3	P147	P147	3498	52568	162	183	230	21	3	207	210	22.29	198	198	11.98	44.3	27.3	0.0	9	12	17.28
76	1	1	4	4	P147	P147	3757	52573	154	162	251	25	3	206	208	14.97	197	198	12.43	43.8	19.8	0.0	9	11	16.57
77	1	1	4	5	P147a	P147a	4012	52579	150	152	230	28	3	208	212	19.87	202	202	13.27	36.2	19.7	0.0	6	10	15.68
78	1	1	4	6	P147a	P147a	4225	52803	156	168	251	217	3	205	206	15.50	210	211	16.64	7.7	1.8	0.0	-4	-3	12.32
79	1	1	4	7	Oligo HIV Y115	Oligo HIV Y115	4485	52819	156	166	230	230	3	210	211	13.98	221	234	38.69	0.0	0.0	0.0	-10	-9	5.43
80	1	1	4	8	Oligo HIV Y115	Oligo HIV Y115	4731	52820	150	148	230	228	3	209	214	27.68	220	223	22.03	6.1	0.7	0.0	-10	-5	9.49
81	1	1	4	9	Oligo HIV M184a	Oligo HIV M184a	5000	52606	150	154	251	27	3	213	213	13.65	222	227	24.72	1.9	0.0	0.0	-8	-8	8.62
82	1	1	4	10	Oligo HIV M184a	Oligo HIV M184a	5241	52601	150	152	230	19	3	212	212	13.33	209	211	14.39	18.4	1.3	0.0	3	3	14.74
83	1	1	4	11	C - (H2O+S.S.)	C - (H2O+S.S.)	5470	52590	150	149	230	14	1	209	209	13.13	208	208	13.07	14.1	4.0	0.0	1	1	15.99
84	1	1	4	12	C - (H2O+S.S.)	C - (H2O+S.S.)	5710	52590	150	149	230	24	1	204	205	12.85	206	207	13.20	14.1	2.7	0.0	-1	0	15.46
85	1	1	4	13	C - (H2O+S.S.)	C - (H2O+S.S.)	5970	52590	150	149	230	14	1	205	204	11.87	202	203	12.33	20.8	2.0	0.0	3	2	16.63
86	1	1	4	14	C - (H2O+S.S.)	C - (H2O+S.S.)	6210	52590	150	149	230	24	1	208	208	12.85	208	207	13.92	15.4	0.7	0.0	0	0	14.95
87	1	1	4	15	C - (H2O+S.S.)	C - (H2O+S.S.)	6470	52590	150	149	230	14	1	205	205	15.83	211	217	24.77	3.4	0.0	0.0	-5	-5	8.28
88	1	1	4	16	C - (H2O+S.S.)	C - (H2O+S.S.)	6720	52590	150	149	230	14	1	204	205	13.16	206	209	18.79	5.4	1.3	0.0	-1	0	10.85
89	1	1	4	17	C - (H2O+S.S.)	C - (H2O+S.S.)	6980	52580	150	149	230	5	1	207	208	15.26	202	204	14.12	22.8	3.4	0.0	5	6	14.67
90	1	1	4	18	C - (H2O+S.S.)	C - (H2O+S.S.)	7244	52591	150	155	230	11	4	206	208	13.62	207	245	380.88	0.0	0.0	0.0	0	1	0.54
91	1	1	4	19	C - (H2O+S.S.)	C - (H2O+S.S.)	7512	52583	150	153	251	26	3	203	205	14.27	203	204	13.92	20.3	5.9	0.0	0	2	14.59
92	1	1	4	20	C - (H2O+S.S.)	C - (H2O+S.S.)	7720	52590	150	149	230	14	1	202	203	13.30	204	204	13.66	12.8	2.0	0.0	-1	0	14.79
93	1	1	4	21	C - (H2O+S.S.)	C - (H2O+S.S.)	7970	52590	150	149	230	14	1	201	203	13.28	206	206	14.36	9.4	2.0	0.0	-4	-2	14.00
94	1	1	4	22	C - (H2O+S.S.)	C - (H2O+S.S.)	8220	52590	150	149	230	14	1	202	202	13.07	203	205	16.65	5.4	1.3	0.0	0	0	12.13
95	1	1	4	23	CIF	CIF	8475	52574	190	256	171	13	3	784	1316	1456.51	203	204	11.72	97.7	97.3	0.0	581	1113	66.90
96	1	1	4	24	CIF	CIF	8717	52591	204	294	150	20	3	712	1108	1034.60	205	204	11.93	95.9	91.5	0.0	507	903	59.68
END DATA
