# Supplementary material for: Microarray-based identification of antigenic variants of foot-and-mouth disease virus: a bioinformatics quality assessment
Source: BMC Genomics. 2006 May 18;7:117. doi: 10.1186/1471-2164-7-117 (PMC1481559; doi:10.1186/1471-2164-7-117)
Supplement: Additional File 1 — They are obtained using the Agilent and Scan Array Express (Perkin Elmer Life Sciences) analysis software for reading and quantifying the hybridization images. [file 1471-2164-7-117-S1.zip › I-9-RGG-2-4C.csv]

BEGIN HEADER
PerkinElmer Life Sciences.
ScanArrayCSVFileFormat	2.00
ScanArray Express	2.00
Number_of_Columns	26
END HEADER
BEGIN GENERAL INFO
DateTime	2005/01/20 18:35
GalFile	D:\303\AFTOCHIP\AFTOCHIP 2.1\ARCHIVO GAL AFTOCHIP 2.1.gal
Scanner	Model: Serial No.:
User Name	303
Computer Name
Protocol	Easy Quant
Quantitation Method	Adaptive Circle
Quality Confidence Calculation	SignalToNoise
User comments
Image Origin	0	0
Temperature	0
Laser Powers	0
Laser On Time	0
PMT Voltages	0
END GENERAL INFO
BEGIN QUANTITATION PARAMETERS
Min Percentile	50
Max Percentile	200
END QUANTITATION PARAMETERS
BEGIN QUALITY MEASUREMENTS
Min Signal To Noise	3
END QUALITY MEASUREMENTS
BEGIN ARRAY PATTERN INFO
Units	�m
Array Rows	1
Array Columns	1
Spot Rows	4
Spot Columns	24
Array Row Spacing	4500.000000
Array Column Spacing	4500.000000
Spot Row Spacing	258.000000
Spot Column Spacing	250.000000
Spot Diameter	150
Interstitial	0
Spots Per Array	96
Total Spots	96
END ARRAY PATTERN INFO
BEGIN IMAGE INFO
ImageID	Channel	Image	Fluorophore	Barcode	Units	X Units Per Pixel	Y Units Per Pixel	X Offset	Y Offset	Status
-1	CH1	D:\303\AFTOCHIP\AFTOCHIP 2.1\Celia\4� Celia 1� impresi�n\RGD RRD Chip 9_SLOT02_S01.tif	Unknown	Unknown	�m	10.000000	10.000000	0.000000	0.000000	Control Image
END IMAGE INFO
BEGIN NORMALIZATION INFO
Normalization Method	LOWESS
END NORMALIZATION INFO
BEGIN DATA
Index	Array Row	Array Column	Spot Row	Spot Column	Name	ID	X	Y	Diameter	F Pixels	B Pixels	Footprint	Flags	Ch1 Median	Ch1 Mean	Ch1 SD	Ch1 B Median	Ch1 B Mean	Ch1 B SD	Ch1 % > B + 1 SD	Ch1 % > B + 2 SD	Ch1 F % Sat.	Ch1 Median - B	Ch1 Mean - B	Ch1 SignalNoiseRatio
1	1	1	1	1	CIF	CIF	11990	51921	176	219	251	12	3	953	1348	1447.60	207	207	13.07	97.7	95.9	0.0	746	1141	72.90
2	1	1	1	2	CIF	CIF	12239	51923	176	215	251	10	3	920	1294	1420.34	206	208	14.28	96.7	96.7	0.0	714	1088	64.41
3	1	1	1	3	S139WT	S139WT	12493	51925	176	212	251	14	3	236	263	96.24	208	208	14.56	62.7	44.8	0.0	28	55	16.20
4	1	1	1	4	S139WT	S139WT	12726	51924	176	212	251	3	3	238	272	98.71	205	207	13.98	79.2	59.0	0.0	33	67	17.03
5	1	1	1	5	G139	G139	12975	51930	162	184	230	5	3	212	222	33.63	206	207	13.95	40.2	21.2	0.0	6	16	15.20
6	1	1	1	6	G139	G139	13215	51925	156	164	251	14	3	215	224	33.94	203	205	19.09	32.3	17.7	0.0	12	21	11.26
7	1	1	1	7	G139t	G139t	13460	51920	150	149	230	19	1	208	210	14.84	204	206	19.55	18.8	1.3	0.0	4	6	10.64
8	1	1	1	8	G139t	G139t	13730	51930	150	149	230	4	1	213	214	16.79	203	207	17.28	28.9	7.4	0.0	10	11	12.33
9	1	1	1	9	G139c	G139c	13980	51930	150	149	230	4	1	210	210	15.27	207	208	17.26	16.1	2.7	0.0	3	3	12.16
10	1	1	1	10	G139c	G139c	14230	51930	150	149	230	4	1	210	212	16.44	208	208	15.18	19.5	3.4	0.0	2	4	13.83
11	1	1	1	11	I139	I139	14480	51930	150	149	230	4	1	208	210	14.04	205	208	22.40	11.4	0.7	0.0	3	5	9.28
12	1	1	1	12	I139	I139	14730	51930	150	149	230	4	1	207	208	14.09	207	207	14.86	13.4	3.4	0.0	0	1	13.93
13	1	1	1	13	N139	N139	14970	51930	150	149	230	9	1	207	208	15.10	208	207	13.46	18.8	4.7	0.0	0	0	15.38
14	1	1	1	14	N139	N139	15220	51920	150	149	230	10	1	206	207	13.34	206	205	13.80	16.8	2.7	0.0	0	1	14.92
15	1	1	1	15	T139	T139	15485	51930	162	184	230	6	3	215	224	39.29	205	207	14.36	43.5	17.9	0.0	10	19	14.97
16	1	1	1	16	T139	T139	15730	51920	150	149	230	6	1	217	228	38.42	207	235	272.22	0.0	0.0	0.0	10	21	0.80
17	1	1	1	17	RGD-WT1	RGD-WT1	15975	51923	156	168	251	5	3	228	231	24.18	207	208	13.22	66.7	38.7	0.0	21	24	17.25
18	1	1	1	18	RGD-WT1	RGD-WT1	16220	51926	162	184	251	9	3	224	226	23.33	208	209	14.03	51.1	27.7	0.0	16	18	15.97
19	1	1	1	19	RRD	RRD	16480	51930	150	149	230	4	1	207	208	12.56	206	206	13.39	19.5	3.4	0.0	1	2	15.45
20	1	1	1	20	RRD	RRD	16730	51930	150	149	230	4	1	207	208	14.30	209	209	14.62	14.8	2.0	0.0	-1	0	14.16
21	1	1	1	21	RRDt	RRDt	16980	51930	150	149	230	4	1	207	214	54.09	210	211	16.32	8.1	2.7	0.0	-2	4	12.68
22	1	1	1	22	RRDt	RRDt	17230	51930	150	149	230	4	1	208	209	15.98	211	211	14.92	9.4	2.0	0.0	-2	-1	13.94
23	1	1	1	23	RRDc	RRDc	17480	51930	150	149	230	4	1	206	209	13.43	208	210	19.81	8.7	1.3	0.0	-1	1	10.40
24	1	1	1	24	RRDc	RRDc	17730	51930	150	149	230	4	1	207	208	12.70	208	209	13.35	18.8	0.7	0.0	0	0	15.51
25	1	1	2	1	RED	RED	11990	52180	150	149	230	12	1	211	213	16.21	207	207	14.65	30.9	8.7	0.0	4	6	14.40
26	1	1	2	2	RED	RED	12226	52184	150	154	251	2	3	214	215	15.57	209	211	26.78	9.7	0.0	0.0	5	6	7.99
27	1	1	2	3	REDt	REDt	12481	52186	150	155	251	2	3	206	207	15.90	208	207	13.21	17.4	4.5	0.0	-1	0	15.60
28	1	1	2	4	REDt	REDt	12730	52190	150	149	230	6	1	205	206	13.31	206	208	13.63	15.4	0.7	0.0	0	0	15.04
29	1	1	2	5	REDc	REDc	12980	52190	150	149	230	6	1	203	203	12.15	208	207	13.45	6.0	0.7	0.0	-4	-4	15.09
30	1	1	2	6	REDc	REDc	13220	52190	150	149	230	10	1	204	205	13.48	203	204	12.67	14.8	5.4	0.0	1	2	16.11
31	1	1	2	7	REG	REG	13475	52190	154	166	230	6	3	213	220	30.33	205	206	15.38	39.8	13.9	0.0	8	15	13.85
32	1	1	2	8	REG	REG	13725	52190	154	166	230	6	3	211	219	28.16	205	206	14.10	34.9	15.1	0.0	6	14	14.97
33	1	1	2	9	REGat	REGat	13980	52190	150	149	230	6	1	204	205	12.38	205	206	12.71	18.8	2.7	0.0	0	0	16.05
34	1	1	2	10	REGat	REGat	14230	52190	150	149	230	6	1	210	210	13.67	207	209	13.30	19.5	4.7	0.0	3	3	15.79
35	1	1	2	11	REGac	REGac	14480	52190	150	149	230	6	1	208	210	16.03	207	208	15.58	16.8	2.7	0.0	1	3	13.35
36	1	1	2	12	REGac	REGac	14720	52190	150	149	230	10	1	210	211	15.04	212	217	23.43	6.7	0.0	0.0	-1	0	8.96
37	1	1	2	13	REGgg	REGgg	14983	52190	176	217	230	6	3	854	936	461.93	209	215	23.82	98.2	97.2	0.0	645	727	35.85
38	1	1	2	14	REGgg	REGgg	15240	52190	176	221	230	11	3	864	875	468.88	210	211	16.01	95.5	94.1	0.0	654	665	53.96
39	1	1	2	15	REGtg	REGtg	15480	52185	170	196	251	0	3	225	233	34.53	205	207	14.33	59.2	39.3	0.0	20	28	15.70
40	1	1	2	16	REGtg	REGtg	15731	52186	162	181	251	2	3	232	240	37.61	204	204	12.58	76.2	52.5	0.0	28	36	18.44
41	1	1	2	17	REGcg	REGcg	15984	52182	156	167	251	5	3	243	274	96.40	209	209	17.81	76.6	46.7	0.0	34	65	13.65
42	1	1	2	18	REGcg	REGcg	16235	52185	162	180	251	5	3	242	260	71.58	207	209	13.74	78.9	64.4	0.0	35	53	17.62
43	1	1	2	19	D143N (RGN)	D143N (RGN)	16480	52190	150	149	230	6	1	205	206	14.27	205	206	12.17	20.8	5.4	0.0	0	1	16.85
44	1	1	2	20	D143N (RGN)	D143N (RGN)	16730	52190	150	149	230	6	1	206	206	13.10	204	205	12.53	22.1	4.7	0.0	2	2	16.44
45	1	1	2	21	D143N (RGN)t	D143N (RGN)t	16980	52190	150	149	230	6	1	204	206	16.07	206	207	11.89	18.1	8.7	0.0	-1	0	17.16
46	1	1	2	22	D143N (RGN)t	D143N (RGN)t	17230	52190	150	149	230	6	1	210	209	12.92	210	209	13.60	11.4	0.7	0.0	0	0	15.44
47	1	1	2	23	D143N (RGN)c	D143N (RGN)c	17480	52190	150	149	230	6	1	211	213	14.26	210	210	12.94	24.8	6.7	0.0	1	3	16.30
48	1	1	2	24	D143N (RGN)c	D143N (RGN)c	17730	52190	150	149	230	6	1	215	216	16.03	209	211	19.10	17.4	2.7	0.0	6	7	11.26
49	1	1	3	1	D143V (RGV)	D143V (RGV)	11992	52426	162	178	251	20	3	236	243	33.03	204	205	14.81	77.0	53.4	0.0	32	39	15.94
50	1	1	3	2	D143V (RGV)	D143V (RGV)	12241	52418	156	170	251	26	3	240	252	52.81	210	209	15.37	65.3	48.8	0.0	30	42	15.62
51	1	1	3	3	RGE-1 (GAA)	RGE-1 (GAA)	12490	52430	170	197	230	16	3	216	219	19.39	207	207	12.79	44.2	20.8	0.0	9	12	16.89
52	1	1	3	4	RGE-1 (GAA)	RGE-1 (GAA)	12727	52431	156	165	251	11	3	217	221	22.70	205	205	12.59	48.5	30.3	0.0	12	16	17.23
53	1	1	3	5	RGEc	RGEc	12980	52450	150	149	230	7	1	206	207	12.75	205	206	13.28	16.1	3.4	0.0	1	2	15.51
54	1	1	3	6	RGEc	RGEc	13220	52450	150	149	230	11	1	206	207	11.95	206	207	12.38	18.8	2.0	0.0	0	1	16.64
55	1	1	3	7	L144WT	L144WT	13465	52445	154	164	251	13	3	239	306	146.27	206	206	14.04	67.7	52.4	0.0	33	100	17.02
56	1	1	3	8	L144WT	L144WT	13719	52442	162	181	251	9	3	239	331	163.59	208	209	14.13	70.2	53.0	0.0	31	123	16.91
57	1	1	3	9	L144g	L144g	13960	52450	150	149	230	19	1	209	210	20.47	207	207	14.25	15.4	5.4	0.0	2	3	14.67
58	1	1	3	10	L144g	L144g	14230	52450	150	149	230	7	1	208	209	14.05	204	211	14.74	27.5	4.0	0.0	4	5	14.11
59	1	1	3	11	L144a	L144a	14475	52445	154	164	251	4	3	230	238	33.67	212	214	17.72	51.2	24.4	0.0	18	26	12.98
60	1	1	3	12	L144a	L144a	14725	52445	148	148	251	4	3	223	238	49.05	215	220	22.17	24.3	17.6	0.0	8	23	10.06
61	1	1	3	13	V144	V144	14970	52445	162	184	251	9	3	220	285	175.37	209	213	22.86	35.9	24.5	0.0	11	76	9.62
62	1	1	3	14	V144	V144	15218	52440	170	200	230	11	3	218	277	182.88	206	206	12.54	51.5	30.0	0.0	12	71	17.39
63	1	1	3	15	S144	S144	15480	52450	150	149	230	7	1	206	207	12.68	206	207	13.62	16.8	2.0	0.0	0	1	15.13
64	1	1	3	16	S144	S144	15740	52440	150	149	230	11	1	209	210	13.93	206	207	12.62	23.5	9.4	0.0	3	4	16.57
65	1	1	3	17	H146WT	H146WT	15990	52435	170	196	251	13	3	237	268	114.90	209	211	18.91	60.2	40.8	0.0	28	59	12.53
66	1	1	3	18	H146WT	H146WT	16230	52445	170	196	251	2	3	229	263	107.79	208	211	19.31	52.6	33.2	0.0	21	55	11.86
67	1	1	3	19	R146	R146	16480	52455	156	166	251	12	3	210	213	21.48	205	206	13.24	25.3	13.3	0.0	5	8	15.86
68	1	1	3	20	R146	R146	16730	52445	156	166	251	2	3	216	220	22.19	205	206	13.02	46.4	20.5	0.0	11	15	16.60
69	1	1	3	21	L146=H146t	L146=H146t	16980	52445	156	166	251	2	3	212	214	17.07	204	206	16.45	28.9	12.7	0.0	8	10	12.89
70	1	1	3	22	L146=H146t	L146=H146t	17230	52450	150	149	230	7	1	211	212	15.82	210	213	22.04	13.4	1.3	0.0	1	2	9.58
71	1	1	3	23	P146	P146	17480	52450	150	149	230	7	1	207	208	13.86	208	208	13.06	17.4	5.4	0.0	0	0	15.85
72	1	1	3	24	P146	P146	17730	52450	150	149	230	7	1	216	218	17.23	212	212	20.76	17.4	3.4	0.0	4	6	10.40
73	1	1	4	1	L147WT	L147WT	11996	52686	170	204	251	22	3	362	461	394.93	206	208	14.82	96.1	89.7	0.0	156	255	24.42
74	1	1	4	2	L147WT	L147WT	12237	52689	170	201	230	14	3	369	462	393.82	210	212	15.39	95.0	89.1	0.0	159	252	23.98
75	1	1	4	3	P147	P147	12485	52695	168	192	251	8	3	211	218	31.06	208	211	19.14	21.9	12.5	0.0	3	10	11.02
76	1	1	4	4	P147	P147	12735	52695	168	192	251	8	3	213	218	27.60	208	211	19.81	21.9	12.5	0.0	5	10	10.75
77	1	1	4	5	P147a	P147a	12980	52700	150	149	230	1	1	211	214	22.22	209	212	21.75	16.8	5.4	0.0	2	5	9.70
78	1	1	4	6	P147a	P147a	13221	52698	162	181	251	7	3	212	214	20.37	210	213	20.44	16.0	5.0	0.0	2	4	10.37
79	1	1	4	7	Oligo HIV Y115	Oligo HIV Y115	13470	52700	150	149	230	8	1	210	211	15.67	207	208	14.43	24.2	6.7	0.0	3	4	14.55
80	1	1	4	8	Oligo HIV Y115	Oligo HIV Y115	13710	52700	150	149	230	18	1	207	208	13.97	208	208	13.73	16.1	5.4	0.0	0	0	15.08
81	1	1	4	9	Oligo HIV M184a	Oligo HIV M184a	13980	52700	150	149	230	1	1	206	207	14.03	207	207	14.00	18.1	2.7	0.0	0	0	14.72
82	1	1	4	10	Oligo HIV M184a	Oligo HIV M184a	14230	52700	150	149	230	1	1	207	206	12.23	210	212	16.66	4.0	0.0	0.0	-2	-3	12.42
83	1	1	4	11	C - (H2O+S.S.)	C - (H2O+S.S.)	14480	52700	150	149	230	1	1	208	211	16.00	211	214	19.81	12.8	2.0	0.0	-2	0	10.50
84	1	1	4	12	C - (H2O+S.S.)	C - (H2O+S.S.)	14730	52700	150	149	230	1	1	208	208	11.86	208	208	12.40	14.1	1.3	0.0	0	0	16.77
85	1	1	4	13	C - (H2O+S.S.)	C - (H2O+S.S.)	14980	52700	150	149	230	1	1	207	207	13.60	205	205	13.82	19.5	2.0	0.0	2	2	14.98
86	1	1	4	14	C - (H2O+S.S.)	C - (H2O+S.S.)	15230	52700	150	149	230	1	1	212	215	21.59	206	206	13.34	34.2	12.8	0.0	6	9	15.90
87	1	1	4	15	C - (H2O+S.S.)	C - (H2O+S.S.)	15480	52700	150	149	230	1	1	204	206	14.83	204	206	15.00	21.5	2.7	0.0	0	2	13.60
88	1	1	4	16	C - (H2O+S.S.)	C - (H2O+S.S.)	15730	52700	150	149	230	1	1	210	210	13.05	206	207	12.32	23.5	5.4	0.0	4	4	17.04
89	1	1	4	17	C - (H2O+S.S.)	C - (H2O+S.S.)	15980	52700	150	149	230	1	1	208	210	16.84	205	206	12.95	23.5	8.1	0.0	3	5	16.06
90	1	1	4	18	C - (H2O+S.S.)	C - (H2O+S.S.)	16230	52700	150	149	230	1	1	209	211	16.04	206	208	13.59	24.2	2.7	0.0	3	5	15.38
91	1	1	4	19	C - (H2O+S.S.)	C - (H2O+S.S.)	16480	52700	150	149	230	1	1	206	205	12.16	205	206	13.73	12.8	1.3	0.0	1	0	15.00
92	1	1	4	20	C - (H2O+S.S.)	C - (H2O+S.S.)	16730	52700	150	149	230	1	1	207	207	13.30	207	208	17.40	8.1	1.3	0.0	0	0	11.90
93	1	1	4	21	C - (H2O+S.S.)	C - (H2O+S.S.)	16980	52700	150	149	230	1	1	210	210	13.47	205	206	12.93	26.2	6.7	0.0	5	5	16.24
94	1	1	4	22	C - (H2O+S.S.)	C - (H2O+S.S.)	17230	52700	150	149	230	1	1	207	207	12.81	206	207	13.18	17.4	3.4	0.0	1	1	15.71
95	1	1	4	23	CIF	CIF	17489	52699	170	201	230	10	3	1035	1159	724.29	203	206	12.60	100.0	99.5	0.0	832	956	82.12
96	1	1	4	24	CIF	CIF	17732	52702	170	201	251	2	3	1017	1203	840.78	208	209	14.90	98.5	96.5	0.0	809	995	68.27
END DATA
