# Supplementary material for: Microarray-based identification of antigenic variants of foot-and-mouth disease virus: a bioinformatics quality assessment
Source: BMC Genomics. 2006 May 18;7:117. doi: 10.1186/1471-2164-7-117 (PMC1481559; doi:10.1186/1471-2164-7-117)
Supplement: Additional File 1 — They are obtained using the Agilent and Scan Array Express (Perkin Elmer Life Sciences) analysis software for reading and quantifying the hybridization images. [file 1471-2164-7-117-S1.zip › II-13-L147P-1-5V.csv]

BEGIN HEADER
PerkinElmer Life Sciences.
ScanArrayCSVFileFormat	2.00
ScanArray Express	2.00
Number_of_Columns	26
END HEADER
BEGIN GENERAL INFO
DateTime	2005/01/27 18:30
GalFile	D:\303\AFTOCHIP\AFTOCHIP 2.1\ARCHIVO GAL AFTOCHIP 2.1.gal
Scanner	Model: Serial No.:
User Name	303
Computer Name
Protocol	Easy Quant
Quantitation Method	Adaptive Circle
Quality Confidence Calculation	SignalToNoise
User comments
Image Origin	0	0
Temperature	0
Laser Powers	0
Laser On Time	0
PMT Voltages	0
END GENERAL INFO
BEGIN QUANTITATION PARAMETERS
Min Percentile	50
Max Percentile	200
END QUANTITATION PARAMETERS
BEGIN QUALITY MEASUREMENTS
Min Signal To Noise	3
END QUALITY MEASUREMENTS
BEGIN ARRAY PATTERN INFO
Units	�m
Array Rows	1
Array Columns	1
Spot Rows	4
Spot Columns	24
Array Row Spacing	4500.000000
Array Column Spacing	4500.000000
Spot Row Spacing	248.000000
Spot Column Spacing	251.000000
Spot Diameter	150
Interstitial	0
Spots Per Array	96
Total Spots	96
END ARRAY PATTERN INFO
BEGIN IMAGE INFO
ImageID	Channel	Image	Fluorophore	Barcode	Units	X Units Per Pixel	Y Units Per Pixel	X Offset	Y Offset	Status
-1	CH1	D:\303\AFTOCHIP\AFTOCHIP 2.1\Vero\5� Vero\Im�genes Scanner\13 L147P 0.05pm 58�C_SLOT03_S01.tif	Alexa 647	Unknown	�m	10.000000	10.000000	0.000000	0.000000	Control Image
END IMAGE INFO
BEGIN NORMALIZATION INFO
Normalization Method	LOWESS
END NORMALIZATION INFO
BEGIN DATA
Index	Array Row	Array Column	Spot Row	Spot Column	Name	ID	X	Y	Diameter	F Pixels	B Pixels	Footprint	Flags	Ch1 Median	Ch1 Mean	Ch1 SD	Ch1 B Median	Ch1 B Mean	Ch1 B SD	Ch1 % > B + 1 SD	Ch1 % > B + 2 SD	Ch1 F % Sat.	Ch1 Median - B	Ch1 Mean - B	Ch1 SignalNoiseRatio
1	1	1	1	1	CIF	CIF	2789	26907	126	105	294	11	3	697	642	243.65	191	192	11.17	96.2	93.3	0.0	506	451	62.40
2	1	1	1	2	CIF	CIF	3034	26906	120	92	294	8	3	689	638	170.31	191	192	11.86	100.0	98.9	0.0	498	447	58.11
3	1	1	1	3	S139WT	S139WT	3275	26885	110	80	294	15	3	241	240	22.02	188	188	11.42	95.0	88.8	0.0	53	52	21.11
4	1	1	1	4	S139WT	S139WT	3525	26890	110	78	315	12	3	232	230	18.83	188	188	11.37	94.9	84.6	0.0	44	42	20.40
5	1	1	1	5	G139	G139	3775	26890	120	96	315	13	3	198	200	13.23	187	187	12.21	45.8	24.0	0.0	11	13	16.22
6	1	1	1	6	G139	G139	4050	26900	150	149	230	13	1	192	193	12.95	189	190	11.93	26.2	7.4	0.0	3	4	16.09
7	1	1	1	7	G139t	G139t	4300	26900	150	149	230	12	1	192	191	10.98	190	190	10.66	23.5	4.0	0.0	2	1	18.02
8	1	1	1	8	G139t	G139t	4550	26900	150	149	230	11	1	193	193	11.40	189	190	11.26	28.2	4.0	0.0	4	4	17.14
9	1	1	1	9	G139c	G139c	4800	26900	150	149	230	10	1	190	189	11.61	188	189	10.67	18.8	3.4	0.0	2	1	17.81
10	1	1	1	10	G139c	G139c	5050	26900	150	149	230	9	1	190	190	12.03	186	190	28.59	2.7	0.0	0.0	4	4	6.65
11	1	1	1	11	I139	I139	5300	26900	150	149	230	8	1	189	188	11.88	188	189	14.48	8.1	0.0	0.0	1	0	13.05
12	1	1	1	12	I139	I139	5550	26890	150	149	230	10	1	191	190	11.27	189	188	10.92	17.4	3.4	0.0	2	1	17.50
13	1	1	1	13	N139	N139	5785	26885	140	124	294	15	3	203	204	14.44	187	187	11.16	68.5	33.1	0.0	16	17	18.20
14	1	1	1	14	N139	N139	6035	26885	130	112	294	16	3	201	199	12.98	187	188	11.06	58.0	23.2	0.0	14	12	18.17
15	1	1	1	15	T139	T139	6285	26885	120	88	294	16	3	201	200	11.95	189	188	10.45	54.5	21.6	0.0	12	11	19.23
16	1	1	1	16	T139	T139	6545	26885	140	124	294	12	3	196	198	12.63	188	189	11.42	45.2	20.2	0.0	8	10	17.17
17	1	1	1	17	RGD-WT1	RGD-WT1	6780	26865	140	134	273	37	3	369	368	50.06	188	188	11.07	99.3	99.3	0.0	181	180	33.34
18	1	1	1	18	RGD-WT1	RGD-WT1	7030	26865	140	134	273	37	3	360	359	38.82	186	187	11.01	100.0	100.0	0.0	174	173	32.71
19	1	1	1	19	RRD	RRD	7280	26870	150	149	230	34	1	191	190	11.11	188	188	11.60	18.1	2.7	0.0	3	2	16.47
20	1	1	1	20	RRD	RRD	7560	26900	150	149	230	9	1	190	191	9.54	188	188	11.00	21.5	0.0	0.0	2	3	17.27
21	1	1	1	21	RRDt	RRDt	7810	26900	150	149	230	8	1	190	191	12.68	187	188	10.92	27.5	10.1	0.0	3	4	17.40
22	1	1	1	22	RRDt	RRDt	8060	26900	150	149	230	7	1	191	191	11.51	188	188	11.10	20.8	8.1	0.0	3	3	17.20
23	1	1	1	23	RRDc	RRDc	8310	26900	150	149	230	6	1	186	186	10.81	188	189	11.16	10.1	1.3	0.0	-1	-1	16.66
24	1	1	1	24	RRDc	RRDc	8560	26900	150	149	230	5	1	190	190	10.88	187	188	12.75	17.4	2.7	0.0	3	3	14.90
25	1	1	2	1	RED	RED	2770	27150	150	149	230	12	1	196	197	16.98	191	191	10.64	31.5	8.1	0.0	5	6	18.42
26	1	1	2	2	RED	RED	3020	27150	150	149	230	13	1	197	197	11.96	188	190	12.11	38.3	12.1	0.0	9	9	16.27
27	1	1	2	3	REDt	REDt	3290	27150	150	149	230	7	1	190	189	12.00	186	187	12.55	21.5	4.7	0.0	4	3	15.14
28	1	1	2	4	REDt	REDt	3540	27150	150	149	230	6	1	192	190	11.48	189	188	11.18	17.4	3.4	0.0	3	1	17.17
29	1	1	2	5	REDc	REDc	3790	27150	150	149	230	5	1	192	192	11.83	188	189	10.66	25.5	6.7	0.0	4	4	18.02
30	1	1	2	6	REDc	REDc	4050	27150	150	149	230	13	1	190	191	11.68	186	189	11.54	27.5	7.4	0.0	4	5	16.47
31	1	1	2	7	REG	REG	4290	27150	150	149	230	4	1	191	189	11.37	190	190	11.80	12.8	3.4	0.0	1	0	16.18
32	1	1	2	8	REG	REG	4540	27150	150	149	230	4	1	189	190	11.94	188	189	11.89	23.5	3.4	0.0	1	2	15.89
33	1	1	2	9	REGat	REGat	4800	27150	150	149	230	10	1	189	189	10.99	187	188	11.65	17.4	3.4	0.0	2	2	16.23
34	1	1	2	10	REGat	REGat	5050	27150	150	149	230	9	1	189	188	10.77	186	187	11.23	20.1	2.0	0.0	3	2	16.83
35	1	1	2	11	REGac	REGac	5300	27150	150	149	230	9	1	187	188	10.57	187	188	11.33	13.4	2.7	0.0	0	1	16.51
36	1	1	2	12	REGac	REGac	5540	27150	150	149	230	5	1	187	187	11.07	187	187	11.51	16.8	2.0	0.0	0	0	16.24
37	1	1	2	13	REGgg	REGgg	5780	27155	140	134	273	16	3	215	216	17.40	189	188	11.24	80.6	57.5	0.0	26	27	19.13
38	1	1	2	14	REGgg	REGgg	6020	27145	140	134	273	25	3	216	216	18.27	191	189	10.24	79.1	62.7	0.0	25	25	21.10
39	1	1	2	15	REGtg	REGtg	6290	27150	150	149	230	7	1	188	188	11.30	187	187	11.77	16.1	2.7	0.0	1	1	15.97
40	1	1	2	16	REGtg	REGtg	6560	27150	150	149	230	13	1	188	188	10.87	188	188	12.70	12.8	0.0	0.0	0	0	14.80
41	1	1	2	17	REGcg	REGcg	6800	27130	150	149	230	15	1	189	189	11.17	189	189	11.86	15.4	1.3	0.0	0	0	15.94
42	1	1	2	18	REGcg	REGcg	7050	27130	150	149	230	15	1	189	188	10.62	187	188	11.55	16.1	1.3	0.0	2	1	16.36
43	1	1	2	19	D143N (RGN)	D143N (RGN)	7310	27150	150	149	230	10	1	189	190	13.13	189	189	10.96	20.8	4.7	0.0	0	1	17.24
44	1	1	2	20	D143N (RGN)	D143N (RGN)	7560	27150	150	149	230	9	1	189	189	12.53	189	190	11.01	18.1	4.7	0.0	0	0	17.17
45	1	1	2	21	D143N (RGN)t	D143N (RGN)t	7810	27150	150	149	230	9	1	190	189	10.56	187	187	10.75	20.8	4.0	0.0	3	2	17.68
46	1	1	2	22	D143N (RGN)t	D143N (RGN)t	8060	27150	150	149	230	8	1	189	190	12.01	187	188	11.53	22.8	4.0	0.0	2	3	16.39
47	1	1	2	23	D143N (RGN)c	D143N (RGN)c	8310	27150	150	149	230	7	1	190	190	11.72	187	195	80.89	0.0	0.0	0.0	3	3	2.35
48	1	1	2	24	D143N (RGN)c	D143N (RGN)c	8560	27150	150	149	230	6	1	190	189	10.80	189	215	296.52	0.0	0.0	0.0	1	0	0.64
49	1	1	3	1	D143V (RGV)	D143V (RGV)	2755	27395	140	124	294	27	3	214	215	16.70	192	192	10.80	78.2	50.8	0.0	22	23	19.81
50	1	1	3	2	D143V (RGV)	D143V (RGV)	3005	27395	140	124	294	28	3	213	214	17.72	191	191	10.59	74.2	52.4	0.0	22	23	20.11
51	1	1	3	3	RGE-1 (GAA)	RGE-1 (GAA)	3270	27400	150	149	230	15	1	192	193	11.99	189	189	10.89	30.9	6.7	0.0	3	4	17.63
52	1	1	3	4	RGE-1 (GAA)	RGE-1 (GAA)	3540	27400	150	149	230	7	1	193	192	12.51	189	190	11.15	20.8	6.0	0.0	4	3	17.31
53	1	1	3	5	RGEc	RGEc	3790	27400	150	149	230	7	1	191	192	11.35	188	189	10.50	29.5	6.0	0.0	3	4	18.18
54	1	1	3	6	RGEc	RGEc	4040	27400	150	149	230	6	1	191	190	10.21	188	188	11.29	17.4	2.0	0.0	3	2	16.92
55	1	1	3	7	L144WT	L144WT	4282	27394	130	114	273	6	3	558	541	139.27	189	188	12.28	98.2	98.2	0.0	369	352	45.45
56	1	1	3	8	L144WT	L144WT	4520	27405	140	134	273	22	3	620	563	155.90	189	189	11.59	98.5	97.0	0.0	431	374	53.52
57	1	1	3	9	L144g	L144g	4785	27395	110	80	294	5	3	202	202	13.74	189	189	11.83	52.5	25.0	0.0	13	13	17.07
58	1	1	3	10	L144g	L144g	5045	27395	120	88	294	4	3	206	205	16.69	187	187	12.16	65.9	29.5	0.0	19	18	16.94
59	1	1	3	11	L144a	L144a	5300	27400	150	149	230	10	1	193	194	13.55	187	187	10.93	36.2	14.1	0.0	6	7	17.66
60	1	1	3	12	L144a	L144a	5550	27400	150	149	230	9	1	195	195	11.91	189	189	11.29	27.5	9.4	0.0	6	6	17.27
61	1	1	3	13	V144	V144	5790	27395	162	184	209	4	3	242	243	50.02	190	189	10.53	71.2	61.4	0.0	52	53	22.97
62	1	1	3	14	V144	V144	6035	27390	148	150	251	11	3	255	251	44.88	189	189	12.70	79.3	69.3	0.0	66	62	20.08
63	1	1	3	15	S144	S144	6290	27400	150	149	230	8	1	191	191	12.42	184	187	10.42	38.9	11.4	0.0	7	7	18.33
64	1	1	3	16	S144	S144	6560	27400	150	149	230	14	1	191	191	10.93	189	189	11.64	18.8	2.0	0.0	2	2	16.40
65	1	1	3	17	H146WT	H146WT	6810	27400	150	149	230	13	1	190	190	12.15	186	187	10.85	29.5	10.1	0.0	4	4	17.51
66	1	1	3	18	H146WT	H146WT	7060	27400	150	149	230	12	1	191	191	11.36	190	189	10.37	18.8	5.4	0.0	1	1	18.42
67	1	1	3	19	R146	R146	7310	27400	150	149	230	11	1	190	189	11.96	189	189	10.16	19.5	4.7	0.0	1	0	18.71
68	1	1	3	20	R146	R146	7560	27400	150	149	230	10	1	187	188	11.14	189	188	10.16	16.1	4.7	0.0	-1	0	18.41
69	1	1	3	21	L146=H146t	L146=H146t	7810	27400	150	149	230	10	1	188	188	10.53	189	188	10.43	14.8	0.0	0.0	0	0	18.02
70	1	1	3	22	L146=H146t	L146=H146t	8060	27400	150	149	230	9	1	187	187	11.11	186	187	10.98	17.4	3.4	0.0	1	1	17.03
71	1	1	3	23	P146	P146	8300	27400	150	149	230	7	1	188	187	11.78	188	188	11.78	12.8	2.0	0.0	0	0	15.95
72	1	1	3	24	P146	P146	8550	27400	150	149	230	8	1	187	188	11.49	187	188	12.51	16.1	2.0	0.0	0	1	14.94
73	1	1	4	1	L147WT	L147WT	2775	27645	130	112	294	7	3	229	231	21.19	191	192	11.04	94.6	80.4	0.0	38	40	20.75
74	1	1	4	2	L147WT	L147WT	3025	27645	140	124	294	8	3	220	219	17.26	189	190	12.09	79.8	61.3	0.0	31	30	18.20
75	1	1	4	3	P147	P147	3270	27645	120	96	273	14	3	492	491	108.53	186	187	11.49	100.0	99.0	0.0	306	305	42.81
76	1	1	4	4	P147	P147	3537	27643	120	96	294	2	3	500	479	102.73	188	189	10.62	100.0	99.0	0.0	312	291	47.06
77	1	1	4	5	P147a	P147a	3785	27645	110	80	294	3	3	208	208	14.56	189	188	10.49	71.3	41.3	0.0	19	19	19.82
78	1	1	4	6	P147a	P147a	4045	27640	130	108	315	8	3	202	203	16.69	188	189	10.81	58.3	34.3	0.0	14	15	18.68
79	1	1	4	7	Oligo HIV Y115	Oligo HIV Y115	4290	27640	150	149	230	2	1	188	189	10.86	188	187	11.80	16.8	1.3	0.0	0	1	15.93
80	1	1	4	8	Oligo HIV Y115	Oligo HIV Y115	4530	27640	150	149	230	9	1	190	190	10.51	188	189	11.13	18.8	4.0	0.0	2	2	17.07
81	1	1	4	9	Oligo HIV M184a	Oligo HIV M184a	4800	27640	150	149	230	10	1	192	191	12.16	189	190	10.97	25.5	3.4	0.0	3	2	17.50
82	1	1	4	10	Oligo HIV M184a	Oligo HIV M184a	5050	27640	150	149	230	9	1	188	189	12.51	188	188	11.75	12.8	4.7	0.0	0	1	16.00
83	1	1	4	11	C - (H2O+S.S.)	C - (H2O+S.S.)	5300	27640	150	149	230	8	1	192	193	13.58	188	188	11.10	30.9	9.4	0.0	4	5	17.30
84	1	1	4	12	C - (H2O+S.S.)	C - (H2O+S.S.)	5550	27640	150	149	230	7	1	193	193	11.70	189	189	10.41	26.2	8.7	0.0	4	4	18.54
85	1	1	4	13	C - (H2O+S.S.)	C - (H2O+S.S.)	5800	27640	150	149	230	6	1	188	187	10.83	190	189	11.19	6.7	0.7	0.0	-1	-2	16.80
86	1	1	4	14	C - (H2O+S.S.)	C - (H2O+S.S.)	6040	27640	150	149	230	5	1	188	190	23.58	189	189	11.59	13.4	2.7	0.0	0	1	16.22
87	1	1	4	15	C - (H2O+S.S.)	C - (H2O+S.S.)	6300	27640	150	149	230	4	1	188	187	12.40	186	187	10.80	22.1	5.4	0.0	2	1	17.41
88	1	1	4	16	C - (H2O+S.S.)	C - (H2O+S.S.)	6560	27640	150	149	230	13	1	190	190	10.16	191	191	11.01	10.7	2.0	0.0	0	0	17.25
89	1	1	4	17	C - (H2O+S.S.)	C - (H2O+S.S.)	6810	27640	150	149	230	12	1	187	188	11.76	189	189	11.41	14.8	1.3	0.0	-1	0	16.39
90	1	1	4	18	C - (H2O+S.S.)	C - (H2O+S.S.)	7060	27640	150	149	230	11	1	190	190	10.67	189	189	11.24	19.5	1.3	0.0	1	1	16.91
91	1	1	4	19	C - (H2O+S.S.)	C - (H2O+S.S.)	7310	27640	150	149	230	10	1	187	187	10.65	188	189	11.63	12.1	2.0	0.0	0	0	16.09
92	1	1	4	20	C - (H2O+S.S.)	C - (H2O+S.S.)	7560	27640	150	149	230	9	1	188	189	11.16	190	190	10.55	16.1	4.0	0.0	-1	0	17.83
93	1	1	4	21	C - (H2O+S.S.)	C - (H2O+S.S.)	7810	27640	150	149	230	8	1	187	188	11.75	190	190	10.71	12.8	4.0	0.0	-2	-1	17.46
94	1	1	4	22	C - (H2O+S.S.)	C - (H2O+S.S.)	8050	27640	150	149	230	3	1	187	188	11.39	190	189	10.32	13.4	3.4	0.0	-2	-1	18.13
95	1	1	4	23	CIF	CIF	8282	27640	110	76	294	22	3	763	725	141.00	188	189	13.29	100.0	100.0	0.0	575	537	57.41
96	1	1	4	24	CIF	CIF	8528	27640	110	76	294	27	3	666	653	103.29	187	187	11.40	100.0	100.0	0.0	479	466	58.42
END DATA
