# Supplementary material for: Microarray-based identification of antigenic variants of foot-and-mouth disease virus: a bioinformatics quality assessment
Source: BMC Genomics. 2006 May 18;7:117. doi: 10.1186/1471-2164-7-117 (PMC1481559; doi:10.1186/1471-2164-7-117)
Supplement: Additional File 1 — They are obtained using the Agilent and Scan Array Express (Perkin Elmer Life Sciences) analysis software for reading and quantifying the hybridization images. [file 1471-2164-7-117-S1.zip › II-13-L147P-2-5V.csv]

BEGIN HEADER
PerkinElmer Life Sciences.
ScanArrayCSVFileFormat	2.00
ScanArray Express	2.00
Number_of_Columns	26
END HEADER
BEGIN GENERAL INFO
DateTime	2005/01/27 19:43
GalFile	D:\303\AFTOCHIP\AFTOCHIP 2.1\ARCHIVO GAL AFTOCHIP 2.1.gal
Scanner	Model: Serial No.:
User Name	303
Computer Name
Protocol	Easy Quant
Quantitation Method	Adaptive Circle
Quality Confidence Calculation	SignalToNoise
User comments
Image Origin	0	0
Temperature	0
Laser Powers	0
Laser On Time	0
PMT Voltages	0
END GENERAL INFO
BEGIN QUANTITATION PARAMETERS
Min Percentile	50
Max Percentile	200
END QUANTITATION PARAMETERS
BEGIN QUALITY MEASUREMENTS
Min Signal To Noise	3
END QUALITY MEASUREMENTS
BEGIN ARRAY PATTERN INFO
Units	�m
Array Rows	1
Array Columns	1
Spot Rows	4
Spot Columns	24
Array Row Spacing	4500.000000
Array Column Spacing	4500.000000
Spot Row Spacing	257.000000
Spot Column Spacing	250.000000
Spot Diameter	150
Interstitial	0
Spots Per Array	96
Total Spots	96
END ARRAY PATTERN INFO
BEGIN IMAGE INFO
ImageID	Channel	Image	Fluorophore	Barcode	Units	X Units Per Pixel	Y Units Per Pixel	X Offset	Y Offset	Status
-1	CH1	D:\303\AFTOCHIP\AFTOCHIP 2.1\Vero\5� Vero\Im�genes Scanner\13 L147P 0.05pm 58�C_SLOT03_S01.tif	Alexa 647	Unknown	�m	10.000000	10.000000	0.000000	0.000000	Control Image
END IMAGE INFO
BEGIN NORMALIZATION INFO
Normalization Method	LOWESS
END NORMALIZATION INFO
BEGIN DATA
Index	Array Row	Array Column	Spot Row	Spot Column	Name	ID	X	Y	Diameter	F Pixels	B Pixels	Footprint	Flags	Ch1 Median	Ch1 Mean	Ch1 SD	Ch1 B Median	Ch1 B Mean	Ch1 B SD	Ch1 % > B + 1 SD	Ch1 % > B + 2 SD	Ch1 F % Sat.	Ch1 Median - B	Ch1 Mean - B	Ch1 SignalNoiseRatio
1	1	1	1	1	CIF	CIF	11770	26938	126	106	315	905	3	572	524	134.40	196	196	11.97	97.2	93.4	0.0	376	328	47.78
2	1	1	1	2	CIF	CIF	12032	26931	126	103	294	918	3	503	476	121.01	199	198	12.23	99.0	96.1	0.0	304	277	41.14
3	1	1	1	3	S139WT	S139WT	11330	27090	150	149	230	34	1	190	189	10.93	192	193	11.83	8.1	0.7	0.0	-1	-2	16.06
4	1	1	1	4	S139WT	S139WT	11580	27090	150	149	230	34	1	191	192	12.40	193	194	11.66	18.8	2.7	0.0	-1	0	16.39
5	1	1	1	5	G139	G139	11830	27090	150	149	230	34	1	197	198	12.92	199	242	125.99	0.0	0.0	0.0	-1	0	1.56
6	1	1	1	6	G139	G139	12080	27080	150	149	230	24	1	198	199	12.72	202	228	92.49	0.0	0.0	0.0	-3	-2	2.14
7	1	1	1	7	G139t	G139t	12330	27080	150	149	230	24	1	199	200	11.12	202	201	14.16	8.1	0.7	0.0	-2	-1	14.05
8	1	1	1	8	G139t	G139t	12580	27080	150	149	230	24	1	197	197	15.88	199	201	14.93	7.4	0.7	0.0	-1	-1	13.19
9	1	1	1	9	G139c	G139c	12830	27070	150	149	230	14	1	201	202	11.97	200	201	13.70	13.4	2.7	0.0	1	2	14.67
10	1	1	1	10	G139c	G139c	13080	27070	150	149	230	14	1	199	199	11.80	199	199	12.13	13.4	1.3	0.0	0	0	16.41
11	1	1	1	11	I139	I139	13330	27060	150	149	230	4	1	193	193	11.19	194	194	13.24	10.1	1.3	0.0	0	0	14.57
12	1	1	1	12	I139	I139	13580	27060	150	149	230	4	1	189	190	11.09	191	191	12.61	13.4	2.0	0.0	-1	0	14.99
13	1	1	1	13	N139	N139	13830	27060	150	149	230	4	1	192	191	12.27	188	189	10.92	28.9	3.4	0.0	4	3	17.59
14	1	1	1	14	N139	N139	14080	27050	150	149	230	5	1	189	189	10.08	188	189	10.37	14.1	2.7	0.0	1	1	18.22
15	1	1	1	15	T139	T139	14330	27050	150	149	230	5	1	189	190	11.84	191	191	10.81	15.4	2.0	0.0	-1	0	17.48
16	1	1	1	16	T139	T139	14520	27008	150	150	251	126	4	190	189	11.24	192	4820	14755.80	0.0	0.0	0.0	-1	-2	0.01
17	1	1	1	17	RGD-WT1	RGD-WT1	15774	26900	112	82	294	877	3	292	289	32.48	190	191	11.13	96.3	96.3	0.0	102	99	26.23
18	1	1	1	18	RGD-WT1	RGD-WT1	16023	26924	150	155	251	879	3	290	285	35.69	189	189	11.08	96.8	95.5	0.0	101	96	26.18
19	1	1	1	19	RRD	RRD	15330	27040	150	149	230	15	1	190	201	97.61	191	192	11.58	18.1	6.7	0.0	0	10	16.40
20	1	1	1	20	RRD	RRD	15580	27030	150	149	230	25	1	190	190	11.10	191	192	12.32	8.1	2.0	0.0	0	0	15.42
21	1	1	1	21	RRDt	RRDt	15815	27049	150	154	230	76	3	191	192	12.50	193	201	32.61	0.6	0.0	0.0	-1	0	5.86
22	1	1	1	22	RRDt	RRDt	16047	27064	140	133	315	96	3	191	192	11.40	191	203	37.41	0.0	0.0	0.0	0	1	5.11
23	1	1	1	23	RRDc	RRDc	16316	27031	150	155	230	77	3	193	192	12.07	193	193	11.84	9.0	2.6	0.0	0	0	16.29
24	1	1	1	24	RRDc	RRDc	16580	27020	150	149	230	35	1	191	193	10.95	191	193	16.57	7.4	0.7	0.0	0	2	11.53
25	1	1	2	1	RED	RED	10830	27360	150	149	230	47	1	193	193	11.80	191	193	12.09	18.8	2.7	0.0	2	2	15.96
26	1	1	2	2	RED	RED	11080	27350	150	149	230	37	1	191	191	11.92	191	193	12.69	14.8	4.0	0.0	0	0	15.06
27	1	1	2	3	REDt	REDt	11330	27350	150	149	230	37	1	191	191	11.38	192	193	11.54	14.1	1.3	0.0	0	0	16.55
28	1	1	2	4	REDt	REDt	11580	27350	150	149	230	37	1	194	194	11.56	194	194	11.69	18.8	1.3	0.0	0	0	16.60
29	1	1	2	5	REDc	REDc	11830	27340	150	149	230	27	1	193	193	11.42	196	198	13.53	9.4	0.0	0.0	-2	-2	14.26
30	1	1	2	6	REDc	REDc	12080	27340	150	149	230	27	1	197	197	12.79	198	198	14.35	11.4	1.3	0.0	0	0	13.73
31	1	1	2	7	REG	REG	12330	27340	150	149	230	27	1	196	197	11.85	198	198	12.32	12.8	2.7	0.0	-1	0	15.91
32	1	1	2	8	REG	REG	12580	27330	150	149	230	17	1	198	198	11.50	201	201	13.15	8.7	0.0	0.0	-2	-2	15.06
33	1	1	2	9	REGat	REGat	12830	27330	150	149	230	17	1	197	197	12.01	197	198	12.10	14.8	4.0	0.0	0	0	16.28
34	1	1	2	10	REGat	REGat	13080	27330	150	149	230	17	1	198	198	11.15	200	200	11.76	8.1	1.3	0.0	-1	-1	16.83
35	1	1	2	11	REGac	REGac	13330	27320	150	149	230	7	1	192	194	13.11	198	231	85.12	0.0	0.0	0.0	-5	-3	2.26
36	1	1	2	12	REGac	REGac	13580	27320	150	149	230	7	1	188	190	10.97	195	219	65.96	0.0	0.0	0.0	-6	-4	2.85
37	1	1	2	13	REGgg	REGgg	13830	27310	150	149	230	3	1	190	191	10.99	193	194	13.36	9.4	0.0	0.0	-2	-1	14.23
38	1	1	2	14	REGgg	REGgg	14080	27310	150	149	230	3	1	190	190	10.64	191	191	11.41	13.4	0.7	0.0	0	0	16.66
39	1	1	2	15	REGtg	REGtg	14330	27310	150	149	230	3	1	187	186	12.61	189	190	11.96	13.4	2.0	0.0	-1	-2	15.63
40	1	1	2	16	REGtg	REGtg	14560	27250	150	149	230	66	1	189	189	11.47	191	1618	8083.13	0.0	0.0	0.0	-1	-1	0.02
41	1	1	2	17	REGcg	REGcg	14909	27287	100	64	383	23	4	192	191	10.91	202	909	3317.63	0.0	0.0	0.0	-9	-10	0.06
42	1	1	2	18	REGcg	REGcg	15070	27280	150	149	230	34	1	192	192	14.83	192	194	15.08	9.4	2.0	0.0	0	0	12.73
43	1	1	2	19	D143N (RGN)	D143N (RGN)	15330	27290	150	149	230	22	1	191	191	11.95	191	191	11.50	14.1	3.4	0.0	0	0	16.61
44	1	1	2	20	D143N (RGN)	D143N (RGN)	15580	27290	150	149	230	22	1	191	193	15.40	192	192	11.34	16.8	4.0	0.0	0	1	16.85
45	1	1	2	21	D143N (RGN)t	D143N (RGN)t	15830	27290	150	149	230	22	1	191	191	11.02	190	191	12.26	13.4	2.0	0.0	1	1	15.58
46	1	1	2	22	D143N (RGN)t	D143N (RGN)t	16050	27250	150	149	230	70	1	190	191	12.22	189	189	11.51	21.5	4.0	0.0	1	2	16.50
47	1	1	2	23	D143N (RGN)c	D143N (RGN)c	16330	27280	150	149	230	32	1	188	189	12.01	190	191	12.30	14.8	0.7	0.0	-1	0	15.29
48	1	1	2	24	D143N (RGN)c	D143N (RGN)c	16580	27280	150	149	230	32	1	190	190	11.51	191	191	12.28	10.7	1.3	0.0	0	0	15.47
49	1	1	3	1	D143V (RGV)	D143V (RGV)	10840	27610	150	149	230	41	1	191	193	12.76	194	194	11.90	11.4	3.4	0.0	-2	0	16.06
50	1	1	3	2	D143V (RGV)	D143V (RGV)	11090	27610	150	149	230	41	1	194	195	12.90	194	194	12.91	16.1	4.0	0.0	0	1	15.03
51	1	1	3	3	RGE-1 (GAA)	RGE-1 (GAA)	11340	27610	150	149	230	41	1	195	196	11.61	194	196	12.76	16.8	2.7	0.0	1	2	15.28
52	1	1	3	4	RGE-1 (GAA)	RGE-1 (GAA)	11590	27600	150	149	230	31	1	193	194	11.99	196	196	12.31	13.4	1.3	0.0	-2	-1	15.68
53	1	1	3	5	RGEc	RGEc	11840	27600	150	149	230	31	1	195	195	10.37	201	202	13.97	3.4	0.0	0.0	-5	-5	13.96
54	1	1	3	6	RGEc	RGEc	12090	27600	150	149	230	31	1	197	196	12.25	201	211	39.95	0.0	0.0	0.0	-3	-4	4.93
55	1	1	3	7	L144WT	L144WT	13268	27435	142	136	251	886	3	388	374	80.08	194	194	11.99	96.3	94.1	0.0	194	180	32.35
56	1	1	3	8	L144WT	L144WT	13511	27438	128	108	315	878	3	356	352	44.47	190	191	11.94	100.0	100.0	0.0	166	162	29.81
57	1	1	3	9	L144g	L144g	12840	27590	150	149	230	21	1	196	197	12.07	200	203	14.30	10.1	1.3	0.0	-3	-2	13.71
58	1	1	3	10	L144g	L144g	13090	27580	150	149	230	13	1	197	197	12.06	201	201	13.49	7.4	1.3	0.0	-3	-3	14.60
59	1	1	3	11	L144a	L144a	13340	27580	150	149	230	13	1	196	196	12.39	197	224	71.47	0.0	0.0	0.0	0	0	2.74
60	1	1	3	12	L144a	L144a	13590	27580	150	149	230	13	1	191	191	11.32	194	217	59.50	0.0	0.0	0.0	-2	-2	3.21
61	1	1	3	13	V144	V144	13840	27570	150	149	230	7	1	190	190	11.46	191	190	12.23	11.4	2.7	0.0	0	0	15.54
62	1	1	3	14	V144	V144	14090	27570	150	149	230	7	1	191	191	12.83	191	192	12.39	19.5	2.7	0.0	0	0	15.41
63	1	1	3	15	S144	S144	14340	27560	150	149	230	12	1	189	189	11.47	192	192	11.24	10.7	1.3	0.0	-2	-2	16.81
64	1	1	3	16	S144	S144	14590	27560	150	149	230	12	1	185	187	12.10	192	191	11.94	12.8	0.0	0.0	-6	-4	15.49
65	1	1	3	17	H146WT	H146WT	14830	27540	150	149	230	29	1	190	191	12.68	193	194	13.60	14.1	1.3	0.0	-2	-1	13.97
66	1	1	3	18	H146WT	H146WT	15090	27550	150	149	230	21	1	191	194	25.18	193	195	14.84	8.7	1.3	0.0	-1	1	12.87
67	1	1	3	19	R146	R146	15340	27550	150	149	230	21	1	191	191	10.67	191	192	10.97	14.8	0.0	0.0	0	0	17.41
68	1	1	3	20	R146	R146	15590	27550	150	149	230	21	1	189	190	12.34	190	191	11.92	19.5	4.0	0.0	0	0	15.85
69	1	1	3	21	L146=H146t	L146=H146t	15840	27540	150	149	230	30	1	188	190	10.63	189	190	12.87	17.4	0.0	0.0	0	1	14.61
70	1	1	3	22	L146=H146t	L146=H146t	16090	27540	150	149	230	30	1	191	191	10.30	190	190	10.74	19.5	2.7	0.0	1	1	17.78
71	1	1	3	23	P146	P146	16340	27540	150	149	230	30	1	192	192	9.42	192	191	11.72	8.7	0.7	0.0	0	0	16.38
72	1	1	3	24	P146	P146	16590	27530	150	149	230	40	1	191	191	11.75	190	191	11.14	20.1	2.0	0.0	1	1	17.15
73	1	1	4	1	L147WT	L147WT	10840	27870	150	149	230	44	1	192	192	12.99	193	192	11.11	16.8	3.4	0.0	0	0	17.29
74	1	1	4	2	L147WT	L147WT	11090	27870	150	149	230	44	1	196	194	11.90	194	195	12.41	14.1	2.7	0.0	2	0	15.79
75	1	1	4	3	P147	P147	12244	27711	112	81	294	910	3	373	355	69.80	198	198	11.72	95.1	95.1	0.0	175	157	31.83
76	1	1	4	4	P147	P147	12524	27725	112	82	315	917	3	389	366	92.93	196	198	13.41	89.0	85.4	0.0	193	170	29.01
77	1	1	4	5	P147a	P147a	11840	27860	150	149	230	34	1	197	197	10.34	198	199	12.62	10.7	0.7	0.0	0	0	15.61
78	1	1	4	6	P147a	P147a	12090	27850	150	149	230	24	1	198	198	11.33	198	202	24.99	0.7	0.0	0.0	0	0	7.92
79	1	1	4	7	Oligo HIV Y115	Oligo HIV Y115	12340	27850	150	149	230	24	1	198	198	12.31	198	220	65.77	0.0	0.0	0.0	0	0	3.01
80	1	1	4	8	Oligo HIV Y115	Oligo HIV Y115	12590	27850	150	149	230	24	1	195	196	11.83	202	228	77.18	0.0	0.0	0.0	-6	-5	2.53
81	1	1	4	9	Oligo HIV M184a	Oligo HIV M184a	12840	27840	150	149	230	15	1	198	197	11.28	197	197	12.84	12.1	1.3	0.0	1	0	15.42
82	1	1	4	10	Oligo HIV M184a	Oligo HIV M184a	13090	27840	150	149	230	15	1	201	200	12.78	198	198	11.93	24.8	3.4	0.0	3	2	16.85
83	1	1	4	11	C - (H2O+S.S.)	C - (H2O+S.S.)	13340	27840	150	149	230	15	1	198	198	12.01	189	195	15.80	30.2	2.0	0.0	9	9	12.53
84	1	1	4	12	C - (H2O+S.S.)	C - (H2O+S.S.)	13590	27830	150	149	230	8	1	191	191	11.60	194	194	13.35	8.7	0.0	0.0	-2	-2	14.30
85	1	1	4	13	C - (H2O+S.S.)	C - (H2O+S.S.)	13840	27830	150	149	230	8	1	188	189	12.39	191	191	11.46	14.1	4.0	0.0	-2	-1	16.41
86	1	1	4	14	C - (H2O+S.S.)	C - (H2O+S.S.)	14090	27830	150	149	230	8	1	189	190	11.27	190	190	10.85	19.5	2.7	0.0	0	0	17.42
87	1	1	4	15	C - (H2O+S.S.)	C - (H2O+S.S.)	14340	27820	150	149	230	10	1	191	191	11.43	190	191	12.01	17.4	2.0	0.0	1	1	15.91
88	1	1	4	16	C - (H2O+S.S.)	C - (H2O+S.S.)	14590	27820	150	149	230	10	1	189	190	18.40	190	190	12.24	10.1	2.7	0.0	0	0	15.44
89	1	1	4	17	C - (H2O+S.S.)	C - (H2O+S.S.)	14840	27810	150	149	230	18	1	192	192	11.35	191	191	13.85	10.1	2.0	0.0	1	1	13.87
90	1	1	4	18	C - (H2O+S.S.)	C - (H2O+S.S.)	15090	27810	150	149	230	18	1	192	192	11.66	191	191	10.88	18.8	3.4	0.0	1	1	17.64
91	1	1	4	19	C - (H2O+S.S.)	C - (H2O+S.S.)	15340	27810	150	149	230	18	1	192	192	11.55	190	191	12.03	15.4	3.4	0.0	2	2	15.96
92	1	1	4	20	C - (H2O+S.S.)	C - (H2O+S.S.)	15590	27800	150	149	230	27	1	189	189	11.11	189	190	11.14	12.1	2.7	0.0	0	0	16.96
93	1	1	4	21	C - (H2O+S.S.)	C - (H2O+S.S.)	15840	27800	150	149	230	27	1	192	192	12.36	190	191	11.04	21.5	4.7	0.0	2	2	17.39
94	1	1	4	22	C - (H2O+S.S.)	C - (H2O+S.S.)	16090	27800	150	149	230	92	3	191	191	12.72	192	192	10.84	17.4	4.0	0.0	0	0	17.62
95	1	1	4	23	CIF	CIF	17258	27685	120	94	315	848	3	330	323	103.23	190	191	10.64	84.0	75.5	0.0	140	133	31.00
96	1	1	4	24	CIF	CIF	17528	27658	150	154	251	858	3	309	315	114.79	193	193	12.03	71.4	63.0	0.0	116	122	25.69
END DATA
