# Supplementary material for: Microarray-based identification of antigenic variants of foot-and-mouth disease virus: a bioinformatics quality assessment
Source: BMC Genomics. 2006 May 18;7:117. doi: 10.1186/1471-2164-7-117 (PMC1481559; doi:10.1186/1471-2164-7-117)
Supplement: Additional File 1 — They are obtained using the Agilent and Scan Array Express (Perkin Elmer Life Sciences) analysis software for reading and quantifying the hybridization images. [file 1471-2164-7-117-S1.zip › II-14-pRED-1-8C.csv]

BEGIN HEADER
PerkinElmer Life Sciences.
ScanArrayCSVFileFormat	2.00
ScanArray Express	2.00
Number_of_Columns	26
END HEADER
BEGIN GENERAL INFO
DateTime	2005/01/27 11:34
GalFile	D:\303\AFTOCHIP\AFTOCHIP 2.1\ARCHIVO GAL AFTOCHIP 2.1.gal
Scanner	Model: Serial No.:
User Name	303
Computer Name
Protocol	Easy Quant
Quantitation Method	Adaptive Circle
Quality Confidence Calculation	SignalToNoise
User comments
Image Origin	0	0
Temperature	0
Laser Powers	0
Laser On Time	0
PMT Voltages	0
END GENERAL INFO
BEGIN QUANTITATION PARAMETERS
Min Percentile	50
Max Percentile	200
END QUANTITATION PARAMETERS
BEGIN QUALITY MEASUREMENTS
Min Signal To Noise	3
END QUALITY MEASUREMENTS
BEGIN ARRAY PATTERN INFO
Units	�m
Array Rows	1
Array Columns	1
Spot Rows	4
Spot Columns	24
Array Row Spacing	4500.000000
Array Column Spacing	4500.000000
Spot Row Spacing	253.000000
Spot Column Spacing	250.000000
Spot Diameter	150
Interstitial	0
Spots Per Array	96
Total Spots	96
END ARRAY PATTERN INFO
BEGIN IMAGE INFO
ImageID	Channel	Image	Fluorophore	Barcode	Units	X Units Per Pixel	Y Units Per Pixel	X Offset	Y Offset	Status
-1	CH1	D:\303\AFTOCHIP\AFTOCHIP 2.1\Celia\8� Celia 2� impresi�n\Chip 14 pRED_SLOT04_S01.tif	Unknown	Unknown	�m	10.000000	10.000000	0.000000	0.000000	Control Image
END IMAGE INFO
BEGIN NORMALIZATION INFO
Normalization Method	LOWESS
END NORMALIZATION INFO
BEGIN DATA
Index	Array Row	Array Column	Spot Row	Spot Column	Name	ID	X	Y	Diameter	F Pixels	B Pixels	Footprint	Flags	Ch1 Median	Ch1 Mean	Ch1 SD	Ch1 B Median	Ch1 B Mean	Ch1 B SD	Ch1 % > B + 1 SD	Ch1 % > B + 2 SD	Ch1 F % Sat.	Ch1 Median - B	Ch1 Mean - B	Ch1 SignalNoiseRatio
1	1	1	1	1	CIF	CIF	2766	26858	150	157	230	1242	3	696	601	279.19	192	193	12.43	95.5	91.1	0.0	504	409	55.98
2	1	1	1	2	CIF	CIF	3020	26865	150	154	251	14	3	687	607	282.77	191	191	11.64	98.1	91.6	0.0	496	416	59.00
3	1	1	1	3	S139WT	S139WT	3231	26872	150	152	230	1207	3	222	220	24.47	190	190	11.40	69.7	60.5	0.0	32	30	19.48
4	1	1	1	4	S139WT	S139WT	3488	26851	150	152	230	1132	3	228	225	24.14	188	189	11.41	80.3	71.7	0.0	40	37	19.99
5	1	1	1	5	G139	G139	3752	26872	150	154	230	1083	3	196	213	76.45	189	190	12.28	37.0	17.5	0.0	7	24	15.96
6	1	1	1	6	G139	G139	4030	26872	150	150	230	1011	3	195	196	12.18	190	191	11.71	31.3	6.7	0.0	5	6	16.66
7	1	1	1	7	G139t	G139t	4252	26865	150	156	251	971	3	197	198	11.50	190	191	11.45	36.5	10.9	0.0	7	8	17.20
8	1	1	1	8	G139t	G139t	4488	26865	150	156	251	926	3	197	198	13.11	190	190	10.45	42.9	17.3	0.0	7	8	18.86
9	1	1	1	9	G139c	G139c	4759	26851	150	152	230	847	3	193	193	12.51	192	191	10.75	19.7	7.2	0.0	1	1	17.96
10	1	1	1	10	G139c	G139c	5037	26851	150	154	230	775	3	192	192	11.60	191	192	11.89	18.2	2.6	0.0	1	1	16.15
11	1	1	1	11	I139	I139	5309	26851	150	152	230	747	3	193	193	10.44	193	193	10.87	17.1	1.3	0.0	0	0	17.75
12	1	1	1	12	I139	I139	5573	26865	150	156	251	736	3	191	192	12.51	192	193	11.62	21.2	3.2	0.0	0	0	16.44
13	1	1	1	13	N139	N139	5829	26865	150	154	251	719	3	195	196	13.86	193	193	12.16	23.4	7.8	0.0	2	3	16.04
14	1	1	1	14	N139	N139	6087	26844	150	155	251	685	3	194	195	12.56	194	195	12.37	16.1	5.8	0.0	0	1	15.68
15	1	1	1	15	T139	T139	6323	26851	150	154	230	686	3	193	194	12.97	192	192	11.77	20.8	5.8	0.0	1	2	16.40
16	1	1	1	16	T139	T139	6544	26872	170	201	230	707	3	192	193	10.82	193	193	11.61	13.9	1.0	0.0	0	0	16.54
17	1	1	1	17	RGD-WT1	RGD-WT1	6760	26858	150	150	230	706	3	204	206	15.41	193	193	11.82	48.7	22.7	0.0	11	13	17.26
18	1	1	1	18	RGD-WT1	RGD-WT1	7009	26872	150	152	230	703	3	203	204	13.65	190	191	12.46	50.0	19.1	0.0	13	14	16.29
19	1	1	1	19	RRD	RRD	7252	26886	150	157	251	704	3	193	192	11.82	192	192	12.30	14.6	1.9	0.0	1	0	15.69
20	1	1	1	20	RRD	RRD	7502	26872	150	154	230	231	3	195	195	11.62	193	193	11.92	20.8	4.5	0.0	2	2	16.36
21	1	1	1	21	RRDt	RRDt	7738	26872	150	154	230	241	3	197	196	13.00	194	194	11.74	23.4	4.5	0.0	3	2	16.78
22	1	1	1	22	RRDt	RRDt	8002	26872	150	154	230	652	3	195	195	11.71	194	195	11.13	20.8	2.6	0.0	1	1	17.51
23	1	1	1	23	RRDc	RRDc	8238	26866	150	157	251	237	3	195	195	12.76	193	194	12.59	19.1	3.8	0.0	2	2	15.49
24	1	1	1	24	RRDc	RRDc	8495	26873	150	156	230	103	3	194	194	11.77	192	192	11.77	21.2	3.8	0.0	2	2	16.48
25	1	1	2	1	RED	RED	2759	27115	150	154	251	1263	3	351	334	88.79	191	191	11.04	88.3	85.7	0.0	160	143	31.79
26	1	1	2	2	RED	RED	3009	27115	150	154	251	1222	3	358	352	103.71	191	194	33.17	83.1	75.3	0.0	167	161	10.79
27	1	1	2	3	REDt	REDt	3231	27115	150	154	251	1186	3	188	195	12.10	192	195	33.68	0.6	0.0	0.0	-3	3	5.58
28	1	1	2	4	REDt	REDt	3495	27108	150	156	230	1117	3	194	195	11.04	191	191	11.40	26.9	5.8	0.0	3	4	17.02
29	1	1	2	5	REDc	REDc	3766	27087	150	155	230	1032	3	195	194	13.03	191	192	13.36	20.6	3.2	0.0	4	3	14.60
30	1	1	2	6	REDc	REDc	4031	27094	150	155	251	974	3	195	196	18.97	190	190	11.31	31.0	10.3	0.0	5	6	17.25
31	1	1	2	7	REG	REG	4259	27101	150	152	230	940	3	208	209	19.25	192	193	11.77	55.9	34.2	0.0	16	17	17.67
32	1	1	2	8	REG	REG	4502	27087	150	153	230	880	3	200	201	14.32	190	191	11.74	44.4	22.2	0.0	10	11	17.04
33	1	1	2	9	REGat	REGat	4759	27080	150	148	230	816	3	194	194	12.94	191	192	14.35	19.6	0.7	0.0	3	3	13.52
34	1	1	2	10	REGat	REGat	5031	27080	150	148	230	559	3	196	197	14.65	194	194	11.96	26.4	8.1	0.0	2	3	16.38
35	1	1	2	11	REGac	REGac	5309	27073	150	154	230	495	3	193	195	12.14	191	192	11.36	27.3	7.8	0.0	2	4	16.99
36	1	1	2	12	REGac	REGac	5572	27094	150	157	251	463	3	192	192	10.83	190	191	11.17	20.4	1.9	0.0	2	2	17.19
37	1	1	2	13	REGgg	REGgg	5837	27080	150	154	230	404	3	193	194	11.74	191	192	11.69	22.7	5.8	0.0	2	3	16.50
38	1	1	2	14	REGgg	REGgg	6087	27087	150	154	230	372	3	194	193	11.64	192	194	13.15	14.9	0.6	0.0	2	1	14.75
39	1	1	2	15	REGtg	REGtg	6316	27073	150	155	230	335	3	191	193	16.02	193	192	11.52	14.8	3.9	0.0	-1	0	16.58
40	1	1	2	16	REGtg	REGtg	6552	27073	150	153	230	306	3	191	191	12.08	194	194	11.78	12.4	2.6	0.0	-2	-2	16.21
41	1	1	2	17	REGcg	REGcg	6759	27073	150	154	230	298	3	193	193	11.27	194	193	12.38	12.3	1.9	0.0	0	0	15.59
42	1	1	2	18	REGcg	REGcg	7009	27095	150	154	251	272	3	194	194	11.35	193	193	11.52	15.6	3.9	0.0	1	1	16.84
43	1	1	2	19	D143N (RGN)	D143N (RGN)	7266	27094	150	154	251	226	3	198	200	13.06	193	193	11.99	31.2	11.0	0.0	5	7	16.52
44	1	1	2	20	D143N (RGN)	D143N (RGN)	7509	27101	150	152	230	196	3	194	194	11.65	194	194	11.59	15.1	3.3	0.0	0	0	16.74
45	1	1	2	21	D143N (RGN)t	D143N (RGN)t	7752	27094	170	201	251	157	3	195	194	10.71	194	193	11.06	12.4	1.5	0.0	1	0	17.64
46	1	1	2	22	D143N (RGN)t	D143N (RGN)t	8003	27095	150	156	251	117	3	183	194	12.26	196	195	11.95	12.2	2.6	0.0	-12	-1	15.32
47	1	1	2	23	D143N (RGN)c	D143N (RGN)c	8252	27101	150	152	230	82	3	194	194	11.39	193	193	12.88	15.8	2.0	0.0	1	1	15.07
48	1	1	2	24	D143N (RGN)c	D143N (RGN)c	8509	27095	150	154	251	60	3	195	194	10.61	194	194	11.74	13.6	1.9	0.0	1	0	16.61
49	1	1	3	1	D143V (RGV)	D143V (RGV)	2773	27390	150	154	230	1284	3	193	194	10.92	193	194	12.78	14.9	1.3	0.0	0	1	15.10
50	1	1	3	2	D143V (RGV)	D143V (RGV)	3009	27376	150	155	251	1215	3	192	193	11.42	193	192	10.81	20.0	2.6	0.0	0	0	17.76
51	1	1	3	3	RGE-1 (GAA)	RGE-1 (GAA)	3231	27383	150	154	230	1183	3	191	191	11.95	192	192	11.76	16.9	0.6	0.0	0	0	16.24
52	1	1	3	4	RGE-1 (GAA)	RGE-1 (GAA)	3495	27376	150	152	251	1114	4	194	193	12.33	191	238	399.76	0.0	0.0	0.0	3	2	0.49
53	1	1	3	5	RGEc	RGEc	3780	27361	150	148	230	1025	3	192	192	12.00	192	192	13.50	12.8	0.7	0.0	0	0	14.22
54	1	1	3	6	RGEc	RGEc	4031	27348	150	152	230	961	3	192	192	11.70	191	191	12.44	15.1	2.0	0.0	1	1	15.43
55	1	1	3	7	L144WT	L144WT	4252	27362	150	154	230	937	3	246	246	40.97	192	192	10.96	81.2	69.5	0.0	54	54	22.46
56	1	1	3	8	L144WT	L144WT	4489	27369	150	152	230	897	3	252	250	34.31	192	192	11.89	88.2	82.2	0.0	60	58	21.20
57	1	1	3	9	L144g	L144g	4767	27362	150	153	230	818	3	190	189	10.22	192	192	11.78	8.5	0.0	0.0	-1	-2	16.13
58	1	1	3	10	L144g	L144g	5030	27362	150	150	230	567	3	193	194	11.63	192	193	11.35	20.7	6.0	0.0	1	2	17.01
59	1	1	3	11	L144a	L144a	5316	27354	150	154	251	499	3	191	192	12.18	193	193	11.52	13.6	3.9	0.0	-1	0	16.58
60	1	1	3	12	L144a	L144a	5579	27354	150	155	251	452	3	194	193	10.86	191	192	11.83	19.4	1.9	0.0	3	2	16.39
61	1	1	3	13	V144	V144	5858	27347	150	153	230	390	3	196	196	15.95	193	195	13.16	19.6	7.2	0.0	3	3	14.90
62	1	1	3	14	V144	V144	6094	27354	150	154	251	366	3	196	196	13.10	193	194	12.48	24.7	3.9	0.0	3	3	15.71
63	1	1	3	15	S144	S144	6323	27347	150	154	230	334	3	194	194	13.03	192	193	12.66	20.8	2.6	0.0	2	2	15.32
64	1	1	3	16	S144	S144	6545	27347	150	156	230	313	3	194	193	11.54	193	193	12.97	14.1	0.6	0.0	1	0	14.96
65	1	1	3	17	H146WT	H146WT	6731	27354	150	155	251	324	3	260	256	49.78	191	193	11.48	83.2	72.3	0.0	69	65	22.66
66	1	1	3	18	H146WT	H146WT	7009	27347	150	154	230	258	3	226	230	36.39	190	191	10.95	71.4	62.3	0.0	36	40	20.64
67	1	1	3	19	R146	R146	7266	27354	150	154	251	218	3	197	196	12.50	194	194	11.22	22.7	4.5	0.0	3	2	17.57
68	1	1	3	20	R146	R146	7523	27361	150	154	230	178	3	198	198	13.43	194	194	12.52	26.0	3.9	0.0	4	4	15.82
69	1	1	3	21	L146=H146t	L146=H146t	7759	27354	150	155	251	143	3	197	197	13.10	193	193	11.81	27.7	5.2	0.0	4	4	16.68
70	1	1	3	22	L146=H146t	L146=H146t	8009	27354	150	155	251	103	3	196	197	11.35	194	195	12.77	21.9	2.6	0.0	2	3	15.35
71	1	1	3	23	P146	P146	8266	27347	150	155	230	41	3	193	193	10.83	192	193	11.66	12.9	1.3	0.0	1	1	16.55
72	1	1	3	24	P146	P146	8523	27333	150	154	230	20	3	193	194	12.03	192	193	11.65	23.4	3.9	0.0	1	2	16.56
73	1	1	4	1	L147WT	L147WT	2771	27616	150	155	251	1278	3	377	344	94.18	192	194	23.51	81.3	74.8	0.0	185	152	16.04
74	1	1	4	2	L147WT	L147WT	2988	27639	150	152	230	1222	3	482	439	135.86	191	192	11.37	89.5	86.2	0.0	291	248	42.39
75	1	1	4	3	P147	P147	3238	27618	150	154	230	1152	3	198	197	13.34	192	192	11.96	29.2	7.8	0.0	6	5	16.55
76	1	1	4	4	P147	P147	3495	27618	150	156	230	1092	3	196	197	12.86	191	190	10.62	33.3	12.8	0.0	5	6	18.46
77	1	1	4	5	P147a	P147a	3781	27625	150	154	251	1019	3	196	196	15.89	192	192	11.07	26.6	8.4	0.0	4	4	17.71
78	1	1	4	6	P147a	P147a	4031	27625	150	154	251	966	3	196	197	12.00	193	193	11.31	26.6	3.9	0.0	3	4	17.33
79	1	1	4	7	Oligo HIV Y115	Oligo HIV Y115	4259	27618	150	152	230	921	3	191	192	12.10	194	194	12.10	10.5	1.3	0.0	-2	-1	15.78
80	1	1	4	8	Oligo HIV Y115	Oligo HIV Y115	4488	27618	150	154	230	881	3	192	191	12.51	190	190	10.86	21.4	5.2	0.0	2	1	17.68
81	1	1	4	9	Oligo HIV M184a	Oligo HIV M184a	4774	27618	150	157	230	803	3	193	194	12.82	191	191	10.73	24.2	8.3	0.0	2	3	17.98
82	1	1	4	10	Oligo HIV M184a	Oligo HIV M184a	5038	27625	150	156	251	556	3	192	192	11.90	191	192	11.24	22.4	4.5	0.0	1	1	17.09
83	1	1	4	11	C - (H2O+S.S.)	C - (H2O+S.S.)	5323	27611	150	154	230	484	3	193	193	12.01	194	195	12.91	16.2	1.3	0.0	0	0	14.95
84	1	1	4	12	C - (H2O+S.S.)	C - (H2O+S.S.)	5579	27606	198	274	171	438	3	194	194	11.14	194	193	11.02	15.7	1.5	0.0	0	0	17.61
85	1	1	4	13	C - (H2O+S.S.)	C - (H2O+S.S.)	5851	27605	150	154	251	386	3	192	192	11.93	193	193	11.00	16.2	2.6	0.0	0	0	17.46
86	1	1	4	14	C - (H2O+S.S.)	C - (H2O+S.S.)	6101	27611	150	152	230	352	3	194	194	13.34	194	194	11.38	18.4	3.9	0.0	0	0	17.05
87	1	1	4	15	C - (H2O+S.S.)	C - (H2O+S.S.)	6330	27604	150	154	251	320	3	195	194	10.57	193	193	12.45	15.6	0.6	0.0	2	1	15.67
88	1	1	4	16	C - (H2O+S.S.)	C - (H2O+S.S.)	6552	27597	150	153	230	293	3	192	194	12.38	192	192	11.19	20.9	5.2	0.0	0	2	17.16
89	1	1	4	17	C - (H2O+S.S.)	C - (H2O+S.S.)	6752	27597	150	153	230	288	3	193	193	11.14	191	192	12.35	17.6	2.6	0.0	2	2	15.63
90	1	1	4	18	C - (H2O+S.S.)	C - (H2O+S.S.)	7016	27576	150	154	251	224	3	192	193	10.77	193	194	12.47	13.0	0.6	0.0	0	0	15.40
91	1	1	4	19	C - (H2O+S.S.)	C - (H2O+S.S.)	7266	27597	150	155	230	197	3	194	195	10.63	193	194	11.99	21.9	2.6	0.0	1	2	16.18
92	1	1	4	20	C - (H2O+S.S.)	C - (H2O+S.S.)	7530	27598	150	150	230	148	3	192	193	11.87	193	193	10.77	19.3	4.0	0.0	0	0	17.84
93	1	1	4	21	C - (H2O+S.S.)	C - (H2O+S.S.)	7759	27590	150	148	230	119	3	192	195	12.21	197	197	12.53	12.2	1.4	0.0	-4	-1	15.33
94	1	1	4	22	C - (H2O+S.S.)	C - (H2O+S.S.)	8010	27590	150	149	230	79	3	193	193	11.10	195	196	11.13	9.4	2.0	0.0	-1	-1	17.34
95	1	1	4	23	CIF	CIF	8266	27604	150	154	251	18	3	438	470	234.86	193	193	10.69	93.5	87.7	0.0	245	277	40.97
96	1	1	4	24	CIF	CIF	8509	27597	150	154	230	20	3	451	451	213.05	193	194	12.74	91.6	82.5	0.0	258	258	35.40
END DATA
