# Supplementary material for: Microarray-based identification of antigenic variants of foot-and-mouth disease virus: a bioinformatics quality assessment
Source: BMC Genomics. 2006 May 18;7:117. doi: 10.1186/1471-2164-7-117 (PMC1481559; doi:10.1186/1471-2164-7-117)
Supplement: Additional File 1 — They are obtained using the Agilent and Scan Array Express (Perkin Elmer Life Sciences) analysis software for reading and quantifying the hybridization images. [file 1471-2164-7-117-S1.zip › II-14-pRED-2-8C.csv]

BEGIN HEADER
PerkinElmer Life Sciences.
ScanArrayCSVFileFormat	2.00
ScanArray Express	2.00
Number_of_Columns	26
END HEADER
BEGIN GENERAL INFO
DateTime	2005/01/27 11:30
GalFile	D:\303\AFTOCHIP\AFTOCHIP 2.1\ARCHIVO GAL AFTOCHIP 2.1.gal
Scanner	Model: Serial No.:
User Name	303
Computer Name
Protocol	Easy Quant
Quantitation Method	Adaptive Circle
Quality Confidence Calculation	SignalToNoise
User comments
Image Origin	0	0
Temperature	0
Laser Powers	0
Laser On Time	0
PMT Voltages	0
END GENERAL INFO
BEGIN QUANTITATION PARAMETERS
Min Percentile	50
Max Percentile	200
END QUANTITATION PARAMETERS
BEGIN QUALITY MEASUREMENTS
Min Signal To Noise	3
END QUALITY MEASUREMENTS
BEGIN ARRAY PATTERN INFO
Units	�m
Array Rows	1
Array Columns	1
Spot Rows	4
Spot Columns	24
Array Row Spacing	4500.000000
Array Column Spacing	4500.000000
Spot Row Spacing	253.000000
Spot Column Spacing	249.000000
Spot Diameter	150
Interstitial	0
Spots Per Array	96
Total Spots	96
END ARRAY PATTERN INFO
BEGIN IMAGE INFO
ImageID	Channel	Image	Fluorophore	Barcode	Units	X Units Per Pixel	Y Units Per Pixel	X Offset	Y Offset	Status
-1	CH1	D:\303\AFTOCHIP\AFTOCHIP 2.1\Celia\8� Celia 2� impresi�n\Chip 14 pRED_SLOT04_S01.tif	Unknown	Unknown	�m	10.000000	10.000000	0.000000	0.000000	Control Image
END IMAGE INFO
BEGIN NORMALIZATION INFO
Normalization Method	LOWESS
END NORMALIZATION INFO
BEGIN DATA
Index	Array Row	Array Column	Spot Row	Spot Column	Name	ID	X	Y	Diameter	F Pixels	B Pixels	Footprint	Flags	Ch1 Median	Ch1 Mean	Ch1 SD	Ch1 B Median	Ch1 B Mean	Ch1 B SD	Ch1 % > B + 1 SD	Ch1 % > B + 2 SD	Ch1 F % Sat.	Ch1 Median - B	Ch1 Mean - B	Ch1 SignalNoiseRatio
1	1	1	1	1	CIF	CIF	11752	26925	134	120	315	7	3	523	482	153.55	192	193	11.82	99.2	95.8	0.0	331	290	44.25
2	1	1	1	2	CIF	CIF	12000	26925	134	124	315	6	3	488	458	121.19	192	192	11.27	96.8	96.0	0.0	296	266	43.29
3	1	1	1	3	S139WT	S139WT	12250	26925	134	124	315	7	3	223	224	23.14	193	193	11.89	78.2	58.1	0.0	30	31	18.76
4	1	1	1	4	S139WT	S139WT	12495	26925	134	120	294	5	3	216	216	19.01	192	193	10.39	77.5	56.7	0.0	24	24	20.80
5	1	1	1	5	G139	G139	12750	26920	150	149	230	6	1	195	196	11.56	193	198	88.13	0.0	0.0	0.0	2	3	2.21
6	1	1	1	6	G139	G139	12990	26920	150	149	230	2	1	196	196	13.32	194	194	11.60	24.2	5.4	0.0	2	2	16.90
7	1	1	1	7	G139t	G139t	13230	26920	150	149	230	11	1	197	197	13.02	192	193	12.51	28.2	4.7	0.0	5	5	15.75
8	1	1	1	8	G139t	G139t	13480	26920	150	149	230	10	1	195	195	12.91	191	191	11.29	26.2	8.7	0.0	4	4	17.27
9	1	1	1	9	G139c	G139c	13730	26920	150	149	230	9	1	195	194	13.13	193	194	12.85	19.5	2.0	0.0	2	1	15.17
10	1	1	1	10	G139c	G139c	13980	26920	150	149	230	8	1	195	196	13.06	191	192	11.06	30.2	9.4	0.0	4	5	17.63
11	1	1	1	11	I139	I139	14230	26920	150	149	230	7	1	196	196	11.80	193	194	12.06	19.5	4.0	0.0	3	3	16.26
12	1	1	1	12	I139	I139	14480	26920	150	149	230	6	1	193	193	12.36	193	192	11.97	16.1	5.4	0.0	0	0	16.13
13	1	1	1	13	N139	N139	14730	26920	150	149	230	5	1	196	196	12.44	192	192	11.48	24.2	8.1	0.0	4	4	17.08
14	1	1	1	14	N139	N139	14980	26920	150	149	230	4	1	192	192	11.06	193	192	10.75	15.4	3.4	0.0	0	0	17.86
15	1	1	1	15	T139	T139	15230	26920	150	149	230	3	1	193	192	10.89	190	192	12.84	17.4	1.3	0.0	3	2	15.03
16	1	1	1	16	T139	T139	15480	26920	150	149	230	2	1	193	193	11.31	192	193	11.15	16.8	3.4	0.0	1	1	17.31
17	1	1	1	17	RGD-WT1	RGD-WT1	15725	26920	156	166	209	6	3	205	204	14.40	193	194	12.11	48.2	13.9	0.0	12	11	16.92
18	1	1	1	18	RGD-WT1	RGD-WT1	15975	26925	162	180	230	7	3	205	206	14.88	193	193	11.25	52.2	24.4	0.0	12	13	18.23
19	1	1	1	19	RRD	RRD	16220	26920	150	149	230	9	1	192	192	11.76	193	194	10.86	18.1	4.7	0.0	0	0	17.67
20	1	1	1	20	RRD	RRD	16470	26920	150	149	230	8	1	193	193	10.08	191	191	12.02	13.4	2.7	0.0	2	2	16.06
21	1	1	1	21	RRDt	RRDt	16720	26920	150	149	230	7	1	193	194	12.67	194	195	11.59	18.8	2.7	0.0	0	0	16.65
22	1	1	1	22	RRDt	RRDt	16970	26920	150	149	230	6	1	193	193	12.08	192	194	12.25	18.1	2.0	0.0	1	1	15.75
23	1	1	1	23	RRDc	RRDc	17220	26920	150	149	230	5	1	192	193	10.97	191	191	11.89	16.8	3.4	0.0	1	2	16.14
24	1	1	1	24	RRDc	RRDc	17470	26920	150	149	230	4	1	193	192	11.75	192	192	10.30	17.4	5.4	0.0	1	0	18.74
25	1	1	2	1	RED	RED	11740	27165	120	96	315	10	3	324	317	52.25	195	195	15.09	95.8	95.8	0.0	129	122	21.47
26	1	1	2	2	RED	RED	11985	27165	120	88	294	13	3	319	322	48.07	193	193	11.31	100.0	100.0	0.0	126	129	28.21
27	1	1	2	3	REDt	REDt	12240	27170	150	149	230	5	1	197	197	12.90	190	192	12.49	35.6	6.7	0.0	7	7	15.77
28	1	1	2	4	REDt	REDt	12490	27170	150	149	230	4	1	195	196	11.42	194	210	147.30	0.0	0.0	0.0	1	2	1.32
29	1	1	2	5	REDc	REDc	12740	27170	150	149	230	3	1	192	193	11.53	193	194	12.12	14.1	2.0	0.0	0	0	15.84
30	1	1	2	6	REDc	REDc	12990	27170	150	149	230	3	1	192	193	12.50	194	194	11.52	14.1	4.7	0.0	-1	0	16.67
31	1	1	2	7	REG	REG	13245	27165	120	88	294	8	3	210	211	17.59	193	193	11.73	61.4	36.4	0.0	17	18	17.90
32	1	1	2	8	REG	REG	13495	27165	130	112	294	8	3	209	210	14.23	190	193	10.78	74.1	48.2	0.0	19	20	19.39
33	1	1	2	9	REGat	REGat	13740	27170	150	149	230	2	1	198	198	12.98	193	193	12.08	28.9	6.0	0.0	5	5	16.39
34	1	1	2	10	REGat	REGat	13990	27170	150	149	230	2	1	199	200	12.13	192	193	10.96	40.9	12.1	0.0	7	8	18.16
35	1	1	2	11	REGac	REGac	14240	27170	150	149	230	3	1	197	198	11.30	192	191	10.83	33.6	8.1	0.0	5	6	18.19
36	1	1	2	12	REGac	REGac	14480	27170	150	149	230	6	1	198	198	11.95	190	192	11.42	38.9	10.7	0.0	8	8	17.34
37	1	1	2	13	REGgg	REGgg	14730	27170	150	149	230	5	1	195	195	12.27	192	193	11.66	24.8	6.0	0.0	3	3	16.73
38	1	1	2	14	REGgg	REGgg	14980	27170	150	149	230	4	1	194	195	11.21	194	193	11.85	14.8	4.0	0.0	0	1	16.36
39	1	1	2	15	REGtg	REGtg	15230	27170	150	149	230	3	1	191	192	12.18	193	194	12.77	13.4	1.3	0.0	-1	0	14.95
40	1	1	2	16	REGtg	REGtg	15480	27170	150	149	230	3	1	193	194	12.26	191	193	10.63	23.5	6.7	0.0	2	3	18.16
41	1	1	2	17	REGcg	REGcg	15730	27160	150	149	230	12	1	194	194	11.70	193	193	11.50	16.1	4.0	0.0	1	1	16.87
42	1	1	2	18	REGcg	REGcg	15990	27170	150	149	230	10	1	191	192	11.58	192	192	10.75	20.1	2.0	0.0	0	0	17.76
43	1	1	2	19	D143N (RGN)	D143N (RGN)	16230	27170	150	149	230	2	1	193	193	11.42	193	193	13.09	13.4	0.0	0.0	0	0	14.75
44	1	1	2	20	D143N (RGN)	D143N (RGN)	16480	27170	150	149	230	2	1	192	191	12.50	191	191	11.82	18.1	3.4	0.0	1	0	16.24
45	1	1	2	21	D143N (RGN)t	D143N (RGN)t	16730	27170	150	149	230	3	1	193	193	12.54	193	193	12.63	18.1	0.7	0.0	0	0	15.28
46	1	1	2	22	D143N (RGN)t	D143N (RGN)t	16970	27170	150	149	230	6	1	192	193	11.67	194	194	12.00	13.4	3.4	0.0	-1	0	16.00
47	1	1	2	23	D143N (RGN)c	D143N (RGN)c	17220	27170	150	149	230	5	1	195	195	11.41	190	191	10.86	30.9	7.4	0.0	5	5	17.96
48	1	1	2	24	D143N (RGN)c	D143N (RGN)c	17470	27170	150	149	230	4	1	194	194	11.37	192	193	11.83	20.8	2.0	0.0	2	2	16.40
49	1	1	3	1	D143V (RGV)	D143V (RGV)	11740	27420	150	149	230	8	1	193	194	12.27	193	194	11.74	17.4	5.4	0.0	0	1	16.44
50	1	1	3	2	D143V (RGV)	D143V (RGV)	11990	27430	150	149	230	7	1	194	195	11.61	194	195	11.81	18.8	3.4	0.0	0	1	16.43
51	1	1	3	3	RGE-1 (GAA)	RGE-1 (GAA)	12250	27430	150	149	230	6	1	192	193	11.66	193	194	12.82	14.8	2.0	0.0	0	0	14.98
52	1	1	3	4	RGE-1 (GAA)	RGE-1 (GAA)	12500	27430	150	149	230	7	1	193	194	11.43	193	194	10.89	18.1	4.0	0.0	0	1	17.72
53	1	1	3	5	RGEc	RGEc	12750	27430	150	149	230	8	1	193	193	12.70	193	193	12.57	16.8	3.4	0.0	0	0	15.36
54	1	1	3	6	RGEc	RGEc	13000	27430	150	149	230	9	1	194	193	12.45	194	194	13.04	11.4	1.3	0.0	0	0	14.88
55	1	1	3	7	L144WT	L144WT	13225	27435	130	112	294	18	3	229	234	23.51	195	196	12.76	88.4	64.3	0.0	34	39	17.95
56	1	1	3	8	L144WT	L144WT	13480	27430	140	137	294	11	3	237	237	20.62	192	193	12.22	95.6	83.2	0.0	45	45	19.39
57	1	1	3	9	L144g	L144g	13740	27430	150	149	230	4	1	196	196	12.69	192	194	12.58	20.8	4.7	0.0	4	4	15.59
58	1	1	3	10	L144g	L144g	13990	27430	150	149	230	5	1	193	193	12.68	192	192	10.72	22.8	5.4	0.0	1	1	18.00
59	1	1	3	11	L144a	L144a	14240	27430	150	149	230	5	1	196	196	11.56	192	193	11.79	24.8	4.7	0.0	4	4	16.62
60	1	1	3	12	L144a	L144a	14490	27430	150	149	230	6	1	194	194	11.49	193	193	11.23	16.8	4.0	0.0	1	1	17.27
61	1	1	3	13	V144	V144	14735	27430	150	154	209	4	3	205	204	13.23	194	194	12.92	45.5	11.0	0.0	11	10	15.87
62	1	1	3	14	V144	V144	14990	27430	150	149	230	7	1	203	204	14.35	194	195	16.31	34.2	7.4	0.0	9	10	12.45
63	1	1	3	15	S144	S144	15240	27430	150	149	230	8	1	194	194	12.61	194	194	12.10	16.8	2.7	0.0	0	0	16.04
64	1	1	3	16	S144	S144	15490	27420	150	149	230	9	1	193	193	12.80	193	194	11.35	17.4	7.4	0.0	0	0	17.00
65	1	1	3	17	H146WT	H146WT	15740	27410	150	149	230	17	1	217	229	38.94	193	209	175.04	0.0	0.0	0.0	24	36	1.24
66	1	1	3	18	H146WT	H146WT	15989	27418	148	148	230	11	3	225	230	38.08	192	193	10.67	68.9	54.1	0.0	33	38	21.09
67	1	1	3	19	R146	R146	16240	27420	150	149	230	12	1	193	194	12.30	191	192	11.81	22.1	5.4	0.0	2	3	16.34
68	1	1	3	20	R146	R146	16480	27430	150	149	230	5	1	196	195	12.67	192	192	11.69	29.5	5.4	0.0	4	3	16.76
69	1	1	3	21	L146=H146t	L146=H146t	16730	27430	150	149	230	5	1	196	195	12.15	191	193	12.80	27.5	4.0	0.0	5	4	15.31
70	1	1	3	22	L146=H146t	L146=H146t	16980	27430	150	149	230	6	1	194	195	13.62	193	193	12.58	21.5	4.0	0.0	1	2	15.42
71	1	1	3	23	P146	P146	17220	27430	150	149	230	7	1	195	195	11.36	191	193	13.52	18.8	0.7	0.0	4	4	14.42
72	1	1	3	24	P146	P146	17470	27420	150	149	230	6	1	195	195	11.56	193	193	11.09	21.5	3.4	0.0	2	2	17.59
73	1	1	4	1	L147WT	L147WT	11742	27675	134	120	315	6	3	337	320	69.56	195	195	11.73	91.7	87.5	0.0	142	125	28.73
74	1	1	4	2	L147WT	L147WT	11989	27677	134	122	294	7	3	332	320	67.03	193	193	12.63	92.6	86.9	0.0	139	127	26.28
75	1	1	4	3	P147	P147	12240	27680	150	149	230	5	1	197	197	12.17	195	195	12.14	18.1	2.0	0.0	2	2	16.23
76	1	1	4	4	P147	P147	12500	27680	150	149	230	6	1	197	198	12.94	191	192	11.28	33.6	14.1	0.0	6	7	17.47
77	1	1	4	5	P147a	P147a	12750	27680	150	149	230	7	1	198	198	11.55	193	193	9.99	28.9	11.4	0.0	5	5	19.81
78	1	1	4	6	P147a	P147a	13000	27680	150	149	230	8	1	199	199	11.09	194	194	10.92	32.9	5.4	0.0	5	5	18.23
79	1	1	4	7	Oligo HIV Y115	Oligo HIV Y115	13250	27680	150	149	230	9	1	194	194	12.36	193	194	11.89	19.5	2.0	0.0	1	1	16.31
80	1	1	4	8	Oligo HIV Y115	Oligo HIV Y115	13500	27680	150	149	230	10	1	191	191	12.16	194	193	11.75	11.4	0.7	0.0	-2	-2	16.26
81	1	1	4	9	Oligo HIV M184a	Oligo HIV M184a	13750	27680	150	149	230	11	1	194	196	11.53	194	194	11.08	18.1	4.7	0.0	0	2	17.51
82	1	1	4	10	Oligo HIV M184a	Oligo HIV M184a	14000	27680	150	149	230	12	1	195	195	11.31	193	192	12.58	17.4	2.0	0.0	2	2	15.51
83	1	1	4	11	C - (H2O+S.S.)	C - (H2O+S.S.)	14250	27680	150	149	230	13	1	193	193	11.89	191	192	15.05	12.8	1.3	0.0	2	2	12.83
84	1	1	4	12	C - (H2O+S.S.)	C - (H2O+S.S.)	14490	27680	150	149	230	4	1	191	192	10.82	194	196	14.82	6.7	0.0	0.0	-2	-1	12.89
85	1	1	4	13	C - (H2O+S.S.)	C - (H2O+S.S.)	14740	27680	150	149	230	5	1	193	193	10.50	194	194	12.21	10.1	0.0	0.0	0	0	15.81
86	1	1	4	14	C - (H2O+S.S.)	C - (H2O+S.S.)	14990	27680	150	149	230	6	1	191	193	12.49	193	193	11.14	16.1	5.4	0.0	-1	0	17.14
87	1	1	4	15	C - (H2O+S.S.)	C - (H2O+S.S.)	15240	27680	150	149	230	7	1	195	194	10.14	194	194	11.44	12.8	0.7	0.0	1	0	17.05
88	1	1	4	16	C - (H2O+S.S.)	C - (H2O+S.S.)	15490	27680	150	149	230	8	1	195	195	12.26	191	192	12.08	25.5	4.7	0.0	4	4	16.14
89	1	1	4	17	C - (H2O+S.S.)	C - (H2O+S.S.)	15740	27670	150	149	230	12	1	193	194	11.56	192	193	10.73	20.1	3.4	0.0	1	2	17.98
90	1	1	4	18	C - (H2O+S.S.)	C - (H2O+S.S.)	16000	27670	150	149	230	21	1	191	191	11.19	193	193	12.01	10.7	1.3	0.0	-1	-1	15.90
91	1	1	4	19	C - (H2O+S.S.)	C - (H2O+S.S.)	16240	27680	150	149	230	11	1	194	194	11.38	189	193	12.25	21.5	6.0	0.0	5	5	15.83
92	1	1	4	20	C - (H2O+S.S.)	C - (H2O+S.S.)	16490	27680	150	149	230	12	1	190	191	10.50	193	193	11.34	13.4	2.0	0.0	-2	-1	16.76
93	1	1	4	21	C - (H2O+S.S.)	C - (H2O+S.S.)	16740	27680	150	149	230	13	1	192	193	10.65	193	193	10.82	16.1	2.0	0.0	0	0	17.74
94	1	1	4	22	C - (H2O+S.S.)	C - (H2O+S.S.)	16970	27680	150	149	230	6	1	194	197	23.13	191	192	11.14	26.2	6.7	0.0	3	6	17.42
95	1	1	4	23	CIF	CIF	17228	27677	168	195	230	2	3	271	427	225.53	193	193	11.46	98.5	94.9	0.0	78	234	23.65
96	1	1	4	24	CIF	CIF	17470	27679	162	181	230	4	3	305	449	232.55	192	193	11.17	95.0	91.2	0.0	113	257	27.31
END DATA
