# Supplementary material for: Microarray-based identification of antigenic variants of foot-and-mouth disease virus: a bioinformatics quality assessment
Source: BMC Genomics. 2006 May 18;7:117. doi: 10.1186/1471-2164-7-117 (PMC1481559; doi:10.1186/1471-2164-7-117)
Supplement: Additional File 1 — They are obtained using the Agilent and Scan Array Express (Perkin Elmer Life Sciences) analysis software for reading and quantifying the hybridization images. [file 1471-2164-7-117-S1.zip › II-15-RGD-1-8C.csv]

BEGIN HEADER
PerkinElmer Life Sciences.
ScanArrayCSVFileFormat	2.00
ScanArray Express	2.00
Number_of_Columns	26
END HEADER
BEGIN GENERAL INFO
DateTime	2005/01/27 11:48
GalFile	D:\303\AFTOCHIP\AFTOCHIP 2.1\ARCHIVO GAL AFTOCHIP 2.1.gal
Scanner	Model: Serial No.:
User Name	303
Computer Name
Protocol	Easy Quant
Quantitation Method	Adaptive Circle
Quality Confidence Calculation	SignalToNoise
User comments
Image Origin	0	0
Temperature	0
Laser Powers	0
Laser On Time	0
PMT Voltages	0
END GENERAL INFO
BEGIN QUANTITATION PARAMETERS
Min Percentile	50
Max Percentile	200
END QUANTITATION PARAMETERS
BEGIN QUALITY MEASUREMENTS
Min Signal To Noise	3
END QUALITY MEASUREMENTS
BEGIN ARRAY PATTERN INFO
Units	�m
Array Rows	1
Array Columns	1
Spot Rows	4
Spot Columns	24
Array Row Spacing	4500.000000
Array Column Spacing	4500.000000
Spot Row Spacing	253.000000
Spot Column Spacing	250.000000
Spot Diameter	150
Interstitial	0
Spots Per Array	96
Total Spots	96
END ARRAY PATTERN INFO
BEGIN IMAGE INFO
ImageID	Channel	Image	Fluorophore	Barcode	Units	X Units Per Pixel	Y Units Per Pixel	X Offset	Y Offset	Status
-1	CH1	D:\303\AFTOCHIP\AFTOCHIP 2.1\Celia\8� Celia 2� impresi�n\Chip 15 RGD_SLOT05_S01.tif	Unknown	Unknown	�m	10.000000	10.000000	0.000000	0.000000	Control Image
END IMAGE INFO
BEGIN NORMALIZATION INFO
Normalization Method	LOWESS
END NORMALIZATION INFO
BEGIN DATA
Index	Array Row	Array Column	Spot Row	Spot Column	Name	ID	X	Y	Diameter	F Pixels	B Pixels	Footprint	Flags	Ch1 Median	Ch1 Mean	Ch1 SD	Ch1 B Median	Ch1 B Mean	Ch1 B SD	Ch1 % > B + 1 SD	Ch1 % > B + 2 SD	Ch1 F % Sat.	Ch1 Median - B	Ch1 Mean - B	Ch1 SignalNoiseRatio
1	1	1	1	1	CIF	CIF	2755	26845	140	124	315	21	3	685	603	214.03	203	203	12.56	100.0	99.2	0.0	482	400	54.53
2	1	1	1	2	CIF	CIF	2987	26851	148	146	230	13	3	560	496	187.79	206	206	13.64	93.2	86.3	0.0	354	290	41.05
3	1	1	1	3	S139WT	S139WT	3235	26840	148	150	230	1	3	220	222	23.41	204	204	12.33	59.3	32.7	0.0	16	18	17.84
4	1	1	1	4	S139WT	S139WT	3480	26845	148	150	251	8	3	218	221	20.51	203	206	20.52	42.7	13.3	0.0	15	18	10.63
5	1	1	1	5	G139	G139	3730	26840	150	149	230	5	1	205	207	15.74	204	206	14.76	21.5	4.7	0.0	1	3	13.89
6	1	1	1	6	G139	G139	3980	26840	150	149	230	5	1	207	208	19.91	205	205	13.73	16.1	6.0	0.0	2	3	15.07
7	1	1	1	7	G139t	G139t	4230	26840	150	149	230	5	1	208	208	14.53	205	205	12.99	26.8	4.7	0.0	3	3	16.01
8	1	1	1	8	G139t	G139t	4480	26840	150	149	230	5	1	207	207	12.19	202	205	14.88	19.5	2.7	0.0	5	5	13.91
9	1	1	1	9	G139c	G139c	4730	26840	150	149	230	5	1	205	206	13.72	207	207	17.46	8.1	0.7	0.0	-1	0	11.74
10	1	1	1	10	G139c	G139c	4980	26840	150	149	230	5	1	202	203	12.07	205	205	12.79	12.8	2.0	0.0	-2	-1	15.79
11	1	1	1	11	I139	I139	5230	26840	150	149	230	5	1	204	205	13.18	202	205	13.84	19.5	2.7	0.0	2	3	14.74
12	1	1	1	12	I139	I139	5480	26840	150	149	230	5	1	205	205	15.57	204	203	13.05	20.1	2.7	0.0	1	1	15.71
13	1	1	1	13	N139	N139	5730	26840	150	149	230	5	1	208	209	12.90	205	204	12.87	23.5	7.4	0.0	3	4	16.16
14	1	1	1	14	N139	N139	5970	26840	150	149	230	15	1	203	205	14.32	204	205	13.57	18.8	4.0	0.0	0	1	14.96
15	1	1	1	15	T139	T139	6230	26840	150	149	230	5	1	212	213	16.01	203	204	12.74	38.9	14.8	0.0	9	10	16.65
16	1	1	1	16	T139	T139	6485	26835	130	112	315	2	3	215	217	14.36	204	204	13.00	44.6	22.3	0.0	11	13	16.54
17	1	1	1	17	RGD-WT1	RGD-WT1	6740	26820	140	137	294	18	3	376	375	41.91	202	203	12.25	100.0	100.0	0.0	174	173	30.70
18	1	1	1	18	RGD-WT1	RGD-WT1	7000	26825	140	134	315	19	3	352	350	41.58	203	204	12.74	100.0	100.0	0.0	149	147	27.64
19	1	1	1	19	RRD	RRD	7250	26830	150	149	230	16	1	205	206	13.62	203	203	12.67	22.1	5.4	0.0	2	3	16.19
20	1	1	1	20	RRD	RRD	7480	26840	150	149	230	5	1	208	209	12.51	204	205	12.61	20.8	6.7	0.0	4	5	16.49
21	1	1	1	21	RRDt	RRDt	7730	26840	150	149	230	5	1	214	214	14.27	205	205	13.89	37.6	10.1	0.0	9	9	15.41
22	1	1	1	22	RRDt	RRDt	7980	26840	150	149	230	5	1	211	211	14.05	208	207	12.12	24.8	5.4	0.0	3	3	17.41
23	1	1	1	23	RRDc	RRDc	8211	26825	150	154	251	27	3	213	213	14.35	212	213	18.60	7.8	1.3	0.0	1	1	11.45
24	1	1	1	24	RRDc	RRDc	8341	26967	140	133	294	191	3	208	208	13.85	213	218	23.54	2.3	0.0	0.0	-4	-4	8.84
25	1	1	2	1	RED	RED	2740	27090	150	149	230	5	1	206	207	13.69	202	203	12.81	24.2	7.4	0.0	4	5	16.08
26	1	1	2	2	RED	RED	2980	27090	150	149	230	5	1	208	208	11.38	204	204	12.77	24.2	4.0	0.0	4	4	16.29
27	1	1	2	3	REDt	REDt	3240	27090	150	149	230	5	1	203	203	13.84	202	203	12.08	18.8	3.4	0.0	1	1	16.81
28	1	1	2	4	REDt	REDt	3490	27090	150	149	230	5	1	202	204	16.10	203	204	16.37	9.4	2.0	0.0	0	1	12.34
29	1	1	2	5	REDc	REDc	3740	27090	150	149	230	5	1	205	206	16.29	204	205	13.49	19.5	6.7	0.0	1	2	15.19
30	1	1	2	6	REDc	REDc	3990	27090	150	149	230	5	1	208	208	15.11	202	203	13.94	27.5	5.4	0.0	6	6	14.92
31	1	1	2	7	REG	REG	4230	27090	150	149	230	5	1	204	205	13.94	201	225	239.05	0.0	0.0	0.0	3	4	0.85
32	1	1	2	8	REG	REG	4480	27090	150	149	230	5	1	205	205	13.32	202	203	13.36	26.2	2.7	0.0	3	3	15.34
33	1	1	2	9	REGat	REGat	4730	27100	150	149	230	10	1	202	202	11.40	202	202	12.10	11.4	2.7	0.0	0	0	16.69
34	1	1	2	10	REGat	REGat	4990	27090	150	149	230	5	1	202	202	13.66	205	206	13.25	13.4	2.0	0.0	-2	-2	15.24
35	1	1	2	11	REGac	REGac	5240	27090	150	149	230	5	1	204	204	11.14	203	205	12.70	16.1	1.3	0.0	1	1	16.07
36	1	1	2	12	REGac	REGac	5490	27090	150	149	230	5	1	204	206	16.61	205	206	16.32	14.1	4.0	0.0	0	1	12.50
37	1	1	2	13	REGgg	REGgg	5730	27085	140	134	315	7	3	226	227	19.05	203	203	12.78	71.6	46.3	0.0	23	24	17.68
38	1	1	2	14	REGgg	REGgg	5975	27080	150	154	230	14	3	232	231	18.27	203	204	12.94	79.9	58.4	0.0	29	28	17.93
39	1	1	2	15	REGtg	REGtg	6230	27090	150	149	230	5	1	206	206	12.59	204	204	13.17	15.4	2.0	0.0	2	2	15.64
40	1	1	2	16	REGtg	REGtg	6490	27090	150	149	230	5	1	204	204	10.44	203	204	13.62	12.1	0.7	0.0	1	1	14.98
41	1	1	2	17	REGcg	REGcg	6740	27080	150	149	230	11	1	204	205	13.34	202	203	12.28	22.1	6.7	0.0	2	3	16.61
42	1	1	2	18	REGcg	REGcg	6990	27080	150	149	230	11	1	204	204	12.17	204	205	13.01	13.4	1.3	0.0	0	0	15.67
43	1	1	2	19	D143N (RGN)	D143N (RGN)	7240	27090	150	149	230	5	1	207	208	13.99	202	204	12.30	31.5	9.4	0.0	5	6	16.83
44	1	1	2	20	D143N (RGN)	D143N (RGN)	7490	27090	150	149	230	5	1	210	209	13.15	203	204	11.48	34.2	12.1	0.0	7	6	18.30
45	1	1	2	21	D143N (RGN)t	D143N (RGN)t	7740	27090	150	149	230	5	1	212	211	14.27	204	205	11.20	43.6	12.1	0.0	8	7	18.93
46	1	1	2	22	D143N (RGN)t	D143N (RGN)t	7995	27090	148	150	230	11	3	211	213	14.10	203	204	12.42	38.7	14.7	0.0	8	10	16.99
47	1	1	2	23	D143N (RGN)c	D143N (RGN)c	8240	27090	150	149	230	5	1	207	208	11.88	205	206	13.49	17.4	3.4	0.0	2	3	15.34
48	1	1	2	24	D143N (RGN)c	D143N (RGN)c	8460	27060	150	149	230	39	1	209	209	12.76	208	208	13.44	18.1	2.0	0.0	1	1	15.55
49	1	1	3	1	D143V (RGV)	D143V (RGV)	2728	27348	140	135	294	8	3	261	260	34.27	203	203	13.76	87.4	80.7	0.0	58	57	18.97
50	1	1	3	2	D143V (RGV)	D143V (RGV)	2982	27345	140	130	315	3	3	242	241	24.19	203	203	13.24	84.6	66.2	0.0	39	38	18.28
51	1	1	3	3	RGE-1 (GAA)	RGE-1 (GAA)	3230	27350	150	149	230	7	1	206	206	14.36	202	202	12.33	24.8	5.4	0.0	4	4	16.71
52	1	1	3	4	RGE-1 (GAA)	RGE-1 (GAA)	3490	27350	150	149	230	7	1	204	204	12.35	201	202	12.47	20.1	5.4	0.0	3	3	16.36
53	1	1	3	5	RGEc	RGEc	3740	27350	150	149	230	7	1	204	204	12.09	201	201	12.68	20.1	2.7	0.0	3	3	16.09
54	1	1	3	6	RGEc	RGEc	3980	27350	150	149	230	7	1	207	209	12.63	201	203	22.61	12.1	1.3	0.0	6	8	9.16
55	1	1	3	7	L144WT	L144WT	4219	27355	168	194	251	19	3	322	314	83.82	204	205	15.62	83.0	74.2	0.0	118	110	20.61
56	1	1	3	8	L144WT	L144WT	4465	27360	154	166	230	25	3	362	349	92.96	206	210	28.20	80.7	72.3	0.0	156	143	12.84
57	1	1	3	9	L144g	L144g	4710	27380	150	149	230	44	1	212	217	27.94	201	205	19.74	35.6	8.7	0.0	11	16	10.74
58	1	1	3	10	L144g	L144g	4980	27370	150	149	230	26	1	207	208	14.51	202	203	13.78	26.8	8.7	0.0	5	6	15.02
59	1	1	3	11	L144a	L144a	5245	27345	160	172	251	10	3	211	213	15.43	202	203	13.74	38.4	18.6	0.0	9	11	15.36
60	1	1	3	12	L144a	L144a	5490	27350	150	149	230	7	1	206	208	14.46	205	204	12.82	26.2	8.1	0.0	1	3	16.07
61	1	1	3	13	V144	V144	5735	27345	140	124	315	1	3	227	226	19.97	204	204	12.85	66.1	46.8	0.0	23	22	17.67
62	1	1	3	14	V144	V144	5960	27325	130	108	315	31	3	236	237	21.85	203	206	26.69	67.6	20.4	0.0	33	34	8.84
63	1	1	3	15	S144	S144	6220	27340	150	149	230	15	1	211	211	15.77	204	204	14.22	29.5	11.4	0.0	7	7	14.84
64	1	1	3	16	S144	S144	6490	27340	150	149	230	6	1	212	212	14.77	206	206	11.93	31.5	11.4	0.0	6	6	17.76
65	1	1	3	17	H146WT	H146WT	6730	27339	134	121	294	8	3	255	257	36.90	203	204	12.53	83.5	79.3	0.0	52	54	20.36
66	1	1	3	18	H146WT	H146WT	6964	27337	128	111	294	22	3	262	261	34.89	204	205	12.39	87.4	81.1	0.0	58	57	21.14
67	1	1	3	19	R146	R146	7230	27340	150	149	230	6	1	208	210	14.78	202	203	13.26	33.6	12.8	0.0	6	8	15.69
68	1	1	3	20	R146	R146	7490	27350	150	149	230	7	1	210	211	14.70	203	204	12.86	34.9	10.7	0.0	7	8	16.33
69	1	1	3	21	L146=H146t	L146=H146t	7740	27350	150	149	230	7	1	207	208	13.10	205	206	12.39	20.1	5.4	0.0	2	3	16.71
70	1	1	3	22	L146=H146t	L146=H146t	7990	27350	150	149	230	7	1	210	210	13.29	204	205	13.72	28.2	4.7	0.0	6	6	15.31
71	1	1	3	23	P146	P146	8240	27350	150	149	230	7	1	208	208	12.43	205	205	12.80	25.5	3.4	0.0	3	3	16.25
72	1	1	3	24	P146	P146	8490	27350	150	149	230	7	1	206	208	13.17	207	207	12.64	24.2	2.7	0.0	0	1	16.30
73	1	1	4	1	L147WT	L147WT	2735	27600	148	150	230	2	3	484	456	145.49	202	202	11.89	92.0	89.3	0.0	282	254	40.72
74	1	1	4	2	L147WT	L147WT	2982	27600	148	148	230	4	3	418	399	95.09	200	201	11.45	95.9	93.9	0.0	218	199	36.49
75	1	1	4	3	P147	P147	3240	27600	150	149	230	5	1	209	209	14.40	200	201	12.04	38.9	13.4	0.0	9	9	17.36
76	1	1	4	4	P147	P147	3500	27600	150	149	230	15	1	206	205	13.53	200	201	11.72	34.2	7.4	0.0	6	5	17.58
77	1	1	4	5	P147a	P147a	3750	27600	150	149	230	15	1	202	203	13.69	200	202	11.93	24.8	6.7	0.0	2	3	16.93
78	1	1	4	6	P147a	P147a	4000	27600	150	149	230	15	1	208	209	14.72	202	203	23.17	12.8	1.3	0.0	6	7	8.98
79	1	1	4	7	Oligo HIV Y115	Oligo HIV Y115	4240	27600	150	149	230	5	1	204	203	11.95	202	206	22.51	4.7	0.0	0.0	2	1	9.06
80	1	1	4	8	Oligo HIV Y115	Oligo HIV Y115	4490	27610	150	149	230	14	1	203	204	14.75	204	205	14.69	11.4	4.7	0.0	0	0	13.82
81	1	1	4	9	Oligo HIV M184a	Oligo HIV M184a	4740	27620	150	149	230	23	1	204	204	13.19	205	210	32.64	1.3	0.0	0.0	0	0	6.25
82	1	1	4	10	Oligo HIV M184a	Oligo HIV M184a	5000	27600	150	149	230	15	1	205	209	26.52	203	204	16.58	18.1	6.0	0.0	2	6	12.36
83	1	1	4	11	C - (H2O+S.S.)	C - (H2O+S.S.)	5250	27600	150	149	230	15	1	203	203	13.47	203	206	34.11	2.0	0.0	0.0	0	0	5.95
84	1	1	4	12	C - (H2O+S.S.)	C - (H2O+S.S.)	5500	27600	150	149	230	15	1	204	204	12.55	205	205	13.48	12.8	1.3	0.0	0	0	15.14
85	1	1	4	13	C - (H2O+S.S.)	C - (H2O+S.S.)	5750	27600	150	149	230	15	1	205	206	12.49	206	205	13.74	12.8	1.3	0.0	0	0	14.92
86	1	1	4	14	C - (H2O+S.S.)	C - (H2O+S.S.)	5980	27590	150	149	230	8	1	208	209	21.90	206	208	28.46	4.0	0.7	0.0	2	3	7.31
87	1	1	4	15	C - (H2O+S.S.)	C - (H2O+S.S.)	6250	27600	150	149	230	15	1	210	217	41.13	207	208	20.33	16.1	4.7	0.0	3	10	10.33
88	1	1	4	16	C - (H2O+S.S.)	C - (H2O+S.S.)	6500	27600	150	149	230	15	1	206	206	14.63	205	206	16.63	10.1	2.0	0.0	1	1	12.39
89	1	1	4	17	C - (H2O+S.S.)	C - (H2O+S.S.)	6750	27590	150	149	230	16	1	204	205	12.17	204	204	12.62	13.4	3.4	0.0	0	1	16.17
90	1	1	4	18	C - (H2O+S.S.)	C - (H2O+S.S.)	6990	27590	150	149	230	8	1	204	204	12.12	203	204	12.04	17.4	2.0	0.0	1	1	16.95
91	1	1	4	19	C - (H2O+S.S.)	C - (H2O+S.S.)	7250	27600	150	149	230	15	1	202	203	12.08	204	205	13.85	13.4	2.0	0.0	-1	0	14.58
92	1	1	4	20	C - (H2O+S.S.)	C - (H2O+S.S.)	7500	27600	150	149	230	15	1	204	204	12.88	206	208	13.82	12.8	1.3	0.0	-1	-1	14.76
93	1	1	4	21	C - (H2O+S.S.)	C - (H2O+S.S.)	7750	27600	150	149	230	15	1	203	205	12.62	205	205	12.79	16.8	2.7	0.0	-1	0	15.88
94	1	1	4	22	C - (H2O+S.S.)	C - (H2O+S.S.)	8000	27600	150	149	230	15	1	206	206	12.78	204	204	12.69	18.8	2.0	0.0	2	2	16.23
95	1	1	4	23	CIF	CIF	8242	27588	176	218	230	11	3	260	348	152.62	204	204	12.52	88.5	76.6	0.0	56	144	20.77
96	1	1	4	24	CIF	CIF	8481	27585	182	234	251	12	3	261	346	145.78	206	206	12.31	94.0	82.9	0.0	55	140	21.21
END DATA
