# Supplementary material for: Microarray-based identification of antigenic variants of foot-and-mouth disease virus: a bioinformatics quality assessment
Source: BMC Genomics. 2006 May 18;7:117. doi: 10.1186/1471-2164-7-117 (PMC1481559; doi:10.1186/1471-2164-7-117)
Supplement: Additional File 1 — They are obtained using the Agilent and Scan Array Express (Perkin Elmer Life Sciences) analysis software for reading and quantifying the hybridization images. [file 1471-2164-7-117-S1.zip › II-15-RGD-2-8C.csv]

BEGIN HEADER
PerkinElmer Life Sciences.
ScanArrayCSVFileFormat	2.00
ScanArray Express	2.00
Number_of_Columns	26
END HEADER
BEGIN GENERAL INFO
DateTime	2005/01/27 11:53
GalFile	D:\303\AFTOCHIP\AFTOCHIP 2.1\ARCHIVO GAL AFTOCHIP 2.1.gal
Scanner	Model: Serial No.:
User Name	303
Computer Name
Protocol	Easy Quant
Quantitation Method	Adaptive Circle
Quality Confidence Calculation	SignalToNoise
User comments
Image Origin	0	0
Temperature	0
Laser Powers	0
Laser On Time	0
PMT Voltages	0
END GENERAL INFO
BEGIN QUANTITATION PARAMETERS
Min Percentile	50
Max Percentile	200
END QUANTITATION PARAMETERS
BEGIN QUALITY MEASUREMENTS
Min Signal To Noise	3
END QUALITY MEASUREMENTS
BEGIN ARRAY PATTERN INFO
Units	�m
Array Rows	1
Array Columns	1
Spot Rows	4
Spot Columns	24
Array Row Spacing	4500.000000
Array Column Spacing	4500.000000
Spot Row Spacing	253.000000
Spot Column Spacing	249.000000
Spot Diameter	150
Interstitial	0
Spots Per Array	96
Total Spots	96
END ARRAY PATTERN INFO
BEGIN IMAGE INFO
ImageID	Channel	Image	Fluorophore	Barcode	Units	X Units Per Pixel	Y Units Per Pixel	X Offset	Y Offset	Status
-1	CH1	D:\303\AFTOCHIP\AFTOCHIP 2.1\Celia\8� Celia 2� impresi�n\Chip 15 RGD_SLOT05_S01.tif	Unknown	Unknown	�m	10.000000	10.000000	0.000000	0.000000	Control Image
END IMAGE INFO
BEGIN NORMALIZATION INFO
Normalization Method	LOWESS
END NORMALIZATION INFO
BEGIN DATA
Index	Array Row	Array Column	Spot Row	Spot Column	Name	ID	X	Y	Diameter	F Pixels	B Pixels	Footprint	Flags	Ch1 Median	Ch1 Mean	Ch1 SD	Ch1 B Median	Ch1 B Mean	Ch1 B SD	Ch1 % > B + 1 SD	Ch1 % > B + 2 SD	Ch1 F % Sat.	Ch1 Median - B	Ch1 Mean - B	Ch1 SignalNoiseRatio
1	1	1	1	1	CIF	CIF	11745	26920	154	166	209	12	3	266	346	171.94	207	208	13.82	83.1	71.1	0.0	59	139	19.24
2	1	1	1	2	CIF	CIF	11984	26927	154	162	230	4	3	535	503	195.91	208	208	12.68	100.0	98.8	0.0	327	295	42.20
3	1	1	1	3	S139WT	S139WT	12235	26930	140	134	273	8	3	220	224	22.90	207	208	13.70	48.5	29.9	0.0	13	17	16.06
4	1	1	1	4	S139WT	S139WT	12485	26935	140	124	294	13	3	219	223	20.95	207	208	12.14	48.4	28.2	0.0	12	16	18.04
5	1	1	1	5	G139	G139	12740	26940	150	149	230	21	1	211	211	13.17	206	207	12.83	28.9	6.7	0.0	5	5	16.45
6	1	1	1	6	G139	G139	12973	26934	150	155	251	12	3	208	209	12.87	206	207	13.54	18.1	3.9	0.0	2	3	15.36
7	1	1	1	7	G139t	G139t	13220	26920	150	149	230	6	1	207	209	13.70	207	206	13.37	20.1	4.7	0.0	0	2	15.49
8	1	1	1	8	G139t	G139t	13470	26920	150	149	230	5	1	208	208	12.55	205	206	12.77	22.1	6.7	0.0	3	3	16.29
9	1	1	1	9	G139c	G139c	13720	26920	150	149	230	4	1	211	210	13.33	207	207	12.70	20.8	5.4	0.0	4	3	16.61
10	1	1	1	10	G139c	G139c	13970	26920	150	149	230	4	1	207	207	13.64	208	209	12.43	12.8	3.4	0.0	0	0	16.65
11	1	1	1	11	I139	I139	14220	26920	150	149	230	3	1	206	208	13.14	206	206	12.56	21.5	4.0	0.0	0	2	16.40
12	1	1	1	12	I139	I139	14470	26920	150	149	230	2	1	206	206	12.15	206	206	12.71	18.8	0.7	0.0	0	0	16.21
13	1	1	1	13	N139	N139	14730	26930	150	149	230	12	1	203	204	12.61	206	207	12.72	8.7	2.7	0.0	-2	-1	15.96
14	1	1	1	14	N139	N139	14980	26930	150	149	230	13	1	207	207	11.69	205	206	12.72	19.5	0.7	0.0	2	2	16.27
15	1	1	1	15	T139	T139	15220	26920	150	149	230	2	1	212	212	12.64	207	208	11.97	32.2	8.7	0.0	5	5	17.72
16	1	1	1	16	T139	T139	15480	26935	120	96	315	17	3	218	218	13.45	205	205	12.44	52.1	19.8	0.0	13	13	17.52
17	1	1	1	17	RGD-WT1	RGD-WT1	15735	26935	156	164	230	21	3	394	382	65.52	208	208	12.84	99.4	98.2	0.0	186	174	30.68
18	1	1	1	18	RGD-WT1	RGD-WT1	15983	26935	156	168	251	21	3	393	383	68.70	205	206	12.45	100.0	100.0	0.0	188	178	31.56
19	1	1	1	19	RRD	RRD	16230	26940	150	149	230	23	1	211	211	13.72	208	207	12.32	26.2	8.1	0.0	3	3	17.13
20	1	1	1	20	RRD	RRD	16460	26920	150	149	230	4	1	209	211	15.03	203	204	12.76	32.9	13.4	0.0	6	8	16.38
21	1	1	1	21	RRDt	RRDt	16710	26920	150	149	230	3	1	212	212	13.66	203	205	12.06	42.3	14.1	0.0	9	9	17.57
22	1	1	1	22	RRDt	RRDt	16960	26920	150	149	230	2	1	211	211	14.01	203	203	11.96	40.3	12.8	0.0	8	8	17.64
23	1	1	1	23	RRDc	RRDc	17210	26920	150	149	230	2	1	207	206	13.84	203	202	11.37	30.2	7.4	0.0	4	3	18.21
24	1	1	1	24	RRDc	RRDc	17460	26920	150	149	230	2	1	206	206	11.09	203	203	12.04	17.4	3.4	0.0	3	3	17.11
25	1	1	2	1	RED	RED	11740	27160	150	149	230	16	1	209	210	13.22	207	208	13.86	22.8	3.4	0.0	2	3	15.08
26	1	1	2	2	RED	RED	11980	27170	150	149	230	5	1	206	207	13.98	206	206	13.63	16.8	4.0	0.0	0	1	15.11
27	1	1	2	3	REDt	REDt	12230	27170	150	149	230	5	1	210	210	11.68	206	206	13.83	21.5	2.0	0.0	4	4	15.18
28	1	1	2	4	REDt	REDt	12490	27180	150	149	230	11	1	209	209	14.66	207	208	13.39	20.8	4.0	0.0	2	2	15.61
29	1	1	2	5	REDc	REDc	12730	27170	150	149	230	5	1	210	209	12.85	208	207	11.40	21.5	4.0	0.0	2	1	18.42
30	1	1	2	6	REDc	REDc	12980	27170	150	149	230	5	1	208	208	14.82	206	207	12.45	24.2	7.4	0.0	2	2	16.71
31	1	1	2	7	REG	REG	13220	27170	150	149	230	8	1	207	207	12.57	208	209	12.30	12.8	2.0	0.0	0	0	16.83
32	1	1	2	8	REG	REG	13470	27170	150	149	230	7	1	205	206	13.77	206	205	11.65	21.5	2.7	0.0	0	0	17.60
33	1	1	2	9	REGat	REGat	13720	27170	150	149	230	6	1	206	207	13.60	207	206	11.21	21.5	4.0	0.0	0	0	18.37
34	1	1	2	10	REGat	REGat	13970	27170	150	149	230	6	1	204	204	11.76	204	205	12.13	14.1	2.7	0.0	0	0	16.82
35	1	1	2	11	REGac	REGac	14220	27170	150	149	230	5	1	203	204	12.42	206	207	12.12	12.1	2.0	0.0	-2	-1	16.75
36	1	1	2	12	REGac	REGac	14470	27170	150	149	230	5	1	206	208	11.27	206	208	12.53	21.5	2.0	0.0	0	2	16.44
37	1	1	2	13	REGgg	REGgg	14730	27185	130	108	315	13	3	233	233	16.63	205	205	12.60	80.6	55.6	0.0	28	28	18.49
38	1	1	2	14	REGgg	REGgg	14975	27185	140	124	294	10	3	228	229	21.82	204	205	12.93	70.2	47.6	0.0	24	25	17.63
39	1	1	2	15	REGtg	REGtg	15230	27180	150	149	230	12	1	208	207	11.88	207	208	12.63	16.1	2.7	0.0	1	0	16.47
40	1	1	2	16	REGtg	REGtg	15470	27170	150	149	230	5	1	208	208	12.60	205	207	13.03	19.5	2.7	0.0	3	3	15.96
41	1	1	2	17	REGcg	REGcg	15720	27180	150	149	230	5	1	207	207	12.10	198	207	12.22	39.6	10.1	0.0	9	9	16.94
42	1	1	2	18	REGcg	REGcg	15970	27180	150	149	230	6	1	205	205	12.40	204	205	12.51	17.4	3.4	0.0	1	1	16.38
43	1	1	2	19	D143N (RGN)	D143N (RGN)	16210	27170	150	149	230	6	1	209	209	14.26	204	204	12.48	27.5	8.7	0.0	5	5	16.74
44	1	1	2	20	D143N (RGN)	D143N (RGN)	16460	27170	150	149	230	6	1	208	209	12.43	203	203	11.27	26.8	9.4	0.0	5	6	18.46
45	1	1	2	21	D143N (RGN)t	D143N (RGN)t	16710	27170	150	149	230	5	1	211	212	14.78	203	203	12.48	35.6	16.1	0.0	8	9	16.91
46	1	1	2	22	D143N (RGN)t	D143N (RGN)t	16960	27170	150	149	230	5	1	212	213	23.93	203	204	12.33	36.9	14.1	0.0	9	10	17.20
47	1	1	2	23	D143N (RGN)c	D143N (RGN)c	17210	27170	150	149	230	5	1	206	206	12.13	203	203	12.12	23.5	1.3	0.0	3	3	17.00
48	1	1	2	24	D143N (RGN)c	D143N (RGN)c	17460	27170	150	149	230	5	1	207	206	11.81	202	203	12.28	22.1	3.4	0.0	5	4	16.86
49	1	1	3	1	D143V (RGV)	D143V (RGV)	11730	27430	134	121	294	3	3	225	228	20.70	207	206	12.90	60.3	40.5	0.0	18	21	17.44
50	1	1	3	2	D143V (RGV)	D143V (RGV)	11985	27425	134	120	294	4	3	224	224	19.90	210	209	13.27	50.0	26.7	0.0	14	14	16.89
51	1	1	3	3	RGE-1 (GAA)	RGE-1 (GAA)	12230	27430	150	149	230	1	1	214	217	15.84	208	208	14.07	31.5	9.4	0.0	6	9	15.21
52	1	1	3	4	RGE-1 (GAA)	RGE-1 (GAA)	12480	27430	150	149	230	1	1	212	211	13.84	206	207	11.97	32.2	10.1	0.0	6	5	17.71
53	1	1	3	5	RGEc	RGEc	12730	27430	150	149	230	2	1	215	214	12.96	205	205	12.30	42.3	10.1	0.0	10	9	17.49
54	1	1	3	6	RGEc	RGEc	12980	27430	150	149	230	3	1	211	212	12.80	207	207	12.96	25.5	6.0	0.0	4	5	16.28
55	1	1	3	7	L144WT	L144WT	13225	27435	148	148	230	6	3	263	322	107.13	208	208	12.77	87.8	74.3	0.0	55	114	20.59
56	1	1	3	8	L144WT	L144WT	13475	27435	148	148	230	6	3	252	306	98.15	206	207	11.91	86.5	71.6	0.0	46	100	21.16
57	1	1	3	9	L144g	L144g	13720	27430	130	113	294	4	3	221	222	15.94	207	206	14.25	49.6	17.7	0.0	14	15	15.51
58	1	1	3	10	L144g	L144g	13965	27435	130	112	294	10	3	219	219	14.68	205	205	12.85	51.8	21.4	0.0	14	14	17.05
59	1	1	3	11	L144a	L144a	14220	27430	150	149	230	3	1	206	207	13.31	205	206	12.02	23.5	4.0	0.0	1	2	17.14
60	1	1	3	12	L144a	L144a	14470	27430	150	149	230	2	1	210	210	13.24	205	205	11.53	28.9	10.1	0.0	5	5	18.22
61	1	1	3	13	V144	V144	14715	27425	140	124	294	6	3	235	235	19.47	205	206	12.09	80.6	64.5	0.0	30	30	19.44
62	1	1	3	14	V144	V144	14965	27425	130	112	294	5	3	234	236	19.30	204	205	12.61	89.3	58.9	0.0	30	32	18.56
63	1	1	3	15	S144	S144	15220	27430	150	149	230	2	1	214	213	11.90	203	204	11.60	47.7	13.4	0.0	11	10	18.45
64	1	1	3	16	S144	S144	15470	27430	150	149	230	3	1	210	210	15.30	203	204	12.31	33.6	14.1	0.0	7	7	17.06
65	1	1	3	17	H146WT	H146WT	15715	27430	148	150	209	2	3	221	231	33.70	205	205	13.36	55.3	31.3	0.0	16	26	16.54
66	1	1	3	18	H146WT	H146WT	15965	27430	142	138	273	1	3	219	235	40.21	206	206	12.69	52.2	35.5	0.0	13	29	17.26
67	1	1	3	19	R146	R146	16210	27430	150	149	230	4	1	207	208	19.68	205	206	11.74	20.1	7.4	0.0	2	3	17.64
68	1	1	3	20	R146	R146	16460	27430	150	149	230	3	1	210	209	12.86	205	208	48.06	0.0	0.0	0.0	5	4	4.37
69	1	1	3	21	L146=H146t	L146=H146t	16710	27430	150	149	230	3	1	210	210	13.80	204	204	12.35	29.5	6.7	0.0	6	6	17.01
70	1	1	3	22	L146=H146t	L146=H146t	16960	27430	150	149	230	2	1	210	209	12.88	204	205	11.52	24.8	9.4	0.0	6	5	18.23
71	1	1	3	23	P146	P146	17210	27430	150	149	230	1	1	205	206	12.55	203	203	12.45	20.8	3.4	0.0	2	3	16.46
72	1	1	3	24	P146	P146	17460	27420	150	149	230	8	1	207	206	12.24	203	204	12.98	24.8	3.4	0.0	4	3	15.94
73	1	1	4	1	L147WT	L147WT	11720	27685	140	134	315	13	3	358	335	88.85	206	207	13.55	94.0	82.8	0.0	152	129	26.42
74	1	1	4	2	L147WT	L147WT	11975	27685	140	124	294	7	3	340	321	80.76	207	207	12.73	92.7	82.3	0.0	133	114	26.72
75	1	1	4	3	P147	P147	12230	27680	150	149	230	1	1	214	217	16.58	208	208	13.44	34.2	14.1	0.0	6	9	15.93
76	1	1	4	4	P147	P147	12480	27680	150	149	230	1	1	212	214	15.15	207	207	12.42	36.2	13.4	0.0	5	7	17.07
77	1	1	4	5	P147a	P147a	12730	27680	150	149	230	1	1	216	217	15.13	207	207	12.70	36.9	16.8	0.0	9	10	17.01
78	1	1	4	6	P147a	P147a	12980	27680	150	149	230	2	1	212	214	14.33	208	207	13.07	28.9	9.4	0.0	4	6	16.22
79	1	1	4	7	Oligo HIV Y115	Oligo HIV Y115	13220	27680	150	149	230	6	1	208	208	11.82	207	207	12.62	17.4	3.4	0.0	1	1	16.48
80	1	1	4	8	Oligo HIV Y115	Oligo HIV Y115	13470	27680	150	149	230	5	1	209	210	12.40	206	206	12.71	24.2	5.4	0.0	3	4	16.44
81	1	1	4	9	Oligo HIV M184a	Oligo HIV M184a	13720	27680	150	149	230	4	1	204	206	13.77	207	207	13.25	16.1	4.7	0.0	-2	0	15.40
82	1	1	4	10	Oligo HIV M184a	Oligo HIV M184a	13970	27680	150	149	230	3	1	206	207	13.06	203	204	12.19	28.2	6.0	0.0	3	4	16.90
83	1	1	4	11	C - (H2O+S.S.)	C - (H2O+S.S.)	14220	27680	150	149	230	2	1	203	204	12.04	206	205	11.91	12.1	2.7	0.0	-2	-1	17.05
84	1	1	4	12	C - (H2O+S.S.)	C - (H2O+S.S.)	14470	27680	150	149	230	1	1	205	206	11.52	207	207	12.40	8.1	2.0	0.0	-1	0	16.53
85	1	1	4	13	C - (H2O+S.S.)	C - (H2O+S.S.)	14720	27680	150	149	230	1	1	206	206	13.09	207	207	11.98	14.8	2.0	0.0	0	0	17.19
86	1	1	4	14	C - (H2O+S.S.)	C - (H2O+S.S.)	14970	27680	150	149	230	1	1	205	205	12.02	206	206	11.99	12.8	3.4	0.0	0	0	17.09
87	1	1	4	15	C - (H2O+S.S.)	C - (H2O+S.S.)	15220	27680	150	149	230	1	1	206	207	12.49	205	206	11.77	19.5	3.4	0.0	1	2	17.50
88	1	1	4	16	C - (H2O+S.S.)	C - (H2O+S.S.)	15470	27680	150	149	230	2	1	204	206	12.83	205	206	13.77	17.4	1.3	0.0	0	1	14.81
89	1	1	4	17	C - (H2O+S.S.)	C - (H2O+S.S.)	15710	27680	150	149	230	6	1	206	205	12.55	205	206	12.92	16.8	2.0	0.0	1	0	15.94
90	1	1	4	18	C - (H2O+S.S.)	C - (H2O+S.S.)	15960	27680	150	149	230	5	1	204	205	12.21	205	206	12.07	15.4	2.7	0.0	0	0	16.90
91	1	1	4	19	C - (H2O+S.S.)	C - (H2O+S.S.)	16210	27680	150	149	230	4	1	202	204	11.20	205	205	10.89	14.1	2.7	0.0	-2	0	18.55
92	1	1	4	20	C - (H2O+S.S.)	C - (H2O+S.S.)	16460	27680	150	149	230	3	1	203	205	18.57	203	203	12.51	18.8	2.0	0.0	0	2	16.23
93	1	1	4	21	C - (H2O+S.S.)	C - (H2O+S.S.)	16710	27680	150	149	230	2	1	205	206	11.84	203	205	13.65	20.1	1.3	0.0	2	3	15.01
94	1	1	4	22	C - (H2O+S.S.)	C - (H2O+S.S.)	16960	27680	150	149	230	1	1	206	207	13.28	205	204	11.68	22.8	6.0	0.0	1	2	17.63
95	1	1	4	23	CIF	CIF	17224	27678	162	178	230	13	3	320	400	150.48	205	205	11.91	98.9	97.8	0.0	115	195	26.86
96	1	1	4	24	CIF	CIF	17469	27683	156	165	230	9	3	342	385	147.12	202	202	12.91	92.1	84.8	0.0	140	183	26.48
END DATA
