# Supplementary material for: Microarray-based identification of antigenic variants of foot-and-mouth disease virus: a bioinformatics quality assessment
Source: BMC Genomics. 2006 May 18;7:117. doi: 10.1186/1471-2164-7-117 (PMC1481559; doi:10.1186/1471-2164-7-117)
Supplement: Additional File 1 — They are obtained using the Agilent and Scan Array Express (Perkin Elmer Life Sciences) analysis software for reading and quantifying the hybridization images. [file 1471-2164-7-117-S1.zip › II-16-RED-1-8C.csv]

BEGIN HEADER
PerkinElmer Life Sciences.
ScanArrayCSVFileFormat	2.00
ScanArray Express	2.00
Number_of_Columns	26
END HEADER
BEGIN GENERAL INFO
DateTime	2005/02/08 15:03
GalFile	D:\303\AFTOCHIP\AFTOCHIP 2.1\Generalidades Aftochip 2.1\ARCHIVO GAL AFTOCHIP 2.1.gal
Scanner	Model: Serial No.:
User Name	303
Computer Name
Protocol	Easy Quant
Quantitation Method	Adaptive Circle
Quality Confidence Calculation	SignalToNoise
User comments
Image Origin	0	0
Temperature	0
Laser Powers	0
Laser On Time	0
PMT Voltages	0
END GENERAL INFO
BEGIN QUANTITATION PARAMETERS
Min Percentile	50
Max Percentile	200
END QUANTITATION PARAMETERS
BEGIN QUALITY MEASUREMENTS
Min Signal To Noise	3
END QUALITY MEASUREMENTS
BEGIN ARRAY PATTERN INFO
Units	�m
Array Rows	1
Array Columns	1
Spot Rows	4
Spot Columns	24
Array Row Spacing	4500.000000
Array Column Spacing	4500.000000
Spot Row Spacing	252.000000
Spot Column Spacing	250.000000
Spot Diameter	150
Interstitial	0
Spots Per Array	96
Total Spots	96
END ARRAY PATTERN INFO
BEGIN IMAGE INFO
ImageID	Channel	Image	Fluorophore	Barcode	Units	X Units Per Pixel	Y Units Per Pixel	X Offset	Y Offset	Status
-1	CH1	D:\303\AFTOCHIP\AFTOCHIP 2.1\Celia\8� Celia 2� impresi�n\Chip 16 RED_SLOT06_S01.tif	Unknown	Unknown	�m	10.000000	10.000000	0.000000	0.000000	Control Image
END IMAGE INFO
BEGIN NORMALIZATION INFO
Normalization Method	LOWESS
END NORMALIZATION INFO
BEGIN DATA
Index	Array Row	Array Column	Spot Row	Spot Column	Name	ID	X	Y	Diameter	F Pixels	B Pixels	Footprint	Flags	Ch1 Median	Ch1 Mean	Ch1 SD	Ch1 B Median	Ch1 B Mean	Ch1 B SD	Ch1 % > B + 1 SD	Ch1 % > B + 2 SD	Ch1 F % Sat.	Ch1 Median - B	Ch1 Mean - B	Ch1 SignalNoiseRatio
1	1	1	1	1	CIF	CIF	2846	26901	170	200	230	18	3	369	520	292.71	213	212	15.41	91.5	81.5	0.0	156	307	23.95
2	1	1	1	2	CIF	CIF	3112	26910	170	200	230	33	3	543	532	276.74	214	223	38.98	83.0	63.5	0.0	329	318	13.93
3	1	1	1	3	S139WT	S139WT	3340	26920	150	149	230	17	1	263	264	37.37	220	229	51.07	42.3	7.4	0.0	43	44	5.15
4	1	1	1	4	S139WT	S139WT	3580	26920	150	149	230	13	1	268	271	41.95	225	235	50.07	43.0	8.7	0.0	43	46	5.35
5	1	1	1	5	G139	G139	3830	26920	150	149	230	13	1	249	270	98.50	229	244	44.04	16.1	7.4	0.0	20	41	5.65
6	1	1	1	6	G139	G139	4080	26910	150	149	230	4	1	239	312	384.22	225	232	42.94	24.8	14.8	0.0	14	87	5.57
7	1	1	1	7	G139t	G139t	4330	26910	150	149	230	4	1	237	255	66.15	221	239	117.79	8.7	3.4	0.0	16	34	2.01
8	1	1	1	8	G139t	G139t	4580	26910	150	149	230	4	1	226	228	35.84	217	218	20.32	22.8	6.0	0.0	9	11	11.12
9	1	1	1	9	G139c	G139c	4830	26910	150	149	230	4	1	214	214	13.45	213	215	13.31	19.5	3.4	0.0	1	1	16.08
10	1	1	1	10	G139c	G139c	5080	26910	150	149	230	4	1	213	215	15.39	210	211	13.42	26.2	10.1	0.0	3	5	15.87
11	1	1	1	11	I139	I139	5330	26910	150	149	230	4	1	212	215	15.90	212	214	15.20	22.8	4.7	0.0	0	3	13.95
12	1	1	1	12	I139	I139	5580	26910	150	149	230	4	1	214	215	14.92	212	211	14.05	23.5	3.4	0.0	2	3	15.23
13	1	1	1	13	N139	N139	5845	26899	156	166	230	18	3	232	237	42.05	213	214	13.39	60.8	32.5	0.0	19	24	17.32
14	1	1	1	14	N139	N139	6101	26966	150	155	230	62	4	227	232	27.79	226	256	144.03	0.6	0.0	0.0	1	6	1.58
15	1	1	1	15	T139	T139	6353	26899	150	154	230	25	4	231	234	20.17	228	275	393.11	0.0	0.0	0.0	3	6	0.59
16	1	1	1	16	T139	T139	6590	26900	150	149	230	12	1	232	235	24.29	225	227	17.44	27.5	9.4	0.0	7	10	13.30
17	1	1	1	17	RGD-WT1	RGD-WT1	6845	26890	170	196	230	23	3	256	256	26.37	222	226	28.36	57.7	17.3	0.0	34	34	9.03
18	1	1	1	18	RGD-WT1	RGD-WT1	7125	26890	168	196	230	48	3	251	295	273.75	216	222	57.55	27.6	11.7	0.0	35	79	4.36
19	1	1	1	19	RRD	RRD	7370	26890	150	149	230	44	1	221	235	69.99	218	230	100.72	5.4	2.7	0.0	3	17	2.19
20	1	1	1	20	RRD	RRD	7580	26910	150	149	230	4	1	216	217	17.72	213	215	16.16	24.8	6.7	0.0	3	4	13.36
21	1	1	1	21	RRDt	RRDt	7830	26910	150	149	230	4	1	216	218	24.09	211	213	25.64	12.1	3.4	0.0	5	7	8.42
22	1	1	1	22	RRDt	RRDt	8080	26910	150	149	230	4	1	213	213	17.22	206	207	13.07	28.2	8.7	0.0	7	7	16.30
23	1	1	1	23	RRDc	RRDc	8325	26910	156	166	230	5	3	211	219	52.92	206	206	14.47	30.1	11.4	0.0	5	13	14.59
24	1	1	1	24	RRDc	RRDc	8580	26910	150	149	230	4	1	211	212	22.47	207	209	18.73	16.1	2.7	0.0	4	5	11.27
25	1	1	2	1	RED	RED	2855	27170	130	108	294	28	3	356	359	59.57	211	214	25.18	99.1	97.2	0.0	145	148	14.14
26	1	1	2	2	RED	RED	3090	27165	140	134	315	13	3	366	367	69.20	217	226	54.15	90.3	72.4	0.0	149	150	6.76
27	1	1	2	3	REDt	REDt	3340	27160	150	149	230	11	1	233	238	38.42	223	233	49.37	6.0	3.4	0.0	10	15	4.72
28	1	1	2	4	REDt	REDt	3570	27170	150	149	230	14	1	234	236	23.30	222	230	41.38	14.1	0.7	0.0	12	14	5.66
29	1	1	2	5	REDc	REDc	3820	27160	150	149	230	9	1	230	250	110.26	236	251	71.36	6.7	4.7	0.0	-5	14	3.22
30	1	1	2	6	REDc	REDc	4070	27160	150	149	230	9	1	226	305	478.76	227	241	57.31	8.1	8.1	0.0	0	78	3.94
31	1	1	2	7	REG	REG	4320	27160	150	149	230	9	1	240	254	84.51	220	230	44.19	24.2	5.4	0.0	20	34	5.43
32	1	1	2	8	REG	REG	4570	27160	150	149	230	9	1	233	240	33.44	216	225	46.99	16.8	2.7	0.0	17	24	4.96
33	1	1	2	9	REGat	REGat	4820	27160	150	149	230	9	1	219	219	18.32	214	215	21.28	18.1	4.0	0.0	5	5	10.29
34	1	1	2	10	REGat	REGat	5070	27160	150	149	230	9	1	223	223	17.63	213	260	394.60	0.0	0.0	0.0	10	10	0.57
35	1	1	2	11	REGac	REGac	5320	27160	150	149	230	9	1	216	215	13.78	211	322	1665.72	0.0	0.0	0.0	5	4	0.13
36	1	1	2	12	REGac	REGac	5570	27160	150	149	230	9	1	215	217	14.56	210	212	18.14	20.8	2.0	0.0	5	7	11.85
37	1	1	2	13	REGgg	REGgg	5830	27160	150	149	230	2	1	220	256	293.60	211	214	25.75	17.4	4.7	0.0	9	45	8.55
38	1	1	2	14	REGgg	REGgg	6090	27140	150	149	230	21	1	235	236	18.91	217	253	388.62	0.0	0.0	0.0	18	19	0.60
39	1	1	2	15	REGtg	REGtg	6320	27160	150	149	230	9	1	235	240	41.52	221	228	26.67	22.8	5.4	0.0	14	19	8.81
40	1	1	2	16	REGtg	REGtg	6570	27160	150	149	230	9	1	229	230	16.53	226	229	25.81	10.1	0.0	0.0	3	4	8.87
41	1	1	2	17	REGcg	REGcg	6830	27150	150	149	230	8	1	220	228	51.46	221	229	53.88	2.7	1.3	0.0	0	7	4.08
42	1	1	2	18	REGcg	REGcg	7090	27150	150	149	230	13	1	216	220	23.03	216	228	70.69	2.7	0.7	0.0	0	4	3.06
43	1	1	2	19	D143N (RGN)	D143N (RGN)	7306	27146	150	154	230	26	4	218	297	524.05	214	226	76.33	9.1	6.5	0.0	4	83	2.86
44	1	1	2	20	D143N (RGN)	D143N (RGN)	7570	27160	150	149	230	9	1	217	220	24.17	213	217	29.40	8.1	2.0	0.0	4	7	7.38
45	1	1	2	21	D143N (RGN)t	D143N (RGN)t	7820	27160	150	149	230	9	1	211	213	14.47	210	221	121.43	0.0	0.0	0.0	1	3	1.74
46	1	1	2	22	D143N (RGN)t	D143N (RGN)t	8070	27160	150	149	230	9	1	209	209	13.46	206	208	19.14	11.4	0.7	0.0	3	3	10.92
47	1	1	2	23	D143N (RGN)c	D143N (RGN)c	8320	27160	150	149	230	9	1	208	207	13.38	205	207	22.17	6.0	0.0	0.0	3	2	9.38
48	1	1	2	24	D143N (RGN)c	D143N (RGN)c	8570	27160	150	149	230	9	1	206	207	24.87	205	206	13.30	14.1	2.0	0.0	1	2	15.49
49	1	1	3	1	D143V (RGV)	D143V (RGV)	2859	27396	150	155	230	33	3	215	216	16.35	210	210	12.86	31.0	11.0	0.0	5	6	16.72
50	1	1	3	2	D143V (RGV)	D143V (RGV)	3100	27410	150	149	230	21	1	217	219	16.65	216	217	18.59	16.1	2.0	0.0	1	3	11.67
51	1	1	3	3	RGE-1 (GAA)	RGE-1 (GAA)	3320	27410	150	149	230	8	1	220	227	32.22	221	245	106.17	2.0	0.7	0.0	0	6	2.07
52	1	1	3	4	RGE-1 (GAA)	RGE-1 (GAA)	3570	27410	150	149	230	8	1	228	238	49.61	222	231	64.09	8.1	2.7	0.0	6	16	3.56
53	1	1	3	5	RGEc	RGEc	3820	27410	150	149	230	8	1	220	228	50.73	227	238	71.01	4.0	2.0	0.0	-6	1	3.10
54	1	1	3	6	RGEc	RGEc	4070	27410	150	149	230	8	1	224	233	36.98	225	230	34.72	11.4	6.0	0.0	0	8	6.45
55	1	1	3	7	L144WT	L144WT	4310	27398	170	200	230	22	3	296	298	97.07	219	227	42.69	60.5	44.5	0.0	77	79	6.93
56	1	1	3	8	L144WT	L144WT	4565	27405	150	156	251	14	3	307	314	87.21	216	225	63.76	70.5	19.2	0.0	91	98	4.81
57	1	1	3	9	L144g	L144g	4820	27410	150	149	230	8	1	216	219	17.43	211	214	22.07	14.8	4.0	0.0	5	8	9.79
58	1	1	3	10	L144g	L144g	5070	27410	150	149	230	8	1	214	227	126.75	212	214	19.38	18.8	8.1	0.0	2	15	11.04
59	1	1	3	11	L144a	L144a	5320	27410	150	149	230	8	1	212	212	13.67	209	209	13.50	20.1	5.4	0.0	3	3	15.70
60	1	1	3	12	L144a	L144a	5580	27410	150	149	230	1	1	213	215	17.34	211	212	13.38	25.5	6.0	0.0	2	4	15.92
61	1	1	3	13	V144	V144	5853	27410	170	198	230	24	3	222	223	19.55	209	211	20.07	33.8	9.6	0.0	13	14	11.06
62	1	1	3	14	V144	V144	6110	27410	150	149	230	31	1	236	243	33.58	218	228	66.46	5.4	2.7	0.0	18	25	3.55
63	1	1	3	15	S144	S144	6340	27410	150	149	230	11	1	231	233	26.42	222	232	86.52	1.3	0.7	0.0	9	11	2.67
64	1	1	3	16	S144	S144	6580	27410	150	149	230	1	1	228	243	105.92	225	225	16.24	26.8	10.7	0.0	3	18	14.04
65	1	1	3	17	H146WT	H146WT	6842	27395	156	168	251	20	4	290	303	72.53	220	237	132.26	27.4	1.2	0.0	70	83	2.19
66	1	1	3	18	H146WT	H146WT	7085	27400	156	166	230	12	4	282	316	128.37	218	245	159.56	24.7	3.6	0.0	64	98	1.77
67	1	1	3	19	R146	R146	7330	27400	150	149	230	10	1	232	241	52.20	216	244	281.61	0.7	0.0	0.0	16	25	0.82
68	1	1	3	20	R146	R146	7570	27410	150	149	230	8	1	225	232	50.64	210	213	28.79	26.2	4.7	0.0	15	22	7.82
69	1	1	3	21	L146=H146t	L146=H146t	7820	27410	150	149	230	8	1	221	223	27.77	211	211	12.50	42.3	16.8	0.0	10	12	17.68
70	1	1	3	22	L146=H146t	L146=H146t	8070	27410	150	149	230	8	1	216	221	52.95	209	256	404.94	1.3	0.0	0.0	7	12	0.53
71	1	1	3	23	P146	P146	8340	27410	150	149	230	11	1	211	214	27.06	205	206	12.84	30.2	10.7	0.0	6	9	16.43
72	1	1	3	24	P146	P146	8590	27400	150	149	230	15	1	208	210	14.54	207	207	14.51	20.1	4.7	0.0	1	3	14.34
73	1	1	4	1	L147WT	L147WT	2825	27667	140	130	294	5	3	449	428	100.72	207	208	13.54	97.7	96.2	0.0	242	221	33.16
74	1	1	4	2	L147WT	L147WT	3080	27665	140	134	315	3	3	416	409	72.76	214	216	19.86	99.3	97.0	0.0	202	195	20.95
75	1	1	4	3	P147	P147	3320	27670	150	149	230	11	1	237	256	105.37	224	234	50.54	13.4	4.7	0.0	13	32	4.69
76	1	1	4	4	P147	P147	3560	27670	150	149	230	20	1	240	249	37.55	222	241	122.93	2.7	0.7	0.0	18	27	1.95
77	1	1	4	5	P147a	P147a	3810	27670	150	149	230	20	1	226	248	177.27	218	220	19.48	22.1	9.4	0.0	8	30	11.60
78	1	1	4	6	P147a	P147a	4060	27670	150	149	230	20	1	230	233	25.91	221	224	22.94	23.5	4.7	0.0	9	12	10.03
79	1	1	4	7	Oligo HIV Y115	Oligo HIV Y115	4310	27670	150	149	230	20	1	216	222	28.55	220	232	86.58	1.3	0.7	0.0	-3	2	2.49
80	1	1	4	8	Oligo HIV Y115	Oligo HIV Y115	4560	27670	150	149	230	20	1	218	242	124.88	215	222	50.27	7.4	4.0	0.0	3	27	4.34
81	1	1	4	9	Oligo HIV M184a	Oligo HIV M184a	4810	27670	150	149	230	20	1	214	219	26.07	212	218	30.24	10.7	4.7	0.0	2	7	7.08
82	1	1	4	10	Oligo HIV M184a	Oligo HIV M184a	5060	27670	150	149	230	20	1	212	212	15.06	212	214	28.76	1.3	0.7	0.0	0	0	7.37
83	1	1	4	11	C - (H2O+S.S.)	C - (H2O+S.S.)	5310	27670	150	149	230	20	1	209	209	14.14	210	211	14.36	12.8	2.0	0.0	0	0	14.55
84	1	1	4	12	C - (H2O+S.S.)	C - (H2O+S.S.)	5560	27670	150	149	230	20	1	214	214	15.38	209	210	15.40	25.5	4.0	0.0	5	5	13.90
85	1	1	4	13	C - (H2O+S.S.)	C - (H2O+S.S.)	5830	27670	150	149	230	7	1	215	222	59.09	210	214	33.79	6.0	3.4	0.0	5	12	6.36
86	1	1	4	14	C - (H2O+S.S.)	C - (H2O+S.S.)	6080	27670	150	149	230	7	1	218	219	16.76	216	251	438.49	0.0	0.0	0.0	2	3	0.50
87	1	1	4	15	C - (H2O+S.S.)	C - (H2O+S.S.)	6310	27670	150	149	230	20	1	220	222	15.96	220	220	14.83	18.1	5.4	0.0	0	2	14.83
88	1	1	4	16	C - (H2O+S.S.)	C - (H2O+S.S.)	6560	27670	150	149	230	20	1	225	233	50.02	221	225	20.59	18.1	6.0	0.0	4	12	10.93
89	1	1	4	17	C - (H2O+S.S.)	C - (H2O+S.S.)	6820	27670	150	149	230	11	1	224	227	21.37	220	223	21.69	16.8	4.7	0.0	4	7	10.33
90	1	1	4	18	C - (H2O+S.S.)	C - (H2O+S.S.)	7070	27670	150	149	230	11	1	213	223	40.57	215	225	55.03	5.4	4.0	0.0	-1	8	3.87
91	1	1	4	19	C - (H2O+S.S.)	C - (H2O+S.S.)	7366	27634	150	154	251	47	3	213	214	15.46	216	221	32.92	2.6	0.6	0.0	-2	-1	6.47
92	1	1	4	20	C - (H2O+S.S.)	C - (H2O+S.S.)	7560	27670	150	149	230	20	1	213	223	69.33	210	218	44.74	4.0	2.7	0.0	3	13	4.76
93	1	1	4	21	C - (H2O+S.S.)	C - (H2O+S.S.)	7810	27670	150	149	230	20	1	208	214	29.75	207	220	137.28	1.3	0.0	0.0	1	7	1.52
94	1	1	4	22	C - (H2O+S.S.)	C - (H2O+S.S.)	8080	27670	150	149	230	7	1	208	209	13.57	205	207	22.56	8.1	1.3	0.0	3	4	9.22
95	1	1	4	23	CIF	CIF	8355	27655	198	276	171	27	3	273	417	270.35	208	207	13.33	82.6	71.7	0.0	65	209	20.49
96	1	1	4	24	CIF	CIF	8601	27643	198	280	150	29	3	270	397	235.06	206	207	14.71	86.1	76.8	0.0	64	191	18.36
END DATA
