# Supplementary material for: Microarray-based identification of antigenic variants of foot-and-mouth disease virus: a bioinformatics quality assessment
Source: BMC Genomics. 2006 May 18;7:117. doi: 10.1186/1471-2164-7-117 (PMC1481559; doi:10.1186/1471-2164-7-117)
Supplement: Additional File 1 — They are obtained using the Agilent and Scan Array Express (Perkin Elmer Life Sciences) analysis software for reading and quantifying the hybridization images. [file 1471-2164-7-117-S1.zip › II-16-RED-2-8C.csv]

BEGIN HEADER
PerkinElmer Life Sciences.
ScanArrayCSVFileFormat	2.00
ScanArray Express	2.00
Number_of_Columns	26
END HEADER
BEGIN GENERAL INFO
DateTime	2005/02/08 15:11
GalFile	D:\303\AFTOCHIP\AFTOCHIP 2.1\Generalidades Aftochip 2.1\ARCHIVO GAL AFTOCHIP 2.1.gal
Scanner	Model: Serial No.:
User Name	303
Computer Name
Protocol	Easy Quant
Quantitation Method	Adaptive Circle
Quality Confidence Calculation	SignalToNoise
User comments
Image Origin	0	0
Temperature	0
Laser Powers	0
Laser On Time	0
PMT Voltages	0
END GENERAL INFO
BEGIN QUANTITATION PARAMETERS
Min Percentile	50
Max Percentile	200
END QUANTITATION PARAMETERS
BEGIN QUALITY MEASUREMENTS
Min Signal To Noise	3
END QUALITY MEASUREMENTS
BEGIN ARRAY PATTERN INFO
Units	�m
Array Rows	1
Array Columns	1
Spot Rows	4
Spot Columns	24
Array Row Spacing	4500.000000
Array Column Spacing	4500.000000
Spot Row Spacing	252.000000
Spot Column Spacing	250.000000
Spot Diameter	150
Interstitial	0
Spots Per Array	96
Total Spots	96
END ARRAY PATTERN INFO
BEGIN IMAGE INFO
ImageID	Channel	Image	Fluorophore	Barcode	Units	X Units Per Pixel	Y Units Per Pixel	X Offset	Y Offset	Status
-1	CH1	D:\303\AFTOCHIP\AFTOCHIP 2.1\Celia\8� Celia 2� impresi�n\Chip 16 RED_SLOT06_S01.tif	Unknown	Unknown	�m	10.000000	10.000000	0.000000	0.000000	Control Image
END IMAGE INFO
BEGIN NORMALIZATION INFO
Normalization Method	LOWESS
END NORMALIZATION INFO
BEGIN DATA
Index	Array Row	Array Column	Spot Row	Spot Column	Name	ID	X	Y	Diameter	F Pixels	B Pixels	Footprint	Flags	Ch1 Median	Ch1 Mean	Ch1 SD	Ch1 B Median	Ch1 B Mean	Ch1 B SD	Ch1 % > B + 1 SD	Ch1 % > B + 2 SD	Ch1 F % Sat.	Ch1 Median - B	Ch1 Mean - B	Ch1 SignalNoiseRatio
1	1	1	1	1	CIF	CIF	11835	26975	162	180	251	4	3	616	580	264.12	233	236	21.05	97.2	92.2	0.0	383	347	29.27
2	1	1	1	2	CIF	CIF	12085	26970	162	184	230	4	3	540	574	289.57	221	222	15.12	97.8	94.0	0.0	319	353	35.72
3	1	1	1	3	S139WT	S139WT	12335	26975	140	124	315	4	3	237	250	39.95	220	221	16.34	50.8	39.5	0.0	17	30	14.51
4	1	1	1	4	S139WT	S139WT	12585	26975	148	148	251	4	3	240	252	37.76	226	227	15.72	45.3	32.4	0.0	14	26	15.27
5	1	1	1	5	G139	G139	12830	26970	150	149	230	2	1	231	232	15.94	228	228	14.73	24.8	6.7	0.0	3	4	15.69
6	1	1	1	6	G139	G139	13080	26980	150	149	230	8	1	231	233	15.24	228	230	15.66	23.5	5.4	0.0	3	5	14.75
7	1	1	1	7	G139t	G139t	13325	26975	140	124	315	7	3	235	236	19.39	220	221	15.03	49.2	19.4	0.0	15	16	15.64
8	1	1	1	8	G139t	G139t	13570	26975	140	134	315	11	3	233	233	17.51	219	219	14.92	49.3	19.4	0.0	14	14	15.62
9	1	1	1	9	G139c	G139c	13820	26980	150	149	230	13	1	222	224	15.72	221	221	19.84	17.4	1.3	0.0	1	3	11.19
10	1	1	1	10	G139c	G139c	14080	26970	150	149	230	2	1	223	224	14.85	222	222	13.89	15.4	4.7	0.0	1	2	16.05
11	1	1	1	11	I139	I139	14330	26970	150	149	230	2	1	218	219	14.55	216	216	14.29	16.8	3.4	0.0	2	3	15.25
12	1	1	1	12	I139	I139	14580	26970	150	149	230	2	1	213	214	14.42	214	216	20.35	7.4	2.0	0.0	0	0	10.47
13	1	1	1	13	N139	N139	14830	26970	150	149	230	2	1	214	213	13.65	213	216	23.61	4.0	0.0	0.0	1	0	9.07
14	1	1	1	14	N139	N139	15080	26970	150	149	230	2	1	210	213	15.05	211	210	13.61	24.2	4.7	0.0	0	2	15.43
15	1	1	1	15	T139	T139	15330	26970	150	149	230	2	1	217	216	14.12	212	212	15.33	20.1	3.4	0.0	5	4	14.16
16	1	1	1	16	T139	T139	15580	26985	170	196	251	13	3	229	231	20.59	216	216	15.59	40.3	13.3	0.0	13	15	14.69
17	1	1	1	17	RGD-WT1	RGD-WT1	15825	26985	140	124	315	14	3	259	259	20.93	211	212	16.21	92.7	80.6	0.0	48	48	15.98
18	1	1	1	18	RGD-WT1	RGD-WT1	16085	26990	150	154	230	18	3	253	251	31.00	209	210	14.05	80.5	65.6	0.0	44	42	18.00
19	1	1	1	19	RRD	RRD	16340	26990	150	149	230	20	1	214	217	26.68	211	212	15.52	19.5	4.0	0.0	3	6	13.79
20	1	1	1	20	RRD	RRD	16580	26970	150	149	230	2	1	216	233	134.79	211	214	21.47	16.1	6.0	0.0	5	22	10.06
21	1	1	1	21	RRDt	RRDt	16830	26970	150	149	230	2	1	217	219	26.89	211	212	12.95	34.2	12.8	0.0	6	8	16.76
22	1	1	1	22	RRDt	RRDt	17080	26970	150	149	230	2	1	217	219	22.31	214	215	14.66	22.8	6.7	0.0	3	5	14.80
23	1	1	1	23	RRDc	RRDc	17330	26970	150	149	230	2	1	216	225	69.12	213	214	15.86	24.2	7.4	0.0	3	12	13.62
24	1	1	1	24	RRDc	RRDc	17580	26970	150	149	230	2	1	220	221	17.55	219	222	17.52	13.4	3.4	0.0	1	2	12.55
25	1	1	2	1	RED	RED	11850	27245	148	150	251	28	3	278	315	86.21	234	234	17.97	67.3	52.7	0.0	44	81	15.47
26	1	1	2	2	RED	RED	12080	27225	120	96	315	1	3	390	384	67.11	225	225	17.68	96.9	93.8	0.0	165	159	22.06
27	1	1	2	3	REDt	REDt	12330	27230	150	149	230	6	1	231	231	17.04	224	239	169.01	0.0	0.0	0.0	7	7	1.37
28	1	1	2	4	REDt	REDt	12580	27220	150	149	230	4	1	233	234	16.08	227	229	33.35	4.7	0.0	0.0	6	7	6.99
29	1	1	2	5	REDc	REDc	12830	27220	150	149	230	4	1	237	238	15.20	231	232	15.90	26.2	4.7	0.0	6	7	14.91
30	1	1	2	6	REDc	REDc	13080	27220	150	149	230	4	1	234	236	20.39	230	230	13.35	27.5	9.4	0.0	4	6	17.53
31	1	1	2	7	REG	REG	13330	27225	140	134	315	1	3	251	249	23.26	222	224	23.66	56.7	18.7	0.0	29	27	10.61
32	1	1	2	8	REG	REG	13585	27230	130	108	294	7	3	252	253	21.47	217	220	13.89	85.2	64.8	0.0	35	36	18.15
33	1	1	2	9	REGat	REGat	13830	27230	150	149	230	6	1	230	229	15.57	222	222	14.52	29.5	8.1	0.0	8	7	15.85
34	1	1	2	10	REGat	REGat	14075	27220	148	150	230	7	3	231	234	17.75	222	223	15.43	32.7	14.0	0.0	9	12	14.97
35	1	1	2	11	REGac	REGac	14325	27225	140	124	315	6	3	231	232	12.99	220	220	15.26	35.5	7.3	0.0	11	12	15.14
36	1	1	2	12	REGac	REGac	14580	27220	150	149	230	4	1	228	228	17.35	214	216	14.04	49.7	14.1	0.0	14	14	16.24
37	1	1	2	13	REGgg	REGgg	14830	27220	150	149	230	4	1	222	222	15.32	216	218	14.32	24.2	7.4	0.0	6	6	15.50
38	1	1	2	14	REGgg	REGgg	15080	27220	150	149	230	4	1	224	224	15.10	217	220	16.46	28.2	4.0	0.0	7	7	13.61
39	1	1	2	15	REGtg	REGtg	15330	27220	150	149	230	4	1	236	239	19.96	224	228	23.90	28.9	6.0	0.0	12	15	9.87
40	1	1	2	16	REGtg	REGtg	15580	27220	150	149	230	4	1	216	216	15.71	220	221	16.11	8.7	1.3	0.0	-3	-3	13.41
41	1	1	2	17	REGcg	REGcg	15883	27219	150	154	230	66	3	213	213	14.34	213	215	17.54	9.7	1.9	0.0	0	0	12.14
42	1	1	2	18	REGcg	REGcg	16080	27230	150	149	230	6	1	213	213	15.82	209	211	18.21	18.8	2.0	0.0	4	4	11.70
43	1	1	2	19	D143N (RGN)	D143N (RGN)	16330	27225	162	184	251	1	3	213	219	48.17	210	212	17.86	9.8	2.7	0.0	3	9	11.93
44	1	1	2	20	D143N (RGN)	D143N (RGN)	16590	27220	150	149	230	9	1	214	216	19.57	210	214	37.43	2.7	1.3	0.0	4	6	5.72
45	1	1	2	21	D143N (RGN)t	D143N (RGN)t	16840	27220	150	149	230	9	1	221	224	34.87	213	215	21.17	19.5	3.4	0.0	8	11	10.44
46	1	1	2	22	D143N (RGN)t	D143N (RGN)t	17080	27220	150	149	230	4	1	221	224	37.52	215	222	34.20	8.1	2.0	0.0	6	9	6.46
47	1	1	2	23	D143N (RGN)c	D143N (RGN)c	17330	27220	150	149	230	4	1	221	228	45.41	215	217	16.06	27.5	13.4	0.0	6	13	13.76
48	1	1	2	24	D143N (RGN)c	D143N (RGN)c	17580	27220	150	149	230	4	1	222	222	19.84	219	221	17.40	17.4	3.4	0.0	3	3	12.76
49	1	1	3	1	D143V (RGV)	D143V (RGV)	11840	27490	150	149	230	16	1	235	235	13.83	231	233	17.54	15.4	2.7	0.0	4	4	13.40
50	1	1	3	2	D143V (RGV)	D143V (RGV)	12080	27480	150	149	230	4	1	228	229	16.17	223	224	16.99	22.1	5.4	0.0	5	6	13.42
51	1	1	3	3	RGE-1 (GAA)	RGE-1 (GAA)	12330	27470	150	149	230	5	1	226	226	14.84	222	240	169.94	0.0	0.0	0.0	4	4	1.33
52	1	1	3	4	RGE-1 (GAA)	RGE-1 (GAA)	12580	27470	150	149	230	5	1	229	230	14.00	227	229	15.10	20.1	3.4	0.0	2	3	15.16
53	1	1	3	5	RGEc	RGEc	12830	27470	150	149	230	5	1	240	239	18.19	231	232	15.38	28.9	9.4	0.0	9	8	15.60
54	1	1	3	6	RGEc	RGEc	13080	27470	150	149	230	5	1	229	231	16.11	227	228	17.03	20.1	3.4	0.0	2	4	13.45
55	1	1	3	7	L144WT	L144WT	13330	27480	140	137	294	4	3	329	321	58.58	224	225	14.31	85.4	78.1	0.0	105	97	23.00
56	1	1	3	8	L144WT	L144WT	13580	27480	148	145	230	4	3	310	305	54.68	222	223	13.61	85.5	80.0	0.0	88	83	22.77
57	1	1	3	9	L144g	L144g	13830	27480	150	149	230	4	1	226	227	14.38	221	223	14.47	26.2	8.1	0.0	5	6	15.62
58	1	1	3	10	L144g	L144g	14080	27470	150	149	230	5	1	229	230	16.03	224	224	15.53	30.9	4.7	0.0	5	6	14.74
59	1	1	3	11	L144a	L144a	14330	27470	150	149	230	5	1	232	233	16.94	225	226	16.04	26.8	5.4	0.0	7	8	14.46
60	1	1	3	12	L144a	L144a	14580	27470	150	149	230	5	1	236	265	234.15	229	231	18.70	28.2	6.0	0.0	7	36	12.62
61	1	1	3	13	V144	V144	14825	27475	150	156	251	6	3	262	264	24.24	232	234	21.76	73.7	27.6	0.0	30	32	12.04
62	1	1	3	14	V144	V144	15075	27475	150	156	251	6	3	271	272	25.57	239	239	21.10	64.7	35.3	0.0	32	33	12.84
63	1	1	3	15	S144	S144	15330	27470	150	149	230	5	1	235	238	25.01	238	241	34.07	6.0	2.0	0.0	-2	0	6.90
64	1	1	3	16	S144	S144	15580	27470	150	149	230	5	1	226	226	16.07	221	226	37.74	4.0	0.0	0.0	5	5	5.99
65	1	1	3	17	H146WT	H146WT	15830	27475	148	150	251	1	3	304	310	90.90	210	211	15.01	74.0	60.0	0.0	94	100	20.25
66	1	1	3	18	H146WT	H146WT	16075	27470	148	150	230	8	3	304	325	105.76	211	211	12.26	76.0	65.3	0.0	93	114	24.79
67	1	1	3	19	R146	R146	16330	27470	150	149	230	5	1	223	235	69.94	209	211	14.36	48.3	24.2	0.0	14	26	15.53
68	1	1	3	20	R146	R146	16492	27495	154	160	251	76	4	211	212	14.88	211	231	173.45	0.0	0.0	0.0	0	1	1.22
69	1	1	3	21	L146=H146t	L146=H146t	16860	27470	150	149	230	29	1	231	234	26.81	214	215	14.74	54.4	30.9	0.0	17	20	15.67
70	1	1	3	22	L146=H146t	L146=H146t	17090	27470	150	149	230	10	1	229	231	23.36	217	252	285.79	0.0	0.0	0.0	12	14	0.80
71	1	1	3	23	P146	P146	17330	27470	150	149	230	5	1	225	228	25.09	219	243	272.68	0.0	0.0	0.0	6	9	0.83
72	1	1	3	24	P146	P146	17580	27460	150	149	230	15	1	224	227	20.52	220	229	72.35	0.7	0.0	0.0	4	7	3.10
73	1	1	4	1	L147WT	L147WT	11840	27730	148	145	230	8	3	352	414	234.08	233	235	16.15	83.4	69.0	0.0	119	181	21.80
74	1	1	4	2	L147WT	L147WT	12085	27735	140	124	315	8	3	345	397	154.72	227	229	19.78	83.1	66.9	0.0	118	170	17.44
75	1	1	4	3	P147	P147	12335	27725	140	124	315	4	3	248	249	22.35	229	230	15.39	56.5	31.5	0.0	19	20	16.11
76	1	1	4	4	P147	P147	12575	27725	120	88	315	6	3	258	255	18.32	231	233	16.73	64.8	30.7	0.0	27	24	15.42
77	1	1	4	5	P147a	P147a	12830	27725	130	108	315	3	3	257	257	20.97	232	233	16.89	63.0	32.4	0.0	25	25	15.22
78	1	1	4	6	P147a	P147a	13070	27715	150	154	251	17	3	248	250	18.97	227	228	13.89	70.1	35.1	0.0	21	23	17.85
79	1	1	4	7	Oligo HIV Y115	Oligo HIV Y115	13330	27730	150	149	230	2	1	225	225	15.43	225	225	12.96	18.1	4.0	0.0	0	0	17.36
80	1	1	4	8	Oligo HIV Y115	Oligo HIV Y115	13580	27740	150	149	230	12	1	226	226	14.41	223	224	13.59	28.9	2.0	0.0	3	3	16.63
81	1	1	4	9	Oligo HIV M184a	Oligo HIV M184a	13830	27730	150	149	230	2	1	226	228	15.80	222	224	14.07	27.5	9.4	0.0	4	6	16.06
82	1	1	4	10	Oligo HIV M184a	Oligo HIV M184a	14080	27730	150	149	230	2	1	228	230	16.17	227	227	14.98	21.5	6.0	0.0	1	3	15.22
83	1	1	4	11	C - (H2O+S.S.)	C - (H2O+S.S.)	14330	27730	150	149	230	2	1	242	241	16.56	237	240	19.03	18.1	2.0	0.0	5	4	12.72
84	1	1	4	12	C - (H2O+S.S.)	C - (H2O+S.S.)	14231	28212	150	152	230	578	3	218	220	13.06	219	220	14.10	17.8	2.0	0.0	0	1	15.46
85	1	1	4	13	C - (H2O+S.S.)	C - (H2O+S.S.)	14444	28210	140	133	294	611	3	220	222	19.55	220	221	19.98	8.3	2.3	0.0	0	2	11.01
86	1	1	4	14	C - (H2O+S.S.)	C - (H2O+S.S.)	14678	28215	150	156	251	619	4	218	219	13.75	220	240	77.39	0.0	0.0	0.0	-1	0	2.82
87	1	1	4	15	C - (H2O+S.S.)	C - (H2O+S.S.)	15555	27977	142	136	294	328	3	210	210	12.24	213	214	17.50	4.4	0.0	0.0	-2	-2	12.00
88	1	1	4	16	C - (H2O+S.S.)	C - (H2O+S.S.)	15580	27730	150	149	230	2	1	214	215	13.44	221	222	19.46	3.4	0.0	0.0	-6	-5	11.00
89	1	1	4	17	C - (H2O+S.S.)	C - (H2O+S.S.)	15830	27730	150	149	230	2	1	207	207	13.06	211	212	15.05	5.4	0.0	0.0	-3	-3	13.75
90	1	1	4	18	C - (H2O+S.S.)	C - (H2O+S.S.)	16080	27730	150	149	230	2	1	210	209	11.48	211	215	40.04	0.0	0.0	0.0	0	-1	5.24
91	1	1	4	19	C - (H2O+S.S.)	C - (H2O+S.S.)	16330	27730	150	149	230	2	1	211	214	23.40	212	212	14.76	13.4	4.0	0.0	0	2	14.29
92	1	1	4	20	C - (H2O+S.S.)	C - (H2O+S.S.)	16590	27730	150	149	230	8	1	212	214	22.10	210	235	186.73	0.0	0.0	0.0	2	4	1.14
93	1	1	4	21	C - (H2O+S.S.)	C - (H2O+S.S.)	16840	27730	150	149	230	8	1	212	214	16.38	214	235	185.59	0.0	0.0	0.0	-1	0	1.14
94	1	1	4	22	C - (H2O+S.S.)	C - (H2O+S.S.)	17080	27730	150	149	230	2	1	218	216	13.75	216	220	30.14	0.7	0.0	0.0	2	0	7.23
95	1	1	4	23	CIF	CIF	17333	27721	176	215	230	7	3	317	573	398.93	220	220	17.29	87.4	79.1	0.0	97	353	18.34
96	1	1	4	24	CIF	CIF	17586	27719	176	218	230	10	4	308	533	346.13	220	236	182.69	40.8	37.2	0.0	88	313	1.69
END DATA
