# Supplementary material for: Microarray-based identification of antigenic variants of foot-and-mouth disease virus: a bioinformatics quality assessment
Source: BMC Genomics. 2006 May 18;7:117. doi: 10.1186/1471-2164-7-117 (PMC1481559; doi:10.1186/1471-2164-7-117)
Supplement: Additional File 1 — They are obtained using the Agilent and Scan Array Express (Perkin Elmer Life Sciences) analysis software for reading and quantifying the hybridization images. [file 1471-2164-7-117-S1.zip › II-19-S144-1-8C.csv]

BEGIN HEADER
PerkinElmer Life Sciences.
ScanArrayCSVFileFormat	2.00
ScanArray Express	2.00
Number_of_Columns	26
END HEADER
BEGIN GENERAL INFO
DateTime	2005/01/27 12:02
GalFile	D:\303\AFTOCHIP\AFTOCHIP 2.1\ARCHIVO GAL AFTOCHIP 2.1.gal
Scanner	Model: Serial No.:
User Name	303
Computer Name
Protocol	Easy Quant
Quantitation Method	Adaptive Circle
Quality Confidence Calculation	SignalToNoise
User comments
Image Origin	0	0
Temperature	0
Laser Powers	0
Laser On Time	0
PMT Voltages	0
END GENERAL INFO
BEGIN QUANTITATION PARAMETERS
Min Percentile	50
Max Percentile	200
END QUANTITATION PARAMETERS
BEGIN QUALITY MEASUREMENTS
Min Signal To Noise	3
END QUALITY MEASUREMENTS
BEGIN ARRAY PATTERN INFO
Units	�m
Array Rows	1
Array Columns	1
Spot Rows	4
Spot Columns	24
Array Row Spacing	4500.000000
Array Column Spacing	4500.000000
Spot Row Spacing	253.000000
Spot Column Spacing	250.000000
Spot Diameter	150
Interstitial	0
Spots Per Array	96
Total Spots	96
END ARRAY PATTERN INFO
BEGIN IMAGE INFO
ImageID	Channel	Image	Fluorophore	Barcode	Units	X Units Per Pixel	Y Units Per Pixel	X Offset	Y Offset	Status
-1	CH1	D:\303\AFTOCHIP\AFTOCHIP 2.1\Celia\8� Celia 2� impresi�n\Chip 19 S144_SLOT09_S01.tif	Unknown	Unknown	�m	10.000000	10.000000	0.000000	0.000000	Control Image
END IMAGE INFO
BEGIN NORMALIZATION INFO
Normalization Method	LOWESS
END NORMALIZATION INFO
BEGIN DATA
Index	Array Row	Array Column	Spot Row	Spot Column	Name	ID	X	Y	Diameter	F Pixels	B Pixels	Footprint	Flags	Ch1 Median	Ch1 Mean	Ch1 SD	Ch1 B Median	Ch1 B Mean	Ch1 B SD	Ch1 % > B + 1 SD	Ch1 % > B + 2 SD	Ch1 F % Sat.	Ch1 Median - B	Ch1 Mean - B	Ch1 SignalNoiseRatio
1	1	1	1	1	CIF	CIF	2963	26858	182	233	230	21	3	295	472	326.44	211	211	13.64	92.7	84.1	0.0	84	261	21.63
2	1	1	1	2	CIF	CIF	3205	26855	190	256	171	20	3	295	464	338.34	208	209	14.23	92.6	84.8	0.0	87	256	20.73
3	1	1	1	3	S139WT	S139WT	3455	26838	176	216	230	9	3	223	234	34.87	208	209	14.30	51.4	30.1	0.0	15	26	15.59
4	1	1	1	4	S139WT	S139WT	3712	26835	168	196	251	3	3	224	238	39.98	210	211	14.32	49.0	30.1	0.0	14	28	15.64
5	1	1	1	5	G139	G139	3963	26834	150	155	251	3	3	219	220	16.69	208	209	13.58	42.6	14.8	0.0	11	12	16.13
6	1	1	1	6	G139	G139	4215	26835	148	148	251	1	3	236	240	24.57	213	217	22.38	52.7	23.6	0.0	23	27	10.54
7	1	1	1	7	G139t	G139t	4460	26839	148	146	230	4	3	225	227	21.11	212	216	20.42	38.4	11.0	0.0	13	15	11.02
8	1	1	1	8	G139t	G139t	4715	26833	156	168	230	4	3	224	226	20.28	211	212	14.48	45.2	22.0	0.0	13	15	15.46
9	1	1	1	9	G139c	G139c	4959	26828	150	152	230	10	3	211	212	15.48	210	212	14.94	18.4	4.6	0.0	1	2	14.12
10	1	1	1	10	G139c	G139c	5210	26840	150	149	230	6	1	218	219	12.49	211	212	14.02	30.9	5.4	0.0	7	8	15.55
11	1	1	1	11	I139	I139	5460	26840	150	149	230	6	1	216	216	14.24	214	214	12.72	22.1	5.4	0.0	2	2	16.98
12	1	1	1	12	I139	I139	5710	26840	150	149	230	6	1	217	217	14.87	213	214	14.14	25.5	3.4	0.0	4	4	15.35
13	1	1	1	13	N139	N139	5965	26835	142	140	315	2	3	224	225	17.63	215	216	15.82	37.1	10.7	0.0	9	10	14.16
14	1	1	1	14	N139	N139	6217	26839	150	154	230	2	3	227	228	18.32	225	227	22.57	11.0	2.6	0.0	2	3	10.06
15	1	1	1	15	T139	T139	6465	26825	120	88	315	11	3	246	257	32.26	221	222	19.06	65.9	50.0	0.0	25	36	12.91
16	1	1	1	16	T139	T139	6723	26840	148	148	230	8	3	235	240	28.89	215	217	15.11	53.4	41.9	0.0	20	25	15.56
17	1	1	1	17	RGD-WT1	RGD-WT1	6958	26841	170	200	230	6	3	258	330	123.44	214	214	14.02	80.5	67.0	0.0	44	116	18.40
18	1	1	1	18	RGD-WT1	RGD-WT1	7212	26836	170	201	251	3	3	264	326	119.42	211	212	15.01	76.6	65.2	0.0	53	115	17.59
19	1	1	1	19	RRD	RRD	7480	26830	150	149	230	16	1	215	215	14.59	212	212	13.86	18.8	4.0	0.0	3	3	15.51
20	1	1	1	20	RRD	RRD	7710	26840	150	149	230	6	1	215	216	16.00	214	215	15.93	21.5	2.0	0.0	1	2	13.49
21	1	1	1	21	RRDt	RRDt	7960	26840	150	149	230	6	1	220	222	16.38	214	215	14.63	31.5	7.4	0.0	6	8	15.04
22	1	1	1	22	RRDt	RRDt	8210	26840	150	149	230	6	1	226	226	17.61	216	217	16.63	33.6	8.1	0.0	10	10	13.59
23	1	1	1	23	RRDc	RRDc	8460	26840	150	149	230	6	1	212	214	13.91	213	214	13.79	16.8	3.4	0.0	0	1	15.38
24	1	1	1	24	RRDc	RRDc	8710	26840	150	149	230	6	1	211	211	14.08	209	210	13.04	19.5	5.4	0.0	2	2	16.18
25	1	1	2	1	RED	RED	2970	27120	150	149	230	31	1	207	207	13.63	206	207	14.36	14.8	4.0	0.0	1	1	14.42
26	1	1	2	2	RED	RED	3220	27090	150	149	230	5	1	208	210	13.54	209	211	22.83	6.0	0.0	0.0	0	1	9.11
27	1	1	2	3	REDt	REDt	3460	27090	150	149	230	4	1	207	208	13.08	208	211	23.87	4.7	0.0	0.0	0	0	8.67
28	1	1	2	4	REDt	REDt	3710	27080	150	149	230	10	1	212	212	13.01	207	209	18.03	13.4	0.7	0.0	5	5	11.76
29	1	1	2	5	REDc	REDc	3960	27090	150	149	230	4	1	209	209	14.13	206	207	13.39	23.5	5.4	0.0	3	3	15.61
30	1	1	2	6	REDc	REDc	4210	27090	150	149	230	4	1	207	208	12.55	209	210	13.73	14.1	0.7	0.0	-1	0	15.08
31	1	1	2	7	REG	REG	4460	27090	150	149	230	4	1	213	214	16.05	208	209	14.84	25.5	8.1	0.0	5	6	14.35
32	1	1	2	8	REG	REG	4720	27080	150	149	230	10	1	213	215	15.07	212	213	13.87	22.8	8.1	0.0	1	3	15.36
33	1	1	2	9	REGat	REGat	4960	27080	150	149	230	10	1	220	224	18.77	211	213	15.35	43.0	18.8	0.0	9	13	14.33
34	1	1	2	10	REGat	REGat	5210	27080	150	149	230	10	1	210	211	12.74	212	214	14.56	8.7	2.7	0.0	-1	0	14.42
35	1	1	2	11	REGac	REGac	5460	27090	150	149	230	4	1	211	211	13.36	212	213	13.37	14.8	2.0	0.0	0	0	15.78
36	1	1	2	12	REGac	REGac	5720	27090	150	149	230	5	1	213	213	12.19	213	215	15.62	6.7	0.0	0.0	0	0	13.64
37	1	1	2	13	REGgg	REGgg	5975	27095	148	148	251	11	3	253	250	35.16	215	216	18.16	59.5	50.7	0.0	38	35	13.93
38	1	1	2	14	REGgg	REGgg	6224	27110	156	166	230	21	3	244	246	31.46	217	218	19.02	56.0	38.6	0.0	27	29	12.83
39	1	1	2	15	REGtg	REGtg	6482	27111	140	134	294	25	3	220	226	23.84	221	225	22.81	20.9	9.0	0.0	0	5	9.65
40	1	1	2	16	REGtg	REGtg	6730	27070	150	149	230	24	1	218	219	14.75	214	215	14.18	26.8	8.1	0.0	4	5	15.38
41	1	1	2	17	REGcg	REGcg	6970	27090	150	149	230	5	1	217	219	14.08	217	216	14.27	20.1	4.7	0.0	0	2	15.21
42	1	1	2	18	REGcg	REGcg	7210	27090	150	149	230	4	1	219	220	16.67	214	215	14.86	28.9	9.4	0.0	5	6	14.74
43	1	1	2	19	D143N (RGN)	D143N (RGN)	7460	27090	150	149	230	4	1	218	220	15.08	215	215	15.05	22.8	5.4	0.0	3	5	14.48
44	1	1	2	20	D143N (RGN)	D143N (RGN)	7710	27090	150	149	230	4	1	224	225	15.80	216	218	14.70	35.6	10.1	0.0	8	9	15.24
45	1	1	2	21	D143N (RGN)t	D143N (RGN)t	7955	27085	130	112	315	10	3	239	240	20.45	219	222	17.12	54.5	21.4	0.0	20	21	13.96
46	1	1	2	22	D143N (RGN)t	D143N (RGN)t	8205	27090	162	184	230	9	3	261	266	29.93	234	236	21.54	59.2	25.0	0.0	27	32	12.12
47	1	1	2	23	D143N (RGN)c	D143N (RGN)c	8460	27090	150	149	230	4	1	214	215	14.89	221	223	21.01	3.4	0.0	0.0	-6	-5	10.18
48	1	1	2	24	D143N (RGN)c	D143N (RGN)c	8710	27090	150	149	230	4	1	209	210	15.69	210	211	13.08	16.1	3.4	0.0	0	0	15.97
49	1	1	3	1	D143V (RGV)	D143V (RGV)	2950	27350	150	149	230	16	1	215	216	16.03	207	207	14.34	38.9	14.1	0.0	8	9	14.99
50	1	1	3	2	D143V (RGV)	D143V (RGV)	3200	27350	150	149	230	16	1	214	216	15.46	210	209	13.32	25.5	8.1	0.0	4	6	16.07
51	1	1	3	3	RGE-1 (GAA)	RGE-1 (GAA)	3460	27350	150	149	230	9	1	210	211	16.54	205	207	17.68	16.1	3.4	0.0	5	6	11.87
52	1	1	3	4	RGE-1 (GAA)	RGE-1 (GAA)	3710	27350	150	149	230	9	1	213	214	13.35	209	209	14.89	23.5	4.7	0.0	4	5	14.31
53	1	1	3	5	RGEc	RGEc	3960	27350	150	149	230	9	1	205	205	11.37	206	207	12.28	12.8	0.7	0.0	0	0	16.69
54	1	1	3	6	RGEc	RGEc	4210	27350	150	149	230	9	1	208	209	13.51	205	205	12.52	19.5	8.7	0.0	3	4	16.61
55	1	1	3	7	L144WT	L144WT	4470	27340	154	161	230	5	3	282	323	108.97	208	209	14.00	72.7	62.7	0.0	74	115	20.14
56	1	1	3	8	L144WT	L144WT	4725	27345	162	180	251	10	3	260	309	102.60	211	213	14.64	67.8	53.9	0.0	49	98	17.76
57	1	1	3	9	L144g	L144g	4965	27342	170	200	230	3	3	220	227	28.86	210	210	13.48	44.0	27.5	0.0	10	17	16.33
58	1	1	3	10	L144g	L144g	5220	27342	176	219	230	6	3	219	226	26.83	208	209	13.28	45.2	32.9	0.0	11	18	16.49
59	1	1	3	11	L144a	L144a	5465	27345	148	148	251	2	3	226	240	40.11	210	210	14.00	51.4	35.8	0.0	16	30	16.14
60	1	1	3	12	L144a	L144a	5715	27355	148	148	251	12	3	229	239	35.31	214	216	16.99	48.0	31.1	0.0	15	25	13.48
61	1	1	3	13	V144	V144	5972	27352	142	137	294	11	3	246	246	31.86	212	215	14.81	68.6	54.7	0.0	34	34	16.61
62	1	1	3	14	V144	V144	6228	27352	156	170	230	15	3	232	240	33.07	207	208	12.62	65.9	49.4	0.0	25	33	18.38
63	1	1	3	15	S144	S144	6465	27362	190	256	150	17	3	323	559	435.95	210	210	12.00	94.1	89.5	0.0	113	349	26.91
64	1	1	3	16	S144	S144	6710	27357	184	235	230	13	3	361	608	475.61	207	210	13.86	97.0	93.6	0.0	154	401	26.05
65	1	1	3	17	H146WT	H146WT	6955	27345	162	180	251	9	3	225	245	51.81	212	213	12.63	50.0	35.6	0.0	13	33	17.82
66	1	1	3	18	H146WT	H146WT	7209	27345	156	166	251	5	3	232	254	53.21	212	214	13.24	60.2	41.6	0.0	20	42	17.52
67	1	1	3	19	R146	R146	7450	27350	150	149	230	16	1	226	228	18.24	214	216	15.87	41.6	17.4	0.0	12	14	14.24
68	1	1	3	20	R146	R146	7710	27350	150	149	230	9	1	215	216	16.09	207	216	15.79	28.9	11.4	0.0	8	9	13.62
69	1	1	3	21	L146=H146t	L146=H146t	7960	27350	150	149	230	9	1	211	212	14.40	209	210	12.26	26.2	6.7	0.0	2	3	17.21
70	1	1	3	22	L146=H146t	L146=H146t	8193	27357	150	154	230	23	3	214	218	52.80	212	216	21.33	12.3	2.6	0.0	2	6	10.03
71	1	1	3	23	P146	P146	8460	27340	150	149	230	5	1	215	218	27.60	216	220	20.18	14.1	2.0	0.0	0	2	10.66
72	1	1	3	24	P146	P146	8710	27350	150	149	230	9	1	214	215	16.92	212	213	17.88	17.4	4.0	0.0	2	3	11.97
73	1	1	4	1	L147WT	L147WT	2943	27605	190	254	171	23	3	270	386	205.99	207	207	12.12	87.8	76.4	0.0	63	179	22.27
74	1	1	4	2	L147WT	L147WT	3192	27595	190	256	171	22	3	276	400	216.46	209	208	12.87	86.7	78.1	0.0	67	191	21.44
75	1	1	4	3	P147	P147	3455	27595	154	164	251	9	3	221	224	20.02	207	207	13.89	50.0	25.6	0.0	14	17	15.92
76	1	1	4	4	P147	P147	3720	27595	154	166	251	5	3	214	216	18.22	207	208	14.26	34.9	15.7	0.0	7	9	15.01
77	1	1	4	5	P147a	P147a	3975	27600	140	134	294	11	3	216	220	21.93	206	207	13.47	45.5	25.4	0.0	10	14	16.04
78	1	1	4	6	P147a	P147a	4215	27600	140	134	294	4	3	220	224	26.03	206	207	13.25	50.7	29.9	0.0	14	18	16.60
79	1	1	4	7	Oligo HIV Y115	Oligo HIV Y115	4480	27600	150	149	230	15	1	210	210	14.02	207	208	13.07	22.8	4.7	0.0	3	3	16.07
80	1	1	4	8	Oligo HIV Y115	Oligo HIV Y115	4730	27600	150	149	230	15	1	209	208	11.57	206	207	13.75	13.4	0.7	0.0	3	2	15.20
81	1	1	4	9	Oligo HIV M184a	Oligo HIV M184a	4970	27590	150	149	230	7	1	207	209	13.10	209	210	13.46	16.8	2.7	0.0	-1	0	15.38
82	1	1	4	10	Oligo HIV M184a	Oligo HIV M184a	5220	27590	150	149	230	7	1	209	209	12.13	209	209	13.08	12.8	2.0	0.0	0	0	15.97
83	1	1	4	11	C - (H2O+S.S.)	C - (H2O+S.S.)	5470	27600	150	149	230	6	1	215	217	15.79	212	211	13.49	24.8	5.4	0.0	3	5	15.94
84	1	1	4	12	C - (H2O+S.S.)	C - (H2O+S.S.)	5720	27600	150	149	230	6	1	215	217	17.54	213	213	14.49	25.5	8.7	0.0	2	4	14.84
85	1	1	4	13	C - (H2O+S.S.)	C - (H2O+S.S.)	5970	27600	150	149	230	6	1	209	209	13.46	211	212	13.27	13.4	2.7	0.0	-1	-1	15.75
86	1	1	4	14	C - (H2O+S.S.)	C - (H2O+S.S.)	6230	27600	150	149	230	15	1	210	211	14.91	210	210	13.58	20.1	3.4	0.0	0	1	15.46
87	1	1	4	15	C - (H2O+S.S.)	C - (H2O+S.S.)	6470	27590	150	149	230	7	1	211	212	14.64	211	211	13.00	25.5	4.7	0.0	0	1	16.23
88	1	1	4	16	C - (H2O+S.S.)	C - (H2O+S.S.)	6730	27600	150	149	230	15	1	211	212	13.38	212	213	14.10	15.4	2.7	0.0	0	0	14.96
89	1	1	4	17	C - (H2O+S.S.)	C - (H2O+S.S.)	6970	27600	150	149	230	6	1	211	212	13.58	212	212	14.19	19.5	1.3	0.0	0	0	14.87
90	1	1	4	18	C - (H2O+S.S.)	C - (H2O+S.S.)	7210	27600	150	149	230	6	1	214	213	14.85	211	211	12.17	22.1	6.7	0.0	3	2	17.58
91	1	1	4	19	C - (H2O+S.S.)	C - (H2O+S.S.)	7470	27600	150	149	230	6	1	218	221	17.01	216	217	18.04	22.1	3.4	0.0	2	5	12.08
92	1	1	4	20	C - (H2O+S.S.)	C - (H2O+S.S.)	7720	27600	150	149	230	6	1	211	213	13.53	210	211	13.52	22.8	4.0	0.0	1	3	15.60
93	1	1	4	21	C - (H2O+S.S.)	C - (H2O+S.S.)	7970	27600	150	149	230	6	1	212	212	13.02	212	213	13.54	16.8	2.7	0.0	0	0	15.66
94	1	1	4	22	C - (H2O+S.S.)	C - (H2O+S.S.)	8220	27590	150	149	230	7	1	213	223	72.58	211	212	14.43	18.8	9.4	0.0	2	12	14.76
95	1	1	4	23	CIF	CIF	8465	27603	176	212	230	4	3	356	542	376.19	211	213	15.24	95.8	89.6	0.0	145	331	23.36
96	1	1	4	24	CIF	CIF	8714	27606	190	256	171	7	3	333	532	444.40	208	209	13.26	91.4	82.8	0.0	125	324	25.11
END DATA
