# Supplementary material for: Microarray-based identification of antigenic variants of foot-and-mouth disease virus: a bioinformatics quality assessment
Source: BMC Genomics. 2006 May 18;7:117. doi: 10.1186/1471-2164-7-117 (PMC1481559; doi:10.1186/1471-2164-7-117)
Supplement: Additional File 1 — They are obtained using the Agilent and Scan Array Express (Perkin Elmer Life Sciences) analysis software for reading and quantifying the hybridization images. [file 1471-2164-7-117-S1.zip › II-19-S144-2-8C.csv]

BEGIN HEADER
PerkinElmer Life Sciences.
ScanArrayCSVFileFormat	2.00
ScanArray Express	2.00
Number_of_Columns	26
END HEADER
BEGIN GENERAL INFO
DateTime	2005/01/27 12:27
GalFile	D:\303\AFTOCHIP\AFTOCHIP 2.1\ARCHIVO GAL AFTOCHIP 2.1.gal
Scanner	Model: Serial No.:
User Name	303
Computer Name
Protocol	Easy Quant
Quantitation Method	Adaptive Circle
Quality Confidence Calculation	SignalToNoise
User comments
Image Origin	0	0
Temperature	0
Laser Powers	0
Laser On Time	0
PMT Voltages	0
END GENERAL INFO
BEGIN QUANTITATION PARAMETERS
Min Percentile	50
Max Percentile	200
END QUANTITATION PARAMETERS
BEGIN QUALITY MEASUREMENTS
Min Signal To Noise	3
END QUALITY MEASUREMENTS
BEGIN ARRAY PATTERN INFO
Units	�m
Array Rows	1
Array Columns	1
Spot Rows	4
Spot Columns	24
Array Row Spacing	4500.000000
Array Column Spacing	4500.000000
Spot Row Spacing	253.000000
Spot Column Spacing	250.000000
Spot Diameter	150
Interstitial	0
Spots Per Array	96
Total Spots	96
END ARRAY PATTERN INFO
BEGIN IMAGE INFO
ImageID	Channel	Image	Fluorophore	Barcode	Units	X Units Per Pixel	Y Units Per Pixel	X Offset	Y Offset	Status
-1	CH1	D:\303\AFTOCHIP\AFTOCHIP 2.1\Celia\8� Celia 2� impresi�n\Chip 19 S144_SLOT09_S01.tif	Unknown	Unknown	�m	10.000000	10.000000	0.000000	0.000000	Control Image
END IMAGE INFO
BEGIN NORMALIZATION INFO
Normalization Method	LOWESS
END NORMALIZATION INFO
BEGIN DATA
Index	Array Row	Array Column	Spot Row	Spot Column	Name	ID	X	Y	Diameter	F Pixels	B Pixels	Footprint	Flags	Ch1 Median	Ch1 Mean	Ch1 SD	Ch1 B Median	Ch1 B Mean	Ch1 B SD	Ch1 % > B + 1 SD	Ch1 % > B + 2 SD	Ch1 F % Sat.	Ch1 Median - B	Ch1 Mean - B	Ch1 SignalNoiseRatio
1	1	1	1	1	CIF	CIF	11950	26946	182	232	251	29	3	340	564	445.31	210	210	13.35	93.5	87.1	0.0	130	354	25.48
2	1	1	1	2	CIF	CIF	12202	26941	176	219	230	27	3	356	588	490.42	207	208	12.79	96.8	91.8	0.0	149	381	27.83
3	1	1	1	3	S139WT	S139WT	12455	26925	162	180	251	26	3	230	244	45.05	210	211	13.94	60.6	39.4	0.0	20	34	16.50
4	1	1	1	4	S139WT	S139WT	12684	26930	148	152	230	6	3	231	250	51.05	211	210	13.29	55.9	42.1	0.0	20	39	17.38
5	1	1	1	5	G139	G139	12922	26933	150	153	230	8	3	212	215	17.34	211	212	17.50	20.9	3.9	0.0	1	4	12.12
6	1	1	1	6	G139	G139	13160	26930	150	149	230	17	1	216	219	18.60	213	215	17.95	22.8	7.4	0.0	3	6	12.04
7	1	1	1	7	G139t	G139t	13420	26930	150	149	230	8	1	219	221	21.31	209	211	15.50	33.6	12.8	0.0	10	12	14.13
8	1	1	1	8	G139t	G139t	13684	26922	162	178	230	7	3	227	231	22.13	211	212	15.23	51.1	28.1	0.0	16	20	14.91
9	1	1	1	9	G139c	G139c	13920	26930	150	149	230	8	1	213	214	15.40	209	211	22.82	12.8	0.7	0.0	4	5	9.34
10	1	1	1	10	G139c	G139c	14160	26930	150	149	230	17	1	214	213	14.52	208	210	16.15	22.8	1.3	0.0	6	5	13.25
11	1	1	1	11	I139	I139	14410	26930	150	149	230	17	1	215	217	23.52	211	212	14.70	25.5	8.7	0.0	4	6	14.63
12	1	1	1	12	I139	I139	14660	26930	150	149	230	17	1	212	212	14.58	211	213	14.88	14.8	4.0	0.0	1	1	14.25
13	1	1	1	13	N139	N139	14910	26920	150	149	230	19	1	209	212	20.04	208	209	16.74	18.8	2.7	0.0	1	4	12.49
14	1	1	1	14	N139	N139	15170	26920	150	149	230	10	1	210	213	17.16	207	209	16.39	25.5	8.1	0.0	3	6	12.81
15	1	1	1	15	T139	T139	15422	26925	162	182	251	6	3	223	232	32.84	210	212	15.98	44.0	30.2	0.0	13	22	13.95
16	1	1	1	16	T139	T139	15675	26925	148	148	251	4	3	220	230	31.92	207	208	14.03	46.6	35.1	0.0	13	23	15.68
17	1	1	1	17	RGD-WT1	RGD-WT1	15942	26921	162	181	230	15	3	305	325	95.59	208	209	14.02	87.3	79.0	0.0	97	117	21.75
18	1	1	1	18	RGD-WT1	RGD-WT1	16190	26920	168	193	230	13	3	274	317	88.97	206	206	13.54	93.3	80.8	0.0	68	111	20.23
19	1	1	1	19	RRD	RRD	16440	26920	150	149	230	14	1	211	212	18.00	204	205	12.03	35.6	13.4	0.0	7	8	17.53
20	1	1	1	20	RRD	RRD	16660	26930	150	149	230	17	1	206	208	16.02	200	206	18.31	21.5	3.4	0.0	6	8	11.25
21	1	1	1	21	RRDt	RRDt	16910	26930	150	149	230	17	1	207	209	22.20	202	204	13.61	28.2	6.7	0.0	5	7	15.21
22	1	1	1	22	RRDt	RRDt	17178	26923	150	153	230	5	3	208	211	21.20	203	206	26.75	9.8	2.0	0.0	5	8	7.78
23	1	1	1	23	RRDc	RRDc	17441	26927	150	154	230	10	3	204	206	13.88	205	205	12.48	14.9	2.6	0.0	0	1	16.35
24	1	1	1	24	RRDc	RRDc	17684	26930	150	154	230	4	3	204	206	14.10	203	203	12.55	21.4	8.4	0.0	1	3	16.25
25	1	1	2	1	RED	RED	11940	27180	150	149	230	12	1	212	212	14.65	208	209	12.78	26.8	6.7	0.0	4	4	16.58
26	1	1	2	2	RED	RED	12200	27190	150	149	230	24	1	208	210	12.38	210	210	13.56	17.4	1.3	0.0	-1	0	15.34
27	1	1	2	3	REDt	REDt	12450	27180	150	149	230	22	1	210	212	13.37	210	212	15.05	13.4	2.7	0.0	0	2	13.96
28	1	1	2	4	REDt	REDt	12690	27180	150	149	230	12	1	211	212	13.76	209	211	14.02	16.8	4.0	0.0	2	3	15.05
29	1	1	2	5	REDc	REDc	12920	27180	150	149	230	7	1	213	213	13.84	210	211	13.80	22.8	4.0	0.0	3	3	15.43
30	1	1	2	6	REDc	REDc	13170	27180	150	149	230	7	1	209	211	15.39	214	215	15.45	12.1	2.7	0.0	-4	-2	13.53
31	1	1	2	7	REG	REG	13440	27190	150	149	230	15	1	211	212	13.94	211	212	16.68	12.8	2.7	0.0	0	1	12.65
32	1	1	2	8	REG	REG	13680	27180	150	149	230	2	1	209	209	13.20	211	211	15.83	10.7	0.7	0.0	-1	-1	13.21
33	1	1	2	9	REGat	REGat	13930	27170	150	149	230	10	1	209	211	13.86	207	209	15.89	20.1	4.7	0.0	2	4	13.15
34	1	1	2	10	REGat	REGat	14170	27170	150	149	230	12	1	214	215	13.37	209	210	13.81	26.8	4.0	0.0	5	6	15.49
35	1	1	2	11	REGac	REGac	14420	27180	150	149	230	7	1	211	211	15.09	209	210	13.92	20.1	6.7	0.0	2	2	15.16
36	1	1	2	12	REGac	REGac	14670	27180	150	149	230	7	1	210	210	12.74	211	212	14.69	14.1	0.0	0.0	0	0	14.29
37	1	1	2	13	REGgg	REGgg	14915	27165	162	180	251	19	3	236	241	34.53	208	209	13.39	66.7	51.1	0.0	28	33	17.62
38	1	1	2	14	REGgg	REGgg	15173	27183	156	164	230	5	3	233	242	30.79	208	208	13.58	73.2	51.2	0.0	25	34	17.16
39	1	1	2	15	REGtg	REGtg	15420	27170	150	149	230	12	1	208	209	13.92	208	213	41.67	0.0	0.0	0.0	0	1	4.99
40	1	1	2	16	REGtg	REGtg	15670	27170	150	149	230	12	1	210	213	25.96	205	206	14.36	28.9	8.1	0.0	5	8	14.62
41	1	1	2	17	REGcg	REGcg	15930	27160	150	149	230	20	1	208	210	14.11	209	212	35.48	2.7	0.0	0.0	0	1	5.86
42	1	1	2	18	REGcg	REGcg	16190	27170	150	149	230	15	1	210	210	14.74	206	206	14.94	24.8	8.7	0.0	4	4	14.05
43	1	1	2	19	D143N (RGN)	D143N (RGN)	16420	27180	150	149	230	7	1	209	210	15.44	207	207	13.46	21.5	6.0	0.0	2	3	15.53
44	1	1	2	20	D143N (RGN)	D143N (RGN)	16670	27180	150	149	230	7	1	208	215	67.03	206	207	13.74	23.5	3.4	0.0	2	9	15.14
45	1	1	2	21	D143N (RGN)t	D143N (RGN)t	16920	27180	150	149	230	7	1	205	206	14.99	203	203	12.28	27.5	5.4	0.0	2	3	16.69
46	1	1	2	22	D143N (RGN)t	D143N (RGN)t	17170	27180	150	149	230	11	3	203	204	13.43	205	205	12.67	20.1	2.7	0.0	-1	0	16.02
47	1	1	2	23	D143N (RGN)c	D143N (RGN)c	17445	27180	150	154	230	14	3	202	206	29.12	205	205	13.73	13.6	2.6	0.0	-2	1	14.72
48	1	1	2	24	D143N (RGN)c	D143N (RGN)c	17691	27180	150	148	230	11	3	204	205	15.26	204	205	13.10	19.6	5.4	0.0	0	1	15.58
49	1	1	3	1	D143V (RGV)	D143V (RGV)	11933	27437	168	199	230	6	3	221	226	24.11	211	210	14.58	45.2	22.6	0.0	10	15	15.16
50	1	1	3	2	D143V (RGV)	D143V (RGV)	12189	27438	168	195	230	11	3	218	223	38.91	210	211	12.90	39.0	18.5	0.0	8	13	16.89
51	1	1	3	3	RGE-1 (GAA)	RGE-1 (GAA)	12420	27440	150	149	230	10	1	214	214	14.95	211	212	20.04	12.8	1.3	0.0	3	3	10.68
52	1	1	3	4	RGE-1 (GAA)	RGE-1 (GAA)	12670	27440	150	149	230	10	1	210	211	13.72	209	210	19.62	9.4	0.7	0.0	1	2	10.70
53	1	1	3	5	RGEc	RGEc	12920	27440	150	149	230	10	1	215	215	15.07	209	209	13.11	29.5	10.1	0.0	6	6	16.40
54	1	1	3	6	RGEc	RGEc	13190	27450	150	149	230	21	1	211	211	14.90	209	212	18.97	12.1	2.0	0.0	2	2	11.13
55	1	1	3	7	L144WT	L144WT	13447	27442	162	182	230	21	3	248	298	97.43	212	213	13.54	76.9	59.9	0.0	36	86	18.31
56	1	1	3	8	L144WT	L144WT	13690	27430	170	197	230	12	3	259	308	92.18	211	212	13.73	79.7	63.5	0.0	48	97	18.86
57	1	1	3	9	L144g	L144g	13938	27431	162	181	230	10	3	223	232	28.98	207	208	13.26	53.6	37.0	0.0	16	25	16.82
58	1	1	3	10	L144g	L144g	14180	27425	156	166	251	8	3	226	235	31.37	211	211	14.45	51.8	34.9	0.0	15	24	15.64
59	1	1	3	11	L144a	L144a	14425	27435	162	180	251	3	3	229	244	40.74	211	211	13.98	56.1	41.7	0.0	18	33	16.38
60	1	1	3	12	L144a	L144a	14675	27435	162	180	251	3	3	225	242	39.48	211	212	12.73	53.9	38.9	0.0	14	31	17.67
61	1	1	3	13	V144	V144	14925	27429	156	166	230	4	3	230	239	49.46	211	211	13.46	56.0	41.6	0.0	19	28	17.09
62	1	1	3	14	V144	V144	15182	27426	162	178	251	8	3	227	229	24.94	208	209	12.39	58.4	43.3	0.0	19	21	18.32
63	1	1	3	15	S144	S144	15448	27440	176	219	230	20	3	383	703	495.14	208	209	16.34	93.2	90.0	0.0	175	495	23.45
64	1	1	3	16	S144	S144	15695	27434	176	212	251	16	3	414	730	475.90	206	211	54.29	93.4	80.2	0.0	208	524	7.63
65	1	1	3	17	H146WT	H146WT	15936	27428	162	178	230	9	3	227	250	58.15	204	206	12.84	71.3	46.1	0.0	23	46	17.68
66	1	1	3	18	H146WT	H146WT	16185	27430	154	166	230	7	3	218	248	62.37	204	205	14.31	63.3	34.3	0.0	14	44	15.24
67	1	1	3	19	R146	R146	16420	27440	150	149	230	10	1	208	209	13.73	206	209	17.07	14.8	2.0	0.0	2	3	12.19
68	1	1	3	20	R146	R146	16670	27440	150	149	230	10	1	210	210	16.06	207	209	14.57	20.8	6.7	0.0	3	3	14.42
69	1	1	3	21	L146=H146t	L146=H146t	16920	27440	150	149	230	10	1	211	212	13.11	205	205	12.57	26.8	8.7	0.0	6	7	16.79
70	1	1	3	22	L146=H146t	L146=H146t	17170	27440	150	149	230	10	1	210	213	40.94	206	206	13.04	26.2	8.1	0.0	4	7	16.10
71	1	1	3	23	P146	P146	17441	27430	150	148	230	11	3	213	214	14.40	203	203	13.03	37.8	13.5	0.0	10	11	16.35
72	1	1	3	24	P146	P146	17696	27440	148	152	230	17	3	213	214	14.16	202	203	14.70	38.8	13.2	0.0	11	12	14.49
73	1	1	4	1	L147WT	L147WT	11938	27695	176	216	251	13	3	271	347	195.96	210	211	13.85	87.0	74.1	0.0	61	137	19.56
74	1	1	4	2	L147WT	L147WT	12195	27699	168	194	230	21	3	276	389	225.60	212	213	13.78	94.8	83.5	0.0	64	177	20.02
75	1	1	4	3	P147	P147	12425	27695	156	164	251	9	3	226	234	34.41	209	209	13.09	55.5	39.0	0.0	17	25	17.26
76	1	1	4	4	P147	P147	12669	27691	156	171	230	10	3	220	226	24.64	210	211	13.97	41.5	25.7	0.0	10	16	15.74
77	1	1	4	5	P147a	P147a	12935	27700	156	166	230	15	3	219	226	28.76	211	212	13.09	40.4	25.3	0.0	8	15	16.73
78	1	1	4	6	P147a	P147a	13192	27701	148	148	230	20	3	228	232	24.12	209	210	15.05	57.4	33.1	0.0	19	23	15.15
79	1	1	4	7	Oligo HIV Y115	Oligo HIV Y115	13450	27700	150	149	230	26	1	210	212	19.41	211	212	13.24	17.4	6.0	0.0	0	1	15.86
80	1	1	4	8	Oligo HIV Y115	Oligo HIV Y115	13690	27690	150	149	230	12	1	213	213	13.96	210	211	24.27	6.7	0.7	0.0	3	3	8.78
81	1	1	4	9	Oligo HIV M184a	Oligo HIV M184a	13950	27680	150	149	230	23	1	208	209	14.43	209	210	13.87	17.4	2.7	0.0	0	0	15.00
82	1	1	4	10	Oligo HIV M184a	Oligo HIV M184a	14190	27680	150	149	230	13	1	213	211	12.42	211	212	15.79	8.7	0.7	0.0	2	0	13.49
83	1	1	4	11	C - (H2O+S.S.)	C - (H2O+S.S.)	14430	27690	150	149	230	4	1	208	210	13.39	211	214	16.77	10.7	0.0	0.0	-2	0	12.40
84	1	1	4	12	C - (H2O+S.S.)	C - (H2O+S.S.)	14680	27690	150	149	230	4	1	209	210	13.16	210	212	14.92	15.4	2.0	0.0	0	0	14.01
85	1	1	4	13	C - (H2O+S.S.)	C - (H2O+S.S.)	14930	27680	150	149	230	6	1	214	217	26.65	210	213	14.03	23.5	7.4	0.0	4	7	15.25
86	1	1	4	14	C - (H2O+S.S.)	C - (H2O+S.S.)	15190	27680	150	149	230	13	1	209	210	14.55	206	206	13.78	26.2	7.4	0.0	3	4	15.16
87	1	1	4	15	C - (H2O+S.S.)	C - (H2O+S.S.)	15430	27690	150	149	230	4	1	205	205	12.03	206	207	15.09	8.1	0.7	0.0	0	0	13.59
88	1	1	4	16	C - (H2O+S.S.)	C - (H2O+S.S.)	15680	27680	150	149	230	6	1	208	211	19.64	208	209	14.06	20.8	3.4	0.0	0	3	14.80
89	1	1	4	17	C - (H2O+S.S.)	C - (H2O+S.S.)	15937	27690	150	154	230	8	4	206	207	12.10	207	213	69.68	0.0	0.0	0.0	0	0	2.96
90	1	1	4	18	C - (H2O+S.S.)	C - (H2O+S.S.)	16191	27700	150	148	230	18	3	207	208	12.52	206	208	16.74	15.5	0.0	0.0	1	2	12.37
91	1	1	4	19	C - (H2O+S.S.)	C - (H2O+S.S.)	16430	27690	150	149	230	4	1	203	203	11.10	206	206	13.03	6.7	0.0	0.0	-2	-2	15.58
92	1	1	4	20	C - (H2O+S.S.)	C - (H2O+S.S.)	16680	27690	150	149	230	4	1	208	208	13.51	205	210	59.73	0.0	0.0	0.0	3	3	3.48
93	1	1	4	21	C - (H2O+S.S.)	C - (H2O+S.S.)	16930	27690	150	149	230	4	1	209	220	70.30	203	205	14.10	31.5	6.0	0.0	6	17	14.82
94	1	1	4	22	C - (H2O+S.S.)	C - (H2O+S.S.)	17180	27680	150	149	230	6	1	205	205	13.25	204	205	12.92	17.4	3.4	0.0	1	1	15.86
95	1	1	4	23	CIF	CIF	17453	27679	176	215	230	25	3	319	466	306.76	203	202	13.02	95.3	88.8	0.0	116	263	24.51
96	1	1	4	24	CIF	CIF	17700	27676	176	218	251	23	3	299	392	248.24	204	206	12.73	92.2	86.2	0.0	95	188	23.48
END DATA
