# Supplementary material for: Microarray-based identification of antigenic variants of foot-and-mouth disease virus: a bioinformatics quality assessment
Source: BMC Genomics. 2006 May 18;7:117. doi: 10.1186/1471-2164-7-117 (PMC1481559; doi:10.1186/1471-2164-7-117)
Supplement: Additional File 1 — They are obtained using the Agilent and Scan Array Express (Perkin Elmer Life Sciences) analysis software for reading and quantifying the hybridization images. [file 1471-2164-7-117-S1.zip › II-20-RGG-1-8C.csv]

BEGIN HEADER
PerkinElmer Life Sciences.
ScanArrayCSVFileFormat	2.00
ScanArray Express	2.00
Number_of_Columns	26
END HEADER
BEGIN GENERAL INFO
DateTime	2005/01/27 12:40
GalFile	D:\303\AFTOCHIP\AFTOCHIP 2.1\ARCHIVO GAL AFTOCHIP 2.1.gal
Scanner	Model: Serial No.:
User Name	303
Computer Name
Protocol	Easy Quant
Quantitation Method	Adaptive Circle
Quality Confidence Calculation	SignalToNoise
User comments
Image Origin	0	0
Temperature	0
Laser Powers	0
Laser On Time	0
PMT Voltages	0
END GENERAL INFO
BEGIN QUANTITATION PARAMETERS
Min Percentile	50
Max Percentile	200
END QUANTITATION PARAMETERS
BEGIN QUALITY MEASUREMENTS
Min Signal To Noise	3
END QUALITY MEASUREMENTS
BEGIN ARRAY PATTERN INFO
Units	�m
Array Rows	1
Array Columns	1
Spot Rows	4
Spot Columns	24
Array Row Spacing	4500.000000
Array Column Spacing	4500.000000
Spot Row Spacing	244.000000
Spot Column Spacing	251.000000
Spot Diameter	150
Interstitial	0
Spots Per Array	96
Total Spots	96
END ARRAY PATTERN INFO
BEGIN IMAGE INFO
ImageID	Channel	Image	Fluorophore	Barcode	Units	X Units Per Pixel	Y Units Per Pixel	X Offset	Y Offset	Status
-1	CH1	D:\303\AFTOCHIP\AFTOCHIP 2.1\Celia\8� Celia 2� impresi�n\Chip 20 RGG_SLOT10_S01.tif	Unknown	Unknown	�m	10.000000	10.000000	0.000000	0.000000	Control Image
END IMAGE INFO
BEGIN NORMALIZATION INFO
Normalization Method	LOWESS
END NORMALIZATION INFO
BEGIN DATA
Index	Array Row	Array Column	Spot Row	Spot Column	Name	ID	X	Y	Diameter	F Pixels	B Pixels	Footprint	Flags	Ch1 Median	Ch1 Mean	Ch1 SD	Ch1 B Median	Ch1 B Mean	Ch1 B SD	Ch1 % > B + 1 SD	Ch1 % > B + 2 SD	Ch1 F % Sat.	Ch1 Median - B	Ch1 Mean - B	Ch1 SignalNoiseRatio
1	1	1	1	1	CIF	CIF	3035	26895	148	148	294	19	3	664	608	346.87	191	193	14.31	87.8	76.4	0.0	473	417	46.40
2	1	1	1	2	CIF	CIF	3295	26895	154	164	230	25	3	520	509	271.52	191	193	12.19	87.2	76.2	0.0	329	318	42.64
3	1	1	1	3	S139WT	S139WT	3535	26885	148	148	294	10	3	202	202	15.10	190	192	11.62	53.4	23.6	0.0	12	12	17.39
4	1	1	1	4	S139WT	S139WT	3790	26880	150	149	230	13	1	205	206	15.43	193	194	12.46	49.7	21.5	0.0	12	13	16.46
5	1	1	1	5	G139	G139	4030	26880	150	149	230	2	1	196	196	12.97	195	197	23.35	4.0	0.0	0.0	1	1	8.39
6	1	1	1	6	G139	G139	4290	26880	150	149	230	11	1	193	194	12.19	191	192	13.16	18.8	4.7	0.0	2	3	14.66
7	1	1	1	7	G139t	G139t	4540	26880	150	149	230	10	1	192	191	11.23	191	192	11.36	16.8	1.3	0.0	1	0	16.90
8	1	1	1	8	G139t	G139t	4790	26880	150	149	230	9	1	190	190	11.69	192	192	11.57	16.8	0.7	0.0	-1	-1	16.43
9	1	1	1	9	G139c	G139c	5040	26880	150	149	230	8	1	189	190	11.15	193	193	12.17	9.4	0.7	0.0	-3	-2	15.53
10	1	1	1	10	G139c	G139c	5290	26880	150	149	230	7	1	193	194	9.96	194	196	13.78	10.1	0.0	0.0	0	0	14.01
11	1	1	1	11	I139	I139	5540	26880	150	149	230	6	1	194	194	9.86	193	193	11.25	13.4	1.3	0.0	1	1	17.25
12	1	1	1	12	I139	I139	5790	26880	150	149	230	5	1	191	192	11.70	191	192	11.96	22.1	3.4	0.0	0	1	15.97
13	1	1	1	13	N139	N139	6040	26880	150	149	230	4	1	197	198	13.63	193	193	11.84	30.9	11.4	0.0	4	5	16.63
14	1	1	1	14	N139	N139	6280	26880	150	149	230	6	1	195	196	12.12	193	193	11.52	21.5	4.7	0.0	2	3	16.93
15	1	1	1	15	T139	T139	6540	26880	150	149	230	2	1	195	196	12.22	193	193	11.25	24.2	8.1	0.0	2	3	17.33
16	1	1	1	16	T139	T139	6800	26880	150	149	230	11	1	197	196	12.63	192	194	11.53	24.8	6.7	0.0	5	4	17.09
17	1	1	1	17	RGD-WT1	RGD-WT1	7050	26880	150	149	230	10	1	194	195	13.28	191	192	11.32	24.8	8.1	0.0	3	4	17.14
18	1	1	1	18	RGD-WT1	RGD-WT1	7300	26880	150	149	230	9	1	196	196	12.94	192	192	10.95	25.5	6.7	0.0	4	4	17.90
19	1	1	1	19	RRD	RRD	7550	26880	150	149	230	8	1	190	191	12.39	191	191	11.23	16.8	5.4	0.0	0	0	16.92
20	1	1	1	20	RRD	RRD	7800	26880	150	149	230	7	1	192	192	10.72	191	191	11.22	17.4	2.7	0.0	1	1	17.12
21	1	1	1	21	RRDt	RRDt	8050	26880	150	149	230	6	1	192	193	11.98	190	191	12.56	20.8	4.0	0.0	2	3	15.29
22	1	1	1	22	RRDt	RRDt	8300	26880	150	149	230	5	1	194	194	13.63	191	191	11.28	23.5	8.1	0.0	3	3	17.19
23	1	1	1	23	RRDc	RRDc	8550	26880	150	149	230	4	1	192	193	13.83	194	194	12.64	11.4	2.0	0.0	-1	0	15.19
24	1	1	1	24	RRDc	RRDc	8800	26880	150	149	230	3	1	193	194	12.71	191	192	12.03	20.1	4.7	0.0	2	3	16.04
25	1	1	2	1	RED	RED	3030	27140	150	149	230	17	1	190	191	11.53	193	193	11.28	13.4	2.0	0.0	-2	-1	16.85
26	1	1	2	2	RED	RED	3290	27130	150	149	230	16	1	192	193	11.53	192	193	12.76	14.1	2.7	0.0	0	1	15.05
27	1	1	2	3	REDt	REDt	3540	27120	150	149	230	14	1	191	192	11.99	191	192	11.24	16.1	4.7	0.0	0	1	16.99
28	1	1	2	4	REDt	REDt	3780	27120	150	149	230	4	1	189	190	12.89	192	192	10.98	15.4	3.4	0.0	-2	-1	17.22
29	1	1	2	5	REDc	REDc	4030	27120	150	149	230	3	1	193	194	12.76	193	193	12.33	16.1	5.4	0.0	0	1	15.66
30	1	1	2	6	REDc	REDc	4280	27120	150	149	230	3	1	191	192	12.59	191	191	12.04	20.1	4.0	0.0	0	1	15.87
31	1	1	2	7	REG	REG	4530	27120	150	149	230	3	1	192	193	12.75	192	192	12.24	20.8	3.4	0.0	0	1	15.68
32	1	1	2	8	REG	REG	4780	27120	150	149	230	3	1	175	167	31.15	187	188	11.86	12.8	2.7	0.0	-11	-19	14.75
33	1	1	2	9	REGat	REGat	5030	27120	150	149	230	3	1	192	193	11.63	195	196	13.98	8.7	1.3	0.0	-2	-1	13.74
34	1	1	2	10	REGat	REGat	5280	27120	150	149	230	4	1	213	215	17.20	212	214	17.51	16.8	6.7	0.0	1	3	12.16
35	1	1	2	11	REGac	REGac	5530	27120	150	149	230	5	1	211	213	16.33	205	208	18.58	24.8	5.4	0.0	6	8	11.36
36	1	1	2	12	REGac	REGac	5790	27120	150	149	230	6	1	194	196	13.09	198	199	13.67	14.1	2.0	0.0	-3	-1	14.20
37	1	1	2	13	REGgg	REGgg	6030	27125	162	184	209	6	3	392	367	123.61	194	194	11.04	88.6	83.7	0.0	198	173	35.51
38	1	1	2	14	REGgg	REGgg	6275	27115	162	180	230	14	3	381	363	114.38	193	194	11.62	93.3	85.0	0.0	188	170	32.79
39	1	1	2	15	REGtg	REGtg	6530	27120	150	149	230	8	1	193	195	11.79	191	193	11.45	28.9	6.0	0.0	2	4	16.85
40	1	1	2	16	REGtg	REGtg	6790	27120	150	149	230	3	1	193	194	11.33	194	193	11.07	15.4	5.4	0.0	0	0	17.44
41	1	1	2	17	REGcg	REGcg	7040	27120	150	149	230	3	1	200	200	13.13	193	193	11.18	35.6	13.4	0.0	7	7	17.89
42	1	1	2	18	REGcg	REGcg	7290	27120	150	149	230	3	1	197	197	13.38	192	193	11.19	30.2	12.8	0.0	5	5	17.61
43	1	1	2	19	D143N (RGN)	D143N (RGN)	7540	27120	150	149	230	3	1	193	193	10.07	192	191	11.00	14.1	0.7	0.0	1	1	17.54
44	1	1	2	20	D143N (RGN)	D143N (RGN)	7790	27120	150	149	230	4	1	192	192	12.13	191	191	11.91	17.4	3.4	0.0	1	1	16.12
45	1	1	2	21	D143N (RGN)t	D143N (RGN)t	8040	27120	150	149	230	5	1	192	192	11.88	190	191	11.58	22.1	3.4	0.0	2	2	16.58
46	1	1	2	22	D143N (RGN)t	D143N (RGN)t	8300	27120	150	149	230	6	1	191	192	11.96	194	193	11.73	11.4	2.0	0.0	-2	-1	16.28
47	1	1	2	23	D143N (RGN)c	D143N (RGN)c	8550	27120	150	149	230	5	1	193	193	11.68	187	193	11.78	28.9	6.0	0.0	6	6	16.38
48	1	1	2	24	D143N (RGN)c	D143N (RGN)c	8800	27120	150	149	230	4	1	193	194	11.48	193	193	12.68	14.1	2.7	0.0	0	1	15.22
49	1	1	3	1	D143V (RGV)	D143V (RGV)	3040	27370	150	149	230	16	1	197	198	13.32	191	193	11.91	36.2	11.4	0.0	6	7	16.54
50	1	1	3	2	D143V (RGV)	D143V (RGV)	3280	27370	150	149	230	5	1	198	199	14.37	191	192	11.06	39.6	13.4	0.0	7	8	17.91
51	1	1	3	3	RGE-1 (GAA)	RGE-1 (GAA)	3520	27370	150	149	230	6	1	193	192	11.05	190	191	11.58	19.5	4.0	0.0	3	2	16.66
52	1	1	3	4	RGE-1 (GAA)	RGE-1 (GAA)	3770	27370	150	149	230	7	1	192	191	10.76	193	193	12.08	9.4	0.0	0.0	0	-1	15.89
53	1	1	3	5	RGEc	RGEc	4020	27370	150	149	230	8	1	193	194	14.07	194	194	11.72	16.1	4.0	0.0	0	0	16.46
54	1	1	3	6	RGEc	RGEc	4270	27370	150	149	230	9	1	194	193	11.72	194	193	11.57	12.8	2.0	0.0	0	0	16.76
55	1	1	3	7	L144WT	L144WT	4530	27370	150	149	230	2	1	197	197	14.34	193	193	12.46	26.8	8.7	0.0	4	4	15.81
56	1	1	3	8	L144WT	L144WT	4780	27370	150	149	230	2	1	199	199	12.57	191	192	12.77	37.6	12.1	0.0	8	8	15.58
57	1	1	3	9	L144g	L144g	5030	27370	150	149	230	3	1	194	195	13.14	194	194	13.17	15.4	4.0	0.0	0	1	14.73
58	1	1	3	10	L144g	L144g	5280	27365	162	184	209	3	3	222	225	22.56	208	211	20.43	40.8	16.8	0.0	14	17	10.87
59	1	1	3	11	L144a	L144a	5530	27370	150	149	230	4	1	210	212	16.58	216	218	19.46	8.1	2.0	0.0	-5	-3	10.79
60	1	1	3	12	L144a	L144a	5780	27370	150	149	230	5	1	206	207	16.98	205	208	18.27	14.1	4.7	0.0	1	2	11.27
61	1	1	3	13	V144	V144	6030	27365	140	134	273	6	3	205	204	12.62	193	194	11.51	53.0	16.4	0.0	12	11	17.81
62	1	1	3	14	V144	V144	6270	27370	150	149	230	17	1	200	199	13.46	192	192	12.16	31.5	7.4	0.0	8	7	16.45
63	1	1	3	15	S144	S144	6530	27370	150	149	230	8	1	190	190	10.82	193	194	12.28	8.7	1.3	0.0	-2	-2	15.48
64	1	1	3	16	S144	S144	6780	27370	150	149	230	9	1	192	192	11.63	192	193	12.03	12.1	2.0	0.0	0	0	15.96
65	1	1	3	17	H146WT	H146WT	7035	27375	154	164	230	9	3	203	207	19.60	192	192	11.12	48.2	32.9	0.0	11	15	18.25
66	1	1	3	18	H146WT	H146WT	7289	27367	154	162	209	2	3	207	208	16.73	193	192	11.77	56.2	27.2	0.0	14	15	17.59
67	1	1	3	19	R146	R146	7540	27370	150	149	230	3	1	196	196	11.14	189	191	12.04	32.9	5.4	0.0	7	7	16.28
68	1	1	3	20	R146	R146	7790	27370	150	149	230	3	1	194	195	11.54	193	193	12.12	18.8	2.7	0.0	1	2	16.01
69	1	1	3	21	L146=H146t	L146=H146t	8040	27370	150	149	230	4	1	193	194	12.50	191	192	11.60	24.8	4.7	0.0	2	3	16.63
70	1	1	3	22	L146=H146t	L146=H146t	8290	27370	150	149	230	5	1	193	193	11.18	192	192	11.79	17.4	3.4	0.0	1	1	16.36
71	1	1	3	23	P146	P146	8550	27370	150	149	230	4	1	193	193	10.85	192	193	11.68	16.8	2.7	0.0	1	1	16.52
72	1	1	3	24	P146	P146	8790	27370	150	149	230	7	1	193	194	11.54	192	193	12.30	20.8	2.0	0.0	1	2	15.69
73	1	1	4	1	L147WT	L147WT	3047	27608	148	151	294	23	3	265	257	45.46	191	191	14.05	80.8	72.2	0.0	74	66	18.86
74	1	1	4	2	L147WT	L147WT	3293	27605	148	152	273	19	3	270	263	48.88	192	192	11.38	82.9	77.6	0.0	78	71	23.73
75	1	1	4	3	P147	P147	3540	27610	150	149	230	14	1	195	194	12.40	192	192	13.01	17.4	3.4	0.0	3	2	14.98
76	1	1	4	4	P147	P147	3770	27610	150	149	230	7	1	193	193	12.13	193	194	11.79	19.5	2.0	0.0	0	0	16.38
77	1	1	4	5	P147a	P147a	4020	27610	150	149	230	8	1	192	193	13.56	192	193	10.88	26.2	8.1	0.0	0	1	17.65
78	1	1	4	6	P147a	P147a	4270	27610	150	149	230	9	1	196	195	12.76	192	192	12.50	22.1	6.0	0.0	4	3	15.68
79	1	1	4	7	Oligo HIV Y115	Oligo HIV Y115	4520	27610	150	149	230	10	1	194	193	11.76	193	193	11.49	18.1	2.0	0.0	1	0	16.88
80	1	1	4	8	Oligo HIV Y115	Oligo HIV Y115	4770	27610	150	149	230	10	1	194	194	11.98	191	192	11.53	22.1	6.0	0.0	3	3	16.83
81	1	1	4	9	Oligo HIV M184a	Oligo HIV M184a	5020	27610	150	149	230	11	1	192	192	11.88	191	193	11.35	18.8	2.7	0.0	1	1	16.92
82	1	1	4	10	Oligo HIV M184a	Oligo HIV M184a	5270	27610	150	149	230	12	1	195	195	10.76	198	198	12.12	8.1	0.7	0.0	-2	-2	16.08
83	1	1	4	11	C - (H2O+S.S.)	C - (H2O+S.S.)	5520	27610	150	149	230	13	1	205	207	15.78	205	209	22.32	10.1	1.3	0.0	0	2	9.18
84	1	1	4	12	C - (H2O+S.S.)	C - (H2O+S.S.)	5780	27610	150	149	230	5	1	202	203	12.76	202	205	19.48	6.7	0.7	0.0	0	1	10.37
85	1	1	4	13	C - (H2O+S.S.)	C - (H2O+S.S.)	6030	27610	150	149	230	6	1	194	195	10.80	192	193	11.11	24.8	2.0	0.0	2	3	17.47
86	1	1	4	14	C - (H2O+S.S.)	C - (H2O+S.S.)	6280	27610	150	149	230	7	1	191	192	11.28	192	193	11.68	14.8	2.0	0.0	0	0	16.35
87	1	1	4	15	C - (H2O+S.S.)	C - (H2O+S.S.)	6530	27610	150	149	230	8	1	191	191	11.81	192	193	12.18	11.4	0.7	0.0	0	0	15.68
88	1	1	4	16	C - (H2O+S.S.)	C - (H2O+S.S.)	6780	27610	150	149	230	9	1	192	193	12.36	190	192	11.87	22.8	6.0	0.0	2	3	16.17
89	1	1	4	17	C - (H2O+S.S.)	C - (H2O+S.S.)	7030	27610	150	149	230	10	1	193	194	12.56	190	192	11.33	26.2	6.7	0.0	3	4	17.04
90	1	1	4	18	C - (H2O+S.S.)	C - (H2O+S.S.)	7280	27610	150	149	230	10	1	193	193	10.52	193	192	10.93	17.4	3.4	0.0	0	0	17.66
91	1	1	4	19	C - (H2O+S.S.)	C - (H2O+S.S.)	7530	27610	150	149	230	11	1	193	194	12.14	193	194	10.62	21.5	6.7	0.0	0	1	18.18
92	1	1	4	20	C - (H2O+S.S.)	C - (H2O+S.S.)	7780	27610	150	149	230	12	1	194	194	11.13	194	194	11.92	17.4	2.0	0.0	0	0	16.28
93	1	1	4	21	C - (H2O+S.S.)	C - (H2O+S.S.)	8030	27610	150	149	230	13	1	194	195	11.07	191	191	11.14	22.1	5.4	0.0	3	4	17.41
94	1	1	4	22	C - (H2O+S.S.)	C - (H2O+S.S.)	8300	27610	150	149	230	5	1	190	190	11.60	194	193	11.33	11.4	1.3	0.0	-3	-3	16.77
95	1	1	4	23	CIF	CIF	8553	27612	154	161	209	7	3	345	427	218.48	195	195	11.33	85.7	77.6	0.0	150	232	30.46
96	1	1	4	24	CIF	CIF	8800	27612	162	181	209	3	3	257	387	206.83	190	191	11.04	85.6	72.4	0.0	67	197	23.27
END DATA
