# Supplementary material for: Microarray-based identification of antigenic variants of foot-and-mouth disease virus: a bioinformatics quality assessment
Source: BMC Genomics. 2006 May 18;7:117. doi: 10.1186/1471-2164-7-117 (PMC1481559; doi:10.1186/1471-2164-7-117)
Supplement: Additional File 1 — They are obtained using the Agilent and Scan Array Express (Perkin Elmer Life Sciences) analysis software for reading and quantifying the hybridization images. [file 1471-2164-7-117-S1.zip › II-20-RGG-2-8C.csv]

BEGIN HEADER
PerkinElmer Life Sciences.
ScanArrayCSVFileFormat	2.00
ScanArray Express	2.00
Number_of_Columns	26
END HEADER
BEGIN GENERAL INFO
DateTime	2005/01/27 13:01
GalFile	D:\303\AFTOCHIP\AFTOCHIP 2.1\ARCHIVO GAL AFTOCHIP 2.1.gal
Scanner	Model: Serial No.:
User Name	303
Computer Name
Protocol	Easy Quant
Quantitation Method	Adaptive Circle
Quality Confidence Calculation	SignalToNoise
User comments
Image Origin	0	0
Temperature	0
Laser Powers	0
Laser On Time	0
PMT Voltages	0
END GENERAL INFO
BEGIN QUANTITATION PARAMETERS
Min Percentile	50
Max Percentile	200
END QUANTITATION PARAMETERS
BEGIN QUALITY MEASUREMENTS
Min Signal To Noise	3
END QUALITY MEASUREMENTS
BEGIN ARRAY PATTERN INFO
Units	�m
Array Rows	1
Array Columns	1
Spot Rows	4
Spot Columns	24
Array Row Spacing	4500.000000
Array Column Spacing	4500.000000
Spot Row Spacing	244.000000
Spot Column Spacing	250.000000
Spot Diameter	150
Interstitial	0
Spots Per Array	96
Total Spots	96
END ARRAY PATTERN INFO
BEGIN IMAGE INFO
ImageID	Channel	Image	Fluorophore	Barcode	Units	X Units Per Pixel	Y Units Per Pixel	X Offset	Y Offset	Status
-1	CH1	D:\303\AFTOCHIP\AFTOCHIP 2.1\Celia\8� Celia 2� impresi�n\Chip 20 RGG_SLOT10_S01.tif	Unknown	Unknown	�m	10.000000	10.000000	0.000000	0.000000	Control Image
END IMAGE INFO
BEGIN NORMALIZATION INFO
Normalization Method	LOWESS
END NORMALIZATION INFO
BEGIN DATA
Index	Array Row	Array Column	Spot Row	Spot Column	Name	ID	X	Y	Diameter	F Pixels	B Pixels	Footprint	Flags	Ch1 Median	Ch1 Mean	Ch1 SD	Ch1 B Median	Ch1 B Mean	Ch1 B SD	Ch1 % > B + 1 SD	Ch1 % > B + 2 SD	Ch1 F % Sat.	Ch1 Median - B	Ch1 Mean - B	Ch1 SignalNoiseRatio
1	1	1	1	1	CIF	CIF	12005	26965	148	148	259	13	3	537	479	218.18	193	194	11.13	95.3	86.5	0.0	344	286	48.24
2	1	1	1	2	CIF	CIF	12262	26989	154	163	214	27	3	491	482	245.24	194	195	11.53	89.6	83.4	0.0	297	288	42.59
3	1	1	1	3	S139WT	S139WT	12495	26976	140	130	259	6	3	207	206	14.00	192	193	11.22	56.2	29.2	0.0	15	14	18.45
4	1	1	1	4	S139WT	S139WT	12738	26971	140	134	278	4	3	210	209	16.01	193	194	12.64	57.5	29.1	0.0	17	16	16.62
5	1	1	1	5	G139	G139	12986	26979	150	155	278	10	3	195	194	10.82	192	192	11.28	16.8	2.6	0.0	3	2	17.28
6	1	1	1	6	G139	G139	13250	26970	150	149	278	8	1	194	194	13.19	194	194	13.83	14.1	3.4	0.0	0	0	14.03
7	1	1	1	7	G139t	G139t	13500	26970	150	149	278	8	1	197	196	12.53	193	193	12.08	22.8	4.7	0.0	4	3	16.31
8	1	1	1	8	G139t	G139t	13750	26970	150	149	278	8	1	195	195	12.01	194	194	11.18	22.1	2.7	0.0	1	1	17.44
9	1	1	1	9	G139c	G139c	14000	26970	150	149	278	8	1	193	193	12.18	195	194	11.99	14.1	1.3	0.0	-1	-1	16.10
10	1	1	1	10	G139c	G139c	14250	26970	150	149	278	8	1	197	196	11.60	195	195	11.13	16.1	2.0	0.0	2	1	17.70
11	1	1	1	11	I139	I139	14500	26970	150	149	278	8	1	192	193	12.16	192	194	11.75	18.8	2.7	0.0	0	1	16.33
12	1	1	1	12	I139	I139	14750	26970	150	149	278	8	1	192	192	12.05	193	193	11.21	12.1	3.4	0.0	0	0	17.12
13	1	1	1	13	N139	N139	15010	26970	150	149	278	18	1	192	192	10.94	190	190	11.49	17.4	4.7	0.0	2	2	16.70
14	1	1	1	14	N139	N139	15260	26970	150	149	278	18	1	196	196	11.79	192	192	10.94	24.8	9.4	0.0	4	4	17.91
15	1	1	1	15	T139	T139	15500	26970	150	149	278	8	1	195	194	11.62	189	190	12.41	24.8	7.4	0.0	6	5	15.72
16	1	1	1	16	T139	T139	15750	26970	150	149	278	8	1	197	197	12.39	193	193	11.36	25.5	8.1	0.0	4	4	17.34
17	1	1	1	17	RGD-WT1	RGD-WT1	16000	26970	150	149	278	8	1	194	196	14.23	192	192	10.96	29.5	11.4	0.0	2	4	17.70
18	1	1	1	18	RGD-WT1	RGD-WT1	16250	26970	150	149	278	8	1	193	194	12.79	192	192	11.27	24.2	6.0	0.0	1	2	17.13
19	1	1	1	19	RRD	RRD	16500	26970	150	149	278	8	1	192	192	12.01	194	193	10.69	17.4	2.0	0.0	-1	-1	17.96
20	1	1	1	20	RRD	RRD	16750	26970	150	149	278	8	1	193	192	10.67	191	192	10.72	23.5	2.0	0.0	2	1	18.00
21	1	1	1	21	RRDt	RRDt	17000	26970	150	149	278	8	1	193	193	10.65	193	193	12.49	13.4	0.7	0.0	0	0	15.46
22	1	1	1	22	RRDt	RRDt	17250	26970	150	149	278	8	1	194	194	11.46	192	193	11.46	18.8	3.4	0.0	2	2	16.92
23	1	1	1	23	RRDc	RRDc	17500	26970	150	149	278	8	1	194	193	11.76	193	194	12.02	17.4	2.0	0.0	1	0	16.14
24	1	1	1	24	RRDc	RRDc	17750	26970	150	149	278	8	1	194	194	12.58	194	193	11.47	14.1	5.4	0.0	0	0	16.91
25	1	1	2	1	RED	RED	11990	27210	150	149	278	4	1	192	193	12.23	193	193	11.71	16.8	3.4	0.0	0	0	16.40
26	1	1	2	2	RED	RED	12240	27210	150	149	278	4	1	194	194	13.44	193	194	11.72	26.2	6.0	0.0	1	1	16.55
27	1	1	2	3	REDt	REDt	12490	27210	150	149	278	4	1	195	195	10.05	193	194	12.78	12.1	0.7	0.0	2	2	15.26
28	1	1	2	4	REDt	REDt	12740	27200	150	149	278	13	1	193	194	12.08	193	193	11.31	22.1	4.7	0.0	0	1	17.07
29	1	1	2	5	REDc	REDc	12990	27210	150	149	278	4	1	194	194	11.77	192	193	12.40	16.8	1.3	0.0	2	2	15.65
30	1	1	2	6	REDc	REDc	13240	27210	150	149	278	4	1	192	193	11.82	193	194	12.14	18.1	2.0	0.0	0	0	15.81
31	1	1	2	7	REG	REG	13490	27210	150	149	278	4	1	195	195	11.54	193	193	11.03	24.2	4.0	0.0	2	2	17.68
32	1	1	2	8	REG	REG	13740	27210	150	149	278	4	1	192	193	12.82	194	194	10.27	19.5	5.4	0.0	-1	0	18.69
33	1	1	2	9	REGat	REGat	13990	27210	150	149	278	4	1	193	194	11.60	195	194	12.34	12.8	1.3	0.0	-1	0	15.64
34	1	1	2	10	REGat	REGat	14240	27210	150	149	278	4	1	194	194	11.22	193	194	11.03	15.4	2.7	0.0	1	1	17.59
35	1	1	2	11	REGac	REGac	14490	27210	150	149	278	4	1	194	195	12.93	195	195	11.03	18.1	4.0	0.0	0	0	17.60
36	1	1	2	12	REGac	REGac	14740	27210	150	149	278	4	1	191	193	10.76	193	193	10.72	18.8	1.3	0.0	-1	0	17.83
37	1	1	2	13	REGgg	REGgg	15003	27213	168	199	195	11	3	365	358	107.67	194	193	11.70	99.5	97.5	0.0	171	164	31.19
38	1	1	2	14	REGgg	REGgg	15256	27219	162	181	214	14	3	359	342	83.74	192	192	12.00	97.8	93.9	0.0	167	150	29.93
39	1	1	2	15	REGtg	REGtg	15500	27210	150	149	278	8	1	196	197	12.68	190	192	11.04	31.5	12.8	0.0	6	7	17.75
40	1	1	2	16	REGtg	REGtg	15740	27210	150	149	278	4	1	200	200	13.02	193	193	11.26	34.2	8.7	0.0	7	7	17.76
41	1	1	2	17	REGcg	REGcg	15990	27210	150	149	278	4	1	200	199	12.92	191	191	11.62	39.6	10.1	0.0	9	8	17.21
42	1	1	2	18	REGcg	REGcg	16240	27210	150	149	278	4	1	196	197	11.81	193	192	10.75	26.2	8.7	0.0	3	4	18.23
43	1	1	2	19	D143N (RGN)	D143N (RGN)	16490	27210	150	149	278	4	1	192	191	11.17	193	193	11.55	10.7	2.7	0.0	0	-1	16.62
44	1	1	2	20	D143N (RGN)	D143N (RGN)	16740	27210	150	149	278	4	1	194	193	11.11	192	192	10.52	22.1	2.7	0.0	2	1	18.44
45	1	1	2	21	D143N (RGN)t	D143N (RGN)t	16990	27210	150	149	278	4	1	193	194	11.98	192	193	12.04	16.8	4.7	0.0	1	2	16.03
46	1	1	2	22	D143N (RGN)t	D143N (RGN)t	17240	27210	150	149	278	4	1	193	193	12.68	193	193	11.15	19.5	4.7	0.0	0	0	17.31
47	1	1	2	23	D143N (RGN)c	D143N (RGN)c	17490	27210	150	149	278	4	1	196	195	12.37	193	193	11.67	18.1	3.4	0.0	3	2	16.80
48	1	1	2	24	D143N (RGN)c	D143N (RGN)c	17740	27210	150	149	278	4	1	193	193	11.04	193	194	11.62	16.1	2.0	0.0	0	0	16.60
49	1	1	3	1	D143V (RGV)	D143V (RGV)	12010	27480	150	149	278	28	1	197	198	13.44	192	193	11.60	32.2	10.7	0.0	5	6	16.98
50	1	1	3	2	D143V (RGV)	D143V (RGV)	12250	27470	150	149	278	14	1	201	201	13.76	193	193	10.67	45.0	16.8	0.0	8	8	18.84
51	1	1	3	3	RGE-1 (GAA)	RGE-1 (GAA)	12490	27460	150	149	278	2	1	195	195	12.23	193	193	12.00	18.8	5.4	0.0	2	2	16.25
52	1	1	3	4	RGE-1 (GAA)	RGE-1 (GAA)	12740	27460	150	149	278	2	1	194	195	12.49	195	194	11.68	19.5	1.3	0.0	0	0	16.60
53	1	1	3	5	RGEc	RGEc	12990	27460	150	149	278	2	1	194	194	11.47	194	194	10.98	17.4	4.0	0.0	0	0	17.67
54	1	1	3	6	RGEc	RGEc	13240	27460	150	149	278	2	1	192	192	11.34	194	194	12.18	13.4	0.0	0.0	-1	-1	15.77
55	1	1	3	7	L144WT	L144WT	13490	27460	150	149	278	2	1	201	200	13.21	190	193	11.34	44.3	14.8	0.0	11	10	17.72
56	1	1	3	8	L144WT	L144WT	13740	27460	150	149	278	2	1	200	201	12.85	194	193	11.62	34.9	12.1	0.0	6	7	17.21
57	1	1	3	9	L144g	L144g	13990	27460	150	149	278	2	1	194	194	11.66	191	193	11.81	25.5	2.0	0.0	3	3	16.43
58	1	1	3	10	L144g	L144g	14240	27460	150	149	278	2	1	194	194	11.49	191	192	11.39	21.5	5.4	0.0	3	3	17.04
59	1	1	3	11	L144a	L144a	14490	27460	150	149	278	2	1	192	194	11.93	193	193	11.50	16.1	3.4	0.0	0	1	16.69
60	1	1	3	12	L144a	L144a	14740	27460	150	149	278	2	1	193	193	11.88	193	194	11.72	20.1	2.7	0.0	0	0	16.46
61	1	1	3	13	V144	V144	15000	27460	150	149	278	8	1	198	199	12.15	192	193	11.87	32.9	10.1	0.0	6	7	16.69
62	1	1	3	14	V144	V144	15250	27460	150	149	278	8	1	196	197	12.20	191	192	12.45	29.5	8.7	0.0	5	6	15.74
63	1	1	3	15	S144	S144	15490	27460	150	149	278	2	1	191	192	12.22	192	194	20.86	5.4	0.0	0.0	0	0	9.16
64	1	1	3	16	S144	S144	15740	27460	150	149	278	2	1	194	194	12.81	192	193	11.74	18.8	6.7	0.0	2	2	16.53
65	1	1	3	17	H146WT	H146WT	15990	27458	148	148	278	2	3	204	209	21.69	192	192	11.69	55.4	35.8	0.0	12	17	17.45
66	1	1	3	18	H146WT	H146WT	16245	27460	148	150	278	3	3	204	207	17.64	192	192	11.68	50.0	27.3	0.0	12	15	17.47
67	1	1	3	19	R146	R146	16490	27460	150	149	278	2	1	192	192	11.71	194	194	11.65	9.4	0.7	0.0	-1	-1	16.48
68	1	1	3	20	R146	R146	16740	27460	150	149	278	2	1	193	193	10.80	193	193	12.99	12.8	0.0	0.0	0	0	14.86
69	1	1	3	21	L146=H146t	L146=H146t	16990	27460	150	149	278	2	1	196	195	12.18	194	194	11.39	19.5	4.7	0.0	2	1	17.20
70	1	1	3	22	L146=H146t	L146=H146t	17240	27460	150	149	278	2	1	194	194	11.51	192	193	11.13	18.8	4.0	0.0	2	2	17.42
71	1	1	3	23	P146	P146	17500	27470	150	149	278	14	1	194	195	12.52	193	193	10.97	21.5	8.7	0.0	1	2	17.68
72	1	1	3	24	P146	P146	17740	27470	150	149	278	12	1	193	193	10.59	193	193	11.69	16.1	2.7	0.0	0	0	16.51
73	1	1	4	1	L147WT	L147WT	11995	27720	134	124	278	18	3	245	241	35.33	192	193	11.10	80.6	72.6	0.0	53	49	22.08
74	1	1	4	2	L147WT	L147WT	12250	27720	134	121	278	19	3	252	249	35.05	192	193	11.32	87.6	77.7	0.0	60	57	22.26
75	1	1	4	3	P147	P147	12490	27710	150	149	278	8	1	193	195	11.42	194	194	11.01	17.4	5.4	0.0	0	1	17.52
76	1	1	4	4	P147	P147	12730	27700	150	149	278	12	1	196	195	12.56	194	195	11.16	23.5	6.0	0.0	2	1	17.57
77	1	1	4	5	P147a	P147a	12980	27700	150	149	278	12	1	196	196	11.05	193	194	12.24	20.1	2.7	0.0	3	3	16.01
78	1	1	4	6	P147a	P147a	13230	27700	150	149	278	12	1	197	197	11.53	188	194	12.17	38.9	5.4	0.0	9	9	16.19
79	1	1	4	7	Oligo HIV Y115	Oligo HIV Y115	13480	27700	150	149	278	12	1	192	193	12.92	195	194	11.81	10.7	3.4	0.0	-2	-1	16.26
80	1	1	4	8	Oligo HIV Y115	Oligo HIV Y115	13730	27700	150	149	278	12	1	195	194	10.72	193	193	12.14	14.1	2.0	0.0	2	1	16.07
81	1	1	4	9	Oligo HIV M184a	Oligo HIV M184a	13980	27700	150	149	278	12	1	194	195	10.85	192	193	11.55	22.8	3.4	0.0	2	3	16.79
82	1	1	4	10	Oligo HIV M184a	Oligo HIV M184a	14230	27700	150	149	278	12	1	193	194	10.50	193	193	11.34	14.1	2.7	0.0	0	1	17.02
83	1	1	4	11	C - (H2O+S.S.)	C - (H2O+S.S.)	14480	27700	150	149	278	12	1	192	192	11.12	192	192	11.23	16.1	2.7	0.0	0	0	17.09
84	1	1	4	12	C - (H2O+S.S.)	C - (H2O+S.S.)	14730	27700	150	149	278	12	1	194	194	11.73	193	193	11.92	16.8	3.4	0.0	1	1	16.28
85	1	1	4	13	C - (H2O+S.S.)	C - (H2O+S.S.)	14980	27700	150	149	278	12	1	192	191	11.59	192	192	12.39	12.8	1.3	0.0	0	0	15.49
86	1	1	4	14	C - (H2O+S.S.)	C - (H2O+S.S.)	15230	27700	150	149	278	12	1	193	193	10.68	193	193	12.14	14.1	1.3	0.0	0	0	15.90
87	1	1	4	15	C - (H2O+S.S.)	C - (H2O+S.S.)	15480	27700	150	149	278	12	1	192	193	10.52	193	194	12.16	12.8	2.7	0.0	0	0	15.79
88	1	1	4	16	C - (H2O+S.S.)	C - (H2O+S.S.)	15730	27700	150	149	278	12	1	194	193	10.32	192	193	11.80	12.1	2.0	0.0	2	1	16.43
89	1	1	4	17	C - (H2O+S.S.)	C - (H2O+S.S.)	15980	27700	150	149	278	12	1	192	193	11.26	191	192	11.04	20.1	3.4	0.0	1	2	17.39
90	1	1	4	18	C - (H2O+S.S.)	C - (H2O+S.S.)	16230	27700	150	149	278	12	1	191	191	11.78	192	193	11.45	14.1	2.0	0.0	0	0	16.68
91	1	1	4	19	C - (H2O+S.S.)	C - (H2O+S.S.)	16480	27700	150	149	278	12	1	194	194	10.31	195	195	11.14	13.4	1.3	0.0	0	0	17.41
92	1	1	4	20	C - (H2O+S.S.)	C - (H2O+S.S.)	16730	27700	150	149	278	12	1	194	194	11.65	193	193	11.06	16.8	3.4	0.0	1	1	17.55
93	1	1	4	21	C - (H2O+S.S.)	C - (H2O+S.S.)	16980	27700	150	149	278	12	1	192	192	12.29	193	193	10.59	16.8	4.0	0.0	0	0	18.14
94	1	1	4	22	C - (H2O+S.S.)	C - (H2O+S.S.)	17240	27710	150	149	278	8	1	193	195	10.73	193	193	10.96	20.1	4.0	0.0	0	2	17.61
95	1	1	4	23	CIF	CIF	17517	27705	162	180	195	24	3	255	340	143.77	192	193	11.84	92.8	88.3	0.0	63	148	21.54
96	1	1	4	24	CIF	CIF	17758	27705	168	196	195	15	3	259	353	158.77	193	193	11.49	90.3	82.7	0.0	66	160	22.54
END DATA
