# Supplementary material for: Microarray-based identification of antigenic variants of foot-and-mouth disease virus: a bioinformatics quality assessment
Source: BMC Genomics. 2006 May 18;7:117. doi: 10.1186/1471-2164-7-117 (PMC1481559; doi:10.1186/1471-2164-7-117)
Supplement: Additional File 1 — They are obtained using the Agilent and Scan Array Express (Perkin Elmer Life Sciences) analysis software for reading and quantifying the hybridization images. [file 1471-2164-7-117-S1.zip › II-21-V144-1-8C.csv]

BEGIN HEADER
PerkinElmer Life Sciences.
ScanArrayCSVFileFormat	2.00
ScanArray Express	2.00
Number_of_Columns	26
END HEADER
BEGIN GENERAL INFO
DateTime	2005/02/03 12:24
GalFile	D:\303\AFTOCHIP\AFTOCHIP 2.1\Generalidades Aftochip 2.1\ARCHIVO GAL AFTOCHIP 2.1.gal
Scanner	Model: Serial No.:
User Name	303
Computer Name
Protocol	Easy Quant
Quantitation Method	Adaptive Circle
Quality Confidence Calculation	SignalToNoise
User comments
Image Origin	0	0
Temperature	0
Laser Powers	0
Laser On Time	0
PMT Voltages	0
END GENERAL INFO
BEGIN QUANTITATION PARAMETERS
Min Percentile	50
Max Percentile	200
END QUANTITATION PARAMETERS
BEGIN QUALITY MEASUREMENTS
Min Signal To Noise	3
END QUALITY MEASUREMENTS
BEGIN ARRAY PATTERN INFO
Units	�m
Array Rows	1
Array Columns	1
Spot Rows	4
Spot Columns	24
Array Row Spacing	4500.000000
Array Column Spacing	4500.000000
Spot Row Spacing	240.000000
Spot Column Spacing	250.000000
Spot Diameter	150
Interstitial	0
Spots Per Array	96
Total Spots	96
END ARRAY PATTERN INFO
BEGIN IMAGE INFO
ImageID	Channel	Image	Fluorophore	Barcode	Units	X Units Per Pixel	Y Units Per Pixel	X Offset	Y Offset	Status
-1	CH1	D:\303\AFTOCHIP\AFTOCHIP 2.1\Celia\8� Celia 2� impresi�n\Chip 21 V144_SLOT11_S01.tif	Unknown	Unknown	�m	10.000000	10.000000	0.000000	0.000000	Control Image
END IMAGE INFO
BEGIN NORMALIZATION INFO
Normalization Method	LOWESS
END NORMALIZATION INFO
BEGIN DATA
Index	Array Row	Array Column	Spot Row	Spot Column	Name	ID	X	Y	Diameter	F Pixels	B Pixels	Footprint	Flags	Ch1 Median	Ch1 Mean	Ch1 SD	Ch1 B Median	Ch1 B Mean	Ch1 B SD	Ch1 % > B + 1 SD	Ch1 % > B + 2 SD	Ch1 F % Sat.	Ch1 Median - B	Ch1 Mean - B	Ch1 SignalNoiseRatio
1	1	1	1	1	CIF	CIF	3235	26805	134	120	259	8	3	1108	1112	726.53	228	232	27.31	90.8	83.3	0.0	880	884	40.57
2	1	1	1	2	CIF	CIF	3480	26810	134	121	259	7	3	1411	1197	721.56	225	226	21.65	97.5	90.9	0.0	1186	972	65.16
3	1	1	1	3	S139WT	S139WT	3732	26806	112	83	327	6	3	255	320	123.00	220	221	17.99	60.2	49.4	0.0	35	100	14.17
4	1	1	1	4	S139WT	S139WT	3958	26802	120	94	259	18	3	395	369	122.28	221	222	19.89	74.5	68.1	0.0	174	148	19.86
5	1	1	1	5	G139	G139	4233	26792	120	96	259	12	3	245	264	51.87	220	221	16.94	64.6	44.8	0.0	25	44	14.46
6	1	1	1	6	G139	G139	4473	26796	134	119	259	8	3	257	279	135.58	224	226	17.95	62.2	45.4	0.0	33	55	14.32
7	1	1	1	7	G139t	G139t	4735	26785	120	88	259	19	3	329	362	132.55	222	224	17.08	98.9	93.2	0.0	107	140	19.26
8	1	1	1	8	G139t	G139t	4985	26800	120	96	259	6	3	270	283	67.71	225	225	16.21	74.0	61.5	0.0	45	58	16.66
9	1	1	1	9	G139c	G139c	5215	26800	112	82	327	12	3	244	277	97.15	224	225	17.19	54.9	32.9	0.0	20	53	14.19
10	1	1	1	10	G139c	G139c	5467	26803	134	119	259	10	3	235	244	35.45	223	223	15.40	47.1	25.2	0.0	12	21	15.26
11	1	1	1	11	I139	I139	5729	26802	128	108	259	2	3	232	248	73.08	220	222	13.72	48.1	27.8	0.0	12	28	16.91
12	1	1	1	12	I139	I139	5980	26795	120	96	259	8	3	251	291	186.79	224	224	13.94	65.6	49.0	0.0	27	67	18.01
13	1	1	1	13	N139	N139	6235	26790	110	78	327	15	3	285	317	97.84	224	224	14.76	84.6	73.1	0.0	61	93	19.31
14	1	1	1	14	N139	N139	6470	26800	150	149	259	7	1	248	251	22.75	228	231	19.87	51.7	22.1	0.0	20	23	12.48
15	1	1	1	15	T139	T139	6720	26795	142	138	259	11	4	291	307	144.96	242	260	106.25	20.3	2.2	0.0	49	65	2.74
16	1	1	1	16	T139	T139	6980	26790	150	149	259	13	1	279	332	314.85	241	251	54.26	41.6	15.4	0.0	38	91	5.14
17	1	1	1	17	RGD-WT1	RGD-WT1	7230	26794	142	135	259	9	3	344	339	78.23	234	236	21.14	81.5	66.7	0.0	110	105	16.27
18	1	1	1	18	RGD-WT1	RGD-WT1	7480	26796	134	124	259	7	3	335	335	105.42	228	234	47.97	62.9	52.4	0.0	107	107	6.98
19	1	1	1	19	RRD	RRD	7730	26780	150	149	259	22	1	232	234	25.63	226	228	25.94	18.1	4.0	0.0	6	8	8.94
20	1	1	1	20	RRD	RRD	7970	26800	150	149	259	7	1	229	236	38.45	224	227	23.14	20.1	4.7	0.0	5	12	9.90
21	1	1	1	21	RRDt	RRDt	8220	26800	150	149	259	7	1	228	229	16.65	224	228	43.49	1.3	0.0	0.0	4	5	5.24
22	1	1	1	22	RRDt	RRDt	8470	26800	150	149	259	7	1	233	236	33.13	223	224	19.28	28.9	8.7	0.0	10	13	12.08
23	1	1	1	23	RRDc	RRDc	8720	26800	150	149	259	7	1	222	223	14.81	220	220	14.01	20.8	4.7	0.0	2	3	15.84
24	1	1	1	24	RRDc	RRDc	8970	26800	150	149	259	7	1	227	229	17.14	223	222	15.12	23.5	6.7	0.0	4	6	15.02
25	1	1	2	1	RED	RED	3240	27031	126	105	259	17	3	258	331	433.58	225	225	19.24	69.5	41.9	0.0	33	106	13.41
26	1	1	2	2	RED	RED	3485	27035	120	88	259	11	3	261	274	59.13	218	219	17.99	72.7	58.0	0.0	43	56	14.51
27	1	1	2	3	REDt	REDt	3735	27040	120	96	259	8	3	248	319	183.68	219	223	26.84	52.1	37.5	0.0	29	100	9.24
28	1	1	2	4	REDt	REDt	3975	27030	100	62	327	12	3	245	280	85.33	222	223	17.00	62.9	41.9	0.0	23	58	14.41
29	1	1	2	5	REDc	REDc	4235	27045	120	88	259	8	3	260	273	57.10	222	222	15.80	67.0	54.5	0.0	38	51	16.46
30	1	1	2	6	REDc	REDc	4480	27035	110	78	327	8	3	255	286	123.97	220	222	15.24	73.1	51.3	0.0	35	66	16.73
31	1	1	2	7	REG	REG	4731	27024	120	96	259	19	3	245	288	209.87	220	221	18.07	55.2	42.7	0.0	25	68	13.56
32	1	1	2	8	REG	REG	4980	27025	110	78	327	18	3	232	274	131.12	222	222	15.17	43.6	29.5	0.0	10	52	15.29
33	1	1	2	9	REGat	REGat	5220	27035	110	78	327	10	3	228	249	48.83	222	222	16.18	53.8	37.2	0.0	6	27	14.09
34	1	1	2	10	REGat	REGat	5470	27040	150	149	259	7	1	223	233	44.92	224	225	21.46	14.8	8.1	0.0	0	9	10.39
35	1	1	2	11	REGac	REGac	5730	27040	150	149	259	4	1	224	239	71.49	222	222	15.05	33.6	19.5	0.0	2	17	14.89
36	1	1	2	12	REGac	REGac	5975	27045	120	88	259	2	3	242	259	63.81	227	229	28.35	37.5	18.2	0.0	15	32	8.54
37	1	1	2	13	REGgg	REGgg	6230	27055	110	78	327	12	3	306	350	188.28	226	228	21.88	87.2	78.2	0.0	80	124	13.99
38	1	1	2	14	REGgg	REGgg	6485	27045	120	88	259	8	3	279	285	42.13	228	233	40.46	63.6	21.6	0.0	51	57	6.90
39	1	1	2	15	REGtg	REGtg	6720	27040	150	149	259	7	1	230	236	29.84	230	235	30.50	14.1	4.7	0.0	0	6	7.54
40	1	1	2	16	REGtg	REGtg	6970	27040	150	149	259	7	1	246	250	26.38	237	247	66.12	4.0	0.7	0.0	9	13	3.72
41	1	1	2	17	REGcg	REGcg	7230	27030	150	149	259	13	1	251	275	114.70	247	269	176.27	2.7	1.3	0.0	4	28	1.42
42	1	1	2	18	REGcg	REGcg	7480	27040	150	149	259	4	1	246	248	26.03	240	243	25.69	24.8	6.0	0.0	6	8	9.58
43	1	1	2	19	D143N (RGN)	D143N (RGN)	7730	27040	150	149	259	4	1	237	242	40.93	236	238	22.71	16.1	5.4	0.0	1	6	10.43
44	1	1	2	20	D143N (RGN)	D143N (RGN)	7970	27050	150	149	259	9	1	221	224	20.15	228	229	22.49	10.1	0.7	0.0	-6	-3	9.83
45	1	1	2	21	D143N (RGN)t	D143N (RGN)t	8220	27050	150	149	259	9	1	231	234	25.65	223	226	24.39	16.8	6.7	0.0	8	11	9.47
46	1	1	2	22	D143N (RGN)t	D143N (RGN)t	8480	27040	150	149	259	4	1	226	227	16.76	223	225	20.09	14.8	1.3	0.0	3	4	11.25
47	1	1	2	23	D143N (RGN)c	D143N (RGN)c	8730	27040	150	149	259	4	1	225	226	17.24	222	222	14.89	18.8	5.4	0.0	3	4	15.11
48	1	1	2	24	D143N (RGN)c	D143N (RGN)c	8980	27040	150	149	259	4	1	225	225	17.56	224	228	34.88	2.7	0.7	0.0	1	1	6.45
49	1	1	3	1	D143V (RGV)	D143V (RGV)	3225	27290	130	108	259	7	3	322	324	57.62	234	243	69.94	60.2	19.4	0.0	88	90	4.60
50	1	1	3	2	D143V (RGV)	D143V (RGV)	3475	27285	120	88	259	2	3	275	284	55.66	214	217	16.40	87.5	73.9	0.0	61	70	16.77
51	1	1	3	3	RGE-1 (GAA)	RGE-1 (GAA)	3725	27290	112	82	327	7	3	237	294	182.32	219	222	28.35	41.5	26.8	0.0	18	75	8.36
52	1	1	3	4	RGE-1 (GAA)	RGE-1 (GAA)	3990	27285	120	96	259	13	3	228	266	115.48	220	221	17.64	38.5	24.0	0.0	8	46	12.92
53	1	1	3	5	RGEc	RGEc	4245	27285	110	80	327	18	3	285	384	297.53	221	222	16.53	87.5	73.8	0.0	64	163	17.24
54	1	1	3	6	RGEc	RGEc	4485	27295	120	88	259	14	3	241	263	69.54	222	224	16.49	58.0	31.8	0.0	19	41	14.61
55	1	1	3	7	L144WT	L144WT	4740	27275	110	78	327	15	3	405	420	83.76	222	223	17.86	100.0	98.7	0.0	183	198	22.68
56	1	1	3	8	L144WT	L144WT	4980	27285	120	96	259	3	3	352	390	123.65	221	224	20.63	96.9	91.7	0.0	131	169	17.06
57	1	1	3	9	L144g	L144g	5218	27274	110	80	327	13	3	255	294	155.65	222	223	14.81	70.0	56.3	0.0	33	72	17.22
58	1	1	3	10	L144g	L144g	5450	27295	110	78	327	29	3	271	323	137.79	223	227	55.47	43.6	24.4	0.0	48	100	4.89
59	1	1	3	11	L144a	L144a	5720	27295	128	108	259	13	3	240	265	83.57	224	224	18.19	48.1	29.6	0.0	16	41	13.20
60	1	1	3	12	L144a	L144a	5970	27295	128	108	259	13	3	259	351	263.29	224	225	14.77	64.8	54.6	0.0	35	127	17.54
61	1	1	3	13	V144	V144	6241	27295	148	152	259	17	3	1464	1425	996.15	232	241	36.89	97.4	86.2	0.0	1232	1193	39.68
62	1	1	3	14	V144	V144	6493	27289	148	146	259	15	3	643	1133	991.05	232	261	135.63	58.2	52.7	0.0	411	901	4.74
63	1	1	3	15	S144	S144	6738	27279	128	108	259	11	3	250	300	345.58	227	230	17.91	55.6	36.1	0.0	23	73	13.96
64	1	1	3	16	S144	S144	6987	27280	110	76	327	9	3	257	276	73.64	228	230	18.32	55.3	44.7	0.0	29	48	14.03
65	1	1	3	17	H146WT	H146WT	7225	27275	134	120	259	8	3	285	326	109.54	236	239	24.03	60.8	50.0	0.0	49	90	11.86
66	1	1	3	18	H146WT	H146WT	7476	27295	134	120	259	11	3	302	368	158.78	240	249	40.10	56.7	48.3	0.0	62	128	7.53
67	1	1	3	19	R146	R146	7740	27291	134	121	259	13	3	265	295	111.16	240	246	38.59	40.5	20.7	0.0	25	55	6.87
68	1	1	3	20	R146	R146	7969	27292	142	138	259	12	3	264	294	123.96	231	236	29.62	52.2	29.7	0.0	33	63	8.91
69	1	1	3	21	L146=H146t	L146=H146t	8224	27285	134	120	259	5	4	239	250	43.87	226	235	128.04	3.3	0.8	0.0	13	24	1.87
70	1	1	3	22	L146=H146t	L146=H146t	8487	27287	148	152	259	9	3	227	236	37.53	224	224	19.20	25.7	12.5	0.0	3	12	11.83
71	1	1	3	23	P146	P146	8730	27290	150	149	259	7	1	226	228	19.74	221	224	30.51	7.4	1.3	0.0	5	7	7.41
72	1	1	3	24	P146	P146	8960	27290	150	149	259	18	1	228	230	20.38	222	225	32.83	9.4	0.7	0.0	6	8	6.94
73	1	1	4	1	L147WT	L147WT	3235	27515	120	88	259	11	3	943	974	288.28	227	237	37.39	100.0	100.0	0.0	716	747	25.22
74	1	1	4	2	L147WT	L147WT	3480	27515	110	78	327	8	3	1042	1003	193.33	218	223	24.75	100.0	100.0	0.0	824	785	42.10
75	1	1	4	3	P147	P147	3732	27519	126	103	259	6	4	258	279	63.59	220	235	192.35	5.8	0.0	0.0	38	59	1.34
76	1	1	4	4	P147	P147	3990	27540	120	97	259	21	3	374	422	208.35	220	222	16.29	96.9	92.8	0.0	154	202	22.96
77	1	1	4	5	P147a	P147a	4225	27555	120	88	259	31	3	315	341	117.96	219	220	13.40	85.2	78.4	0.0	96	122	23.51
78	1	1	4	6	P147a	P147a	4475	27530	120	96	259	7	3	286	315	111.45	220	224	22.04	67.7	57.3	0.0	66	95	12.98
79	1	1	4	7	Oligo HIV Y115	Oligo HIV Y115	4730	27531	120	97	259	8	3	260	371	330.71	222	223	15.39	70.1	59.8	0.0	38	149	16.89
80	1	1	4	8	Oligo HIV Y115	Oligo HIV Y115	4981	27528	128	108	259	5	3	254	320	165.95	220	224	35.78	49.1	32.4	0.0	34	100	7.10
81	1	1	4	9	Oligo HIV M184a	Oligo HIV M184a	5242	27552	134	119	259	32	3	308	356	205.95	218	219	14.18	85.7	72.3	0.0	90	138	21.73
82	1	1	4	10	Oligo HIV M184a	Oligo HIV M184a	5475	27530	120	96	259	7	3	285	393	239.39	222	223	14.42	88.5	76.0	0.0	63	171	19.77
83	1	1	4	11	C - (H2O+S.S.)	C - (H2O+S.S.)	5725	27535	120	88	259	12	3	242	265	71.33	224	224	14.89	58.0	33.0	0.0	18	41	16.26
84	1	1	4	12	C - (H2O+S.S.)	C - (H2O+S.S.)	5980	27530	150	149	259	7	1	231	269	142.31	226	226	15.68	31.5	18.1	0.0	5	43	14.73
85	1	1	4	13	C - (H2O+S.S.)	C - (H2O+S.S.)	6250	27530	150	149	259	24	1	227	293	275.62	228	234	29.21	18.8	14.8	0.0	0	65	7.77
86	1	1	4	14	C - (H2O+S.S.)	C - (H2O+S.S.)	6500	27520	150	149	259	23	1	249	274	156.68	232	239	30.76	36.9	18.8	0.0	17	42	8.10
87	1	1	4	15	C - (H2O+S.S.)	C - (H2O+S.S.)	6730	27520	150	149	259	4	1	227	233	26.40	228	241	67.23	2.7	0.7	0.0	0	5	3.38
88	1	1	4	16	C - (H2O+S.S.)	C - (H2O+S.S.)	6980	27520	150	149	259	4	1	231	239	46.54	232	237	44.49	7.4	2.7	0.0	0	7	5.19
89	1	1	4	17	C - (H2O+S.S.)	C - (H2O+S.S.)	7240	27520	150	149	259	13	1	232	240	30.73	233	259	316.17	0.0	0.0	0.0	0	7	0.73
90	1	1	4	18	C - (H2O+S.S.)	C - (H2O+S.S.)	7480	27520	150	149	259	4	1	234	291	390.91	229	231	22.79	23.5	14.1	0.0	5	62	10.27
91	1	1	4	19	C - (H2O+S.S.)	C - (H2O+S.S.)	7740	27520	150	149	259	13	1	237	247	37.36	238	243	28.26	16.1	6.7	0.0	0	9	8.39
92	1	1	4	20	C - (H2O+S.S.)	C - (H2O+S.S.)	7980	27530	150	149	259	7	1	236	245	43.47	233	241	103.25	3.4	1.3	0.0	3	12	2.29
93	1	1	4	21	C - (H2O+S.S.)	C - (H2O+S.S.)	8230	27540	150	149	259	17	1	223	235	95.66	223	224	16.21	22.8	9.4	0.0	0	12	13.76
94	1	1	4	22	C - (H2O+S.S.)	C - (H2O+S.S.)	8490	27530	150	149	259	15	1	223	226	20.52	222	224	22.17	10.7	4.7	0.0	1	4	10.06
95	1	1	4	23	CIF	CIF	8735	27535	142	140	259	13	3	550	1018	862.92	225	232	35.56	92.1	78.6	0.0	325	793	15.46
96	1	1	4	24	CIF	CIF	8952	27533	134	120	259	28	3	703	1180	940.89	225	233	40.84	92.5	85.0	0.0	478	955	17.21
END DATA
