# Supplementary material for: Microarray-based identification of antigenic variants of foot-and-mouth disease virus: a bioinformatics quality assessment
Source: BMC Genomics. 2006 May 18;7:117. doi: 10.1186/1471-2164-7-117 (PMC1481559; doi:10.1186/1471-2164-7-117)
Supplement: Additional File 1 — They are obtained using the Agilent and Scan Array Express (Perkin Elmer Life Sciences) analysis software for reading and quantifying the hybridization images. [file 1471-2164-7-117-S1.zip › II-21-V144-2-8C.csv]

BEGIN HEADER
PerkinElmer Life Sciences.
ScanArrayCSVFileFormat	2.00
ScanArray Express	2.00
Number_of_Columns	26
END HEADER
BEGIN GENERAL INFO
DateTime	2005/02/03 12:34
GalFile	D:\303\AFTOCHIP\AFTOCHIP 2.1\Generalidades Aftochip 2.1\ARCHIVO GAL AFTOCHIP 2.1.gal
Scanner	Model: Serial No.:
User Name	303
Computer Name
Protocol	Easy Quant
Quantitation Method	Adaptive Circle
Quality Confidence Calculation	SignalToNoise
User comments
Image Origin	0	0
Temperature	0
Laser Powers	0
Laser On Time	0
PMT Voltages	0
END GENERAL INFO
BEGIN QUANTITATION PARAMETERS
Min Percentile	50
Max Percentile	200
END QUANTITATION PARAMETERS
BEGIN QUALITY MEASUREMENTS
Min Signal To Noise	3
END QUALITY MEASUREMENTS
BEGIN ARRAY PATTERN INFO
Units	�m
Array Rows	1
Array Columns	1
Spot Rows	4
Spot Columns	24
Array Row Spacing	4500.000000
Array Column Spacing	4500.000000
Spot Row Spacing	240.000000
Spot Column Spacing	250.000000
Spot Diameter	150
Interstitial	0
Spots Per Array	96
Total Spots	96
END ARRAY PATTERN INFO
BEGIN IMAGE INFO
ImageID	Channel	Image	Fluorophore	Barcode	Units	X Units Per Pixel	Y Units Per Pixel	X Offset	Y Offset	Status
-1	CH1	D:\303\AFTOCHIP\AFTOCHIP 2.1\Celia\8� Celia 2� impresi�n\Chip 21 V144_SLOT11_S01.tif	Unknown	Unknown	�m	10.000000	10.000000	0.000000	0.000000	Control Image
END IMAGE INFO
BEGIN NORMALIZATION INFO
Normalization Method	LOWESS
END NORMALIZATION INFO
BEGIN DATA
Index	Array Row	Array Column	Spot Row	Spot Column	Name	ID	X	Y	Diameter	F Pixels	B Pixels	Footprint	Flags	Ch1 Median	Ch1 Mean	Ch1 SD	Ch1 B Median	Ch1 B Mean	Ch1 B SD	Ch1 % > B + 1 SD	Ch1 % > B + 2 SD	Ch1 F % Sat.	Ch1 Median - B	Ch1 Mean - B	Ch1 SignalNoiseRatio
1	1	1	1	1	CIF	CIF	12181	26929	140	135	259	14	3	761	1027	799.64	221	222	15.53	92.6	89.6	0.0	540	806	49.01
2	1	1	1	2	CIF	CIF	12430	26925	154	166	195	18	3	431	919	771.58	222	222	13.97	92.2	84.9	0.0	209	697	30.85
3	1	1	1	3	S139WT	S139WT	12685	26935	140	124	259	9	3	288	302	83.27	223	223	14.53	65.3	54.0	0.0	65	79	19.82
4	1	1	1	4	S139WT	S139WT	12937	26929	140	133	259	15	3	251	281	65.19	220	222	15.27	62.4	50.4	0.0	31	61	16.43
5	1	1	1	5	G139	G139	13185	26930	134	124	259	13	3	225	230	21.99	219	220	15.09	31.5	17.7	0.0	6	11	14.91
6	1	1	1	6	G139	G139	13435	26935	134	120	259	9	3	227	232	25.76	220	220	14.53	40.0	20.0	0.0	7	12	15.62
7	1	1	1	7	G139t	G139t	13675	26925	140	124	259	20	3	246	249	36.89	219	220	14.51	59.7	48.4	0.0	27	30	16.96
8	1	1	1	8	G139t	G139t	13925	26937	140	130	259	9	3	251	258	36.51	224	225	15.40	60.8	45.4	0.0	27	34	16.30
9	1	1	1	9	G139c	G139c	14174	26948	150	157	259	8	3	229	230	19.02	223	224	18.57	22.3	7.0	0.0	6	7	12.33
10	1	1	1	10	G139c	G139c	14430	26950	150	149	259	6	1	233	235	19.69	224	226	24.34	20.1	4.0	0.0	9	11	9.57
11	1	1	1	11	I139	I139	14680	26950	150	149	259	6	1	226	228	18.77	225	228	21.42	15.4	2.0	0.0	1	3	10.55
12	1	1	1	12	I139	I139	14930	26950	150	149	259	6	1	225	250	141.44	226	228	21.93	19.5	6.0	0.0	0	24	10.26
13	1	1	1	13	N139	N139	15190	26940	150	149	259	8	1	241	243	23.31	234	237	21.77	22.8	6.7	0.0	7	9	11.07
14	1	1	1	14	N139	N139	15430	26940	150	149	259	4	1	271	274	31.69	253	258	31.42	32.2	7.4	0.0	18	21	8.63
15	1	1	1	15	T139	T139	15675	26942	148	152	259	8	3	278	282	38.94	240	247	28.09	61.2	33.6	0.0	38	42	9.90
16	1	1	1	16	T139	T139	15932	26951	154	163	195	6	3	288	298	87.84	236	241	28.83	57.7	47.9	0.0	52	62	9.99
17	1	1	1	17	RGD-WT1	RGD-WT1	16192	26940	162	181	195	10	3	290	326	84.00	244	247	29.77	58.6	44.8	0.0	46	82	9.74
18	1	1	1	18	RGD-WT1	RGD-WT1	16435	26941	148	152	259	5	3	327	338	83.72	252	266	86.89	48.0	18.4	0.0	75	86	3.76
19	1	1	1	19	RRD	RRD	16690	26948	150	150	259	7	3	234	252	76.65	235	243	38.70	12.7	7.3	0.0	0	17	6.05
20	1	1	1	20	RRD	RRD	16930	26950	150	149	259	6	1	234	242	50.29	232	239	41.62	10.7	1.3	0.0	2	10	5.62
21	1	1	1	21	RRDt	RRDt	17173	26929	128	107	259	19	3	239	239	18.34	234	237	23.15	15.0	2.8	0.0	5	5	10.32
22	1	1	1	22	RRDt	RRDt	17497	26918	150	153	259	69	4	231	238	41.10	239	257	86.38	2.6	0.7	0.0	-7	0	2.67
23	1	1	1	23	RRDc	RRDc	17680	26950	150	149	259	6	1	246	255	46.47	241	267	117.96	4.0	0.7	0.0	5	14	2.09
24	1	1	1	24	RRDc	RRDc	17930	26950	150	149	259	6	1	237	240	24.18	239	259	95.35	0.7	0.0	0.0	-1	1	2.49
25	1	1	2	1	RED	RED	12190	27150	150	149	259	34	1	224	226	15.13	222	223	14.51	22.1	4.0	0.0	2	4	15.43
26	1	1	2	2	RED	RED	12430	27170	150	149	259	13	1	225	227	21.42	222	224	15.26	18.1	6.0	0.0	3	5	14.74
27	1	1	2	3	REDt	REDt	12680	27180	150	149	259	4	1	224	227	17.66	221	294	1106.20	0.0	0.0	0.0	3	6	0.20
28	1	1	2	4	REDt	REDt	12930	27180	150	149	259	4	1	225	225	16.64	220	221	14.43	28.9	7.4	0.0	5	5	15.59
29	1	1	2	5	REDc	REDc	13180	27190	150	149	259	6	1	222	223	14.22	219	219	15.33	22.1	3.4	0.0	3	4	14.48
30	1	1	2	6	REDc	REDc	13430	27190	150	149	259	6	1	222	222	14.39	219	221	17.85	19.5	2.7	0.0	3	3	12.44
31	1	1	2	7	REG	REG	13680	27170	150	149	259	13	1	224	429	1554.76	219	220	14.28	32.2	13.4	0.0	5	210	15.68
32	1	1	2	8	REG	REG	13930	27180	150	149	259	4	1	219	221	16.96	222	222	15.41	16.8	4.0	0.0	-2	0	14.21
33	1	1	2	9	REGat	REGat	14180	27190	150	149	259	6	1	219	220	16.01	221	221	15.74	16.1	4.0	0.0	-1	0	13.91
34	1	1	2	10	REGat	REGat	14430	27190	150	149	259	6	1	223	228	29.37	222	222	15.59	24.8	5.4	0.0	1	6	14.31
35	1	1	2	11	REGac	REGac	14680	27190	150	149	259	6	1	237	243	34.41	227	230	24.82	25.5	9.4	0.0	10	16	9.55
36	1	1	2	12	REGac	REGac	14930	27195	148	150	259	10	3	232	240	39.99	225	228	20.17	28.7	12.7	0.0	7	15	11.50
37	1	1	2	13	REGgg	REGgg	15185	27175	148	148	259	9	3	253	256	32.35	224	225	16.79	65.5	45.3	0.0	29	32	15.07
38	1	1	2	14	REGgg	REGgg	15435	27175	140	124	259	9	3	282	296	38.68	245	247	25.46	71.8	50.0	0.0	37	51	11.08
39	1	1	2	15	REGtg	REGtg	15680	27180	150	149	259	4	1	244	248	28.84	239	244	28.69	16.1	6.0	0.0	5	9	8.50
40	1	1	2	16	REGtg	REGtg	15930	27180	150	149	259	4	1	241	250	63.33	236	242	28.12	13.4	4.7	0.0	5	14	8.57
41	1	1	2	17	REGcg	REGcg	16190	27180	150	149	259	8	1	252	279	127.80	244	246	25.73	29.5	15.4	0.0	8	35	9.79
42	1	1	2	18	REGcg	REGcg	16440	27180	150	149	259	8	1	250	260	84.25	241	243	24.51	26.8	10.1	0.0	9	19	10.20
43	1	1	2	19	D143N (RGN)	D143N (RGN)	16680	27190	150	149	259	6	1	239	246	31.31	244	246	28.13	13.4	4.7	0.0	-4	2	8.50
44	1	1	2	20	D143N (RGN)	D143N (RGN)	16930	27190	150	149	259	6	1	250	277	197.55	245	252	33.82	20.1	7.4	0.0	5	32	7.39
45	1	1	2	21	D143N (RGN)t	D143N (RGN)t	17180	27190	150	149	259	6	1	256	319	635.93	245	255	49.83	16.1	5.4	0.0	11	74	5.14
46	1	1	2	22	D143N (RGN)t	D143N (RGN)t	17430	27190	150	149	259	6	1	249	252	28.59	242	249	31.15	16.1	3.4	0.0	7	10	7.99
47	1	1	2	23	D143N (RGN)c	D143N (RGN)c	17680	27190	150	149	259	6	1	239	250	57.21	233	241	64.71	5.4	3.4	0.0	6	17	3.69
48	1	1	2	24	D143N (RGN)c	D143N (RGN)c	17930	27190	150	149	259	6	1	233	238	34.41	230	232	18.06	18.1	6.7	0.0	3	8	12.90
49	1	1	3	1	D143V (RGV)	D143V (RGV)	12190	27430	150	149	259	9	1	233	235	18.87	223	226	22.05	23.5	8.1	0.0	10	12	10.56
50	1	1	3	2	D143V (RGV)	D143V (RGV)	12440	27440	150	149	259	18	1	233	263	232.38	224	224	20.69	31.5	8.7	0.0	9	39	11.26
51	1	1	3	3	RGE-1 (GAA)	RGE-1 (GAA)	12690	27430	150	149	259	9	1	220	225	21.26	221	222	16.69	18.8	7.4	0.0	0	4	13.18
52	1	1	3	4	RGE-1 (GAA)	RGE-1 (GAA)	12930	27430	150	149	259	6	1	230	235	39.23	223	224	17.84	24.2	10.1	0.0	7	12	12.89
53	1	1	3	5	RGEc	RGEc	13185	27430	134	124	259	6	3	229	251	143.85	222	223	16.84	37.1	10.5	0.0	7	29	13.60
54	1	1	3	6	RGEc	RGEc	13430	27430	150	149	259	6	1	235	243	61.94	223	228	52.90	6.7	3.4	0.0	12	20	4.44
55	1	1	3	7	L144WT	L144WT	13695	27419	134	122	259	13	3	268	287	67.03	222	222	15.06	63.9	54.1	0.0	46	65	17.80
56	1	1	3	8	L144WT	L144WT	13930	27420	134	121	259	4	3	295	300	66.37	221	221	15.55	76.9	64.5	0.0	74	79	18.97
57	1	1	3	9	L144g	L144g	14175	27420	148	150	259	8	3	233	235	18.64	222	224	23.23	27.3	2.7	0.0	11	13	10.03
58	1	1	3	10	L144g	L144g	14430	27430	150	149	259	6	1	232	235	19.78	222	226	30.39	17.4	2.0	0.0	10	13	7.64
59	1	1	3	11	L144a	L144a	14680	27430	150	149	259	6	1	236	236	21.83	226	229	23.90	22.1	4.0	0.0	10	10	9.88
60	1	1	3	12	L144a	L144a	14935	27420	148	150	259	5	3	232	233	19.42	222	225	20.06	33.3	6.7	0.0	10	11	11.57
61	1	1	3	13	V144	V144	15210	27432	162	181	195	28	3	590	1399	1246.18	225	228	18.85	93.4	89.0	0.0	365	1174	31.30
62	1	1	3	14	V144	V144	15451	27439	176	217	195	23	3	640	1358	1271.92	241	247	60.88	88.5	78.8	0.0	399	1117	10.51
63	1	1	3	15	S144	S144	15683	27426	154	162	195	1	3	258	262	34.73	233	236	22.52	51.2	32.7	0.0	25	29	11.46
64	1	1	3	16	S144	S144	15930	27420	150	149	259	4	1	266	274	37.57	237	244	49.43	31.5	7.4	0.0	29	37	5.38
65	1	1	3	17	H146WT	H146WT	16195	27435	162	180	195	15	3	265	349	218.52	237	239	25.34	50.6	33.3	0.0	28	112	10.46
66	1	1	3	18	H146WT	H146WT	16435	27435	162	180	195	9	3	268	334	163.00	239	248	57.66	32.8	26.1	0.0	29	95	4.65
67	1	1	3	19	R146	R146	16680	27440	150	149	259	16	1	253	256	27.58	241	251	37.63	18.8	1.3	0.0	12	15	6.72
68	1	1	3	20	R146	R146	16930	27439	148	146	259	13	3	253	264	35.34	246	251	30.56	26.7	11.0	0.0	7	18	8.28
69	1	1	3	21	L146=H146t	L146=H146t	17265	27493	150	156	259	104	4	236	238	20.94	232	419	1810.06	0.0	0.0	0.0	4	6	0.13
70	1	1	3	22	L146=H146t	L146=H146t	17425	27435	140	124	259	12	3	247	261	78.40	231	233	19.12	46.8	20.2	0.0	16	30	12.92
71	1	1	3	23	P146	P146	17680	27430	150	149	259	6	1	234	239	28.45	228	230	29.84	14.1	2.7	0.0	6	11	7.84
72	1	1	3	24	P146	P146	17930	27430	150	149	259	6	1	233	236	21.26	229	238	87.12	0.7	0.0	0.0	4	7	2.67
73	1	1	4	1	L147WT	L147WT	12195	27675	154	164	195	16	3	351	679	540.42	225	227	17.13	93.3	82.3	0.0	126	454	20.49
74	1	1	4	2	L147WT	L147WT	12431	27681	148	145	259	17	3	364	746	582.75	234	241	85.50	61.4	46.9	0.0	130	512	4.26
75	1	1	4	3	P147	P147	12695	27670	148	150	259	13	3	266	280	52.89	225	233	76.31	35.3	4.7	0.0	41	55	3.49
76	1	1	4	4	P147	P147	12935	27675	134	120	259	11	3	262	264	39.87	223	225	29.86	55.8	32.5	0.0	39	41	8.78
77	1	1	4	5	P147a	P147a	13183	27678	134	120	259	14	3	256	270	50.04	221	223	17.83	62.5	49.2	0.0	35	49	14.36
78	1	1	4	6	P147a	P147a	13430	27665	134	124	259	2	3	272	272	42.17	223	225	23.58	66.9	50.0	0.0	49	49	11.53
79	1	1	4	7	Oligo HIV Y115	Oligo HIV Y115	13690	27670	150	149	259	9	1	219	222	15.84	219	221	24.63	8.1	0.7	0.0	0	3	8.89
80	1	1	4	8	Oligo HIV Y115	Oligo HIV Y115	13930	27670	150	149	259	6	1	222	238	122.17	218	219	14.53	20.1	7.4	0.0	4	20	15.28
81	1	1	4	9	Oligo HIV M184a	Oligo HIV M184a	14180	27670	150	149	259	6	1	223	224	15.13	223	225	31.08	4.0	0.0	0.0	0	1	7.17
82	1	1	4	10	Oligo HIV M184a	Oligo HIV M184a	14430	27670	150	149	259	6	1	225	230	26.13	227	228	19.10	14.1	5.4	0.0	-1	3	11.78
83	1	1	4	11	C - (H2O+S.S.)	C - (H2O+S.S.)	14680	27670	150	149	259	6	1	225	226	17.30	228	230	18.11	12.1	3.4	0.0	-2	-1	12.42
84	1	1	4	12	C - (H2O+S.S.)	C - (H2O+S.S.)	14930	27670	150	149	259	6	1	228	230	18.38	226	227	19.81	18.1	4.0	0.0	2	4	11.51
85	1	1	4	13	C - (H2O+S.S.)	C - (H2O+S.S.)	15180	27660	150	149	259	4	1	226	226	16.33	228	231	20.47	7.4	2.7	0.0	-1	-1	11.04
86	1	1	4	14	C - (H2O+S.S.)	C - (H2O+S.S.)	15430	27660	150	149	259	4	1	253	258	29.79	243	247	25.93	20.1	4.7	0.0	10	15	9.76
87	1	1	4	15	C - (H2O+S.S.)	C - (H2O+S.S.)	15680	27660	150	149	259	4	1	230	252	104.32	234	244	85.26	5.4	4.0	0.0	-3	18	2.70
88	1	1	4	16	C - (H2O+S.S.)	C - (H2O+S.S.)	15930	27660	150	149	259	4	1	243	251	40.90	243	256	85.92	4.0	1.3	0.0	0	8	2.83
89	1	1	4	17	C - (H2O+S.S.)	C - (H2O+S.S.)	16180	27680	150	149	259	16	1	235	241	40.09	235	250	97.75	2.0	0.7	0.0	0	6	2.40
90	1	1	4	18	C - (H2O+S.S.)	C - (H2O+S.S.)	16430	27680	150	149	259	16	1	230	234	17.76	240	276	266.54	0.0	0.0	0.0	-9	-5	0.86
91	1	1	4	19	C - (H2O+S.S.)	C - (H2O+S.S.)	16680	27670	150	149	259	6	1	243	250	37.31	238	254	133.75	2.0	0.0	0.0	5	12	1.82
92	1	1	4	20	C - (H2O+S.S.)	C - (H2O+S.S.)	16930	27670	150	149	259	6	1	233	291	370.35	231	240	49.01	12.1	7.4	0.0	2	60	4.75
93	1	1	4	21	C - (H2O+S.S.)	C - (H2O+S.S.)	17123	27656	150	155	259	61	4	225	227	17.11	226	242	190.06	0.0	0.0	0.0	0	1	1.18
94	1	1	4	22	C - (H2O+S.S.)	C - (H2O+S.S.)	17430	27670	150	149	259	6	1	222	221	13.22	223	234	160.25	0.0	0.0	0.0	0	-1	1.39
95	1	1	4	23	CIF	CIF	17685	27670	162	184	195	4	3	342	725	632.31	223	225	16.01	87.0	78.8	0.0	119	502	21.37
96	1	1	4	24	CIF	CIF	17932	27672	154	162	195	5	3	383	623	463.33	227	238	97.33	58.6	43.2	0.0	156	396	3.94
END DATA
