# Supplementary material for: Microarray-based identification of antigenic variants of foot-and-mouth disease virus: a bioinformatics quality assessment
Source: BMC Genomics. 2006 May 18;7:117. doi: 10.1186/1471-2164-7-117 (PMC1481559; doi:10.1186/1471-2164-7-117)
Supplement: Additional File 1 — They are obtained using the Agilent and Scan Array Express (Perkin Elmer Life Sciences) analysis software for reading and quantifying the hybridization images. [file 1471-2164-7-117-S1.zip › II-23-RGN-1-6V.csv]

BEGIN HEADER
PerkinElmer Life Sciences.
ScanArrayCSVFileFormat	2.00
ScanArray Express	2.00
Number_of_Columns	26
END HEADER
BEGIN GENERAL INFO
DateTime	2005/01/31 11:41
GalFile	D:\303\AFTOCHIP\AFTOCHIP 2.1\ARCHIVO GAL AFTOCHIP 2.1.gal
Scanner	Model: Serial No.:
User Name	303
Computer Name
Protocol	Easy Quant
Quantitation Method	Adaptive Circle
Quality Confidence Calculation	SignalToNoise
User comments
Image Origin	0	0
Temperature	0
Laser Powers	0
Laser On Time	0
PMT Voltages	0
END GENERAL INFO
BEGIN QUANTITATION PARAMETERS
Min Percentile	50
Max Percentile	200
END QUANTITATION PARAMETERS
BEGIN QUALITY MEASUREMENTS
Min Signal To Noise	3
END QUALITY MEASUREMENTS
BEGIN ARRAY PATTERN INFO
Units	�m
Array Rows	1
Array Columns	1
Spot Rows	4
Spot Columns	24
Array Row Spacing	4500.000000
Array Column Spacing	4500.000000
Spot Row Spacing	249.000000
Spot Column Spacing	250.000000
Spot Diameter	150
Interstitial	0
Spots Per Array	96
Total Spots	96
END ARRAY PATTERN INFO
BEGIN IMAGE INFO
ImageID	Channel	Image	Fluorophore	Barcode	Units	X Units Per Pixel	Y Units Per Pixel	X Offset	Y Offset	Status
-1	CH1	D:\303\AFTOCHIP\AFTOCHIP 2.1\Vero\6� Vero\Im�genes scaner\23 RGN 0,1pm 56�C_SLOT01_S01.tif	Alexa 647	Unknown	�m	10.000000	10.000000	0.000000	0.000000	Control Image
END IMAGE INFO
BEGIN NORMALIZATION INFO
Normalization Method	LOWESS
END NORMALIZATION INFO
BEGIN DATA
Index	Array Row	Array Column	Spot Row	Spot Column	Name	ID	X	Y	Diameter	F Pixels	B Pixels	Footprint	Flags	Ch1 Median	Ch1 Mean	Ch1 SD	Ch1 B Median	Ch1 B Mean	Ch1 B SD	Ch1 % > B + 1 SD	Ch1 % > B + 2 SD	Ch1 F % Sat.	Ch1 Median - B	Ch1 Mean - B	Ch1 SignalNoiseRatio
1	1	1	1	1	CIF	CIF	2877	26670	106	72	362	12	3	529	512	120.39	188	189	14.29	98.6	97.2	0.0	341	324	37.03
2	1	1	1	2	CIF	CIF	3128	26675	110	78	273	17	3	497	473	86.38	186	185	11.35	100.0	100.0	0.0	311	287	43.78
3	1	1	1	3	S139WT	S139WT	3370	26680	150	149	230	19	1	191	193	14.37	186	187	10.39	41.6	19.5	0.0	5	7	18.39
4	1	1	1	4	S139WT	S139WT	3620	26660	150	149	230	1	1	189	190	12.96	187	196	113.17	0.0	0.0	0.0	2	3	1.67
5	1	1	1	5	G139	G139	3870	26660	150	149	230	1	1	188	187	11.31	186	187	10.92	22.1	3.4	0.0	2	1	17.21
6	1	1	1	6	G139	G139	4120	26660	150	149	230	1	1	190	190	11.23	187	186	11.62	23.5	3.4	0.0	3	3	16.35
7	1	1	1	7	G139t	G139t	4370	26660	150	149	230	1	1	189	191	11.70	186	188	17.71	14.8	0.7	0.0	3	5	10.67
8	1	1	1	8	G139t	G139t	4620	26660	150	149	230	1	1	190	191	10.48	186	187	11.23	26.8	6.0	0.0	4	5	16.91
9	1	1	1	9	G139c	G139c	4870	26660	150	149	230	1	1	191	191	11.65	189	190	10.46	22.8	6.7	0.0	2	2	18.26
10	1	1	1	10	G139c	G139c	5120	26660	150	149	230	1	1	190	190	11.77	188	189	11.70	18.8	2.7	0.0	2	2	16.23
11	1	1	1	11	I139	I139	5370	26660	150	149	230	1	1	192	194	13.68	190	190	11.40	27.5	8.1	0.0	2	4	16.85
12	1	1	1	12	I139	I139	5620	26660	150	149	230	1	1	193	193	11.03	190	191	12.88	17.4	3.4	0.0	3	3	14.98
13	1	1	1	13	N139	N139	5870	26660	150	149	230	1	1	196	197	13.53	190	190	12.00	35.6	9.4	0.0	6	7	16.33
14	1	1	1	14	N139	N139	6120	26655	98	60	341	5	3	197	198	12.91	189	189	11.10	38.3	16.7	0.0	8	9	17.75
15	1	1	1	15	T139	T139	6370	26660	150	149	230	1	1	194	195	11.27	190	190	11.41	28.9	6.0	0.0	4	5	17.01
16	1	1	1	16	T139	T139	6607	26660	150	154	230	11	3	198	198	14.22	190	190	10.97	40.9	17.5	0.0	8	8	18.05
17	1	1	1	17	RGD-WT1	RGD-WT1	6862	26666	128	111	294	8	3	255	251	36.68	189	190	12.05	86.5	80.2	0.0	66	62	21.16
18	1	1	1	18	RGD-WT1	RGD-WT1	7125	26645	120	88	273	16	3	284	280	29.53	190	190	13.16	98.9	98.9	0.0	94	90	21.58
19	1	1	1	19	RRD	RRD	7360	26660	150	149	230	8	1	193	194	15.09	188	189	13.16	24.2	6.0	0.0	5	6	14.67
20	1	1	1	20	RRD	RRD	7620	26670	150	149	230	9	1	190	191	12.23	193	193	13.16	13.4	1.3	0.0	-2	-1	14.44
21	1	1	1	21	RRDt	RRDt	7870	26660	150	149	230	1	1	191	191	11.20	192	193	11.12	12.1	3.4	0.0	0	0	17.18
22	1	1	1	22	RRDt	RRDt	8120	26660	150	149	230	1	1	194	195	10.57	189	190	11.56	30.2	5.4	0.0	5	6	16.78
23	1	1	1	23	RRDc	RRDc	8370	26660	150	149	230	1	1	191	192	10.79	193	193	11.94	13.4	1.3	0.0	-1	0	16.00
24	1	1	1	24	RRDc	RRDc	8620	26660	150	149	230	1	1	192	194	13.38	193	193	11.83	16.8	2.7	0.0	0	1	16.23
25	1	1	2	1	RED	RED	2870	26920	150	149	230	10	1	186	187	11.07	186	186	10.68	19.5	3.4	0.0	0	1	17.42
26	1	1	2	2	RED	RED	3120	26920	150	149	230	10	1	186	186	11.90	186	187	11.33	14.8	2.7	0.0	0	0	16.41
27	1	1	2	3	REDt	REDt	3370	26910	150	149	230	1	1	187	187	10.68	186	186	11.11	16.8	2.0	0.0	1	1	16.83
28	1	1	2	4	REDt	REDt	3620	26910	150	149	230	1	1	187	186	11.06	185	184	11.19	13.4	2.7	0.0	2	1	16.71
29	1	1	2	5	REDc	REDc	3870	26910	150	149	230	1	1	185	186	12.26	185	185	10.81	21.5	6.7	0.0	0	1	17.11
30	1	1	2	6	REDc	REDc	4120	26910	150	149	230	1	1	185	186	11.51	186	185	11.59	15.4	2.7	0.0	0	0	15.96
31	1	1	2	7	REG	REG	4360	26910	150	149	230	8	1	186	188	16.70	186	189	27.85	2.0	0.7	0.0	0	2	6.68
32	1	1	2	8	REG	REG	4620	26910	150	149	230	1	1	186	186	11.16	187	187	11.77	13.4	1.3	0.0	0	0	15.81
33	1	1	2	9	REGat	REGat	4870	26910	150	149	230	1	1	188	189	16.49	188	189	11.75	15.4	3.4	0.0	0	1	16.00
34	1	1	2	10	REGat	REGat	5120	26910	150	149	230	1	1	190	190	12.10	188	188	11.13	19.5	4.7	0.0	2	2	17.08
35	1	1	2	11	REGac	REGac	5370	26910	150	149	230	1	1	190	190	12.07	189	189	12.03	17.4	2.0	0.0	1	1	15.79
36	1	1	2	12	REGac	REGac	5620	26910	150	149	230	1	1	189	189	12.51	191	190	11.69	16.1	2.0	0.0	-1	-1	16.17
37	1	1	2	13	REGgg	REGgg	5865	26905	156	164	209	6	3	198	198	12.88	188	188	11.33	45.7	15.9	0.0	10	10	17.48
38	1	1	2	14	REGgg	REGgg	6125	26905	120	88	273	8	3	201	201	11.85	189	190	11.30	52.3	21.6	0.0	12	12	17.79
39	1	1	2	15	REGtg	REGtg	6370	26910	150	149	230	1	1	190	189	10.81	189	190	11.82	12.1	2.7	0.0	1	0	16.07
40	1	1	2	16	REGtg	REGtg	6620	26910	150	149	230	1	1	190	190	11.90	190	190	10.80	18.1	4.7	0.0	0	0	17.59
41	1	1	2	17	REGcg	REGcg	6850	26900	150	149	230	20	1	189	190	13.13	191	190	11.51	13.4	2.0	0.0	-1	0	16.42
42	1	1	2	18	REGcg	REGcg	7110	26910	150	149	230	8	1	191	192	11.95	189	191	19.92	8.1	0.0	0.0	2	3	9.59
43	1	1	2	19	D143N (RGN)	D143N (RGN)	7360	26915	90	48	341	10	3	324	336	70.59	191	191	11.83	95.8	89.6	0.0	133	145	27.39
44	1	1	2	20	D143N (RGN)	D143N (RGN)	7622	26925	98	58	341	15	3	468	457	161.79	192	193	13.27	91.4	86.2	0.0	276	265	35.26
45	1	1	2	21	D143N (RGN)t	D143N (RGN)t	7870	26920	150	149	230	10	1	196	197	14.17	191	192	11.67	22.1	6.7	0.0	5	6	16.79
46	1	1	2	22	D143N (RGN)t	D143N (RGN)t	8120	26910	150	149	230	1	1	196	196	13.82	191	192	12.61	29.5	9.4	0.0	5	5	15.54
47	1	1	2	23	D143N (RGN)c	D143N (RGN)c	8370	26910	150	149	230	1	1	194	198	33.34	191	191	11.41	22.8	8.7	0.0	3	7	17.00
48	1	1	2	24	D143N (RGN)c	D143N (RGN)c	8620	26910	150	149	230	1	1	191	191	11.06	189	192	24.63	4.0	0.0	0.0	2	2	7.75
49	1	1	3	1	D143V (RGV)	D143V (RGV)	2850	27160	150	149	230	18	1	187	188	10.38	187	187	10.96	18.1	2.0	0.0	0	1	17.06
50	1	1	3	2	D143V (RGV)	D143V (RGV)	3110	27160	150	149	230	8	1	192	191	12.03	185	185	11.77	29.5	6.7	0.0	7	6	16.31
51	1	1	3	3	RGE-1 (GAA)	RGE-1 (GAA)	3370	27160	150	149	230	2	1	187	188	10.39	185	186	11.05	21.5	4.0	0.0	2	3	16.92
52	1	1	3	4	RGE-1 (GAA)	RGE-1 (GAA)	3620	27160	150	149	230	2	1	188	189	10.88	187	186	11.37	18.1	5.4	0.0	1	2	16.53
53	1	1	3	5	RGEc	RGEc	3870	27160	150	149	230	2	1	188	187	10.74	187	188	11.47	14.8	2.0	0.0	1	0	16.39
54	1	1	3	6	RGEc	RGEc	4110	27160	150	149	230	8	1	186	186	10.88	188	188	11.37	10.1	2.0	0.0	-1	-1	16.36
55	1	1	3	7	L144WT	L144WT	4355	27168	120	94	294	16	3	253	255	37.52	187	187	11.39	90.4	89.4	0.0	66	68	22.21
56	1	1	3	8	L144WT	L144WT	4610	27150	120	97	294	12	3	240	241	25.23	185	186	16.46	93.8	81.4	0.0	55	56	14.58
57	1	1	3	9	L144g	L144g	4870	27160	150	149	230	2	1	188	188	12.20	187	188	11.38	24.2	2.7	0.0	1	1	16.51
58	1	1	3	10	L144g	L144g	5120	27160	150	149	230	2	1	189	188	11.03	187	188	10.98	16.8	4.0	0.0	2	1	17.21
59	1	1	3	11	L144a	L144a	5370	27160	150	149	230	2	1	190	191	12.13	191	191	11.26	18.1	4.0	0.0	0	0	16.87
60	1	1	3	12	L144a	L144a	5620	27160	150	149	230	2	1	193	193	11.99	190	191	11.10	22.8	6.0	0.0	3	3	17.39
61	1	1	3	13	V144	V144	5870	27155	110	78	273	3	3	214	214	13.33	189	188	12.22	83.3	52.6	0.0	25	25	17.51
62	1	1	3	14	V144	V144	6120	27160	150	149	230	2	1	199	197	12.90	189	190	10.99	46.3	14.8	0.0	10	8	18.11
63	1	1	3	15	S144	S144	6370	27160	150	149	230	2	1	189	190	11.03	189	190	12.08	14.1	0.7	0.0	0	1	15.64
64	1	1	3	16	S144	S144	6610	27150	150	149	230	12	1	193	192	12.35	189	189	11.43	26.2	2.7	0.0	4	3	16.88
65	1	1	3	17	H146WT	H146WT	6856	27138	90	50	362	24	3	237	239	34.87	191	191	12.35	88.0	72.0	0.0	46	48	19.18
66	1	1	3	18	H146WT	H146WT	7095	27155	98	60	341	24	3	246	247	34.14	190	189	10.80	90.0	85.0	0.0	56	57	22.78
67	1	1	3	19	R146	R146	7350	27170	150	149	230	21	1	192	193	12.18	189	189	11.25	27.5	6.7	0.0	3	4	17.06
68	1	1	3	20	R146	R146	7620	27170	150	149	230	11	1	189	190	12.39	190	191	11.96	22.8	1.3	0.0	0	0	15.81
69	1	1	3	21	L146=H146t	L146=H146t	7870	27160	150	149	230	2	1	189	190	11.25	191	191	12.09	11.4	0.7	0.0	-1	0	15.63
70	1	1	3	22	L146=H146t	L146=H146t	8120	27160	150	149	230	2	1	192	193	11.29	193	193	12.35	12.1	0.7	0.0	0	0	15.55
71	1	1	3	23	P146	P146	8365	27155	120	88	273	5	3	197	495	819.48	191	191	12.03	38.6	28.4	0.0	6	304	16.38
72	1	1	3	24	P146	P146	8620	27150	150	149	230	8	1	193	192	11.61	190	191	11.98	25.5	4.0	0.0	3	2	16.11
73	1	1	4	1	L147WT	L147WT	2844	27404	128	112	294	24	3	280	270	39.56	188	187	11.35	96.4	90.2	0.0	92	82	24.67
74	1	1	4	2	L147WT	L147WT	3112	27413	120	96	294	8	3	268	267	35.28	186	186	12.02	99.0	95.8	0.0	82	81	22.29
75	1	1	4	3	P147	P147	3370	27410	150	149	230	2	1	190	190	11.67	184	185	11.20	27.5	11.4	0.0	6	6	16.96
76	1	1	4	4	P147	P147	3630	27410	150	149	230	11	1	186	187	11.71	187	187	12.02	14.8	2.7	0.0	0	0	15.47
77	1	1	4	5	P147a	P147a	3880	27410	150	149	230	11	1	187	189	11.63	186	186	11.15	18.1	5.4	0.0	1	3	16.76
78	1	1	4	6	P147a	P147a	4130	27410	150	149	230	11	1	188	189	11.62	188	188	12.02	14.8	2.0	0.0	0	1	15.64
79	1	1	4	7	Oligo HIV Y115	Oligo HIV Y115	4370	27410	150	149	230	2	1	188	188	10.35	189	188	11.42	13.4	1.3	0.0	0	0	16.47
80	1	1	4	8	Oligo HIV Y115	Oligo HIV Y115	4630	27410	150	149	230	11	1	188	188	11.06	188	188	11.33	13.4	2.0	0.0	0	0	16.59
81	1	1	4	9	Oligo HIV M184a	Oligo HIV M184a	4880	27410	150	149	230	11	1	190	189	11.64	188	188	11.84	14.1	3.4	0.0	2	1	16.05
82	1	1	4	10	Oligo HIV M184a	Oligo HIV M184a	5130	27410	150	149	230	11	1	191	191	9.44	189	189	11.29	18.8	0.7	0.0	2	2	16.91
83	1	1	4	11	C - (H2O+S.S.)	C - (H2O+S.S.)	5380	27410	150	149	230	11	1	191	192	12.38	191	192	14.09	14.8	1.3	0.0	0	1	13.56
84	1	1	4	12	C - (H2O+S.S.)	C - (H2O+S.S.)	5630	27410	150	149	230	11	1	191	192	11.61	190	190	13.85	18.8	2.0	0.0	1	2	13.80
85	1	1	4	13	C - (H2O+S.S.)	C - (H2O+S.S.)	5880	27410	150	149	230	11	1	190	189	12.24	188	190	10.84	20.8	6.0	0.0	2	1	17.52
86	1	1	4	14	C - (H2O+S.S.)	C - (H2O+S.S.)	6130	27410	150	149	230	11	1	188	188	10.56	187	187	11.14	19.5	3.4	0.0	1	1	16.87
87	1	1	4	15	C - (H2O+S.S.)	C - (H2O+S.S.)	6380	27410	150	149	230	11	1	189	190	11.94	190	191	11.99	16.8	2.7	0.0	0	0	15.76
88	1	1	4	16	C - (H2O+S.S.)	C - (H2O+S.S.)	6630	27410	150	149	230	11	1	189	189	13.46	188	189	11.94	20.8	6.7	0.0	1	1	15.83
89	1	1	4	17	C - (H2O+S.S.)	C - (H2O+S.S.)	6860	27400	150	149	230	11	1	190	191	11.42	189	190	11.95	20.8	4.0	0.0	1	2	15.89
90	1	1	4	18	C - (H2O+S.S.)	C - (H2O+S.S.)	7120	27410	150	149	230	2	1	190	190	12.49	189	191	23.29	2.7	0.0	0.0	1	1	8.16
91	1	1	4	19	C - (H2O+S.S.)	C - (H2O+S.S.)	7380	27410	150	149	230	11	1	189	190	11.48	190	190	11.89	14.1	2.0	0.0	0	0	15.90
92	1	1	4	20	C - (H2O+S.S.)	C - (H2O+S.S.)	7630	27410	150	149	230	11	1	190	191	14.42	190	190	11.87	16.8	4.7	0.0	0	1	16.01
93	1	1	4	21	C - (H2O+S.S.)	C - (H2O+S.S.)	7880	27410	150	149	230	11	1	194	196	17.34	192	192	13.25	24.8	10.1	0.0	2	4	14.64
94	1	1	4	22	C - (H2O+S.S.)	C - (H2O+S.S.)	8130	27400	150	149	230	13	1	192	192	11.80	192	193	17.69	4.0	1.3	0.0	0	0	10.85
95	1	1	4	23	CIF	CIF	8359	27399	176	217	230	13	3	261	367	203.81	191	193	11.27	89.4	81.6	0.0	70	176	23.17
96	1	1	4	24	CIF	CIF	8617	27394	176	214	230	14	3	243	327	165.33	190	191	12.40	80.8	69.2	0.0	53	137	19.60
END DATA
