# Supplementary material for: Microarray-based identification of antigenic variants of foot-and-mouth disease virus: a bioinformatics quality assessment
Source: BMC Genomics. 2006 May 18;7:117. doi: 10.1186/1471-2164-7-117 (PMC1481559; doi:10.1186/1471-2164-7-117)
Supplement: Additional File 1 — They are obtained using the Agilent and Scan Array Express (Perkin Elmer Life Sciences) analysis software for reading and quantifying the hybridization images. [file 1471-2164-7-117-S1.zip › II-23-RGN-2-6V.csv]

BEGIN HEADER
PerkinElmer Life Sciences.
ScanArrayCSVFileFormat	2.00
ScanArray Express	2.00
Number_of_Columns	26
END HEADER
BEGIN GENERAL INFO
DateTime	2005/01/31 11:50
GalFile	D:\303\AFTOCHIP\AFTOCHIP 2.1\ARCHIVO GAL AFTOCHIP 2.1.gal
Scanner	Model: Serial No.:
User Name	303
Computer Name
Protocol	Easy Quant
Quantitation Method	Adaptive Circle
Quality Confidence Calculation	SignalToNoise
User comments
Image Origin	0	0
Temperature	0
Laser Powers	0
Laser On Time	0
PMT Voltages	0
END GENERAL INFO
BEGIN QUANTITATION PARAMETERS
Min Percentile	50
Max Percentile	200
END QUANTITATION PARAMETERS
BEGIN QUALITY MEASUREMENTS
Min Signal To Noise	3
END QUALITY MEASUREMENTS
BEGIN ARRAY PATTERN INFO
Units	�m
Array Rows	1
Array Columns	1
Spot Rows	4
Spot Columns	24
Array Row Spacing	4500.000000
Array Column Spacing	4500.000000
Spot Row Spacing	249.000000
Spot Column Spacing	250.000000
Spot Diameter	150
Interstitial	0
Spots Per Array	96
Total Spots	96
END ARRAY PATTERN INFO
BEGIN IMAGE INFO
ImageID	Channel	Image	Fluorophore	Barcode	Units	X Units Per Pixel	Y Units Per Pixel	X Offset	Y Offset	Status
-1	CH1	D:\303\AFTOCHIP\AFTOCHIP 2.1\Vero\6� Vero\Im�genes scaner\23 RGN 0,1pm 56�C_SLOT01_S01.tif	Alexa 647	Unknown	�m	10.000000	10.000000	0.000000	0.000000	Control Image
END IMAGE INFO
BEGIN NORMALIZATION INFO
Normalization Method	LOWESS
END NORMALIZATION INFO
BEGIN DATA
Index	Array Row	Array Column	Spot Row	Spot Column	Name	ID	X	Y	Diameter	F Pixels	B Pixels	Footprint	Flags	Ch1 Median	Ch1 Mean	Ch1 SD	Ch1 B Median	Ch1 B Mean	Ch1 B SD	Ch1 % > B + 1 SD	Ch1 % > B + 2 SD	Ch1 F % Sat.	Ch1 Median - B	Ch1 Mean - B	Ch1 SignalNoiseRatio
1	1	1	1	1	CIF	CIF	11863	26757	162	179	230	803	3	289	471	286.32	193	194	10.51	95.5	88.8	0.0	96	278	27.50
2	1	1	1	2	CIF	CIF	12113	26759	168	194	230	793	3	287	462	279.42	193	194	11.25	97.9	93.8	0.0	94	269	25.51
3	1	1	1	3	S139WT	S139WT	12330	27520	150	149	230	72	1	198	199	11.89	193	194	11.30	30.9	9.4	0.0	5	6	17.52
4	1	1	1	4	S139WT	S139WT	12650	27570	150	149	230	15	1	195	194	11.18	195	196	13.43	10.7	1.3	0.0	0	0	14.52
5	1	1	1	5	G139	G139	12900	27570	150	149	230	15	1	194	196	13.48	194	194	12.88	22.8	6.0	0.0	0	2	15.07
6	1	1	1	6	G139	G139	13150	27570	150	149	230	15	1	199	201	28.91	193	195	15.43	19.5	7.4	0.0	6	8	12.90
7	1	1	1	7	G139t	G139t	13400	27570	150	149	230	15	1	192	194	12.20	192	192	11.20	17.4	7.4	0.0	0	2	17.14
8	1	1	1	8	G139t	G139t	13650	27570	150	149	230	15	1	192	194	14.68	196	195	11.55	9.4	2.0	0.0	-3	-1	16.62
9	1	1	1	9	G139c	G139c	13900	27570	150	149	230	15	1	197	198	19.73	193	195	21.54	8.7	3.4	0.0	4	5	9.15
10	1	1	1	10	G139c	G139c	14150	27570	150	149	230	15	1	197	203	26.80	195	208	95.34	2.0	0.0	0.0	2	8	2.07
11	1	1	1	11	I139	I139	14400	27570	150	149	230	15	1	196	200	21.98	195	201	44.76	4.0	2.7	0.0	1	5	4.38
12	1	1	1	12	I139	I139	14650	27570	150	149	230	15	1	194	194	13.00	195	197	19.30	5.4	1.3	0.0	0	0	10.05
13	1	1	1	13	N139	N139	14900	27570	150	149	230	15	1	192	193	12.43	193	195	15.67	10.7	1.3	0.0	0	0	12.25
14	1	1	1	14	N139	N139	15150	27570	150	149	230	15	1	198	318	497.76	195	195	19.30	22.1	14.8	0.0	3	123	10.26
15	1	1	1	15	T139	T139	15400	27570	150	149	230	15	1	193	194	12.10	194	194	12.44	13.4	2.0	0.0	0	0	15.51
16	1	1	1	16	T139	T139	15650	27570	150	149	230	15	1	192	192	11.37	193	194	12.59	8.7	1.3	0.0	0	0	15.25
17	1	1	1	17	RGD-WT1	RGD-WT1	15840	26758	128	108	294	752	3	322	310	46.71	193	193	12.59	100.0	94.4	0.0	129	117	25.58
18	1	1	1	18	RGD-WT1	RGD-WT1	16100	26759	134	121	294	742	3	328	320	63.27	193	224	385.37	0.0	0.0	0.0	135	127	0.85
19	1	1	1	19	RRD	RRD	16400	27570	150	149	230	15	1	195	196	11.78	195	195	13.67	12.1	4.0	0.0	0	1	14.27
20	1	1	1	20	RRD	RRD	16650	27570	150	149	230	15	1	194	195	15.19	197	199	25.81	2.7	1.3	0.0	-2	-1	7.52
21	1	1	1	21	RRDt	RRDt	16900	27570	150	149	230	15	1	196	196	12.17	194	195	12.72	20.1	2.0	0.0	2	2	15.41
22	1	1	1	22	RRDt	RRDt	17120	27550	150	149	230	23	1	195	196	12.85	194	196	16.82	11.4	0.7	0.0	1	2	11.59
23	1	1	1	23	RRDc	RRDc	17363	27662	100	64	362	193	1	195	195	10.59	199	310	340.92	0.0	0.0	0.0	-3	-3	0.57
24	1	1	1	24	RRDc	RRDc	17624	27659	92	53	362	188	1	195	196	12.99	198	286	311.60	0.0	0.0	0.0	-2	-1	0.63
25	1	1	2	1	RED	RED	11820	27770	150	149	230	79	1	192	199	53.15	191	194	12.02	18.8	6.7	0.0	1	8	15.97
26	1	1	2	2	RED	RED	12110	27790	150	149	230	36	1	191	191	11.37	194	193	12.62	8.1	0.7	0.0	-2	-2	15.13
27	1	1	2	3	REDt	REDt	12390	27820	150	149	230	6	1	195	195	10.63	193	194	12.23	16.1	2.0	0.0	2	2	15.94
28	1	1	2	4	REDt	REDt	12640	27820	150	149	230	6	1	195	195	14.33	194	195	11.81	21.5	6.0	0.0	1	1	16.51
29	1	1	2	5	REDc	REDc	12890	27820	150	149	230	6	1	193	194	12.20	195	194	11.56	16.1	0.7	0.0	-1	0	16.69
30	1	1	2	6	REDc	REDc	13140	27820	150	149	230	6	1	197	202	34.12	194	196	17.73	14.1	4.0	0.0	3	8	11.11
31	1	1	2	7	REG	REG	13390	27820	150	149	230	6	1	197	197	12.33	193	194	11.08	27.5	6.0	0.0	4	4	17.78
32	1	1	2	8	REG	REG	13640	27820	150	149	230	6	1	195	200	32.57	193	194	11.18	22.8	10.7	0.0	2	7	17.44
33	1	1	2	9	REGat	REGat	13890	27820	150	149	230	6	1	198	212	128.30	197	207	100.65	2.0	2.0	0.0	1	15	1.97
34	1	1	2	10	REGat	REGat	14140	27820	150	149	230	6	1	194	194	13.11	196	208	101.79	0.0	0.0	0.0	-1	-1	1.91
35	1	1	2	11	REGac	REGac	14390	27820	150	149	230	6	1	196	200	22.47	198	202	41.73	4.0	1.3	0.0	-1	2	4.70
36	1	1	2	12	REGac	REGac	14640	27820	150	149	230	6	1	195	197	23.47	197	199	30.16	3.4	2.0	0.0	-1	0	6.47
37	1	1	2	13	REGgg	REGgg	14890	27820	150	149	230	6	1	196	198	18.35	194	195	13.78	21.5	6.7	0.0	2	4	14.22
38	1	1	2	14	REGgg	REGgg	15140	27820	150	149	230	6	1	196	234	342.05	196	217	232.07	2.7	2.0	0.0	0	38	0.84
39	1	1	2	15	REGtg	REGtg	15390	27820	150	149	230	6	1	193	200	48.32	195	214	231.07	1.3	0.7	0.0	-1	5	0.84
40	1	1	2	16	REGtg	REGtg	15640	27820	150	149	230	6	1	195	200	29.82	193	194	13.21	20.8	6.7	0.0	2	7	14.76
41	1	1	2	17	REGcg	REGcg	15890	27820	150	149	230	6	1	195	195	12.66	196	196	12.84	18.1	1.3	0.0	0	0	15.19
42	1	1	2	18	REGcg	REGcg	16140	27820	150	149	230	6	1	194	194	11.38	195	195	11.61	10.7	2.0	0.0	0	0	16.71
43	1	1	2	19	D143N (RGN)	D143N (RGN)	16320	26998	106	70	362	746	3	522	507	141.58	195	196	12.32	98.6	97.1	0.0	327	312	42.37
44	1	1	2	20	D143N (RGN)	D143N (RGN)	16597	27033	98	62	362	701	3	446	411	110.09	197	197	11.45	95.2	91.9	0.0	249	214	38.94
45	1	1	2	21	D143N (RGN)t	D143N (RGN)t	16890	27820	150	149	230	6	1	195	198	12.05	193	195	11.91	30.9	6.0	0.0	2	5	16.38
46	1	1	2	22	D143N (RGN)t	D143N (RGN)t	17140	27820	150	149	230	6	1	196	197	12.46	196	196	12.95	17.4	2.7	0.0	0	1	15.14
47	1	1	2	23	D143N (RGN)c	D143N (RGN)c	17360	27800	150	149	230	29	1	196	196	12.80	194	195	12.91	20.1	6.0	0.0	2	2	15.18
48	1	1	2	24	D143N (RGN)c	D143N (RGN)c	17640	27820	150	149	230	6	1	195	195	12.19	194	194	12.19	19.5	2.0	0.0	1	1	16.00
49	1	1	3	1	D143V (RGV)	D143V (RGV)	11890	28070	150	149	230	6	1	192	193	17.97	194	194	12.41	12.8	2.7	0.0	-1	0	15.47
50	1	1	3	2	D143V (RGV)	D143V (RGV)	12140	28070	150	149	230	6	1	193	192	12.81	193	195	19.73	4.0	0.0	0.0	0	0	9.78
51	1	1	3	3	RGE-1 (GAA)	RGE-1 (GAA)	12390	28070	150	149	230	6	1	190	192	11.19	194	195	12.10	12.8	1.3	0.0	-3	-1	15.71
52	1	1	3	4	RGE-1 (GAA)	RGE-1 (GAA)	12640	28070	150	149	230	6	1	197	197	11.18	196	201	51.16	0.0	0.0	0.0	1	1	3.85
53	1	1	3	5	RGEc	RGEc	12890	28070	150	149	230	6	1	195	195	12.36	195	195	12.38	16.8	4.0	0.0	0	0	15.76
54	1	1	3	6	RGEc	RGEc	13140	28070	150	149	230	6	1	192	192	13.32	194	194	11.54	13.4	2.7	0.0	-1	-1	16.63
55	1	1	3	7	L144WT	L144WT	13331	27241	134	123	294	785	3	336	322	87.04	194	195	11.22	86.2	78.9	0.0	142	128	29.94
56	1	1	3	8	L144WT	L144WT	13577	27258	120	96	294	760	3	291	287	51.05	192	192	11.97	91.7	84.4	0.0	99	95	24.31
57	1	1	3	9	L144g	L144g	13890	28070	150	149	230	6	1	194	195	17.78	193	195	12.89	18.1	3.4	0.0	1	2	15.05
58	1	1	3	10	L144g	L144g	14140	28070	150	149	230	6	1	196	198	15.25	194	194	12.46	25.5	9.4	0.0	2	4	15.73
59	1	1	3	11	L144a	L144a	14390	28070	150	149	230	6	1	196	205	66.02	196	211	135.43	2.0	1.3	0.0	0	9	1.45
60	1	1	3	12	L144a	L144a	14640	28070	150	149	230	6	1	196	197	17.81	196	197	18.76	6.0	1.3	0.0	0	1	10.45
61	1	1	3	13	V144	V144	14890	28070	150	149	230	6	1	198	202	26.05	195	199	19.88	16.1	5.4	0.0	3	7	9.96
62	1	1	3	14	V144	V144	15140	28070	150	149	230	6	1	194	198	14.97	197	202	38.29	2.7	0.0	0.0	-2	1	5.07
63	1	1	3	15	S144	S144	15390	28070	150	149	230	6	1	199	206	32.08	198	200	16.34	17.4	7.4	0.0	1	8	12.18
64	1	1	3	16	S144	S144	15640	28070	150	149	230	6	1	198	199	19.13	197	203	38.56	2.7	1.3	0.0	1	2	5.14
65	1	1	3	17	H146WT	H146WT	15844	27265	92	52	341	710	3	296	287	65.77	194	195	16.21	78.8	73.1	0.0	102	93	18.27
66	1	1	3	18	H146WT	H146WT	16083	27252	92	52	362	715	3	282	285	50.84	195	195	11.73	92.3	88.5	0.0	87	90	24.05
67	1	1	3	19	R146	R146	16390	28070	150	149	230	6	1	197	197	11.99	196	197	11.22	16.8	2.7	0.0	1	1	17.57
68	1	1	3	20	R146	R146	16640	28070	150	149	230	6	1	195	194	12.15	195	196	11.73	13.4	4.7	0.0	0	0	16.63
69	1	1	3	21	L146=H146t	L146=H146t	16890	28070	150	149	230	6	1	195	195	9.79	194	194	11.71	14.8	0.0	0.0	1	1	16.65
70	1	1	3	22	L146=H146t	L146=H146t	17140	28070	150	149	230	6	1	192	193	10.88	195	195	11.54	10.7	2.0	0.0	-2	-1	16.64
71	1	1	3	23	P146	P146	17390	28070	150	149	230	6	1	195	194	11.75	193	193	11.48	21.5	3.4	0.0	2	1	16.99
72	1	1	3	24	P146	P146	17640	28070	150	149	230	6	1	194	194	11.53	194	194	11.26	18.1	4.0	0.0	0	0	17.23
73	1	1	4	1	L147WT	L147WT	11846	27515	106	74	341	776	3	333	324	96.38	192	193	11.92	89.2	79.7	0.0	141	132	27.92
74	1	1	4	2	L147WT	L147WT	12102	27515	92	54	341	767	3	348	329	69.86	196	195	11.15	90.7	87.0	0.0	152	133	31.20
75	1	1	4	3	P147	P147	12380	28320	150	149	230	7	1	195	195	11.59	195	196	12.16	12.8	1.3	0.0	0	0	16.04
76	1	1	4	4	P147	P147	12630	28320	150	149	230	7	1	194	196	22.11	195	197	14.14	10.7	2.0	0.0	0	1	13.72
77	1	1	4	5	P147a	P147a	12880	28320	150	149	230	7	1	196	196	11.89	192	193	10.84	28.9	6.0	0.0	4	4	18.08
78	1	1	4	6	P147a	P147a	13130	28320	150	149	230	7	1	193	194	16.72	193	194	12.03	12.8	1.3	0.0	0	1	16.05
79	1	1	4	7	Oligo HIV Y115	Oligo HIV Y115	13380	28320	150	149	230	7	1	194	200	37.50	194	195	14.32	14.1	4.0	0.0	0	6	13.54
80	1	1	4	8	Oligo HIV Y115	Oligo HIV Y115	13529	28325	110	80	273	119	1	191	192	12.33	197	1387	6256.56	0.0	0.0	0.0	-5	-4	0.03
81	1	1	4	9	Oligo HIV M184a	Oligo HIV M184a	13880	28320	150	149	230	7	1	195	196	11.70	195	195	18.87	7.4	0.0	0.0	0	1	10.33
82	1	1	4	10	Oligo HIV M184a	Oligo HIV M184a	14130	28320	150	149	230	7	1	197	198	13.45	195	195	14.62	18.1	3.4	0.0	2	3	13.47
83	1	1	4	11	C - (H2O+S.S.)	C - (H2O+S.S.)	14380	28320	150	149	230	7	1	196	195	11.11	195	195	12.79	13.4	0.7	0.0	1	0	15.33
84	1	1	4	12	C - (H2O+S.S.)	C - (H2O+S.S.)	14630	28320	150	149	230	7	1	197	198	15.39	196	197	16.91	13.4	4.0	0.0	1	2	11.65
85	1	1	4	13	C - (H2O+S.S.)	C - (H2O+S.S.)	14880	28320	150	149	230	7	1	191	193	13.57	196	197	15.55	8.7	2.0	0.0	-4	-2	12.29
86	1	1	4	14	C - (H2O+S.S.)	C - (H2O+S.S.)	15130	28320	150	149	230	7	1	194	194	11.73	196	197	11.88	12.1	2.7	0.0	-1	-1	16.33
87	1	1	4	15	C - (H2O+S.S.)	C - (H2O+S.S.)	15380	28320	150	149	230	7	1	196	198	20.77	196	198	14.13	11.4	2.7	0.0	0	2	13.87
88	1	1	4	16	C - (H2O+S.S.)	C - (H2O+S.S.)	15630	28320	150	149	230	7	1	196	196	11.88	197	202	31.88	1.3	0.0	0.0	0	0	6.15
89	1	1	4	17	C - (H2O+S.S.)	C - (H2O+S.S.)	15880	28320	150	149	230	7	1	198	202	27.89	196	203	46.93	2.7	0.7	0.0	2	6	4.22
90	1	1	4	18	C - (H2O+S.S.)	C - (H2O+S.S.)	16130	28320	150	149	230	7	1	195	196	13.18	194	199	25.45	4.7	0.0	0.0	1	2	7.66
91	1	1	4	19	C - (H2O+S.S.)	C - (H2O+S.S.)	16380	28320	150	149	230	7	1	192	192	11.01	195	196	13.13	7.4	0.0	0.0	-2	-2	14.62
92	1	1	4	20	C - (H2O+S.S.)	C - (H2O+S.S.)	16630	28320	150	149	230	7	1	192	191	11.18	195	195	10.75	10.1	2.0	0.0	-2	-3	17.85
93	1	1	4	21	C - (H2O+S.S.)	C - (H2O+S.S.)	16880	28320	150	149	230	7	1	197	195	11.79	196	197	17.14	6.0	0.0	0.0	1	0	11.49
94	1	1	4	22	C - (H2O+S.S.)	C - (H2O+S.S.)	17130	28320	150	149	230	7	1	194	196	16.87	194	203	122.61	0.7	0.0	0.0	0	2	1.58
95	1	1	4	23	CIF	CIF	17348	27509	162	181	230	700	3	358	603	461.74	195	195	15.21	93.4	88.4	0.0	163	408	23.54
96	1	1	4	24	CIF	CIF	17595	27511	170	198	230	690	3	360	636	502.84	196	197	15.70	94.4	89.4	0.0	164	440	22.93
END DATA
