# Supplementary material for: Microarray-based identification of antigenic variants of foot-and-mouth disease virus: a bioinformatics quality assessment
Source: BMC Genomics. 2006 May 18;7:117. doi: 10.1186/1471-2164-7-117 (PMC1481559; doi:10.1186/1471-2164-7-117)
Supplement: Additional File 1 — They are obtained using the Agilent and Scan Array Express (Perkin Elmer Life Sciences) analysis software for reading and quantifying the hybridization images. [file 1471-2164-7-117-S1.zip › II-24-RGV-1-6V.csv]

BEGIN HEADER
PerkinElmer Life Sciences.
ScanArrayCSVFileFormat	2.00
ScanArray Express	2.00
Number_of_Columns	26
END HEADER
BEGIN GENERAL INFO
DateTime	2005/01/31 11:57
GalFile	D:\303\AFTOCHIP\AFTOCHIP 2.1\ARCHIVO GAL AFTOCHIP 2.1.gal
Scanner	Model: Serial No.:
User Name	303
Computer Name
Protocol	Easy Quant
Quantitation Method	Adaptive Circle
Quality Confidence Calculation	SignalToNoise
User comments
Image Origin	0	0
Temperature	0
Laser Powers	0
Laser On Time	0
PMT Voltages	0
END GENERAL INFO
BEGIN QUANTITATION PARAMETERS
Min Percentile	50
Max Percentile	200
END QUANTITATION PARAMETERS
BEGIN QUALITY MEASUREMENTS
Min Signal To Noise	3
END QUALITY MEASUREMENTS
BEGIN ARRAY PATTERN INFO
Units	�m
Array Rows	1
Array Columns	1
Spot Rows	4
Spot Columns	24
Array Row Spacing	4500.000000
Array Column Spacing	4500.000000
Spot Row Spacing	249.000000
Spot Column Spacing	250.000000
Spot Diameter	150
Interstitial	0
Spots Per Array	96
Total Spots	96
END ARRAY PATTERN INFO
BEGIN IMAGE INFO
ImageID	Channel	Image	Fluorophore	Barcode	Units	X Units Per Pixel	Y Units Per Pixel	X Offset	Y Offset	Status
-1	CH1	D:\303\AFTOCHIP\AFTOCHIP 2.1\Vero\6� Vero\Im�genes scaner\24 RGV 0,1pm 56�C_SLOT02_S01.tif	Alexa 647	Unknown	�m	10.000000	10.000000	0.000000	0.000000	Control Image
END IMAGE INFO
BEGIN NORMALIZATION INFO
Normalization Method	LOWESS
END NORMALIZATION INFO
BEGIN DATA
Index	Array Row	Array Column	Spot Row	Spot Column	Name	ID	X	Y	Diameter	F Pixels	B Pixels	Footprint	Flags	Ch1 Median	Ch1 Mean	Ch1 SD	Ch1 B Median	Ch1 B Mean	Ch1 B SD	Ch1 % > B + 1 SD	Ch1 % > B + 2 SD	Ch1 F % Sat.	Ch1 Median - B	Ch1 Mean - B	Ch1 SignalNoiseRatio
1	1	1	1	1	CIF	CIF	2862	26655	120	94	273	481	3	420	419	130.62	188	189	11.53	97.9	93.6	0.0	232	231	36.42
2	1	1	1	2	CIF	CIF	3119	26657	120	95	294	474	3	415	403	138.71	186	187	10.98	97.9	88.4	0.0	229	217	37.79
3	1	1	1	3	S139WT	S139WT	3340	27140	150	149	230	11	1	187	187	12.19	189	189	10.85	16.8	2.0	0.0	-1	-1	17.24
4	1	1	1	4	S139WT	S139WT	3580	27140	150	149	230	21	1	189	189	11.92	190	190	13.97	10.1	0.7	0.0	0	0	13.53
5	1	1	1	5	G139	G139	3850	27140	150	149	230	2	1	188	189	10.92	187	187	11.53	16.8	4.0	0.0	1	2	16.30
6	1	1	1	6	G139	G139	4100	27140	150	149	230	2	1	188	189	12.05	186	187	15.70	14.8	1.3	0.0	2	3	11.98
7	1	1	1	7	G139t	G139t	4365	27627	120	90	294	511	1	189	190	11.04	189	189	11.10	14.4	2.2	0.0	0	1	17.02
8	1	1	1	8	G139t	G139t	4612	27630	120	95	294	514	1	189	189	11.62	187	189	11.34	16.8	6.3	0.0	2	2	16.66
9	1	1	1	9	G139c	G139c	4880	27140	150	149	230	28	1	187	188	9.95	188	189	11.06	16.1	1.3	0.0	0	0	16.91
10	1	1	1	10	G139c	G139c	5090	27140	150	149	230	11	1	188	187	11.13	187	188	10.56	16.1	2.0	0.0	1	0	17.81
11	1	1	1	11	I139	I139	5340	27140	150	149	230	11	1	189	190	11.43	187	189	10.97	26.2	6.0	0.0	2	3	17.23
12	1	1	1	12	I139	I139	5590	27140	150	149	230	11	1	191	191	13.00	188	188	11.42	24.8	4.0	0.0	3	3	16.73
13	1	1	1	13	N139	N139	5845	27140	120	96	294	7	3	202	202	16.27	187	188	11.76	56.3	27.1	0.0	15	15	17.18
14	1	1	1	14	N139	N139	6090	27140	150	149	230	11	1	193	195	15.79	187	188	12.33	31.5	13.4	0.0	6	8	15.66
15	1	1	1	15	T139	T139	6340	27140	150	149	230	11	1	188	189	15.66	186	186	10.99	23.5	8.1	0.0	2	3	17.10
16	1	1	1	16	T139	T139	6580	27140	150	149	230	21	1	187	187	12.88	180	181	12.09	34.2	7.4	0.0	7	7	15.47
17	1	1	1	17	RGD-WT1	RGD-WT1	6853	26642	100	64	362	453	3	227	227	22.77	201	202	14.31	68.8	40.6	0.0	26	26	15.86
18	1	1	1	18	RGD-WT1	RGD-WT1	7084	26641	156	167	230	444	3	205	209	28.57	197	199	17.73	35.3	13.8	0.0	8	12	11.56
19	1	1	1	19	RRD	RRD	7366	27636	120	92	294	551	1	186	185	11.50	180	181	10.41	28.3	10.9	0.0	6	5	17.86
20	1	1	1	20	RRD	RRD	7581	27646	110	79	294	561	1	187	186	11.66	187	187	10.75	17.7	1.3	0.0	0	0	17.40
21	1	1	1	21	RRDt	RRDt	7807	27625	100	62	341	541	1	192	191	12.31	188	188	10.98	29.0	3.2	0.0	4	3	17.48
22	1	1	1	22	RRDt	RRDt	8090	27627	100	65	362	542	1	187	187	9.26	188	189	12.32	4.6	1.5	0.0	0	0	15.17
23	1	1	1	23	RRDc	RRDc	8340	27140	150	149	230	11	1	193	194	17.60	189	188	11.60	26.2	8.1	0.0	4	5	16.64
24	1	1	1	24	RRDc	RRDc	8600	27140	150	149	230	2	1	189	191	17.58	188	188	11.84	23.5	6.0	0.0	1	3	15.96
25	1	1	2	1	RED	RED	2841	27629	170	201	230	256	1	188	189	10.50	188	188	11.45	16.9	2.5	0.0	0	1	16.42
26	1	1	2	2	RED	RED	3078	27664	130	114	294	289	1	189	188	9.92	188	189	11.22	14.0	0.9	0.0	1	0	16.84
27	1	1	2	3	REDt	REDt	3317	27884	110	80	294	518	1	188	190	11.47	187	188	11.72	22.5	5.0	0.0	1	3	16.04
28	1	1	2	4	REDt	REDt	3564	27887	110	80	294	523	1	188	189	11.94	189	367	2673.07	0.0	0.0	0.0	0	0	0.07
29	1	1	2	5	REDc	REDc	3855	27888	90	50	362	522	1	191	191	10.45	189	189	11.14	20.0	2.0	0.0	2	2	17.14
30	1	1	2	6	REDc	REDc	4098	27887	90	51	362	521	1	188	188	11.55	189	189	11.52	15.7	0.0	0.0	0	0	16.32
31	1	1	2	7	REG	REG	4370	27390	150	149	230	18	1	188	188	10.58	191	191	14.65	4.7	0.7	0.0	-2	-2	12.84
32	1	1	2	8	REG	REG	4620	27390	150	149	230	18	1	191	189	11.48	188	189	12.74	18.1	2.7	0.0	3	1	15.00
33	1	1	2	9	REGat	REGat	4850	27390	150	149	230	1	1	190	190	10.78	187	190	11.36	19.5	4.7	0.0	3	3	16.72
34	1	1	2	10	REGat	REGat	5100	27390	150	149	230	1	1	189	189	10.94	188	189	11.00	17.4	2.7	0.0	1	1	17.18
35	1	1	2	11	REGac	REGac	5350	27390	150	149	230	1	1	189	190	12.63	191	191	10.06	18.1	5.4	0.0	-1	0	18.79
36	1	1	2	12	REGac	REGac	5600	27390	150	149	230	1	1	189	189	12.47	188	188	11.42	17.4	4.7	0.0	1	1	16.55
37	1	1	2	13	REGgg	REGgg	5857	26899	128	107	294	460	3	252	248	38.96	186	187	12.02	88.8	81.3	0.0	66	62	20.96
38	1	1	2	14	REGgg	REGgg	6107	26900	128	108	294	454	3	247	250	45.53	187	188	12.20	88.0	81.5	0.0	60	63	20.24
39	1	1	2	15	REGtg	REGtg	6350	27390	150	149	230	1	1	181	182	11.12	185	185	11.74	8.7	1.3	0.0	-3	-2	15.42
40	1	1	2	16	REGtg	REGtg	6600	27390	150	149	230	1	1	170	170	11.40	171	170	14.04	9.4	0.7	0.0	0	0	12.11
41	1	1	2	17	REGcg	REGcg	6840	27390	150	149	230	11	1	150	151	9.71	153	153	12.76	9.4	0.0	0.0	-2	-1	11.75
42	1	1	2	18	REGcg	REGcg	7100	27390	150	149	230	1	1	166	167	10.64	168	168	15.17	6.7	0.7	0.0	-1	0	10.94
43	1	1	2	19	D143N (RGN)	D143N (RGN)	7360	27390	150	149	230	8	1	181	182	11.17	182	183	11.01	14.8	2.7	0.0	0	0	16.43
44	1	1	2	20	D143N (RGN)	D143N (RGN)	7610	27390	150	149	230	8	1	188	190	32.13	187	187	11.15	17.4	4.0	0.0	1	3	16.86
45	1	1	2	21	D143N (RGN)t	D143N (RGN)t	7840	27400	150	149	230	15	1	187	187	11.88	189	190	10.54	18.8	2.0	0.0	-1	-1	17.75
46	1	1	2	22	D143N (RGN)t	D143N (RGN)t	8100	27390	150	149	230	1	1	190	190	12.72	189	188	11.13	19.5	3.4	0.0	1	1	17.06
47	1	1	2	23	D143N (RGN)c	D143N (RGN)c	8361	27885	156	166	209	551	1	188	189	11.10	190	191	13.41	8.4	1.2	0.0	-1	0	14.02
48	1	1	2	24	D143N (RGN)c	D143N (RGN)c	8593	27876	110	80	294	542	1	188	188	10.25	189	188	11.98	12.5	1.3	0.0	0	0	15.70
49	1	1	3	1	D143V (RGV)	D143V (RGV)	2868	27135	134	120	273	489	3	671	638	284.01	188	189	11.16	93.3	92.5	0.0	483	450	60.12
50	1	1	3	2	D143V (RGV)	D143V (RGV)	3121	27144	126	106	294	475	3	625	583	216.52	188	191	15.35	94.3	90.6	0.0	437	395	40.71
51	1	1	3	3	RGE-1 (GAA)	RGE-1 (GAA)	3340	27640	150	149	230	11	1	188	188	10.54	189	190	13.25	9.4	0.0	0.0	0	0	14.19
52	1	1	3	4	RGE-1 (GAA)	RGE-1 (GAA)	3590	27640	150	149	230	11	1	187	188	11.30	187	397	3007.81	0.0	0.0	0.0	0	1	0.06
53	1	1	3	5	RGEc	RGEc	3860	27640	150	149	230	8	1	189	189	10.91	188	189	11.09	15.4	4.0	0.0	1	1	17.04
54	1	1	3	6	RGEc	RGEc	4100	27640	150	149	230	1	1	190	190	11.68	188	189	11.14	20.1	4.0	0.0	2	2	17.06
55	1	1	3	7	L144WT	L144WT	4371	27147	134	122	294	466	3	308	307	82.02	189	189	11.02	86.1	82.8	0.0	119	118	27.96
56	1	1	3	8	L144WT	L144WT	4632	27146	134	118	294	468	3	286	293	87.80	189	189	10.49	83.1	77.1	0.0	97	104	27.26
57	1	1	3	9	L144g	L144g	4850	27640	150	149	230	1	1	188	189	12.60	187	188	10.78	18.8	4.7	0.0	1	2	17.44
58	1	1	3	10	L144g	L144g	5100	27640	150	149	230	1	1	190	191	11.67	188	189	10.54	28.2	6.0	0.0	2	3	18.02
59	1	1	3	11	L144a	L144a	5350	27640	150	149	230	1	1	189	203	153.37	190	189	10.88	14.8	4.7	0.0	0	13	17.37
60	1	1	3	12	L144a	L144a	5600	27640	150	149	230	1	1	189	188	11.95	187	187	12.65	16.8	1.3	0.0	2	1	14.94
61	1	1	3	13	V144	V144	5850	27640	150	149	230	1	1	188	188	11.28	188	188	11.07	18.1	3.4	0.0	0	0	16.98
62	1	1	3	14	V144	V144	6100	27640	150	149	230	1	1	188	187	12.16	188	188	10.49	17.4	2.7	0.0	0	0	17.92
63	1	1	3	15	S144	S144	6350	27640	150	149	230	1	1	182	183	10.09	187	188	15.62	3.4	0.0	0.0	-4	-3	11.65
64	1	1	3	16	S144	S144	6600	27640	150	149	230	1	1	209	210	28.07	174	184	42.57	37.6	4.7	0.0	35	36	4.91
65	1	1	3	17	H146WT	H146WT	6832	27136	98	58	362	467	3	410	393	90.43	171	172	13.84	100.0	100.0	0.0	239	222	29.62
66	1	1	3	18	H146WT	H146WT	7086	27156	106	72	362	447	3	388	387	116.14	177	178	13.57	94.4	91.7	0.0	211	210	28.60
67	1	1	3	19	R146	R146	7361	27146	150	155	230	437	3	205	218	41.72	186	186	11.10	56.1	48.4	0.0	19	32	18.46
68	1	1	3	20	R146	R146	7604	27142	150	157	230	440	3	206	219	41.28	186	186	10.19	59.2	49.0	0.0	20	33	20.22
69	1	1	3	21	L146=H146t	L146=H146t	7829	27149	150	152	230	433	3	199	208	30.88	189	189	11.26	46.7	32.9	0.0	10	19	17.67
70	1	1	3	22	L146=H146t	L146=H146t	8076	27149	150	155	230	434	3	197	208	32.80	187	188	11.10	45.8	34.8	0.0	10	21	17.74
71	1	1	3	23	P146	P146	8360	27630	150	149	230	12	1	187	187	12.52	190	189	10.95	14.1	2.7	0.0	-2	-2	17.08
72	1	1	3	24	P146	P146	8610	27640	150	149	230	8	1	189	189	11.33	187	189	11.60	20.1	4.0	0.0	2	2	16.29
73	1	1	4	1	L147WT	L147WT	2832	27393	128	110	294	475	3	582	550	175.78	188	189	13.62	97.3	96.4	0.0	394	362	42.73
74	1	1	4	2	L147WT	L147WT	3091	27399	134	123	294	464	3	542	548	350.58	189	189	11.64	94.3	91.1	0.0	353	359	46.56
75	1	1	4	3	P147	P147	3338	27396	162	178	230	467	3	202	215	53.01	189	189	12.35	50.0	34.3	0.0	13	26	16.35
76	1	1	4	4	P147	P147	3581	27390	148	146	230	473	3	210	219	35.07	186	187	13.23	63.7	47.3	0.0	24	33	15.88
77	1	1	4	5	P147a	P147a	3849	27391	150	152	230	472	3	198	217	48.61	188	189	10.91	49.3	38.8	0.0	10	29	18.16
78	1	1	4	6	P147a	P147a	4107	27402	150	153	230	460	3	200	221	53.37	188	188	10.91	53.6	39.9	0.0	12	33	18.32
79	1	1	4	7	Oligo HIV Y115	Oligo HIV Y115	4360	27890	150	149	230	8	1	189	189	11.54	190	189	11.82	13.4	2.0	0.0	0	0	15.99
80	1	1	4	8	Oligo HIV Y115	Oligo HIV Y115	4610	27890	150	149	230	8	1	190	189	10.51	188	189	11.36	18.1	1.3	0.0	2	1	16.72
81	1	1	4	9	Oligo HIV M184a	Oligo HIV M184a	4860	27890	150	149	230	8	1	188	188	11.62	191	191	11.22	12.1	1.3	0.0	-2	-2	16.76
82	1	1	4	10	Oligo HIV M184a	Oligo HIV M184a	5110	27890	150	149	230	8	1	189	189	11.63	188	188	10.50	19.5	5.4	0.0	1	1	18.01
83	1	1	4	11	C - (H2O+S.S.)	C - (H2O+S.S.)	5360	27890	150	149	230	8	1	191	191	13.23	187	187	10.98	29.5	6.7	0.0	4	4	17.40
84	1	1	4	12	C - (H2O+S.S.)	C - (H2O+S.S.)	5610	27890	150	149	230	8	1	188	188	10.65	187	187	11.01	16.1	2.7	0.0	1	1	17.08
85	1	1	4	13	C - (H2O+S.S.)	C - (H2O+S.S.)	5860	27890	150	149	230	8	1	188	190	10.62	189	189	12.05	16.1	1.3	0.0	0	1	15.61
86	1	1	4	14	C - (H2O+S.S.)	C - (H2O+S.S.)	6110	27890	150	149	230	8	1	188	189	10.10	190	190	12.21	6.7	0.0	0.0	-1	0	15.39
87	1	1	4	15	C - (H2O+S.S.)	C - (H2O+S.S.)	6360	27890	150	149	230	8	1	198	201	18.20	187	196	26.33	24.8	2.0	0.0	11	14	7.52
88	1	1	4	16	C - (H2O+S.S.)	C - (H2O+S.S.)	6631	27784	80	39	362	55	1	130	133	11.75	225	228	51.82	0.0	0.0	0.0	-94	-91	2.51
89	1	1	4	17	C - (H2O+S.S.)	C - (H2O+S.S.)	6860	27890	150	149	230	8	1	95	109	42.43	129	145	71.71	5.4	0.0	0.0	-33	-19	1.32
90	1	1	4	18	C - (H2O+S.S.)	C - (H2O+S.S.)	7110	27890	150	149	230	8	1	171	171	12.07	167	153	36.34	1.3	0.0	0.0	4	4	4.71
91	1	1	4	19	C - (H2O+S.S.)	C - (H2O+S.S.)	7360	27890	150	149	230	8	1	185	184	10.86	184	185	10.57	18.1	1.3	0.0	1	0	17.51
92	1	1	4	20	C - (H2O+S.S.)	C - (H2O+S.S.)	7610	27890	150	149	230	8	1	190	189	11.58	186	187	11.13	20.1	4.0	0.0	4	3	17.07
93	1	1	4	21	C - (H2O+S.S.)	C - (H2O+S.S.)	7860	27890	150	149	230	8	1	191	190	10.85	189	189	10.88	14.1	3.4	0.0	2	1	17.56
94	1	1	4	22	C - (H2O+S.S.)	C - (H2O+S.S.)	8110	27890	150	149	230	8	1	187	187	11.00	188	189	11.55	13.4	3.4	0.0	0	0	16.19
95	1	1	4	23	CIF	CIF	8381	27385	106	72	341	446	3	525	486	157.11	190	193	17.06	98.6	95.8	0.0	335	296	30.78
96	1	1	4	24	CIF	CIF	8621	27392	120	95	294	439	3	471	452	171.04	187	188	11.25	96.8	90.5	0.0	284	265	41.88
END DATA
