# Supplementary material for: Microarray-based identification of antigenic variants of foot-and-mouth disease virus: a bioinformatics quality assessment
Source: BMC Genomics. 2006 May 18;7:117. doi: 10.1186/1471-2164-7-117 (PMC1481559; doi:10.1186/1471-2164-7-117)
Supplement: Additional File 1 — They are obtained using the Agilent and Scan Array Express (Perkin Elmer Life Sciences) analysis software for reading and quantifying the hybridization images. [file 1471-2164-7-117-S1.zip › II-24-RGV-2-6V.csv]

BEGIN HEADER
PerkinElmer Life Sciences.
ScanArrayCSVFileFormat	2.00
ScanArray Express	2.00
Number_of_Columns	26
END HEADER
BEGIN GENERAL INFO
DateTime	2005/01/31 12:12
GalFile	D:\303\AFTOCHIP\AFTOCHIP 2.1\ARCHIVO GAL AFTOCHIP 2.1.gal
Scanner	Model: Serial No.:
User Name	303
Computer Name
Protocol	Easy Quant
Quantitation Method	Adaptive Circle
Quality Confidence Calculation	SignalToNoise
User comments
Image Origin	0	0
Temperature	0
Laser Powers	0
Laser On Time	0
PMT Voltages	0
END GENERAL INFO
BEGIN QUANTITATION PARAMETERS
Min Percentile	50
Max Percentile	200
END QUANTITATION PARAMETERS
BEGIN QUALITY MEASUREMENTS
Min Signal To Noise	3
END QUALITY MEASUREMENTS
BEGIN ARRAY PATTERN INFO
Units	�m
Array Rows	1
Array Columns	1
Spot Rows	4
Spot Columns	24
Array Row Spacing	4500.000000
Array Column Spacing	4500.000000
Spot Row Spacing	249.000000
Spot Column Spacing	248.000000
Spot Diameter	150
Interstitial	0
Spots Per Array	96
Total Spots	96
END ARRAY PATTERN INFO
BEGIN IMAGE INFO
ImageID	Channel	Image	Fluorophore	Barcode	Units	X Units Per Pixel	Y Units Per Pixel	X Offset	Y Offset	Status
-1	CH1	D:\303\AFTOCHIP\AFTOCHIP 2.1\Vero\6� Vero\Im�genes scaner\24 RGV 0,1pm 56�C_SLOT02_S01.tif	Alexa 647	Unknown	�m	10.000000	10.000000	0.000000	0.000000	Control Image
END IMAGE INFO
BEGIN NORMALIZATION INFO
Normalization Method	LOWESS
END NORMALIZATION INFO
BEGIN DATA
Index	Array Row	Array Column	Spot Row	Spot Column	Name	ID	X	Y	Diameter	F Pixels	B Pixels	Footprint	Flags	Ch1 Median	Ch1 Mean	Ch1 SD	Ch1 B Median	Ch1 B Mean	Ch1 B SD	Ch1 % > B + 1 SD	Ch1 % > B + 2 SD	Ch1 F % Sat.	Ch1 Median - B	Ch1 Mean - B	Ch1 SignalNoiseRatio
1	1	1	1	1	CIF	CIF	11851	26716	130	112	294	1157	3	375	355	120.47	188	188	11.21	85.7	78.6	0.0	187	167	33.44
2	1	1	1	2	CIF	CIF	12110	26733	126	106	294	1126	3	378	362	95.34	189	189	10.91	93.4	87.7	0.0	189	173	34.65
3	1	1	1	3	S139WT	S139WT	13097	27648	140	133	294	141	1	187	188	11.16	190	191	16.04	3.8	0.0	0.0	-2	-1	11.66
4	1	1	1	4	S139WT	S139WT	13356	27649	150	155	209	145	3	189	189	11.30	189	189	10.59	17.4	3.2	0.0	0	0	17.85
5	1	1	1	5	G139	G139	13620	27600	150	149	230	8	1	191	190	11.19	190	190	11.01	14.8	0.0	0.0	1	0	17.34
6	1	1	1	6	G139	G139	13870	27600	150	149	230	9	1	187	188	11.25	188	188	11.03	13.4	2.0	0.0	0	0	16.95
7	1	1	1	7	G139t	G139t	14120	27600	150	149	230	11	1	190	191	12.63	189	189	11.65	20.1	2.0	0.0	1	2	16.30
8	1	1	1	8	G139t	G139t	14370	27600	150	149	230	13	1	192	191	11.62	187	186	11.84	22.1	4.0	0.0	5	4	16.22
9	1	1	1	9	G139c	G139c	14610	27600	150	149	230	6	1	190	190	12.87	187	187	10.87	25.5	8.7	0.0	3	3	17.48
10	1	1	1	10	G139c	G139c	14860	27600	150	149	230	8	1	191	191	11.78	191	191	11.67	14.8	6.0	0.0	0	0	16.37
11	1	1	1	11	I139	I139	15110	27600	150	149	230	9	1	189	190	12.20	189	191	13.35	14.8	4.0	0.0	0	1	14.15
12	1	1	1	12	I139	I139	15360	27600	150	149	230	11	1	192	191	10.54	191	191	10.59	14.8	2.7	0.0	1	0	18.13
13	1	1	1	13	N139	N139	15610	27600	150	149	230	13	1	189	190	11.88	190	189	10.27	18.8	2.7	0.0	0	0	18.40
14	1	1	1	14	N139	N139	15850	27600	150	149	230	6	1	189	189	10.18	188	189	11.08	15.4	2.7	0.0	1	1	17.06
15	1	1	1	15	T139	T139	16100	27600	150	149	230	8	1	193	197	24.29	191	195	35.22	6.0	2.0	0.0	2	6	5.48
16	1	1	1	16	T139	T139	16350	27600	150	149	230	9	1	202	215	37.46	194	206	46.92	25.5	6.0	0.0	8	21	4.31
17	1	1	1	17	RGD-WT1	RGD-WT1	15832	26735	150	156	209	967	3	205	208	23.01	189	189	10.55	61.5	37.8	0.0	16	19	19.43
18	1	1	1	18	RGD-WT1	RGD-WT1	16082	26735	150	156	209	954	3	204	208	21.00	189	189	11.50	60.9	30.8	0.0	15	19	17.73
19	1	1	1	19	RRD	RRD	17070	27570	150	149	230	29	1	193	196	22.38	193	194	17.71	14.1	5.4	0.0	0	3	10.90
20	1	1	1	20	RRD	RRD	17321	27673	150	154	230	269	1	194	198	18.18	193	211	69.87	0.6	0.0	0.0	1	5	2.78
21	1	1	1	21	RRDt	RRDt	17571	27676	112	81	294	271	1	189	190	12.40	191	194	25.07	1.2	0.0	0.0	-1	0	7.54
22	1	1	1	22	RRDt	RRDt	17800	27540	150	149	230	62	1	193	193	14.40	191	194	29.78	3.4	0.7	0.0	2	2	6.48
23	1	1	1	23	RRDc	RRDc	18090	27600	150	149	230	13	1	190	189	11.87	189	192	33.68	0.7	0.0	0.0	1	0	5.64
24	1	1	1	24	RRDc	RRDc	18330	27600	150	149	230	6	1	190	190	12.21	189	190	11.37	20.8	5.4	0.0	1	1	16.71
25	1	1	2	1	RED	RED	12570	27790	150	149	230	74	1	189	190	11.34	188	188	11.97	20.1	2.0	0.0	1	2	15.78
26	1	1	2	2	RED	RED	12850	27820	150	149	230	30	1	188	188	11.24	188	188	11.40	12.8	2.7	0.0	0	0	16.49
27	1	1	2	3	REDt	REDt	13090	27820	150	149	230	36	1	188	190	11.69	186	187	12.98	25.5	2.0	0.0	2	4	14.49
28	1	1	2	4	REDt	REDt	13370	27850	150	149	230	7	1	189	188	11.33	188	190	11.38	16.8	2.7	0.0	1	0	16.61
29	1	1	2	5	REDc	REDc	13620	27850	150	149	230	8	1	188	188	10.92	189	189	11.00	14.1	1.3	0.0	0	0	17.08
30	1	1	2	6	REDc	REDc	13870	27850	150	149	230	10	1	188	187	11.46	188	189	11.22	14.8	2.7	0.0	0	0	16.75
31	1	1	2	7	REG	REG	14120	27850	150	149	230	11	1	190	190	12.15	189	189	10.63	25.5	4.7	0.0	1	1	17.87
32	1	1	2	8	REG	REG	14360	27850	150	149	230	6	1	190	190	10.00	189	189	11.52	14.1	1.3	0.0	1	1	16.50
33	1	1	2	9	REGat	REGat	14610	27850	150	149	230	7	1	189	189	11.47	187	188	10.72	22.1	3.4	0.0	2	2	17.64
34	1	1	2	10	REGat	REGat	14860	27850	150	149	230	8	1	190	189	10.39	189	190	11.14	12.8	1.3	0.0	1	0	17.06
35	1	1	2	11	REGac	REGac	15110	27850	150	149	230	10	1	192	192	12.41	191	190	11.83	19.5	4.7	0.0	1	1	16.23
36	1	1	2	12	REGac	REGac	15360	27850	150	149	230	11	1	190	189	12.91	192	192	11.16	13.4	2.0	0.0	-1	-2	17.03
37	1	1	2	13	REGgg	REGgg	14832	26985	150	156	209	996	3	225	230	36.78	190	189	10.39	75.0	66.0	0.0	35	40	21.66
38	1	1	2	14	REGgg	REGgg	15054	26978	150	157	209	1006	3	216	224	44.33	190	191	11.88	65.6	52.2	0.0	26	34	18.19
39	1	1	2	15	REGtg	REGtg	16100	27850	150	149	230	8	1	189	190	11.36	191	195	24.64	1.3	0.0	0.0	-1	0	7.67
40	1	1	2	16	REGtg	REGtg	16350	27850	150	149	230	10	1	196	208	39.19	190	196	60.99	10.7	4.0	0.0	6	18	3.21
41	1	1	2	17	REGcg	REGcg	16600	27850	150	149	230	11	1	194	198	20.16	191	192	12.01	24.2	16.8	0.0	3	7	16.15
42	1	1	2	18	REGcg	REGcg	16840	27850	150	149	230	6	1	195	195	18.24	192	195	24.09	3.4	1.3	0.0	3	3	8.10
43	1	1	2	19	D143N (RGN)	D143N (RGN)	17090	27850	150	149	230	7	1	193	194	14.68	191	192	14.72	19.5	4.7	0.0	2	3	13.11
44	1	1	2	20	D143N (RGN)	D143N (RGN)	17320	27820	150	149	230	27	1	191	194	15.43	192	200	37.64	2.7	0.0	0.0	0	2	5.07
45	1	1	2	21	D143N (RGN)t	D143N (RGN)t	17570	27820	150	149	230	26	1	189	189	10.43	193	200	70.37	0.0	0.0	0.0	-3	-3	2.69
46	1	1	2	22	D143N (RGN)t	D143N (RGN)t	17840	27850	150	149	230	11	1	194	216	217.20	190	191	11.44	27.5	8.7	0.0	4	26	16.96
47	1	1	2	23	D143N (RGN)c	D143N (RGN)c	18080	27850	150	149	230	6	1	193	197	35.58	191	191	11.34	25.5	6.7	0.0	2	6	17.01
48	1	1	2	24	D143N (RGN)c	D143N (RGN)c	18330	27850	150	149	230	7	1	193	199	33.45	190	190	11.02	24.2	10.7	0.0	3	9	17.52
49	1	1	3	1	D143V (RGV)	D143V (RGV)	11839	27228	140	135	294	1131	3	403	381	145.38	188	188	11.25	82.2	75.6	0.0	215	193	35.82
50	1	1	3	2	D143V (RGV)	D143V (RGV)	12106	27228	140	132	273	1106	3	407	388	132.08	188	189	11.80	86.4	81.8	0.0	219	200	34.50
51	1	1	3	3	RGE-1 (GAA)	RGE-1 (GAA)	13120	28100	150	149	230	7	1	189	190	12.23	189	189	11.35	17.4	5.4	0.0	0	1	16.65
52	1	1	3	4	RGE-1 (GAA)	RGE-1 (GAA)	13370	28100	150	149	230	8	1	189	188	10.99	187	187	11.11	20.1	3.4	0.0	2	1	17.02
53	1	1	3	5	RGEc	RGEc	13620	28100	150	149	230	9	1	189	190	10.92	186	187	12.40	19.5	2.7	0.0	3	4	15.24
54	1	1	3	6	RGEc	RGEc	13870	28100	150	149	230	10	1	190	190	11.65	188	189	10.46	24.2	6.7	0.0	2	2	18.16
55	1	1	3	7	L144WT	L144WT	13354	27235	134	120	252	1013	3	240	243	46.27	189	189	11.16	79.2	71.7	0.0	51	54	21.50
56	1	1	3	8	L144WT	L144WT	13601	27235	150	154	209	1001	3	236	243	50.56	190	190	12.22	72.1	63.6	0.0	46	53	19.31
57	1	1	3	9	L144g	L144g	14610	28100	150	149	230	8	1	188	189	11.72	191	190	11.91	12.1	1.3	0.0	-2	-1	15.79
58	1	1	3	10	L144g	L144g	14860	28100	150	149	230	9	1	188	188	11.65	189	189	11.53	13.4	2.7	0.0	0	0	16.31
59	1	1	3	11	L144a	L144a	15110	28100	150	149	230	10	1	188	189	11.97	190	190	11.73	16.8	2.0	0.0	-1	0	16.03
60	1	1	3	12	L144a	L144a	15360	28100	150	149	230	12	1	190	190	10.25	189	190	11.11	11.4	2.0	0.0	1	1	17.10
61	1	1	3	13	V144	V144	15600	28100	150	149	230	7	1	189	189	10.91	187	189	11.42	20.8	2.7	0.0	2	2	16.54
62	1	1	3	14	V144	V144	15850	28100	150	149	230	8	1	191	191	10.77	189	189	12.32	18.1	1.3	0.0	2	2	15.51
63	1	1	3	15	S144	S144	16100	28100	150	149	230	9	1	192	192	14.94	191	191	11.67	16.1	3.4	0.0	1	1	16.45
64	1	1	3	16	S144	S144	16350	28100	150	149	230	10	1	192	198	24.23	192	197	30.63	10.7	6.0	0.0	0	6	6.27
65	1	1	3	17	H146WT	H146WT	15855	27256	98	60	341	911	3	357	350	95.73	190	189	11.04	95.0	95.0	0.0	167	160	32.33
66	1	1	3	18	H146WT	H146WT	16082	27239	120	95	294	926	3	323	322	99.99	190	190	12.82	85.3	81.1	0.0	133	132	25.19
67	1	1	3	19	R146	R146	17090	28100	150	149	230	8	1	191	192	11.87	189	190	11.28	22.1	4.7	0.0	2	3	16.94
68	1	1	3	20	R146	R146	17340	28100	150	149	230	9	1	203	254	317.18	192	205	143.81	6.7	4.7	0.0	11	62	1.41
69	1	1	3	21	L146=H146t	L146=H146t	17590	28100	150	149	230	10	1	191	191	12.22	190	191	12.59	18.1	2.0	0.0	1	1	15.17
70	1	1	3	22	L146=H146t	L146=H146t	17840	28100	150	149	230	12	1	194	193	11.53	192	191	11.52	16.8	2.0	0.0	2	1	16.84
71	1	1	3	23	P146	P146	18080	28100	150	149	230	7	1	193	193	11.76	188	189	11.98	26.8	6.0	0.0	5	5	16.11
72	1	1	3	24	P146	P146	18330	28100	150	149	230	8	1	191	193	15.84	191	197	84.79	0.0	0.0	0.0	0	2	2.25
73	1	1	4	1	L147WT	L147WT	11846	27488	126	104	273	1094	3	388	374	131.94	189	189	10.83	82.7	79.8	0.0	199	185	35.82
74	1	1	4	2	L147WT	L147WT	12093	27482	126	105	294	1087	3	406	379	122.70	187	187	10.45	85.7	83.8	0.0	219	192	38.85
75	1	1	4	3	P147	P147	12342	27481	162	181	230	1075	3	195	201	28.43	189	189	12.09	37.6	21.5	0.0	6	12	16.13
76	1	1	4	4	P147	P147	12569	27482	162	181	230	1076	3	198	202	22.57	188	188	10.60	49.7	30.9	0.0	10	14	18.67
77	1	1	4	5	P147a	P147a	12811	27475	150	154	209	1073	3	207	215	30.53	189	190	10.77	62.3	43.5	0.0	18	26	19.22
78	1	1	4	6	P147a	P147a	13047	27474	150	155	230	1072	3	200	206	27.76	191	190	12.09	42.6	27.7	0.0	9	15	16.54
79	1	1	4	7	Oligo HIV Y115	Oligo HIV Y115	14110	28350	150	149	230	8	1	187	187	11.47	190	191	11.41	11.4	1.3	0.0	-2	-2	16.39
80	1	1	4	8	Oligo HIV Y115	Oligo HIV Y115	14360	28350	150	149	230	8	1	187	189	12.54	189	189	10.93	18.1	4.0	0.0	-1	0	17.10
81	1	1	4	9	Oligo HIV M184a	Oligo HIV M184a	14610	28350	150	149	230	9	1	190	189	10.86	191	190	11.07	11.4	0.7	0.0	0	-1	17.17
82	1	1	4	10	Oligo HIV M184a	Oligo HIV M184a	14860	28350	150	149	230	10	1	189	189	9.63	188	188	10.68	16.1	3.4	0.0	1	1	17.70
83	1	1	4	11	C - (H2O+S.S.)	C - (H2O+S.S.)	15110	28350	150	149	230	11	1	188	188	11.56	189	189	10.94	15.4	3.4	0.0	0	0	17.18
84	1	1	4	12	C - (H2O+S.S.)	C - (H2O+S.S.)	15350	28350	150	149	230	8	1	189	188	10.95	189	189	10.92	17.4	2.0	0.0	0	0	17.31
85	1	1	4	13	C - (H2O+S.S.)	C - (H2O+S.S.)	15600	28350	150	149	230	8	1	188	188	11.19	188	189	11.59	16.8	1.3	0.0	0	0	16.22
86	1	1	4	14	C - (H2O+S.S.)	C - (H2O+S.S.)	15850	28350	150	149	230	9	1	189	190	10.90	189	189	11.00	18.8	2.0	0.0	0	1	17.18
87	1	1	4	15	C - (H2O+S.S.)	C - (H2O+S.S.)	16100	28350	150	149	230	10	1	189	190	11.92	189	189	11.60	20.1	4.7	0.0	0	1	16.29
88	1	1	4	16	C - (H2O+S.S.)	C - (H2O+S.S.)	16350	28350	150	149	230	11	1	195	204	35.41	194	822	5223.68	0.0	0.0	0.0	1	10	0.04
89	1	1	4	17	C - (H2O+S.S.)	C - (H2O+S.S.)	16590	28350	150	149	230	8	1	189	190	11.88	193	503	3069.91	0.0	0.0	0.0	-3	-2	0.06
90	1	1	4	18	C - (H2O+S.S.)	C - (H2O+S.S.)	16840	28350	150	149	230	8	1	196	197	15.60	199	205	28.00	4.7	0.7	0.0	-2	-1	7.00
91	1	1	4	19	C - (H2O+S.S.)	C - (H2O+S.S.)	17090	28350	150	149	230	9	1	193	196	19.12	194	198	28.78	6.0	2.7	0.0	0	2	6.71
92	1	1	4	20	C - (H2O+S.S.)	C - (H2O+S.S.)	17340	28350	150	149	230	10	1	190	191	15.52	189	191	17.74	6.7	1.3	0.0	1	2	10.71
93	1	1	4	21	C - (H2O+S.S.)	C - (H2O+S.S.)	17590	28350	150	149	230	11	1	191	194	25.93	191	194	16.78	9.4	3.4	0.0	0	3	11.38
94	1	1	4	22	C - (H2O+S.S.)	C - (H2O+S.S.)	17835	28355	90	52	320	14	3	261	12893	23250.78	191	199	52.18	51.9	46.2	0.0	70	12702	5.00
95	1	1	4	23	CIF	CIF	17283	27507	150	154	230	928	3	333	352	139.19	191	192	14.49	81.2	72.1	0.0	142	161	22.99
96	1	1	4	24	CIF	CIF	17557	27471	120	95	294	925	3	422	409	134.50	190	193	21.60	86.3	82.1	0.0	232	219	19.54
END DATA
