# Supplementary material for: Microarray-based identification of antigenic variants of foot-and-mouth disease virus: a bioinformatics quality assessment
Source: BMC Genomics. 2006 May 18;7:117. doi: 10.1186/1471-2164-7-117 (PMC1481559; doi:10.1186/1471-2164-7-117)
Supplement: Additional File 1 — They are obtained using the Agilent and Scan Array Express (Perkin Elmer Life Sciences) analysis software for reading and quantifying the hybridization images. [file 1471-2164-7-117-S1.zip › II-25-S139G-1-6V.csv]

BEGIN HEADER
PerkinElmer Life Sciences.
ScanArrayCSVFileFormat	2.00
ScanArray Express	2.00
Number_of_Columns	26
END HEADER
BEGIN GENERAL INFO
DateTime	2005/01/31 12:20
GalFile	D:\303\AFTOCHIP\AFTOCHIP 2.1\ARCHIVO GAL AFTOCHIP 2.1.gal
Scanner	Model: Serial No.:
User Name	303
Computer Name
Protocol	Easy Quant
Quantitation Method	Adaptive Circle
Quality Confidence Calculation	SignalToNoise
User comments
Image Origin	0	0
Temperature	0
Laser Powers	0
Laser On Time	0
PMT Voltages	0
END GENERAL INFO
BEGIN QUANTITATION PARAMETERS
Min Percentile	50
Max Percentile	200
END QUANTITATION PARAMETERS
BEGIN QUALITY MEASUREMENTS
Min Signal To Noise	3
END QUALITY MEASUREMENTS
BEGIN ARRAY PATTERN INFO
Units	�m
Array Rows	1
Array Columns	1
Spot Rows	4
Spot Columns	24
Array Row Spacing	4500.000000
Array Column Spacing	4500.000000
Spot Row Spacing	260.000000
Spot Column Spacing	250.000000
Spot Diameter	150
Interstitial	0
Spots Per Array	96
Total Spots	96
END ARRAY PATTERN INFO
BEGIN IMAGE INFO
ImageID	Channel	Image	Fluorophore	Barcode	Units	X Units Per Pixel	Y Units Per Pixel	X Offset	Y Offset	Status
-1	CH1	D:\303\AFTOCHIP\AFTOCHIP 2.1\Vero\6� Vero\Im�genes scaner\25 S139G 0,1pm 56�C_SLOT03_S01.tif	Alexa 647	Unknown	�m	10.000000	10.000000	0.000000	0.000000	Control Image
END IMAGE INFO
BEGIN NORMALIZATION INFO
Normalization Method	LOWESS
END NORMALIZATION INFO
BEGIN DATA
Index	Array Row	Array Column	Spot Row	Spot Column	Name	ID	X	Y	Diameter	F Pixels	B Pixels	Footprint	Flags	Ch1 Median	Ch1 Mean	Ch1 SD	Ch1 B Median	Ch1 B Mean	Ch1 B SD	Ch1 % > B + 1 SD	Ch1 % > B + 2 SD	Ch1 F % Sat.	Ch1 Median - B	Ch1 Mean - B	Ch1 SignalNoiseRatio
1	1	1	1	1	CIF	CIF	2736	26692	190	257	171	32	3	389	700	641.88	198	198	12.33	91.8	89.5	0.0	191	502	31.55
2	1	1	1	2	CIF	CIF	2977	26686	182	231	171	21	3	455	874	772.81	199	199	12.95	98.3	97.4	0.0	256	675	35.15
3	1	1	1	3	S139WT	S139WT	3226	26681	162	181	251	19	3	205	205	15.55	199	199	11.87	32.0	14.4	0.0	6	6	17.28
4	1	1	1	4	S139WT	S139WT	3465	26695	162	180	251	17	3	206	208	16.47	200	199	10.92	41.1	20.0	0.0	6	8	18.86
5	1	1	1	5	G139	G139	3710	26695	100	62	315	15	3	657	597	230.37	201	200	11.52	100.0	91.9	0.0	456	396	57.02
6	1	1	1	6	G139	G139	3965	26695	90	52	383	17	3	708	679	191.48	199	200	12.06	100.0	100.0	0.0	509	480	58.72
7	1	1	1	7	G139t	G139t	4220	26700	150	149	251	24	1	201	201	12.30	200	200	11.20	18.8	4.0	0.0	1	1	17.95
8	1	1	1	8	G139t	G139t	4450	26680	150	149	251	6	1	202	202	11.72	200	201	11.73	20.1	2.7	0.0	2	2	17.21
9	1	1	1	9	G139c	G139c	4700	26680	150	149	251	6	1	202	202	11.92	203	203	11.54	15.4	2.7	0.0	0	0	17.50
10	1	1	1	10	G139c	G139c	4950	26680	150	149	251	6	1	200	201	15.06	202	202	11.54	20.1	2.7	0.0	-1	0	17.34
11	1	1	1	11	I139	I139	5200	26680	150	149	251	6	1	199	199	12.50	200	200	12.01	13.4	2.7	0.0	0	0	16.57
12	1	1	1	12	I139	I139	5450	26690	150	149	251	11	1	203	203	12.52	200	201	12.39	20.1	4.7	0.0	3	3	16.38
13	1	1	1	13	N139	N139	5705	26695	170	208	251	15	3	215	221	26.58	202	202	12.73	50.5	33.7	0.0	13	19	16.88
14	1	1	1	14	N139	N139	5950	26695	162	184	251	16	3	217	222	26.72	203	203	12.67	51.1	37.5	0.0	14	19	17.13
15	1	1	1	15	T139	T139	6200	26700	150	149	251	21	1	207	209	13.93	202	203	13.83	30.9	8.7	0.0	5	7	14.97
16	1	1	1	16	T139	T139	6440	26680	150	149	251	16	1	207	207	13.22	203	203	11.88	29.5	5.4	0.0	4	4	17.43
17	1	1	1	17	RGD-WT1	RGD-WT1	6711	26685	184	236	171	6	3	457	781	593.38	202	202	11.16	97.0	96.2	0.0	255	579	40.95
18	1	1	1	18	RGD-WT1	RGD-WT1	6966	26689	184	238	171	12	3	460	748	541.79	205	204	15.09	96.6	95.0	0.0	255	543	30.49
19	1	1	1	19	RRD	RRD	7230	26690	150	149	251	26	1	203	203	13.06	203	203	12.50	17.4	2.0	0.0	0	0	16.24
20	1	1	1	20	RRD	RRD	7450	26680	150	149	251	6	1	203	203	12.45	204	203	13.70	11.4	1.3	0.0	0	0	14.81
21	1	1	1	21	RRDt	RRDt	7700	26680	150	149	251	6	1	205	206	13.22	203	203	11.82	25.5	6.7	0.0	2	3	17.34
22	1	1	1	22	RRDt	RRDt	7950	26680	150	149	251	6	1	205	205	13.00	204	203	12.28	18.1	4.0	0.0	1	1	16.69
23	1	1	1	23	RRDc	RRDc	8200	26680	150	149	251	6	1	206	275	779.85	203	203	11.67	31.5	10.7	0.0	3	72	17.64
24	1	1	1	24	RRDc	RRDc	8450	26680	150	149	251	6	1	205	206	20.09	202	203	11.68	28.2	5.4	0.0	3	4	17.56
25	1	1	2	1	RED	RED	2720	26950	150	149	251	17	1	202	202	12.46	198	198	12.88	23.5	3.4	0.0	4	4	15.68
26	1	1	2	2	RED	RED	2960	26950	150	149	251	10	1	201	201	12.65	200	199	12.67	15.4	1.3	0.0	1	1	15.86
27	1	1	2	3	REDt	REDt	3200	26940	150	149	251	6	1	197	196	11.33	198	198	11.79	12.1	2.0	0.0	0	-1	16.71
28	1	1	2	4	REDt	REDt	3460	26950	150	149	251	10	1	198	198	11.56	200	200	12.30	12.1	0.0	0.0	-1	-1	16.09
29	1	1	2	5	REDc	REDc	3710	26950	150	149	251	10	1	199	202	18.97	199	199	13.12	14.8	3.4	0.0	0	3	15.17
30	1	1	2	6	REDc	REDc	3960	26950	150	149	251	10	1	201	201	12.16	200	200	11.79	22.8	2.7	0.0	1	1	17.05
31	1	1	2	7	REG	REG	4210	26940	150	149	251	3	1	201	200	11.52	200	201	12.55	14.8	0.0	0.0	1	0	16.02
32	1	1	2	8	REG	REG	4460	26930	150	149	251	10	1	201	200	13.55	200	200	11.48	16.8	4.0	0.0	1	0	17.50
33	1	1	2	9	REGat	REGat	4700	26940	150	149	251	6	1	200	203	27.68	201	201	11.96	16.1	4.7	0.0	0	2	16.72
34	1	1	2	10	REGat	REGat	4950	26940	150	149	251	6	1	201	201	13.70	200	201	11.59	22.1	4.7	0.0	1	1	17.34
35	1	1	2	11	REGac	REGac	5200	26940	150	149	251	6	1	203	202	11.92	200	200	12.15	14.1	4.7	0.0	3	2	16.70
36	1	1	2	12	REGac	REGac	5460	26940	150	149	251	3	1	200	199	11.17	202	202	12.96	8.7	0.7	0.0	-1	-2	15.44
37	1	1	2	13	REGgg	REGgg	5725	26935	176	216	251	18	3	223	240	44.22	200	200	13.11	62.5	46.3	0.0	23	40	17.01
38	1	1	2	14	REGgg	REGgg	5960	26950	176	221	251	10	3	228	244	44.24	202	202	11.91	65.6	51.6	0.0	26	42	19.15
39	1	1	2	15	REGtg	REGtg	6210	26950	150	149	251	10	1	202	202	11.66	201	202	13.15	14.8	1.3	0.0	1	1	15.36
40	1	1	2	16	REGtg	REGtg	6450	26940	150	149	251	6	1	203	222	147.44	201	201	11.72	22.8	6.7	0.0	2	21	17.32
41	1	1	2	17	REGcg	REGcg	6680	26940	150	149	251	26	1	202	203	13.76	202	203	12.34	24.2	2.7	0.0	0	1	16.38
42	1	1	2	18	REGcg	REGcg	6950	26940	150	149	251	6	1	204	204	11.72	200	200	12.54	23.5	3.4	0.0	4	4	16.27
43	1	1	2	19	D143N (RGN)	D143N (RGN)	7200	26940	150	149	251	6	1	201	202	11.74	202	202	11.84	18.8	3.4	0.0	0	0	16.97
44	1	1	2	20	D143N (RGN)	D143N (RGN)	7450	26940	150	149	251	6	1	203	202	12.49	202	202	12.44	18.1	1.3	0.0	1	0	16.31
45	1	1	2	21	D143N (RGN)t	D143N (RGN)t	7700	26940	150	149	251	6	1	202	203	13.45	202	202	11.85	18.8	8.1	0.0	0	1	17.04
46	1	1	2	22	D143N (RGN)t	D143N (RGN)t	7950	26940	150	149	251	6	1	206	206	13.47	203	203	12.13	23.5	6.0	0.0	3	3	16.98
47	1	1	2	23	D143N (RGN)c	D143N (RGN)c	8200	26940	150	149	251	6	1	204	204	12.35	202	202	12.12	18.8	2.0	0.0	2	2	16.83
48	1	1	2	24	D143N (RGN)c	D143N (RGN)c	8450	26940	150	149	251	6	1	204	203	13.28	204	204	14.21	10.1	2.0	0.0	0	0	14.36
49	1	1	3	1	D143V (RGV)	D143V (RGV)	2720	27180	150	149	251	24	1	212	221	81.93	197	197	12.77	57.7	30.9	0.0	15	24	16.60
50	1	1	3	2	D143V (RGV)	D143V (RGV)	2970	27185	110	78	315	20	3	228	227	14.85	198	198	12.03	87.2	65.4	0.0	30	29	18.95
51	1	1	3	3	RGE-1 (GAA)	RGE-1 (GAA)	3210	27190	150	149	251	10	1	201	201	13.73	197	197	12.45	24.8	8.1	0.0	4	4	16.14
52	1	1	3	4	RGE-1 (GAA)	RGE-1 (GAA)	3450	27200	150	149	251	6	1	201	200	12.64	197	197	12.92	26.2	4.7	0.0	4	3	15.55
53	1	1	3	5	RGEc	RGEc	3700	27200	150	149	251	6	1	199	202	14.39	198	199	12.16	22.1	5.4	0.0	1	4	16.36
54	1	1	3	6	RGEc	RGEc	3960	27200	150	149	251	3	1	201	203	21.02	199	200	11.76	18.8	5.4	0.0	2	4	17.09
55	1	1	3	7	L144WT	L144WT	4225	27195	110	80	315	19	3	708	800	194.75	201	203	17.24	100.0	100.0	0.0	507	599	41.06
56	1	1	3	8	L144WT	L144WT	4465	27185	110	80	315	17	3	874	843	175.04	199	199	11.24	100.0	100.0	0.0	675	644	77.73
57	1	1	3	9	L144g	L144g	4710	27190	150	149	251	10	1	204	205	11.99	200	201	12.63	24.8	5.4	0.0	4	5	16.16
58	1	1	3	10	L144g	L144g	4950	27200	150	149	251	6	1	204	205	12.19	199	200	11.49	27.5	8.7	0.0	5	6	17.75
59	1	1	3	11	L144a	L144a	5200	27200	150	149	251	6	1	203	202	12.82	201	201	12.95	20.8	2.0	0.0	2	1	15.68
60	1	1	3	12	L144a	L144a	5460	27180	150	149	251	20	1	201	202	12.19	202	203	16.28	8.1	1.3	0.0	0	0	12.35
61	1	1	3	13	V144	V144	5726	27163	184	238	171	41	3	208	238	66.12	199	198	12.93	42.0	31.5	0.0	9	39	16.08
62	1	1	3	14	V144	V144	5970	27184	184	238	171	20	3	214	266	95.90	201	201	12.34	50.4	37.4	0.0	13	65	17.35
63	1	1	3	15	S144	S144	6210	27190	150	149	251	10	1	200	202	11.47	202	202	12.51	12.8	2.0	0.0	-1	0	15.99
64	1	1	3	16	S144	S144	6440	27200	150	149	251	16	1	209	209	14.13	201	201	11.94	39.6	12.1	0.0	8	8	17.51
65	1	1	3	17	H146WT	H146WT	6689	27194	90	51	383	18	3	307	302	41.02	202	202	12.35	100.0	98.0	0.0	105	100	24.86
66	1	1	3	18	H146WT	H146WT	6960	27195	92	56	383	5	3	272	276	60.92	201	201	12.06	75.0	71.4	0.0	71	75	22.55
67	1	1	3	19	R146	R146	7190	27200	150	149	251	16	1	205	205	13.71	202	201	12.29	21.5	5.4	0.0	3	3	16.68
68	1	1	3	20	R146	R146	7450	27200	150	149	251	6	1	205	204	13.20	201	202	12.13	20.8	6.0	0.0	4	3	16.90
69	1	1	3	21	L146=H146t	L146=H146t	7700	27200	150	149	251	6	1	204	205	12.76	202	203	12.79	26.8	2.0	0.0	2	3	15.95
70	1	1	3	22	L146=H146t	L146=H146t	7950	27200	150	149	251	6	1	206	206	12.79	202	201	11.93	29.5	7.4	0.0	4	4	17.26
71	1	1	3	23	P146	P146	8200	27210	150	149	251	11	1	201	202	11.84	203	202	11.75	14.8	2.0	0.0	-1	0	17.10
72	1	1	3	24	P146	P146	8450	27200	150	149	251	6	1	203	202	12.13	201	202	14.64	14.8	0.7	0.0	2	1	13.86
73	1	1	4	1	L147WT	L147WT	2670	27419	110	74	315	54	3	447	433	100.44	196	197	12.06	97.3	95.9	0.0	251	237	37.05
74	1	1	4	2	L147WT	L147WT	2941	27449	130	113	315	18	3	383	361	82.76	197	197	11.99	96.5	92.0	0.0	186	164	31.94
75	1	1	4	3	P147	P147	3210	27460	150	149	251	3	1	199	200	10.94	198	198	11.28	14.8	2.7	0.0	1	2	17.64
76	1	1	4	4	P147	P147	3460	27460	150	149	251	3	1	198	201	28.16	196	196	11.18	22.1	7.4	0.0	2	5	17.70
77	1	1	4	5	P147a	P147a	3710	27460	150	149	251	3	1	202	203	21.65	196	196	12.17	26.2	7.4	0.0	6	7	16.60
78	1	1	4	6	P147a	P147a	3960	27460	150	149	251	3	1	198	199	11.10	197	197	12.67	18.1	2.0	0.0	1	2	15.62
79	1	1	4	7	Oligo HIV Y115	Oligo HIV Y115	4220	27460	150	149	251	13	1	199	201	12.25	199	199	13.42	20.8	2.7	0.0	0	2	14.83
80	1	1	4	8	Oligo HIV Y115	Oligo HIV Y115	4470	27450	150	149	251	17	1	196	197	11.40	198	199	12.28	12.8	1.3	0.0	-1	0	15.96
81	1	1	4	9	Oligo HIV M184a	Oligo HIV M184a	4710	27460	150	149	251	3	1	198	199	10.98	200	200	11.60	10.7	3.4	0.0	-1	0	17.07
82	1	1	4	10	Oligo HIV M184a	Oligo HIV M184a	4960	27460	150	149	251	3	1	198	198	12.26	199	199	11.77	14.1	2.7	0.0	0	0	16.82
83	1	1	4	11	C - (H2O+S.S.)	C - (H2O+S.S.)	5205	27455	148	148	251	5	3	210	211	19.27	201	201	12.34	43.9	20.3	0.0	9	10	17.01
84	1	1	4	12	C - (H2O+S.S.)	C - (H2O+S.S.)	5465	27455	162	180	251	9	3	208	212	18.88	200	201	12.42	40.6	24.4	0.0	8	12	16.75
85	1	1	4	13	C - (H2O+S.S.)	C - (H2O+S.S.)	5720	27430	150	149	251	32	1	201	201	10.85	200	201	12.02	15.4	0.0	0.0	1	1	16.72
86	1	1	4	14	C - (H2O+S.S.)	C - (H2O+S.S.)	5970	27450	150	149	251	17	1	203	203	13.27	202	202	12.30	17.4	5.4	0.0	1	1	16.51
87	1	1	4	15	C - (H2O+S.S.)	C - (H2O+S.S.)	6210	27460	150	149	251	3	1	203	203	12.01	202	203	12.83	16.1	2.0	0.0	1	1	15.82
88	1	1	4	16	C - (H2O+S.S.)	C - (H2O+S.S.)	6460	27460	150	149	251	3	1	203	203	12.27	203	204	13.38	11.4	2.7	0.0	0	0	15.17
89	1	1	4	17	C - (H2O+S.S.)	C - (H2O+S.S.)	6700	27460	150	149	251	6	1	201	202	13.35	204	204	11.83	12.8	3.4	0.0	-2	-1	16.99
90	1	1	4	18	C - (H2O+S.S.)	C - (H2O+S.S.)	6950	27460	150	149	251	6	1	201	203	26.35	201	202	11.00	14.8	4.7	0.0	0	2	18.27
91	1	1	4	19	C - (H2O+S.S.)	C - (H2O+S.S.)	7210	27460	150	149	251	3	1	202	201	12.64	202	203	12.14	13.4	2.7	0.0	0	0	16.63
92	1	1	4	20	C - (H2O+S.S.)	C - (H2O+S.S.)	7460	27460	150	149	251	3	1	203	203	13.40	201	201	11.53	22.1	5.4	0.0	2	2	17.60
93	1	1	4	21	C - (H2O+S.S.)	C - (H2O+S.S.)	7710	27460	150	149	251	3	1	206	205	13.43	202	203	12.93	23.5	6.0	0.0	4	3	15.93
94	1	1	4	22	C - (H2O+S.S.)	C - (H2O+S.S.)	7960	27470	150	149	251	10	1	205	205	12.00	200	200	12.21	26.8	5.4	0.0	5	5	16.79
95	1	1	4	23	CIF	CIF	8207	27454	184	238	171	5	3	642	949	843.57	203	203	10.76	97.9	97.1	0.0	439	746	59.65
96	1	1	4	24	CIF	CIF	8457	27462	190	257	171	2	3	616	930	846.86	201	202	12.16	92.2	90.7	0.0	415	729	50.64
END DATA
