# Supplementary material for: Microarray-based identification of antigenic variants of foot-and-mouth disease virus: a bioinformatics quality assessment
Source: BMC Genomics. 2006 May 18;7:117. doi: 10.1186/1471-2164-7-117 (PMC1481559; doi:10.1186/1471-2164-7-117)
Supplement: Additional File 1 — They are obtained using the Agilent and Scan Array Express (Perkin Elmer Life Sciences) analysis software for reading and quantifying the hybridization images. [file 1471-2164-7-117-S1.zip › II-25-S139G-2-6V.csv]

BEGIN HEADER
PerkinElmer Life Sciences.
ScanArrayCSVFileFormat	2.00
ScanArray Express	2.00
Number_of_Columns	26
END HEADER
BEGIN GENERAL INFO
DateTime	2005/01/31 12:24
GalFile	D:\303\AFTOCHIP\AFTOCHIP 2.1\ARCHIVO GAL AFTOCHIP 2.1.gal
Scanner	Model: Serial No.:
User Name	303
Computer Name
Protocol	Easy Quant
Quantitation Method	Adaptive Circle
Quality Confidence Calculation	SignalToNoise
User comments
Image Origin	0	0
Temperature	0
Laser Powers	0
Laser On Time	0
PMT Voltages	0
END GENERAL INFO
BEGIN QUANTITATION PARAMETERS
Min Percentile	50
Max Percentile	200
END QUANTITATION PARAMETERS
BEGIN QUALITY MEASUREMENTS
Min Signal To Noise	3
END QUALITY MEASUREMENTS
BEGIN ARRAY PATTERN INFO
Units	�m
Array Rows	1
Array Columns	1
Spot Rows	4
Spot Columns	24
Array Row Spacing	4500.000000
Array Column Spacing	4500.000000
Spot Row Spacing	260.000000
Spot Column Spacing	250.000000
Spot Diameter	150
Interstitial	0
Spots Per Array	96
Total Spots	96
END ARRAY PATTERN INFO
BEGIN IMAGE INFO
ImageID	Channel	Image	Fluorophore	Barcode	Units	X Units Per Pixel	Y Units Per Pixel	X Offset	Y Offset	Status
-1	CH1	D:\303\AFTOCHIP\AFTOCHIP 2.1\Vero\6� Vero\Im�genes scaner\25 S139G 0,1pm 56�C_SLOT03_S01.tif	Alexa 647	Unknown	�m	10.000000	10.000000	0.000000	0.000000	Control Image
END IMAGE INFO
BEGIN NORMALIZATION INFO
Normalization Method	LOWESS
END NORMALIZATION INFO
BEGIN DATA
Index	Array Row	Array Column	Spot Row	Spot Column	Name	ID	X	Y	Diameter	F Pixels	B Pixels	Footprint	Flags	Ch1 Median	Ch1 Mean	Ch1 SD	Ch1 B Median	Ch1 B Mean	Ch1 B SD	Ch1 % > B + 1 SD	Ch1 % > B + 2 SD	Ch1 F % Sat.	Ch1 Median - B	Ch1 Mean - B	Ch1 SignalNoiseRatio
1	1	1	1	1	CIF	CIF	11711	26805	176	220	251	33	3	581	1027	1027.20	205	205	12.15	96.8	95.5	0.0	376	822	47.83
2	1	1	1	2	CIF	CIF	11958	26799	168	195	251	27	3	676	1204	973.34	206	206	11.90	100.0	100.0	0.0	470	998	56.81
3	1	1	1	3	S139WT	S139WT	12215	26800	176	216	251	34	3	214	218	23.08	204	205	12.91	45.8	27.3	0.0	10	14	16.58
4	1	1	1	4	S139WT	S139WT	12445	26812	162	182	251	30	3	209	209	15.98	202	202	13.36	29.7	12.1	0.0	7	7	15.64
5	1	1	1	5	G139	G139	12705	26806	162	180	251	30	3	260	323	205.98	205	205	11.67	89.4	80.0	0.0	55	118	22.28
6	1	1	1	6	G139	G139	12955	26805	148	148	251	29	3	263	322	162.92	204	203	12.34	93.9	83.1	0.0	59	118	21.32
7	1	1	1	7	G139t	G139t	13210	26790	150	149	251	25	1	208	207	11.65	204	204	12.01	22.1	2.7	0.0	4	3	17.31
8	1	1	1	8	G139t	G139t	13440	26780	150	149	251	4	1	206	208	12.60	202	202	12.97	27.5	4.7	0.0	4	6	15.89
9	1	1	1	9	G139c	G139c	13690	26780	150	149	251	4	1	206	205	12.30	204	202	12.07	16.8	1.3	0.0	2	1	17.07
10	1	1	1	10	G139c	G139c	13940	26780	150	149	251	4	1	205	204	12.34	203	204	11.73	18.8	4.0	0.0	2	1	17.48
11	1	1	1	11	I139	I139	14190	26780	150	149	251	4	1	203	203	13.75	203	204	18.53	9.4	0.7	0.0	0	0	10.96
12	1	1	1	12	I139	I139	14440	26780	150	149	251	4	1	203	204	13.34	205	204	12.76	16.8	2.7	0.0	-1	0	15.91
13	1	1	1	13	N139	N139	14700	26790	150	149	251	16	1	203	206	24.03	204	211	47.78	0.7	0.7	0.0	0	2	4.25
14	1	1	1	14	N139	N139	14960	26790	150	149	251	25	1	204	205	13.31	205	206	20.91	5.4	0.7	0.0	0	0	9.76
15	1	1	1	15	T139	T139	15190	26780	150	149	251	4	1	207	208	14.98	203	202	10.95	32.2	11.4	0.0	4	5	18.91
16	1	1	1	16	T139	T139	15440	26790	150	149	251	8	1	209	209	13.67	203	203	16.35	23.5	2.0	0.0	6	6	12.79
17	1	1	1	17	RGD-WT1	RGD-WT1	15692	26810	168	194	251	26	3	800	959	631.23	204	203	12.68	99.0	98.5	0.0	596	755	63.08
18	1	1	1	18	RGD-WT1	RGD-WT1	15948	26807	162	182	251	25	3	512	1043	784.46	204	205	12.56	100.0	99.5	0.0	308	839	40.76
19	1	1	1	19	RRD	RRD	16195	26795	162	180	251	13	3	208	214	24.30	202	202	12.07	39.4	21.7	0.0	6	12	17.23
20	1	1	1	20	RRD	RRD	16436	26799	176	218	251	14	3	208	217	26.71	203	203	12.65	39.0	24.3	0.0	5	14	16.44
21	1	1	1	21	RRDt	RRDt	16690	26780	150	149	251	4	1	205	206	14.27	201	202	11.16	29.5	10.7	0.0	4	5	18.37
22	1	1	1	22	RRDt	RRDt	16940	26780	150	149	251	4	1	208	208	14.34	201	201	12.23	36.2	10.1	0.0	7	7	17.00
23	1	1	1	23	RRDc	RRDc	17190	26780	150	149	251	4	1	212	213	16.30	209	209	15.47	19.5	6.0	0.0	3	4	13.70
24	1	1	1	24	RRDc	RRDc	17440	26780	150	149	251	4	1	211	213	17.00	207	208	14.42	30.2	8.7	0.0	4	6	14.64
25	1	1	2	1	RED	RED	11710	27040	150	149	251	24	1	206	208	14.37	202	204	12.05	30.9	10.7	0.0	4	6	17.09
26	1	1	2	2	RED	RED	11940	27030	150	149	251	13	1	208	209	13.30	204	204	12.34	24.8	9.4	0.0	4	5	16.85
27	1	1	2	3	REDt	REDt	12190	27050	150	149	251	8	1	203	203	12.13	205	205	12.62	9.4	2.0	0.0	-1	-1	16.09
28	1	1	2	4	REDt	REDt	12430	27040	150	149	251	6	1	203	205	12.76	203	203	13.26	13.4	2.7	0.0	0	2	15.31
29	1	1	2	5	REDc	REDc	12690	27040	150	149	251	4	1	207	206	13.52	204	203	12.30	22.8	5.4	0.0	3	2	16.83
30	1	1	2	6	REDc	REDc	12940	27050	150	149	251	8	1	205	205	12.45	204	203	11.72	20.8	2.7	0.0	1	1	17.49
31	1	1	2	7	REG	REG	13180	27040	150	149	251	6	1	203	203	11.44	204	205	16.33	6.7	0.0	0.0	0	0	12.43
32	1	1	2	8	REG	REG	13430	27040	150	149	251	6	1	205	206	11.63	204	204	12.19	16.1	3.4	0.0	1	2	16.82
33	1	1	2	9	REGat	REGat	13680	27040	150	149	251	6	1	204	204	12.29	202	203	11.94	18.1	4.0	0.0	2	2	17.09
34	1	1	2	10	REGat	REGat	13930	27040	150	149	251	6	1	203	204	13.18	204	204	11.64	17.4	5.4	0.0	0	0	17.45
35	1	1	2	11	REGac	REGac	14180	27040	150	149	251	6	1	204	204	12.56	202	203	12.50	19.5	4.7	0.0	2	2	16.32
36	1	1	2	12	REGac	REGac	14440	27050	150	149	251	8	1	204	205	12.34	204	203	12.95	14.1	2.7	0.0	0	1	15.76
37	1	1	2	13	REGgg	REGgg	14710	27060	182	233	171	28	3	220	257	235.74	202	202	12.56	62.2	36.1	0.0	18	55	17.52
38	1	1	2	14	REGgg	REGgg	14965	27055	176	216	251	30	3	220	236	39.95	203	204	14.78	53.7	37.0	0.0	17	33	14.88
39	1	1	2	15	REGtg	REGtg	15200	27050	150	149	251	16	1	209	210	19.57	204	205	13.59	24.2	8.1	0.0	5	6	15.37
40	1	1	2	16	REGtg	REGtg	15430	27040	150	149	251	6	1	205	205	13.16	203	203	12.07	21.5	4.0	0.0	2	2	16.99
41	1	1	2	17	REGcg	REGcg	15680	27060	150	149	251	18	1	205	210	44.08	202	202	12.11	26.2	9.4	0.0	3	8	16.92
42	1	1	2	18	REGcg	REGcg	15940	27050	150	149	251	8	1	205	206	13.30	203	204	13.54	17.4	4.7	0.0	2	3	15.15
43	1	1	2	19	D143N (RGN)	D143N (RGN)	16180	27040	150	149	251	6	1	204	207	14.83	203	203	12.27	21.5	6.0	0.0	1	4	16.63
44	1	1	2	20	D143N (RGN)	D143N (RGN)	16430	27040	150	149	251	6	1	208	207	12.69	204	206	14.26	18.8	1.3	0.0	4	3	14.59
45	1	1	2	21	D143N (RGN)t	D143N (RGN)t	16680	27040	150	149	251	6	1	205	206	12.94	202	202	11.99	28.2	4.7	0.0	3	4	17.10
46	1	1	2	22	D143N (RGN)t	D143N (RGN)t	16930	27040	150	149	251	6	1	208	210	23.98	204	203	11.57	31.5	8.7	0.0	4	6	17.98
47	1	1	2	23	D143N (RGN)c	D143N (RGN)c	17180	27040	150	149	251	6	1	202	203	11.99	206	208	15.23	5.4	0.7	0.0	-3	-2	13.27
48	1	1	2	24	D143N (RGN)c	D143N (RGN)c	17430	27040	150	149	251	6	1	208	207	12.36	207	209	14.07	10.7	1.3	0.0	1	0	14.78
49	1	1	3	1	D143V (RGV)	D143V (RGV)	11703	27290	176	217	251	21	3	216	215	18.55	204	204	12.72	47.0	20.7	0.0	12	11	16.98
50	1	1	3	2	D143V (RGV)	D143V (RGV)	11938	27278	162	183	251	25	3	223	225	22.36	205	205	13.15	55.2	33.9	0.0	18	20	16.96
51	1	1	3	3	RGE-1 (GAA)	RGE-1 (GAA)	12180	27290	150	149	251	13	1	207	207	12.53	206	206	12.43	17.4	2.0	0.0	1	1	16.66
52	1	1	3	4	RGE-1 (GAA)	RGE-1 (GAA)	12430	27300	150	149	251	6	1	207	208	14.45	203	203	11.61	32.2	10.1	0.0	4	5	17.83
53	1	1	3	5	RGEc	RGEc	12680	27300	150	149	251	6	1	206	207	14.63	203	203	12.30	21.5	6.7	0.0	3	4	16.75
54	1	1	3	6	RGEc	RGEc	12930	27300	150	149	251	6	1	207	207	11.60	203	203	12.99	22.8	2.7	0.0	4	4	15.93
55	1	1	3	7	L144WT	L144WT	13188	27308	170	201	251	4	3	329	652	483.36	205	205	12.37	98.0	97.5	0.0	124	447	26.60
56	1	1	3	8	L144WT	L144WT	13450	27308	156	169	251	14	3	625	654	380.99	205	205	13.39	100.0	98.2	0.0	420	449	46.67
57	1	1	3	9	L144g	L144g	13685	27313	170	202	251	9	3	209	214	18.46	202	202	12.30	42.1	20.8	0.0	7	12	17.00
58	1	1	3	10	L144g	L144g	13929	27312	176	219	251	10	3	210	214	19.95	204	205	13.55	35.6	18.3	0.0	6	10	15.50
59	1	1	3	11	L144a	L144a	14180	27300	150	149	251	6	1	208	208	12.76	204	204	13.53	22.1	3.4	0.0	4	4	15.38
60	1	1	3	12	L144a	L144a	14440	27300	150	149	251	4	1	204	206	15.58	202	203	12.80	26.2	6.0	0.0	2	4	15.94
61	1	1	3	13	V144	V144	14705	27306	176	212	251	19	3	220	268	85.83	203	203	12.37	55.2	44.3	0.0	17	65	17.78
62	1	1	3	14	V144	V144	14947	27298	190	257	171	12	3	218	249	67.15	205	206	12.99	50.2	36.6	0.0	13	44	16.78
63	1	1	3	15	S144	S144	15190	27300	150	149	251	4	1	210	211	13.34	203	204	13.28	32.9	7.4	0.0	7	8	15.81
64	1	1	3	16	S144	S144	15425	27310	154	166	251	12	3	214	214	14.53	202	203	11.97	50.6	18.1	0.0	12	12	17.88
65	1	1	3	17	H146WT	H146WT	15700	27324	80	39	383	24	3	342	335	70.26	203	203	11.97	94.9	94.9	0.0	139	132	28.57
66	1	1	3	18	H146WT	H146WT	15950	27325	90	48	383	26	3	351	345	61.67	204	203	13.54	97.9	93.8	0.0	147	141	25.92
67	1	1	3	19	R146	R146	16190	27310	150	149	251	8	1	209	209	12.81	205	205	12.28	25.5	6.7	0.0	4	4	17.01
68	1	1	3	20	R146	R146	16430	27300	150	149	251	6	1	208	213	25.93	205	206	12.40	26.2	8.1	0.0	3	8	16.78
69	1	1	3	21	L146=H146t	L146=H146t	16680	27300	150	149	251	6	1	206	205	12.83	202	204	15.40	14.8	2.7	0.0	4	3	13.37
70	1	1	3	22	L146=H146t	L146=H146t	16930	27300	150	149	251	6	1	207	211	38.54	201	201	12.38	26.8	9.4	0.0	6	10	16.73
71	1	1	3	23	P146	P146	17180	27300	150	149	251	6	1	203	203	11.31	204	204	12.62	15.4	0.0	0.0	0	0	16.09
72	1	1	3	24	P146	P146	17430	27300	150	149	251	6	1	213	214	18.35	206	206	12.12	37.6	14.1	0.0	7	8	17.58
73	1	1	4	1	L147WT	L147WT	11682	27549	90	50	383	14	3	520	499	113.90	203	204	12.80	100.0	98.0	0.0	317	296	40.62
74	1	1	4	2	L147WT	L147WT	11944	27539	106	74	315	25	3	502	454	136.41	205	205	12.66	98.6	95.9	0.0	297	249	39.64
75	1	1	4	3	P147	P147	12190	27550	150	149	251	13	1	206	208	12.96	206	207	11.54	18.8	6.0	0.0	0	2	17.85
76	1	1	4	4	P147	P147	12420	27560	150	149	251	15	1	209	208	13.81	206	206	13.40	18.8	4.7	0.0	3	2	15.60
77	1	1	4	5	P147a	P147a	12670	27560	150	149	251	15	1	207	207	12.98	207	207	12.70	14.1	4.0	0.0	0	0	16.30
78	1	1	4	6	P147a	P147a	12920	27560	150	149	251	15	1	205	206	12.02	205	206	13.58	16.8	1.3	0.0	0	1	15.09
79	1	1	4	7	Oligo HIV Y115	Oligo HIV Y115	13170	27550	150	149	251	20	1	204	204	12.12	205	210	39.85	0.7	0.0	0.0	0	0	5.12
80	1	1	4	8	Oligo HIV Y115	Oligo HIV Y115	13430	27560	150	149	251	6	1	206	206	12.08	204	204	13.13	18.1	1.3	0.0	2	2	15.69
81	1	1	4	9	Oligo HIV M184a	Oligo HIV M184a	13670	27560	150	149	251	15	1	203	204	13.02	205	205	12.17	18.8	2.7	0.0	-1	0	16.68
82	1	1	4	10	Oligo HIV M184a	Oligo HIV M184a	13920	27560	150	149	251	15	1	204	205	11.55	205	205	12.27	12.8	1.3	0.0	0	0	16.62
83	1	1	4	11	C - (H2O+S.S.)	C - (H2O+S.S.)	14170	27560	150	149	251	15	1	204	206	12.70	207	207	13.22	12.8	2.7	0.0	-2	0	15.44
84	1	1	4	12	C - (H2O+S.S.)	C - (H2O+S.S.)	14420	27560	150	149	251	15	1	204	204	11.74	203	203	10.86	20.1	4.7	0.0	1	1	18.79
85	1	1	4	13	C - (H2O+S.S.)	C - (H2O+S.S.)	14680	27560	150	149	251	6	1	202	203	12.29	201	202	12.40	18.8	4.0	0.0	1	2	16.29
86	1	1	4	14	C - (H2O+S.S.)	C - (H2O+S.S.)	14930	27560	150	149	251	6	1	205	207	13.33	202	203	11.63	30.2	6.7	0.0	3	5	17.62
87	1	1	4	15	C - (H2O+S.S.)	C - (H2O+S.S.)	15170	27560	150	149	251	15	1	203	204	11.56	202	203	11.66	19.5	4.7	0.0	1	2	17.41
88	1	1	4	16	C - (H2O+S.S.)	C - (H2O+S.S.)	15420	27560	150	149	251	15	1	204	204	13.33	201	202	12.63	31.5	3.4	0.0	3	3	16.15
89	1	1	4	17	C - (H2O+S.S.)	C - (H2O+S.S.)	15680	27580	150	149	251	18	1	201	204	24.43	201	203	13.52	17.4	5.4	0.0	0	3	14.87
90	1	1	4	18	C - (H2O+S.S.)	C - (H2O+S.S.)	15930	27570	150	149	251	9	1	202	202	11.66	203	204	13.71	10.1	4.0	0.0	0	0	14.73
91	1	1	4	19	C - (H2O+S.S.)	C - (H2O+S.S.)	16170	27560	150	149	251	15	1	207	207	13.65	207	208	13.28	16.8	2.7	0.0	0	0	15.59
92	1	1	4	20	C - (H2O+S.S.)	C - (H2O+S.S.)	16420	27560	150	149	251	15	1	206	207	11.67	207	210	30.04	0.7	0.0	0.0	0	0	6.86
93	1	1	4	21	C - (H2O+S.S.)	C - (H2O+S.S.)	16670	27560	150	149	251	15	1	202	203	13.32	204	205	13.32	10.7	3.4	0.0	-1	0	15.17
94	1	1	4	22	C - (H2O+S.S.)	C - (H2O+S.S.)	16920	27560	150	149	251	15	1	203	204	12.25	203	211	83.68	0.0	0.0	0.0	0	1	2.43
95	1	1	4	23	CIF	CIF	17196	27573	182	231	171	12	3	457	917	1057.93	203	203	12.36	90.9	88.7	0.0	254	714	36.97
96	1	1	4	24	CIF	CIF	17434	27576	176	212	251	11	3	444	851	1048.82	205	205	13.53	95.3	89.2	0.0	239	646	32.81
END DATA
