# Supplementary material for: Microarray-based identification of antigenic variants of foot-and-mouth disease virus: a bioinformatics quality assessment
Source: BMC Genomics. 2006 May 18;7:117. doi: 10.1186/1471-2164-7-117 (PMC1481559; doi:10.1186/1471-2164-7-117)
Supplement: Additional File 1 — They are obtained using the Agilent and Scan Array Express (Perkin Elmer Life Sciences) analysis software for reading and quantifying the hybridization images. [file 1471-2164-7-117-S1.zip › II-28-S139T-1-6V.csv]

BEGIN HEADER
PerkinElmer Life Sciences.
ScanArrayCSVFileFormat	2.00
ScanArray Express	2.00
Number_of_Columns	26
END HEADER
BEGIN GENERAL INFO
DateTime	2005/01/31 13:01
GalFile	D:\303\AFTOCHIP\AFTOCHIP 2.1\ARCHIVO GAL AFTOCHIP 2.1.gal
Scanner	Model: Serial No.:
User Name	303
Computer Name
Protocol	Easy Quant
Quantitation Method	Adaptive Circle
Quality Confidence Calculation	SignalToNoise
User comments
Image Origin	0	0
Temperature	0
Laser Powers	0
Laser On Time	0
PMT Voltages	0
END GENERAL INFO
BEGIN QUANTITATION PARAMETERS
Min Percentile	50
Max Percentile	200
END QUANTITATION PARAMETERS
BEGIN QUALITY MEASUREMENTS
Min Signal To Noise	3
END QUALITY MEASUREMENTS
BEGIN ARRAY PATTERN INFO
Units	�m
Array Rows	1
Array Columns	1
Spot Rows	4
Spot Columns	24
Array Row Spacing	4500.000000
Array Column Spacing	4500.000000
Spot Row Spacing	258.000000
Spot Column Spacing	249.000000
Spot Diameter	150
Interstitial	0
Spots Per Array	96
Total Spots	96
END ARRAY PATTERN INFO
BEGIN IMAGE INFO
ImageID	Channel	Image	Fluorophore	Barcode	Units	X Units Per Pixel	Y Units Per Pixel	X Offset	Y Offset	Status
-1	CH1	D:\303\AFTOCHIP\AFTOCHIP 2.1\Vero\6� Vero\Im�genes scaner\28 S139T 0,1pm 56�C_SLOT06_S01.tif	Alexa 647	Unknown	�m	10.000000	10.000000	0.000000	0.000000	Control Image
END IMAGE INFO
BEGIN NORMALIZATION INFO
Normalization Method	LOWESS
END NORMALIZATION INFO
BEGIN DATA
Index	Array Row	Array Column	Spot Row	Spot Column	Name	ID	X	Y	Diameter	F Pixels	B Pixels	Footprint	Flags	Ch1 Median	Ch1 Mean	Ch1 SD	Ch1 B Median	Ch1 B Mean	Ch1 B SD	Ch1 % > B + 1 SD	Ch1 % > B + 2 SD	Ch1 F % Sat.	Ch1 Median - B	Ch1 Mean - B	Ch1 SignalNoiseRatio
1	1	1	1	1	CIF	CIF	2626	26961	196	272	171	25	3	374	737	694.23	194	195	11.61	97.1	96.3	0.0	180	543	32.21
2	1	1	1	2	CIF	CIF	2871	26954	196	272	171	20	3	376	763	722.88	194	198	50.13	89.0	71.0	0.0	182	569	7.50
3	1	1	1	3	S139WT	S139WT	3100	26970	150	149	230	13	1	195	197	12.83	195	194	10.58	28.9	6.0	0.0	0	2	18.42
4	1	1	1	4	S139WT	S139WT	3340	26960	150	149	230	8	1	195	197	12.85	192	194	12.97	26.8	7.4	0.0	3	5	15.03
5	1	1	1	5	G139	G139	3590	26960	150	149	230	7	1	191	193	11.72	191	192	11.63	20.1	4.7	0.0	0	2	16.42
6	1	1	1	6	G139	G139	3840	26960	150	149	230	6	1	193	194	11.77	189	193	12.26	22.8	7.4	0.0	4	5	15.74
7	1	1	1	7	G139t	G139t	4080	26960	150	149	230	15	1	194	198	35.42	192	193	11.98	20.1	6.7	0.0	2	6	16.19
8	1	1	1	8	G139t	G139t	4330	26960	150	149	230	14	1	193	193	12.08	192	194	14.01	12.1	2.0	0.0	1	1	13.77
9	1	1	1	9	G139c	G139c	4580	26960	150	149	230	13	1	194	195	16.31	193	195	19.19	9.4	2.7	0.0	1	2	10.11
10	1	1	1	10	G139c	G139c	4830	26960	150	149	230	12	1	193	195	17.78	192	193	11.53	18.1	4.7	0.0	1	3	16.74
11	1	1	1	11	I139	I139	5080	26960	150	149	230	11	1	197	197	15.16	192	192	12.31	22.1	4.7	0.0	5	5	16.01
12	1	1	1	12	I139	I139	5350	26960	150	149	230	10	1	193	195	11.12	195	195	12.85	12.1	1.3	0.0	-1	0	15.02
13	1	1	1	13	N139	N139	5605	26965	162	180	230	17	3	216	238	58.40	192	194	21.50	51.7	40.0	0.0	24	46	10.05
14	1	1	1	14	N139	N139	5855	26970	168	196	209	20	3	212	226	40.57	196	201	38.65	37.8	12.2	0.0	16	30	5.49
15	1	1	1	15	T139	T139	6110	26962	190	248	171	22	3	280	500	402.32	193	193	12.16	96.0	91.9	0.0	87	307	23.03
16	1	1	1	16	T139	T139	6365	26966	182	232	150	29	3	285	507	367.53	197	197	14.82	91.4	81.5	0.0	88	310	19.23
17	1	1	1	17	RGD-WT1	RGD-WT1	6617	26958	182	233	171	30	3	308	474	282.64	195	195	11.89	96.1	93.1	0.0	113	279	25.90
18	1	1	1	18	RGD-WT1	RGD-WT1	6871	26964	176	218	251	36	3	315	490	281.71	196	195	12.15	95.9	90.8	0.0	119	294	25.93
19	1	1	1	19	RRD	RRD	7140	26980	150	149	230	61	1	195	195	12.41	194	194	11.92	21.5	3.4	0.0	1	1	16.36
20	1	1	1	20	RRD	RRD	7320	26960	150	149	230	12	1	193	193	10.25	193	200	63.63	0.0	0.0	0.0	0	0	3.03
21	1	1	1	21	RRDt	RRDt	7570	26960	150	149	230	11	1	197	197	12.49	194	194	12.37	20.8	4.7	0.0	3	3	15.93
22	1	1	1	22	RRDt	RRDt	7820	26960	150	149	230	10	1	197	197	12.83	193	193	10.71	30.9	8.7	0.0	4	4	18.39
23	1	1	1	23	RRDc	RRDc	8070	26960	150	149	230	9	1	199	198	12.68	194	196	14.18	14.8	2.7	0.0	5	4	14.04
24	1	1	1	24	RRDc	RRDc	8320	26960	150	149	230	8	1	195	195	10.77	197	197	15.96	4.7	0.0	0.0	-1	-1	12.22
25	1	1	2	1	RED	RED	2590	27230	150	149	230	18	1	197	197	12.44	195	195	12.78	17.4	4.7	0.0	2	2	15.41
26	1	1	2	2	RED	RED	2850	27200	150	149	230	14	1	199	199	11.35	191	193	11.24	34.2	10.7	0.0	8	8	17.70
27	1	1	2	3	REDt	REDt	3090	27220	150	149	230	10	1	195	195	12.02	193	193	11.53	20.1	5.4	0.0	2	2	16.91
28	1	1	2	4	REDt	REDt	3340	27220	150	149	230	9	1	196	196	12.52	195	195	12.94	16.8	4.0	0.0	1	1	15.15
29	1	1	2	5	REDc	REDc	3590	27220	150	149	230	8	1	196	196	11.99	191	192	11.99	26.8	6.7	0.0	5	5	16.35
30	1	1	2	6	REDc	REDc	3840	27220	150	149	230	8	1	193	194	11.76	192	193	11.89	19.5	2.0	0.0	1	2	16.24
31	1	1	2	7	REG	REG	4090	27220	150	149	230	7	1	192	193	11.01	192	195	30.61	0.0	0.0	0.0	0	1	6.27
32	1	1	2	8	REG	REG	4340	27200	150	149	230	15	1	194	195	12.56	193	193	12.61	19.5	4.0	0.0	1	2	15.39
33	1	1	2	9	REGat	REGat	4590	27220	150	149	230	6	1	190	191	12.67	193	192	12.34	14.1	2.0	0.0	-2	-1	15.39
34	1	1	2	10	REGat	REGat	4830	27220	150	149	230	13	1	192	191	11.29	192	194	12.33	13.4	0.0	0.0	0	0	15.57
35	1	1	2	11	REGac	REGac	5080	27220	150	149	230	12	1	193	193	11.31	193	193	10.95	17.4	2.7	0.0	0	0	17.62
36	1	1	2	12	REGac	REGac	5330	27220	150	149	230	11	1	195	196	21.33	195	196	11.33	16.1	2.0	0.0	0	1	17.21
37	1	1	2	13	REGgg	REGgg	5575	27230	190	250	129	21	3	212	225	37.45	195	194	11.89	56.4	44.0	0.0	17	30	17.83
38	1	1	2	14	REGgg	REGgg	5835	27230	182	234	129	16	3	220	230	33.95	197	196	13.74	59.0	48.3	0.0	23	33	16.02
39	1	1	2	15	REGtg	REGtg	6090	27220	150	149	230	6	1	196	198	19.07	194	194	11.88	26.2	3.4	0.0	2	4	16.50
40	1	1	2	16	REGtg	REGtg	6340	27230	150	149	230	15	1	197	195	11.83	194	194	11.56	19.5	2.7	0.0	3	1	17.04
41	1	1	2	17	REGcg	REGcg	6600	27230	150	149	230	21	1	196	198	17.55	194	195	11.83	20.1	6.0	0.0	2	4	16.57
42	1	1	2	18	REGcg	REGcg	6860	27230	150	149	230	30	1	196	196	13.07	195	198	32.18	2.0	0.0	0.0	1	1	6.09
43	1	1	2	19	D143N (RGN)	D143N (RGN)	7080	27220	150	149	230	6	1	195	199	23.66	193	194	11.67	23.5	10.1	0.0	2	6	16.71
44	1	1	2	20	D143N (RGN)	D143N (RGN)	7320	27220	150	149	230	13	1	194	195	11.70	194	194	12.21	17.4	2.0	0.0	0	1	15.89
45	1	1	2	21	D143N (RGN)t	D143N (RGN)t	7570	27220	150	149	230	12	1	195	201	29.20	194	197	14.24	18.8	7.4	0.0	1	7	13.69
46	1	1	2	22	D143N (RGN)t	D143N (RGN)t	7820	27220	150	149	230	11	1	197	197	11.06	193	195	11.79	22.1	6.0	0.0	4	4	16.71
47	1	1	2	23	D143N (RGN)c	D143N (RGN)c	8070	27220	150	149	230	10	1	196	197	13.05	196	195	12.25	18.1	6.0	0.0	0	1	16.00
48	1	1	2	24	D143N (RGN)c	D143N (RGN)c	8320	27220	150	149	230	9	1	195	195	11.37	197	198	12.28	12.8	1.3	0.0	-1	-1	15.88
49	1	1	3	1	D143V (RGV)	D143V (RGV)	2601	27463	168	194	251	9	3	208	211	19.77	193	195	12.76	53.1	34.5	0.0	15	18	16.30
50	1	1	3	2	D143V (RGV)	D143V (RGV)	2855	27466	154	164	230	8	3	207	208	18.72	192	193	11.84	55.5	31.7	0.0	15	16	17.49
51	1	1	3	3	RGE-1 (GAA)	RGE-1 (GAA)	3100	27450	150	149	230	22	1	197	197	13.39	194	194	12.14	20.1	5.4	0.0	3	3	16.23
52	1	1	3	4	RGE-1 (GAA)	RGE-1 (GAA)	3340	27480	150	149	230	10	1	198	197	11.10	193	194	12.39	24.2	4.7	0.0	5	4	15.97
53	1	1	3	5	RGEc	RGEc	3590	27480	150	149	230	10	1	197	197	11.16	193	194	11.67	26.2	4.0	0.0	4	4	16.88
54	1	1	3	6	RGEc	RGEc	3840	27480	150	149	230	9	1	195	197	11.82	193	194	12.68	24.8	4.0	0.0	2	4	15.38
55	1	1	3	7	L144WT	L144WT	4100	27463	190	252	171	10	3	278	524	362.67	191	192	12.11	92.1	86.1	0.0	87	333	22.95
56	1	1	3	8	L144WT	L144WT	4359	27420	154	167	230	54	3	720	721	432.52	192	193	11.84	97.6	95.8	0.0	528	529	60.81
57	1	1	3	9	L144g	L144g	4600	27450	150	149	230	23	1	195	198	12.73	192	196	35.29	3.4	0.0	0.0	3	6	5.53
58	1	1	3	10	L144g	L144g	4840	27480	150	149	230	7	1	198	199	14.87	192	195	24.13	11.4	1.3	0.0	6	7	8.21
59	1	1	3	11	L144a	L144a	5090	27480	150	149	230	7	1	198	199	14.51	193	195	24.59	10.1	0.7	0.0	5	6	8.05
60	1	1	3	12	L144a	L144a	5350	27470	150	149	230	10	1	198	198	12.52	192	193	12.35	30.9	8.1	0.0	6	6	16.03
61	1	1	3	13	V144	V144	5610	27465	176	216	251	21	3	216	270	93.05	194	194	13.44	55.6	48.1	0.0	22	76	16.07
62	1	1	3	14	V144	V144	5870	27480	176	221	230	31	3	215	275	101.04	195	195	12.65	56.6	48.4	0.0	20	80	16.99
63	1	1	3	15	S144	S144	6100	27450	150	149	230	26	1	206	207	16.83	194	194	11.54	51.0	25.5	0.0	12	13	17.85
64	1	1	3	16	S144	S144	6345	27460	130	108	273	15	3	207	207	14.05	194	194	11.82	56.5	14.8	0.0	13	13	17.51
65	1	1	3	17	H146WT	H146WT	6580	27475	90	48	383	5	3	240	239	25.35	196	196	12.34	85.4	72.9	0.0	44	43	19.45
66	1	1	3	18	H146WT	H146WT	6835	27475	110	80	294	2	3	231	235	36.99	194	195	13.10	81.3	62.5	0.0	37	41	17.63
67	1	1	3	19	R146	R146	7080	27480	150	149	230	8	1	197	199	17.85	194	195	12.30	22.1	7.4	0.0	3	5	16.02
68	1	1	3	20	R146	R146	7330	27480	150	149	230	7	1	199	201	12.54	196	196	11.09	30.2	8.1	0.0	3	5	17.95
69	1	1	3	21	L146=H146t	L146=H146t	7580	27480	150	149	230	7	1	196	196	11.86	196	196	11.56	16.1	3.4	0.0	0	0	16.95
70	1	1	3	22	L146=H146t	L146=H146t	7830	27480	150	149	230	7	1	197	196	12.38	195	199	69.66	0.0	0.0	0.0	2	1	2.83
71	1	1	3	23	P146	P146	8080	27470	150	149	230	2	1	196	199	18.80	195	212	189.05	0.0	0.0	0.0	1	4	1.04
72	1	1	3	24	P146	P146	8320	27470	150	149	230	8	1	197	198	13.16	197	199	17.19	10.1	1.3	0.0	0	1	11.46
73	1	1	4	1	L147WT	L147WT	2580	27715	110	78	315	26	3	400	407	78.61	194	195	12.65	100.0	100.0	0.0	206	213	31.61
74	1	1	4	2	L147WT	L147WT	2844	27708	110	79	315	23	3	347	340	49.11	194	196	12.09	100.0	97.5	0.0	153	146	28.71
75	1	1	4	3	P147	P147	3100	27720	150	149	230	10	1	196	199	15.76	193	193	11.14	29.5	10.1	0.0	3	6	17.59
76	1	1	4	4	P147	P147	3350	27730	150	149	230	2	1	195	195	12.42	195	195	13.06	11.4	2.0	0.0	0	0	14.94
77	1	1	4	5	P147a	P147a	3600	27730	150	149	230	3	1	195	195	12.14	192	192	11.18	24.8	6.0	0.0	3	3	17.44
78	1	1	4	6	P147a	P147a	3850	27730	150	149	230	4	1	194	195	12.24	195	197	20.29	5.4	0.7	0.0	0	0	9.56
79	1	1	4	7	Oligo HIV Y115	Oligo HIV Y115	4090	27730	150	149	230	5	1	196	196	19.10	193	195	15.38	17.4	2.0	0.0	3	3	12.75
80	1	1	4	8	Oligo HIV Y115	Oligo HIV Y115	4350	27700	150	149	230	31	1	195	195	10.31	192	193	14.95	12.8	0.0	0.0	3	3	13.04
81	1	1	4	9	Oligo HIV M184a	Oligo HIV M184a	4590	27730	150	149	230	3	1	195	194	11.69	194	193	11.69	16.1	1.3	0.0	1	0	16.68
82	1	1	4	10	Oligo HIV M184a	Oligo HIV M184a	4840	27730	150	149	230	2	1	193	195	13.15	193	193	11.90	23.5	5.4	0.0	0	2	16.22
83	1	1	4	11	C - (H2O+S.S.)	C - (H2O+S.S.)	5090	27730	150	149	230	1	1	196	199	16.58	193	195	12.45	28.2	12.8	0.0	3	6	15.74
84	1	1	4	12	C - (H2O+S.S.)	C - (H2O+S.S.)	5345	27725	70	32	362	7	3	218	217	21.55	193	194	11.76	65.6	53.1	0.0	25	24	18.54
85	1	1	4	13	C - (H2O+S.S.)	C - (H2O+S.S.)	5600	27720	150	149	230	15	1	194	195	11.81	195	196	22.90	2.0	0.7	0.0	0	0	8.47
86	1	1	4	14	C - (H2O+S.S.)	C - (H2O+S.S.)	5860	27730	150	149	230	21	1	193	194	12.60	193	194	11.35	19.5	2.7	0.0	0	1	17.00
87	1	1	4	15	C - (H2O+S.S.)	C - (H2O+S.S.)	6100	27710	150	149	230	24	1	194	195	11.84	195	196	11.95	18.8	2.7	0.0	0	0	16.23
88	1	1	4	16	C - (H2O+S.S.)	C - (H2O+S.S.)	6340	27730	150	149	230	4	1	197	196	10.72	194	197	33.45	0.0	0.0	0.0	3	2	5.89
89	1	1	4	17	C - (H2O+S.S.)	C - (H2O+S.S.)	6580	27730	150	149	230	5	1	198	198	12.15	195	195	11.81	19.5	5.4	0.0	3	3	16.77
90	1	1	4	18	C - (H2O+S.S.)	C - (H2O+S.S.)	6830	27730	150	149	230	4	1	196	197	12.16	193	194	13.21	20.1	3.4	0.0	3	4	14.84
91	1	1	4	19	C - (H2O+S.S.)	C - (H2O+S.S.)	7080	27730	150	149	230	3	1	193	196	15.49	194	195	11.73	16.1	5.4	0.0	0	2	16.45
92	1	1	4	20	C - (H2O+S.S.)	C - (H2O+S.S.)	7330	27730	150	149	230	2	1	195	196	11.61	197	196	12.92	12.8	1.3	0.0	-1	0	15.09
93	1	1	4	21	C - (H2O+S.S.)	C - (H2O+S.S.)	7580	27730	150	149	230	1	1	198	198	14.03	195	195	12.44	18.8	4.7	0.0	3	3	15.92
94	1	1	4	22	C - (H2O+S.S.)	C - (H2O+S.S.)	7830	27720	150	149	230	10	1	195	196	12.45	193	193	11.64	22.8	4.7	0.0	2	3	16.75
95	1	1	4	23	CIF	CIF	8104	27717	182	231	171	27	3	264	310	132.27	196	196	11.67	89.2	79.7	0.0	68	114	22.63
96	1	1	4	24	CIF	CIF	8348	27716	176	216	251	23	3	267	322	166.19	197	197	11.55	89.4	81.5	0.0	70	125	23.12
END DATA
