# Supplementary material for: Microarray-based identification of antigenic variants of foot-and-mouth disease virus: a bioinformatics quality assessment
Source: BMC Genomics. 2006 May 18;7:117. doi: 10.1186/1471-2164-7-117 (PMC1481559; doi:10.1186/1471-2164-7-117)
Supplement: Additional File 1 — They are obtained using the Agilent and Scan Array Express (Perkin Elmer Life Sciences) analysis software for reading and quantifying the hybridization images. [file 1471-2164-7-117-S1.zip › II-28-S139T-2-6V.csv]

BEGIN HEADER
PerkinElmer Life Sciences.
ScanArrayCSVFileFormat	2.00
ScanArray Express	2.00
Number_of_Columns	26
END HEADER
BEGIN GENERAL INFO
DateTime	2005/01/31 13:11
GalFile	D:\303\AFTOCHIP\AFTOCHIP 2.1\ARCHIVO GAL AFTOCHIP 2.1.gal
Scanner	Model: Serial No.:
User Name	303
Computer Name
Protocol	Easy Quant
Quantitation Method	Adaptive Circle
Quality Confidence Calculation	SignalToNoise
User comments
Image Origin	0	0
Temperature	0
Laser Powers	0
Laser On Time	0
PMT Voltages	0
END GENERAL INFO
BEGIN QUANTITATION PARAMETERS
Min Percentile	50
Max Percentile	200
END QUANTITATION PARAMETERS
BEGIN QUALITY MEASUREMENTS
Min Signal To Noise	3
END QUALITY MEASUREMENTS
BEGIN ARRAY PATTERN INFO
Units	�m
Array Rows	1
Array Columns	1
Spot Rows	4
Spot Columns	24
Array Row Spacing	4500.000000
Array Column Spacing	4500.000000
Spot Row Spacing	254.000000
Spot Column Spacing	247.000000
Spot Diameter	150
Interstitial	0
Spots Per Array	96
Total Spots	96
END ARRAY PATTERN INFO
BEGIN IMAGE INFO
ImageID	Channel	Image	Fluorophore	Barcode	Units	X Units Per Pixel	Y Units Per Pixel	X Offset	Y Offset	Status
-1	CH1	D:\303\AFTOCHIP\AFTOCHIP 2.1\Vero\6� Vero\Im�genes scaner\28 S139T 0,1pm 56�C_SLOT06_S01.tif	Alexa 647	Unknown	�m	10.000000	10.000000	0.000000	0.000000	Control Image
END IMAGE INFO
BEGIN NORMALIZATION INFO
Normalization Method	LOWESS
END NORMALIZATION INFO
BEGIN DATA
Index	Array Row	Array Column	Spot Row	Spot Column	Name	ID	X	Y	Diameter	F Pixels	B Pixels	Footprint	Flags	Ch1 Median	Ch1 Mean	Ch1 SD	Ch1 B Median	Ch1 B Mean	Ch1 B SD	Ch1 % > B + 1 SD	Ch1 % > B + 2 SD	Ch1 F % Sat.	Ch1 Median - B	Ch1 Mean - B	Ch1 SignalNoiseRatio
1	1	1	1	1	CIF	CIF	11630	27063	120	95	315	1101	3	630	564	210.73	198	199	13.97	100.0	100.0	0.0	432	366	45.11
2	1	1	1	2	CIF	CIF	11876	27073	112	82	294	1081	3	673	575	215.55	196	197	16.59	97.6	92.7	0.0	477	379	40.58
3	1	1	1	3	S139WT	S139WT	11160	27860	150	149	230	10	1	196	196	12.07	197	199	14.78	8.1	0.7	0.0	0	0	13.26
4	1	1	1	4	S139WT	S139WT	11410	27860	150	149	230	7	1	199	199	12.13	200	200	13.01	12.1	0.7	0.0	0	0	15.30
5	1	1	1	5	G139	G139	11648	27972	80	39	362	249	1	197	198	12.40	195	201	22.14	5.1	0.0	0.0	2	3	8.90
6	1	1	1	6	G139	G139	11895	27960	90	48	341	238	1	204	204	11.38	201	205	22.72	6.3	0.0	0.0	3	3	8.98
7	1	1	1	7	G139t	G139t	12090	27820	150	149	230	77	1	198	199	18.46	199	199	13.81	12.8	2.7	0.0	0	0	14.34
8	1	1	1	8	G139t	G139t	12400	27860	150	149	230	5	1	200	201	14.92	200	200	14.05	12.1	2.7	0.0	0	1	14.24
9	1	1	1	9	G139c	G139c	12650	27860	150	149	230	2	1	196	197	15.65	195	196	13.29	14.1	2.0	0.0	1	2	14.75
10	1	1	1	10	G139c	G139c	12890	27860	150	149	230	9	1	195	196	11.80	195	196	12.95	13.4	1.3	0.0	0	1	15.06
11	1	1	1	11	I139	I139	13140	27860	150	149	230	6	1	198	198	11.98	195	194	11.49	26.2	3.4	0.0	3	3	17.23
12	1	1	1	12	I139	I139	13390	27860	150	149	230	3	1	194	197	29.11	197	209	76.98	2.0	0.7	0.0	-2	0	2.52
13	1	1	1	13	N139	N139	13630	27860	150	149	230	10	1	198	199	14.29	206	230	110.14	0.0	0.0	0.0	-7	-6	1.80
14	1	1	1	14	N139	N139	13880	27860	150	149	230	7	1	199	200	14.37	198	201	17.47	12.1	2.7	0.0	1	2	11.39
15	1	1	1	15	T139	T139	15090	27076	106	74	315	1157	3	498	455	127.59	193	193	11.83	100.0	90.5	0.0	305	262	42.10
16	1	1	1	16	T139	T139	15344	27080	92	54	341	1173	3	512	506	144.91	193	194	14.15	100.0	100.0	0.0	319	313	36.18
17	1	1	1	17	RGD-WT1	RGD-WT1	15597	27087	112	83	294	1186	3	348	347	50.38	193	194	12.41	98.8	97.6	0.0	155	154	28.04
18	1	1	1	18	RGD-WT1	RGD-WT1	15848	27094	128	111	315	1198	3	323	309	55.08	194	194	11.73	93.7	91.0	0.0	129	115	27.53
19	1	1	1	19	RRD	RRD	15120	27860	150	149	230	2	1	195	195	11.21	194	195	11.83	17.4	2.7	0.0	1	1	16.48
20	1	1	1	20	RRD	RRD	15360	27860	150	149	230	9	1	192	193	11.16	192	193	13.25	12.1	1.3	0.0	0	1	14.49
21	1	1	1	21	RRDt	RRDt	15610	27860	150	149	230	6	1	193	192	11.01	192	203	142.01	0.0	0.0	0.0	1	0	1.36
22	1	1	1	22	RRDt	RRDt	15860	27860	150	149	230	3	1	191	192	10.99	194	194	11.39	10.7	2.0	0.0	-2	-1	16.78
23	1	1	1	23	RRDc	RRDc	16100	27860	150	149	230	10	1	193	194	11.42	194	194	11.26	11.4	2.7	0.0	0	0	17.15
24	1	1	1	24	RRDc	RRDc	16350	27860	150	149	230	7	1	193	195	11.46	191	192	11.17	22.8	5.4	0.0	2	4	17.28
25	1	1	2	1	RED	RED	10680	28110	150	149	230	4	1	194	196	12.01	193	197	16.55	12.1	2.0	0.0	1	3	11.72
26	1	1	2	2	RED	RED	10920	28110	150	149	230	3	1	196	196	10.83	197	198	17.68	3.4	0.0	0.0	0	0	11.08
27	1	1	2	3	REDt	REDt	11170	28110	150	149	230	2	1	199	200	14.93	198	199	13.21	16.1	4.0	0.0	1	2	15.06
28	1	1	2	4	REDt	REDt	11420	28110	150	149	230	3	1	197	197	12.20	198	199	15.10	7.4	1.3	0.0	0	0	13.05
29	1	1	2	5	REDc	REDc	11660	28110	150	149	230	4	1	196	196	12.77	198	199	12.29	14.8	2.7	0.0	-1	-1	15.94
30	1	1	2	6	REDc	REDc	11880	28090	150	149	230	38	1	198	198	11.76	199	200	13.43	11.4	0.7	0.0	0	0	14.74
31	1	1	2	7	REG	REG	12160	28110	150	149	230	2	1	196	206	82.54	201	202	16.28	6.0	2.0	0.0	-4	5	12.04
32	1	1	2	8	REG	REG	12400	28110	150	149	230	5	1	197	199	14.34	199	205	62.43	0.7	0.0	0.0	-1	0	3.16
33	1	1	2	9	REGat	REGat	12650	28110	150	149	230	2	1	201	202	16.14	196	197	14.63	29.5	8.1	0.0	5	6	13.74
34	1	1	2	10	REGat	REGat	12900	28110	150	149	230	2	1	197	197	12.06	196	198	16.01	8.7	0.0	0.0	1	1	12.31
35	1	1	2	11	REGac	REGac	13150	28110	150	149	230	4	1	195	194	12.52	198	212	58.32	0.0	0.0	0.0	-2	-3	3.34
36	1	1	2	12	REGac	REGac	13390	28120	150	149	230	8	1	223	250	125.28	211	214	28.82	29.5	13.4	0.0	12	39	7.74
37	1	1	2	13	REGgg	REGgg	13640	28110	150	149	230	2	1	201	204	25.42	209	226	107.53	1.3	0.0	0.0	-7	-4	1.87
38	1	1	2	14	REGgg	REGgg	13890	28110	150	149	230	3	1	202	202	15.34	200	207	53.21	0.7	0.0	0.0	2	2	3.80
39	1	1	2	15	REGtg	REGtg	14130	28110	150	149	230	4	1	202	204	18.16	202	204	15.99	22.8	2.7	0.0	0	2	12.63
40	1	1	2	16	REGtg	REGtg	14380	28110	150	149	230	2	1	195	198	16.76	196	198	14.68	21.5	6.0	0.0	0	2	13.28
41	1	1	2	17	REGcg	REGcg	14630	28110	150	149	230	2	1	192	191	11.80	193	193	12.17	14.1	1.3	0.0	0	-1	15.78
42	1	1	2	18	REGcg	REGcg	14870	28110	150	149	230	5	1	196	202	30.45	195	193	11.78	28.2	11.4	0.0	1	7	16.63
43	1	1	2	19	D143N (RGN)	D143N (RGN)	15120	28110	150	149	230	2	1	194	193	12.07	195	195	12.28	8.7	2.0	0.0	0	-1	15.79
44	1	1	2	20	D143N (RGN)	D143N (RGN)	15370	28110	150	149	230	2	1	194	195	13.73	194	193	11.66	24.2	4.7	0.0	0	1	16.64
45	1	1	2	21	D143N (RGN)t	D143N (RGN)t	15620	28110	150	149	230	4	1	192	193	12.31	194	204	142.31	0.0	0.0	0.0	-1	0	1.35
46	1	1	2	22	D143N (RGN)t	D143N (RGN)t	15860	28110	150	149	230	3	1	195	195	11.09	194	194	11.26	13.4	4.7	0.0	1	1	17.32
47	1	1	2	23	D143N (RGN)c	D143N (RGN)c	16110	28110	150	149	230	2	1	192	193	11.87	192	193	11.64	16.1	2.7	0.0	0	1	16.49
48	1	1	2	24	D143N (RGN)c	D143N (RGN)c	16360	28110	150	149	230	3	1	194	193	11.52	194	193	12.28	8.7	1.3	0.0	0	0	15.80
49	1	1	3	1	D143V (RGV)	D143V (RGV)	10680	28370	150	149	230	5	1	192	195	20.31	195	195	12.31	13.4	4.7	0.0	-2	0	15.59
50	1	1	3	2	D143V (RGV)	D143V (RGV)	10930	28370	150	149	230	7	1	196	196	12.57	196	197	13.82	11.4	1.3	0.0	0	0	14.18
51	1	1	3	3	RGE-1 (GAA)	RGE-1 (GAA)	11170	28370	150	149	230	3	1	200	200	14.13	198	199	13.22	18.8	4.7	0.0	2	2	15.13
52	1	1	3	4	RGE-1 (GAA)	RGE-1 (GAA)	11420	28370	150	149	230	4	1	198	199	13.72	197	198	13.49	18.8	4.7	0.0	1	2	14.67
53	1	1	3	5	RGEc	RGEc	11670	28370	150	149	230	7	1	197	198	12.90	195	196	12.19	19.5	4.7	0.0	2	3	16.16
54	1	1	3	6	RGEc	RGEc	11920	28370	150	149	230	9	1	197	197	14.09	195	198	16.48	11.4	1.3	0.0	2	2	11.95
55	1	1	3	7	L144WT	L144WT	13088	27569	92	52	362	1097	3	375	394	110.83	192	192	11.49	98.1	94.2	0.0	183	202	32.65
56	1	1	3	8	L144WT	L144WT	13345	27569	92	54	341	1117	3	471	441	151.44	192	193	12.32	94.4	88.9	0.0	279	249	38.22
57	1	1	3	9	L144g	L144g	12660	28370	150	149	230	8	1	194	196	12.78	197	197	11.21	15.4	5.4	0.0	-2	0	17.31
58	1	1	3	10	L144g	L144g	12900	28370	150	149	230	4	1	200	201	13.04	199	200	16.59	11.4	2.0	0.0	1	2	12.05
59	1	1	3	11	L144a	L144a	13150	28380	150	149	230	14	1	195	197	12.12	197	200	18.70	4.0	0.7	0.0	-1	0	10.43
60	1	1	3	12	L144a	L144a	13329	28463	110	78	315	215	1	192	194	12.02	199	1646	3770.70	0.0	0.0	0.0	-6	-4	0.05
61	1	1	3	13	V144	V144	14585	27569	150	154	209	1132	3	219	226	39.03	194	193	11.51	61.0	51.9	0.0	25	32	19.02
62	1	1	3	14	V144	V144	14836	27566	150	154	230	1150	3	217	225	33.81	193	194	11.70	68.2	50.0	0.0	24	32	18.55
63	1	1	3	15	S144	S144	14140	28370	150	149	230	7	1	196	195	12.07	200	205	51.52	0.0	0.0	0.0	-3	-4	3.80
64	1	1	3	16	S144	S144	14390	28370	150	149	230	9	1	205	206	13.94	202	203	15.01	14.8	4.0	0.0	3	4	13.66
65	1	1	3	17	H146WT	H146WT	14630	28370	150	149	230	4	1	191	191	13.25	197	198	15.42	2.7	0.7	0.0	-5	-5	12.39
66	1	1	3	18	H146WT	H146WT	14880	28370	150	149	230	6	1	193	194	12.30	192	193	11.88	20.1	4.0	0.0	1	2	16.24
67	1	1	3	19	R146	R146	15130	28370	150	149	230	8	1	193	192	11.80	191	192	12.31	18.8	1.3	0.0	2	1	15.68
68	1	1	3	20	R146	R146	15370	28370	150	149	230	4	1	194	194	11.81	191	193	12.21	19.5	4.0	0.0	3	3	15.89
69	1	1	3	21	L146=H146t	L146=H146t	15620	28370	150	149	230	5	1	194	194	11.80	194	200	54.12	0.0	0.0	0.0	0	0	3.58
70	1	1	3	22	L146=H146t	L146=H146t	15870	28370	150	149	230	7	1	195	194	12.27	193	193	12.63	18.8	2.0	0.0	2	1	15.44
71	1	1	3	23	P146	P146	16110	28370	150	149	230	3	1	192	192	11.08	190	191	11.40	19.5	3.4	0.0	2	2	16.84
72	1	1	3	24	P146	P146	16360	28370	150	149	230	4	1	192	193	12.45	192	192	11.81	19.5	4.0	0.0	0	1	16.25
73	1	1	4	1	L147WT	L147WT	11597	27822	92	52	362	1053	3	289	284	51.21	198	199	14.32	88.5	84.6	0.0	91	86	20.19
74	1	1	4	2	L147WT	L147WT	11851	27819	92	51	362	1048	3	270	260	44.31	197	199	11.94	84.3	72.5	0.0	73	63	22.61
75	1	1	4	3	P147	P147	11180	28620	150	149	230	9	1	195	196	12.43	194	194	11.42	21.5	8.7	0.0	1	2	17.08
76	1	1	4	4	P147	P147	11430	28620	150	149	230	12	1	196	197	15.01	194	195	13.28	15.4	2.7	0.0	2	3	14.76
77	1	1	4	5	P147a	P147a	11670	28620	150	149	230	5	1	195	196	11.79	196	198	13.59	11.4	0.7	0.0	0	0	14.35
78	1	1	4	6	P147a	P147a	11920	28620	150	149	230	8	1	195	196	10.95	194	196	13.88	14.1	1.3	0.0	1	2	14.05
79	1	1	4	7	Oligo HIV Y115	Oligo HIV Y115	12170	28620	150	149	230	11	1	196	196	10.79	195	196	11.49	16.8	4.0	0.0	1	1	17.06
80	1	1	4	8	Oligo HIV Y115	Oligo HIV Y115	12410	28620	150	149	230	4	1	199	199	12.43	200	200	13.14	9.4	1.3	0.0	0	0	15.15
81	1	1	4	9	Oligo HIV M184a	Oligo HIV M184a	12660	28620	150	149	230	7	1	198	198	11.87	198	199	10.79	18.1	4.7	0.0	0	0	18.36
82	1	1	4	10	Oligo HIV M184a	Oligo HIV M184a	12910	28620	150	149	230	10	1	197	200	37.33	198	199	22.65	3.4	2.7	0.0	0	2	8.70
83	1	1	4	11	C - (H2O+S.S.)	C - (H2O+S.S.)	13160	28620	150	149	230	13	1	201	201	13.24	198	201	27.49	4.7	0.0	0.0	3	3	7.31
84	1	1	4	12	C - (H2O+S.S.)	C - (H2O+S.S.)	13410	28630	150	149	230	19	1	195	196	12.26	196	197	13.72	16.8	0.7	0.0	0	0	14.21
85	1	1	4	13	C - (H2O+S.S.)	C - (H2O+S.S.)	13650	28620	150	149	230	9	1	202	205	27.26	199	201	17.90	21.5	8.7	0.0	3	6	11.28
86	1	1	4	14	C - (H2O+S.S.)	C - (H2O+S.S.)	13900	28620	150	149	230	12	1	208	210	19.67	204	205	19.62	14.8	2.7	0.0	4	6	10.60
87	1	1	4	15	C - (H2O+S.S.)	C - (H2O+S.S.)	14140	28620	150	149	230	5	1	202	203	14.21	200	205	39.41	1.3	0.0	0.0	2	3	5.13
88	1	1	4	16	C - (H2O+S.S.)	C - (H2O+S.S.)	14390	28620	150	149	230	8	1	205	207	26.16	200	201	15.01	22.1	5.4	0.0	5	7	13.66
89	1	1	4	17	C - (H2O+S.S.)	C - (H2O+S.S.)	14640	28620	150	149	230	11	1	204	205	18.43	197	200	13.50	29.5	9.4	0.0	7	8	15.11
90	1	1	4	18	C - (H2O+S.S.)	C - (H2O+S.S.)	14880	28620	150	149	230	4	1	191	193	17.50	192	192	12.05	14.1	2.7	0.0	0	1	15.85
91	1	1	4	19	C - (H2O+S.S.)	C - (H2O+S.S.)	15130	28620	150	149	230	7	1	192	192	12.25	193	193	11.07	14.8	3.4	0.0	0	0	17.34
92	1	1	4	20	C - (H2O+S.S.)	C - (H2O+S.S.)	15380	28620	150	149	230	10	1	193	193	10.98	193	194	11.73	14.8	1.3	0.0	0	0	16.45
93	1	1	4	21	C - (H2O+S.S.)	C - (H2O+S.S.)	15630	28620	150	149	230	13	1	194	193	12.19	193	193	11.63	14.8	2.7	0.0	1	0	16.69
94	1	1	4	22	C - (H2O+S.S.)	C - (H2O+S.S.)	15870	28620	150	149	230	6	1	192	192	11.12	194	193	12.23	8.1	1.3	0.0	-1	-1	15.70
95	1	1	4	23	CIF	CIF	17069	27819	106	69	294	1223	3	312	290	67.88	194	198	58.01	63.8	52.2	0.0	118	96	5.38
96	1	1	4	24	CIF	CIF	17316	27829	98	59	341	1230	3	299	296	60.18	193	193	11.66	96.6	86.4	0.0	106	103	25.65
END DATA
