# Supplementary material for: Microarray-based identification of antigenic variants of foot-and-mouth disease virus: a bioinformatics quality assessment
Source: BMC Genomics. 2006 May 18;7:117. doi: 10.1186/1471-2164-7-117 (PMC1481559; doi:10.1186/1471-2164-7-117)
Supplement: Additional File 1 — They are obtained using the Agilent and Scan Array Express (Perkin Elmer Life Sciences) analysis software for reading and quantifying the hybridization images. [file 1471-2164-7-117-S1.zip › II-29-H146R-1-6V.csv]

BEGIN HEADER
PerkinElmer Life Sciences.
ScanArrayCSVFileFormat	2.00
ScanArray Express	2.00
Number_of_Columns	26
END HEADER
BEGIN GENERAL INFO
DateTime	2005/01/31 13:19
GalFile	D:\303\AFTOCHIP\AFTOCHIP 2.1\ARCHIVO GAL AFTOCHIP 2.1.gal
Scanner	Model: Serial No.:
User Name	303
Computer Name
Protocol	Easy Quant
Quantitation Method	Adaptive Circle
Quality Confidence Calculation	SignalToNoise
User comments
Image Origin	0	0
Temperature	0
Laser Powers	0
Laser On Time	0
PMT Voltages	0
END GENERAL INFO
BEGIN QUANTITATION PARAMETERS
Min Percentile	50
Max Percentile	200
END QUANTITATION PARAMETERS
BEGIN QUALITY MEASUREMENTS
Min Signal To Noise	3
END QUALITY MEASUREMENTS
BEGIN ARRAY PATTERN INFO
Units	�m
Array Rows	1
Array Columns	1
Spot Rows	4
Spot Columns	24
Array Row Spacing	4500.000000
Array Column Spacing	4500.000000
Spot Row Spacing	247.000000
Spot Column Spacing	250.000000
Spot Diameter	150
Interstitial	0
Spots Per Array	96
Total Spots	96
END ARRAY PATTERN INFO
BEGIN IMAGE INFO
ImageID	Channel	Image	Fluorophore	Barcode	Units	X Units Per Pixel	Y Units Per Pixel	X Offset	Y Offset	Status
-1	CH1	D:\303\AFTOCHIP\AFTOCHIP 2.1\Vero\6� Vero\Im�genes scaner\29 H146R 20ul 56�C_SLOT07_S01.tif	Alexa 647	Unknown	�m	10.000000	10.000000	0.000000	0.000000	Control Image
END IMAGE INFO
BEGIN NORMALIZATION INFO
Normalization Method	LOWESS
END NORMALIZATION INFO
BEGIN DATA
Index	Array Row	Array Column	Spot Row	Spot Column	Name	ID	X	Y	Diameter	F Pixels	B Pixels	Footprint	Flags	Ch1 Median	Ch1 Mean	Ch1 SD	Ch1 B Median	Ch1 B Mean	Ch1 B SD	Ch1 % > B + 1 SD	Ch1 % > B + 2 SD	Ch1 F % Sat.	Ch1 Median - B	Ch1 Mean - B	Ch1 SignalNoiseRatio
1	1	1	1	1	CIF	CIF	2585	26905	100	60	341	29	3	2154	2342	879.23	562	587	89.59	100.0	100.0	0.0	1592	1780	24.04
2	1	1	1	2	CIF	CIF	2825	26895	100	60	341	16	3	1837	1842	370.92	560	576	79.53	100.0	100.0	0.0	1277	1282	23.10
3	1	1	1	3	S139WT	S139WT	3086	26888	90	50	362	25	3	988	959	260.42	573	579	37.64	90.0	84.0	0.0	415	386	26.25
4	1	1	1	4	S139WT	S139WT	3332	26881	90	50	362	22	3	1008	1098	436.09	585	587	35.83	90.0	86.0	0.0	423	513	28.13
5	1	1	1	5	G139	G139	3560	26900	150	149	230	11	1	596	596	32.67	594	596	31.40	17.4	2.7	0.0	2	2	18.98
6	1	1	1	6	G139	G139	3800	26890	150	149	230	10	1	600	614	52.16	599	604	44.86	19.5	9.4	0.0	1	15	13.38
7	1	1	1	7	G139t	G139t	4050	26890	150	149	230	10	1	611	614	42.66	604	607	36.32	18.8	7.4	0.0	7	10	16.82
8	1	1	1	8	G139t	G139t	4300	26890	150	149	230	10	1	602	603	30.21	607	606	33.52	11.4	2.0	0.0	-4	-3	17.96
9	1	1	1	9	G139c	G139c	4550	26890	150	149	230	10	1	599	598	36.13	602	608	37.38	8.7	2.0	0.0	-2	-3	16.02
10	1	1	1	10	G139c	G139c	4800	26890	150	149	230	10	1	606	608	40.25	610	615	36.26	15.4	3.4	0.0	-3	-1	16.71
11	1	1	1	11	I139	I139	5050	26890	150	149	230	10	1	606	608	41.00	607	610	32.60	12.8	3.4	0.0	0	1	18.59
12	1	1	1	12	I139	I139	5300	26890	150	149	230	10	1	611	618	43.40	617	616	27.61	20.8	7.4	0.0	-5	1	22.13
13	1	1	1	13	N139	N139	5580	26880	150	149	230	21	1	636	636	34.14	633	681	471.12	0.0	0.0	0.0	3	3	1.35
14	1	1	1	14	N139	N139	5820	26870	150	149	230	21	1	632	633	28.81	635	661	351.14	0.0	0.0	0.0	-2	-1	1.80
15	1	1	1	15	T139	T139	6055	26885	100	60	341	6	3	722	720	51.01	634	638	36.33	81.7	65.0	0.0	88	86	19.87
16	1	1	1	16	T139	T139	6300	26885	100	62	341	10	3	747	755	81.83	642	646	50.44	80.6	54.8	0.0	105	113	14.81
17	1	1	1	17	RGD-WT1	RGD-WT1	6579	26888	190	252	150	17	3	1091	1797	1461.32	651	658	55.43	99.6	92.9	0.0	440	1146	19.68
18	1	1	1	18	RGD-WT1	RGD-WT1	6837	26896	190	255	129	26	3	1156	1608	932.05	666	667	36.79	95.7	89.4	0.0	490	942	31.42
19	1	1	1	19	RRD	RRD	7050	26890	150	149	230	10	1	658	657	33.37	665	667	36.10	10.1	1.3	0.0	-6	-7	18.23
20	1	1	1	20	RRD	RRD	7300	26890	150	149	230	10	1	659	661	37.22	666	667	34.61	11.4	3.4	0.0	-6	-4	19.04
21	1	1	1	21	RRDt	RRDt	7550	26890	150	149	230	10	1	666	670	31.44	674	673	29.23	14.8	4.0	0.0	-7	-3	22.78
22	1	1	1	22	RRDt	RRDt	7800	26890	150	149	230	10	1	665	667	32.50	668	670	30.43	12.8	2.7	0.0	-2	0	21.85
23	1	1	1	23	RRDc	RRDc	8050	26890	150	149	230	10	1	669	668	30.68	672	673	31.06	14.8	1.3	0.0	-2	-3	21.54
24	1	1	1	24	RRDc	RRDc	8300	26890	150	149	230	10	1	675	676	37.02	682	684	35.82	12.1	1.3	0.0	-6	-5	18.84
25	1	1	2	1	RED	RED	2590	27160	150	149	230	38	1	556	555	30.80	560	565	46.64	2.0	0.7	0.0	-3	-4	11.92
26	1	1	2	2	RED	RED	2820	27150	150	149	230	17	1	547	562	78.25	556	558	30.55	14.8	7.4	0.0	-8	6	17.90
27	1	1	2	3	REDt	REDt	3060	27150	150	149	230	14	1	580	584	42.14	571	575	35.50	20.8	6.0	0.0	9	13	16.34
28	1	1	2	4	REDt	REDt	3310	27140	150	149	230	4	1	586	588	33.65	588	587	31.30	15.4	4.7	0.0	-1	0	18.72
29	1	1	2	5	REDc	REDc	3550	27140	150	149	230	11	1	584	587	43.35	585	588	34.55	12.8	4.0	0.0	0	2	16.90
30	1	1	2	6	REDc	REDc	3800	27140	150	149	230	11	1	587	594	37.37	595	602	48.79	7.4	1.3	0.0	-7	0	12.03
31	1	1	2	7	REG	REG	4050	27140	150	149	230	11	1	594	599	47.96	600	610	54.45	10.1	2.0	0.0	-5	0	10.91
32	1	1	2	8	REG	REG	4290	27130	150	149	230	20	1	592	599	39.37	599	603	49.50	10.1	2.0	0.0	-6	0	11.96
33	1	1	2	9	REGat	REGat	4550	27140	150	149	230	11	1	592	595	36.12	602	607	41.84	8.7	2.7	0.0	-9	-6	14.15
34	1	1	2	10	REGat	REGat	4800	27140	150	149	230	11	1	602	602	31.51	606	610	35.64	10.7	0.7	0.0	-3	-3	16.89
35	1	1	2	11	REGac	REGac	5050	27140	150	149	230	11	1	603	609	38.52	610	611	31.31	16.1	4.7	0.0	-6	0	19.26
36	1	1	2	12	REGac	REGac	5320	27130	150	149	230	11	1	613	615	36.99	616	619	39.52	9.4	2.7	0.0	-2	0	15.51
37	1	1	2	13	REGgg	REGgg	5605	27115	168	192	209	48	4	735	809	177.11	631	683	491.06	5.7	0.0	0.0	104	178	1.50
38	1	1	2	14	REGgg	REGgg	5832	27109	168	195	230	34	3	725	791	156.65	633	636	37.04	76.4	60.0	0.0	92	158	19.57
39	1	1	2	15	REGtg	REGtg	6070	27120	150	149	230	18	1	636	637	35.24	646	646	27.87	13.4	2.7	0.0	-9	-8	22.82
40	1	1	2	16	REGtg	REGtg	6300	27140	150	149	230	11	1	639	635	31.53	651	652	32.80	5.4	0.0	0.0	-11	-15	19.48
41	1	1	2	17	REGcg	REGcg	6550	27140	150	149	230	11	1	657	673	115.97	657	655	32.63	19.5	6.7	0.0	0	16	20.14
42	1	1	2	18	REGcg	REGcg	6800	27140	150	149	230	11	1	642	646	30.55	658	659	33.16	6.7	1.3	0.0	-15	-11	19.36
43	1	1	2	19	D143N (RGN)	D143N (RGN)	7050	27150	150	149	230	17	1	672	671	36.48	665	666	29.83	24.2	8.1	0.0	7	6	22.53
44	1	1	2	20	D143N (RGN)	D143N (RGN)	7310	27150	150	149	230	14	1	660	666	40.08	664	670	88.11	4.7	0.0	0.0	-3	2	7.49
45	1	1	2	21	D143N (RGN)t	D143N (RGN)t	7550	27140	150	149	230	11	1	657	659	34.22	675	680	95.59	0.7	0.0	0.0	-17	-15	6.87
46	1	1	2	22	D143N (RGN)t	D143N (RGN)t	7800	27140	150	149	230	11	1	661	660	31.78	665	666	30.19	14.1	1.3	0.0	-3	-4	21.90
47	1	1	2	23	D143N (RGN)c	D143N (RGN)c	8050	27140	150	149	230	11	1	665	666	36.16	675	674	29.28	14.8	2.7	0.0	-9	-8	22.72
48	1	1	2	24	D143N (RGN)c	D143N (RGN)c	8300	27140	150	149	230	11	1	687	687	33.22	678	679	33.44	22.8	4.0	0.0	9	9	20.54
49	1	1	3	1	D143V (RGV)	D143V (RGV)	2560	27380	150	149	230	2	1	566	584	94.02	561	563	38.85	24.2	10.1	0.0	5	23	14.57
50	1	1	3	2	D143V (RGV)	D143V (RGV)	2810	27380	150	149	230	2	1	549	564	63.80	561	566	44.00	12.1	6.0	0.0	-11	3	12.48
51	1	1	3	3	RGE-1 (GAA)	RGE-1 (GAA)	3060	27380	150	149	230	2	1	573	576	32.01	575	579	36.91	12.1	0.7	0.0	-1	1	15.53
52	1	1	3	4	RGE-1 (GAA)	RGE-1 (GAA)	3310	27380	150	149	230	2	1	583	584	33.24	582	582	35.61	18.8	2.0	0.0	1	2	16.37
53	1	1	3	5	RGEc	RGEc	3560	27380	150	149	230	2	1	581	585	40.94	582	587	39.59	12.1	4.7	0.0	0	3	14.68
54	1	1	3	6	RGEc	RGEc	3810	27380	150	149	230	2	1	588	600	56.94	591	601	53.84	14.1	4.7	0.0	-2	9	10.92
55	1	1	3	7	L144WT	L144WT	4064	27360	148	152	294	23	3	637	710	258.91	600	608	51.01	44.1	27.0	0.0	37	110	12.49
56	1	1	3	8	L144WT	L144WT	4314	27358	148	151	294	25	3	637	771	559.92	598	610	60.61	37.1	19.2	0.0	39	173	10.51
57	1	1	3	9	L144g	L144g	4550	27370	150	149	230	16	1	592	597	48.46	594	601	52.64	10.1	4.0	0.0	-1	3	11.25
58	1	1	3	10	L144g	L144g	4810	27380	150	149	230	2	1	594	593	33.38	605	608	41.33	6.0	1.3	0.0	-10	-11	14.37
59	1	1	3	11	L144a	L144a	5060	27380	150	149	230	2	1	595	599	31.63	609	610	30.60	9.4	1.3	0.0	-13	-9	19.44
60	1	1	3	12	L144a	L144a	5310	27380	150	149	230	2	1	610	617	43.33	623	624	31.68	14.1	5.4	0.0	-12	-5	19.26
61	1	1	3	13	V144	V144	5590	27370	150	149	230	32	1	610	613	45.43	623	629	55.49	4.7	2.0	0.0	-12	-9	10.99
62	1	1	3	14	V144	V144	5830	27360	150	149	230	30	1	623	629	37.23	633	636	53.94	6.0	2.0	0.0	-9	-3	11.55
63	1	1	3	15	S144	S144	6060	27380	150	149	230	2	1	634	632	37.19	641	645	34.11	10.7	2.0	0.0	-6	-8	18.58
64	1	1	3	16	S144	S144	6310	27380	150	149	230	2	1	638	638	30.00	654	656	42.13	2.0	0.0	0.0	-15	-15	15.14
65	1	1	3	17	H146WT	H146WT	6560	27380	150	149	230	2	1	657	656	35.67	661	666	35.31	9.4	2.0	0.0	-3	-4	18.61
66	1	1	3	18	H146WT	H146WT	6810	27390	150	149	230	7	1	655	653	32.79	661	663	31.54	10.7	1.3	0.0	-5	-7	20.77
67	1	1	3	19	R146	R146	7065	27395	80	32	341	13	3	1251	1295	315.85	664	667	32.15	100.0	100.0	0.0	587	631	38.91
68	1	1	3	20	R146	R146	7325	27395	90	52	341	19	3	1114	1078	334.60	668	669	33.26	76.9	75.0	0.0	446	410	33.49
69	1	1	3	21	L146=H146t	L146=H146t	7570	27390	150	149	230	12	1	662	665	38.73	662	669	31.86	15.4	4.0	0.0	0	3	20.78
70	1	1	3	22	L146=H146t	L146=H146t	7810	27380	150	149	230	2	1	661	663	37.45	664	667	33.85	16.1	4.7	0.0	-2	0	19.53
71	1	1	3	23	P146	P146	8070	27380	150	149	230	10	1	657	658	33.57	675	678	37.48	4.0	0.7	0.0	-17	-16	17.53
72	1	1	3	24	P146	P146	8320	27370	150	149	230	15	1	666	670	37.88	680	680	37.51	9.4	2.7	0.0	-13	-9	17.75
73	1	1	4	1	L147WT	L147WT	2560	27630	150	149	230	0	1	554	566	57.76	559	562	39.83	12.8	6.7	0.0	-4	7	13.91
74	1	1	4	2	L147WT	L147WT	2810	27630	150	149	230	0	1	554	556	36.03	560	570	52.33	4.0	0.7	0.0	-5	-3	10.59
75	1	1	4	3	P147	P147	3060	27630	150	149	230	0	1	573	576	35.12	571	579	42.01	12.1	2.7	0.0	2	5	13.64
76	1	1	4	4	P147	P147	3310	27630	150	149	230	0	1	567	567	31.52	579	587	48.55	4.0	0.0	0.0	-11	-11	11.68
77	1	1	4	5	P147a	P147a	3560	27630	150	149	230	0	1	581	583	45.34	578	579	30.55	21.5	4.7	0.0	3	5	19.02
78	1	1	4	6	P147a	P147a	3810	27630	150	149	230	0	1	575	581	43.61	578	583	40.81	10.1	3.4	0.0	-2	3	14.09
79	1	1	4	7	Oligo HIV Y115	Oligo HIV Y115	4060	27630	150	149	230	0	1	593	599	44.49	613	626	69.49	3.4	0.7	0.0	-19	-13	8.53
80	1	1	4	8	Oligo HIV Y115	Oligo HIV Y115	4335	27630	150	154	230	23	4	617	629	62.43	627	728	618.49	0.0	0.0	0.0	-9	2	1.00
81	1	1	4	9	Oligo HIV M184a	Oligo HIV M184a	4560	27630	150	149	230	0	1	591	599	49.93	603	603	35.26	12.1	6.7	0.0	-11	-3	16.76
82	1	1	4	10	Oligo HIV M184a	Oligo HIV M184a	4810	27630	150	149	230	0	1	563	578	69.74	587	591	50.67	7.4	5.4	0.0	-23	-8	11.11
83	1	1	4	11	C - (H2O+S.S.)	C - (H2O+S.S.)	5060	27630	150	149	230	0	1	623	629	47.01	620	633	57.56	10.1	3.4	0.0	3	9	10.82
84	1	1	4	12	C - (H2O+S.S.)	C - (H2O+S.S.)	5310	27630	150	149	230	0	1	620	624	34.93	623	627	33.31	17.4	4.7	0.0	-2	1	18.61
85	1	1	4	13	C - (H2O+S.S.)	C - (H2O+S.S.)	5560	27630	150	149	230	0	1	619	623	46.86	621	626	41.38	12.1	3.4	0.0	-1	2	14.96
86	1	1	4	14	C - (H2O+S.S.)	C - (H2O+S.S.)	5810	27630	150	149	230	0	1	630	636	54.24	638	639	33.78	14.1	6.0	0.0	-7	-1	18.65
87	1	1	4	15	C - (H2O+S.S.)	C - (H2O+S.S.)	6060	27630	150	149	230	0	1	653	659	60.71	651	655	43.48	12.1	3.4	0.0	2	8	15.02
88	1	1	4	16	C - (H2O+S.S.)	C - (H2O+S.S.)	6310	27630	150	149	230	0	1	645	648	34.78	653	658	39.83	7.4	1.3	0.0	-7	-4	16.19
89	1	1	4	17	C - (H2O+S.S.)	C - (H2O+S.S.)	6560	27630	150	149	230	0	1	660	661	38.76	670	674	39.28	8.1	3.4	0.0	-9	-8	16.80
90	1	1	4	18	C - (H2O+S.S.)	C - (H2O+S.S.)	6810	27630	150	149	230	0	1	655	653	29.40	663	665	41.81	2.7	0.0	0.0	-7	-9	15.67
91	1	1	4	19	C - (H2O+S.S.)	C - (H2O+S.S.)	7070	27640	150	149	230	14	1	666	670	40.59	666	669	36.50	20.8	4.0	0.0	0	4	18.24
92	1	1	4	20	C - (H2O+S.S.)	C - (H2O+S.S.)	7320	27640	150	149	230	14	1	658	661	34.09	664	670	35.95	13.4	2.7	0.0	-5	-2	18.31
93	1	1	4	21	C - (H2O+S.S.)	C - (H2O+S.S.)	7560	27630	150	149	230	0	1	664	667	38.75	670	669	33.20	8.7	2.0	0.0	-5	-2	20.00
94	1	1	4	22	C - (H2O+S.S.)	C - (H2O+S.S.)	7820	27630	150	149	230	9	1	655	655	33.43	665	668	42.39	3.4	0.7	0.0	-9	-9	15.45
95	1	1	4	23	CIF	CIF	8074	27646	196	269	129	20	3	935	1123	597.13	670	675	49.64	82.5	73.2	0.0	265	453	18.83
96	1	1	4	24	CIF	CIF	8338	27640	176	219	230	28	3	950	1185	660.58	684	688	35.09	91.3	84.5	0.0	266	501	27.07
END DATA
