# Supplementary material for: Microarray-based identification of antigenic variants of foot-and-mouth disease virus: a bioinformatics quality assessment
Source: BMC Genomics. 2006 May 18;7:117. doi: 10.1186/1471-2164-7-117 (PMC1481559; doi:10.1186/1471-2164-7-117)
Supplement: Additional File 1 — They are obtained using the Agilent and Scan Array Express (Perkin Elmer Life Sciences) analysis software for reading and quantifying the hybridization images. [file 1471-2164-7-117-S1.zip › II-3-pRGD-1-6C.csv]

BEGIN HEADER
PerkinElmer Life Sciences.
ScanArrayCSVFileFormat	2.00
ScanArray Express	2.00
Number_of_Columns	26
END HEADER
BEGIN GENERAL INFO
DateTime	2005/01/21 16:59
GalFile	D:\303\AFTOCHIP\AFTOCHIP 2.1\ARCHIVO GAL AFTOCHIP 2.1.gal
Scanner	Model: Serial No.:
User Name	303
Computer Name
Protocol	Easy Quant
Quantitation Method	Adaptive Circle
Quality Confidence Calculation	SignalToNoise
User comments
Image Origin	0	0
Temperature	0
Laser Powers	0
Laser On Time	0
PMT Voltages	0
END GENERAL INFO
BEGIN QUANTITATION PARAMETERS
Min Percentile	50
Max Percentile	200
END QUANTITATION PARAMETERS
BEGIN QUALITY MEASUREMENTS
Min Signal To Noise	3
END QUALITY MEASUREMENTS
BEGIN ARRAY PATTERN INFO
Units	�m
Array Rows	1
Array Columns	1
Spot Rows	4
Spot Columns	24
Array Row Spacing	4500.000000
Array Column Spacing	4500.000000
Spot Row Spacing	251.000000
Spot Column Spacing	250.000000
Spot Diameter	150
Interstitial	0
Spots Per Array	96
Total Spots	96
END ARRAY PATTERN INFO
BEGIN IMAGE INFO
ImageID	Channel	Image	Fluorophore	Barcode	Units	X Units Per Pixel	Y Units Per Pixel	X Offset	Y Offset	Status
-1	CH1	D:\303\AFTOCHIP\AFTOCHIP 2.1\Celia\6� Celia 2� impresi�n\pRGD Chip 3 bis_SLOT01_S01.tif	Unknown	Unknown	�m	10.000000	10.000000	0.000000	0.000000	Control Image
END IMAGE INFO
BEGIN NORMALIZATION INFO
Normalization Method	LOWESS
END NORMALIZATION INFO
BEGIN DATA
Index	Array Row	Array Column	Spot Row	Spot Column	Name	ID	X	Y	Diameter	F Pixels	B Pixels	Footprint	Flags	Ch1 Median	Ch1 Mean	Ch1 SD	Ch1 B Median	Ch1 B Mean	Ch1 B SD	Ch1 % > B + 1 SD	Ch1 % > B + 2 SD	Ch1 F % Sat.	Ch1 Median - B	Ch1 Mean - B	Ch1 SignalNoiseRatio
1	1	1	1	1	CIF	CIF	2679	27009	182	232	230	5	3	475	806	563.81	209	210	13.62	97.4	96.6	0.0	266	597	34.88
2	1	1	1	2	CIF	CIF	2936	27011	190	255	150	1	3	446	943	804.40	210	210	13.17	97.3	94.1	0.0	236	733	33.87
3	1	1	1	3	S139WT	S139WT	3185	27025	176	216	251	14	3	244	272	63.59	208	209	13.86	74.1	56.0	0.0	36	64	17.61
4	1	1	1	4	S139WT	S139WT	3435	27030	176	216	230	19	3	243	262	51.82	213	216	19.99	58.3	44.4	0.0	30	49	12.16
5	1	1	1	5	G139	G139	3682	27036	162	178	230	25	3	227	229	22.93	214	217	22.86	34.8	10.7	0.0	13	15	9.93
6	1	1	1	6	G139	G139	3924	27029	162	181	230	20	3	227	231	23.58	215	216	14.63	45.9	22.7	0.0	12	16	15.51
7	1	1	1	7	G139t	G139t	4180	27025	168	196	251	15	3	238	237	21.32	214	215	14.67	63.3	39.3	0.0	24	23	16.22
8	1	1	1	8	G139t	G139t	4435	27025	162	180	251	14	3	245	245	21.84	214	215	13.12	76.7	56.7	0.0	31	31	18.67
9	1	1	1	9	G139c	G139c	4690	27015	154	166	251	7	3	223	235	74.27	217	217	13.24	33.7	13.3	0.0	6	18	16.84
10	1	1	1	10	G139c	G139c	4950	27010	150	149	230	16	1	219	220	18.62	212	213	13.52	36.2	17.4	0.0	7	8	16.20
11	1	1	1	11	I139	I139	5200	27010	150	149	230	16	1	224	224	15.32	213	214	14.39	38.9	10.7	0.0	11	11	15.57
12	1	1	1	12	I139	I139	5440	27020	150	149	230	10	1	223	222	16.10	213	213	13.93	36.2	13.4	0.0	10	9	16.01
13	1	1	1	13	N139	N139	5680	27025	140	134	315	14	3	234	235	18.88	213	214	13.67	66.4	37.3	0.0	21	22	17.12
14	1	1	1	14	N139	N139	5940	27015	140	134	315	7	3	234	235	22.25	211	213	13.14	68.7	40.3	0.0	23	24	17.81
15	1	1	1	15	T139	T139	6190	27019	162	181	230	10	3	260	261	44.34	215	216	14.84	69.1	59.7	0.0	45	46	17.52
16	1	1	1	16	T139	T139	6437	27005	168	198	251	5	3	246	251	35.19	213	214	12.87	69.7	57.6	0.0	33	38	19.11
17	1	1	1	17	RGD-WT1	RGD-WT1	6685	27000	190	250	150	10	3	1052	868	473.93	217	216	13.90	96.0	94.0	0.0	835	651	75.69
18	1	1	1	18	RGD-WT1	RGD-WT1	6934	27002	182	232	230	8	3	1196	985	515.88	215	216	13.85	98.7	98.3	0.0	981	770	86.38
19	1	1	1	19	RRD	RRD	7185	27015	162	180	251	4	3	234	241	30.27	217	217	13.34	59.4	39.4	0.0	17	24	17.54
20	1	1	1	20	RRD	RRD	7430	27020	150	149	230	9	1	245	246	25.34	214	214	13.39	71.8	55.0	0.0	31	32	18.30
21	1	1	1	21	RRDt	RRDt	7693	27013	176	214	230	9	3	270	279	60.45	215	216	13.89	69.2	58.9	0.0	55	64	19.44
22	1	1	1	22	RRDt	RRDt	7935	27005	168	192	251	5	3	303	299	65.38	214	214	14.24	80.2	72.9	0.0	89	85	21.27
23	1	1	1	23	RRDc	RRDc	8195	26995	168	192	251	18	3	237	239	25.20	218	218	14.36	56.8	35.9	0.0	19	21	16.51
24	1	1	1	24	RRDc	RRDc	8440	26995	162	184	251	16	3	240	241	25.16	217	218	13.62	65.2	44.0	0.0	23	24	17.62
25	1	1	2	1	RED	RED	2685	27270	168	196	230	8	3	245	247	37.57	210	213	16.79	65.3	51.0	0.0	35	37	14.59
26	1	1	2	2	RED	RED	2945	27275	176	216	251	17	3	237	241	32.76	211	212	14.28	61.6	44.4	0.0	26	30	16.59
27	1	1	2	3	REDt	REDt	3170	27280	150	149	230	22	1	238	238	21.44	212	231	190.48	0.0	0.0	0.0	26	26	1.25
28	1	1	2	4	REDt	REDt	3439	27278	154	163	230	17	3	231	238	38.54	213	213	13.27	56.4	36.8	0.0	18	25	17.41
29	1	1	2	5	REDc	REDc	3685	27280	162	184	230	18	3	221	222	16.00	210	211	13.61	45.7	15.2	0.0	11	12	16.24
30	1	1	2	6	REDc	REDc	3930	27270	150	149	230	8	1	223	226	24.88	216	215	16.64	31.5	8.1	0.0	7	10	13.40
31	1	1	2	7	REG	REG	4180	27270	150	149	230	8	1	219	220	14.41	216	216	13.64	22.1	5.4	0.0	3	4	16.06
32	1	1	2	8	REG	REG	4430	27270	150	149	230	8	1	222	223	16.03	217	217	13.44	30.2	12.1	0.0	5	6	16.52
33	1	1	2	9	REGat	REGat	4690	27260	150	149	230	6	1	215	215	14.05	215	215	15.35	12.1	2.0	0.0	0	0	14.01
34	1	1	2	10	REGat	REGat	4940	27260	150	149	230	6	1	215	216	13.95	216	216	13.64	19.5	2.0	0.0	0	0	15.76
35	1	1	2	11	REGac	REGac	5190	27260	150	149	230	6	1	216	217	17.19	214	214	13.36	20.8	8.1	0.0	2	3	16.17
36	1	1	2	12	REGac	REGac	5440	27270	150	149	230	9	1	213	214	15.09	215	215	14.57	12.8	2.7	0.0	-1	0	14.62
37	1	1	2	13	REGgg	REGgg	5683	27261	176	215	230	1	3	482	445	166.25	216	218	18.57	88.8	79.1	0.0	266	229	25.96
38	1	1	2	14	REGgg	REGgg	5937	27261	176	215	230	2	3	452	414	142.81	213	214	14.38	92.1	85.1	0.0	239	201	31.44
39	1	1	2	15	REGtg	REGtg	6175	27245	150	156	251	19	3	222	227	15.88	214	214	13.09	46.8	19.2	0.0	8	13	16.96
40	1	1	2	16	REGtg	REGtg	6440	27260	150	149	230	6	1	220	223	17.68	213	214	13.30	37.6	15.4	0.0	7	10	16.54
41	1	1	2	17	REGcg	REGcg	6680	27260	150	149	230	4	1	222	224	16.70	215	215	13.87	34.2	16.1	0.0	7	9	16.00
42	1	1	2	18	REGcg	REGcg	6935	27265	154	164	251	3	3	225	226	16.77	215	216	22.86	21.3	2.4	0.0	10	11	9.84
43	1	1	2	19	D143N (RGN)	D143N (RGN)	7180	27255	162	184	251	7	3	268	267	48.03	214	215	13.50	69.6	60.9	0.0	54	53	19.85
44	1	1	2	20	D143N (RGN)	D143N (RGN)	7435	27230	162	184	230	31	3	257	272	58.61	214	216	14.86	69.6	59.2	0.0	43	58	17.30
45	1	1	2	21	D143N (RGN)t	D143N (RGN)t	7665	27260	176	216	230	19	3	299	299	76.15	219	219	14.76	69.9	59.3	0.0	80	80	20.26
46	1	1	2	22	D143N (RGN)t	D143N (RGN)t	7935	27250	168	196	230	11	3	318	311	86.44	219	218	14.20	73.0	66.3	0.0	99	92	22.39
47	1	1	2	23	D143N (RGN)c	D143N (RGN)c	8197	27252	176	216	230	15	3	230	231	20.33	215	217	15.45	49.1	22.2	0.0	15	16	14.89
48	1	1	2	24	D143N (RGN)c	D143N (RGN)c	8446	27245	182	232	251	20	3	227	230	22.98	218	217	13.13	43.1	24.1	0.0	9	12	17.29
49	1	1	3	1	D143V (RGV)	D143V (RGV)	2682	27543	176	216	230	30	3	498	478	223.88	210	212	16.84	87.0	75.9	0.0	288	268	29.57
50	1	1	3	2	D143V (RGV)	D143V (RGV)	2941	27522	168	195	230	11	3	537	485	208.35	211	213	14.85	86.2	81.0	0.0	326	274	36.16
51	1	1	3	3	RGE-1 (GAA)	RGE-1 (GAA)	3185	27525	162	180	251	12	3	285	306	94.02	211	213	25.73	67.8	54.4	0.0	74	95	11.08
52	1	1	3	4	RGE-1 (GAA)	RGE-1 (GAA)	3435	27525	150	156	251	11	3	267	282	73.86	212	212	13.87	66.0	58.3	0.0	55	70	19.25
53	1	1	3	5	RGEc	RGEc	3675	27520	168	196	230	12	3	266	262	37.19	210	211	12.84	81.6	70.4	0.0	56	52	20.71
54	1	1	3	6	RGEc	RGEc	3935	27520	176	216	230	7	3	254	258	41.70	212	213	15.10	70.8	58.3	0.0	42	46	16.82
55	1	1	3	7	L144WT	L144WT	4175	27513	196	268	150	9	3	463	888	661.42	215	214	13.75	94.0	91.4	0.0	248	673	33.67
56	1	1	3	8	L144WT	L144WT	4432	27509	182	233	230	4	3	904	997	698.87	215	216	14.24	95.3	93.1	0.0	689	782	63.47
57	1	1	3	9	L144g	L144g	4690	27500	176	221	230	13	3	289	314	95.98	215	216	15.05	73.3	62.0	0.0	74	99	19.21
58	1	1	3	10	L144g	L144g	4940	27510	168	193	230	6	3	307	323	99.87	217	215	13.74	80.8	68.9	0.0	90	106	22.34
59	1	1	3	11	L144a	L144a	5190	27505	176	216	251	9	3	271	283	67.98	215	215	14.22	68.1	58.8	0.0	56	68	19.05
60	1	1	3	12	L144a	L144a	5430	27519	162	181	230	7	3	285	291	67.68	214	214	14.79	75.1	66.9	0.0	71	77	19.26
61	1	1	3	13	V144	V144	5690	27515	176	216	251	6	3	277	351	134.49	215	215	16.89	71.3	61.1	0.0	62	136	16.40
62	1	1	3	14	V144	V144	5945	27506	168	200	230	12	3	348	348	127.01	214	214	12.77	76.0	68.5	0.0	134	134	27.24
63	1	1	3	15	S144	S144	6185	27487	162	180	230	25	3	291	289	59.35	215	214	12.91	76.1	71.1	0.0	76	74	22.54
64	1	1	3	16	S144	S144	6440	27501	168	193	230	12	3	287	287	48.71	215	214	11.90	87.0	81.3	0.0	72	72	24.12
65	1	1	3	17	H146WT	H146WT	6676	27498	162	178	230	16	3	515	544	299.94	214	215	13.35	86.5	77.0	0.0	301	330	38.59
66	1	1	3	18	H146WT	H146WT	6935	27505	162	180	251	7	3	495	538	301.21	217	217	13.85	86.1	75.0	0.0	278	321	35.74
67	1	1	3	19	R146	R146	7185	27490	162	184	230	22	3	274	279	61.61	218	220	26.40	55.4	51.6	0.0	56	61	10.38
68	1	1	3	20	R146	R146	7440	27500	162	177	230	13	3	286	288	65.13	216	221	46.48	55.4	41.8	0.0	70	72	6.15
69	1	1	3	21	L146=H146t	L146=H146t	7685	27505	168	192	251	7	3	283	285	54.44	218	219	14.57	75.5	65.6	0.0	65	67	19.43
70	1	1	3	22	L146=H146t	L146=H146t	7930	27503	162	183	230	10	3	267	277	58.32	217	218	14.18	68.3	60.7	0.0	50	60	18.83
71	1	1	3	23	P146	P146	8190	27495	176	216	251	18	3	235	238	24.35	218	220	14.58	53.7	32.4	0.0	17	20	16.12
72	1	1	3	24	P146	P146	8440	27495	168	196	251	18	3	241	241	26.06	218	220	13.97	60.7	41.8	0.0	23	23	17.25
73	1	1	4	1	L147WT	L147WT	2668	27768	190	255	150	16	3	804	948	655.07	208	211	19.80	96.9	91.8	0.0	596	740	40.61
74	1	1	4	2	L147WT	L147WT	2932	27776	190	256	150	12	3	586	832	584.04	210	214	28.79	90.6	79.7	0.0	376	622	20.36
75	1	1	4	3	P147	P147	3180	27775	168	196	251	12	3	259	263	50.81	214	215	15.90	63.3	55.1	0.0	45	49	16.29
76	1	1	4	4	P147	P147	3425	27780	162	184	230	19	3	250	255	42.29	214	213	14.07	63.6	54.3	0.0	36	41	17.77
77	1	1	4	5	P147a	P147a	3685	27770	176	216	230	6	3	246	270	64.99	213	213	13.26	64.4	51.9	0.0	33	57	18.56
78	1	1	4	6	P147a	P147a	3935	27770	176	216	230	6	3	253	266	52.98	215	213	15.02	63.9	53.2	0.0	38	51	16.84
79	1	1	4	7	Oligo HIV Y115	Oligo HIV Y115	4180	27780	150	149	230	16	1	213	214	13.63	213	213	14.86	16.1	2.7	0.0	0	1	14.33
80	1	1	4	8	Oligo HIV Y115	Oligo HIV Y115	4430	27770	150	149	230	6	1	212	212	13.80	214	215	13.74	14.8	0.7	0.0	-1	-1	15.43
81	1	1	4	9	Oligo HIV M184a	Oligo HIV M184a	4680	27760	150	149	230	5	1	217	217	14.82	214	215	13.64	27.5	4.7	0.0	3	3	15.91
82	1	1	4	10	Oligo HIV M184a	Oligo HIV M184a	4930	27760	150	149	230	5	1	217	216	14.24	213	214	14.63	18.1	2.7	0.0	4	3	14.83
83	1	1	4	11	C - (H2O+S.S.)	C - (H2O+S.S.)	5180	27760	150	149	230	5	1	230	232	20.27	217	218	13.74	47.7	28.2	0.0	13	15	16.74
84	1	1	4	12	C - (H2O+S.S.)	C - (H2O+S.S.)	5425	27765	162	180	251	9	3	221	229	50.85	215	215	13.40	35.0	18.3	0.0	6	14	16.50
85	1	1	4	13	C - (H2O+S.S.)	C - (H2O+S.S.)	5680	27760	150	149	230	5	1	216	217	14.42	216	216	14.02	16.1	6.0	0.0	0	1	15.41
86	1	1	4	14	C - (H2O+S.S.)	C - (H2O+S.S.)	5940	27760	150	149	230	7	1	214	216	15.07	214	218	13.59	23.5	4.0	0.0	0	2	15.74
87	1	1	4	15	C - (H2O+S.S.)	C - (H2O+S.S.)	6170	27740	150	149	230	28	1	219	221	15.06	215	215	13.29	25.5	8.1	0.0	4	6	16.47
88	1	1	4	16	C - (H2O+S.S.)	C - (H2O+S.S.)	6440	27760	150	149	230	7	1	220	219	13.19	214	215	14.72	22.8	3.4	0.0	6	5	14.94
89	1	1	4	17	C - (H2O+S.S.)	C - (H2O+S.S.)	6670	27760	150	149	230	14	1	218	218	14.80	219	218	14.36	14.8	3.4	0.0	0	0	15.18
90	1	1	4	18	C - (H2O+S.S.)	C - (H2O+S.S.)	6930	27760	150	149	230	5	1	221	222	18.34	218	219	15.09	20.8	9.4	0.0	3	4	14.65
91	1	1	4	19	C - (H2O+S.S.)	C - (H2O+S.S.)	7180	27750	150	149	230	14	1	220	221	13.28	216	218	14.18	22.8	4.0	0.0	4	5	15.52
92	1	1	4	20	C - (H2O+S.S.)	C - (H2O+S.S.)	7430	27760	150	149	230	5	1	218	219	13.66	216	217	13.39	20.1	4.7	0.0	2	3	16.29
93	1	1	4	21	C - (H2O+S.S.)	C - (H2O+S.S.)	7675	27765	162	180	251	9	3	233	233	21.45	218	219	13.24	51.1	27.2	0.0	15	15	17.59
94	1	1	4	22	C - (H2O+S.S.)	C - (H2O+S.S.)	7920	27760	150	149	230	14	1	229	232	20.71	218	218	13.99	45.6	24.8	0.0	11	14	16.37
95	1	1	4	23	CIF	CIF	8190	27745	190	250	171	19	3	596	946	708.16	220	219	12.51	95.6	91.6	0.0	376	726	47.66
96	1	1	4	24	CIF	CIF	8435	27742	190	256	150	21	3	576	961	729.87	218	221	16.22	96.9	94.1	0.0	358	743	35.52
END DATA
