# Supplementary material for: Microarray-based identification of antigenic variants of foot-and-mouth disease virus: a bioinformatics quality assessment
Source: BMC Genomics. 2006 May 18;7:117. doi: 10.1186/1471-2164-7-117 (PMC1481559; doi:10.1186/1471-2164-7-117)
Supplement: Additional File 1 — They are obtained using the Agilent and Scan Array Express (Perkin Elmer Life Sciences) analysis software for reading and quantifying the hybridization images. [file 1471-2164-7-117-S1.zip › II-31-L147P-1-6V.csv]

BEGIN HEADER
PerkinElmer Life Sciences.
ScanArrayCSVFileFormat	2.00
ScanArray Express	2.00
Number_of_Columns	26
END HEADER
BEGIN GENERAL INFO
DateTime	2005/01/31 13:33
GalFile	D:\303\AFTOCHIP\AFTOCHIP 2.1\ARCHIVO GAL AFTOCHIP 2.1.gal
Scanner	Model: Serial No.:
User Name	303
Computer Name
Protocol	Easy Quant
Quantitation Method	Adaptive Circle
Quality Confidence Calculation	SignalToNoise
User comments
Image Origin	0	0
Temperature	0
Laser Powers	0
Laser On Time	0
PMT Voltages	0
END GENERAL INFO
BEGIN QUANTITATION PARAMETERS
Min Percentile	50
Max Percentile	200
END QUANTITATION PARAMETERS
BEGIN QUALITY MEASUREMENTS
Min Signal To Noise	3
END QUALITY MEASUREMENTS
BEGIN ARRAY PATTERN INFO
Units	�m
Array Rows	1
Array Columns	1
Spot Rows	4
Spot Columns	24
Array Row Spacing	4500.000000
Array Column Spacing	4500.000000
Spot Row Spacing	260.000000
Spot Column Spacing	251.000000
Spot Diameter	150
Interstitial	0
Spots Per Array	96
Total Spots	96
END ARRAY PATTERN INFO
BEGIN IMAGE INFO
ImageID	Channel	Image	Fluorophore	Barcode	Units	X Units Per Pixel	Y Units Per Pixel	X Offset	Y Offset	Status
-1	CH1	D:\303\AFTOCHIP\AFTOCHIP 2.1\Vero\6� Vero\Im�genes scaner\31 L147P 0,1pm 56�C_SLOT09_S01.tif	Alexa 647	Unknown	�m	10.000000	10.000000	0.000000	0.000000	Control Image
END IMAGE INFO
BEGIN NORMALIZATION INFO
Normalization Method	LOWESS
END NORMALIZATION INFO
BEGIN DATA
Index	Array Row	Array Column	Spot Row	Spot Column	Name	ID	X	Y	Diameter	F Pixels	B Pixels	Footprint	Flags	Ch1 Median	Ch1 Mean	Ch1 SD	Ch1 B Median	Ch1 B Mean	Ch1 B SD	Ch1 % > B + 1 SD	Ch1 % > B + 2 SD	Ch1 F % Sat.	Ch1 Median - B	Ch1 Mean - B	Ch1 SignalNoiseRatio
1	1	1	1	1	CIF	CIF	2726	26966	110	79	315	38	3	575	519	190.17	193	196	19.10	96.2	88.6	0.0	382	326	30.11
2	1	1	1	2	CIF	CIF	2961	26952	90	50	383	34	3	709	706	178.16	194	198	21.49	100.0	100.0	0.0	515	512	32.99
3	1	1	1	3	S139WT	S139WT	3220	26940	150	149	251	48	1	191	193	13.72	191	190	11.04	20.8	8.1	0.0	0	2	17.31
4	1	1	1	4	S139WT	S139WT	3430	26980	150	149	251	12	1	194	198	20.18	191	191	11.60	33.6	14.8	0.0	3	7	16.72
5	1	1	1	5	G139	G139	3680	26980	150	149	251	13	1	191	191	10.77	190	190	11.36	18.1	2.7	0.0	1	1	16.81
6	1	1	1	6	G139	G139	3940	26980	150	149	251	4	1	191	193	13.75	189	190	10.43	28.2	10.7	0.0	2	4	18.31
7	1	1	1	7	G139t	G139t	4190	26980	150	149	251	5	1	193	193	12.86	191	192	10.77	22.1	6.0	0.0	2	2	17.91
8	1	1	1	8	G139t	G139t	4440	26980	150	149	251	6	1	192	192	12.01	191	191	11.60	17.4	2.7	0.0	1	1	16.55
9	1	1	1	9	G139c	G139c	4690	26980	150	149	251	7	1	192	192	10.74	190	190	13.00	15.4	1.3	0.0	2	2	14.77
10	1	1	1	10	G139c	G139c	4940	26980	150	149	251	8	1	193	194	11.55	190	191	11.20	21.5	5.4	0.0	3	4	17.23
11	1	1	1	11	I139	I139	5190	26980	150	149	251	9	1	189	189	10.98	190	190	11.37	8.1	2.7	0.0	0	0	16.62
12	1	1	1	12	I139	I139	5440	26980	150	149	251	10	1	192	191	11.38	189	190	11.86	22.1	2.7	0.0	3	2	16.18
13	1	1	1	13	N139	N139	5680	26990	150	149	251	24	1	194	194	12.88	190	190	11.89	29.5	6.7	0.0	4	4	16.32
14	1	1	1	14	N139	N139	5930	26980	150	149	251	22	1	196	195	11.44	191	192	11.24	24.2	5.4	0.0	5	4	17.44
15	1	1	1	15	T139	T139	6190	26980	150	149	251	13	1	191	193	12.02	191	191	10.73	24.8	6.7	0.0	0	2	17.80
16	1	1	1	16	T139	T139	6450	27010	150	149	251	30	1	195	195	13.21	191	192	11.53	22.1	6.7	0.0	4	4	16.91
17	1	1	1	17	RGD-WT1	RGD-WT1	6700	27030	110	81	315	50	3	514	506	81.97	191	191	12.02	100.0	100.0	0.0	323	315	42.78
18	1	1	1	18	RGD-WT1	RGD-WT1	6950	27025	130	108	315	45	3	487	468	97.32	191	192	12.57	99.1	98.1	0.0	296	277	38.75
19	1	1	1	19	RRD	RRD	7200	27020	150	149	251	41	1	192	193	11.88	191	195	28.16	1.3	0.0	0.0	1	2	6.82
20	1	1	1	20	RRD	RRD	7450	26980	150	149	251	8	1	191	191	10.89	191	192	11.24	14.8	2.0	0.0	0	0	17.00
21	1	1	1	21	RRDt	RRDt	7700	26980	150	149	251	9	1	193	192	13.24	189	190	11.46	26.8	8.7	0.0	4	3	16.85
22	1	1	1	22	RRDt	RRDt	7950	26980	150	149	251	10	1	190	190	11.21	190	190	11.62	14.1	3.4	0.0	0	0	16.35
23	1	1	1	23	RRDc	RRDc	8200	26980	150	149	251	11	1	190	191	11.28	190	189	10.86	19.5	4.0	0.0	0	1	17.50
24	1	1	1	24	RRDc	RRDc	8450	26980	150	149	251	12	1	191	195	27.99	191	190	11.51	19.5	6.7	0.0	0	4	16.59
25	1	1	2	1	RED	RED	2720	27210	150	149	251	42	1	189	191	11.35	189	191	17.20	10.1	0.0	0.0	0	2	10.99
26	1	1	2	2	RED	RED	2960	27220	150	149	251	27	1	191	191	12.69	190	192	16.11	10.7	0.7	0.0	1	1	11.85
27	1	1	2	3	REDt	REDt	3190	27240	150	149	251	1	1	191	191	12.52	190	190	11.00	14.8	5.4	0.0	1	1	17.36
28	1	1	2	4	REDt	REDt	3440	27240	150	149	251	2	1	189	192	11.39	191	191	11.10	16.8	3.4	0.0	-1	1	17.03
29	1	1	2	5	REDc	REDc	3690	27240	150	149	251	3	1	188	190	14.62	190	190	12.16	14.1	5.4	0.0	-1	0	15.46
30	1	1	2	6	REDc	REDc	3940	27240	150	149	251	4	1	188	189	12.27	189	190	11.85	14.8	2.7	0.0	0	0	15.86
31	1	1	2	7	REG	REG	4180	27230	150	149	251	18	1	189	256	550.11	190	191	11.05	16.1	4.0	0.0	0	66	17.10
32	1	1	2	8	REG	REG	4430	27230	150	149	251	19	1	189	189	11.75	189	192	19.94	4.0	0.0	0.0	0	0	9.48
33	1	1	2	9	REGat	REGat	4690	27240	150	149	251	7	1	189	189	12.04	187	188	11.44	19.5	3.4	0.0	2	2	16.51
34	1	1	2	10	REGat	REGat	4940	27240	150	149	251	8	1	190	191	11.48	190	191	11.85	16.8	2.7	0.0	0	1	16.03
35	1	1	2	11	REGac	REGac	5200	27240	150	149	251	0	1	190	190	12.54	189	190	10.86	21.5	5.4	0.0	1	1	17.49
36	1	1	2	12	REGac	REGac	5440	27240	150	149	251	10	1	191	192	15.09	190	191	11.17	26.2	6.7	0.0	1	2	17.10
37	1	1	2	13	REGgg	REGgg	5680	27255	168	196	251	26	3	206	214	27.69	192	192	10.29	54.6	44.9	0.0	14	22	20.03
38	1	1	2	14	REGgg	REGgg	5925	27245	182	232	192	28	3	208	217	30.53	195	195	16.15	42.2	33.2	0.0	13	22	12.88
39	1	1	2	15	REGtg	REGtg	6190	27240	150	149	251	13	1	191	191	13.53	190	190	10.91	24.2	6.7	0.0	1	1	17.51
40	1	1	2	16	REGtg	REGtg	6450	27240	150	149	251	4	1	192	193	12.06	193	193	13.72	14.8	0.7	0.0	0	0	14.00
41	1	1	2	17	REGcg	REGcg	6700	27270	150	149	251	30	1	195	195	11.88	192	193	11.49	26.8	6.0	0.0	3	3	16.96
42	1	1	2	18	REGcg	REGcg	6950	27260	150	149	251	21	1	191	194	39.39	192	195	17.31	6.0	0.7	0.0	0	2	11.03
43	1	1	2	19	D143N (RGN)	D143N (RGN)	7200	27240	150	149	251	7	1	193	193	11.06	190	191	13.88	17.4	1.3	0.0	3	3	13.91
44	1	1	2	20	D143N (RGN)	D143N (RGN)	7450	27240	150	149	251	8	1	191	192	12.29	192	192	12.56	13.4	4.0	0.0	0	0	15.20
45	1	1	2	21	D143N (RGN)t	D143N (RGN)t	7710	27240	150	149	251	0	1	195	194	12.08	192	192	10.72	22.1	5.4	0.0	3	2	18.19
46	1	1	2	22	D143N (RGN)t	D143N (RGN)t	7960	27240	150	149	251	0	1	194	195	13.50	192	192	12.21	26.2	6.7	0.0	2	3	15.89
47	1	1	2	23	D143N (RGN)c	D143N (RGN)c	8210	27240	150	149	251	1	1	193	193	11.30	191	194	19.14	6.7	0.0	0.0	2	2	10.09
48	1	1	2	24	D143N (RGN)c	D143N (RGN)c	8460	27240	150	149	251	2	1	192	192	11.30	192	192	11.10	14.1	4.7	0.0	0	0	17.29
49	1	1	3	1	D143V (RGV)	D143V (RGV)	2690	27500	150	149	251	0	1	198	199	13.05	191	190	12.90	36.9	8.1	0.0	7	8	15.35
50	1	1	3	2	D143V (RGV)	D143V (RGV)	2940	27500	150	149	251	0	1	195	196	13.74	188	189	12.00	38.9	12.8	0.0	7	8	16.25
51	1	1	3	3	RGE-1 (GAA)	RGE-1 (GAA)	3190	27490	150	149	251	9	1	190	191	11.42	191	191	11.13	16.1	2.0	0.0	0	0	17.06
52	1	1	3	4	RGE-1 (GAA)	RGE-1 (GAA)	3460	27490	150	149	251	19	1	192	191	11.28	191	191	12.63	15.4	0.0	0.0	1	0	15.20
53	1	1	3	5	RGEc	RGEc	3690	27500	150	149	251	3	1	193	191	12.58	190	191	12.89	16.1	2.0	0.0	3	1	14.97
54	1	1	3	6	RGEc	RGEc	3940	27490	150	149	251	10	1	192	194	12.32	191	192	12.45	19.5	5.4	0.0	1	3	15.42
55	1	1	3	7	L144WT	L144WT	4180	27475	110	78	315	29	3	554	529	131.59	194	196	17.08	96.2	94.9	0.0	360	335	32.44
56	1	1	3	8	L144WT	L144WT	4420	27470	100	69	315	39	3	544	550	75.69	196	198	18.67	100.0	100.0	0.0	348	354	29.14
57	1	1	3	9	L144g	L144g	4690	27490	150	149	251	12	1	191	192	13.81	189	190	13.60	19.5	3.4	0.0	2	3	14.05
58	1	1	3	10	L144g	L144g	4950	27500	150	149	251	1	1	191	193	14.03	191	191	12.59	16.8	5.4	0.0	0	2	15.18
59	1	1	3	11	L144a	L144a	5200	27500	150	149	251	0	1	191	191	11.30	190	190	11.44	16.1	4.7	0.0	1	1	16.69
60	1	1	3	12	L144a	L144a	5470	27490	150	149	251	21	1	193	194	11.87	191	191	12.58	22.1	2.7	0.0	2	3	15.34
61	1	1	3	13	V144	V144	5765	27470	168	196	272	69	3	220	255	91.75	192	192	10.97	64.8	53.1	0.0	28	63	20.05
62	1	1	3	14	V144	V144	5950	27535	154	166	251	35	3	226	231	42.64	191	193	29.90	53.6	24.7	0.0	35	40	7.56
63	1	1	3	15	S144	S144	6200	27520	150	149	251	20	1	195	197	15.50	192	192	18.13	16.8	1.3	0.0	3	5	10.76
64	1	1	3	16	S144	S144	6460	27500	150	149	251	5	1	197	198	21.14	192	192	10.96	33.6	9.4	0.0	5	6	17.97
65	1	1	3	17	H146WT	H146WT	6710	27500	150	149	251	4	1	195	196	33.66	192	192	10.74	21.5	6.7	0.0	3	4	18.16
66	1	1	3	18	H146WT	H146WT	6960	27500	150	149	251	3	1	193	195	14.73	192	193	14.61	14.1	2.7	0.0	1	3	13.21
67	1	1	3	19	R146	R146	7210	27500	150	149	251	2	1	192	198	50.38	192	206	127.32	1.3	1.3	0.0	0	6	1.51
68	1	1	3	20	R146	R146	7460	27500	150	149	251	1	1	191	193	15.56	192	196	37.72	1.3	0.7	0.0	0	1	5.06
69	1	1	3	21	L146=H146t	L146=H146t	7710	27500	150	149	251	0	1	192	196	31.78	192	194	20.70	8.7	2.7	0.0	0	4	9.28
70	1	1	3	22	L146=H146t	L146=H146t	7960	27500	150	149	251	0	1	196	196	20.01	193	193	11.77	20.1	6.0	0.0	3	3	16.65
71	1	1	3	23	P146	P146	8210	27510	150	149	251	10	1	192	195	14.63	191	192	11.82	26.8	6.7	0.0	1	4	16.25
72	1	1	3	24	P146	P146	8450	27500	150	149	251	12	1	193	194	15.22	192	193	12.21	14.1	3.4	0.0	1	2	15.81
73	1	1	4	1	L147WT	L147WT	2700	27760	150	149	251	10	1	198	200	15.60	191	191	11.76	40.3	16.1	0.0	7	9	16.84
74	1	1	4	2	L147WT	L147WT	2950	27750	150	149	251	13	1	197	208	61.40	190	190	12.27	33.6	13.4	0.0	7	18	16.05
75	1	1	4	3	P147	P147	3205	27725	90	52	404	37	3	480	484	72.26	193	193	13.59	100.0	100.0	0.0	287	291	35.33
76	1	1	4	4	P147	P147	3495	27735	110	80	336	57	3	394	369	122.42	192	193	12.72	83.8	78.8	0.0	202	177	30.97
77	1	1	4	5	P147a	P147a	3730	27750	150	149	251	37	1	195	196	11.59	191	192	13.42	19.5	4.0	0.0	4	5	14.53
78	1	1	4	6	P147a	P147a	3950	27760	150	149	251	5	1	193	193	11.44	191	192	12.00	25.5	1.3	0.0	2	2	16.09
79	1	1	4	7	Oligo HIV Y115	Oligo HIV Y115	4190	27750	150	149	251	11	1	189	191	13.63	192	192	12.50	10.1	2.7	0.0	-2	0	15.12
80	1	1	4	8	Oligo HIV Y115	Oligo HIV Y115	4440	27750	150	149	251	11	1	193	193	12.72	192	192	11.87	15.4	3.4	0.0	1	1	16.27
81	1	1	4	9	Oligo HIV M184a	Oligo HIV M184a	4700	27760	150	149	251	2	1	191	191	11.67	192	192	11.51	13.4	2.7	0.0	0	0	16.60
82	1	1	4	10	Oligo HIV M184a	Oligo HIV M184a	4960	27760	150	149	251	11	1	191	191	11.88	191	192	13.78	14.8	0.0	0.0	0	0	13.86
83	1	1	4	11	C - (H2O+S.S.)	C - (H2O+S.S.)	5210	27760	150	149	251	10	1	192	194	12.19	192	193	11.59	24.2	4.7	0.0	0	2	16.56
84	1	1	4	12	C - (H2O+S.S.)	C - (H2O+S.S.)	5460	27760	150	149	251	9	1	195	198	20.50	194	194	11.89	21.5	7.4	0.0	1	4	16.41
85	1	1	4	13	C - (H2O+S.S.)	C - (H2O+S.S.)	5740	27750	150	149	251	39	1	191	193	11.98	190	190	11.64	22.8	6.0	0.0	1	3	16.41
86	1	1	4	14	C - (H2O+S.S.)	C - (H2O+S.S.)	5960	27780	150	149	251	21	1	190	191	12.11	192	192	11.93	10.7	1.3	0.0	-1	0	15.93
87	1	1	4	15	C - (H2O+S.S.)	C - (H2O+S.S.)	6210	27760	150	149	251	6	1	193	193	12.75	193	200	39.56	0.7	0.0	0.0	0	0	4.88
88	1	1	4	16	C - (H2O+S.S.)	C - (H2O+S.S.)	6460	27760	150	149	251	5	1	196	195	11.45	193	195	22.34	3.4	0.0	0.0	3	2	8.77
89	1	1	4	17	C - (H2O+S.S.)	C - (H2O+S.S.)	6710	27760	150	149	251	4	1	190	190	11.03	193	194	14.79	6.0	0.7	0.0	-2	-2	12.85
90	1	1	4	18	C - (H2O+S.S.)	C - (H2O+S.S.)	6960	27760	150	149	251	3	1	194	194	12.80	195	196	25.78	2.0	0.7	0.0	0	0	7.52
91	1	1	4	19	C - (H2O+S.S.)	C - (H2O+S.S.)	7210	27760	150	149	251	2	1	193	194	11.47	192	202	109.42	0.0	0.0	0.0	1	2	1.76
92	1	1	4	20	C - (H2O+S.S.)	C - (H2O+S.S.)	7470	27760	150	149	251	11	1	192	192	11.64	192	196	36.77	0.7	0.0	0.0	0	0	5.22
93	1	1	4	21	C - (H2O+S.S.)	C - (H2O+S.S.)	7720	27760	150	149	251	10	1	193	193	11.23	193	195	19.09	4.7	0.7	0.0	0	0	10.11
94	1	1	4	22	C - (H2O+S.S.)	C - (H2O+S.S.)	7970	27770	150	149	251	13	1	196	198	15.48	194	197	33.73	2.7	0.7	0.0	2	4	5.81
95	1	1	4	23	CIF	CIF	8205	27795	100	60	336	36	3	796	814	230.73	194	199	33.41	100.0	100.0	0.0	602	620	23.83
96	1	1	4	24	CIF	CIF	8455	27765	90	52	404	9	3	829	796	185.59	196	209	51.08	100.0	100.0	0.0	633	600	16.23
END DATA
