# Supplementary material for: Microarray-based identification of antigenic variants of foot-and-mouth disease virus: a bioinformatics quality assessment
Source: BMC Genomics. 2006 May 18;7:117. doi: 10.1186/1471-2164-7-117 (PMC1481559; doi:10.1186/1471-2164-7-117)
Supplement: Additional File 1 — They are obtained using the Agilent and Scan Array Express (Perkin Elmer Life Sciences) analysis software for reading and quantifying the hybridization images. [file 1471-2164-7-117-S1.zip › II-31-L147P-2-6V.csv]

BEGIN HEADER
PerkinElmer Life Sciences.
ScanArrayCSVFileFormat	2.00
ScanArray Express	2.00
Number_of_Columns	26
END HEADER
BEGIN GENERAL INFO
DateTime	2005/01/31 13:37
GalFile	D:\303\AFTOCHIP\AFTOCHIP 2.1\ARCHIVO GAL AFTOCHIP 2.1.gal
Scanner	Model: Serial No.:
User Name	303
Computer Name
Protocol	Easy Quant
Quantitation Method	Adaptive Circle
Quality Confidence Calculation	SignalToNoise
User comments
Image Origin	0	0
Temperature	0
Laser Powers	0
Laser On Time	0
PMT Voltages	0
END GENERAL INFO
BEGIN QUANTITATION PARAMETERS
Min Percentile	50
Max Percentile	200
END QUANTITATION PARAMETERS
BEGIN QUALITY MEASUREMENTS
Min Signal To Noise	3
END QUALITY MEASUREMENTS
BEGIN ARRAY PATTERN INFO
Units	�m
Array Rows	1
Array Columns	1
Spot Rows	4
Spot Columns	24
Array Row Spacing	4500.000000
Array Column Spacing	4500.000000
Spot Row Spacing	260.000000
Spot Column Spacing	251.000000
Spot Diameter	150
Interstitial	0
Spots Per Array	96
Total Spots	96
END ARRAY PATTERN INFO
BEGIN IMAGE INFO
ImageID	Channel	Image	Fluorophore	Barcode	Units	X Units Per Pixel	Y Units Per Pixel	X Offset	Y Offset	Status
-1	CH1	D:\303\AFTOCHIP\AFTOCHIP 2.1\Vero\6� Vero\Im�genes scaner\31 L147P 0,1pm 56�C_SLOT09_S01.tif	Alexa 647	Unknown	�m	10.000000	10.000000	0.000000	0.000000	Control Image
END IMAGE INFO
BEGIN NORMALIZATION INFO
Normalization Method	LOWESS
END NORMALIZATION INFO
BEGIN DATA
Index	Array Row	Array Column	Spot Row	Spot Column	Name	ID	X	Y	Diameter	F Pixels	B Pixels	Footprint	Flags	Ch1 Median	Ch1 Mean	Ch1 SD	Ch1 B Median	Ch1 B Mean	Ch1 B SD	Ch1 % > B + 1 SD	Ch1 % > B + 2 SD	Ch1 F % Sat.	Ch1 Median - B	Ch1 Mean - B	Ch1 SignalNoiseRatio
1	1	1	1	1	CIF	CIF	11717	27120	106	72	315	794	3	639	547	240.96	196	196	13.17	97.2	95.8	0.0	443	351	48.50
2	1	1	1	2	CIF	CIF	11967	27127	112	83	315	792	3	523	502	238.43	195	195	11.80	91.6	84.3	0.0	328	307	44.32
3	1	1	1	3	S139WT	S139WT	12210	26280	150	149	251	5	1	199	199	13.23	196	197	11.45	24.2	4.7	0.0	3	3	17.38
4	1	1	1	4	S139WT	S139WT	12460	26280	150	149	251	6	1	199	200	14.42	198	199	12.13	16.8	4.0	0.0	1	2	16.40
5	1	1	1	5	G139	G139	12710	26280	150	149	251	7	1	199	199	11.90	198	198	12.22	18.1	2.7	0.0	1	1	16.29
6	1	1	1	6	G139	G139	12970	26280	150	149	251	5	1	198	213	145.21	199	201	14.55	13.4	4.0	0.0	0	14	13.61
7	1	1	1	7	G139t	G139t	13220	26280	150	149	251	5	1	199	200	13.35	201	202	18.39	6.7	1.3	0.0	-1	0	10.82
8	1	1	1	8	G139t	G139t	13470	26280	150	149	251	4	1	211	218	26.44	206	212	36.51	14.1	2.0	0.0	5	12	5.78
9	1	1	1	9	G139c	G139c	13720	26280	150	149	251	4	1	199	198	12.41	198	220	202.58	0.0	0.0	0.0	1	0	0.98
10	1	1	1	10	G139c	G139c	13970	26280	150	149	251	4	1	204	206	13.28	205	206	19.09	8.1	1.3	0.0	0	1	10.69
11	1	1	1	11	I139	I139	14220	26280	150	149	251	4	1	194	196	15.60	199	201	20.12	4.7	1.3	0.0	-4	-2	9.64
12	1	1	1	12	I139	I139	14559	26336	70	28	383	86	1	197	199	12.67	199	200	18.81	7.1	0.0	0.0	-1	0	10.48
13	1	1	1	13	N139	N139	14720	26280	150	149	251	5	1	197	308	843.81	196	199	22.95	12.8	6.0	0.0	1	112	8.58
14	1	1	1	14	N139	N139	14970	26280	150	149	251	6	1	201	211	59.83	202	204	16.07	10.7	6.0	0.0	0	9	12.51
15	1	1	1	15	T139	T139	15220	26280	150	149	251	7	1	205	205	13.31	207	218	113.39	0.0	0.0	0.0	-1	-1	1.81
16	1	1	1	16	T139	T139	15480	26280	150	149	251	5	1	198	197	11.37	196	196	12.35	18.8	2.0	0.0	2	1	16.03
17	1	1	1	17	RGD-WT1	RGD-WT1	15712	27134	84	44	383	776	3	354	342	56.74	202	202	11.83	97.7	93.2	0.0	152	140	29.93
18	1	1	1	18	RGD-WT1	RGD-WT1	15964	27135	84	44	383	768	3	367	356	64.77	204	204	14.00	95.5	93.2	0.0	163	152	26.21
19	1	1	1	19	RRD	RRD	16230	26280	150	149	251	4	1	201	201	12.16	203	205	16.33	6.7	0.0	0.0	-1	-1	12.31
20	1	1	1	20	RRD	RRD	16480	26280	150	149	251	4	1	203	203	12.75	203	208	49.20	0.0	0.0	0.0	0	0	4.13
21	1	1	1	21	RRDt	RRDt	16730	26280	150	149	251	4	1	203	206	43.90	201	206	68.04	0.7	0.7	0.0	2	5	2.98
22	1	1	1	22	RRDt	RRDt	16980	26280	150	149	251	5	1	196	196	12.12	199	200	12.02	9.4	0.7	0.0	-2	-2	16.30
23	1	1	1	23	RRDc	RRDc	17230	26280	150	149	251	5	1	204	204	11.80	200	200	12.68	22.8	5.4	0.0	4	4	16.09
24	1	1	1	24	RRDc	RRDc	17480	26280	150	149	251	6	1	197	198	10.21	197	199	15.45	8.7	0.0	0.0	0	1	12.75
25	1	1	2	1	RED	RED	11710	26540	150	149	251	4	1	197	200	29.22	196	200	45.07	2.0	2.0	0.0	1	4	4.37
26	1	1	2	2	RED	RED	11960	26540	150	149	251	5	1	196	196	15.79	197	198	16.14	8.7	2.7	0.0	0	0	12.14
27	1	1	2	3	REDt	REDt	12210	26540	150	149	251	5	1	197	197	13.29	198	197	11.53	11.4	2.0	0.0	0	0	17.09
28	1	1	2	4	REDt	REDt	12460	26540	150	149	251	6	1	197	198	11.60	199	199	12.09	12.8	1.3	0.0	-1	0	16.29
29	1	1	2	5	REDc	REDc	12720	26540	150	149	251	6	1	199	202	29.41	199	199	13.62	16.1	4.0	0.0	0	3	14.61
30	1	1	2	6	REDc	REDc	12970	26540	150	149	251	5	1	198	198	11.89	198	200	13.56	11.4	2.0	0.0	0	0	14.60
31	1	1	2	7	REG	REG	13220	26540	150	149	251	5	1	198	199	25.41	198	200	13.70	14.8	2.0	0.0	0	1	14.45
32	1	1	2	8	REG	REG	13470	26540	150	149	251	4	1	200	200	13.15	206	211	23.03	2.7	0.0	0.0	-5	-5	8.68
33	1	1	2	9	REGat	REGat	13720	26540	150	149	251	4	1	194	199	33.09	204	209	24.49	3.4	2.7	0.0	-9	-4	7.92
34	1	1	2	10	REGat	REGat	13970	26540	150	149	251	4	1	202	505	1637.32	204	204	15.19	12.8	8.7	0.0	-1	301	13.30
35	1	1	2	11	REGac	REGac	14220	26540	150	149	251	4	1	197	203	70.62	201	202	15.94	6.7	3.4	0.0	-3	2	12.36
36	1	1	2	12	REGac	REGac	14470	26540	150	149	251	5	1	201	205	24.78	198	201	20.39	9.4	3.4	0.0	3	7	9.86
37	1	1	2	13	REGgg	REGgg	14720	26540	150	149	251	5	1	196	196	11.09	195	210	123.84	0.0	0.0	0.0	1	1	1.58
38	1	1	2	14	REGgg	REGgg	14970	26540	150	149	251	6	1	200	200	13.36	205	205	14.52	6.7	0.7	0.0	-4	-4	13.77
39	1	1	2	15	REGtg	REGtg	15230	26540	150	149	251	6	1	203	203	13.71	203	203	13.85	16.8	2.0	0.0	0	0	14.65
40	1	1	2	16	REGtg	REGtg	15480	26540	150	149	251	5	1	196	197	11.79	200	200	12.09	8.7	0.7	0.0	-3	-2	16.21
41	1	1	2	17	REGcg	REGcg	15730	26540	150	149	251	5	1	207	208	11.28	205	205	12.20	20.8	1.3	0.0	2	3	16.97
42	1	1	2	18	REGcg	REGcg	15980	26540	150	149	251	4	1	209	209	10.73	208	208	12.67	16.8	0.7	0.0	1	1	16.50
43	1	1	2	19	D143N (RGN)	D143N (RGN)	16230	26540	150	149	251	4	1	203	205	15.60	203	203	16.21	10.7	2.0	0.0	0	2	12.52
44	1	1	2	20	D143N (RGN)	D143N (RGN)	16480	26540	150	149	251	4	1	200	202	17.21	201	204	38.75	0.7	0.7	0.0	0	1	5.16
45	1	1	2	21	D143N (RGN)t	D143N (RGN)t	16730	26540	150	149	251	4	1	198	200	21.01	197	198	12.86	19.5	4.0	0.0	1	3	15.40
46	1	1	2	22	D143N (RGN)t	D143N (RGN)t	16980	26540	150	149	251	5	1	203	318	1228.95	201	200	12.85	22.8	11.4	0.0	2	117	15.80
47	1	1	2	23	D143N (RGN)c	D143N (RGN)c	17230	26540	150	149	251	5	1	199	200	11.79	201	202	13.15	10.1	2.0	0.0	-1	0	15.13
48	1	1	2	24	D143N (RGN)c	D143N (RGN)c	17480	26540	150	149	251	6	1	200	201	12.53	199	200	11.09	24.2	6.0	0.0	1	2	18.03
49	1	1	3	1	D143V (RGV)	D143V (RGV)	11690	26850	150	149	251	50	1	197	196	13.33	196	196	11.98	18.1	4.7	0.0	1	0	16.45
50	1	1	3	2	D143V (RGV)	D143V (RGV)	11960	26830	150	149	251	25	1	198	223	103.76	196	204	80.10	6.7	6.7	0.0	2	27	2.47
51	1	1	3	3	RGE-1 (GAA)	RGE-1 (GAA)	12220	26800	150	149	251	7	1	196	196	12.64	195	196	11.13	15.4	4.0	0.0	1	1	17.60
52	1	1	3	4	RGE-1 (GAA)	RGE-1 (GAA)	12470	26800	150	149	251	7	1	197	201	26.22	196	197	14.40	14.1	3.4	0.0	1	5	13.68
53	1	1	3	5	RGEc	RGEc	12720	26800	150	149	251	6	1	198	197	11.45	197	198	14.56	11.4	1.3	0.0	1	0	13.60
54	1	1	3	6	RGEc	RGEc	12970	26800	150	149	251	5	1	199	201	17.93	198	197	12.46	21.5	7.4	0.0	1	3	15.97
55	1	1	3	7	L144WT	L144WT	13220	27640	92	49	383	776	3	361	348	80.27	201	201	15.93	89.8	87.8	0.0	160	147	22.66
56	1	1	3	8	L144WT	L144WT	13456	27633	92	53	383	761	3	348	350	82.01	199	200	15.27	96.2	94.3	0.0	149	151	22.79
57	1	1	3	9	L144g	L144g	13720	26800	150	149	251	4	1	209	215	57.27	201	204	19.15	26.2	8.1	0.0	8	14	10.91
58	1	1	3	10	L144g	L144g	13970	26800	150	149	251	4	1	201	202	14.16	200	209	94.09	0.0	0.0	0.0	1	2	2.14
59	1	1	3	11	L144a	L144a	14220	26800	150	149	251	4	1	195	197	15.44	205	205	15.41	3.4	2.0	0.0	-9	-7	12.66
60	1	1	3	12	L144a	L144a	14470	26800	150	149	251	5	1	200	202	19.71	198	200	17.68	10.1	2.7	0.0	2	4	11.31
61	1	1	3	13	V144	V144	14730	26800	150	149	251	7	1	194	194	12.69	196	198	26.74	2.0	0.0	0.0	-1	-1	7.26
62	1	1	3	14	V144	V144	14980	26800	150	149	251	7	1	207	208	11.62	201	202	13.57	27.5	2.7	0.0	6	7	15.25
63	1	1	3	15	S144	S144	15230	26800	150	149	251	6	1	199	199	11.66	199	199	15.76	9.4	0.7	0.0	0	0	12.63
64	1	1	3	16	S144	S144	15480	26800	150	149	251	5	1	195	194	11.08	198	198	12.90	7.4	0.0	0.0	-2	-3	15.11
65	1	1	3	17	H146WT	H146WT	15720	26830	150	149	251	26	1	203	203	12.22	206	206	12.55	10.1	2.0	0.0	-2	-2	16.18
66	1	1	3	18	H146WT	H146WT	15970	26830	150	149	251	26	1	202	202	11.37	208	211	37.94	0.0	0.0	0.0	-5	-5	5.32
67	1	1	3	19	R146	R146	16230	26800	150	149	251	4	1	205	204	11.89	205	210	34.63	0.7	0.0	0.0	0	0	5.92
68	1	1	3	20	R146	R146	16480	26800	150	149	251	4	1	200	202	18.73	199	203	42.07	0.7	0.7	0.0	1	3	4.75
69	1	1	3	21	L146=H146t	L146=H146t	16730	26800	150	149	251	4	1	203	204	14.21	197	215	230.67	0.0	0.0	0.0	6	7	0.88
70	1	1	3	22	L146=H146t	L146=H146t	16980	26800	150	149	251	5	1	201	201	12.32	202	204	25.43	2.0	0.0	0.0	0	0	7.90
71	1	1	3	23	P146	P146	17240	26800	150	149	251	7	1	200	201	12.49	200	201	12.36	16.8	4.0	0.0	0	1	16.18
72	1	1	3	24	P146	P146	17490	26800	150	149	251	7	1	205	222	104.46	203	207	56.49	4.0	2.7	0.0	2	19	3.63
73	1	1	4	1	L147WT	L147WT	11705	27885	90	52	404	812	1	209	205	16.08	193	194	12.00	55.8	23.1	0.0	16	12	17.42
74	1	1	4	2	L147WT	L147WT	11947	27870	90	48	383	789	1	206	209	14.11	195	196	14.82	45.8	16.7	0.0	11	14	13.90
75	1	1	4	3	P147	P147	12224	27870	78	39	383	781	3	363	352	94.98	195	196	11.65	94.9	84.6	0.0	168	157	31.17
76	1	1	4	4	P147	P147	12473	27879	84	41	383	781	3	362	347	60.35	199	200	14.58	97.6	95.1	0.0	163	148	24.82
77	1	1	4	5	P147a	P147a	12720	27060	150	149	251	6	1	198	199	15.87	198	197	11.57	18.8	6.0	0.0	0	1	17.11
78	1	1	4	6	P147a	P147a	12970	27060	150	149	251	5	1	200	199	11.30	198	201	30.29	0.0	0.0	0.0	2	1	6.60
79	1	1	4	7	Oligo HIV Y115	Oligo HIV Y115	13220	27060	150	149	251	5	1	201	202	25.94	198	198	16.24	12.1	1.3	0.0	3	4	12.38
80	1	1	4	8	Oligo HIV Y115	Oligo HIV Y115	13470	27060	150	149	251	4	1	195	196	12.74	199	199	14.41	7.4	0.7	0.0	-3	-2	13.53
81	1	1	4	9	Oligo HIV M184a	Oligo HIV M184a	13720	27060	150	149	251	4	1	213	214	20.55	201	203	18.06	34.2	16.8	0.0	12	13	11.79
82	1	1	4	10	Oligo HIV M184a	Oligo HIV M184a	13970	27060	150	149	251	4	1	197	198	14.20	199	201	24.65	2.7	0.7	0.0	-1	0	7.99
83	1	1	4	11	C - (H2O+S.S.)	C - (H2O+S.S.)	14230	27060	150	149	251	9	1	199	199	14.62	202	205	23.04	3.4	0.7	0.0	-2	-2	8.64
84	1	1	4	12	C - (H2O+S.S.)	C - (H2O+S.S.)	14550	26970	110	81	315	178	1	194	195	13.00	197	205	55.30	0.0	0.0	0.0	-2	-1	3.51
85	1	1	4	13	C - (H2O+S.S.)	C - (H2O+S.S.)	14730	27060	150	149	251	7	1	198	205	55.85	198	200	23.79	6.7	2.0	0.0	0	7	8.32
86	1	1	4	14	C - (H2O+S.S.)	C - (H2O+S.S.)	14980	27060	150	149	251	7	1	213	212	12.30	209	208	12.41	20.8	2.0	0.0	4	3	17.16
87	1	1	4	15	C - (H2O+S.S.)	C - (H2O+S.S.)	15230	27060	150	149	251	6	1	204	202	12.68	201	201	13.59	12.1	3.4	0.0	3	1	15.01
88	1	1	4	16	C - (H2O+S.S.)	C - (H2O+S.S.)	15470	27080	150	149	251	16	1	197	198	12.41	196	196	12.52	19.5	3.4	0.0	1	2	15.74
89	1	1	4	17	C - (H2O+S.S.)	C - (H2O+S.S.)	15715	26988	90	50	404	143	1	199	202	14.72	204	211	32.38	2.0	0.0	0.0	-4	-1	6.14
90	1	1	4	18	C - (H2O+S.S.)	C - (H2O+S.S.)	15967	26970	90	48	383	159	1	204	203	10.53	205	208	30.15	0.0	0.0	0.0	0	-1	6.77
91	1	1	4	19	C - (H2O+S.S.)	C - (H2O+S.S.)	16220	27090	150	149	251	27	1	200	201	11.98	199	200	14.39	12.1	1.3	0.0	1	2	13.89
92	1	1	4	20	C - (H2O+S.S.)	C - (H2O+S.S.)	16480	27060	150	149	251	4	1	198	219	199.88	198	197	12.66	18.8	7.4	0.0	0	21	15.64
93	1	1	4	21	C - (H2O+S.S.)	C - (H2O+S.S.)	16740	27060	150	149	251	9	1	200	200	14.31	202	204	26.35	2.0	0.7	0.0	-1	-1	7.59
94	1	1	4	22	C - (H2O+S.S.)	C - (H2O+S.S.)	16990	27060	150	149	251	8	1	201	202	11.33	202	210	88.75	0.0	0.0	0.0	0	0	2.26
95	1	1	4	23	CIF	CIF	17237	27890	98	61	383	734	3	347	325	93.46	203	206	35.57	67.2	60.7	0.0	144	122	9.76
96	1	1	4	24	CIF	CIF	17472	27896	84	44	383	732	3	385	367	92.17	201	204	32.96	86.4	79.5	0.0	184	166	11.68
END DATA
