# Supplementary material for: Microarray-based identification of antigenic variants of foot-and-mouth disease virus: a bioinformatics quality assessment
Source: BMC Genomics. 2006 May 18;7:117. doi: 10.1186/1471-2164-7-117 (PMC1481559; doi:10.1186/1471-2164-7-117)
Supplement: Additional File 1 — They are obtained using the Agilent and Scan Array Express (Perkin Elmer Life Sciences) analysis software for reading and quantifying the hybridization images. [file 1471-2164-7-117-S1.zip › II-33-S139I-1-9C.csv]

BEGIN HEADER
PerkinElmer Life Sciences.
ScanArrayCSVFileFormat	2.00
ScanArray Express	2.00
Number_of_Columns	26
END HEADER
BEGIN GENERAL INFO
DateTime	2005/02/03 11:15
GalFile	D:\303\AFTOCHIP\AFTOCHIP 2.1\Generalidades Aftochip 2.1\ARCHIVO GAL AFTOCHIP 2.1.gal
Scanner	Model: Serial No.:
User Name	303
Computer Name
Protocol	Easy Quant
Quantitation Method	Adaptive Circle
Quality Confidence Calculation	SignalToNoise
User comments
Image Origin	0	0
Temperature	0
Laser Powers	0
Laser On Time	0
PMT Voltages	0
END GENERAL INFO
BEGIN QUANTITATION PARAMETERS
Min Percentile	50
Max Percentile	200
END QUANTITATION PARAMETERS
BEGIN QUALITY MEASUREMENTS
Min Signal To Noise	3
END QUALITY MEASUREMENTS
BEGIN ARRAY PATTERN INFO
Units	�m
Array Rows	1
Array Columns	1
Spot Rows	4
Spot Columns	24
Array Row Spacing	4500.000000
Array Column Spacing	4500.000000
Spot Row Spacing	253.000000
Spot Column Spacing	250.000000
Spot Diameter	150
Interstitial	0
Spots Per Array	96
Total Spots	96
END ARRAY PATTERN INFO
BEGIN IMAGE INFO
ImageID	Channel	Image	Fluorophore	Barcode	Units	X Units Per Pixel	Y Units Per Pixel	X Offset	Y Offset	Status
-1	CH1	D:\303\AFTOCHIP\AFTOCHIP 2.1\Celia\9� Celia 2� impresi�n\Chip 33 S139I 0,5 pmoles 55�C_SLOT02_S01.tif	Unknown	Unknown	�m	10.000000	10.000000	0.000000	0.000000	Control Image
END IMAGE INFO
BEGIN NORMALIZATION INFO
Normalization Method	LOWESS
END NORMALIZATION INFO
BEGIN DATA
Index	Array Row	Array Column	Spot Row	Spot Column	Name	ID	X	Y	Diameter	F Pixels	B Pixels	Footprint	Flags	Ch1 Median	Ch1 Mean	Ch1 SD	Ch1 B Median	Ch1 B Mean	Ch1 B SD	Ch1 % > B + 1 SD	Ch1 % > B + 2 SD	Ch1 F % Sat.	Ch1 Median - B	Ch1 Mean - B	Ch1 SignalNoiseRatio
1	1	1	1	1	CIF	CIF	2839	27026	150	155	251	1485	3	220	298	291.52	196	197	12.57	72.3	47.7	0.0	24	102	17.50
2	1	1	1	2	CIF	CIF	3089	27026	150	155	251	1469	3	232	279	144.16	199	199	11.71	65.8	54.2	0.0	33	80	19.82
3	1	1	1	3	S139WT	S139WT	3367	27026	150	155	251	1426	3	200	203	33.03	197	197	12.58	21.3	4.5	0.0	3	6	15.90
4	1	1	1	4	S139WT	S139WT	3578	27032	150	154	230	1449	3	199	201	24.31	197	197	12.39	22.7	5.2	0.0	2	4	16.06
5	1	1	1	5	G139	G139	3821	27025	150	154	251	1440	3	197	196	12.38	198	198	11.71	13.0	2.6	0.0	0	-1	16.82
6	1	1	1	6	G139	G139	4082	27018	150	154	230	1413	3	197	198	11.95	198	200	15.70	9.1	1.3	0.0	0	0	12.55
7	1	1	1	7	G139t	G139t	4349	27043	150	154	230	1381	3	203	202	13.74	200	201	12.10	20.8	4.5	0.0	3	2	16.77
8	1	1	1	8	G139t	G139t	4592	27050	150	150	230	1372	3	202	213	85.26	200	202	12.69	20.0	4.0	0.0	2	13	15.92
9	1	1	1	9	G139c	G139c	4835	27054	150	152	251	1363	3	200	200	11.53	200	200	11.79	18.4	1.3	0.0	0	0	16.97
10	1	1	1	10	G139c	G139c	5096	27055	150	152	251	1337	3	202	201	12.28	201	201	12.89	17.8	0.0	0.0	1	0	15.67
11	1	1	1	11	I139	I139	5352	27065	162	182	251	37	3	216	309	760.66	203	203	12.90	50.5	25.3	0.0	13	106	16.74
12	1	1	1	12	I139	I139	5586	27061	162	181	230	32	3	211	225	115.42	201	202	11.09	46.4	26.0	0.0	10	24	19.03
13	1	1	1	13	N139	N139	5859	27052	150	152	230	1277	3	205	206	16.12	201	201	11.63	27.6	11.2	0.0	4	5	17.63
14	1	1	1	14	N139	N139	6106	27047	150	155	230	1264	3	207	207	12.47	202	203	12.02	22.6	6.5	0.0	5	5	17.22
15	1	1	1	15	T139	T139	6335	27054	150	152	251	722	3	201	215	40.26	208	207	12.56	26.3	10.5	0.0	-6	7	16.01
16	1	1	1	16	T139	T139	6579	27054	150	155	251	728	4	218	240	107.30	209	216	88.56	5.8	4.5	0.0	9	31	2.46
17	1	1	1	17	RGD-WT1	RGD-WT1	6835	27029	162	186	230	7	3	322	369	152.79	210	216	54.84	88.2	51.1	0.0	112	159	5.87
18	1	1	1	18	RGD-WT1	RGD-WT1	7085	27033	176	212	230	8	3	335	421	373.71	210	214	29.78	94.3	81.1	0.0	125	211	11.25
19	1	1	1	19	RRD	RRD	7342	27061	150	152	230	1200	3	210	216	44.04	208	214	37.26	3.3	3.3	0.0	2	8	5.64
20	1	1	1	20	RRD	RRD	7592	27054	150	157	251	1184	3	208	208	11.95	207	209	15.70	12.1	0.0	0.0	1	1	13.25
21	1	1	1	21	RRDt	RRDt	7842	27061	150	152	230	575	3	212	227	54.80	208	209	15.74	30.9	11.2	0.0	4	19	13.47
22	1	1	1	22	RRDt	RRDt	8092	27061	150	152	230	575	3	210	238	149.59	206	207	12.50	33.6	14.5	0.0	4	32	16.81
23	1	1	1	23	RRDc	RRDc	8342	27060	150	150	230	30	3	210	214	20.40	207	208	13.84	29.3	9.3	0.0	3	7	15.17
24	1	1	1	24	RRDc	RRDc	8593	27061	150	154	230	1120	3	209	226	105.72	207	207	12.11	26.6	12.3	0.0	2	19	17.25
25	1	1	2	1	RED	RED	2842	27260	150	150	230	1106	3	200	210	78.44	190	197	11.80	46.7	15.3	0.0	10	20	16.95
26	1	1	2	2	RED	RED	3082	27266	150	157	251	1100	3	200	201	15.13	197	199	12.01	25.5	7.0	0.0	3	4	16.65
27	1	1	2	3	REDt	REDt	3361	27262	150	152	230	1056	3	200	206	48.50	195	196	12.57	27.6	6.6	0.0	5	11	15.91
28	1	1	2	4	REDt	REDt	3582	27262	150	154	230	1069	3	200	203	33.90	197	198	12.50	25.3	4.5	0.0	3	6	16.00
29	1	1	2	5	REDc	REDc	3818	27258	150	154	230	1067	3	200	201	11.60	198	199	12.19	16.9	4.5	0.0	2	3	16.40
30	1	1	2	6	REDc	REDc	4090	27258	150	150	230	1029	3	201	203	23.20	198	198	12.45	20.7	7.3	0.0	3	5	16.14
31	1	1	2	7	REG	REG	4342	27269	150	152	230	1011	3	201	201	12.34	199	198	11.26	19.1	5.9	0.0	2	2	17.85
32	1	1	2	8	REG	REG	4585	27265	150	156	251	1003	3	202	206	45.37	201	201	11.47	17.3	4.5	0.0	1	5	17.60
33	1	1	2	9	REGat	REGat	4839	27258	150	152	230	983	3	202	203	12.38	199	201	11.73	32.2	5.9	0.0	3	4	17.23
34	1	1	2	10	REGat	REGat	5089	27276	150	155	251	967	3	201	202	13.36	201	202	12.93	19.4	5.2	0.0	0	1	15.55
35	1	1	2	11	REGac	REGac	5361	27284	150	155	251	18	3	201	204	29.21	200	201	12.85	19.4	3.9	0.0	1	4	15.64
36	1	1	2	12	REGac	REGac	5593	27287	150	154	230	761	3	200	200	11.58	201	201	11.74	16.9	1.9	0.0	0	0	17.03
37	1	1	2	13	REGgg	REGgg	5839	27276	150	155	251	750	3	237	395	857.14	202	202	11.28	76.8	62.6	0.0	35	193	21.01
38	1	1	2	14	REGgg	REGgg	6086	27279	150	155	230	7	3	241	296	214.73	202	202	12.00	85.2	69.0	0.0	39	94	20.08
39	1	1	2	15	REGtg	REGtg	6332	27276	150	157	251	725	3	204	205	12.62	205	204	12.38	15.9	3.2	0.0	0	0	16.48
40	1	1	2	16	REGtg	REGtg	6589	27269	150	152	230	703	3	212	217	33.66	209	210	13.57	19.1	8.6	0.0	3	8	15.62
41	1	1	2	17	REGcg	REGcg	6832	27276	150	157	251	694	3	213	229	179.74	209	211	21.77	8.3	3.2	0.0	4	20	9.78
42	1	1	2	18	REGcg	REGcg	7089	27276	150	155	251	671	3	212	216	25.75	208	209	14.25	29.0	9.7	0.0	4	8	14.88
43	1	1	2	19	D143N (RGN)	D143N (RGN)	7346	27269	150	155	230	649	3	211	213	22.41	207	208	13.76	21.9	5.8	0.0	4	6	15.33
44	1	1	2	20	D143N (RGN)	D143N (RGN)	7582	27283	150	153	230	647	3	207	209	16.99	207	208	15.44	14.4	2.0	0.0	0	2	13.41
45	1	1	2	21	D143N (RGN)t	D143N (RGN)t	7847	27283	150	154	230	616	3	209	216	39.28	206	206	11.80	31.2	10.4	0.0	3	10	17.71
46	1	1	2	22	D143N (RGN)t	D143N (RGN)t	8089	27276	150	155	251	609	3	208	215	53.16	207	208	13.20	21.3	5.8	0.0	1	8	15.76
47	1	1	2	23	D143N (RGN)c	D143N (RGN)c	8346	27276	150	154	251	586	3	204	211	18.61	209	208	13.78	19.5	5.2	0.0	-4	2	14.80
48	1	1	2	24	D143N (RGN)c	D143N (RGN)c	8603	27283	150	154	230	564	3	206	207	13.69	205	206	17.40	13.0	2.6	0.0	1	2	11.84
49	1	1	3	1	D143V (RGV)	D143V (RGV)	2835	27520	170	196	230	940	3	205	219	78.29	199	202	43.23	5.6	4.1	0.0	6	20	4.74
50	1	1	3	2	D143V (RGV)	D143V (RGV)	3075	27520	150	154	230	935	3	204	260	266.85	198	198	12.09	35.1	22.1	0.0	6	62	16.87
51	1	1	3	3	RGE-1 (GAA)	RGE-1 (GAA)	3339	27533	150	154	230	905	3	200	209	54.09	201	202	13.48	17.5	5.2	0.0	0	8	14.83
52	1	1	3	4	RGE-1 (GAA)	RGE-1 (GAA)	3596	27535	150	152	251	882	3	200	203	19.54	199	205	43.03	2.0	1.3	0.0	1	4	4.65
53	1	1	3	5	RGEc	RGEc	3832	27528	150	154	230	881	3	203	208	25.67	198	206	37.03	3.9	1.9	0.0	5	10	5.48
54	1	1	3	6	RGEc	RGEc	4096	27529	150	155	230	851	3	200	201	14.20	198	199	11.80	21.9	5.2	0.0	2	3	16.95
55	1	1	3	7	L144WT	L144WT	4349	27536	170	200	251	832	3	263	372	543.06	200	201	14.05	82.0	70.0	0.0	63	172	18.72
56	1	1	3	8	L144WT	L144WT	4589	27528	170	200	230	7	3	263	420	921.78	202	202	12.92	92.0	78.0	0.0	61	218	20.35
57	1	1	3	9	L144g	L144g	4846	27536	150	154	251	804	3	201	215	105.92	200	201	11.88	27.9	9.1	0.0	1	15	16.92
58	1	1	3	10	L144g	L144g	5110	27536	150	154	251	775	3	203	210	53.05	204	204	12.25	15.6	6.5	0.0	0	6	16.57
59	1	1	3	11	L144a	L144a	5359	27532	150	152	230	17	3	205	205	13.84	202	202	12.80	19.1	5.9	0.0	3	3	16.01
60	1	1	3	12	L144a	L144a	5588	27532	150	154	230	564	3	202	202	12.50	201	202	12.24	19.5	3.9	0.0	1	1	16.50
61	1	1	3	13	V144	V144	5840	27529	150	148	230	546	3	215	258	203.98	200	200	12.44	52.0	32.4	0.0	15	58	17.28
62	1	1	3	14	V144	V144	6090	27529	150	148	230	531	3	206	251	205.64	202	205	32.57	20.3	12.2	0.0	4	49	6.32
63	1	1	3	15	S144	S144	6339	27529	150	152	230	516	3	206	207	17.52	205	205	14.07	20.4	2.6	0.0	1	2	14.64
64	1	1	3	16	S144	S144	6589	27543	150	154	230	500	3	212	216	38.59	208	211	23.14	9.7	1.3	0.0	4	8	9.16
65	1	1	3	17	H146WT	H146WT	6835	27547	150	156	230	489	3	236	327	511.78	209	212	18.94	62.8	39.1	0.0	27	118	12.46
66	1	1	3	18	H146WT	H146WT	7078	27547	150	153	230	480	3	236	431	1135.52	208	208	13.01	64.1	50.3	0.0	28	223	18.14
67	1	1	3	19	R146	R146	7339	27529	150	152	230	453	3	213	231	156.62	209	211	21.16	17.1	5.9	0.0	4	22	10.07
68	1	1	3	20	R146	R146	7582	27543	150	153	230	444	3	211	220	69.43	207	208	13.96	25.5	7.2	0.0	4	13	15.11
69	1	1	3	21	L146=H146t	L146=H146t	7839	27550	150	148	230	422	3	212	215	29.32	205	206	12.59	32.4	8.1	0.0	7	10	16.83
70	1	1	3	22	L146=H146t	L146=H146t	8090	27550	150	149	230	405	3	207	220	94.65	206	207	11.64	22.8	7.4	0.0	1	14	17.79
71	1	1	3	23	P146	P146	8332	27536	150	157	251	397	3	206	208	17.51	207	208	12.80	22.3	5.7	0.0	0	1	16.09
72	1	1	3	24	P146	P146	8604	27536	150	154	251	360	3	208	211	26.22	206	208	20.79	9.1	2.6	0.0	2	5	10.00
73	1	1	4	1	L147WT	L147WT	2832	27770	150	150	230	367	3	218	248	94.56	196	198	12.88	65.3	47.3	0.0	22	52	16.93
74	1	1	4	2	L147WT	L147WT	3072	27769	150	152	230	361	3	226	232	42.44	197	198	12.16	68.4	54.6	0.0	29	35	18.59
75	1	1	4	3	P147	P147	3346	27765	150	152	251	322	3	201	256	379.09	198	200	14.91	22.4	5.9	0.0	3	58	13.48
76	1	1	4	4	P147	P147	3596	27765	150	152	251	307	3	204	218	139.68	199	202	22.01	9.2	3.3	0.0	5	19	9.27
77	1	1	4	5	P147a	P147a	3832	27772	150	154	230	304	3	203	205	22.22	201	208	35.85	2.6	1.3	0.0	2	4	5.66
78	1	1	4	6	P147a	P147a	4096	27779	150	155	230	275	3	198	200	12.90	200	201	12.52	17.4	3.9	0.0	-1	0	15.82
79	1	1	4	7	Oligo HIV Y115	Oligo HIV Y115	4346	27772	150	157	230	260	3	202	203	11.43	200	202	13.20	21.0	2.5	0.0	2	3	15.30
80	1	1	4	8	Oligo HIV Y115	Oligo HIV Y115	4596	27765	150	152	251	245	3	202	202	12.25	204	204	11.03	15.8	2.6	0.0	-1	-1	18.32
81	1	1	4	9	Oligo HIV M184a	Oligo HIV M184a	4839	27779	150	152	230	235	3	198	200	13.95	203	203	12.29	14.5	2.6	0.0	-4	-2	16.11
82	1	1	4	10	Oligo HIV M184a	Oligo HIV M184a	5110	27779	150	148	230	199	3	202	203	15.98	203	203	11.93	20.3	4.1	0.0	0	0	16.93
83	1	1	4	11	C - (H2O+S.S.)	C - (H2O+S.S.)	5374	27779	150	155	230	170	3	202	205	24.74	204	204	13.21	16.8	3.2	0.0	-1	1	15.30
84	1	1	4	12	C - (H2O+S.S.)	C - (H2O+S.S.)	5604	27779	150	155	230	175	3	204	205	17.15	202	201	12.95	23.2	7.7	0.0	2	3	15.76
85	1	1	4	13	C - (H2O+S.S.)	C - (H2O+S.S.)	5846	27779	150	155	230	167	3	203	203	10.97	202	203	11.45	18.1	2.6	0.0	1	1	17.74
86	1	1	4	14	C - (H2O+S.S.)	C - (H2O+S.S.)	6089	27793	150	154	230	158	3	203	203	11.50	201	201	12.97	16.2	2.6	0.0	2	2	15.66
87	1	1	4	15	C - (H2O+S.S.)	C - (H2O+S.S.)	6353	27800	150	154	230	130	3	206	206	13.64	206	206	11.87	16.2	1.9	0.0	0	0	17.35
88	1	1	4	16	C - (H2O+S.S.)	C - (H2O+S.S.)	6599	27790	150	148	230	117	3	208	207	13.25	207	208	13.00	16.9	3.4	0.0	1	0	16.00
89	1	1	4	17	C - (H2O+S.S.)	C - (H2O+S.S.)	6831	27784	150	155	251	120	3	210	209	14.65	210	212	22.17	4.5	0.6	0.0	0	0	9.47
90	1	1	4	18	C - (H2O+S.S.)	C - (H2O+S.S.)	7095	27790	170	196	230	90	3	210	212	18.34	207	209	15.18	19.4	1.5	0.0	3	5	13.83
91	1	1	4	19	C - (H2O+S.S.)	C - (H2O+S.S.)	7349	27794	150	155	251	70	3	207	209	14.41	206	208	16.89	14.2	2.6	0.0	1	3	12.26
92	1	1	4	20	C - (H2O+S.S.)	C - (H2O+S.S.)	7587	27786	150	155	251	67	3	211	212	13.45	208	208	14.51	21.3	3.9	0.0	3	4	14.55
93	1	1	4	21	C - (H2O+S.S.)	C - (H2O+S.S.)	7843	27793	150	154	230	45	3	208	209	12.78	206	207	13.47	19.5	5.2	0.0	2	3	15.44
94	1	1	4	22	C - (H2O+S.S.)	C - (H2O+S.S.)	8101	27793	150	154	230	22	3	207	207	12.69	206	206	12.49	20.1	1.9	0.0	1	1	16.58
95	1	1	4	23	CIF	CIF	8347	27793	176	214	230	6	3	281	375	862.38	206	207	12.92	91.6	82.2	0.0	75	169	21.75
96	1	1	4	24	CIF	CIF	8593	27796	182	231	251	7	3	286	375	471.03	207	208	12.65	87.4	78.4	0.0	79	168	22.61
END DATA
