# Supplementary material for: Microarray-based identification of antigenic variants of foot-and-mouth disease virus: a bioinformatics quality assessment
Source: BMC Genomics. 2006 May 18;7:117. doi: 10.1186/1471-2164-7-117 (PMC1481559; doi:10.1186/1471-2164-7-117)
Supplement: Additional File 1 — They are obtained using the Agilent and Scan Array Express (Perkin Elmer Life Sciences) analysis software for reading and quantifying the hybridization images. [file 1471-2164-7-117-S1.zip › II-36-RRD-1-9C.csv]

BEGIN HEADER
PerkinElmer Life Sciences.
ScanArrayCSVFileFormat	2.00
ScanArray Express	2.00
Number_of_Columns	26
END HEADER
BEGIN GENERAL INFO
DateTime	2005/02/02 12:51
GalFile	D:\303\AFTOCHIP\AFTOCHIP 2.1\Generalidades Aftochip 2.1\ARCHIVO GAL AFTOCHIP 2.1.gal
Scanner	Model: Serial No.:
User Name	303
Computer Name
Protocol	Easy Quant
Quantitation Method	Adaptive Circle
Quality Confidence Calculation	SignalToNoise
User comments
Image Origin	0	0
Temperature	0
Laser Powers	0
Laser On Time	0
PMT Voltages	0
END GENERAL INFO
BEGIN QUANTITATION PARAMETERS
Min Percentile	50
Max Percentile	200
END QUANTITATION PARAMETERS
BEGIN QUALITY MEASUREMENTS
Min Signal To Noise	3
END QUALITY MEASUREMENTS
BEGIN ARRAY PATTERN INFO
Units	�m
Array Rows	1
Array Columns	1
Spot Rows	4
Spot Columns	24
Array Row Spacing	4500.000000
Array Column Spacing	4500.000000
Spot Row Spacing	253.000000
Spot Column Spacing	250.000000
Spot Diameter	150
Interstitial	0
Spots Per Array	96
Total Spots	96
END ARRAY PATTERN INFO
BEGIN IMAGE INFO
ImageID	Channel	Image	Fluorophore	Barcode	Units	X Units Per Pixel	Y Units Per Pixel	X Offset	Y Offset	Status
-1	CH1	D:\303\AFTOCHIP\AFTOCHIP 2.1\Celia\9� Celia 2� impresi�n\Chip 36 RRD 0,5 pmoles 55�C_SLOT05_S01.tif	Unknown	Unknown	�m	10.000000	10.000000	0.000000	0.000000	Control Image
END IMAGE INFO
BEGIN NORMALIZATION INFO
Normalization Method	LOWESS
END NORMALIZATION INFO
BEGIN DATA
Index	Array Row	Array Column	Spot Row	Spot Column	Name	ID	X	Y	Diameter	F Pixels	B Pixels	Footprint	Flags	Ch1 Median	Ch1 Mean	Ch1 SD	Ch1 B Median	Ch1 B Mean	Ch1 B SD	Ch1 % > B + 1 SD	Ch1 % > B + 2 SD	Ch1 F % Sat.	Ch1 Median - B	Ch1 Mean - B	Ch1 SignalNoiseRatio
1	1	1	1	1	CIF	CIF	1996	26634	150	154	251	13	3	213	268	103.76	194	196	16.59	55.2	39.6	0.0	19	74	12.84
2	1	1	1	2	CIF	CIF	2252	26638	154	162	230	6	3	231	283	101.29	196	195	11.30	72.2	61.1	0.0	35	87	20.44
3	1	1	1	3	S139WT	S139WT	2510	26650	150	149	230	11	1	203	205	15.80	196	197	17.57	26.2	7.4	0.0	7	9	11.56
4	1	1	1	4	S139WT	S139WT	2760	26640	150	149	230	1	1	202	203	16.09	194	195	12.33	40.9	16.1	0.0	8	9	16.38
5	1	1	1	5	G139	G139	3010	26640	150	149	230	1	1	196	197	12.69	197	197	11.34	19.5	3.4	0.0	0	0	17.28
6	1	1	1	6	G139	G139	3260	26640	150	149	230	1	1	201	201	12.01	195	196	13.07	26.8	2.7	0.0	6	6	15.38
7	1	1	1	7	G139t	G139t	3510	26640	150	149	230	1	1	197	198	14.97	196	196	12.95	20.8	5.4	0.0	1	2	15.21
8	1	1	1	8	G139t	G139t	3760	26640	150	149	230	1	1	202	202	11.90	196	197	12.51	30.2	4.0	0.0	6	6	16.14
9	1	1	1	9	G139c	G139c	4010	26640	150	149	230	1	1	199	200	12.20	199	199	12.54	18.1	2.7	0.0	0	1	15.86
10	1	1	1	10	G139c	G139c	4260	26640	150	149	230	1	1	202	201	13.31	199	201	17.37	9.4	1.3	0.0	3	2	11.63
11	1	1	1	11	I139	I139	4510	26640	150	149	230	1	1	201	202	15.07	200	203	25.17	6.0	0.7	0.0	1	2	7.98
12	1	1	1	12	I139	I139	4760	26640	150	149	230	1	1	200	201	13.40	201	204	17.04	8.1	0.7	0.0	0	0	11.74
13	1	1	1	13	N139	N139	5010	26640	150	149	230	1	1	206	208	20.18	205	208	17.66	14.8	4.0	0.0	1	3	11.66
14	1	1	1	14	N139	N139	5260	26640	150	149	230	1	1	217	226	29.70	209	211	20.16	30.9	16.1	0.0	8	17	10.76
15	1	1	1	15	T139	T139	5510	26640	150	149	230	1	1	214	218	39.62	210	212	21.91	18.1	5.4	0.0	4	8	9.77
16	1	1	1	16	T139	T139	5770	26650	150	149	230	16	1	204	204	12.60	205	212	22.97	4.0	0.0	0.0	0	0	8.88
17	1	1	1	17	RGD-WT1	RGD-WT1	6035	26645	148	148	251	26	3	218	219	21.01	203	206	29.08	22.3	1.4	0.0	15	16	7.50
18	1	1	1	18	RGD-WT1	RGD-WT1	6285	26645	140	124	315	26	3	220	220	18.43	206	206	13.85	50.8	25.0	0.0	14	14	15.88
19	1	1	1	19	RRD	RRD	6505	26638	142	136	294	3	3	219	235	48.90	208	209	14.09	44.9	26.5	0.0	11	27	15.55
20	1	1	1	20	RRD	RRD	6760	26640	156	177	230	2	3	219	244	99.20	208	211	27.44	28.8	17.5	0.0	11	36	7.98
21	1	1	1	21	RRDt	RRDt	7010	26640	150	149	230	1	1	212	216	18.57	210	212	27.40	12.1	0.7	0.0	2	6	7.74
22	1	1	1	22	RRDt	RRDt	7260	26640	150	149	230	1	1	216	218	17.76	212	217	40.33	4.0	0.7	0.0	4	6	5.36
23	1	1	1	23	RRDc	RRDc	7510	26640	150	149	230	1	1	212	213	13.65	213	216	34.67	0.7	0.0	0.0	0	0	6.11
24	1	1	1	24	RRDc	RRDc	7760	26640	150	149	230	1	1	217	217	13.47	213	214	14.31	20.8	4.7	0.0	4	4	15.17
25	1	1	2	1	RED	RED	2010	26890	150	149	230	1	1	197	197	12.16	194	194	15.66	14.8	1.3	0.0	3	3	12.58
26	1	1	2	2	RED	RED	2260	26900	150	149	230	8	1	195	196	15.47	193	194	14.30	15.4	5.4	0.0	2	3	13.63
27	1	1	2	3	REDt	REDt	2510	26890	150	149	230	1	1	194	194	11.07	195	196	13.20	12.8	0.0	0.0	0	0	14.69
28	1	1	2	4	REDt	REDt	2760	26890	150	149	230	1	1	195	197	13.74	193	193	12.58	26.8	6.7	0.0	2	4	15.50
29	1	1	2	5	REDc	REDc	3010	26890	150	149	230	1	1	196	197	13.43	194	195	11.90	21.5	7.4	0.0	2	3	16.47
30	1	1	2	6	REDc	REDc	3260	26890	150	149	230	1	1	198	197	12.09	195	198	19.99	6.7	0.7	0.0	3	2	9.91
31	1	1	2	7	REG	REG	3500	26880	150	149	230	14	1	197	199	14.30	196	198	13.51	20.1	2.7	0.0	1	3	14.58
32	1	1	2	8	REG	REG	3750	26870	150	149	230	23	1	199	199	13.38	197	198	12.96	21.5	2.7	0.0	2	2	15.36
33	1	1	2	9	REGat	REGat	4010	26890	150	149	230	1	1	199	199	12.31	201	202	14.08	8.7	1.3	0.0	-1	-1	14.13
34	1	1	2	10	REGat	REGat	4260	26890	150	149	230	1	1	201	203	18.39	201	203	15.67	18.1	5.4	0.0	0	2	12.82
35	1	1	2	11	REGac	REGac	4510	26890	150	149	230	1	1	211	212	17.94	202	210	22.54	19.5	1.3	0.0	9	10	9.36
36	1	1	2	12	REGac	REGac	4760	26890	150	149	230	1	1	214	219	32.33	208	214	48.19	5.4	0.7	0.0	6	11	4.44
37	1	1	2	13	REGgg	REGgg	5010	26890	150	149	230	1	1	221	227	26.04	214	219	32.71	16.8	3.4	0.0	7	13	6.76
38	1	1	2	14	REGgg	REGgg	5260	26890	150	149	230	1	1	205	208	18.00	208	212	27.09	8.1	1.3	0.0	-2	0	7.57
39	1	1	2	15	REGtg	REGtg	5510	26890	150	149	230	1	1	203	210	62.42	200	202	13.36	25.5	7.4	0.0	3	10	15.19
40	1	1	2	16	REGtg	REGtg	5760	26890	150	149	230	1	1	202	201	11.89	203	203	12.29	10.7	0.7	0.0	0	-1	16.44
41	1	1	2	17	REGcg	REGcg	6020	26900	150	149	230	14	1	200	201	12.83	202	202	12.09	12.8	4.0	0.0	-1	0	16.55
42	1	1	2	18	REGcg	REGcg	6260	26890	150	149	230	1	1	200	201	12.37	203	235	340.40	0.0	0.0	0.0	-2	-1	0.59
43	1	1	2	19	D143N (RGN)	D143N (RGN)	6510	26890	150	149	230	1	1	201	202	15.32	202	204	19.23	8.1	0.7	0.0	0	0	10.45
44	1	1	2	20	D143N (RGN)	D143N (RGN)	6760	26890	150	149	230	1	1	203	204	13.61	201	202	14.86	18.8	3.4	0.0	2	3	13.66
45	1	1	2	21	D143N (RGN)t	D143N (RGN)t	7010	26890	150	149	230	1	1	202	204	12.98	203	203	13.33	18.8	3.4	0.0	0	1	15.16
46	1	1	2	22	D143N (RGN)t	D143N (RGN)t	7260	26890	150	149	230	1	1	207	208	14.65	207	208	12.69	22.1	4.7	0.0	0	1	16.32
47	1	1	2	23	D143N (RGN)c	D143N (RGN)c	7510	26885	154	166	251	6	3	213	242	99.38	212	214	23.44	21.7	14.5	0.0	1	30	9.09
48	1	1	2	24	D143N (RGN)c	D143N (RGN)c	7760	26885	154	166	251	6	3	218	231	50.82	212	212	13.52	33.7	19.3	0.0	6	19	16.13
49	1	1	3	1	D143V (RGV)	D143V (RGV)	2000	27150	150	149	230	10	1	196	198	13.67	195	197	32.56	2.7	0.0	0.0	1	3	6.02
50	1	1	3	2	D143V (RGV)	D143V (RGV)	2250	27150	150	149	230	10	1	196	196	11.35	195	195	12.82	13.4	2.7	0.0	1	1	15.29
51	1	1	3	3	RGE-1 (GAA)	RGE-1 (GAA)	2510	27150	150	149	230	5	1	194	203	60.80	194	195	13.39	23.5	6.7	0.0	0	9	14.49
52	1	1	3	4	RGE-1 (GAA)	RGE-1 (GAA)	2760	27150	150	149	230	5	1	196	197	11.62	195	196	13.56	16.8	2.7	0.0	1	2	14.46
53	1	1	3	5	RGEc	RGEc	3010	27150	150	149	230	5	1	199	199	12.68	196	196	12.81	18.1	4.0	0.0	3	3	15.53
54	1	1	3	6	RGEc	RGEc	3250	27140	150	149	230	9	1	196	197	12.99	195	196	14.24	16.1	2.7	0.0	1	2	13.76
55	1	1	3	7	L144WT	L144WT	3495	27135	148	148	251	16	3	240	249	48.82	199	201	14.79	66.9	52.7	0.0	41	50	16.23
56	1	1	3	8	L144WT	L144WT	3740	27095	162	184	251	52	3	226	248	54.87	200	201	15.57	58.7	46.7	0.0	26	48	14.52
57	1	1	3	9	L144g	L144g	4000	27120	150	149	230	25	1	201	205	21.81	199	201	18.41	13.4	3.4	0.0	2	6	10.92
58	1	1	3	10	L144g	L144g	4260	27150	150	149	230	5	1	204	213	67.36	203	206	22.68	8.1	2.7	0.0	1	10	9.00
59	1	1	3	11	L144a	L144a	4510	27150	150	149	230	5	1	202	200	11.82	200	202	21.94	3.4	0.0	0.0	2	0	9.21
60	1	1	3	12	L144a	L144a	4760	27150	150	149	230	5	1	202	202	13.35	201	203	16.85	10.7	1.3	0.0	1	1	11.98
61	1	1	3	13	V144	V144	5010	27150	150	149	230	5	1	209	210	18.07	201	203	15.89	34.9	9.4	0.0	8	9	13.15
62	1	1	3	14	V144	V144	5260	27150	150	149	230	5	1	201	204	18.01	200	201	12.22	26.8	11.4	0.0	1	4	16.45
63	1	1	3	15	S144	S144	5510	27150	150	149	230	5	1	201	202	12.09	198	198	12.09	22.8	6.0	0.0	3	4	16.62
64	1	1	3	16	S144	S144	5760	27150	150	149	230	5	1	205	204	10.63	199	200	12.76	24.8	3.4	0.0	6	5	16.07
65	1	1	3	17	H146WT	H146WT	6010	27145	130	108	315	1	3	212	219	28.47	201	201	13.16	45.4	26.9	0.0	11	18	16.10
66	1	1	3	18	H146WT	H146WT	6255	27145	120	88	315	4	3	214	224	33.31	201	202	14.00	48.9	35.2	0.0	13	23	15.29
67	1	1	3	19	R146	R146	6510	27150	150	149	230	5	1	202	203	20.32	202	208	99.32	0.7	0.0	0.0	0	1	2.03
68	1	1	3	20	R146	R146	6760	27150	150	149	230	5	1	201	201	11.73	201	202	12.95	15.4	4.0	0.0	0	0	15.52
69	1	1	3	21	L146=H146t	L146=H146t	7010	27150	150	149	230	5	1	206	217	50.77	203	207	32.66	12.8	4.0	0.0	3	14	6.31
70	1	1	3	22	L146=H146t	L146=H146t	7260	27145	148	150	251	1	3	215	243	114.67	204	205	15.51	40.0	25.3	0.0	11	39	13.86
71	1	1	3	23	P146	P146	7510	27150	150	149	230	5	1	203	204	12.69	205	213	110.00	0.0	0.0	0.0	-1	0	1.85
72	1	1	3	24	P146	P146	7760	27150	150	149	230	5	1	206	205	11.72	208	215	110.54	0.0	0.0	0.0	-1	-2	1.86
73	1	1	4	1	L147WT	L147WT	1995	27385	154	164	251	18	3	216	241	54.12	197	197	12.51	57.9	43.9	0.0	19	44	17.27
74	1	1	4	2	L147WT	L147WT	2249	27385	154	162	251	15	3	214	224	33.26	194	194	12.64	59.3	45.7	0.0	20	30	16.93
75	1	1	4	3	P147	P147	2500	27390	150	149	230	11	1	197	198	12.88	196	197	13.60	18.1	4.7	0.0	1	2	14.48
76	1	1	4	4	P147	P147	2760	27400	150	149	230	2	1	196	195	12.13	195	196	12.21	14.1	3.4	0.0	1	0	16.05
77	1	1	4	5	P147a	P147a	3010	27400	150	149	230	2	1	196	197	13.19	197	196	11.78	16.8	4.7	0.0	0	0	16.64
78	1	1	4	6	P147a	P147a	3260	27400	150	149	230	2	1	199	199	11.96	196	196	12.67	18.8	2.7	0.0	3	3	15.71
79	1	1	4	7	Oligo HIV Y115	Oligo HIV Y115	3500	27390	150	149	230	11	1	197	200	17.58	197	197	13.29	19.5	5.4	0.0	0	3	14.83
80	1	1	4	8	Oligo HIV Y115	Oligo HIV Y115	3750	27370	150	149	230	28	1	197	197	12.90	199	199	14.23	10.1	2.0	0.0	-1	-1	13.84
81	1	1	4	9	Oligo HIV M184a	Oligo HIV M184a	4010	27400	150	149	230	2	1	200	201	19.52	196	197	14.03	15.4	2.0	0.0	4	5	14.26
82	1	1	4	10	Oligo HIV M184a	Oligo HIV M184a	4260	27400	150	149	230	2	1	197	198	11.49	197	198	12.18	18.1	1.3	0.0	0	1	16.18
83	1	1	4	11	C - (H2O+S.S.)	C - (H2O+S.S.)	4510	27400	150	149	230	2	1	199	200	13.88	199	201	14.25	14.1	2.7	0.0	0	1	13.96
84	1	1	4	12	C - (H2O+S.S.)	C - (H2O+S.S.)	4760	27400	150	149	230	2	1	200	200	12.19	200	200	13.12	12.1	2.0	0.0	0	0	15.24
85	1	1	4	13	C - (H2O+S.S.)	C - (H2O+S.S.)	5010	27400	150	149	230	2	1	199	204	45.56	200	201	14.59	14.1	2.0	0.0	0	4	13.64
86	1	1	4	14	C - (H2O+S.S.)	C - (H2O+S.S.)	5260	27400	150	149	230	2	1	200	200	12.81	199	200	14.02	17.4	2.7	0.0	1	1	14.27
87	1	1	4	15	C - (H2O+S.S.)	C - (H2O+S.S.)	5510	27400	150	149	230	2	1	200	199	11.35	201	204	22.62	0.7	0.0	0.0	0	-1	8.84
88	1	1	4	16	C - (H2O+S.S.)	C - (H2O+S.S.)	5760	27400	150	149	230	2	1	201	203	13.76	198	199	13.48	22.8	5.4	0.0	3	5	14.92
89	1	1	4	17	C - (H2O+S.S.)	C - (H2O+S.S.)	6010	27400	150	149	230	2	1	203	203	11.00	201	203	12.64	18.8	2.0	0.0	2	2	16.06
90	1	1	4	18	C - (H2O+S.S.)	C - (H2O+S.S.)	6260	27400	150	149	230	2	1	203	204	15.16	200	208	71.77	0.7	0.0	0.0	3	4	2.83
91	1	1	4	19	C - (H2O+S.S.)	C - (H2O+S.S.)	6510	27400	150	149	230	2	1	206	227	118.38	203	216	88.24	6.0	4.0	0.0	3	24	2.33
92	1	1	4	20	C - (H2O+S.S.)	C - (H2O+S.S.)	6760	27395	154	166	251	2	3	204	224	82.28	206	204	12.95	21.1	12.0	0.0	-1	18	15.76
93	1	1	4	21	C - (H2O+S.S.)	C - (H2O+S.S.)	7010	27400	150	149	230	2	1	203	206	21.65	203	208	42.24	1.3	0.7	0.0	0	3	4.81
94	1	1	4	22	C - (H2O+S.S.)	C - (H2O+S.S.)	7260	27400	150	149	230	2	1	202	203	12.05	203	203	14.35	12.1	2.0	0.0	0	0	14.07
95	1	1	4	23	CIF	CIF	7494	27382	176	216	230	21	3	298	392	218.14	202	203	13.51	88.0	81.9	0.0	96	190	22.06
96	1	1	4	24	CIF	CIF	7748	27385	176	216	251	16	3	290	381	206.52	204	205	12.83	86.1	79.6	0.0	86	177	22.60
END DATA
