# Supplementary material for: Microarray-based identification of antigenic variants of foot-and-mouth disease virus: a bioinformatics quality assessment
Source: BMC Genomics. 2006 May 18;7:117. doi: 10.1186/1471-2164-7-117 (PMC1481559; doi:10.1186/1471-2164-7-117)
Supplement: Additional File 1 — They are obtained using the Agilent and Scan Array Express (Perkin Elmer Life Sciences) analysis software for reading and quantifying the hybridization images. [file 1471-2164-7-117-S1.zip › II-37-REG-1-9C.csv]

BEGIN HEADER
PerkinElmer Life Sciences.
ScanArrayCSVFileFormat	2.00
ScanArray Express	2.00
Number_of_Columns	26
END HEADER
BEGIN GENERAL INFO
DateTime	2005/01/27 17:08
GalFile	C:\Documents and Settings\cv-303\Escritorio\ARCHIVO GAL AFTOCHIP 2.1.gal
Scanner	Model: Serial No.:
User Name	cv-303
Computer Name
Protocol	Easy Quant
Quantitation Method	Adaptive Circle
Quality Confidence Calculation	Footprint
User comments
Image Origin	0	0
Temperature	0
Laser Powers	0
Laser On Time	0
PMT Voltages	0
END GENERAL INFO
BEGIN QUANTITATION PARAMETERS
Min Percentile	50
Max Percentile	200
END QUANTITATION PARAMETERS
BEGIN QUALITY MEASUREMENTS
Max Footprint	100
END QUALITY MEASUREMENTS
BEGIN ARRAY PATTERN INFO
Units	�m
Array Rows	1
Array Columns	1
Spot Rows	4
Spot Columns	24
Array Row Spacing	4500.000000
Array Column Spacing	4500.000000
Spot Row Spacing	260.000000
Spot Column Spacing	250.000000
Spot Diameter	150
Interstitial	0
Spots Per Array	96
Total Spots	96
END ARRAY PATTERN INFO
BEGIN IMAGE INFO
ImageID	Channel	Image	Fluorophore	Barcode	Units	X Units Per Pixel	Y Units Per Pixel	X Offset	Y Offset	Status
-1	CH1	C:\Documents and Settings\cv-303\Escritorio\Chip 37 REG 0,5 pmoles 55�C_SLOT06_S01.tif	Unknown	Unknown	�m	10.000000	10.000000	0.000000	0.000000	Control Image
END IMAGE INFO
BEGIN NORMALIZATION INFO
Normalization Method	LOWESS
END NORMALIZATION INFO
BEGIN DATA
Index	Array Row	Array Column	Spot Row	Spot Column	Name	ID	X	Y	Diameter	F Pixels	B Pixels	Footprint	Flags	Ch1 Median	Ch1 Mean	Ch1 SD	Ch1 B Median	Ch1 B Mean	Ch1 B SD	Ch1 % > B + 1 SD	Ch1 % > B + 2 SD	Ch1 F % Sat.	Ch1 Median - B	Ch1 Mean - B	Ch1 SignalNoiseRatio
1	1	1	1	1	CIF	CIF	1843	26635	192	260	171	38	3	329	468	303.07	200	201	13.05	93.5	86.5	0.0	129	268	25.20
2	1	1	1	2	CIF	CIF	2092	26635	192	262	171	39	3	333	487	334.46	205	205	11.87	88.2	82.8	0.0	128	282	28.04
3	1	1	1	3	S139WT	S139WT	2369	26640	164	183	251	20	3	214	220	28.08	203	204	12.45	47.0	30.1	0.0	11	17	17.19
4	1	1	1	4	S139WT	S139WT	2635	26639	160	172	251	18	3	218	226	27.76	205	206	12.89	50.0	32.0	0.0	13	21	16.91
5	1	1	1	5	G139	G139	2890	26634	150	154	251	17	3	208	210	14.30	207	207	12.42	26.0	7.8	0.0	1	3	16.74
6	1	1	1	6	G139	G139	3131	26634	150	155	251	12	3	213	212	16.05	208	207	11.57	32.3	11.0	0.0	5	4	18.41
7	1	1	1	7	G139t	G139t	3361	26629	156	171	251	18	3	213	213	16.10	204	205	12.17	38.0	17.5	0.0	9	9	17.50
8	1	1	1	8	G139t	G139t	3602	26631	150	152	251	27	3	208	212	14.27	206	206	12.58	31.6	11.8	0.0	2	6	16.53
9	1	1	1	9	G139c	G139c	3890	26620	150	149	251	10	1	210	210	12.99	207	207	11.76	26.8	7.4	0.0	3	3	17.86
10	1	1	1	10	G139c	G139c	4140	26620	150	149	251	10	1	208	208	12.44	208	208	14.11	11.4	1.3	0.0	0	0	14.74
11	1	1	1	11	I139	I139	4390	26620	150	149	251	10	1	210	210	11.24	208	209	13.14	17.4	1.3	0.0	2	2	15.99
12	1	1	1	12	I139	I139	4640	26620	150	149	251	10	1	211	213	14.31	210	209	13.02	24.2	4.7	0.0	1	3	16.21
13	1	1	1	13	N139	N139	4850	26620	150	149	251	29	1	217	218	15.39	211	211	12.74	35.6	10.1	0.0	6	7	17.03
14	1	1	1	14	N139	N139	5130	26630	150	149	251	8	1	216	218	19.14	211	211	13.28	30.9	10.7	0.0	5	7	16.27
15	1	1	1	15	T139	T139	5390	26620	150	149	251	10	1	213	213	12.09	208	209	13.01	22.8	5.4	0.0	5	5	16.37
16	1	1	1	16	T139	T139	5640	26620	150	149	251	10	1	210	210	12.52	209	210	13.40	15.4	0.7	0.0	1	1	15.67
17	1	1	1	17	RGD-WT1	RGD-WT1	5890	26625	146	142	251	12	3	224	228	23.76	213	213	13.94	47.2	31.7	0.0	11	15	16.07
18	1	1	1	18	RGD-WT1	RGD-WT1	6135	26615	146	148	251	9	3	227	232	25.21	213	214	13.99	50.7	33.1	0.0	14	19	16.23
19	1	1	1	19	RRD	RRD	6390	26620	150	149	251	10	1	215	214	13.68	214	214	12.52	18.1	1.3	0.0	1	0	17.18
20	1	1	1	20	RRD	RRD	6640	26620	150	149	251	10	1	218	219	18.05	213	214	14.39	26.8	8.1	0.0	5	6	15.15
21	1	1	1	21	RRDt	RRDt	6890	26620	150	149	251	10	1	215	216	15.00	214	213	13.65	18.8	5.4	0.0	1	2	15.75
22	1	1	1	22	RRDt	RRDt	7140	26620	150	149	251	10	1	213	214	13.75	209	210	14.19	22.8	6.0	0.0	4	5	15.01
23	1	1	1	23	RRDc	RRDc	7390	26620	150	149	251	10	1	215	215	13.27	213	213	13.10	17.4	4.0	0.0	2	2	16.41
24	1	1	1	24	RRDc	RRDc	7640	26620	150	149	251	10	1	214	215	14.09	213	212	13.84	23.5	3.4	0.0	1	2	15.46
25	1	1	2	1	RED	RED	1870	26900	150	149	251	20	1	203	205	13.24	205	203	12.01	17.4	4.0	0.0	-1	0	16.90
26	1	1	2	2	RED	RED	2112	26890	150	150	251	18	3	207	206	12.69	206	206	12.07	16.0	4.0	0.0	1	0	17.15
27	1	1	2	3	REDt	REDt	2390	26880	150	149	251	10	1	205	205	13.24	204	204	11.32	20.8	7.4	0.0	1	1	18.12
28	1	1	2	4	REDt	REDt	2640	26880	150	149	251	10	1	207	207	11.44	207	206	12.37	10.1	2.0	0.0	0	0	16.73
29	1	1	2	5	REDc	REDc	2890	26880	150	149	251	10	1	207	206	13.71	206	206	14.13	16.8	1.3	0.0	1	0	14.65
30	1	1	2	6	REDc	REDc	3130	26890	150	149	251	8	1	205	205	12.42	206	205	12.18	12.8	4.0	0.0	0	0	16.83
31	1	1	2	7	REG	REG	3355	26890	184	234	171	24	3	231	313	165.59	206	209	15.68	67.5	43.2	0.0	25	107	14.73
32	1	1	2	8	REG	REG	3605	26892	184	238	171	25	3	234	405	932.23	206	207	12.12	71.4	53.8	0.0	28	199	19.30
33	1	1	2	9	REGat	REGat	3880	26900	150	149	251	18	1	207	208	12.84	208	208	13.78	14.8	3.4	0.0	0	0	15.02
34	1	1	2	10	REGat	REGat	4140	26880	150	149	251	10	1	209	210	11.76	205	207	13.37	22.8	2.7	0.0	4	5	15.63
35	1	1	2	11	REGac	REGac	4390	26880	150	149	251	10	1	209	209	12.23	209	209	12.57	15.4	1.3	0.0	0	0	16.63
36	1	1	2	12	REGac	REGac	4620	26880	150	149	251	9	1	209	211	12.56	210	211	12.73	16.1	4.0	0.0	0	1	16.41
37	1	1	2	13	REGgg	REGgg	4833	26879	146	146	251	45	3	235	235	25.75	211	210	14.30	61.0	41.1	0.0	24	24	16.44
38	1	1	2	14	REGgg	REGgg	5120	26895	156	166	251	15	3	233	233	21.84	210	210	11.72	63.9	48.2	0.0	23	23	19.89
39	1	1	2	15	REGtg	REGtg	5380	26890	150	149	251	8	1	213	214	13.64	209	209	12.77	26.2	8.1	0.0	4	5	16.68
40	1	1	2	16	REGtg	REGtg	5640	26880	150	149	251	10	1	217	217	14.21	208	210	13.45	34.2	14.8	0.0	9	9	16.13
41	1	1	2	17	REGcg	REGcg	5870	26890	150	149	251	12	1	213	213	13.08	208	209	13.30	24.2	5.4	0.0	5	5	16.01
42	1	1	2	18	REGcg	REGcg	6120	26870	150	149	251	15	1	212	211	12.71	211	212	12.73	17.4	2.7	0.0	1	0	16.66
43	1	1	2	19	D143N (RGN)	D143N (RGN)	6390	26880	150	149	251	10	1	215	215	20.79	213	212	11.91	19.5	2.7	0.0	2	2	18.05
44	1	1	2	20	D143N (RGN)	D143N (RGN)	6640	26880	150	149	251	10	1	214	215	13.95	215	217	17.62	10.1	0.0	0.0	0	0	12.14
45	1	1	2	21	D143N (RGN)t	D143N (RGN)t	6890	26880	150	149	251	10	1	214	215	16.79	215	216	15.84	13.4	2.0	0.0	0	0	13.51
46	1	1	2	22	D143N (RGN)t	D143N (RGN)t	7140	26880	150	149	251	10	1	212	213	11.81	212	212	13.20	13.4	2.7	0.0	0	1	16.06
47	1	1	2	23	D143N (RGN)c	D143N (RGN)c	7390	26880	150	149	251	10	1	212	212	12.35	212	213	12.85	15.4	2.0	0.0	0	0	16.50
48	1	1	2	24	D143N (RGN)c	D143N (RGN)c	7640	26880	150	149	251	10	1	214	215	13.61	212	212	13.26	21.5	4.7	0.0	2	3	16.13
49	1	1	3	1	D143V (RGV)	D143V (RGV)	1872	27144	150	157	251	7	3	206	208	14.86	203	202	12.65	28.0	7.0	0.0	3	5	16.28
50	1	1	3	2	D143V (RGV)	D143V (RGV)	2126	27140	150	154	251	2	3	207	207	12.58	205	205	11.92	23.4	2.6	0.0	2	2	17.37
51	1	1	3	3	RGE-1 (GAA)	RGE-1 (GAA)	2390	27140	150	149	251	10	1	205	206	12.56	206	205	11.99	18.1	1.3	0.0	0	0	17.09
52	1	1	3	4	RGE-1 (GAA)	RGE-1 (GAA)	2640	27140	150	149	251	10	1	203	204	12.10	205	204	11.78	14.8	2.0	0.0	-1	0	17.23
53	1	1	3	5	RGEc	RGEc	2890	27140	150	149	251	10	1	208	207	13.80	204	204	12.48	25.5	6.0	0.0	4	3	16.66
54	1	1	3	6	RGEc	RGEc	3140	27140	150	149	251	10	1	205	204	12.02	204	205	11.96	18.1	2.0	0.0	1	0	17.15
55	1	1	3	7	L144WT	L144WT	3376	27146	174	210	251	5	3	226	251	51.41	205	207	12.92	61.4	46.7	0.0	21	46	17.49
56	1	1	3	8	L144WT	L144WT	3620	27151	174	215	251	12	3	215	228	31.69	208	208	13.01	40.9	29.3	0.0	7	20	16.52
57	1	1	3	9	L144g	L144g	3890	27140	150	149	251	10	1	209	209	16.07	208	208	12.02	14.8	4.7	0.0	1	1	17.39
58	1	1	3	10	L144g	L144g	4140	27140	150	149	251	10	1	208	209	11.50	206	206	12.02	20.8	2.7	0.0	2	3	17.31
59	1	1	3	11	L144a	L144a	4390	27140	150	149	251	10	1	214	213	13.23	210	211	11.58	27.5	5.4	0.0	4	3	18.48
60	1	1	3	12	L144a	L144a	4640	27140	150	149	251	10	1	210	210	12.46	211	210	13.10	11.4	2.0	0.0	0	0	16.03
61	1	1	3	13	V144	V144	4860	27140	150	149	251	19	1	217	218	16.60	210	211	12.92	36.9	16.1	0.0	7	8	16.79
62	1	1	3	14	V144	V144	5120	27140	150	149	251	9	1	218	222	19.91	210	220	115.61	0.0	0.0	0.0	8	12	1.89
63	1	1	3	15	S144	S144	5380	27140	150	149	251	1	1	211	211	11.94	210	211	13.05	16.1	2.0	0.0	1	1	16.17
64	1	1	3	16	S144	S144	5620	27150	150	149	251	12	1	211	212	14.40	210	211	13.25	20.8	6.7	0.0	1	2	15.92
65	1	1	3	17	H146WT	H146WT	5844	27146	146	148	251	34	3	217	260	71.86	211	211	13.50	50.0	37.8	0.0	6	49	16.07
66	1	1	3	18	H146WT	H146WT	6100	27130	146	145	251	30	3	233	269	75.34	212	211	11.80	59.3	47.6	0.0	21	57	19.75
67	1	1	3	19	R146	R146	6370	27130	150	149	251	15	1	218	218	14.54	211	212	11.61	30.9	10.7	0.0	7	7	18.78
68	1	1	3	20	R146	R146	6640	27140	150	149	251	10	1	215	221	44.23	213	213	13.24	24.8	8.7	0.0	2	8	16.24
69	1	1	3	21	L146=H146t	L146=H146t	6890	27140	150	149	251	10	1	224	225	18.00	214	216	18.43	30.9	8.7	0.0	10	11	12.15
70	1	1	3	22	L146=H146t	L146=H146t	7140	27140	150	149	251	10	1	212	213	12.42	214	215	14.00	10.7	1.3	0.0	-1	0	15.14
71	1	1	3	23	P146	P146	7390	27130	150	149	251	15	1	214	216	16.89	214	217	36.70	2.0	1.3	0.0	0	2	5.83
72	1	1	3	24	P146	P146	7640	27130	150	149	251	15	1	217	217	12.54	213	214	13.52	21.5	2.7	0.0	4	4	16.05
73	1	1	4	1	L147WT	L147WT	1851	27385	184	236	171	32	3	274	344	144.76	204	204	11.99	84.3	76.3	0.0	70	140	22.85
74	1	1	4	2	L147WT	L147WT	2107	27386	184	238	171	26	3	272	360	161.72	204	205	10.63	81.9	72.3	0.0	68	156	25.59
75	1	1	4	3	P147	P147	2380	27400	150	149	251	1	1	208	209	14.56	204	204	12.56	26.2	6.0	0.0	4	5	16.56
76	1	1	4	4	P147	P147	2630	27400	150	149	251	1	1	210	211	16.22	205	204	11.01	32.9	12.1	0.0	5	6	19.07
77	1	1	4	5	P147a	P147a	2880	27400	150	149	251	1	1	210	210	14.14	205	206	13.09	28.9	5.4	0.0	5	5	16.04
78	1	1	4	6	P147a	P147a	3130	27400	150	149	251	1	1	209	211	16.90	204	205	12.34	27.5	16.1	0.0	5	7	16.93
79	1	1	4	7	Oligo HIV Y115	Oligo HIV Y115	3380	27410	150	149	251	8	1	206	208	12.48	204	206	11.99	30.9	6.7	0.0	2	4	17.17
80	1	1	4	8	Oligo HIV Y115	Oligo HIV Y115	3630	27400	150	149	251	1	1	208	208	12.89	207	207	12.92	18.8	2.7	0.0	1	1	16.09
81	1	1	4	9	Oligo HIV M184a	Oligo HIV M184a	3880	27400	150	149	251	1	1	206	208	13.41	208	208	13.54	14.8	2.7	0.0	-1	0	15.22
82	1	1	4	10	Oligo HIV M184a	Oligo HIV M184a	4130	27400	150	149	251	1	1	208	210	14.62	206	206	12.58	27.5	6.0	0.0	2	4	16.54
83	1	1	4	11	C - (H2O+S.S.)	C - (H2O+S.S.)	4380	27400	150	149	251	1	1	213	221	68.25	205	207	14.05	33.6	11.4	0.0	8	16	15.16
84	1	1	4	12	C - (H2O+S.S.)	C - (H2O+S.S.)	4630	27400	150	149	251	1	1	215	217	18.47	212	212	13.17	22.8	7.4	0.0	3	5	16.32
85	1	1	4	13	C - (H2O+S.S.)	C - (H2O+S.S.)	4880	27400	150	149	251	1	1	209	210	12.38	209	209	13.35	16.1	2.0	0.0	0	1	15.66
86	1	1	4	14	C - (H2O+S.S.)	C - (H2O+S.S.)	5120	27400	150	149	251	9	1	207	208	13.59	209	209	12.96	13.4	4.0	0.0	-1	0	15.97
87	1	1	4	15	C - (H2O+S.S.)	C - (H2O+S.S.)	5380	27400	150	149	251	1	1	210	210	13.29	211	212	12.22	14.1	4.0	0.0	0	0	17.18
88	1	1	4	16	C - (H2O+S.S.)	C - (H2O+S.S.)	5630	27400	150	149	251	1	1	210	212	12.49	210	210	12.69	20.1	2.7	0.0	0	2	16.54
89	1	1	4	17	C - (H2O+S.S.)	C - (H2O+S.S.)	5850	27410	150	149	251	30	1	212	213	13.59	212	213	12.32	20.8	4.0	0.0	0	1	17.21
90	1	1	4	18	C - (H2O+S.S.)	C - (H2O+S.S.)	6110	27390	150	149	251	22	1	211	212	12.18	209	210	12.42	24.2	3.4	0.0	2	3	16.98
91	1	1	4	19	C - (H2O+S.S.)	C - (H2O+S.S.)	6380	27400	150	149	251	1	1	211	212	12.59	213	213	13.47	11.4	2.0	0.0	-1	0	15.66
92	1	1	4	20	C - (H2O+S.S.)	C - (H2O+S.S.)	6630	27400	150	149	251	1	1	215	228	113.05	211	212	13.21	24.2	4.7	0.0	4	17	16.28
93	1	1	4	21	C - (H2O+S.S.)	C - (H2O+S.S.)	6880	27400	150	149	251	1	1	214	213	20.04	213	214	15.02	8.1	1.3	0.0	1	0	14.24
94	1	1	4	22	C - (H2O+S.S.)	C - (H2O+S.S.)	7130	27390	150	149	251	11	1	212	211	13.52	216	216	12.95	8.7	1.3	0.0	-3	-4	16.37
95	1	1	4	23	CIF	CIF	7367	27407	184	236	171	12	3	278	474	361.75	211	212	11.58	81.8	67.8	0.0	67	263	24.00
96	1	1	4	24	CIF	CIF	7602	27403	184	236	171	25	3	426	576	387.29	213	212	12.37	92.4	86.4	0.0	213	363	34.42
END DATA
