# Supplementary material for: Microarray-based identification of antigenic variants of foot-and-mouth disease virus: a bioinformatics quality assessment
Source: BMC Genomics. 2006 May 18;7:117. doi: 10.1186/1471-2164-7-117 (PMC1481559; doi:10.1186/1471-2164-7-117)
Supplement: Additional File 1 — They are obtained using the Agilent and Scan Array Express (Perkin Elmer Life Sciences) analysis software for reading and quantifying the hybridization images. [file 1471-2164-7-117-S1.zip › II-37-REG-2-9C.csv]

BEGIN HEADER
PerkinElmer Life Sciences.
ScanArrayCSVFileFormat	2.00
ScanArray Express	2.00
Number_of_Columns	26
END HEADER
BEGIN GENERAL INFO
DateTime	2005/01/27 17:19
GalFile	C:\Documents and Settings\cv-303\Escritorio\ARCHIVO GAL AFTOCHIP 2.1.gal
Scanner	Model: Serial No.:
User Name	cv-303
Computer Name
Protocol	Easy Quant
Quantitation Method	Adaptive Circle
Quality Confidence Calculation	Footprint
User comments
Image Origin	0	0
Temperature	0
Laser Powers	0
Laser On Time	0
PMT Voltages	0
END GENERAL INFO
BEGIN QUANTITATION PARAMETERS
Min Percentile	50
Max Percentile	200
END QUANTITATION PARAMETERS
BEGIN QUALITY MEASUREMENTS
Max Footprint	100
END QUALITY MEASUREMENTS
BEGIN ARRAY PATTERN INFO
Units	�m
Array Rows	1
Array Columns	1
Spot Rows	4
Spot Columns	24
Array Row Spacing	4500.000000
Array Column Spacing	4500.000000
Spot Row Spacing	252.000000
Spot Column Spacing	250.000000
Spot Diameter	150
Interstitial	0
Spots Per Array	96
Total Spots	96
END ARRAY PATTERN INFO
BEGIN IMAGE INFO
ImageID	Channel	Image	Fluorophore	Barcode	Units	X Units Per Pixel	Y Units Per Pixel	X Offset	Y Offset	Status
-1	CH1	C:\Documents and Settings\cv-303\Escritorio\Chip 37 REG 0,5 pmoles 55�C_SLOT06_S01.tif	Unknown	Unknown	�m	10.000000	10.000000	0.000000	0.000000	Control Image
END IMAGE INFO
BEGIN NORMALIZATION INFO
Normalization Method	LOWESS
END NORMALIZATION INFO
BEGIN DATA
Index	Array Row	Array Column	Spot Row	Spot Column	Name	ID	X	Y	Diameter	F Pixels	B Pixels	Footprint	Flags	Ch1 Median	Ch1 Mean	Ch1 SD	Ch1 B Median	Ch1 B Mean	Ch1 B SD	Ch1 % > B + 1 SD	Ch1 % > B + 2 SD	Ch1 F % Sat.	Ch1 Median - B	Ch1 Mean - B	Ch1 SignalNoiseRatio
1	1	1	1	1	CIF	CIF	10842	26771	184	236	230	26	3	432	605	397.37	211	211	13.75	89.0	85.6	0.0	221	394	31.42
2	1	1	1	2	CIF	CIF	11079	26770	184	241	230	18	3	440	618	389.98	211	211	13.32	92.5	89.2	0.0	229	407	33.04
3	1	1	1	3	S139WT	S139WT	11325	26753	174	212	230	1	3	233	244	37.04	208	210	12.72	75.0	49.1	0.0	25	36	18.31
4	1	1	1	4	S139WT	S139WT	11580	26748	174	210	230	8	3	227	240	35.87	207	208	11.96	63.3	49.0	0.0	20	33	18.99
5	1	1	1	5	G139	G139	11826	26753	150	155	230	2	3	213	212	13.45	208	209	12.32	27.1	8.4	0.0	5	4	17.28
6	1	1	1	6	G139	G139	12070	26750	150	149	230	3	1	212	212	14.10	210	210	12.76	22.8	6.7	0.0	2	2	16.61
7	1	1	1	7	G139t	G139t	12350	26750	150	149	230	27	1	214	215	14.17	207	206	12.75	32.9	9.4	0.0	7	8	16.78
8	1	1	1	8	G139t	G139t	12580	26760	150	149	230	10	1	216	227	77.22	207	207	11.70	44.3	19.5	0.0	9	20	18.46
9	1	1	1	9	G139c	G139c	12820	26750	150	149	230	3	1	211	211	13.07	208	208	12.00	23.5	4.7	0.0	3	3	17.58
10	1	1	1	10	G139c	G139c	13070	26750	150	149	230	3	1	213	213	13.11	207	209	11.66	32.9	11.4	0.0	6	6	18.27
11	1	1	1	11	I139	I139	13320	26750	150	149	230	3	1	211	211	14.71	210	210	11.70	17.4	6.0	0.0	1	1	18.03
12	1	1	1	12	I139	I139	13570	26750	150	149	230	3	1	208	210	13.22	206	208	15.30	21.5	1.3	0.0	2	4	13.59
13	1	1	1	13	N139	N139	13840	26770	150	149	230	24	1	206	208	12.87	204	206	12.09	29.5	5.4	0.0	2	4	17.04
14	1	1	1	14	N139	N139	14090	26760	150	149	230	18	1	206	207	12.85	206	208	11.80	22.8	3.4	0.0	0	1	17.45
15	1	1	1	15	T139	T139	14320	26750	150	149	230	3	1	211	213	29.77	208	209	12.49	24.8	5.4	0.0	3	5	16.89
16	1	1	1	16	T139	T139	14580	26760	150	149	230	10	1	208	209	14.89	207	209	12.89	19.5	2.7	0.0	1	2	16.13
17	1	1	1	17	RGD-WT1	RGD-WT1	14825	26760	140	134	294	7	3	238	241	20.03	207	207	12.30	91.0	68.7	0.0	31	34	19.34
18	1	1	1	18	RGD-WT1	RGD-WT1	15085	26765	150	156	251	17	3	232	233	18.93	203	203	12.01	83.3	60.3	0.0	29	30	19.31
19	1	1	1	19	RRD	RRD	15340	26760	150	149	230	18	1	205	205	12.07	205	205	12.39	16.1	2.7	0.0	0	0	16.54
20	1	1	1	20	RRD	RRD	15570	26759	150	148	230	10	3	205	204	11.82	205	205	12.10	10.8	2.0	0.0	0	0	16.95
21	1	1	1	21	RRDt	RRDt	15820	26750	150	149	230	3	1	207	207	11.55	207	206	13.17	10.7	1.3	0.0	0	0	15.71
22	1	1	1	22	RRDt	RRDt	16070	26750	150	149	230	3	1	207	208	12.38	204	205	12.01	22.1	6.7	0.0	3	4	17.24
23	1	1	1	23	RRDc	RRDc	16320	26750	150	149	230	3	1	207	207	12.51	206	207	13.83	16.1	1.3	0.0	1	1	14.97
24	1	1	1	24	RRDc	RRDc	16570	26750	150	149	230	3	1	207	206	13.08	208	207	13.35	11.4	0.7	0.0	0	-1	15.51
25	1	1	2	1	RED	RED	10828	27020	150	150	230	15	3	212	212	14.46	212	211	13.54	11.3	4.7	0.0	0	0	15.66
26	1	1	2	2	RED	RED	11082	27010	150	150	230	9	3	212	212	12.18	207	208	12.49	31.3	6.7	0.0	5	5	16.97
27	1	1	2	3	REDt	REDt	11329	27004	150	155	251	5	3	211	211	13.12	210	210	12.98	20.6	3.2	0.0	1	1	16.25
28	1	1	2	4	REDt	REDt	11570	26990	150	149	230	15	1	208	209	11.97	208	208	12.85	16.1	1.3	0.0	0	1	16.19
29	1	1	2	5	REDc	REDc	11810	27000	150	149	230	13	1	209	209	13.11	209	209	12.26	16.8	4.0	0.0	0	0	17.05
30	1	1	2	6	REDc	REDc	12080	27000	150	149	230	9	1	210	210	12.79	208	209	12.89	21.5	2.7	0.0	2	2	16.30
31	1	1	2	7	REG	REG	12355	27015	156	164	251	31	3	236	259	69.28	208	208	12.61	78.7	52.4	0.0	28	51	18.71
32	1	1	2	8	REG	REG	12586	27011	146	145	230	12	3	236	264	76.73	206	207	12.46	73.8	54.5	0.0	30	58	18.94
33	1	1	2	9	REGat	REGat	12820	27010	150	149	230	5	1	210	212	19.47	208	207	12.04	21.5	4.0	0.0	2	4	17.45
34	1	1	2	10	REGat	REGat	13060	27000	150	149	230	13	1	210	210	13.42	208	209	12.80	19.5	4.0	0.0	2	2	16.40
35	1	1	2	11	REGac	REGac	13310	27000	150	149	230	13	1	207	209	12.58	206	208	11.66	22.8	7.4	0.0	1	3	17.76
36	1	1	2	12	REGac	REGac	13580	27010	150	149	230	9	1	211	211	12.49	207	207	11.93	26.2	6.7	0.0	4	4	17.69
37	1	1	2	13	REGgg	REGgg	13851	27021	156	171	230	29	3	227	231	23.07	209	209	12.84	57.3	42.7	0.0	18	22	17.68
38	1	1	2	14	REGgg	REGgg	14095	27015	156	164	251	21	3	228	232	22.86	208	208	11.74	67.7	47.6	0.0	20	24	19.42
39	1	1	2	15	REGtg	REGtg	14330	27010	150	149	230	9	1	217	217	16.11	208	207	11.96	38.9	15.4	0.0	9	9	18.15
40	1	1	2	16	REGtg	REGtg	14592	27000	150	150	230	15	3	207	211	13.13	207	207	12.93	30.0	2.0	0.0	0	4	16.02
41	1	1	2	17	REGcg	REGcg	14830	27010	150	149	230	9	1	211	210	12.20	206	206	13.22	20.1	3.4	0.0	5	4	15.96
42	1	1	2	18	REGcg	REGcg	15090	27010	150	149	230	18	1	207	208	12.60	205	205	12.28	25.5	4.7	0.0	2	3	16.86
43	1	1	2	19	D143N (RGN)	D143N (RGN)	15343	26996	150	155	230	16	3	205	205	12.50	203	203	13.08	16.1	5.8	0.0	2	2	15.67
44	1	1	2	20	D143N (RGN)	D143N (RGN)	15560	27000	150	149	230	13	1	206	205	14.05	203	204	12.76	24.2	5.4	0.0	3	2	16.14
45	1	1	2	21	D143N (RGN)t	D143N (RGN)t	15810	27000	150	149	230	13	1	205	206	14.63	205	205	12.14	14.8	5.4	0.0	0	1	16.88
46	1	1	2	22	D143N (RGN)t	D143N (RGN)t	16060	27000	150	149	230	13	1	206	205	12.44	204	204	12.58	17.4	2.7	0.0	2	1	16.38
47	1	1	2	23	D143N (RGN)c	D143N (RGN)c	16310	27000	150	149	230	13	1	206	207	11.38	206	205	12.46	14.1	1.3	0.0	0	1	16.53
48	1	1	2	24	D143N (RGN)c	D143N (RGN)c	16560	27000	150	149	230	13	1	205	205	12.16	208	208	11.82	10.7	2.7	0.0	-2	-2	17.34
49	1	1	3	1	D143V (RGV)	D143V (RGV)	10820	27250	150	149	230	7	1	211	212	12.47	212	212	13.16	12.1	3.4	0.0	0	0	16.03
50	1	1	3	2	D143V (RGV)	D143V (RGV)	11080	27240	150	149	230	18	1	212	214	15.03	212	211	12.73	22.8	5.4	0.0	0	2	16.66
51	1	1	3	3	RGE-1 (GAA)	RGE-1 (GAA)	11328	27250	150	150	230	8	3	212	214	14.49	211	211	16.10	14.7	2.0	0.0	1	3	13.17
52	1	1	3	4	RGE-1 (GAA)	RGE-1 (GAA)	11574	27250	150	154	230	7	3	212	212	10.93	210	209	12.60	15.6	1.3	0.0	2	2	16.82
53	1	1	3	5	RGEc	RGEc	11810	27250	150	149	230	14	1	214	213	12.62	208	209	13.81	22.8	3.4	0.0	6	5	15.49
54	1	1	3	6	RGEc	RGEc	12080	27250	150	149	230	10	1	210	210	12.44	210	211	16.05	10.1	0.7	0.0	0	0	13.08
55	1	1	3	7	L144WT	L144WT	12360	27255	156	166	251	35	3	248	249	32.15	210	210	11.99	76.5	60.2	0.0	38	39	20.68
56	1	1	3	8	L144WT	L144WT	12605	27245	156	164	251	32	3	248	247	30.66	208	208	12.47	75.6	65.2	0.0	40	39	19.88
57	1	1	3	9	L144g	L144g	12840	27250	150	149	230	18	1	209	210	12.64	209	210	11.78	20.1	4.0	0.0	0	1	17.75
58	1	1	3	10	L144g	L144g	13060	27250	150	149	230	14	1	211	211	14.19	212	212	13.12	14.1	3.4	0.0	0	0	16.08
59	1	1	3	11	L144a	L144a	13310	27250	150	149	230	14	1	211	211	12.33	209	211	15.60	12.1	1.3	0.0	2	2	13.52
60	1	1	3	12	L144a	L144a	13560	27250	150	149	230	14	1	210	209	12.46	206	207	12.78	20.8	5.4	0.0	4	3	16.44
61	1	1	3	13	V144	V144	13840	27270	150	149	230	21	1	217	218	18.25	209	209	12.50	36.2	16.8	0.0	8	9	17.36
62	1	1	3	14	V144	V144	14090	27275	140	134	315	25	3	223	224	16.80	207	207	13.13	54.5	28.4	0.0	16	17	16.99
63	1	1	3	15	S144	S144	14330	27260	150	149	230	8	1	206	206	12.88	207	207	13.10	12.1	2.0	0.0	0	0	15.72
64	1	1	3	16	S144	S144	14580	27250	150	149	230	10	1	206	205	11.79	205	206	13.15	11.4	2.0	0.0	1	0	15.66
65	1	1	3	17	H146WT	H146WT	14846	27261	164	190	230	18	3	230	268	75.15	204	204	12.01	67.4	50.5	0.0	26	64	19.14
66	1	1	3	18	H146WT	H146WT	15105	27265	164	188	251	28	3	232	268	77.32	206	206	11.42	62.8	51.1	0.0	26	62	20.32
67	1	1	3	19	R146	R146	15340	27260	150	149	230	17	1	208	208	13.67	205	205	11.36	28.2	8.1	0.0	3	3	18.32
68	1	1	3	20	R146	R146	15560	27250	150	149	230	14	1	210	211	14.76	202	205	12.29	43.0	14.8	0.0	8	9	17.09
69	1	1	3	21	L146=H146t	L146=H146t	15810	27250	150	149	230	14	1	208	211	25.19	203	204	12.68	31.5	9.4	0.0	5	8	16.40
70	1	1	3	22	L146=H146t	L146=H146t	16060	27250	150	149	230	14	1	206	208	13.55	205	205	12.45	25.5	5.4	0.0	1	3	16.55
71	1	1	3	23	P146	P146	16320	27260	150	149	230	3	1	207	208	12.11	205	205	13.12	18.1	2.7	0.0	2	3	15.78
72	1	1	3	24	P146	P146	16580	27250	150	149	230	10	1	209	209	12.32	205	206	12.52	27.5	3.4	0.0	4	4	16.70
73	1	1	4	1	L147WT	L147WT	10843	27519	174	209	230	21	3	300	394	197.16	212	213	12.02	88.5	82.8	0.0	88	182	24.95
74	1	1	4	2	L147WT	L147WT	11110	27512	174	210	230	36	3	258	359	181.15	212	212	12.53	82.9	72.4	0.0	46	147	20.58
75	1	1	4	3	P147	P147	11340	27500	150	149	230	19	1	217	220	16.88	212	213	15.87	31.5	9.4	0.0	5	8	13.67
76	1	1	4	4	P147	P147	11582	27501	150	152	230	10	3	219	219	15.18	211	211	11.82	41.4	13.8	0.0	8	8	18.52
77	1	1	4	5	P147a	P147a	11822	27501	150	152	230	9	3	220	220	16.66	209	210	12.00	46.1	19.7	0.0	11	11	18.34
78	1	1	4	6	P147a	P147a	12082	27501	150	152	230	11	3	215	215	15.68	210	212	12.70	30.9	5.9	0.0	5	5	16.93
79	1	1	4	7	Oligo HIV Y115	Oligo HIV Y115	12362	27501	150	152	230	38	3	208	209	12.74	207	208	12.00	19.7	3.9	0.0	1	2	17.33
80	1	1	4	8	Oligo HIV Y115	Oligo HIV Y115	12603	27496	150	155	230	30	3	210	211	13.11	206	208	13.09	26.5	4.5	0.0	4	5	16.05
81	1	1	4	9	Oligo HIV M184a	Oligo HIV M184a	12845	27510	150	154	230	19	3	211	210	13.65	210	209	12.87	18.2	2.6	0.0	1	0	16.39
82	1	1	4	10	Oligo HIV M184a	Oligo HIV M184a	13050	27510	150	149	230	22	1	208	208	12.79	209	208	12.83	16.8	1.3	0.0	0	0	16.21
83	1	1	4	11	C - (H2O+S.S.)	C - (H2O+S.S.)	13300	27510	150	149	230	22	1	208	208	13.14	209	209	11.55	16.1	3.4	0.0	0	0	18.00
84	1	1	4	12	C - (H2O+S.S.)	C - (H2O+S.S.)	13550	27510	150	149	230	22	1	209	211	13.54	208	208	12.62	24.2	6.7	0.0	1	3	16.56
85	1	1	4	13	C - (H2O+S.S.)	C - (H2O+S.S.)	13846	27510	150	154	230	19	3	206	206	13.39	207	207	12.57	13.6	2.6	0.0	0	0	16.39
86	1	1	4	14	C - (H2O+S.S.)	C - (H2O+S.S.)	14111	27506	150	155	230	33	3	206	206	11.70	205	205	12.87	16.1	2.6	0.0	1	1	16.00
87	1	1	4	15	C - (H2O+S.S.)	C - (H2O+S.S.)	14332	27505	150	156	251	6	3	207	207	12.50	207	207	12.91	15.4	1.9	0.0	0	0	16.04
88	1	1	4	16	C - (H2O+S.S.)	C - (H2O+S.S.)	14591	27510	150	148	230	14	3	205	205	12.93	206	205	12.85	14.2	2.0	0.0	0	0	15.95
89	1	1	4	17	C - (H2O+S.S.)	C - (H2O+S.S.)	14830	27520	150	149	230	13	1	205	205	11.98	206	206	12.33	12.8	1.3	0.0	0	0	16.63
90	1	1	4	18	C - (H2O+S.S.)	C - (H2O+S.S.)	15080	27520	150	149	230	13	1	204	205	11.76	207	207	12.47	10.1	3.4	0.0	-2	-1	16.37
91	1	1	4	19	C - (H2O+S.S.)	C - (H2O+S.S.)	15337	27505	150	156	251	9	3	206	205	11.97	206	205	11.82	14.1	1.9	0.0	0	0	17.43
92	1	1	4	20	C - (H2O+S.S.)	C - (H2O+S.S.)	15569	27510	150	148	230	8	3	205	204	12.99	204	204	13.03	10.1	3.4	0.0	1	0	15.73
93	1	1	4	21	C - (H2O+S.S.)	C - (H2O+S.S.)	15800	27510	150	149	230	22	1	204	205	12.46	204	205	12.73	16.8	3.4	0.0	0	1	16.03
94	1	1	4	22	C - (H2O+S.S.)	C - (H2O+S.S.)	16060	27520	150	149	230	16	1	205	204	10.81	205	206	19.98	4.0	0.0	0.0	0	0	10.26
95	1	1	4	23	CIF	CIF	16342	27535	164	188	251	29	3	426	565	293.92	206	209	24.43	95.2	90.4	0.0	220	359	17.43
96	1	1	4	24	CIF	CIF	16595	27532	174	212	230	27	3	364	514	292.19	205	206	11.74	87.3	83.5	0.0	159	309	31.00
END DATA
