# Supplementary material for: Microarray-based identification of antigenic variants of foot-and-mouth disease virus: a bioinformatics quality assessment
Source: BMC Genomics. 2006 May 18;7:117. doi: 10.1186/1471-2164-7-117 (PMC1481559; doi:10.1186/1471-2164-7-117)
Supplement: Additional File 1 — They are obtained using the Agilent and Scan Array Express (Perkin Elmer Life Sciences) analysis software for reading and quantifying the hybridization images. [file 1471-2164-7-117-S1.zip › II-38-RGE1-1-9C.csv]

BEGIN HEADER
PerkinElmer Life Sciences.
ScanArrayCSVFileFormat	2.00
ScanArray Express	2.00
Number_of_Columns	26
END HEADER
BEGIN GENERAL INFO
DateTime	2005/02/03 11:57
GalFile	D:\303\AFTOCHIP\AFTOCHIP 2.1\Generalidades Aftochip 2.1\ARCHIVO GAL AFTOCHIP 2.1.gal
Scanner	Model: Serial No.:
User Name	303
Computer Name
Protocol	Easy Quant
Quantitation Method	Adaptive Circle
Quality Confidence Calculation	SignalToNoise
User comments
Image Origin	0	0
Temperature	0
Laser Powers	0
Laser On Time	0
PMT Voltages	0
END GENERAL INFO
BEGIN QUANTITATION PARAMETERS
Min Percentile	50
Max Percentile	200
END QUANTITATION PARAMETERS
BEGIN QUALITY MEASUREMENTS
Min Signal To Noise	3
END QUALITY MEASUREMENTS
BEGIN ARRAY PATTERN INFO
Units	�m
Array Rows	1
Array Columns	1
Spot Rows	4
Spot Columns	24
Array Row Spacing	4500.000000
Array Column Spacing	4500.000000
Spot Row Spacing	256.000000
Spot Column Spacing	250.000000
Spot Diameter	150
Interstitial	0
Spots Per Array	96
Total Spots	96
END ARRAY PATTERN INFO
BEGIN IMAGE INFO
ImageID	Channel	Image	Fluorophore	Barcode	Units	X Units Per Pixel	Y Units Per Pixel	X Offset	Y Offset	Status
-1	CH1	D:\303\AFTOCHIP\AFTOCHIP 2.1\Celia\9� Celia 2� impresi�n\Chip 38 RGE-1 0,3 pmoles 55�C_SLOT07_S01.tif	Unknown	Unknown	�m	10.000000	10.000000	0.000000	0.000000	Control Image
END IMAGE INFO
BEGIN NORMALIZATION INFO
Normalization Method	LOWESS
END NORMALIZATION INFO
BEGIN DATA
Index	Array Row	Array Column	Spot Row	Spot Column	Name	ID	X	Y	Diameter	F Pixels	B Pixels	Footprint	Flags	Ch1 Median	Ch1 Mean	Ch1 SD	Ch1 B Median	Ch1 B Mean	Ch1 B SD	Ch1 % > B + 1 SD	Ch1 % > B + 2 SD	Ch1 F % Sat.	Ch1 Median - B	Ch1 Mean - B	Ch1 SignalNoiseRatio
1	1	1	1	1	CIF	CIF	2100	26754	168	196	251	34	3	478	807	624.08	248	249	14.07	93.4	86.7	0.0	230	559	33.97
2	1	1	1	2	CIF	CIF	2359	26762	162	181	251	28	3	507	972	753.21	249	250	15.26	97.8	92.3	0.0	258	723	33.23
3	1	1	1	3	S139WT	S139WT	2610	26765	154	166	251	29	3	286	325	91.21	252	253	15.41	65.7	54.2	0.0	34	73	18.56
4	1	1	1	4	S139WT	S139WT	2874	26764	148	150	251	18	3	278	303	73.53	254	254	15.74	61.3	43.3	0.0	24	49	17.67
5	1	1	1	5	G139	G139	3136	26759	156	167	230	9	3	264	269	30.12	255	254	15.22	41.3	21.0	0.0	9	14	17.34
6	1	1	1	6	G139	G139	3375	26755	130	112	315	11	3	275	279	29.46	259	259	18.74	46.4	22.3	0.0	16	20	14.67
7	1	1	1	7	G139t	G139t	3630	26750	150	149	230	5	1	265	269	25.94	256	257	15.93	39.6	18.8	0.0	9	13	16.64
8	1	1	1	8	G139t	G139t	3885	26745	140	124	315	5	3	277	281	25.62	261	262	16.81	47.6	25.8	0.0	16	20	16.48
9	1	1	1	9	G139c	G139c	4130	26750	150	149	230	5	1	270	271	47.52	262	264	23.52	14.8	1.3	0.0	8	9	11.48
10	1	1	1	10	G139c	G139c	4380	26750	150	149	230	5	1	267	267	15.07	263	263	17.66	18.8	0.0	0.0	4	4	15.12
11	1	1	1	11	I139	I139	4630	26750	150	149	230	5	1	266	265	18.09	264	269	48.26	1.3	0.0	0.0	2	1	5.51
12	1	1	1	12	I139	I139	4880	26750	150	149	230	5	1	266	268	15.39	265	265	18.12	16.8	0.7	0.0	1	3	14.68
13	1	1	1	13	N139	N139	5125	26745	120	88	315	11	3	280	283	25.76	265	267	18.12	44.3	22.7	0.0	15	18	15.45
14	1	1	1	14	N139	N139	5379	26746	142	135	315	7	3	279	279	17.97	269	269	17.90	34.8	7.4	0.0	10	10	15.58
15	1	1	1	15	T139	T139	5600	26760	150	149	230	36	1	288	291	23.66	269	273	52.00	9.4	0.0	0.0	19	22	5.54
16	1	1	1	16	T139	T139	5865	26755	134	120	315	21	3	281	283	22.85	268	269	16.87	40.0	19.2	0.0	13	15	16.65
17	1	1	1	17	RGD-WT1	RGD-WT1	6145	26745	142	140	315	10	3	372	389	105.17	268	269	17.96	75.7	69.3	0.0	104	121	20.72
18	1	1	1	18	RGD-WT1	RGD-WT1	6390	26745	142	138	315	6	3	427	407	95.35	269	271	18.72	84.8	76.1	0.0	158	138	22.81
19	1	1	1	19	RRD	RRD	6640	26750	150	149	230	4	1	268	268	14.08	267	266	17.91	10.7	0.0	0.0	1	1	14.96
20	1	1	1	20	RRD	RRD	6880	26750	150	149	230	5	1	265	264	13.89	266	266	16.65	8.7	0.7	0.0	0	-1	15.92
21	1	1	1	21	RRDt	RRDt	7130	26750	150	149	230	5	1	264	264	16.93	267	266	15.81	8.7	2.0	0.0	-2	-2	16.70
22	1	1	1	22	RRDt	RRDt	7380	26750	150	149	230	5	1	261	262	18.62	262	263	16.87	15.4	4.7	0.0	0	0	15.47
23	1	1	1	23	RRDc	RRDc	7630	26750	150	149	230	5	1	260	262	25.66	262	262	16.74	12.1	4.0	0.0	-1	0	15.53
24	1	1	1	24	RRDc	RRDc	7880	26750	150	149	230	5	1	261	261	14.84	255	262	15.62	25.5	4.7	0.0	6	6	16.71
25	1	1	2	1	RED	RED	2120	27020	150	149	230	20	1	256	257	14.54	252	252	15.96	22.1	4.7	0.0	4	5	16.04
26	1	1	2	2	RED	RED	2390	27020	150	149	230	14	1	255	255	15.13	251	252	20.92	12.8	0.7	0.0	4	4	12.19
27	1	1	2	3	REDt	REDt	2620	27030	150	149	230	28	1	250	251	15.92	250	250	14.78	19.5	2.7	0.0	0	1	16.91
28	1	1	2	4	REDt	REDt	2890	27010	150	149	230	6	1	255	255	15.48	254	254	14.36	18.8	4.7	0.0	1	1	17.76
29	1	1	2	5	REDc	REDc	3140	27010	150	149	230	6	1	258	258	17.32	255	254	15.66	24.8	4.7	0.0	3	3	16.47
30	1	1	2	6	REDc	REDc	3390	27010	150	149	230	6	1	258	257	14.51	254	255	15.52	17.4	4.7	0.0	4	3	16.62
31	1	1	2	7	REG	REG	3640	27000	150	149	230	7	1	258	258	17.54	257	257	15.42	20.1	4.7	0.0	1	1	16.73
32	1	1	2	8	REG	REG	3890	27000	150	149	230	7	1	258	259	15.49	258	259	16.21	16.1	2.7	0.0	0	1	15.91
33	1	1	2	9	REGat	REGat	4140	27010	150	149	230	6	1	261	261	17.41	262	263	17.02	14.8	2.0	0.0	0	0	15.34
34	1	1	2	10	REGat	REGat	4390	27010	150	149	230	6	1	262	261	14.95	263	264	17.81	10.1	0.7	0.0	0	-1	14.71
35	1	1	2	11	REGac	REGac	4640	27010	150	149	230	6	1	261	263	15.40	260	264	27.12	6.7	0.0	0.0	1	3	9.62
36	1	1	2	12	REGac	REGac	4890	27010	150	149	230	6	1	264	264	20.80	266	266	18.11	9.4	2.0	0.0	-1	-1	14.57
37	1	1	2	13	REGgg	REGgg	5135	27015	128	112	315	9	3	296	297	29.54	268	270	22.34	55.4	26.8	0.0	28	29	13.25
38	1	1	2	14	REGgg	REGgg	5400	27000	150	149	230	16	1	286	288	23.55	268	269	15.11	55.0	30.9	0.0	18	20	18.93
39	1	1	2	15	REGtg	REGtg	5630	27020	150	149	230	14	1	268	270	16.54	271	271	17.91	9.4	4.0	0.0	-2	0	14.96
40	1	1	2	16	REGtg	REGtg	5890	27010	150	149	230	6	1	270	271	16.43	270	270	15.71	16.1	6.0	0.0	0	1	17.19
41	1	1	2	17	REGcg	REGcg	6130	27000	150	149	230	8	1	270	270	14.89	270	273	18.05	11.4	0.0	0.0	0	0	14.96
42	1	1	2	18	REGcg	REGcg	6380	27010	150	149	230	6	1	272	272	15.02	267	267	18.43	16.8	1.3	0.0	5	5	14.76
43	1	1	2	19	D143N (RGN)	D143N (RGN)	6640	27010	150	149	230	6	1	270	267	17.11	265	264	16.66	20.1	2.0	0.0	5	2	16.20
44	1	1	2	20	D143N (RGN)	D143N (RGN)	6890	27010	150	149	230	6	1	267	267	15.99	265	266	17.12	15.4	2.7	0.0	2	2	15.60
45	1	1	2	21	D143N (RGN)t	D143N (RGN)t	7140	27010	150	149	230	6	1	264	265	14.75	265	265	17.78	13.4	1.3	0.0	0	0	14.84
46	1	1	2	22	D143N (RGN)t	D143N (RGN)t	7390	27010	150	149	230	6	1	259	259	15.05	263	264	16.29	8.1	1.3	0.0	-3	-3	15.90
47	1	1	2	23	D143N (RGN)c	D143N (RGN)c	7640	27010	150	149	230	6	1	262	262	18.49	265	265	17.79	8.1	2.7	0.0	-2	-2	14.73
48	1	1	2	24	D143N (RGN)c	D143N (RGN)c	7890	27010	150	149	230	6	1	262	264	17.83	265	267	22.29	8.1	2.0	0.0	-2	0	11.75
49	1	1	3	1	D143V (RGV)	D143V (RGV)	2115	27260	120	96	294	20	3	268	270	23.35	250	250	14.49	57.3	32.3	0.0	18	20	18.50
50	1	1	3	2	D143V (RGV)	D143V (RGV)	2370	27270	150	149	230	16	1	259	263	21.12	250	250	16.16	36.2	17.4	0.0	9	13	16.02
51	1	1	3	3	RGE-1 (GAA)	RGE-1 (GAA)	2630	27265	148	150	251	6	3	334	450	277.15	251	251	15.58	77.3	64.0	0.0	83	199	21.44
52	1	1	3	4	RGE-1 (GAA)	RGE-1 (GAA)	2895	27255	140	124	315	11	3	324	450	276.00	252	253	14.98	79.0	63.7	0.0	72	198	21.63
53	1	1	3	5	RGEc	RGEc	3140	27260	150	149	230	5	1	261	263	18.39	254	255	16.58	28.2	10.1	0.0	7	9	15.74
54	1	1	3	6	RGEc	RGEc	3390	27250	150	149	230	13	1	263	264	19.00	256	258	15.11	30.2	10.1	0.0	7	8	17.41
55	1	1	3	7	L144WT	L144WT	3645	27240	134	124	294	23	3	533	521	211.43	260	265	31.23	74.2	66.1	0.0	273	261	17.07
56	1	1	3	8	L144WT	L144WT	3897	27246	128	111	315	19	3	671	589	207.54	261	261	15.23	91.0	84.7	0.0	410	328	44.07
57	1	1	3	9	L144g	L144g	4150	27250	150	149	230	19	1	265	269	28.79	262	262	15.73	22.8	8.7	0.0	3	7	16.85
58	1	1	3	10	L144g	L144g	4390	27260	150	149	230	5	1	263	265	16.47	257	260	17.47	30.2	6.0	0.0	6	8	15.06
59	1	1	3	11	L144a	L144a	4640	27260	150	149	230	5	1	267	267	17.01	261	263	21.62	18.1	2.7	0.0	6	6	12.35
60	1	1	3	12	L144a	L144a	4890	27260	150	149	230	5	1	269	270	16.84	263	265	16.62	25.5	8.1	0.0	6	7	16.19
61	1	1	3	13	V144	V144	5140	27245	110	78	315	18	3	319	323	28.71	268	271	29.82	85.9	37.2	0.0	51	55	10.70
62	1	1	3	14	V144	V144	5394	27244	120	92	315	19	3	312	310	30.37	267	268	15.76	76.1	67.4	0.0	45	43	19.79
63	1	1	3	15	S144	S144	5650	27250	150	149	230	19	1	268	269	16.39	268	270	16.89	18.1	2.7	0.0	0	1	15.87
64	1	1	3	16	S144	S144	5870	27250	150	149	230	19	1	270	270	15.14	268	269	15.81	15.4	2.7	0.0	2	2	17.08
65	1	1	3	17	H146WT	H146WT	6103	27242	120	96	315	38	3	316	366	104.36	270	274	37.40	52.1	42.7	0.0	46	96	8.45
66	1	1	3	18	H146WT	H146WT	6359	27255	120	94	315	27	3	334	348	85.40	267	267	15.82	67.0	55.3	0.0	67	81	21.11
67	1	1	3	19	R146	R146	6620	27260	150	149	230	15	1	270	272	15.84	267	268	15.92	22.1	8.7	0.0	3	5	16.96
68	1	1	3	20	R146	R146	6890	27260	150	149	230	5	1	269	271	16.75	266	267	13.80	28.9	8.7	0.0	3	5	19.49
69	1	1	3	21	L146=H146t	L146=H146t	7140	27260	150	149	230	5	1	269	269	18.26	266	266	17.95	20.1	5.4	0.0	3	3	14.98
70	1	1	3	22	L146=H146t	L146=H146t	7390	27260	150	149	230	5	1	267	275	75.74	263	266	18.58	21.5	4.0	0.0	4	12	14.37
71	1	1	3	23	P146	P146	7640	27260	150	149	230	5	1	266	269	16.97	266	268	16.60	21.5	4.0	0.0	0	3	16.02
72	1	1	3	24	P146	P146	7890	27260	150	149	230	5	1	266	270	39.97	266	267	19.23	12.8	4.0	0.0	0	4	13.83
73	1	1	4	1	L147WT	L147WT	2105	27532	134	120	315	33	3	567	617	193.39	254	257	21.54	95.8	90.0	0.0	313	363	26.32
74	1	1	4	2	L147WT	L147WT	2374	27535	134	120	315	20	3	732	659	252.91	253	256	24.99	90.8	87.5	0.0	479	406	29.29
75	1	1	4	3	P147	P147	2636	27506	140	131	315	11	3	268	273	32.60	253	253	15.13	48.9	29.0	0.0	15	20	17.72
76	1	1	4	4	P147	P147	2890	27520	150	149	230	5	1	257	272	74.07	255	257	16.84	27.5	17.4	0.0	2	17	15.26
77	1	1	4	5	P147a	P147a	3150	27520	150	149	230	14	1	260	272	44.65	254	255	18.60	29.5	16.1	0.0	6	18	13.98
78	1	1	4	6	P147a	P147a	3400	27520	150	149	230	14	1	265	276	39.21	254	255	16.16	37.6	24.2	0.0	11	22	16.40
79	1	1	4	7	Oligo HIV Y115	Oligo HIV Y115	3660	27510	150	149	230	26	1	256	257	14.36	260	260	19.88	8.7	0.0	0.0	-3	-2	12.88
80	1	1	4	8	Oligo HIV Y115	Oligo HIV Y115	3910	27510	150	149	230	26	1	260	262	16.37	260	262	17.22	18.8	3.4	0.0	0	2	15.10
81	1	1	4	9	Oligo HIV M184a	Oligo HIV M184a	4150	27520	150	149	230	14	1	255	258	17.59	260	261	16.23	12.8	4.0	0.0	-4	-1	15.71
82	1	1	4	10	Oligo HIV M184a	Oligo HIV M184a	4400	27520	150	149	230	14	1	260	259	14.67	260	261	16.18	12.8	2.0	0.0	0	0	16.07
83	1	1	4	11	C - (H2O+S.S.)	C - (H2O+S.S.)	4650	27520	150	149	230	14	1	269	271	16.09	265	266	28.17	8.1	0.0	0.0	4	6	9.55
84	1	1	4	12	C - (H2O+S.S.)	C - (H2O+S.S.)	4900	27520	150	149	230	14	1	272	276	22.47	267	267	17.99	32.2	9.4	0.0	5	9	15.12
85	1	1	4	13	C - (H2O+S.S.)	C - (H2O+S.S.)	5150	27520	150	149	230	14	1	270	269	17.42	268	268	16.36	18.1	2.0	0.0	2	1	16.50
86	1	1	4	14	C - (H2O+S.S.)	C - (H2O+S.S.)	5410	27510	150	149	230	26	1	267	269	16.74	268	271	30.40	2.7	0.7	0.0	0	1	8.78
87	1	1	4	15	C - (H2O+S.S.)	C - (H2O+S.S.)	5650	27520	150	149	230	14	1	268	270	17.93	267	267	18.76	16.8	2.7	0.0	1	3	14.28
88	1	1	4	16	C - (H2O+S.S.)	C - (H2O+S.S.)	5900	27520	150	149	230	14	1	270	270	16.66	270	271	16.78	12.8	3.4	0.0	0	0	16.09
89	1	1	4	17	C - (H2O+S.S.)	C - (H2O+S.S.)	6120	27510	150	149	230	17	1	272	273	15.67	272	272	15.94	13.4	4.0	0.0	0	1	17.06
90	1	1	4	18	C - (H2O+S.S.)	C - (H2O+S.S.)	6380	27520	150	149	230	5	1	265	266	14.62	270	270	16.72	11.4	0.7	0.0	-4	-3	15.85
91	1	1	4	19	C - (H2O+S.S.)	C - (H2O+S.S.)	6650	27520	150	149	230	14	1	264	266	14.99	265	266	16.72	16.1	1.3	0.0	0	1	15.79
92	1	1	4	20	C - (H2O+S.S.)	C - (H2O+S.S.)	6900	27520	150	149	230	14	1	265	265	16.28	264	265	14.99	17.4	3.4	0.0	1	1	17.67
93	1	1	4	21	C - (H2O+S.S.)	C - (H2O+S.S.)	7150	27520	150	149	230	14	1	267	267	14.94	267	268	16.52	12.1	2.0	0.0	0	0	16.17
94	1	1	4	22	C - (H2O+S.S.)	C - (H2O+S.S.)	7400	27520	150	149	230	14	1	269	268	16.50	268	272	29.71	2.0	0.0	0.0	1	0	9.06
95	1	1	4	23	CIF	CIF	7628	27498	162	183	230	21	3	527	660	357.71	266	267	16.69	93.4	88.5	0.0	261	394	31.58
96	1	1	4	24	CIF	CIF	7868	27501	170	200	230	24	3	517	679	383.10	265	268	19.48	93.0	85.5	0.0	252	414	26.54
END DATA
