# Supplementary material for: Microarray-based identification of antigenic variants of foot-and-mouth disease virus: a bioinformatics quality assessment
Source: BMC Genomics. 2006 May 18;7:117. doi: 10.1186/1471-2164-7-117 (PMC1481559; doi:10.1186/1471-2164-7-117)
Supplement: Additional File 1 — They are obtained using the Agilent and Scan Array Express (Perkin Elmer Life Sciences) analysis software for reading and quantifying the hybridization images. [file 1471-2164-7-117-S1.zip › II-38-RGE1-2-9C.csv]

BEGIN HEADER
PerkinElmer Life Sciences.
ScanArrayCSVFileFormat	2.00
ScanArray Express	2.00
Number_of_Columns	26
END HEADER
BEGIN GENERAL INFO
DateTime	2005/02/03 12:02
GalFile	D:\303\AFTOCHIP\AFTOCHIP 2.1\Generalidades Aftochip 2.1\ARCHIVO GAL AFTOCHIP 2.1.gal
Scanner	Model: Serial No.:
User Name	303
Computer Name
Protocol	Easy Quant
Quantitation Method	Adaptive Circle
Quality Confidence Calculation	SignalToNoise
User comments
Image Origin	0	0
Temperature	0
Laser Powers	0
Laser On Time	0
PMT Voltages	0
END GENERAL INFO
BEGIN QUANTITATION PARAMETERS
Min Percentile	50
Max Percentile	200
END QUANTITATION PARAMETERS
BEGIN QUALITY MEASUREMENTS
Min Signal To Noise	3
END QUALITY MEASUREMENTS
BEGIN ARRAY PATTERN INFO
Units	�m
Array Rows	1
Array Columns	1
Spot Rows	4
Spot Columns	24
Array Row Spacing	4500.000000
Array Column Spacing	4500.000000
Spot Row Spacing	256.000000
Spot Column Spacing	250.000000
Spot Diameter	150
Interstitial	0
Spots Per Array	96
Total Spots	96
END ARRAY PATTERN INFO
BEGIN IMAGE INFO
ImageID	Channel	Image	Fluorophore	Barcode	Units	X Units Per Pixel	Y Units Per Pixel	X Offset	Y Offset	Status
-1	CH1	D:\303\AFTOCHIP\AFTOCHIP 2.1\Celia\9� Celia 2� impresi�n\Chip 38 RGE-1 0,3 pmoles 55�C_SLOT07_S01.tif	Unknown	Unknown	�m	10.000000	10.000000	0.000000	0.000000	Control Image
END IMAGE INFO
BEGIN NORMALIZATION INFO
Normalization Method	LOWESS
END NORMALIZATION INFO
BEGIN DATA
Index	Array Row	Array Column	Spot Row	Spot Column	Name	ID	X	Y	Diameter	F Pixels	B Pixels	Footprint	Flags	Ch1 Median	Ch1 Mean	Ch1 SD	Ch1 B Median	Ch1 B Mean	Ch1 B SD	Ch1 % > B + 1 SD	Ch1 % > B + 2 SD	Ch1 F % Sat.	Ch1 Median - B	Ch1 Mean - B	Ch1 SignalNoiseRatio
1	1	1	1	1	CIF	CIF	11105	26830	148	150	230	17	3	1038	1057	511.44	258	258	14.36	100.0	100.0	0.0	780	799	72.28
2	1	1	1	2	CIF	CIF	11355	26821	148	152	230	9	3	1194	1025	500.87	259	260	16.06	97.4	93.4	0.0	935	766	74.37
3	1	1	1	3	S139WT	S139WT	11595	26825	120	88	315	19	3	366	391	95.25	265	266	18.10	89.8	77.3	0.0	101	126	20.23
4	1	1	1	4	S139WT	S139WT	11837	26825	140	130	315	26	3	327	355	78.37	258	260	16.82	88.5	71.5	0.0	69	97	19.44
5	1	1	1	5	G139	G139	12111	26833	150	154	251	19	3	268	269	20.09	263	265	19.91	22.7	5.8	0.0	5	6	13.46
6	1	1	1	6	G139	G139	12360	26810	150	149	230	3	1	273	275	19.84	272	280	53.63	0.7	0.0	0.0	1	3	5.09
7	1	1	1	7	G139t	G139t	12605	26805	140	124	315	10	3	286	289	18.74	268	270	18.82	49.2	18.5	0.0	18	21	15.20
8	1	1	1	8	G139t	G139t	12860	26810	150	149	230	3	1	274	274	17.31	262	263	16.78	40.3	10.1	0.0	12	12	16.32
9	1	1	1	9	G139c	G139c	13110	26810	150	149	230	3	1	279	283	27.13	270	272	22.31	30.2	12.1	0.0	9	13	12.51
10	1	1	1	10	G139c	G139c	13360	26810	150	149	230	3	1	263	263	17.66	269	270	20.88	6.7	2.0	0.0	-5	-5	12.60
11	1	1	1	11	I139	I139	13610	26810	150	149	230	3	1	262	264	14.55	272	291	157.78	0.0	0.0	0.0	-9	-7	1.66
12	1	1	1	12	I139	I139	13860	26810	150	149	230	3	1	260	260	15.29	261	262	20.17	10.7	0.0	0.0	0	0	12.89
13	1	1	1	13	N139	N139	14121	26778	150	152	230	36	4	265	271	31.39	271	335	260.21	0.0	0.0	0.0	-5	0	1.02
14	1	1	1	14	N139	N139	14350	26820	150	149	230	12	1	269	273	19.59	275	291	54.96	1.3	0.0	0.0	-5	-1	4.89
15	1	1	1	15	T139	T139	14595	26815	134	120	315	16	3	300	300	23.21	270	273	28.19	53.3	12.5	0.0	30	30	10.64
16	1	1	1	16	T139	T139	14845	26815	142	140	315	15	3	278	280	22.39	260	259	14.99	58.6	30.7	0.0	18	20	18.55
17	1	1	1	17	RGD-WT1	RGD-WT1	15085	26815	142	140	315	25	3	310	351	84.75	259	260	16.57	76.4	63.6	0.0	51	92	18.71
18	1	1	1	18	RGD-WT1	RGD-WT1	15335	26815	148	148	251	25	3	300	335	75.64	259	260	16.95	68.9	54.7	0.0	41	76	17.70
19	1	1	1	19	RRD	RRD	15590	26810	150	149	230	21	1	258	259	16.06	259	259	14.33	18.8	4.7	0.0	0	0	18.00
20	1	1	1	20	RRD	RRD	15860	26810	150	149	230	3	1	262	263	15.95	258	258	15.48	28.2	5.4	0.0	4	5	16.93
21	1	1	1	21	RRDt	RRDt	16110	26810	150	149	230	3	1	256	258	15.59	256	256	14.20	24.8	4.7	0.0	0	2	18.02
22	1	1	1	22	RRDt	RRDt	16360	26810	150	149	230	3	1	250	253	17.14	251	252	16.07	16.8	3.4	0.0	0	2	15.56
23	1	1	1	23	RRDc	RRDc	16610	26810	150	149	230	3	1	248	249	14.63	249	251	16.02	12.1	2.0	0.0	0	0	15.48
24	1	1	1	24	RRDc	RRDc	16860	26810	150	149	230	3	1	245	247	14.67	246	246	13.80	20.8	4.7	0.0	0	1	17.75
25	1	1	2	1	RED	RED	11100	27090	150	149	230	23	1	259	263	26.72	264	264	15.68	13.4	5.4	0.0	-4	0	16.52
26	1	1	2	2	RED	RED	11360	27070	150	149	230	1	1	262	262	16.22	258	258	16.66	21.5	3.4	0.0	4	4	15.73
27	1	1	2	3	REDt	REDt	11610	27070	150	149	230	1	1	262	264	17.85	264	265	17.58	13.4	2.7	0.0	-1	0	14.90
28	1	1	2	4	REDt	REDt	11850	27080	150	149	230	15	1	260	260	14.57	261	262	15.84	13.4	1.3	0.0	0	0	16.41
29	1	1	2	5	REDc	REDc	12110	27070	150	149	230	1	1	257	258	14.24	264	264	17.80	7.4	0.7	0.0	-6	-5	14.44
30	1	1	2	6	REDc	REDc	12360	27070	150	149	230	1	1	269	267	17.31	268	269	17.10	14.8	1.3	0.0	1	0	15.73
31	1	1	2	7	REG	REG	12610	27070	150	149	230	1	1	260	261	15.45	267	266	15.25	10.1	2.0	0.0	-6	-5	17.05
32	1	1	2	8	REG	REG	12860	27070	150	149	230	1	1	262	262	15.82	262	262	16.18	14.1	1.3	0.0	0	0	16.19
33	1	1	2	9	REGat	REGat	13110	27070	150	149	230	1	1	259	259	16.66	261	266	45.22	1.3	0.0	0.0	-1	-1	5.73
34	1	1	2	10	REGat	REGat	13360	27070	150	149	230	1	1	258	260	15.49	264	267	28.03	1.3	0.0	0.0	-5	-3	9.20
35	1	1	2	11	REGac	REGac	13610	27070	150	149	230	1	1	277	279	19.46	272	272	22.67	22.1	2.0	0.0	5	7	12.22
36	1	1	2	12	REGac	REGac	13860	27070	150	149	230	1	1	262	262	17.65	260	264	36.55	2.7	0.0	0.0	2	2	7.17
37	1	1	2	13	REGgg	REGgg	14110	27070	150	149	230	1	1	267	270	21.13	264	267	18.90	24.2	5.4	0.0	3	6	14.13
38	1	1	2	14	REGgg	REGgg	14360	27070	150	149	230	1	1	266	268	19.09	264	265	16.05	19.5	6.0	0.0	2	4	16.57
39	1	1	2	15	REGtg	REGtg	14600	27080	150	149	230	15	1	261	262	14.59	267	269	29.92	2.0	0.0	0.0	-5	-4	8.72
40	1	1	2	16	REGtg	REGtg	14850	27070	150	149	230	10	1	260	265	38.69	261	261	16.13	12.8	2.7	0.0	0	4	16.11
41	1	1	2	17	REGcg	REGcg	15090	27080	150	149	230	23	1	258	259	18.73	260	262	15.84	15.4	2.0	0.0	-1	0	16.28
42	1	1	2	18	REGcg	REGcg	15350	27070	150	149	230	10	1	257	258	15.33	259	261	17.08	10.7	2.7	0.0	-1	0	15.04
43	1	1	2	19	D143N (RGN)	D143N (RGN)	15610	27070	150	149	230	1	1	255	255	15.70	257	259	20.39	8.7	0.0	0.0	-1	-1	12.51
44	1	1	2	20	D143N (RGN)	D143N (RGN)	15860	27070	150	149	230	1	1	254	256	16.37	255	256	16.30	15.4	2.0	0.0	0	1	15.58
45	1	1	2	21	D143N (RGN)t	D143N (RGN)t	16110	27070	150	149	230	1	1	257	256	15.36	254	254	14.10	20.1	3.4	0.0	3	2	18.22
46	1	1	2	22	D143N (RGN)t	D143N (RGN)t	16360	27070	150	149	230	1	1	248	249	13.92	250	252	14.69	13.4	2.0	0.0	-1	0	16.88
47	1	1	2	23	D143N (RGN)c	D143N (RGN)c	16610	27070	150	149	230	1	1	252	252	16.01	248	248	15.89	24.2	4.7	0.0	4	4	15.86
48	1	1	2	24	D143N (RGN)c	D143N (RGN)c	16860	27070	150	149	230	1	1	247	249	26.18	246	251	69.29	2.0	0.7	0.0	1	3	3.56
49	1	1	3	1	D143V (RGV)	D143V (RGV)	11120	27320	150	149	230	10	1	274	276	21.43	263	265	16.53	38.3	12.8	0.0	11	13	16.57
50	1	1	3	2	D143V (RGV)	D143V (RGV)	11370	27320	150	149	230	10	1	267	267	14.03	260	262	16.94	25.5	2.0	0.0	7	7	15.76
51	1	1	3	3	RGE-1 (GAA)	RGE-1 (GAA)	11611	27333	140	133	315	7	3	335	389	143.03	261	262	15.63	91.0	81.2	0.0	74	128	21.43
52	1	1	3	4	RGE-1 (GAA)	RGE-1 (GAA)	11851	27325	134	122	315	9	3	330	404	161.41	261	262	15.46	95.1	82.0	0.0	69	143	21.34
53	1	1	3	5	RGEc	RGEc	12120	27320	150	149	230	10	1	263	263	14.57	261	261	15.99	18.1	2.7	0.0	2	2	16.44
54	1	1	3	6	RGEc	RGEc	12370	27320	150	149	230	10	1	274	272	14.95	268	269	17.96	15.4	1.3	0.0	6	4	15.25
55	1	1	3	7	L144WT	L144WT	12615	27325	126	112	315	4	3	316	356	87.90	262	264	23.72	77.7	55.4	0.0	54	94	13.32
56	1	1	3	8	L144WT	L144WT	12870	27325	148	150	251	9	3	291	338	108.15	260	262	24.61	58.0	38.0	0.0	31	78	11.82
57	1	1	3	9	L144g	L144g	13120	27320	150	149	230	10	1	265	265	21.96	261	264	38.77	3.4	0.7	0.0	4	4	6.84
58	1	1	3	10	L144g	L144g	13370	27320	150	149	230	10	1	265	268	38.80	262	264	32.79	6.0	1.3	0.0	3	6	8.08
59	1	1	3	11	L144a	L144a	13620	27320	150	149	230	10	1	259	261	16.05	265	266	19.57	7.4	0.7	0.0	-5	-3	13.23
60	1	1	3	12	L144a	L144a	13870	27320	150	149	230	10	1	263	264	14.96	265	264	16.71	14.8	1.3	0.0	-1	0	15.74
61	1	1	3	13	V144	V144	14115	27325	130	112	315	4	3	282	283	20.64	262	262	15.92	58.9	32.1	0.0	20	21	17.71
62	1	1	3	14	V144	V144	14370	27320	150	149	230	10	1	269	272	22.61	261	261	16.11	38.3	20.8	0.0	8	11	16.70
63	1	1	3	15	S144	S144	14620	27320	150	149	230	10	1	262	262	17.19	263	266	17.32	12.8	3.4	0.0	0	0	15.13
64	1	1	3	16	S144	S144	14860	27330	150	149	230	5	1	263	267	23.87	259	258	15.53	29.5	6.7	0.0	4	8	16.94
65	1	1	3	17	H146WT	H146WT	15095	27335	134	120	315	18	3	295	335	83.94	259	260	17.12	66.7	50.8	0.0	36	76	17.24
66	1	1	3	18	H146WT	H146WT	15355	27330	142	138	294	7	3	279	310	78.63	256	257	15.33	59.4	42.8	0.0	23	54	18.20
67	1	1	3	19	R146	R146	15620	27320	150	149	230	10	1	262	262	15.52	257	258	16.33	24.2	3.4	0.0	5	5	16.04
68	1	1	3	20	R146	R146	15870	27320	150	149	230	10	1	256	255	15.06	254	257	16.87	16.1	2.0	0.0	2	1	15.17
69	1	1	3	21	L146=H146t	L146=H146t	16120	27320	150	149	230	10	1	255	255	14.89	252	252	14.51	21.5	2.7	0.0	3	3	17.58
70	1	1	3	22	L146=H146t	L146=H146t	16370	27320	150	149	230	10	1	251	250	17.80	250	250	15.73	16.1	2.0	0.0	1	0	15.96
71	1	1	3	23	P146	P146	16610	27320	150	149	230	5	1	248	248	13.50	249	249	15.23	11.4	2.0	0.0	0	0	16.29
72	1	1	3	24	P146	P146	16870	27310	150	149	230	17	1	244	244	14.74	246	246	15.74	12.1	0.7	0.0	-1	-1	15.50
73	1	1	4	1	L147WT	L147WT	11115	27585	134	120	315	5	3	435	508	215.51	265	266	18.65	95.8	83.3	0.0	170	243	23.33
74	1	1	4	2	L147WT	L147WT	11365	27595	134	120	315	14	3	372	475	195.63	263	264	23.72	87.5	74.2	0.0	109	212	15.68
75	1	1	4	3	P147	P147	11620	27580	150	149	230	9	1	273	276	21.66	260	262	18.00	37.6	17.4	0.0	13	16	15.17
76	1	1	4	4	P147	P147	11870	27580	150	149	230	9	1	269	271	18.74	264	264	16.81	29.5	6.7	0.0	5	7	16.00
77	1	1	4	5	P147a	P147a	12120	27580	150	149	230	9	1	272	276	24.97	269	267	17.09	25.5	8.7	0.0	3	7	15.91
78	1	1	4	6	P147a	P147a	12344	27543	148	152	251	41	3	295	297	23.68	274	273	18.83	54.6	24.3	0.0	21	23	15.67
79	1	1	4	7	Oligo HIV Y115	Oligo HIV Y115	12620	27580	150	149	230	9	1	276	278	18.36	269	272	31.33	12.8	0.0	0.0	7	9	8.81
80	1	1	4	8	Oligo HIV Y115	Oligo HIV Y115	12870	27580	150	149	230	9	1	264	266	18.60	274	290	61.73	0.7	0.0	0.0	-9	-7	4.28
81	1	1	4	9	Oligo HIV M184a	Oligo HIV M184a	13120	27580	150	149	230	9	1	264	264	17.05	263	264	19.87	13.4	2.0	0.0	1	1	13.29
82	1	1	4	10	Oligo HIV M184a	Oligo HIV M184a	13370	27580	150	149	230	9	1	258	260	18.53	261	261	18.44	9.4	2.7	0.0	-2	0	13.99
83	1	1	4	11	C - (H2O+S.S.)	C - (H2O+S.S.)	13620	27580	150	149	230	9	1	268	269	21.15	267	268	21.72	14.1	2.7	0.0	1	2	12.34
84	1	1	4	12	C - (H2O+S.S.)	C - (H2O+S.S.)	13870	27580	150	149	230	9	1	265	266	20.57	268	268	18.97	11.4	2.7	0.0	-2	-1	13.97
85	1	1	4	13	C - (H2O+S.S.)	C - (H2O+S.S.)	14120	27580	150	149	230	9	1	267	266	17.31	263	263	17.21	16.8	3.4	0.0	4	3	15.52
86	1	1	4	14	C - (H2O+S.S.)	C - (H2O+S.S.)	14370	27580	150	149	230	9	1	259	258	15.92	261	266	50.11	0.7	0.0	0.0	-1	-2	5.17
87	1	1	4	15	C - (H2O+S.S.)	C - (H2O+S.S.)	14620	27580	150	149	230	9	1	261	264	16.06	263	264	21.09	8.1	2.7	0.0	-1	1	12.38
88	1	1	4	16	C - (H2O+S.S.)	C - (H2O+S.S.)	14870	27580	150	149	230	9	1	258	259	15.72	258	259	15.45	17.4	4.7	0.0	0	1	16.70
89	1	1	4	17	C - (H2O+S.S.)	C - (H2O+S.S.)	15100	27590	150	149	230	14	1	256	256	15.99	259	260	16.94	10.1	2.0	0.0	-2	-2	15.11
90	1	1	4	18	C - (H2O+S.S.)	C - (H2O+S.S.)	15370	27580	150	149	230	9	1	257	258	15.83	258	260	15.68	14.1	4.0	0.0	0	0	16.39
91	1	1	4	19	C - (H2O+S.S.)	C - (H2O+S.S.)	15620	27580	150	149	230	9	1	255	256	14.79	258	258	14.01	13.4	2.0	0.0	-2	-1	18.21
92	1	1	4	20	C - (H2O+S.S.)	C - (H2O+S.S.)	15870	27580	150	149	230	9	1	256	258	15.35	255	256	15.52	20.8	2.7	0.0	1	3	16.49
93	1	1	4	21	C - (H2O+S.S.)	C - (H2O+S.S.)	16120	27580	150	149	230	9	1	253	253	14.80	254	254	14.79	15.4	2.0	0.0	0	0	17.10
94	1	1	4	22	C - (H2O+S.S.)	C - (H2O+S.S.)	16360	27580	150	149	230	1	1	251	251	16.76	250	250	15.39	16.1	4.0	0.0	1	1	16.31
95	1	1	4	23	CIF	CIF	16607	27575	156	168	251	7	3	555	615	287.90	245	247	15.29	96.4	91.7	0.0	310	370	36.29
96	1	1	4	24	CIF	CIF	16865	27569	148	152	230	13	3	629	626	293.88	247	247	15.37	96.7	95.4	0.0	382	379	40.91
END DATA
