# Supplementary material for: Microarray-based identification of antigenic variants of foot-and-mouth disease virus: a bioinformatics quality assessment
Source: BMC Genomics. 2006 May 18;7:117. doi: 10.1186/1471-2164-7-117 (PMC1481559; doi:10.1186/1471-2164-7-117)
Supplement: Additional File 1 — They are obtained using the Agilent and Scan Array Express (Perkin Elmer Life Sciences) analysis software for reading and quantifying the hybridization images. [file 1471-2164-7-117-S1.zip › II-39-V144-1-9C.csv]

BEGIN HEADER
PerkinElmer Life Sciences.
ScanArrayCSVFileFormat	2.00
ScanArray Express	2.00
Number_of_Columns	26
END HEADER
BEGIN GENERAL INFO
DateTime	2005/01/27 17:29
GalFile	C:\Documents and Settings\cv-303\Escritorio\ARCHIVO GAL AFTOCHIP 2.1.gal
Scanner	Model: Serial No.:
User Name	cv-303
Computer Name
Protocol	Easy Quant
Quantitation Method	Adaptive Circle
Quality Confidence Calculation	Footprint
User comments
Image Origin	0	0
Temperature	0
Laser Powers	0
Laser On Time	0
PMT Voltages	0
END GENERAL INFO
BEGIN QUANTITATION PARAMETERS
Min Percentile	50
Max Percentile	200
END QUANTITATION PARAMETERS
BEGIN QUALITY MEASUREMENTS
Max Footprint	100
END QUALITY MEASUREMENTS
BEGIN ARRAY PATTERN INFO
Units	�m
Array Rows	1
Array Columns	1
Spot Rows	4
Spot Columns	24
Array Row Spacing	4500.000000
Array Column Spacing	4500.000000
Spot Row Spacing	252.000000
Spot Column Spacing	250.000000
Spot Diameter	150
Interstitial	0
Spots Per Array	96
Total Spots	96
END ARRAY PATTERN INFO
BEGIN IMAGE INFO
ImageID	Channel	Image	Fluorophore	Barcode	Units	X Units Per Pixel	Y Units Per Pixel	X Offset	Y Offset	Status
-1	CH1	C:\Documents and Settings\cv-303\Escritorio\Chip 39 V144 0,1 pmoles 55�C_SLOT08_S01.tif	Unknown	Unknown	�m	10.000000	10.000000	0.000000	0.000000	Control Image
END IMAGE INFO
BEGIN NORMALIZATION INFO
Normalization Method	LOWESS
END NORMALIZATION INFO
BEGIN DATA
Index	Array Row	Array Column	Spot Row	Spot Column	Name	ID	X	Y	Diameter	F Pixels	B Pixels	Footprint	Flags	Ch1 Median	Ch1 Mean	Ch1 SD	Ch1 B Median	Ch1 B Mean	Ch1 B SD	Ch1 % > B + 1 SD	Ch1 % > B + 2 SD	Ch1 F % Sat.	Ch1 Median - B	Ch1 Mean - B	Ch1 SignalNoiseRatio
1	1	1	1	1	CIF	CIF	2152	26772	184	238	230	19	3	387	685	601.57	198	202	29.59	79.0	69.7	0.0	189	487	13.08
2	1	1	1	2	CIF	CIF	2399	26772	184	236	230	20	3	438	720	589.15	197	197	16.00	91.9	86.4	0.0	241	523	27.38
3	1	1	1	3	S139WT	S139WT	2663	26791	174	209	230	3	3	206	219	49.46	196	197	12.94	42.6	24.9	0.0	10	23	15.92
4	1	1	1	4	S139WT	S139WT	2920	26790	150	149	230	8	1	203	207	24.80	198	198	12.10	34.9	20.8	0.0	5	9	16.78
5	1	1	1	5	G139	G139	3170	26790	150	149	230	8	1	201	201	13.43	197	196	11.92	25.5	7.4	0.0	4	4	16.86
6	1	1	1	6	G139	G139	3420	26790	150	149	230	8	1	200	201	14.64	198	198	11.47	22.1	8.7	0.0	2	3	17.44
7	1	1	1	7	G139t	G139t	3670	26790	150	149	230	8	1	204	204	14.37	197	198	13.29	28.9	10.7	0.0	7	7	15.35
8	1	1	1	8	G139t	G139t	3920	26790	150	149	230	8	1	204	206	16.39	197	198	12.97	38.3	14.1	0.0	7	9	15.73
9	1	1	1	9	G139c	G139c	4170	26790	150	149	230	8	1	201	201	14.10	197	198	15.14	22.1	2.7	0.0	4	4	13.27
10	1	1	1	10	G139c	G139c	4420	26790	150	149	230	8	1	202	202	13.25	197	197	11.32	29.5	7.4	0.0	5	5	17.84
11	1	1	1	11	I139	I139	4670	26790	150	149	230	8	1	200	200	11.97	197	198	13.23	18.1	2.7	0.0	3	3	15.12
12	1	1	1	12	I139	I139	4900	26790	150	149	230	11	1	197	199	12.11	198	199	12.39	19.5	3.4	0.0	0	1	15.90
13	1	1	1	13	N139	N139	5135	26785	164	188	251	27	3	210	212	19.57	198	198	11.14	50.0	27.7	0.0	12	14	18.86
14	1	1	1	14	N139	N139	5385	26785	164	188	251	27	3	211	212	19.19	197	197	11.61	54.3	33.5	0.0	14	15	18.17
15	1	1	1	15	T139	T139	5657	26785	156	168	251	5	3	211	215	21.13	196	196	11.33	55.4	36.3	0.0	15	19	18.62
16	1	1	1	16	T139	T139	5899	26795	146	144	251	15	3	211	213	18.80	197	197	11.69	54.2	35.4	0.0	14	16	18.04
17	1	1	1	17	RGD-WT1	RGD-WT1	6160	26800	164	185	230	13	3	223	243	50.65	198	198	11.98	61.6	51.4	0.0	25	45	18.62
18	1	1	1	18	RGD-WT1	RGD-WT1	6420	26795	164	188	251	11	3	225	248	55.65	198	197	11.56	60.6	52.7	0.0	27	50	19.46
19	1	1	1	19	RRD	RRD	6670	26790	150	149	230	8	1	197	200	17.66	198	198	12.29	18.1	4.7	0.0	0	2	16.03
20	1	1	1	20	RRD	RRD	6920	26790	150	149	230	8	1	199	200	14.43	201	204	31.21	2.0	0.0	0.0	-1	0	6.38
21	1	1	1	21	RRDt	RRDt	7170	26790	150	149	230	8	1	202	205	18.96	201	207	31.15	6.0	1.3	0.0	1	4	6.49
22	1	1	1	22	RRDt	RRDt	7420	26790	150	149	230	8	1	201	201	12.29	199	200	13.07	16.1	2.7	0.0	2	2	15.38
23	1	1	1	23	RRDc	RRDc	7670	26790	150	149	230	8	1	200	200	12.58	199	199	11.85	18.1	4.0	0.0	1	1	16.88
24	1	1	1	24	RRDc	RRDc	7906	26790	150	154	230	6	3	200	201	13.45	198	198	11.41	22.1	8.4	0.0	2	3	17.53
25	1	1	2	1	RED	RED	2161	27032	150	152	230	8	3	198	198	12.56	199	202	31.39	0.7	0.0	0.0	0	0	6.31
26	1	1	2	2	RED	RED	2400	27040	150	149	230	11	1	196	202	60.45	196	198	23.01	6.0	2.0	0.0	0	6	8.52
27	1	1	2	3	REDt	REDt	2670	27040	150	149	230	8	1	197	197	11.16	196	196	11.58	20.8	1.3	0.0	1	1	17.01
28	1	1	2	4	REDt	REDt	2920	27040	150	149	230	8	1	196	197	12.07	195	195	12.43	16.8	3.4	0.0	1	2	15.77
29	1	1	2	5	REDc	REDc	3170	27040	150	149	230	8	1	196	195	12.03	196	198	13.12	12.8	0.7	0.0	0	0	14.94
30	1	1	2	6	REDc	REDc	3420	27040	150	149	230	8	1	195	204	107.04	197	198	11.12	8.7	2.7	0.0	-1	7	17.53
31	1	1	2	7	REG	REG	3660	27040	150	149	230	1	1	199	200	11.29	196	197	11.64	24.8	4.0	0.0	3	4	17.10
32	1	1	2	8	REG	REG	3910	27040	150	149	230	1	1	197	198	11.65	196	196	11.46	20.8	3.4	0.0	1	2	17.20
33	1	1	2	9	REGat	REGat	4170	27040	150	149	230	8	1	197	197	10.99	195	211	182.69	0.0	0.0	0.0	2	2	1.08
34	1	1	2	10	REGat	REGat	4420	27040	150	149	230	8	1	197	197	12.21	196	197	12.00	17.4	3.4	0.0	1	1	16.41
35	1	1	2	11	REGac	REGac	4670	27040	150	149	230	8	1	199	202	38.52	195	195	10.93	24.8	8.7	0.0	4	7	18.21
36	1	1	2	12	REGac	REGac	4900	27040	150	149	230	11	1	197	198	11.67	195	196	11.12	24.2	4.7	0.0	2	3	17.72
37	1	1	2	13	REGgg	REGgg	5128	27030	164	187	230	35	3	203	205	15.74	197	197	11.43	39.6	18.2	0.0	6	8	17.77
38	1	1	2	14	REGgg	REGgg	5380	27025	164	188	251	35	3	208	208	15.77	197	197	12.26	45.7	19.7	0.0	11	11	16.97
39	1	1	2	15	REGtg	REGtg	5647	27030	150	154	230	16	3	200	201	10.85	195	197	12.15	26.6	3.2	0.0	5	6	16.47
40	1	1	2	16	REGtg	REGtg	5907	27031	150	154	230	9	3	198	198	11.53	198	198	11.94	12.3	1.9	0.0	0	0	16.59
41	1	1	2	17	REGcg	REGcg	6160	27050	150	149	230	9	1	197	197	11.67	198	197	11.43	15.4	2.0	0.0	0	0	17.24
42	1	1	2	18	REGcg	REGcg	6410	27040	150	149	230	1	1	197	198	12.52	198	198	11.58	17.4	4.7	0.0	0	0	17.02
43	1	1	2	19	D143N (RGN)	D143N (RGN)	6670	27040	150	149	230	8	1	201	208	25.38	203	214	81.84	2.7	0.0	0.0	-1	5	2.46
44	1	1	2	20	D143N (RGN)	D143N (RGN)	6920	27040	150	149	230	8	1	202	204	15.47	204	209	35.38	2.7	0.0	0.0	-1	0	5.71
45	1	1	2	21	D143N (RGN)t	D143N (RGN)t	7170	27040	150	149	230	8	1	203	207	33.84	201	203	14.86	16.8	5.4	0.0	2	6	13.66
46	1	1	2	22	D143N (RGN)t	D143N (RGN)t	7420	27040	150	149	230	8	1	203	209	44.76	200	206	94.71	2.0	2.0	0.0	3	9	2.14
47	1	1	2	23	D143N (RGN)c	D143N (RGN)c	7670	27040	150	149	230	8	1	200	201	13.24	198	222	257.21	0.0	0.0	0.0	2	3	0.78
48	1	1	2	24	D143N (RGN)c	D143N (RGN)c	7902	27040	150	150	230	9	3	199	200	11.67	198	200	15.21	8.7	2.0	0.0	1	2	13.09
49	1	1	3	1	D143V (RGV)	D143V (RGV)	2160	27290	150	149	230	3	1	200	201	15.00	195	199	21.43	12.8	2.7	0.0	5	6	9.33
50	1	1	3	2	D143V (RGV)	D143V (RGV)	2410	27290	150	149	230	3	1	203	204	13.40	197	212	137.99	0.0	0.0	0.0	6	7	1.47
51	1	1	3	3	RGE-1 (GAA)	RGE-1 (GAA)	2660	27280	150	149	230	12	1	196	200	28.04	197	198	16.90	12.8	2.7	0.0	0	3	11.60
52	1	1	3	4	RGE-1 (GAA)	RGE-1 (GAA)	2920	27290	150	149	230	8	1	198	198	12.29	196	196	11.92	20.1	3.4	0.0	2	2	16.62
53	1	1	3	5	RGEc	RGEc	3170	27290	150	149	230	8	1	195	213	134.82	194	195	12.40	20.8	6.7	0.0	1	19	15.72
54	1	1	3	6	RGEc	RGEc	3410	27290	150	149	230	3	1	196	197	11.76	196	196	11.78	20.8	3.4	0.0	0	1	16.63
55	1	1	3	7	L144WT	L144WT	3649	27286	156	167	230	14	3	217	224	31.28	197	198	12.51	58.1	42.5	0.0	20	27	17.34
56	1	1	3	8	L144WT	L144WT	3879	27285	156	166	251	34	3	222	231	39.78	197	197	12.28	63.3	50.0	0.0	25	34	18.08
57	1	1	3	9	L144g	L144g	4150	27290	150	149	230	11	1	199	200	13.49	195	195	12.35	30.9	5.4	0.0	4	5	16.11
58	1	1	3	10	L144g	L144g	4420	27290	150	149	230	8	1	198	199	14.43	197	198	13.53	17.4	3.4	0.0	1	2	14.63
59	1	1	3	11	L144a	L144a	4670	27290	150	149	230	8	1	195	199	32.98	194	196	11.16	21.5	5.4	0.0	1	5	17.47
60	1	1	3	12	L144a	L144a	4920	27290	150	149	230	8	1	199	200	12.79	197	198	12.65	19.5	2.0	0.0	2	3	15.74
61	1	1	3	13	V144	V144	5161	27276	184	238	230	14	3	483	945	866.59	196	197	11.75	93.7	89.1	0.0	287	749	41.12
62	1	1	3	14	V144	V144	5402	27275	184	238	251	18	3	568	1004	844.63	196	196	12.65	97.1	94.5	0.0	372	808	44.92
63	1	1	3	15	S144	S144	5652	27290	150	150	230	9	3	201	201	11.98	195	195	12.15	25.3	7.3	0.0	6	6	16.54
64	1	1	3	16	S144	S144	5910	27290	150	149	230	3	1	199	199	11.98	198	199	29.50	0.7	0.0	0.0	1	1	6.75
65	1	1	3	17	H146WT	H146WT	6145	27295	146	148	251	17	3	210	255	83.85	197	198	11.24	51.4	39.2	0.0	13	58	18.69
66	1	1	3	18	H146WT	H146WT	6395	27295	156	164	251	17	3	208	256	94.86	199	199	11.63	46.3	35.4	0.0	9	57	17.89
67	1	1	3	19	R146	R146	6660	27300	150	149	230	7	1	210	235	127.00	202	206	22.48	24.8	12.1	0.0	8	33	9.34
68	1	1	3	20	R146	R146	6920	27290	150	149	230	8	1	203	204	15.06	201	206	38.94	1.3	0.7	0.0	2	3	5.21
69	1	1	3	21	L146=H146t	L146=H146t	7170	27290	150	149	230	8	1	202	206	34.94	201	202	14.00	20.1	6.0	0.0	1	5	14.43
70	1	1	3	22	L146=H146t	L146=H146t	7420	27290	150	149	230	8	1	201	202	14.61	200	201	13.39	19.5	3.4	0.0	1	2	15.01
71	1	1	3	23	P146	P146	7680	27285	150	154	251	19	3	200	200	12.66	199	200	22.32	2.6	0.6	0.0	1	1	8.96
72	1	1	3	24	P146	P146	7907	27290	150	154	230	4	3	200	202	17.51	199	199	11.39	21.4	5.8	0.0	1	3	17.56
73	1	1	4	1	L147WT	L147WT	2158	27517	184	236	230	27	3	305	490	325.02	196	197	16.02	81.4	70.3	0.0	109	294	19.03
74	1	1	4	2	L147WT	L147WT	2405	27518	174	212	230	26	3	334	504	305.29	196	197	12.20	86.8	79.2	0.0	138	308	27.37
75	1	1	4	3	P147	P147	2654	27521	174	211	230	23	3	202	204	15.02	196	197	14.94	29.9	8.1	0.0	6	8	13.52
76	1	1	4	4	P147	P147	2924	27525	164	186	251	21	3	202	203	14.71	195	195	11.24	33.3	16.1	0.0	7	8	17.97
77	1	1	4	5	P147a	P147a	3170	27527	174	210	230	17	3	201	203	16.15	195	195	13.20	31.9	12.4	0.0	6	8	15.23
78	1	1	4	6	P147a	P147a	3410	27536	164	188	230	7	3	202	204	18.86	196	196	12.09	34.0	16.5	0.0	6	8	16.71
79	1	1	4	7	Oligo HIV Y115	Oligo HIV Y115	3650	27550	150	149	230	12	1	198	199	11.25	196	196	11.29	21.5	5.4	0.0	2	3	17.54
80	1	1	4	8	Oligo HIV Y115	Oligo HIV Y115	3900	27550	150	149	230	12	1	195	195	13.21	197	197	12.39	13.4	2.7	0.0	-1	-1	15.74
81	1	1	4	9	Oligo HIV M184a	Oligo HIV M184a	4170	27550	150	149	230	9	1	197	198	12.24	196	196	11.65	22.1	3.4	0.0	1	2	16.91
82	1	1	4	10	Oligo HIV M184a	Oligo HIV M184a	4420	27550	150	149	230	9	1	201	200	10.40	195	196	12.71	21.5	3.4	0.0	6	5	15.82
83	1	1	4	11	C - (H2O+S.S.)	C - (H2O+S.S.)	4670	27550	150	149	230	9	1	203	207	19.32	195	195	11.15	43.0	21.5	0.0	8	12	18.21
84	1	1	4	12	C - (H2O+S.S.)	C - (H2O+S.S.)	4920	27550	150	149	230	9	1	205	208	18.36	198	198	12.16	36.2	14.8	0.0	7	10	16.86
85	1	1	4	13	C - (H2O+S.S.)	C - (H2O+S.S.)	5180	27550	150	149	230	19	1	197	199	12.59	195	196	11.51	28.2	7.4	0.0	2	4	17.11
86	1	1	4	14	C - (H2O+S.S.)	C - (H2O+S.S.)	5420	27550	150	149	230	9	1	197	197	11.47	196	195	12.31	14.8	4.0	0.0	1	1	16.01
87	1	1	4	15	C - (H2O+S.S.)	C - (H2O+S.S.)	5670	27550	150	149	230	9	1	198	198	12.24	197	198	12.24	14.1	4.7	0.0	1	1	16.18
88	1	1	4	16	C - (H2O+S.S.)	C - (H2O+S.S.)	5920	27550	150	149	230	9	1	197	197	12.54	198	198	12.16	17.4	4.0	0.0	0	0	16.21
89	1	1	4	17	C - (H2O+S.S.)	C - (H2O+S.S.)	6150	27560	150	149	230	19	1	200	200	12.26	197	198	12.19	20.8	3.4	0.0	3	3	16.40
90	1	1	4	18	C - (H2O+S.S.)	C - (H2O+S.S.)	6410	27560	150	149	230	15	1	198	198	13.72	197	198	11.60	18.8	4.0	0.0	1	1	17.08
91	1	1	4	19	C - (H2O+S.S.)	C - (H2O+S.S.)	6670	27550	150	149	230	9	1	209	214	26.72	203	206	23.80	20.1	9.4	0.0	6	11	8.78
92	1	1	4	20	C - (H2O+S.S.)	C - (H2O+S.S.)	6920	27550	150	149	230	9	1	202	204	18.63	198	203	20.29	10.1	1.3	0.0	4	6	9.96
93	1	1	4	21	C - (H2O+S.S.)	C - (H2O+S.S.)	7170	27550	150	149	230	9	1	201	202	13.70	198	199	15.77	15.4	4.7	0.0	3	4	12.74
94	1	1	4	22	C - (H2O+S.S.)	C - (H2O+S.S.)	7430	27540	150	149	230	19	1	203	203	12.19	200	202	15.73	13.4	2.7	0.0	3	3	12.90
95	1	1	4	23	CIF	CIF	7657	27538	192	259	150	6	3	439	632	505.49	199	199	11.62	90.7	83.0	0.0	240	433	37.78
96	1	1	4	24	CIF	CIF	7897	27541	192	258	150	14	3	446	669	537.45	198	200	14.41	89.9	83.7	0.0	248	471	30.95
END DATA
