# Supplementary material for: Microarray-based identification of antigenic variants of foot-and-mouth disease virus: a bioinformatics quality assessment
Source: BMC Genomics. 2006 May 18;7:117. doi: 10.1186/1471-2164-7-117 (PMC1481559; doi:10.1186/1471-2164-7-117)
Supplement: Additional File 1 — They are obtained using the Agilent and Scan Array Express (Perkin Elmer Life Sciences) analysis software for reading and quantifying the hybridization images. [file 1471-2164-7-117-S1.zip › II-39-V144-2-9C.csv]

BEGIN HEADER
PerkinElmer Life Sciences.
ScanArrayCSVFileFormat	2.00
ScanArray Express	2.00
Number_of_Columns	26
END HEADER
BEGIN GENERAL INFO
DateTime	2005/01/27 17:36
GalFile	C:\Documents and Settings\cv-303\Escritorio\ARCHIVO GAL AFTOCHIP 2.1.gal
Scanner	Model: Serial No.:
User Name	cv-303
Computer Name
Protocol	Easy Quant
Quantitation Method	Adaptive Circle
Quality Confidence Calculation	Footprint
User comments
Image Origin	0	0
Temperature	0
Laser Powers	0
Laser On Time	0
PMT Voltages	0
END GENERAL INFO
BEGIN QUANTITATION PARAMETERS
Min Percentile	50
Max Percentile	200
END QUANTITATION PARAMETERS
BEGIN QUALITY MEASUREMENTS
Max Footprint	100
END QUALITY MEASUREMENTS
BEGIN ARRAY PATTERN INFO
Units	�m
Array Rows	1
Array Columns	1
Spot Rows	4
Spot Columns	24
Array Row Spacing	4500.000000
Array Column Spacing	4500.000000
Spot Row Spacing	252.000000
Spot Column Spacing	250.000000
Spot Diameter	150
Interstitial	0
Spots Per Array	96
Total Spots	96
END ARRAY PATTERN INFO
BEGIN IMAGE INFO
ImageID	Channel	Image	Fluorophore	Barcode	Units	X Units Per Pixel	Y Units Per Pixel	X Offset	Y Offset	Status
-1	CH1	C:\Documents and Settings\cv-303\Escritorio\Chip 39 V144 0,1 pmoles 55�C_SLOT08_S01.tif	Unknown	Unknown	�m	10.000000	10.000000	0.000000	0.000000	Control Image
END IMAGE INFO
BEGIN NORMALIZATION INFO
Normalization Method	LOWESS
END NORMALIZATION INFO
BEGIN DATA
Index	Array Row	Array Column	Spot Row	Spot Column	Name	ID	X	Y	Diameter	F Pixels	B Pixels	Footprint	Flags	Ch1 Median	Ch1 Mean	Ch1 SD	Ch1 B Median	Ch1 B Mean	Ch1 B SD	Ch1 % > B + 1 SD	Ch1 % > B + 2 SD	Ch1 F % Sat.	Ch1 Median - B	Ch1 Mean - B	Ch1 SignalNoiseRatio
1	1	1	1	1	CIF	CIF	11135	26885	156	164	251	7	3	262	467	330.96	197	199	14.73	92.1	79.3	0.0	65	270	17.78
2	1	1	1	2	CIF	CIF	11385	26885	156	164	251	7	3	269	494	347.95	195	196	12.35	92.7	82.9	0.0	74	299	21.78
3	1	1	1	3	S139WT	S139WT	11625	26885	146	148	251	16	3	202	208	22.43	196	196	11.90	35.8	21.6	0.0	6	12	16.98
4	1	1	1	4	S139WT	S139WT	11880	26890	146	145	230	10	3	204	206	21.02	194	194	11.37	44.1	23.4	0.0	10	12	17.94
5	1	1	1	5	G139	G139	12130	26890	150	149	230	10	1	197	198	12.50	193	196	13.37	23.5	5.4	0.0	4	5	14.73
6	1	1	1	6	G139	G139	12380	26890	150	149	230	10	1	198	198	13.48	198	197	12.05	14.8	4.0	0.0	0	0	16.44
7	1	1	1	7	G139t	G139t	12630	26890	150	149	230	10	1	198	199	12.63	196	196	11.75	22.8	8.1	0.0	2	3	16.85
8	1	1	1	8	G139t	G139t	12880	26890	150	149	230	10	1	196	197	12.16	197	197	13.12	15.4	2.7	0.0	0	0	14.94
9	1	1	1	9	G139c	G139c	13130	26890	150	149	230	10	1	195	196	11.39	188	194	11.21	34.9	10.7	0.0	7	8	17.40
10	1	1	1	10	G139c	G139c	13380	26890	150	149	230	10	1	194	194	12.08	194	196	12.92	12.8	1.3	0.0	0	0	15.01
11	1	1	1	11	I139	I139	13630	26890	150	149	230	10	1	193	192	12.04	196	197	12.23	6.7	1.3	0.0	-2	-3	15.78
12	1	1	1	12	I139	I139	13880	26890	150	149	230	10	1	192	193	10.86	194	194	12.07	10.7	2.0	0.0	-1	0	15.90
13	1	1	1	13	N139	N139	14130	26890	150	149	230	10	1	199	199	13.01	195	196	11.22	29.5	6.7	0.0	4	4	17.73
14	1	1	1	14	N139	N139	14380	26890	150	149	230	10	1	195	198	34.87	195	195	12.17	14.1	3.4	0.0	0	3	16.02
15	1	1	1	15	T139	T139	14630	26890	150	149	230	10	1	203	203	17.10	197	198	12.92	31.5	11.4	0.0	6	6	15.71
16	1	1	1	16	T139	T139	14880	26890	150	149	230	10	1	199	200	13.39	197	196	11.95	26.2	6.7	0.0	2	3	16.66
17	1	1	1	17	RGD-WT1	RGD-WT1	15130	26895	156	166	251	10	3	200	206	25.20	196	196	11.22	33.7	18.7	0.0	4	10	17.83
18	1	1	1	18	RGD-WT1	RGD-WT1	15380	26890	150	149	230	10	1	201	208	25.61	194	194	10.43	44.3	28.9	0.0	7	14	19.28
19	1	1	1	19	RRD	RRD	15630	26890	150	149	230	10	1	195	195	13.95	195	196	10.84	22.1	6.7	0.0	0	0	17.99
20	1	1	1	20	RRD	RRD	15880	26890	150	149	230	10	1	197	196	12.12	195	196	12.50	18.1	1.3	0.0	2	1	15.76
21	1	1	1	21	RRDt	RRDt	16130	26890	150	149	230	10	1	194	195	10.83	196	196	11.55	13.4	1.3	0.0	-1	0	16.80
22	1	1	1	22	RRDt	RRDt	16380	26890	150	149	230	10	1	194	195	12.56	194	195	11.96	24.8	4.0	0.0	0	1	16.22
23	1	1	1	23	RRDc	RRDc	16630	26890	150	149	230	10	1	197	198	12.52	196	196	12.24	19.5	4.7	0.0	1	2	16.10
24	1	1	1	24	RRDc	RRDc	16880	26890	150	149	230	10	1	197	197	12.29	194	196	11.94	26.2	2.7	0.0	3	3	16.50
25	1	1	2	1	RED	RED	11150	27140	150	149	230	10	1	195	196	12.37	196	196	11.90	16.8	3.4	0.0	0	0	16.39
26	1	1	2	2	RED	RED	11390	27140	150	149	230	2	1	197	197	12.09	197	197	12.33	16.1	3.4	0.0	0	0	15.97
27	1	1	2	3	REDt	REDt	11640	27140	150	149	230	2	1	197	197	11.84	197	198	13.40	9.4	2.0	0.0	0	0	14.70
28	1	1	2	4	REDt	REDt	11890	27140	150	149	230	2	1	196	197	11.91	196	196	11.72	14.8	2.0	0.0	0	1	16.73
29	1	1	2	5	REDc	REDc	12140	27140	150	149	230	2	1	197	197	13.83	194	194	14.04	11.4	2.7	0.0	3	3	14.04
30	1	1	2	6	REDc	REDc	12390	27140	150	149	230	2	1	196	197	11.83	193	195	13.99	22.1	2.7	0.0	3	4	14.01
31	1	1	2	7	REG	REG	12640	27140	150	149	230	2	1	195	195	13.02	195	196	12.72	12.8	5.4	0.0	0	0	15.33
32	1	1	2	8	REG	REG	12890	27140	150	149	230	2	1	192	193	10.95	194	195	12.13	13.4	2.0	0.0	-1	0	15.82
33	1	1	2	9	REGat	REGat	13140	27140	150	149	230	2	1	197	197	12.25	196	196	12.62	19.5	1.3	0.0	1	1	15.60
34	1	1	2	10	REGat	REGat	13390	27140	150	149	230	2	1	196	195	11.94	196	201	57.64	0.0	0.0	0.0	0	0	3.40
35	1	1	2	11	REGac	REGac	13640	27140	150	149	230	2	1	195	195	12.41	196	196	11.18	16.1	4.0	0.0	0	0	17.45
36	1	1	2	12	REGac	REGac	13890	27140	150	149	230	2	1	195	196	11.49	196	196	12.78	13.4	2.7	0.0	0	0	15.26
37	1	1	2	13	REGgg	REGgg	14140	27140	150	149	230	2	1	197	197	15.66	193	194	11.99	30.2	8.7	0.0	4	4	16.43
38	1	1	2	14	REGgg	REGgg	14400	27150	150	149	230	12	1	198	199	16.78	196	345	1166.08	0.0	0.0	0.0	2	3	0.17
39	1	1	2	15	REGtg	REGtg	14617	27246	156	165	230	104	4	196	197	12.10	201	1548	4954.54	0.0	0.0	0.0	-4	-3	0.04
40	1	1	2	16	REGtg	REGtg	14890	27140	150	149	230	2	1	195	196	10.57	194	194	11.67	18.1	3.4	0.0	1	2	16.71
41	1	1	2	17	REGcg	REGcg	15140	27140	150	149	230	2	1	196	200	42.66	195	195	12.47	19.5	4.7	0.0	1	5	15.71
42	1	1	2	18	REGcg	REGcg	15390	27140	150	149	230	2	1	196	196	11.32	196	196	12.52	15.4	0.0	0.0	0	0	15.66
43	1	1	2	19	D143N (RGN)	D143N (RGN)	15640	27140	150	149	230	2	1	194	194	10.51	194	194	11.65	10.7	0.7	0.0	0	0	16.65
44	1	1	2	20	D143N (RGN)	D143N (RGN)	15890	27140	150	149	230	2	1	196	195	11.71	195	195	10.93	16.8	4.7	0.0	1	0	17.94
45	1	1	2	21	D143N (RGN)t	D143N (RGN)t	16140	27140	150	149	230	2	1	194	194	10.36	194	195	11.29	14.8	1.3	0.0	0	0	17.18
46	1	1	2	22	D143N (RGN)t	D143N (RGN)t	16390	27140	150	149	230	2	1	196	195	10.89	195	197	12.60	12.8	0.7	0.0	1	0	15.55
47	1	1	2	23	D143N (RGN)c	D143N (RGN)c	16640	27140	150	149	230	2	1	194	195	11.74	192	192	11.50	20.8	4.0	0.0	2	3	16.88
48	1	1	2	24	D143N (RGN)c	D143N (RGN)c	16890	27140	150	149	230	2	1	197	196	11.91	192	195	13.21	22.1	3.4	0.0	5	4	14.92
49	1	1	3	1	D143V (RGV)	D143V (RGV)	11140	27390	150	149	230	4	1	195	195	11.58	200	199	12.79	8.1	0.7	0.0	-4	-4	15.24
50	1	1	3	2	D143V (RGV)	D143V (RGV)	11380	27390	150	149	230	11	1	197	200	21.88	199	199	12.88	18.1	3.4	0.0	-1	1	15.30
51	1	1	3	3	RGE-1 (GAA)	RGE-1 (GAA)	11640	27390	150	149	230	4	1	197	198	12.82	197	197	12.93	17.4	2.0	0.0	0	1	15.24
52	1	1	3	4	RGE-1 (GAA)	RGE-1 (GAA)	11890	27390	150	149	230	4	1	197	196	12.06	195	196	12.38	16.8	1.3	0.0	2	1	15.91
53	1	1	3	5	RGEc	RGEc	12140	27390	150	149	230	4	1	194	195	12.39	196	196	12.19	14.1	2.0	0.0	-1	0	15.91
54	1	1	3	6	RGEc	RGEc	12390	27390	150	149	230	4	1	195	196	11.76	196	198	13.50	11.4	0.7	0.0	0	0	14.45
55	1	1	3	7	L144WT	L144WT	12645	27395	146	148	251	4	3	199	202	16.26	197	196	13.16	23.6	13.5	0.0	2	5	15.12
56	1	1	3	8	L144WT	L144WT	12890	27390	150	149	230	4	1	199	205	32.06	196	197	11.63	30.2	13.4	0.0	3	9	17.11
57	1	1	3	9	L144g	L144g	13140	27390	150	149	230	4	1	194	195	10.21	196	197	11.47	8.7	2.7	0.0	-1	0	16.91
58	1	1	3	10	L144g	L144g	13390	27390	150	149	230	4	1	196	197	11.05	194	195	12.14	20.8	2.7	0.0	2	3	16.15
59	1	1	3	11	L144a	L144a	13640	27390	150	149	230	4	1	196	197	15.62	197	196	12.32	10.7	5.4	0.0	0	0	15.91
60	1	1	3	12	L144a	L144a	13890	27390	150	149	230	4	1	195	196	11.53	196	196	12.87	13.4	1.3	0.0	0	0	15.15
61	1	1	3	13	V144	V144	14150	27405	156	166	251	14	3	223	360	316.81	194	194	11.81	72.9	56.0	0.0	29	166	18.88
62	1	1	3	14	V144	V144	14405	27405	146	148	251	18	3	227	412	383.00	196	196	12.40	71.6	54.7	0.0	31	216	18.31
63	1	1	3	15	S144	S144	14645	27405	146	148	251	11	3	201	202	13.66	197	197	11.67	29.1	7.4	0.0	4	5	17.23
64	1	1	3	16	S144	S144	14890	27390	150	149	230	4	1	198	199	15.26	197	198	11.37	20.1	10.1	0.0	1	2	17.41
65	1	1	3	17	H146WT	H146WT	15140	27395	146	142	251	0	3	203	225	49.35	197	197	11.82	43.0	32.4	0.0	6	28	17.17
66	1	1	3	18	H146WT	H146WT	15390	27395	164	188	251	0	3	202	215	36.81	194	195	11.69	41.0	28.7	0.0	8	21	17.27
67	1	1	3	19	R146	R146	15640	27390	150	149	230	4	1	193	194	15.77	196	197	12.57	12.1	3.4	0.0	-2	-1	15.36
68	1	1	3	20	R146	R146	15890	27390	150	149	230	4	1	196	196	11.75	194	195	12.73	16.8	1.3	0.0	2	2	15.40
69	1	1	3	21	L146=H146t	L146=H146t	16140	27390	150	149	230	4	1	195	195	12.44	194	195	12.17	18.8	4.7	0.0	1	1	16.02
70	1	1	3	22	L146=H146t	L146=H146t	16390	27390	150	149	230	4	1	196	197	11.54	196	196	11.54	16.8	2.7	0.0	0	1	16.98
71	1	1	3	23	P146	P146	16640	27390	150	149	230	4	1	196	200	32.53	194	194	12.12	19.5	6.7	0.0	2	6	16.17
72	1	1	3	24	P146	P146	16880	27390	150	149	230	11	1	197	197	12.05	197	197	11.97	17.4	2.0	0.0	0	0	16.46
73	1	1	4	1	L147WT	L147WT	11145	27655	156	164	251	9	3	209	278	161.64	200	200	15.19	37.8	22.6	0.0	9	78	13.76
74	1	1	4	2	L147WT	L147WT	11385	27655	146	148	251	9	3	214	282	145.97	200	199	12.79	52.7	36.5	0.0	14	82	16.74
75	1	1	4	3	P147	P147	11640	27660	150	149	230	13	1	200	202	16.53	197	198	12.83	27.5	8.7	0.0	3	5	15.59
76	1	1	4	4	P147	P147	11900	27650	150	149	230	10	1	202	203	15.03	196	196	12.68	30.9	12.1	0.0	6	7	15.93
77	1	1	4	5	P147a	P147a	12150	27650	150	149	230	10	1	198	199	13.00	198	200	25.51	4.0	0.0	0.0	0	1	7.76
78	1	1	4	6	P147a	P147a	12400	27650	150	149	230	10	1	200	201	17.61	196	196	11.92	33.6	10.7	0.0	4	5	16.78
79	1	1	4	7	Oligo HIV Y115	Oligo HIV Y115	12650	27650	150	149	230	10	1	196	195	12.56	197	198	13.95	11.4	1.3	0.0	0	-1	14.05
80	1	1	4	8	Oligo HIV Y115	Oligo HIV Y115	12900	27650	150	149	230	10	1	195	196	12.00	197	197	13.90	10.7	1.3	0.0	-1	0	14.03
81	1	1	4	9	Oligo HIV M184a	Oligo HIV M184a	13150	27650	150	149	230	10	1	194	195	11.79	195	195	12.50	14.8	2.0	0.0	0	0	15.52
82	1	1	4	10	Oligo HIV M184a	Oligo HIV M184a	13400	27650	150	149	230	10	1	196	197	12.53	197	199	18.00	6.7	1.3	0.0	0	0	10.89
83	1	1	4	11	C - (H2O+S.S.)	C - (H2O+S.S.)	13650	27650	150	149	230	10	1	198	197	11.96	197	198	12.87	15.4	2.7	0.0	1	0	15.39
84	1	1	4	12	C - (H2O+S.S.)	C - (H2O+S.S.)	13900	27650	150	149	230	10	1	197	199	23.04	198	198	12.31	18.1	3.4	0.0	0	1	16.01
85	1	1	4	13	C - (H2O+S.S.)	C - (H2O+S.S.)	14160	27660	150	149	230	23	1	197	197	11.97	196	197	13.04	13.4	3.4	0.0	1	1	15.10
86	1	1	4	14	C - (H2O+S.S.)	C - (H2O+S.S.)	14410	27660	150	149	230	23	1	197	197	12.01	195	196	11.68	20.8	4.7	0.0	2	2	16.86
87	1	1	4	15	C - (H2O+S.S.)	C - (H2O+S.S.)	14650	27650	150	149	230	10	1	195	196	11.63	194	195	11.70	19.5	4.0	0.0	1	2	16.67
88	1	1	4	16	C - (H2O+S.S.)	C - (H2O+S.S.)	14900	27650	150	149	230	10	1	196	197	12.64	195	196	11.85	20.1	6.0	0.0	1	2	16.53
89	1	1	4	17	C - (H2O+S.S.)	C - (H2O+S.S.)	15150	27650	150	149	230	10	1	194	195	11.62	195	196	12.38	18.1	1.3	0.0	0	0	15.67
90	1	1	4	18	C - (H2O+S.S.)	C - (H2O+S.S.)	15400	27650	150	149	230	10	1	195	195	11.99	195	198	20.69	5.4	0.0	0.0	0	0	9.42
91	1	1	4	19	C - (H2O+S.S.)	C - (H2O+S.S.)	15650	27650	150	149	230	10	1	196	197	11.59	197	197	12.13	14.1	2.7	0.0	0	0	16.16
92	1	1	4	20	C - (H2O+S.S.)	C - (H2O+S.S.)	15900	27650	150	149	230	10	1	199	198	11.96	199	198	12.85	13.4	0.7	0.0	0	0	15.49
93	1	1	4	21	C - (H2O+S.S.)	C - (H2O+S.S.)	16150	27650	150	149	230	10	1	194	195	12.06	196	197	12.66	10.1	2.0	0.0	-1	0	15.33
94	1	1	4	22	C - (H2O+S.S.)	C - (H2O+S.S.)	16400	27650	150	149	230	10	1	197	212	126.60	195	196	12.57	23.5	7.4	0.0	2	17	15.68
95	1	1	4	23	CIF	CIF	16645	27643	156	168	230	6	3	230	369	271.29	194	196	12.73	76.8	64.9	0.0	36	175	18.07
96	1	1	4	24	CIF	CIF	16885	27647	156	168	230	5	3	232	360	261.06	195	196	12.51	76.2	58.9	0.0	37	165	18.55
END DATA
