# Supplementary material for: Microarray-based identification of antigenic variants of foot-and-mouth disease virus: a bioinformatics quality assessment
Source: BMC Genomics. 2006 May 18;7:117. doi: 10.1186/1471-2164-7-117 (PMC1481559; doi:10.1186/1471-2164-7-117)
Supplement: Additional File 1 — They are obtained using the Agilent and Scan Array Express (Perkin Elmer Life Sciences) analysis software for reading and quantifying the hybridization images. [file 1471-2164-7-117-S1.zip › II-41-H146P-1-9C.csv]

BEGIN HEADER
PerkinElmer Life Sciences.
ScanArrayCSVFileFormat	2.00
ScanArray Express	2.00
Number_of_Columns	26
END HEADER
BEGIN GENERAL INFO
DateTime	2005/02/03 12:08
GalFile	D:\303\AFTOCHIP\AFTOCHIP 2.1\Generalidades Aftochip 2.1\ARCHIVO GAL AFTOCHIP 2.1.gal
Scanner	Model: Serial No.:
User Name	303
Computer Name
Protocol	Easy Quant
Quantitation Method	Adaptive Circle
Quality Confidence Calculation	SignalToNoise
User comments
Image Origin	0	0
Temperature	0
Laser Powers	0
Laser On Time	0
PMT Voltages	0
END GENERAL INFO
BEGIN QUANTITATION PARAMETERS
Min Percentile	50
Max Percentile	200
END QUANTITATION PARAMETERS
BEGIN QUALITY MEASUREMENTS
Min Signal To Noise	3
END QUALITY MEASUREMENTS
BEGIN ARRAY PATTERN INFO
Units	�m
Array Rows	1
Array Columns	1
Spot Rows	4
Spot Columns	24
Array Row Spacing	4500.000000
Array Column Spacing	4500.000000
Spot Row Spacing	256.000000
Spot Column Spacing	250.000000
Spot Diameter	150
Interstitial	0
Spots Per Array	96
Total Spots	96
END ARRAY PATTERN INFO
BEGIN IMAGE INFO
ImageID	Channel	Image	Fluorophore	Barcode	Units	X Units Per Pixel	Y Units Per Pixel	X Offset	Y Offset	Status
-1	CH1	D:\303\AFTOCHIP\AFTOCHIP 2.1\Celia\9� Celia 2� impresi�n\Chip 41 H146P 0,5 pmoles 55�C_SLOT10_S01.tif	Unknown	Unknown	�m	10.000000	10.000000	0.000000	0.000000	Control Image
END IMAGE INFO
BEGIN NORMALIZATION INFO
Normalization Method	LOWESS
END NORMALIZATION INFO
BEGIN DATA
Index	Array Row	Array Column	Spot Row	Spot Column	Name	ID	X	Y	Diameter	F Pixels	B Pixels	Footprint	Flags	Ch1 Median	Ch1 Mean	Ch1 SD	Ch1 B Median	Ch1 B Mean	Ch1 B SD	Ch1 % > B + 1 SD	Ch1 % > B + 2 SD	Ch1 F % Sat.	Ch1 Median - B	Ch1 Mean - B	Ch1 SignalNoiseRatio
1	1	1	1	1	CIF	CIF	2390	27035	176	216	251	22	3	279	399	218.94	199	200	13.85	89.4	77.3	0.0	80	200	20.15
2	1	1	1	2	CIF	CIF	2640	27037	168	194	251	24	3	288	444	251.40	199	199	12.20	90.2	79.4	0.0	89	245	23.62
3	1	1	1	3	S139WT	S139WT	2896	27037	148	152	251	23	3	215	216	20.74	198	198	12.19	57.2	32.2	0.0	17	18	17.64
4	1	1	1	4	S139WT	S139WT	3156	27028	150	157	230	11	3	209	212	18.47	200	201	13.25	38.2	16.6	0.0	9	12	15.77
5	1	1	1	5	G139	G139	3399	27028	150	152	230	13	3	204	204	12.44	200	200	12.51	21.7	4.6	0.0	4	4	16.30
6	1	1	1	6	G139	G139	3649	27017	150	154	251	8	3	201	201	11.83	199	198	12.18	21.4	2.6	0.0	2	2	16.50
7	1	1	1	7	G139t	G139t	3920	27010	150	149	230	16	1	203	203	12.00	199	199	12.65	18.1	3.4	0.0	4	4	16.05
8	1	1	1	8	G139t	G139t	4170	27010	150	149	230	16	1	201	201	14.69	198	198	12.32	19.5	7.4	0.0	3	3	16.32
9	1	1	1	9	G139c	G139c	4420	27010	150	149	230	16	1	198	199	12.33	199	199	11.89	19.5	4.0	0.0	0	0	16.66
10	1	1	1	10	G139c	G139c	4670	27010	150	149	230	16	1	202	202	10.89	197	198	11.07	29.5	4.7	0.0	5	5	18.25
11	1	1	1	11	I139	I139	4920	27010	150	149	230	16	1	201	200	11.83	200	200	11.66	18.8	1.3	0.0	1	0	17.24
12	1	1	1	12	I139	I139	5170	27010	150	149	230	16	1	200	201	14.84	198	199	12.14	20.1	5.4	0.0	2	3	16.47
13	1	1	1	13	N139	N139	5420	27020	150	149	230	14	1	202	202	12.38	200	202	19.39	6.7	0.7	0.0	2	2	10.42
14	1	1	1	14	N139	N139	5670	27020	150	149	230	14	1	203	205	13.62	199	200	12.41	32.9	10.7	0.0	4	6	16.36
15	1	1	1	15	T139	T139	5920	27010	150	149	230	16	1	201	202	18.29	197	201	12.88	22.1	4.7	0.0	4	5	15.61
16	1	1	1	16	T139	T139	6180	27030	150	149	230	26	1	204	204	12.44	200	203	16.58	15.4	2.0	0.0	4	4	12.30
17	1	1	1	17	RGD-WT1	RGD-WT1	6412	27045	156	168	251	28	3	254	285	80.40	199	200	13.56	73.8	59.5	0.0	55	86	18.73
18	1	1	1	18	RGD-WT1	RGD-WT1	6656	27042	156	167	251	24	3	262	290	82.04	199	199	11.84	80.2	66.5	0.0	63	91	22.12
19	1	1	1	19	RRD	RRD	6920	27040	150	149	230	25	1	200	201	12.49	201	201	12.15	16.1	3.4	0.0	0	0	16.46
20	1	1	1	20	RRD	RRD	7162	27031	150	152	230	14	3	199	198	11.19	199	199	12.01	9.2	1.3	0.0	0	0	16.58
21	1	1	1	21	RRDt	RRDt	7406	27010	150	154	230	7	3	200	200	12.17	200	200	12.10	16.9	2.6	0.0	0	0	16.53
22	1	1	1	22	RRDt	RRDt	7670	27010	150	149	230	16	1	203	202	12.25	200	200	12.30	18.8	2.0	0.0	3	2	16.50
23	1	1	1	23	RRDc	RRDc	7920	27010	150	149	230	16	1	202	202	12.95	200	201	11.65	21.5	7.4	0.0	2	2	17.34
24	1	1	1	24	RRDc	RRDc	8170	27010	150	149	230	16	1	202	201	11.66	201	200	11.46	17.4	1.3	0.0	1	0	17.62
25	1	1	2	1	RED	RED	2396	27268	150	157	230	12	3	199	200	20.83	200	201	12.03	10.8	2.5	0.0	0	0	16.54
26	1	1	2	2	RED	RED	2644	27276	150	154	251	12	3	198	198	11.56	198	198	11.92	13.0	2.6	0.0	0	0	16.61
27	1	1	2	3	REDt	REDt	2910	27270	150	149	230	6	1	198	199	10.29	198	201	35.68	0.0	0.0	0.0	0	1	5.55
28	1	1	2	4	REDt	REDt	3160	27270	150	149	230	6	1	200	201	11.98	199	199	13.26	16.8	2.7	0.0	1	2	15.08
29	1	1	2	5	REDc	REDc	3410	27270	150	149	230	6	1	201	201	11.84	199	199	10.76	23.5	5.4	0.0	2	2	18.69
30	1	1	2	6	REDc	REDc	3660	27270	150	149	230	6	1	198	199	14.47	200	202	21.16	4.7	0.7	0.0	-1	0	9.36
31	1	1	2	7	REG	REG	3910	27270	150	149	230	6	1	200	201	12.46	197	198	12.35	24.8	2.7	0.0	3	4	16.20
32	1	1	2	8	REG	REG	4140	27280	150	149	230	16	1	202	201	12.11	199	199	12.53	16.1	2.7	0.0	3	2	16.13
33	1	1	2	9	REGat	REGat	4410	27270	150	149	230	6	1	198	199	13.15	198	199	14.48	16.8	2.0	0.0	0	1	13.67
34	1	1	2	10	REGat	REGat	4660	27270	150	149	230	6	1	201	201	11.43	201	201	12.24	17.4	1.3	0.0	0	0	16.42
35	1	1	2	11	REGac	REGac	4910	27270	150	149	230	6	1	201	201	12.69	199	199	11.97	21.5	3.4	0.0	2	2	16.79
36	1	1	2	12	REGac	REGac	5160	27280	150	149	230	6	1	201	201	13.06	200	201	12.76	20.1	2.0	0.0	1	1	15.75
37	1	1	2	13	REGgg	REGgg	5410	27290	148	145	230	16	3	217	218	18.41	201	200	11.71	62.8	32.4	0.0	16	17	18.53
38	1	1	2	14	REGgg	REGgg	5665	27285	142	140	315	13	3	217	218	17.34	200	201	12.30	57.9	35.0	0.0	17	18	17.64
39	1	1	2	15	REGtg	REGtg	5910	27280	150	149	230	6	1	199	199	12.45	201	203	17.14	6.0	0.7	0.0	-1	-1	11.61
40	1	1	2	16	REGtg	REGtg	6160	27270	150	149	230	6	1	200	201	12.05	200	200	12.71	16.1	2.7	0.0	0	1	15.74
41	1	1	2	17	REGcg	REGcg	6420	27290	150	149	230	20	1	200	201	13.10	200	200	11.99	22.8	5.4	0.0	0	1	16.69
42	1	1	2	18	REGcg	REGcg	6660	27290	150	149	230	15	1	202	203	10.34	199	200	12.81	21.5	2.7	0.0	3	4	15.77
43	1	1	2	19	D143N (RGN)	D143N (RGN)	6910	27270	150	149	230	6	1	202	202	11.66	201	201	12.25	16.8	2.7	0.0	1	1	16.49
44	1	1	2	20	D143N (RGN)	D143N (RGN)	7160	27270	150	149	230	6	1	200	201	12.73	197	199	12.48	26.8	6.0	0.0	3	4	16.03
45	1	1	2	21	D143N (RGN)t	D143N (RGN)t	7410	27270	150	149	230	6	1	202	202	11.44	198	200	11.10	24.2	6.0	0.0	4	4	18.20
46	1	1	2	22	D143N (RGN)t	D143N (RGN)t	7660	27270	150	149	230	6	1	204	204	10.80	200	201	12.41	19.5	3.4	0.0	4	4	16.44
47	1	1	2	23	D143N (RGN)c	D143N (RGN)c	7910	27280	150	149	230	6	1	202	201	12.28	202	202	12.01	11.4	2.0	0.0	0	0	16.83
48	1	1	2	24	D143N (RGN)c	D143N (RGN)c	8160	27270	150	149	230	6	1	199	200	13.35	200	203	29.30	2.0	0.0	0.0	0	0	6.79
49	1	1	3	1	D143V (RGV)	D143V (RGV)	2408	27512	150	154	251	16	3	209	210	17.68	198	199	14.54	45.5	18.8	0.0	11	12	14.37
50	1	1	3	2	D143V (RGV)	D143V (RGV)	2644	27520	148	152	230	16	3	209	209	16.38	198	197	11.42	47.4	23.7	0.0	11	11	18.30
51	1	1	3	3	RGE-1 (GAA)	RGE-1 (GAA)	2890	27530	150	149	230	15	1	198	199	13.03	199	199	13.83	18.1	1.3	0.0	0	0	14.32
52	1	1	3	4	RGE-1 (GAA)	RGE-1 (GAA)	3160	27520	150	149	230	11	1	199	200	11.74	193	197	11.95	32.9	8.7	0.0	6	7	16.66
53	1	1	3	5	RGEc	RGEc	3410	27520	150	149	230	11	1	199	200	12.85	198	198	13.34	19.5	2.7	0.0	1	2	14.92
54	1	1	3	6	RGEc	RGEc	3660	27520	150	149	230	11	1	200	201	11.86	198	199	12.91	18.8	4.7	0.0	2	3	15.49
55	1	1	3	7	L144WT	L144WT	3915	27535	156	164	251	9	3	236	246	46.43	198	199	14.04	66.5	55.5	0.0	38	48	16.81
56	1	1	3	8	L144WT	L144WT	4110	27535	148	150	251	47	3	250	249	38.20	199	199	13.47	76.0	66.0	0.0	51	50	18.55
57	1	1	3	9	L144g	L144g	4390	27530	150	149	230	15	1	200	201	13.36	199	199	12.29	19.5	3.4	0.0	1	2	16.27
58	1	1	3	10	L144g	L144g	4660	27520	150	149	230	11	1	200	201	12.45	200	199	11.68	13.4	2.0	0.0	0	1	17.12
59	1	1	3	11	L144a	L144a	4910	27520	150	149	230	11	1	201	201	14.75	200	200	12.48	16.8	4.7	0.0	1	1	16.10
60	1	1	3	12	L144a	L144a	5160	27530	150	149	230	4	1	202	202	12.26	200	200	11.81	18.8	4.0	0.0	2	2	17.10
61	1	1	3	13	V144	V144	5409	27536	148	149	251	6	3	208	211	16.72	199	199	11.75	44.3	22.1	0.0	9	12	17.71
62	1	1	3	14	V144	V144	5659	27535	142	138	315	5	3	211	210	14.32	198	199	12.77	50.7	16.7	0.0	13	12	16.53
63	1	1	3	15	S144	S144	5910	27520	150	149	230	11	1	203	203	13.05	201	201	11.90	23.5	4.7	0.0	2	2	17.06
64	1	1	3	16	S144	S144	6160	27520	150	149	230	11	1	202	203	12.44	199	200	13.89	25.5	2.0	0.0	3	4	14.55
65	1	1	3	17	H146WT	H146WT	6410	27520	150	149	230	11	1	204	204	12.68	201	202	12.16	22.8	4.0	0.0	3	3	16.78
66	1	1	3	18	H146WT	H146WT	6660	27520	150	149	230	11	1	204	204	11.73	201	201	11.33	22.1	6.0	0.0	3	3	18.01
67	1	1	3	19	R146	R146	6910	27520	150	149	230	11	1	203	203	12.72	202	202	13.86	15.4	3.4	0.0	1	1	14.65
68	1	1	3	20	R146	R146	7160	27520	150	149	230	11	1	204	204	12.98	202	203	13.08	20.1	3.4	0.0	2	2	15.60
69	1	1	3	21	L146=H146t	L146=H146t	7410	27520	150	149	230	11	1	202	203	13.28	201	202	12.71	22.1	2.7	0.0	1	2	15.89
70	1	1	3	22	L146=H146t	L146=H146t	7660	27530	150	149	230	4	1	204	204	13.28	200	202	12.87	24.8	4.0	0.0	4	4	15.85
71	1	1	3	23	P146	P146	7910	27531	128	108	294	4	3	213	221	28.05	201	202	13.34	45.4	33.3	0.0	12	20	15.97
72	1	1	3	24	P146	P146	8160	27535	114	82	315	7	3	216	226	32.62	201	202	13.15	51.2	40.2	0.0	15	25	16.42
73	1	1	4	1	L147WT	L147WT	2398	27771	156	170	230	16	3	213	216	21.37	199	200	12.16	52.9	31.2	0.0	14	17	17.52
74	1	1	4	2	L147WT	L147WT	2645	27776	148	150	251	15	3	218	218	19.16	199	199	12.24	62.7	38.7	0.0	19	19	17.81
75	1	1	4	3	P147	P147	2897	27783	150	154	251	10	3	201	200	11.60	198	198	11.94	20.8	5.8	0.0	3	2	16.84
76	1	1	4	4	P147	P147	3158	27780	150	150	230	4	3	202	202	12.12	197	198	12.73	27.3	6.0	0.0	5	5	15.86
77	1	1	4	5	P147a	P147a	3400	27780	150	149	230	8	1	196	198	11.77	199	201	22.04	3.4	0.0	0.0	-2	0	8.89
78	1	1	4	6	P147a	P147a	3650	27780	150	149	230	8	1	197	199	12.90	200	199	11.54	16.8	3.4	0.0	-2	0	17.08
79	1	1	4	7	Oligo HIV Y115	Oligo HIV Y115	3900	27790	150	149	230	6	1	199	199	13.32	199	201	12.87	16.1	3.4	0.0	0	0	15.46
80	1	1	4	8	Oligo HIV Y115	Oligo HIV Y115	4130	27790	150	149	230	25	1	197	199	13.16	200	200	12.34	14.8	3.4	0.0	-2	0	15.96
81	1	1	4	9	Oligo HIV M184a	Oligo HIV M184a	4400	27780	150	149	230	8	1	202	201	13.06	199	200	15.37	15.4	1.3	0.0	3	2	13.15
82	1	1	4	10	Oligo HIV M184a	Oligo HIV M184a	4698	27692	148	148	251	100	4	199	199	11.96	198	206	105.50	0.0	0.0	0.0	1	1	1.89
83	1	1	4	11	C - (H2O+S.S.)	C - (H2O+S.S.)	4900	27780	150	149	230	8	1	202	202	12.87	201	201	12.35	19.5	3.4	0.0	1	1	16.35
84	1	1	4	12	C - (H2O+S.S.)	C - (H2O+S.S.)	5150	27780	150	149	230	8	1	206	207	11.89	201	201	11.94	33.6	6.7	0.0	5	6	17.25
85	1	1	4	13	C - (H2O+S.S.)	C - (H2O+S.S.)	5400	27790	150	149	230	6	1	201	200	12.14	201	202	12.64	14.1	0.7	0.0	0	0	15.90
86	1	1	4	14	C - (H2O+S.S.)	C - (H2O+S.S.)	5650	27780	150	149	230	8	1	202	206	31.08	199	199	11.86	27.5	8.7	0.0	3	7	17.03
87	1	1	4	15	C - (H2O+S.S.)	C - (H2O+S.S.)	5900	27780	150	149	230	8	1	199	199	11.66	200	200	12.64	12.1	0.0	0.0	0	0	15.74
88	1	1	4	16	C - (H2O+S.S.)	C - (H2O+S.S.)	6150	27780	150	149	230	8	1	199	200	12.23	201	200	12.56	14.8	0.7	0.0	-1	0	15.85
89	1	1	4	17	C - (H2O+S.S.)	C - (H2O+S.S.)	6400	27780	150	149	230	8	1	202	203	13.62	201	201	12.55	18.1	3.4	0.0	1	2	16.10
90	1	1	4	18	C - (H2O+S.S.)	C - (H2O+S.S.)	6650	27780	150	149	230	8	1	201	202	12.76	201	201	14.96	14.8	0.7	0.0	0	1	13.44
91	1	1	4	19	C - (H2O+S.S.)	C - (H2O+S.S.)	6900	27780	150	149	230	8	1	201	201	13.56	204	203	12.90	9.4	3.4	0.0	-2	-2	15.58
92	1	1	4	20	C - (H2O+S.S.)	C - (H2O+S.S.)	7150	27780	150	149	230	8	1	207	207	13.35	204	203	12.13	21.5	5.4	0.0	3	3	17.07
93	1	1	4	21	C - (H2O+S.S.)	C - (H2O+S.S.)	7400	27780	150	149	230	8	1	199	202	13.27	204	204	12.82	18.1	2.0	0.0	-4	-1	15.52
94	1	1	4	22	C - (H2O+S.S.)	C - (H2O+S.S.)	7650	27790	150	149	230	6	1	204	204	12.05	204	205	16.00	11.4	0.0	0.0	0	0	12.75
95	1	1	4	23	CIF	CIF	7900	27794	176	218	251	11	3	336	466	277.17	202	202	12.06	89.4	82.6	0.0	134	264	27.86
96	1	1	4	24	CIF	CIF	8146	27794	176	212	251	13	3	335	468	274.45	201	202	12.06	92.9	83.0	0.0	134	267	27.77
END DATA
