# Supplementary material for: Microarray-based identification of antigenic variants of foot-and-mouth disease virus: a bioinformatics quality assessment
Source: BMC Genomics. 2006 May 18;7:117. doi: 10.1186/1471-2164-7-117 (PMC1481559; doi:10.1186/1471-2164-7-117)
Supplement: Additional File 1 — They are obtained using the Agilent and Scan Array Express (Perkin Elmer Life Sciences) analysis software for reading and quantifying the hybridization images. [file 1471-2164-7-117-S1.zip › II-41-H146P-2-9C.csv]

BEGIN HEADER
PerkinElmer Life Sciences.
ScanArrayCSVFileFormat	2.00
ScanArray Express	2.00
Number_of_Columns	26
END HEADER
BEGIN GENERAL INFO
DateTime	2005/02/03 12:14
GalFile	D:\303\AFTOCHIP\AFTOCHIP 2.1\Generalidades Aftochip 2.1\ARCHIVO GAL AFTOCHIP 2.1.gal
Scanner	Model: Serial No.:
User Name	303
Computer Name
Protocol	Easy Quant
Quantitation Method	Adaptive Circle
Quality Confidence Calculation	SignalToNoise
User comments
Image Origin	0	0
Temperature	0
Laser Powers	0
Laser On Time	0
PMT Voltages	0
END GENERAL INFO
BEGIN QUANTITATION PARAMETERS
Min Percentile	50
Max Percentile	200
END QUANTITATION PARAMETERS
BEGIN QUALITY MEASUREMENTS
Min Signal To Noise	3
END QUALITY MEASUREMENTS
BEGIN ARRAY PATTERN INFO
Units	�m
Array Rows	1
Array Columns	1
Spot Rows	4
Spot Columns	24
Array Row Spacing	4500.000000
Array Column Spacing	4500.000000
Spot Row Spacing	256.000000
Spot Column Spacing	250.000000
Spot Diameter	150
Interstitial	0
Spots Per Array	96
Total Spots	96
END ARRAY PATTERN INFO
BEGIN IMAGE INFO
ImageID	Channel	Image	Fluorophore	Barcode	Units	X Units Per Pixel	Y Units Per Pixel	X Offset	Y Offset	Status
-1	CH1	D:\303\AFTOCHIP\AFTOCHIP 2.1\Celia\9� Celia 2� impresi�n\Chip 41 H146P 0,5 pmoles 55�C_SLOT10_S01.tif	Unknown	Unknown	�m	10.000000	10.000000	0.000000	0.000000	Control Image
END IMAGE INFO
BEGIN NORMALIZATION INFO
Normalization Method	LOWESS
END NORMALIZATION INFO
BEGIN DATA
Index	Array Row	Array Column	Spot Row	Spot Column	Name	ID	X	Y	Diameter	F Pixels	B Pixels	Footprint	Flags	Ch1 Median	Ch1 Mean	Ch1 SD	Ch1 B Median	Ch1 B Mean	Ch1 B SD	Ch1 % > B + 1 SD	Ch1 % > B + 2 SD	Ch1 F % Sat.	Ch1 Median - B	Ch1 Mean - B	Ch1 SignalNoiseRatio
1	1	1	1	1	CIF	CIF	11378	27152	148	148	251	19	3	257	419	283.06	200	202	12.06	91.2	81.1	0.0	57	219	21.32
2	1	1	1	2	CIF	CIF	11635	27159	148	152	230	10	3	225	342	256.01	204	205	18.85	53.9	34.9	0.0	21	138	11.93
3	1	1	1	3	S139WT	S139WT	11890	27158	134	120	294	9	3	215	218	20.50	204	204	12.17	47.5	25.8	0.0	11	14	17.67
4	1	1	1	4	S139WT	S139WT	12142	27159	134	121	294	9	3	214	217	24.96	202	202	11.69	50.4	28.1	0.0	12	15	18.30
5	1	1	1	5	G139	G139	12390	27150	150	149	230	17	1	207	208	13.01	201	201	12.28	34.9	8.1	0.0	6	7	16.85
6	1	1	1	6	G139	G139	12640	27150	150	149	230	17	1	205	208	18.07	203	205	14.88	22.8	5.4	0.0	2	5	13.77
7	1	1	1	7	G139t	G139t	12880	27170	150	149	230	10	1	203	204	13.97	204	203	12.65	16.1	3.4	0.0	0	0	16.05
8	1	1	1	8	G139t	G139t	13130	27170	150	149	230	10	1	204	204	13.35	202	202	14.09	18.1	2.0	0.0	2	2	14.48
9	1	1	1	9	G139c	G139c	13380	27170	150	149	230	10	1	203	204	13.42	201	201	11.74	25.5	7.4	0.0	2	3	17.30
10	1	1	1	10	G139c	G139c	13630	27170	150	149	230	10	1	202	204	20.25	201	202	12.19	16.1	4.7	0.0	1	3	16.57
11	1	1	1	11	I139	I139	13880	27170	150	149	230	10	1	204	204	11.04	203	202	11.73	16.8	2.7	0.0	1	1	17.39
12	1	1	1	12	I139	I139	14130	27170	150	149	230	10	1	202	204	11.69	202	202	12.06	20.1	4.0	0.0	0	2	16.75
13	1	1	1	13	N139	N139	14380	27170	150	149	230	10	1	203	203	13.97	202	242	371.20	0.0	0.0	0.0	1	1	0.55
14	1	1	1	14	N139	N139	14556	27276	150	154	251	135	4	202	201	11.82	205	506	1030.70	0.0	0.0	0.0	-2	-3	0.20
15	1	1	1	15	T139	T139	14880	27170	150	149	230	10	1	203	203	12.31	202	261	400.69	0.0	0.0	0.0	1	1	0.51
16	1	1	1	16	T139	T139	15130	27170	150	149	230	10	1	202	203	13.52	201	203	12.36	20.8	6.7	0.0	1	2	16.35
17	1	1	1	17	RGD-WT1	RGD-WT1	15380	27158	140	131	294	14	3	216	240	63.54	200	201	12.61	58.0	31.3	0.0	16	40	17.13
18	1	1	1	18	RGD-WT1	RGD-WT1	15625	27165	148	148	251	15	3	216	238	59.58	204	203	12.68	47.3	29.1	0.0	12	34	17.04
19	1	1	1	19	RRD	RRD	15880	27170	150	149	230	10	1	204	205	16.85	201	201	11.69	26.8	6.0	0.0	3	4	17.45
20	1	1	1	20	RRD	RRD	16130	27170	150	149	230	10	1	203	204	18.48	203	203	12.20	14.8	1.3	0.0	0	1	16.64
21	1	1	1	21	RRDt	RRDt	16380	27170	150	149	230	10	1	203	203	13.90	204	203	11.66	22.1	5.4	0.0	0	0	17.41
22	1	1	1	22	RRDt	RRDt	16630	27170	150	149	230	10	1	204	206	12.18	204	205	13.21	16.8	3.4	0.0	0	2	15.45
23	1	1	1	23	RRDc	RRDc	16880	27170	150	149	230	10	1	206	206	13.04	202	202	12.62	24.8	6.0	0.0	4	4	16.33
24	1	1	1	24	RRDc	RRDc	17130	27170	150	149	230	10	1	205	206	13.01	202	203	14.78	16.1	2.0	0.0	3	4	13.87
25	1	1	2	1	RED	RED	11400	27400	150	149	230	25	1	201	201	12.52	203	204	11.86	12.1	2.7	0.0	-1	-1	16.94
26	1	1	2	2	RED	RED	11640	27420	150	149	230	3	1	204	228	192.81	204	204	12.86	22.8	5.4	0.0	0	24	15.86
27	1	1	2	3	REDt	REDt	11890	27420	150	149	230	3	1	203	203	12.70	205	209	63.06	0.0	0.0	0.0	-1	-1	3.22
28	1	1	2	4	REDt	REDt	12150	27420	150	149	230	10	1	204	203	12.68	204	203	12.25	10.7	2.7	0.0	0	0	16.66
29	1	1	2	5	REDc	REDc	12400	27420	150	149	230	10	1	201	202	11.81	202	202	12.72	13.4	2.0	0.0	0	0	15.80
30	1	1	2	6	REDc	REDc	12640	27430	150	149	230	6	1	204	203	13.36	202	202	12.83	18.8	5.4	0.0	2	1	15.90
31	1	1	2	7	REG	REG	12890	27430	150	149	230	6	1	202	204	12.04	204	203	12.30	13.4	3.4	0.0	-1	0	16.42
32	1	1	2	8	REG	REG	13140	27430	150	149	230	6	1	201	200	13.44	203	203	12.41	13.4	0.7	0.0	-1	-2	16.19
33	1	1	2	9	REGat	REGat	13390	27430	150	149	230	6	1	202	201	11.79	200	202	12.82	16.1	0.7	0.0	2	1	15.75
34	1	1	2	10	REGat	REGat	13640	27430	150	149	230	6	1	201	203	11.59	200	201	12.18	22.1	2.7	0.0	1	3	16.50
35	1	1	2	11	REGac	REGac	13890	27430	150	149	230	6	1	201	203	12.99	202	203	12.08	14.8	5.4	0.0	0	1	16.63
36	1	1	2	12	REGac	REGac	14140	27430	150	149	230	6	1	201	201	14.19	202	203	13.58	14.1	1.3	0.0	0	0	14.80
37	1	1	2	13	REGgg	REGgg	14395	27425	140	124	315	4	3	208	211	16.51	204	203	11.40	36.3	19.4	0.0	4	7	18.25
38	1	1	2	14	REGgg	REGgg	14640	27430	150	149	230	6	1	205	205	13.83	203	202	11.23	20.8	8.1	0.0	2	2	18.25
39	1	1	2	15	REGtg	REGtg	14890	27430	150	149	230	6	1	201	202	10.77	202	202	12.26	10.7	1.3	0.0	0	0	16.39
40	1	1	2	16	REGtg	REGtg	15140	27430	150	149	230	6	1	200	200	12.71	200	201	12.41	16.1	3.4	0.0	0	0	16.11
41	1	1	2	17	REGcg	REGcg	15390	27430	150	149	230	6	1	202	202	11.63	204	203	11.64	12.8	2.0	0.0	-1	-1	17.35
42	1	1	2	18	REGcg	REGcg	15640	27430	150	149	230	6	1	201	202	12.70	202	204	30.84	1.3	0.0	0.0	0	0	6.52
43	1	1	2	19	D143N (RGN)	D143N (RGN)	15890	27430	150	149	230	6	1	203	203	12.86	204	206	31.00	2.0	0.0	0.0	0	0	6.55
44	1	1	2	20	D143N (RGN)	D143N (RGN)	16140	27430	150	149	230	6	1	201	201	12.40	205	205	12.61	9.4	1.3	0.0	-3	-3	15.93
45	1	1	2	21	D143N (RGN)t	D143N (RGN)t	16390	27430	150	149	230	6	1	204	203	11.96	204	204	12.99	14.8	0.7	0.0	0	0	15.71
46	1	1	2	22	D143N (RGN)t	D143N (RGN)t	16640	27430	150	149	230	6	1	203	203	11.61	203	203	12.26	13.4	2.7	0.0	0	0	16.56
47	1	1	2	23	D143N (RGN)c	D143N (RGN)c	16890	27430	150	149	230	6	1	206	205	12.18	205	205	11.32	17.4	3.4	0.0	1	0	18.20
48	1	1	2	24	D143N (RGN)c	D143N (RGN)c	17140	27430	150	149	230	6	1	203	204	13.21	203	204	11.27	20.8	4.7	0.0	0	1	18.02
49	1	1	3	1	D143V (RGV)	D143V (RGV)	11390	27680	150	149	230	0	1	203	201	11.76	203	204	13.86	10.7	0.0	0.0	0	-1	14.65
50	1	1	3	2	D143V (RGV)	D143V (RGV)	11640	27680	150	149	230	0	1	202	203	13.82	201	203	12.17	21.5	8.1	0.0	1	2	16.60
51	1	1	3	3	RGE-1 (GAA)	RGE-1 (GAA)	11890	27680	150	149	230	0	1	208	206	14.84	204	205	13.32	20.8	2.7	0.0	4	2	15.62
52	1	1	3	4	RGE-1 (GAA)	RGE-1 (GAA)	12140	27680	150	149	230	0	1	203	204	12.58	203	204	12.52	18.8	2.7	0.0	0	1	16.21
53	1	1	3	5	RGEc	RGEc	12390	27680	150	149	230	0	1	202	204	13.82	202	203	12.29	22.1	4.7	0.0	0	2	16.44
54	1	1	3	6	RGEc	RGEc	12640	27680	150	149	230	0	1	206	206	12.77	202	204	26.92	2.7	0.0	0.0	4	4	7.65
55	1	1	3	7	L144WT	L144WT	12885	27675	126	112	315	7	3	209	219	33.56	203	203	12.03	33.0	19.6	0.0	6	16	17.37
56	1	1	3	8	L144WT	L144WT	13135	27675	134	120	315	7	3	206	220	59.07	203	202	11.55	26.7	18.3	0.0	3	17	17.84
57	1	1	3	9	L144g	L144g	13390	27680	150	149	230	0	1	202	204	13.79	202	202	11.41	21.5	6.0	0.0	0	2	17.71
58	1	1	3	10	L144g	L144g	13640	27680	150	149	230	0	1	199	201	12.27	202	203	14.33	12.8	1.3	0.0	-2	0	13.89
59	1	1	3	11	L144a	L144a	13890	27680	150	149	230	0	1	203	203	11.34	202	202	11.41	18.8	3.4	0.0	1	1	17.80
60	1	1	3	12	L144a	L144a	14140	27680	150	149	230	0	1	203	203	11.57	199	200	11.73	26.8	4.0	0.0	4	4	17.30
61	1	1	3	13	V144	V144	14390	27680	150	149	230	0	1	204	205	13.68	202	203	12.58	21.5	4.7	0.0	2	3	16.22
62	1	1	3	14	V144	V144	14640	27680	150	149	230	0	1	202	203	13.77	201	201	11.24	24.8	6.7	0.0	1	2	17.97
63	1	1	3	15	S144	S144	14890	27680	150	149	230	0	1	201	201	12.29	203	202	12.18	14.1	1.3	0.0	-1	-1	16.50
64	1	1	3	16	S144	S144	15140	27680	150	149	230	0	1	202	204	12.24	201	204	13.48	22.8	2.7	0.0	1	3	14.98
65	1	1	3	17	H146WT	H146WT	15390	27680	150	149	230	0	1	201	202	12.72	202	202	12.60	19.5	2.7	0.0	0	0	15.95
66	1	1	3	18	H146WT	H146WT	15640	27680	150	149	230	0	1	202	206	30.42	204	203	12.88	16.1	6.7	0.0	-1	2	15.68
67	1	1	3	19	R146	R146	15890	27680	150	149	230	0	1	204	204	10.95	202	203	11.72	20.8	2.0	0.0	2	2	17.40
68	1	1	3	20	R146	R146	16140	27680	150	149	230	0	1	205	205	11.78	201	204	12.17	24.8	2.0	0.0	4	4	16.84
69	1	1	3	21	L146=H146t	L146=H146t	16390	27680	150	149	230	0	1	205	205	14.41	203	204	12.41	22.8	3.4	0.0	2	2	16.52
70	1	1	3	22	L146=H146t	L146=H146t	16640	27680	150	149	230	0	1	203	203	11.21	203	203	12.50	13.4	1.3	0.0	0	0	16.24
71	1	1	3	23	P146	P146	16885	27670	142	138	294	11	3	208	215	25.47	203	205	20.57	22.5	12.3	0.0	5	12	10.11
72	1	1	3	24	P146	P146	17130	27668	142	139	294	16	3	209	214	23.02	204	206	20.64	22.3	9.4	0.0	5	10	10.13
73	1	1	4	1	L147WT	L147WT	11400	27940	150	149	230	10	1	209	209	16.24	205	206	12.67	20.1	10.1	0.0	4	4	16.50
74	1	1	4	2	L147WT	L147WT	11650	27940	150	149	230	10	1	205	206	16.24	205	206	11.33	22.8	9.4	0.0	0	1	18.09
75	1	1	4	3	P147	P147	11900	27940	150	149	230	10	1	204	204	12.39	203	204	14.27	13.4	2.0	0.0	1	1	14.29
76	1	1	4	4	P147	P147	12150	27940	150	149	230	10	1	206	205	11.64	204	204	12.13	14.8	3.4	0.0	2	1	16.99
77	1	1	4	5	P147a	P147a	12400	27940	150	149	230	10	1	202	203	11.24	204	204	12.60	14.8	0.7	0.0	-1	0	16.03
78	1	1	4	6	P147a	P147a	12650	27940	150	149	230	10	1	201	201	11.49	201	202	12.27	16.8	2.0	0.0	0	0	16.38
79	1	1	4	7	Oligo HIV Y115	Oligo HIV Y115	12900	27940	150	149	230	10	1	204	204	12.05	200	201	13.03	22.1	2.7	0.0	4	4	15.66
80	1	1	4	8	Oligo HIV Y115	Oligo HIV Y115	13150	27940	150	149	230	10	1	203	205	13.36	202	203	13.10	20.1	3.4	0.0	1	3	15.50
81	1	1	4	9	Oligo HIV M184a	Oligo HIV M184a	13400	27940	150	149	230	10	1	200	201	12.96	201	205	16.89	10.7	1.3	0.0	0	0	11.84
82	1	1	4	10	Oligo HIV M184a	Oligo HIV M184a	13650	27940	150	149	230	10	1	202	203	12.23	203	204	12.73	20.8	1.3	0.0	0	0	15.87
83	1	1	4	11	C - (H2O+S.S.)	C - (H2O+S.S.)	13900	27940	150	149	230	10	1	203	203	11.88	203	203	11.73	16.8	2.0	0.0	0	0	17.30
84	1	1	4	12	C - (H2O+S.S.)	C - (H2O+S.S.)	14150	27940	150	149	230	10	1	203	206	31.39	203	203	12.58	14.8	4.0	0.0	0	3	16.14
85	1	1	4	13	C - (H2O+S.S.)	C - (H2O+S.S.)	14400	27940	150	149	230	10	1	204	204	14.33	203	205	14.81	12.1	2.0	0.0	1	1	13.77
86	1	1	4	14	C - (H2O+S.S.)	C - (H2O+S.S.)	14650	27940	150	149	230	10	1	198	199	11.51	202	203	17.86	4.7	0.0	0.0	-3	-2	11.09
87	1	1	4	15	C - (H2O+S.S.)	C - (H2O+S.S.)	14900	27940	150	149	230	10	1	203	203	12.29	204	203	12.29	14.8	2.0	0.0	0	0	16.51
88	1	1	4	16	C - (H2O+S.S.)	C - (H2O+S.S.)	15150	27940	150	149	230	10	1	203	203	11.41	202	202	11.82	18.1	1.3	0.0	1	1	17.18
89	1	1	4	17	C - (H2O+S.S.)	C - (H2O+S.S.)	15400	27940	150	149	230	10	1	203	204	12.96	202	204	12.85	24.2	3.4	0.0	1	2	15.79
90	1	1	4	18	C - (H2O+S.S.)	C - (H2O+S.S.)	15650	27940	150	149	230	10	1	202	202	10.94	203	206	14.17	8.7	0.7	0.0	0	0	14.26
91	1	1	4	19	C - (H2O+S.S.)	C - (H2O+S.S.)	15900	27940	150	149	230	10	1	205	205	13.27	203	204	12.20	21.5	5.4	0.0	2	2	16.81
92	1	1	4	20	C - (H2O+S.S.)	C - (H2O+S.S.)	16150	27940	150	149	230	10	1	203	202	11.83	204	204	13.53	9.4	0.7	0.0	0	-1	15.00
93	1	1	4	21	C - (H2O+S.S.)	C - (H2O+S.S.)	16400	27940	150	149	230	10	1	206	204	11.88	204	205	13.43	12.1	0.0	0.0	2	0	15.33
94	1	1	4	22	C - (H2O+S.S.)	C - (H2O+S.S.)	16650	27930	150	149	230	11	1	204	204	11.34	203	204	11.43	14.1	2.0	0.0	1	1	17.85
95	1	1	4	23	CIF	CIF	16892	27912	142	137	315	25	3	240	350	233.76	202	203	12.77	86.9	65.0	0.0	38	148	18.80
96	1	1	4	24	CIF	CIF	17130	27915	148	150	251	24	3	235	328	218.14	202	203	11.81	79.3	62.0	0.0	33	126	19.91
END DATA
