# Supplementary material for: Microarray-based identification of antigenic variants of foot-and-mouth disease virus: a bioinformatics quality assessment
Source: BMC Genomics. 2006 May 18;7:117. doi: 10.1186/1471-2164-7-117 (PMC1481559; doi:10.1186/1471-2164-7-117)
Supplement: Additional File 1 — They are obtained using the Agilent and Scan Array Express (Perkin Elmer Life Sciences) analysis software for reading and quantifying the hybridization images. [file 1471-2164-7-117-S1.zip › II-5-pRGD-1-7C.csv]

BEGIN HEADER
PerkinElmer Life Sciences.
ScanArrayCSVFileFormat	2.00
ScanArray Express	2.00
Number_of_Columns	26
END HEADER
BEGIN GENERAL INFO
DateTime	2005/01/21 17:30
GalFile	D:\303\AFTOCHIP\AFTOCHIP 2.1\ARCHIVO GAL AFTOCHIP 2.1.gal
Scanner	Model: Serial No.:
User Name	303
Computer Name
Protocol	Easy Quant
Quantitation Method	Adaptive Circle
Quality Confidence Calculation	SignalToNoise
User comments
Image Origin	0	0
Temperature	0
Laser Powers	0
Laser On Time	0
PMT Voltages	0
END GENERAL INFO
BEGIN QUANTITATION PARAMETERS
Min Percentile	50
Max Percentile	200
END QUANTITATION PARAMETERS
BEGIN QUALITY MEASUREMENTS
Min Signal To Noise	3
END QUALITY MEASUREMENTS
BEGIN ARRAY PATTERN INFO
Units	�m
Array Rows	1
Array Columns	1
Spot Rows	4
Spot Columns	24
Array Row Spacing	4500.000000
Array Column Spacing	4500.000000
Spot Row Spacing	251.000000
Spot Column Spacing	250.000000
Spot Diameter	150
Interstitial	0
Spots Per Array	96
Total Spots	96
END ARRAY PATTERN INFO
BEGIN IMAGE INFO
ImageID	Channel	Image	Fluorophore	Barcode	Units	X Units Per Pixel	Y Units Per Pixel	X Offset	Y Offset	Status
-1	CH1	D:\303\AFTOCHIP\AFTOCHIP 2.1\Celia\7� Celia 2� impresi�n\pRGD 0.1 pmoles Chip 5_SLOT01_S01.tif	Unknown	Unknown	�m	10.000000	10.000000	0.000000	0.000000	Control Image
END IMAGE INFO
BEGIN NORMALIZATION INFO
Normalization Method	LOWESS
END NORMALIZATION INFO
BEGIN DATA
Index	Array Row	Array Column	Spot Row	Spot Column	Name	ID	X	Y	Diameter	F Pixels	B Pixels	Footprint	Flags	Ch1 Median	Ch1 Mean	Ch1 SD	Ch1 B Median	Ch1 B Mean	Ch1 B SD	Ch1 % > B + 1 SD	Ch1 % > B + 2 SD	Ch1 F % Sat.	Ch1 Median - B	Ch1 Mean - B	Ch1 SignalNoiseRatio
1	1	1	1	1	CIF	CIF	2740	26915	156	166	251	13	3	746	711	434.44	203	204	15.43	92.8	80.7	0.0	543	508	48.36
2	1	1	1	2	CIF	CIF	2998	26925	170	200	251	0	3	543	600	365.09	207	207	14.19	88.5	81.0	0.0	336	393	38.27
3	1	1	1	3	S139WT	S139WT	3265	26925	170	208	251	17	3	224	240	40.73	203	204	13.04	59.1	45.7	0.0	21	37	17.18
4	1	1	1	4	S139WT	S139WT	3490	26930	170	197	230	9	3	234	250	67.06	204	204	12.69	68.5	53.8	0.0	30	46	18.43
5	1	1	1	5	G139	G139	3751	26926	148	149	230	3	3	226	231	51.19	204	204	12.23	66.4	43.6	0.0	22	27	18.49
6	1	1	1	6	G139	G139	4002	26934	162	178	230	8	3	221	222	20.07	205	205	14.20	51.1	24.7	0.0	16	17	15.56
7	1	1	1	7	G139t	G139t	4250	26925	140	134	315	2	3	236	237	23.52	202	204	14.38	80.6	59.0	0.0	34	35	16.41
8	1	1	1	8	G139t	G139t	4505	26915	140	124	315	13	3	235	235	19.01	205	204	12.84	80.6	58.9	0.0	30	30	18.30
9	1	1	1	9	G139c	G139c	4760	26920	150	149	230	13	1	213	212	15.76	202	203	11.82	47.0	14.8	0.0	11	10	18.02
10	1	1	1	10	G139c	G139c	4990	26930	150	149	230	8	1	213	213	15.64	202	204	13.05	41.6	18.8	0.0	11	11	16.32
11	1	1	1	11	I139	I139	5240	26930	150	149	230	8	1	210	209	14.54	203	203	12.48	32.2	10.1	0.0	7	6	16.83
12	1	1	1	12	I139	I139	5490	26930	150	149	230	8	1	210	210	16.24	202	203	13.47	32.9	13.4	0.0	8	8	15.59
13	1	1	1	13	N139	N139	5740	26930	150	149	230	8	1	219	222	19.47	206	206	13.02	47.7	28.2	0.0	13	16	16.82
14	1	1	1	14	N139	N139	5990	26925	140	134	315	8	3	228	227	15.73	205	205	13.87	68.7	41.8	0.0	23	22	16.43
15	1	1	1	15	T139	T139	6250	26920	156	177	230	6	3	233	238	28.71	206	208	14.04	70.6	49.2	0.0	27	32	16.59
16	1	1	1	16	T139	T139	6495	26915	156	164	251	11	3	243	240	26.82	203	203	13.00	78.0	64.0	0.0	40	37	18.69
17	1	1	1	17	RGD-WT1	RGD-WT1	6735	26913	176	212	230	17	3	1007	827	393.63	204	205	14.68	96.2	92.0	0.0	803	623	68.61
18	1	1	1	18	RGD-WT1	RGD-WT1	6985	26915	160	172	251	17	3	979	938	169.32	204	205	13.62	100.0	100.0	0.0	775	734	71.89
19	1	1	1	19	RRD	RRD	7235	26930	162	184	230	13	3	228	229	23.76	205	206	14.49	57.1	42.9	0.0	23	24	15.73
20	1	1	1	20	RRD	RRD	7490	26915	156	166	251	12	3	231	232	24.85	205	205	13.31	70.5	47.6	0.0	26	27	17.35
21	1	1	1	21	RRDt	RRDt	7755	26917	168	198	230	11	3	254	255	40.41	206	206	14.14	73.2	62.1	0.0	48	49	17.96
22	1	1	1	22	RRDt	RRDt	7965	26925	162	180	251	32	3	264	262	43.08	206	206	13.14	78.9	70.6	0.0	58	56	20.10
23	1	1	1	23	RRDc	RRDc	8245	26915	140	124	315	11	3	229	231	23.90	205	206	13.42	70.2	45.2	0.0	24	26	17.06
24	1	1	1	24	RRDc	RRDc	8495	26910	162	184	230	15	3	216	218	17.83	208	208	13.46	41.8	16.8	0.0	8	10	16.05
25	1	1	2	1	RED	RED	2735	27180	162	184	230	13	3	239	242	36.47	203	212	33.84	53.3	17.9	0.0	36	39	7.06
26	1	1	2	2	RED	RED	3000	27175	162	184	251	2	3	236	243	46.39	206	209	30.42	48.9	20.7	0.0	30	37	7.76
27	1	1	2	3	REDt	REDt	3245	27180	148	150	230	4	3	224	227	32.24	203	204	13.14	64.0	34.7	0.0	21	24	17.04
28	1	1	2	4	REDt	REDt	3495	27185	150	156	251	8	3	225	226	20.30	203	203	14.11	64.1	35.3	0.0	22	23	15.94
29	1	1	2	5	REDc	REDc	3745	27175	150	156	251	3	3	218	219	15.57	204	204	12.80	56.4	23.1	0.0	14	15	17.03
30	1	1	2	6	REDc	REDc	4005	27175	140	124	315	7	3	225	231	44.21	205	207	16.97	55.6	25.8	0.0	20	26	13.26
31	1	1	2	7	REG	REG	4250	27170	150	149	230	7	1	211	213	15.43	206	206	13.74	28.9	8.1	0.0	5	7	15.35
32	1	1	2	8	REG	REG	4510	27170	150	149	230	13	1	212	212	15.43	201	202	12.61	47.0	16.1	0.0	11	11	16.81
33	1	1	2	9	REGat	REGat	4750	27180	150	149	230	3	1	204	205	13.52	201	202	14.30	19.5	4.7	0.0	3	4	14.26
34	1	1	2	10	REGat	REGat	5000	27180	150	149	230	3	1	207	207	12.84	204	205	12.95	20.1	4.7	0.0	3	3	15.99
35	1	1	2	11	REGac	REGac	5250	27180	150	149	230	3	1	205	205	14.26	203	203	13.51	16.1	6.7	0.0	2	2	15.18
36	1	1	2	12	REGac	REGac	5500	27180	150	149	230	3	1	206	207	13.36	203	205	13.64	20.8	4.7	0.0	3	4	15.10
37	1	1	2	13	REGgg	REGgg	5745	27185	162	180	251	8	3	410	371	101.61	206	205	13.58	85.6	79.4	0.0	204	165	30.19
38	1	1	2	14	REGgg	REGgg	6005	27180	170	196	230	8	3	400	368	106.90	206	206	13.66	85.7	79.1	0.0	194	162	29.28
39	1	1	2	15	REGtg	REGtg	6260	27180	150	149	230	12	1	212	213	16.12	205	205	13.84	35.6	10.1	0.0	7	8	15.31
40	1	1	2	16	REGtg	REGtg	6500	27180	150	149	230	3	1	209	210	14.98	203	205	13.73	30.9	10.1	0.0	6	7	15.22
41	1	1	2	17	REGcg	REGcg	6745	27186	162	180	230	9	3	212	214	16.15	204	206	13.16	38.9	16.7	0.0	8	10	16.11
42	1	1	2	18	REGcg	REGcg	6995	27185	170	208	251	8	3	215	215	16.69	204	205	13.64	43.8	16.8	0.0	11	11	15.77
43	1	1	2	19	D143N (RGN)	D143N (RGN)	7250	27175	156	166	251	3	3	262	258	39.76	205	205	13.26	75.9	66.9	0.0	57	53	19.76
44	1	1	2	20	D143N (RGN)	D143N (RGN)	7495	27170	156	166	230	7	3	254	258	44.48	204	205	12.78	77.1	65.1	0.0	50	54	19.87
45	1	1	2	21	D143N (RGN)t	D143N (RGN)t	7735	27190	168	196	230	18	3	284	274	55.85	204	208	31.17	65.3	56.6	0.0	80	70	9.11
46	1	1	2	22	D143N (RGN)t	D143N (RGN)t	7975	27175	168	192	251	22	3	284	277	55.95	206	208	29.80	68.2	55.7	0.0	78	71	9.53
47	1	1	2	23	D143N (RGN)c	D143N (RGN)c	8245	27180	130	108	294	4	3	236	238	23.18	208	208	12.93	72.2	54.6	0.0	28	30	18.26
48	1	1	2	24	D143N (RGN)c	D143N (RGN)c	8500	27180	150	149	230	3	1	219	219	18.87	206	206	14.02	47.7	20.1	0.0	13	13	15.62
49	1	1	3	1	D143V (RGV)	D143V (RGV)	2739	27433	170	201	230	10	3	363	346	106.17	204	205	14.24	84.6	77.1	0.0	159	142	25.50
50	1	1	3	2	D143V (RGV)	D143V (RGV)	3005	27435	176	216	251	10	3	344	346	117.61	204	206	26.32	71.8	64.8	0.0	140	142	13.07
51	1	1	3	3	RGE-1 (GAA)	RGE-1 (GAA)	3255	27425	156	164	251	7	3	253	319	296.89	203	204	13.12	74.4	62.2	0.0	50	116	19.28
52	1	1	3	4	RGE-1 (GAA)	RGE-1 (GAA)	3494	27430	156	166	230	4	3	237	285	163.78	203	204	13.93	72.9	55.4	0.0	34	82	17.02
53	1	1	3	5	RGEc	RGEc	3741	27411	156	171	230	18	3	245	242	31.51	204	203	13.73	73.7	59.1	0.0	41	38	17.85
54	1	1	3	6	RGEc	RGEc	4005	27410	140	134	294	19	3	247	249	23.71	205	205	16.09	87.3	74.6	0.0	42	44	15.36
55	1	1	3	7	L144WT	L144WT	4247	27411	176	215	230	17	3	901	812	482.63	203	204	12.96	98.6	96.7	0.0	698	609	69.54
56	1	1	3	8	L144WT	L144WT	4496	27415	176	212	251	13	3	914	828	496.05	204	204	13.05	97.2	93.9	0.0	710	624	70.04
57	1	1	3	9	L144g	L144g	4749	27429	162	181	230	1	3	285	284	73.24	203	204	14.16	73.5	66.9	0.0	82	81	20.13
58	1	1	3	10	L144g	L144g	4995	27440	184	234	230	12	3	247	272	72.11	201	202	13.20	66.7	56.4	0.0	46	71	18.71
59	1	1	3	11	L144a	L144a	5245	27430	170	196	230	3	3	252	263	62.26	202	206	28.16	57.1	47.4	0.0	50	61	8.95
60	1	1	3	12	L144a	L144a	5495	27440	170	196	230	12	3	260	270	62.25	203	203	13.52	69.4	60.2	0.0	57	67	19.23
61	1	1	3	13	V144	V144	5755	27415	170	208	251	15	3	367	356	127.52	205	204	13.36	78.4	68.8	0.0	162	151	27.47
62	1	1	3	14	V144	V144	6010	27405	176	216	251	26	3	369	371	154.45	204	205	12.11	72.7	64.4	0.0	165	167	30.46
63	1	1	3	15	S144	S144	6251	27430	170	198	230	4	3	281	276	54.07	204	204	13.11	77.3	71.2	0.0	77	72	21.44
64	1	1	3	16	S144	S144	6495	27429	176	220	230	2	3	269	269	55.21	204	204	13.64	75.9	63.6	0.0	65	65	19.73
65	1	1	3	17	H146WT	H146WT	6742	27433	176	216	230	7	3	344	501	314.82	205	205	13.88	76.9	63.4	0.0	139	296	24.79
66	1	1	3	18	H146WT	H146WT	6985	27430	170	196	230	12	3	445	504	288.85	204	205	12.85	81.1	68.4	0.0	241	300	34.63
67	1	1	3	19	R146	R146	7235	27440	170	196	230	17	3	273	277	65.50	203	205	12.87	74.5	61.2	0.0	70	74	21.20
68	1	1	3	20	R146	R146	7490	27420	148	145	230	10	3	301	292	58.09	205	205	14.10	84.1	75.9	0.0	96	87	21.35
69	1	1	3	21	L146=H146t	L146=H146t	7735	27440	168	196	230	17	3	266	270	57.25	206	206	14.10	71.9	62.8	0.0	60	64	18.87
70	1	1	3	22	L146=H146t	L146=H146t	7985	27420	176	216	230	14	3	239	259	55.89	206	206	12.25	68.1	56.0	0.0	33	53	19.51
71	1	1	3	23	P146	P146	8230	27430	162	177	230	17	3	231	234	28.76	205	206	13.49	64.4	49.2	0.0	26	29	17.12
72	1	1	3	24	P146	P146	8490	27430	150	149	230	8	1	226	226	20.28	207	238	367.28	0.0	0.0	0.0	19	19	0.62
73	1	1	4	1	L147WT	L147WT	2742	27679	170	200	230	5	3	670	625	291.90	206	207	18.17	90.5	85.0	0.0	464	419	36.87
74	1	1	4	2	L147WT	L147WT	3000	27680	184	241	230	2	3	560	558	313.83	206	206	13.74	87.1	80.9	0.0	354	352	40.77
75	1	1	4	3	P147	P147	3245	27680	170	196	230	3	3	232	242	48.12	203	205	14.02	61.7	50.5	0.0	29	39	16.54
76	1	1	4	4	P147	P147	3495	27685	176	216	251	7	3	229	253	88.96	203	204	12.20	66.7	51.4	0.0	26	50	18.77
77	1	1	4	5	P147a	P147a	3745	27678	170	200	230	2	3	242	285	341.18	204	205	13.67	66.0	54.0	0.0	38	81	17.70
78	1	1	4	6	P147a	P147a	3997	27672	162	182	230	7	3	253	482	1262.85	203	206	18.74	67.0	56.6	0.0	50	279	13.50
79	1	1	4	7	Oligo HIV Y115	Oligo HIV Y115	4260	27670	150	149	230	14	1	211	213	15.41	206	205	13.81	34.9	10.1	0.0	5	7	15.28
80	1	1	4	8	Oligo HIV Y115	Oligo HIV Y115	4510	27680	150	149	230	12	1	209	341	884.51	204	205	20.36	15.4	6.0	0.0	5	137	10.27
81	1	1	4	9	Oligo HIV M184a	Oligo HIV M184a	4760	27690	150	149	230	16	1	207	210	26.48	202	204	13.04	25.5	10.7	0.0	5	8	15.87
82	1	1	4	10	Oligo HIV M184a	Oligo HIV M184a	5010	27690	150	149	230	16	1	204	204	12.45	204	205	13.32	14.1	2.0	0.0	0	0	15.32
83	1	1	4	11	C - (H2O+S.S.)	C - (H2O+S.S.)	5265	27680	150	154	230	17	3	215	215	16.23	202	202	12.34	51.3	19.5	0.0	13	13	17.42
84	1	1	4	12	C - (H2O+S.S.)	C - (H2O+S.S.)	5510	27690	150	149	230	16	1	208	210	14.01	203	203	13.03	34.2	10.1	0.0	5	7	15.96
85	1	1	4	13	C - (H2O+S.S.)	C - (H2O+S.S.)	5760	27670	150	149	230	14	1	209	216	66.23	206	207	14.17	22.8	5.4	0.0	3	10	14.75
86	1	1	4	14	C - (H2O+S.S.)	C - (H2O+S.S.)	6020	27670	150	149	230	23	1	204	203	12.98	205	206	14.64	13.4	0.7	0.0	0	-1	13.94
87	1	1	4	15	C - (H2O+S.S.)	C - (H2O+S.S.)	6260	27690	150	149	230	16	1	208	207	13.31	205	206	12.70	20.8	4.0	0.0	3	2	16.37
88	1	1	4	16	C - (H2O+S.S.)	C - (H2O+S.S.)	6510	27690	150	149	230	16	1	207	207	14.12	205	205	12.09	23.5	6.0	0.0	2	2	17.12
89	1	1	4	17	C - (H2O+S.S.)	C - (H2O+S.S.)	6760	27680	150	149	230	12	1	206	208	14.06	207	208	13.39	20.1	3.4	0.0	0	1	15.38
90	1	1	4	18	C - (H2O+S.S.)	C - (H2O+S.S.)	7010	27680	150	149	230	12	1	208	210	13.42	204	205	13.58	28.9	5.4	0.0	4	6	15.32
91	1	1	4	19	C - (H2O+S.S.)	C - (H2O+S.S.)	7250	27690	150	149	230	11	1	205	206	13.48	205	206	13.52	18.1	3.4	0.0	0	1	15.16
92	1	1	4	20	C - (H2O+S.S.)	C - (H2O+S.S.)	7500	27680	150	149	230	2	1	204	205	14.19	205	205	13.16	17.4	3.4	0.0	0	0	15.50
93	1	1	4	21	C - (H2O+S.S.)	C - (H2O+S.S.)	7735	27680	142	138	294	12	3	225	224	19.26	206	206	13.60	61.6	28.3	0.0	19	18	16.54
94	1	1	4	22	C - (H2O+S.S.)	C - (H2O+S.S.)	7995	27685	134	120	315	6	3	221	223	18.76	207	207	13.25	50.0	24.2	0.0	14	16	16.68
95	1	1	4	23	CIF	CIF	8238	27681	184	236	230	9	3	745	795	510.38	208	208	14.32	94.9	91.5	0.0	537	587	52.04
96	1	1	4	24	CIF	CIF	8493	27679	190	256	150	4	3	601	739	470.28	209	209	14.72	94.5	91.0	0.0	392	530	40.83
END DATA
