# Supplementary material for: Microarray-based identification of antigenic variants of foot-and-mouth disease virus: a bioinformatics quality assessment
Source: BMC Genomics. 2006 May 18;7:117. doi: 10.1186/1471-2164-7-117 (PMC1481559; doi:10.1186/1471-2164-7-117)
Supplement: Additional File 1 — They are obtained using the Agilent and Scan Array Express (Perkin Elmer Life Sciences) analysis software for reading and quantifying the hybridization images. [file 1471-2164-7-117-S1.zip › II-5-pRGD-2-7C.csv]

BEGIN HEADER
PerkinElmer Life Sciences.
ScanArrayCSVFileFormat	2.00
ScanArray Express	2.00
Number_of_Columns	26
END HEADER
BEGIN GENERAL INFO
DateTime	2005/01/21 18:18
GalFile	D:\303\AFTOCHIP\AFTOCHIP 2.1\ARCHIVO GAL AFTOCHIP 2.1.gal
Scanner	Model: Serial No.:
User Name	303
Computer Name
Protocol	Easy Quant
Quantitation Method	Adaptive Circle
Quality Confidence Calculation	SignalToNoise
User comments
Image Origin	0	0
Temperature	0
Laser Powers	0
Laser On Time	0
PMT Voltages	0
END GENERAL INFO
BEGIN QUANTITATION PARAMETERS
Min Percentile	50
Max Percentile	200
END QUANTITATION PARAMETERS
BEGIN QUALITY MEASUREMENTS
Min Signal To Noise	3
END QUALITY MEASUREMENTS
BEGIN ARRAY PATTERN INFO
Units	�m
Array Rows	1
Array Columns	1
Spot Rows	4
Spot Columns	24
Array Row Spacing	4500.000000
Array Column Spacing	4500.000000
Spot Row Spacing	251.000000
Spot Column Spacing	250.000000
Spot Diameter	150
Interstitial	0
Spots Per Array	96
Total Spots	96
END ARRAY PATTERN INFO
BEGIN IMAGE INFO
ImageID	Channel	Image	Fluorophore	Barcode	Units	X Units Per Pixel	Y Units Per Pixel	X Offset	Y Offset	Status
-1	CH1	D:\303\AFTOCHIP\AFTOCHIP 2.1\Celia\7� Celia 2� impresi�n\pRGD 0.1 pmoles Chip 5_SLOT01_S01.tif	Unknown	Unknown	�m	10.000000	10.000000	0.000000	0.000000	Control Image
END IMAGE INFO
BEGIN NORMALIZATION INFO
Normalization Method	LOWESS
END NORMALIZATION INFO
BEGIN DATA
Index	Array Row	Array Column	Spot Row	Spot Column	Name	ID	X	Y	Diameter	F Pixels	B Pixels	Footprint	Flags	Ch1 Median	Ch1 Mean	Ch1 SD	Ch1 B Median	Ch1 B Mean	Ch1 B SD	Ch1 % > B + 1 SD	Ch1 % > B + 2 SD	Ch1 F % Sat.	Ch1 Median - B	Ch1 Mean - B	Ch1 SignalNoiseRatio
1	1	1	1	1	CIF	CIF	11728	27000	170	200	230	9	3	352	796	638.81	205	206	13.03	97.5	97.0	0.0	147	591	27.01
2	1	1	1	2	CIF	CIF	11975	26999	176	220	230	7	3	361	756	549.39	205	205	12.56	98.2	95.9	0.0	156	551	28.73
3	1	1	1	3	S139WT	S139WT	12225	26996	176	212	230	4	3	233	254	50.22	203	204	13.67	69.8	52.4	0.0	30	51	17.04
4	1	1	1	4	S139WT	S139WT	12484	26974	162	180	230	21	3	250	263	53.44	202	203	12.08	76.7	63.9	0.0	48	61	20.69
5	1	1	1	5	G139	G139	12710	26990	156	177	230	12	3	229	234	30.33	201	203	13.18	66.1	50.3	0.0	28	33	17.37
6	1	1	1	6	G139	G139	12974	26992	148	151	230	1	3	230	232	24.11	204	205	15.50	65.6	41.1	0.0	26	28	14.83
7	1	1	1	7	G139t	G139t	13255	27000	140	134	294	33	3	239	240	25.90	204	208	19.61	72.4	43.3	0.0	35	36	12.19
8	1	1	1	8	G139t	G139t	13471	27005	162	186	251	12	3	221	233	29.23	204	204	13.22	65.1	46.8	0.0	17	29	16.72
9	1	1	1	9	G139c	G139c	13710	27010	150	149	230	21	1	209	208	15.27	205	206	13.62	23.5	7.4	0.0	4	3	15.34
10	1	1	1	10	G139c	G139c	13970	27000	150	149	230	8	1	215	216	16.99	209	209	14.32	31.5	9.4	0.0	6	7	15.02
11	1	1	1	11	I139	I139	14220	27000	150	149	230	8	1	221	221	17.60	207	211	32.18	14.1	0.7	0.0	14	14	6.87
12	1	1	1	12	I139	I139	14465	26995	148	148	251	8	3	227	230	26.07	206	208	18.63	52.0	29.1	0.0	21	24	12.19
13	1	1	1	13	N139	N139	14720	27000	150	149	230	8	1	206	206	12.86	207	249	361.14	0.0	0.0	0.0	0	0	0.57
14	1	1	1	14	N139	N139	14960	27000	150	149	230	14	1	204	206	16.13	202	201	12.67	26.2	8.1	0.0	2	4	16.11
15	1	1	1	15	T139	T139	15212	26992	162	183	230	11	3	219	232	36.18	202	202	13.06	55.2	41.5	0.0	17	30	16.77
16	1	1	1	16	T139	T139	15455	26990	168	196	230	18	3	218	229	31.89	200	200	12.98	59.7	44.4	0.0	18	29	16.79
17	1	1	1	17	RGD-WT1	RGD-WT1	15724	26987	162	180	230	5	3	938	827	369.13	201	200	12.06	100.0	100.0	0.0	737	626	77.81
18	1	1	1	18	RGD-WT1	RGD-WT1	15978	26987	168	195	230	7	3	953	835	385.98	201	201	13.47	100.0	100.0	0.0	752	634	70.76
19	1	1	1	19	RRD	RRD	16228	26979	168	195	230	14	3	222	235	38.90	202	202	12.62	59.5	46.7	0.0	20	33	17.59
20	1	1	1	20	RRD	RRD	16473	26978	162	182	230	15	3	228	249	47.31	201	201	12.30	65.9	51.1	0.0	27	48	18.54
21	1	1	1	21	RRDt	RRDt	16700	26985	154	166	251	24	3	246	260	53.36	199	199	13.29	75.9	61.4	0.0	47	61	18.51
22	1	1	1	22	RRDt	RRDt	16950	26985	148	150	251	24	3	269	266	46.66	199	200	13.95	81.3	73.3	0.0	70	67	19.28
23	1	1	1	23	RRDc	RRDc	17205	26975	148	148	251	25	3	214	217	21.85	200	200	12.11	56.1	33.1	0.0	14	17	17.68
24	1	1	1	24	RRDc	RRDc	17455	26985	156	164	251	20	3	213	223	64.68	199	200	12.57	51.2	28.7	0.0	14	24	16.95
25	1	1	2	1	RED	RED	11732	27235	170	200	251	12	3	215	224	28.38	202	203	12.34	53.0	37.0	0.0	13	22	17.42
26	1	1	2	2	RED	RED	11968	27242	156	170	230	4	3	237	243	34.54	202	205	13.16	74.7	60.6	0.0	35	41	18.01
27	1	1	2	3	REDt	REDt	12220	27240	156	177	230	4	3	216	217	17.33	202	203	13.90	52.0	24.3	0.0	14	15	15.53
28	1	1	2	4	REDt	REDt	12470	27250	150	149	230	7	3	218	219	15.51	202	202	12.99	57.7	27.5	0.0	16	17	16.79
29	1	1	2	5	REDc	REDc	12725	27245	142	140	315	2	3	216	217	15.78	204	204	12.60	49.3	20.7	0.0	12	13	17.14
30	1	1	2	6	REDc	REDc	12985	27245	148	148	251	12	3	219	223	27.74	206	205	13.25	48.6	20.9	0.0	13	17	16.53
31	1	1	2	7	REG	REG	13240	27250	150	149	230	19	1	217	218	17.25	206	208	18.78	32.9	8.7	0.0	11	12	11.56
32	1	1	2	8	REG	REG	13480	27245	150	154	251	8	3	225	227	24.64	207	210	18.99	47.4	20.1	0.0	18	20	11.85
33	1	1	2	9	REGat	REGat	13720	27250	150	149	230	7	1	214	217	16.52	208	210	15.49	33.6	10.1	0.0	6	9	13.82
34	1	1	2	10	REGat	REGat	13980	27250	150	149	230	10	1	206	208	15.50	209	210	16.36	11.4	3.4	0.0	-2	0	12.59
35	1	1	2	11	REGac	REGac	14230	27250	150	149	230	10	1	205	205	13.76	205	206	14.03	12.8	2.7	0.0	0	0	14.61
36	1	1	2	12	REGac	REGac	14470	27250	150	149	230	7	1	204	203	12.88	200	202	13.58	22.1	1.3	0.0	4	3	15.02
37	1	1	2	13	REGgg	REGgg	14724	27244	148	150	230	1	3	424	415	102.64	204	204	14.16	100.0	99.3	0.0	220	211	29.94
38	1	1	2	14	REGgg	REGgg	14975	27240	140	134	294	4	3	446	445	74.69	202	202	13.51	100.0	100.0	0.0	244	243	33.01
39	1	1	2	15	REGtg	REGtg	15220	27250	162	177	230	6	3	211	212	18.90	201	202	13.31	38.4	18.1	0.0	10	11	15.85
40	1	1	2	16	REGtg	REGtg	15465	27245	154	164	251	8	3	209	209	15.81	202	202	12.33	35.4	11.0	0.0	7	7	16.95
41	1	1	2	17	REGcg	REGcg	15710	27235	148	150	251	15	3	210	211	15.83	199	199	12.49	45.3	20.0	0.0	11	12	16.82
42	1	1	2	18	REGcg	REGcg	15960	27240	162	177	230	13	3	213	212	14.82	202	203	18.32	27.7	3.4	0.0	11	10	11.62
43	1	1	2	19	D143N (RGN)	D143N (RGN)	16210	27240	150	149	230	12	1	282	279	67.80	200	267	596.08	0.0	0.0	0.0	82	79	0.47
44	1	1	2	20	D143N (RGN)	D143N (RGN)	16460	27245	162	184	251	13	3	230	256	58.03	199	200	13.24	64.7	52.2	0.0	31	57	17.37
45	1	1	2	21	D143N (RGN)t	D143N (RGN)t	16715	27245	162	180	251	8	3	256	285	84.21	200	200	13.19	68.9	57.8	0.0	56	85	19.40
46	1	1	2	22	D143N (RGN)t	D143N (RGN)t	16955	27245	162	180	251	18	3	278	294	87.06	199	200	12.72	75.6	62.2	0.0	79	95	21.86
47	1	1	2	23	D143N (RGN)c	D143N (RGN)c	17215	27230	162	184	230	16	3	215	221	28.15	201	201	11.27	52.7	37.0	0.0	14	20	19.08
48	1	1	2	24	D143N (RGN)c	D143N (RGN)c	17475	27235	170	208	251	9	3	211	219	27.76	201	202	12.43	47.1	35.6	0.0	10	18	16.98
49	1	1	3	1	D143V (RGV)	D143V (RGV)	11720	27490	156	177	230	4	3	427	403	162.30	204	205	13.64	86.4	74.6	0.0	223	199	31.30
50	1	1	3	2	D143V (RGV)	D143V (RGV)	11980	27505	162	184	251	13	3	416	403	149.35	205	205	12.96	95.7	87.0	0.0	211	198	32.09
51	1	1	3	3	RGE-1 (GAA)	RGE-1 (GAA)	12225	27500	162	184	230	6	3	227	245	49.20	204	203	14.37	62.5	42.4	0.0	23	41	15.80
52	1	1	3	4	RGE-1 (GAA)	RGE-1 (GAA)	12475	27495	162	180	251	2	3	234	265	67.22	205	205	13.61	70.6	52.2	0.0	29	60	17.19
53	1	1	3	5	RGEc	RGEc	12730	27495	148	150	251	7	3	266	263	43.46	205	211	78.04	35.3	1.3	0.0	61	58	3.41
54	1	1	3	6	RGEc	RGEc	12985	27500	148	150	230	13	3	265	260	37.26	206	206	12.85	82.0	73.3	0.0	59	54	20.62
55	1	1	3	7	L144WT	L144WT	13234	27502	168	195	230	13	3	1275	1195	753.90	206	206	13.87	100.0	100.0	0.0	1069	989	91.92
56	1	1	3	8	L144WT	L144WT	13480	27500	162	177	230	9	3	1678	1500	792.73	208	208	14.39	100.0	100.0	0.0	1470	1292	116.63
57	1	1	3	9	L144g	L144g	13715	27490	156	166	230	9	3	290	381	178.17	207	208	14.79	91.0	80.1	0.0	83	174	19.61
58	1	1	3	10	L144g	L144g	13969	27501	156	171	230	7	3	269	338	146.26	203	204	14.50	81.3	73.1	0.0	66	135	18.56
59	1	1	3	11	L144a	L144a	14220	27500	156	177	230	5	3	267	301	97.12	200	202	12.52	76.3	64.4	0.0	67	101	21.33
60	1	1	3	12	L144a	L144a	14460	27495	156	166	251	12	3	275	305	90.65	201	201	13.85	81.3	71.1	0.0	74	104	19.86
61	1	1	3	13	V144	V144	14727	27491	148	146	230	5	3	529	489	187.85	204	205	14.07	94.5	87.0	0.0	325	285	37.60
62	1	1	3	14	V144	V144	14975	27485	162	180	251	9	3	448	433	177.42	201	203	12.98	91.7	81.7	0.0	247	232	34.52
63	1	1	3	15	S144	S144	15230	27495	168	196	251	7	3	283	285	68.10	202	203	12.92	80.1	68.4	0.0	81	83	21.90
64	1	1	3	16	S144	S144	15480	27490	162	177	230	8	3	293	290	59.98	202	203	13.52	88.1	78.0	0.0	91	88	21.68
65	1	1	3	17	H146WT	H146WT	15710	27495	168	196	251	12	3	247	451	309.97	201	201	12.25	81.6	68.4	0.0	46	250	20.16
66	1	1	3	18	H146WT	H146WT	15968	27491	168	195	230	6	3	259	472	323.31	202	202	12.64	86.7	73.3	0.0	57	270	20.48
67	1	1	3	19	R146	R146	16218	27486	148	151	230	10	3	222	258	66.12	201	201	12.99	60.3	45.7	0.0	21	57	17.09
68	1	1	3	20	R146	R146	16465	27485	154	164	251	12	3	218	270	84.21	201	202	13.19	54.9	45.7	0.0	17	69	16.53
69	1	1	3	21	L146=H146t	L146=H146t	16710	27485	154	166	251	16	3	245	261	61.96	200	201	12.97	71.1	59.0	0.0	45	61	18.89
70	1	1	3	22	L146=H146t	L146=H146t	16955	27485	162	180	251	20	3	236	261	66.93	199	200	12.37	65.0	55.0	0.0	37	62	19.08
71	1	1	3	23	P146	P146	17210	27490	154	161	230	14	3	219	225	26.33	199	200	12.23	62.1	45.3	0.0	20	26	17.91
72	1	1	3	24	P146	P146	17465	27485	156	164	251	13	3	224	229	30.64	201	201	13.09	60.4	47.0	0.0	23	28	17.12
73	1	1	4	1	L147WT	L147WT	11725	27762	176	216	230	17	3	314	775	617.18	204	205	13.65	99.1	95.4	0.0	110	571	23.00
74	1	1	4	2	L147WT	L147WT	11980	27760	170	197	230	16	3	395	777	556.56	204	205	13.06	98.5	95.9	0.0	191	573	30.25
75	1	1	4	3	P147	P147	12220	27765	162	184	251	19	3	231	268	73.26	203	205	13.72	63.6	50.5	0.0	28	65	16.83
76	1	1	4	4	P147	P147	12485	27770	162	184	230	27	3	236	279	82.61	204	204	13.06	64.7	53.3	0.0	32	75	18.08
77	1	1	4	5	P147a	P147a	12728	27762	156	170	230	17	3	321	330	111.74	201	203	13.62	81.2	68.2	0.0	120	129	23.57
78	1	1	4	6	P147a	P147a	12985	27750	154	166	230	13	3	333	333	109.78	206	205	13.05	74.7	66.3	0.0	127	127	25.51
79	1	1	4	7	Oligo HIV Y115	Oligo HIV Y115	13240	27750	150	149	230	18	1	209	208	14.17	206	207	15.72	15.4	3.4	0.0	3	2	13.30
80	1	1	4	8	Oligo HIV Y115	Oligo HIV Y115	13490	27750	150	149	230	18	1	207	211	19.33	209	211	17.50	18.1	4.7	0.0	-1	2	11.83
81	1	1	4	9	Oligo HIV M184a	Oligo HIV M184a	13730	27750	150	149	230	9	1	217	220	19.96	209	214	47.58	5.4	0.0	0.0	8	11	4.56
82	1	1	4	10	Oligo HIV M184a	Oligo HIV M184a	13990	27760	150	149	230	23	1	206	213	45.50	210	211	16.73	12.8	3.4	0.0	-3	3	12.31
83	1	1	4	11	C - (H2O+S.S.)	C - (H2O+S.S.)	14240	27750	150	149	230	18	1	200	201	11.56	205	205	12.65	10.7	0.0	0.0	-4	-3	15.81
84	1	1	4	12	C - (H2O+S.S.)	C - (H2O+S.S.)	14480	27750	150	149	230	9	1	203	203	12.38	202	204	14.07	14.8	1.3	0.0	1	1	14.43
85	1	1	4	13	C - (H2O+S.S.)	C - (H2O+S.S.)	14740	27750	150	149	230	18	1	200	201	12.87	203	218	131.40	0.0	0.0	0.0	-2	-1	1.52
86	1	1	4	14	C - (H2O+S.S.)	C - (H2O+S.S.)	14990	27740	150	149	230	18	1	201	202	14.24	204	207	46.89	0.7	0.0	0.0	-2	-1	4.29
87	1	1	4	15	C - (H2O+S.S.)	C - (H2O+S.S.)	15240	27750	150	149	230	18	1	203	203	11.76	204	205	14.06	8.1	1.3	0.0	0	0	14.44
88	1	1	4	16	C - (H2O+S.S.)	C - (H2O+S.S.)	15490	27750	150	149	230	18	1	202	202	13.84	203	203	13.40	13.4	1.3	0.0	0	0	15.07
89	1	1	4	17	C - (H2O+S.S.)	C - (H2O+S.S.)	15730	27750	150	149	230	9	1	201	201	12.63	201	202	12.40	16.1	2.7	0.0	0	0	16.21
90	1	1	4	18	C - (H2O+S.S.)	C - (H2O+S.S.)	15980	27750	150	149	230	9	1	202	202	12.27	199	200	12.66	20.1	3.4	0.0	3	3	15.95
91	1	1	4	19	C - (H2O+S.S.)	C - (H2O+S.S.)	16240	27740	150	149	230	18	1	203	202	11.51	200	200	12.13	17.4	3.4	0.0	3	2	16.74
92	1	1	4	20	C - (H2O+S.S.)	C - (H2O+S.S.)	16480	27740	150	149	230	9	1	199	199	14.06	201	201	13.64	12.8	3.4	0.0	-1	-1	14.59
93	1	1	4	21	C - (H2O+S.S.)	C - (H2O+S.S.)	16730	27750	150	149	230	9	1	200	202	13.61	202	202	11.71	17.4	5.4	0.0	-1	0	17.08
94	1	1	4	22	C - (H2O+S.S.)	C - (H2O+S.S.)	16980	27740	150	149	230	9	1	200	201	12.20	199	201	12.00	18.1	1.3	0.0	1	2	16.66
95	1	1	4	23	CIF	CIF	17233	27739	162	183	230	12	3	369	754	591.71	201	201	12.95	100.0	98.9	0.0	168	553	28.50
96	1	1	4	24	CIF	CIF	17481	27737	162	183	230	11	3	368	721	517.93	199	199	12.80	100.0	100.0	0.0	169	522	28.76
END DATA
