# Supplementary material for: Microarray-based identification of antigenic variants of foot-and-mouth disease virus: a bioinformatics quality assessment
Source: BMC Genomics. 2006 May 18;7:117. doi: 10.1186/1471-2164-7-117 (PMC1481559; doi:10.1186/1471-2164-7-117)
Supplement: Additional File 1 — They are obtained using the Agilent and Scan Array Express (Perkin Elmer Life Sciences) analysis software for reading and quantifying the hybridization images. [file 1471-2164-7-117-S1.zip › II-6-pRGD-1-7C.csv]

BEGIN HEADER
PerkinElmer Life Sciences.
ScanArrayCSVFileFormat	2.00
ScanArray Express	2.00
Number_of_Columns	26
END HEADER
BEGIN GENERAL INFO
DateTime	2005/01/21 18:29
GalFile	D:\303\AFTOCHIP\AFTOCHIP 2.1\ARCHIVO GAL AFTOCHIP 2.1.gal
Scanner	Model: Serial No.:
User Name	303
Computer Name
Protocol	Easy Quant
Quantitation Method	Adaptive Circle
Quality Confidence Calculation	SignalToNoise
User comments
Image Origin	0	0
Temperature	0
Laser Powers	0
Laser On Time	0
PMT Voltages	0
END GENERAL INFO
BEGIN QUANTITATION PARAMETERS
Min Percentile	50
Max Percentile	200
END QUANTITATION PARAMETERS
BEGIN QUALITY MEASUREMENTS
Min Signal To Noise	3
END QUALITY MEASUREMENTS
BEGIN ARRAY PATTERN INFO
Units	�m
Array Rows	1
Array Columns	1
Spot Rows	4
Spot Columns	24
Array Row Spacing	4500.000000
Array Column Spacing	4500.000000
Spot Row Spacing	247.000000
Spot Column Spacing	250.000000
Spot Diameter	150
Interstitial	0
Spots Per Array	96
Total Spots	96
END ARRAY PATTERN INFO
BEGIN IMAGE INFO
ImageID	Channel	Image	Fluorophore	Barcode	Units	X Units Per Pixel	Y Units Per Pixel	X Offset	Y Offset	Status
-1	CH1	D:\303\AFTOCHIP\AFTOCHIP 2.1\Celia\7� Celia 2� impresi�n\pRGD 0.2 pmoles CHip 6_SLOT02_S01.tif	Unknown	Unknown	�m	10.000000	10.000000	0.000000	0.000000	Control Image
END IMAGE INFO
BEGIN NORMALIZATION INFO
Normalization Method	LOWESS
END NORMALIZATION INFO
BEGIN DATA
Index	Array Row	Array Column	Spot Row	Spot Column	Name	ID	X	Y	Diameter	F Pixels	B Pixels	Footprint	Flags	Ch1 Median	Ch1 Mean	Ch1 SD	Ch1 B Median	Ch1 B Mean	Ch1 B SD	Ch1 % > B + 1 SD	Ch1 % > B + 2 SD	Ch1 F % Sat.	Ch1 Median - B	Ch1 Mean - B	Ch1 SignalNoiseRatio
1	1	1	1	1	CIF	CIF	2801	27038	168	195	230	13	3	943	949	631.80	207	209	13.51	97.9	96.9	0.0	736	742	69.78
2	1	1	1	2	CIF	CIF	3055	27041	196	272	150	14	3	357	787	647.96	210	210	14.58	94.9	91.2	0.0	147	577	24.49
3	1	1	1	3	S139WT	S139WT	3315	27035	176	216	209	9	3	244	278	68.05	209	209	13.06	73.6	57.9	0.0	35	69	18.69
4	1	1	1	4	S139WT	S139WT	3552	27031	176	219	230	8	3	241	275	68.81	210	209	12.99	68.5	53.9	0.0	31	65	18.55
5	1	1	1	5	G139	G139	3815	27025	162	180	209	6	3	235	236	29.25	209	210	15.23	61.7	44.4	0.0	26	27	15.43
6	1	1	1	6	G139	G139	4060	27030	156	177	230	3	3	242	246	37.75	209	211	15.05	65.0	53.1	0.0	33	37	16.08
7	1	1	1	7	G139t	G139t	4315	27035	140	124	273	9	3	269	271	28.16	220	222	16.99	91.1	71.8	0.0	49	51	15.83
8	1	1	1	8	G139t	G139t	4560	27030	162	177	230	3	3	253	255	29.18	217	218	16.26	74.0	57.1	0.0	36	38	15.56
9	1	1	1	9	G139c	G139c	4810	27035	176	216	209	8	3	220	220	17.69	212	212	15.08	31.5	9.3	0.0	8	8	14.59
10	1	1	1	10	G139c	G139c	5055	27035	162	180	209	9	3	224	224	16.83	214	214	16.07	37.8	7.8	0.0	10	10	13.94
11	1	1	1	11	I139	I139	5290	27035	168	196	209	20	3	228	230	22.14	215	215	13.48	48.0	27.6	0.0	13	15	16.91
12	1	1	1	12	I139	I139	5542	27030	176	219	230	17	3	232	236	22.94	221	224	19.31	38.4	13.7	0.0	11	15	12.02
13	1	1	1	13	N139	N139	5801	27033	176	215	230	10	3	247	250	28.59	227	234	47.07	22.3	0.5	0.0	20	23	5.25
14	1	1	1	14	N139	N139	6045	27025	168	192	209	14	3	253	253	32.60	217	218	20.49	65.1	42.7	0.0	36	36	12.35
15	1	1	1	15	T139	T139	6295	27020	176	216	230	15	3	257	273	54.39	218	218	14.96	62.5	56.0	0.0	39	55	17.18
16	1	1	1	16	T139	T139	6545	27025	176	216	209	14	3	261	276	64.41	216	217	15.28	65.7	56.0	0.0	45	60	17.08
17	1	1	1	17	RGD-WT1	RGD-WT1	6795	27020	184	234	230	15	3	1617	1268	692.82	218	218	15.26	98.3	96.2	0.0	1399	1050	105.93
18	1	1	1	18	RGD-WT1	RGD-WT1	7056	27019	184	238	230	8	3	1433	1220	570.40	216	217	19.54	97.1	96.2	0.0	1217	1004	73.33
19	1	1	1	19	RRD	RRD	7310	27025	170	196	209	1	3	241	251	39.10	215	216	17.85	57.7	42.9	0.0	26	36	13.50
20	1	1	1	20	RRD	RRD	7555	27021	156	166	230	7	3	267	268	45.88	217	217	14.42	73.5	63.9	0.0	50	51	18.51
21	1	1	1	21	RRDt	RRDt	7800	27020	162	177	230	11	3	340	323	71.82	218	218	13.82	85.9	76.8	0.0	122	105	24.61
22	1	1	1	22	RRDt	RRDt	8057	27017	170	201	230	10	3	304	304	74.39	216	218	14.26	77.6	66.2	0.0	88	88	21.31
23	1	1	1	23	RRDc	RRDc	8305	27020	156	166	230	8	3	245	246	31.22	217	219	13.81	67.5	51.2	0.0	28	29	17.75
24	1	1	1	24	RRDc	RRDc	8550	27015	156	166	209	15	3	245	247	32.53	216	218	16.20	62.7	46.4	0.0	29	31	15.12
25	1	1	2	1	RED	RED	2813	27265	154	160	209	9	3	245	246	31.74	208	208	13.83	70.6	60.6	0.0	37	38	17.72
26	1	1	2	2	RED	RED	3065	27275	168	192	209	5	3	237	239	28.84	208	208	14.49	68.2	50.0	0.0	29	31	16.36
27	1	1	2	3	REDt	REDt	3324	27270	162	184	230	15	3	224	230	58.29	207	209	14.07	53.3	31.0	0.0	17	23	15.92
28	1	1	2	4	REDt	REDt	3565	27275	140	124	273	5	3	239	239	19.36	210	210	13.25	75.8	57.3	0.0	29	29	18.04
29	1	1	2	5	REDc	REDc	3820	27280	150	149	230	12	1	222	222	16.33	212	214	19.17	24.8	5.4	0.0	10	10	11.58
30	1	1	2	6	REDc	REDc	4060	27280	150	149	230	5	1	223	223	16.71	207	209	13.49	54.4	21.5	0.0	16	16	16.53
31	1	1	2	7	REG	REG	4325	27285	170	208	209	19	3	227	230	21.90	214	217	19.23	35.1	14.9	0.0	13	16	11.80
32	1	1	2	8	REG	REG	4560	27280	150	149	230	5	1	223	226	30.34	212	214	16.34	36.9	13.4	0.0	11	14	13.65
33	1	1	2	9	REGat	REGat	4820	27290	150	149	230	19	1	213	213	13.28	211	211	13.64	20.1	3.4	0.0	2	2	15.62
34	1	1	2	10	REGat	REGat	5050	27280	150	149	230	11	1	212	214	13.79	211	211	14.86	20.1	2.0	0.0	1	3	14.27
35	1	1	2	11	REGac	REGac	5301	27278	170	200	230	9	3	217	220	16.99	218	217	16.42	15.5	4.5	0.0	0	2	13.22
36	1	1	2	12	REGac	REGac	5540	27290	150	149	230	25	1	221	222	16.91	220	221	18.08	17.4	2.7	0.0	1	2	12.22
37	1	1	2	13	REGgg	REGgg	5803	27282	190	257	150	10	3	417	474	221.35	227	229	25.07	76.3	65.4	0.0	190	247	16.63
38	1	1	2	14	REGgg	REGgg	6053	27270	168	194	230	7	3	587	525	193.28	214	216	13.29	96.4	89.2	0.0	373	311	44.17
39	1	1	2	15	REGtg	REGtg	6310	27270	156	177	230	3	3	229	235	35.43	214	216	16.53	48.6	23.7	0.0	15	21	13.85
40	1	1	2	16	REGtg	REGtg	6560	27280	150	149	230	5	1	224	225	17.70	216	218	17.26	32.9	8.7	0.0	8	9	12.98
41	1	1	2	17	REGcg	REGcg	6815	27275	162	180	209	5	3	234	233	19.11	215	216	15.00	60.0	28.9	0.0	19	18	15.60
42	1	1	2	18	REGcg	REGcg	7065	27270	170	196	230	6	3	232	233	19.36	216	217	14.09	53.1	25.0	0.0	16	17	16.47
43	1	1	2	19	D143N (RGN)	D143N (RGN)	7295	27270	170	196	230	14	3	312	318	91.88	218	219	18.29	67.3	59.7	0.0	94	100	17.06
44	1	1	2	20	D143N (RGN)	D143N (RGN)	7550	27270	170	197	230	10	4	286	304	84.72	217	256	493.67	0.0	0.0	0.0	69	87	0.58
45	1	1	2	21	D143N (RGN)t	D143N (RGN)t	7807	27256	170	202	209	18	3	315	320	93.13	219	219	12.58	76.2	62.9	0.0	96	101	25.05
46	1	1	2	22	D143N (RGN)t	D143N (RGN)t	8065	27245	162	180	209	29	3	360	352	97.27	218	221	22.90	76.7	68.9	0.0	142	134	15.72
47	1	1	2	23	D143N (RGN)c	D143N (RGN)c	8300	27269	156	173	230	10	3	240	245	32.15	214	215	13.70	61.8	47.4	0.0	26	31	17.51
48	1	1	2	24	D143N (RGN)c	D143N (RGN)c	8550	27280	156	177	230	11	3	240	244	29.39	218	220	17.45	54.8	35.0	0.0	22	26	13.75
49	1	1	3	1	D143V (RGV)	D143V (RGV)	2813	27532	162	182	230	11	3	531	475	171.29	209	209	12.57	88.5	84.1	0.0	322	266	42.24
50	1	1	3	2	D143V (RGV)	D143V (RGV)	3070	27535	162	184	209	17	3	534	494	163.65	208	208	14.16	94.0	88.6	0.0	326	286	37.70
51	1	1	3	3	RGE-1 (GAA)	RGE-1 (GAA)	3310	27530	176	221	230	9	3	251	287	82.83	210	210	14.02	66.1	54.8	0.0	41	77	17.90
52	1	1	3	4	RGE-1 (GAA)	RGE-1 (GAA)	3560	27520	170	197	230	1	3	258	294	87.49	212	212	14.10	66.5	56.9	0.0	46	82	18.30
53	1	1	3	5	RGEc	RGEc	3820	27525	162	184	209	11	3	281	275	46.04	213	216	18.95	74.5	66.3	0.0	68	62	14.83
54	1	1	3	6	RGEc	RGEc	4055	27515	140	124	273	7	3	287	290	34.17	211	211	16.17	97.6	95.2	0.0	76	79	17.75
55	1	1	3	7	L144WT	L144WT	4302	27524	204	297	129	7	3	459	1171	1020.17	216	217	18.32	93.9	90.6	0.0	243	955	25.06
56	1	1	3	8	L144WT	L144WT	4549	27523	190	256	150	9	3	1164	1413	1067.82	215	216	16.18	100.0	97.7	0.0	949	1198	71.95
57	1	1	3	9	L144g	L144g	4830	27525	176	216	209	21	3	307	410	366.11	212	211	12.79	74.5	65.7	0.0	95	198	24.00
58	1	1	3	10	L144g	L144g	5070	27525	170	196	209	12	3	385	391	160.58	213	213	13.75	82.7	69.9	0.0	172	178	28.00
59	1	1	3	11	L144a	L144a	5315	27525	162	180	209	7	3	339	335	99.12	215	216	14.83	76.7	69.4	0.0	124	120	22.85
60	1	1	3	12	L144a	L144a	5570	27525	168	196	209	11	3	339	342	112.12	219	221	17.16	72.4	61.7	0.0	120	123	19.75
61	1	1	3	13	V144	V144	5815	27525	182	232	209	7	3	438	577	346.47	221	222	16.64	77.2	65.9	0.0	217	356	26.33
62	1	1	3	14	V144	V144	6065	27515	176	216	209	8	3	560	522	260.51	215	216	14.50	84.3	70.8	0.0	345	307	38.61
63	1	1	3	15	S144	S144	6315	27520	176	216	230	5	3	330	330	99.53	215	216	15.67	78.2	66.7	0.0	115	115	21.06
64	1	1	3	16	S144	S144	6560	27520	170	197	230	1	3	377	350	104.50	217	221	45.86	65.5	59.9	0.0	160	133	8.22
65	1	1	3	17	H146WT	H146WT	6800	27505	162	184	209	18	3	835	810	529.72	219	221	47.63	66.3	62.0	0.0	616	591	17.53
66	1	1	3	18	H146WT	H146WT	7040	27520	156	177	230	19	3	774	788	502.00	217	218	15.62	92.7	82.5	0.0	557	571	49.56
67	1	1	3	19	R146	R146	7310	27500	176	221	230	20	3	252	341	137.50	216	219	14.43	64.7	53.8	0.0	36	125	17.46
68	1	1	3	20	R146	R146	7560	27490	170	197	230	31	3	308	337	113.31	218	226	97.18	49.7	35.5	0.0	90	119	3.17
69	1	1	3	21	L146=H146t	L146=H146t	7800	27520	170	197	230	9	3	298	318	102.66	219	219	16.04	65.5	56.9	0.0	79	99	18.58
70	1	1	3	22	L146=H146t	L146=H146t	8050	27520	170	197	230	9	3	295	310	90.97	220	221	16.65	65.0	58.4	0.0	75	90	17.72
71	1	1	3	23	P146	P146	8315	27505	176	216	209	17	3	244	252	41.20	217	219	17.65	58.3	44.9	0.0	27	35	13.82
72	1	1	3	24	P146	P146	8560	27495	162	184	209	26	3	242	248	34.28	217	220	19.99	54.9	35.3	0.0	25	31	12.11
73	1	1	4	1	L147WT	L147WT	2799	27784	184	238	209	19	3	927	855	554.59	206	209	13.72	97.1	92.4	0.0	721	649	67.55
74	1	1	4	2	L147WT	L147WT	3061	27790	190	250	150	22	3	764	846	574.70	210	210	14.55	96.4	90.0	0.0	554	636	52.49
75	1	1	4	3	P147	P147	3320	27790	176	221	230	24	3	252	265	54.77	209	209	13.74	66.1	57.0	0.0	43	56	18.34
76	1	1	4	4	P147	P147	3565	27785	170	208	209	18	3	293	289	77.48	210	210	14.85	64.9	61.5	0.0	83	79	19.73
77	1	1	4	5	P147a	P147a	3825	27780	162	184	230	20	3	318	333	111.15	212	211	13.49	72.8	65.8	0.0	106	121	23.57
78	1	1	4	6	P147a	P147a	4070	27775	170	196	209	13	3	312	320	98.14	213	214	14.07	68.9	62.8	0.0	99	107	22.17
79	1	1	4	7	Oligo HIV Y115	Oligo HIV Y115	4320	27780	150	149	230	15	1	215	215	13.39	219	220	17.52	5.4	0.0	0.0	-3	-3	12.27
80	1	1	4	8	Oligo HIV Y115	Oligo HIV Y115	4570	27780	150	149	230	15	1	215	219	20.68	216	218	19.66	13.4	4.0	0.0	0	3	10.93
81	1	1	4	9	Oligo HIV M184a	Oligo HIV M184a	4830	27770	150	149	230	20	1	211	212	12.65	214	214	15.31	8.7	0.0	0.0	-2	-1	13.78
82	1	1	4	10	Oligo HIV M184a	Oligo HIV M184a	5060	27770	150	149	230	2	1	215	214	13.90	216	216	15.10	9.4	1.3	0.0	0	-1	14.23
83	1	1	4	11	C - (H2O+S.S.)	C - (H2O+S.S.)	5300	27765	168	196	209	9	3	227	230	20.32	218	217	13.16	38.8	23.0	0.0	9	12	17.26
84	1	1	4	12	C - (H2O+S.S.)	C - (H2O+S.S.)	5550	27765	168	196	209	9	3	235	237	22.74	221	221	16.52	43.9	20.9	0.0	14	16	14.23
85	1	1	4	13	C - (H2O+S.S.)	C - (H2O+S.S.)	5810	27770	150	149	230	2	1	219	218	14.57	223	223	15.88	6.0	0.7	0.0	-3	-4	13.79
86	1	1	4	14	C - (H2O+S.S.)	C - (H2O+S.S.)	6070	27770	150	149	230	10	1	216	217	14.99	216	217	14.98	16.8	3.4	0.0	0	1	14.42
87	1	1	4	15	C - (H2O+S.S.)	C - (H2O+S.S.)	6320	27770	150	149	230	10	1	215	217	18.22	219	223	21.03	7.4	2.0	0.0	-3	-1	10.23
88	1	1	4	16	C - (H2O+S.S.)	C - (H2O+S.S.)	6570	27770	150	149	230	10	1	222	228	26.56	218	221	17.12	27.5	12.8	0.0	4	10	12.97
89	1	1	4	17	C - (H2O+S.S.)	C - (H2O+S.S.)	6810	27760	150	149	230	8	1	219	220	14.74	214	217	13.52	28.9	9.4	0.0	5	6	16.20
90	1	1	4	18	C - (H2O+S.S.)	C - (H2O+S.S.)	7060	27770	150	149	230	2	1	220	220	13.78	217	219	15.16	20.1	2.0	0.0	3	3	14.51
91	1	1	4	19	C - (H2O+S.S.)	C - (H2O+S.S.)	7320	27760	150	149	230	13	1	216	217	13.71	218	219	14.74	16.1	2.0	0.0	-1	0	14.66
92	1	1	4	20	C - (H2O+S.S.)	C - (H2O+S.S.)	7570	27760	150	149	230	13	1	217	218	13.01	220	220	16.30	6.7	1.3	0.0	-2	-1	13.31
93	1	1	4	21	C - (H2O+S.S.)	C - (H2O+S.S.)	7805	27765	162	180	209	5	3	228	233	24.50	220	222	19.85	32.8	14.4	0.0	8	13	11.48
94	1	1	4	22	C - (H2O+S.S.)	C - (H2O+S.S.)	8055	27760	156	166	230	9	3	262	268	40.94	222	227	24.54	66.9	40.4	0.0	40	46	10.68
95	1	1	4	23	CIF	CIF	8304	27756	198	274	129	13	3	456	1132	995.69	220	219	16.44	95.6	92.3	0.0	236	912	27.73
96	1	1	4	24	CIF	CIF	8550	27758	184	235	230	13	3	691	1298	1007.80	220	220	15.29	99.6	97.9	0.0	471	1078	45.19
END DATA
