# Supplementary material for: Microarray-based identification of antigenic variants of foot-and-mouth disease virus: a bioinformatics quality assessment
Source: BMC Genomics. 2006 May 18;7:117. doi: 10.1186/1471-2164-7-117 (PMC1481559; doi:10.1186/1471-2164-7-117)
Supplement: Additional File 1 — They are obtained using the Agilent and Scan Array Express (Perkin Elmer Life Sciences) analysis software for reading and quantifying the hybridization images. [file 1471-2164-7-117-S1.zip › II-6-pRGD-2-7C.csv]

BEGIN HEADER
PerkinElmer Life Sciences.
ScanArrayCSVFileFormat	2.00
ScanArray Express	2.00
Number_of_Columns	26
END HEADER
BEGIN GENERAL INFO
DateTime	2005/01/21 18:39
GalFile	D:\303\AFTOCHIP\AFTOCHIP 2.1\ARCHIVO GAL AFTOCHIP 2.1.gal
Scanner	Model: Serial No.:
User Name	303
Computer Name
Protocol	Easy Quant
Quantitation Method	Adaptive Circle
Quality Confidence Calculation	SignalToNoise
User comments
Image Origin	0	0
Temperature	0
Laser Powers	0
Laser On Time	0
PMT Voltages	0
END GENERAL INFO
BEGIN QUANTITATION PARAMETERS
Min Percentile	50
Max Percentile	200
END QUANTITATION PARAMETERS
BEGIN QUALITY MEASUREMENTS
Min Signal To Noise	3
END QUALITY MEASUREMENTS
BEGIN ARRAY PATTERN INFO
Units	�m
Array Rows	1
Array Columns	1
Spot Rows	4
Spot Columns	24
Array Row Spacing	4500.000000
Array Column Spacing	4500.000000
Spot Row Spacing	244.000000
Spot Column Spacing	250.000000
Spot Diameter	150
Interstitial	0
Spots Per Array	96
Total Spots	96
END ARRAY PATTERN INFO
BEGIN IMAGE INFO
ImageID	Channel	Image	Fluorophore	Barcode	Units	X Units Per Pixel	Y Units Per Pixel	X Offset	Y Offset	Status
-1	CH1	D:\303\AFTOCHIP\AFTOCHIP 2.1\Celia\7� Celia 2� impresi�n\pRGD 0.2 pmoles CHip 6_SLOT02_S01.tif	Unknown	Unknown	�m	10.000000	10.000000	0.000000	0.000000	Control Image
END IMAGE INFO
BEGIN NORMALIZATION INFO
Normalization Method	LOWESS
END NORMALIZATION INFO
BEGIN DATA
Index	Array Row	Array Column	Spot Row	Spot Column	Name	ID	X	Y	Diameter	F Pixels	B Pixels	Footprint	Flags	Ch1 Median	Ch1 Mean	Ch1 SD	Ch1 B Median	Ch1 B Mean	Ch1 B SD	Ch1 % > B + 1 SD	Ch1 % > B + 2 SD	Ch1 F % Sat.	Ch1 Median - B	Ch1 Mean - B	Ch1 SignalNoiseRatio
1	1	1	1	1	CIF	CIF	11790	27111	162	181	214	19	3	501	1195	995.01	212	214	15.95	100.0	100.0	0.0	289	983	31.42
2	1	1	1	2	CIF	CIF	12040	27102	162	181	195	13	3	794	1361	1004.21	212	212	13.76	100.0	100.0	0.0	582	1149	57.72
3	1	1	1	3	S139WT	S139WT	12275	27095	168	192	195	5	3	271	316	90.15	216	216	13.90	81.3	65.1	0.0	55	100	19.50
4	1	1	1	4	S139WT	S139WT	12530	27095	168	196	195	0	3	289	319	98.41	215	216	13.06	83.2	68.9	0.0	74	104	22.14
5	1	1	1	5	G139	G139	12770	27100	162	177	214	11	3	250	254	40.69	214	214	14.20	65.0	53.7	0.0	36	40	17.61
6	1	1	1	6	G139	G139	13040	27090	154	161	214	10	3	266	280	134.30	219	219	14.63	77.6	64.6	0.0	47	61	18.18
7	1	1	1	7	G139t	G139t	13274	27106	148	150	259	13	3	272	269	38.04	220	222	17.17	76.0	61.3	0.0	52	49	15.84
8	1	1	1	8	G139t	G139t	13525	27105	154	164	195	11	3	238	253	39.33	210	211	13.48	70.1	54.3	0.0	28	43	17.66
9	1	1	1	9	G139c	G139c	13780	27100	150	149	278	5	1	225	226	19.75	213	212	16.76	32.2	10.1	0.0	12	13	13.43
10	1	1	1	10	G139c	G139c	14020	27095	148	150	259	10	3	225	224	15.96	210	210	14.27	50.7	18.0	0.0	15	14	15.77
11	1	1	1	11	I139	I139	14265	27090	156	166	214	15	3	217	219	18.67	209	210	12.96	42.2	16.9	0.0	8	10	16.74
12	1	1	1	12	I139	I139	14515	27090	156	166	214	15	3	219	221	19.14	209	211	13.41	44.0	19.3	0.0	10	12	16.33
13	1	1	1	13	N139	N139	14765	27085	148	148	259	17	3	218	220	17.85	209	210	14.10	38.5	16.2	0.0	9	11	15.46
14	1	1	1	14	N139	N139	15018	27085	148	152	259	15	3	220	220	17.10	209	209	12.44	45.4	21.1	0.0	11	11	17.69
15	1	1	1	15	T139	T139	15265	27075	156	164	195	24	3	240	264	54.94	210	210	13.58	67.1	52.4	0.0	30	54	17.67
16	1	1	1	16	T139	T139	15525	27075	162	180	195	20	3	241	267	54.27	214	216	17.14	62.2	45.6	0.0	27	53	14.06
17	1	1	1	17	RGD-WT1	RGD-WT1	15796	27075	170	206	195	25	3	1339	1221	741.31	208	211	23.32	98.1	95.6	0.0	1131	1013	57.43
18	1	1	1	18	RGD-WT1	RGD-WT1	16047	27071	176	215	214	28	3	1577	1286	787.91	211	213	22.71	100.0	98.6	0.0	1366	1075	69.45
19	1	1	1	19	RRD	RRD	16255	27075	176	216	195	31	3	234	261	57.34	209	209	14.21	63.4	46.8	0.0	25	52	16.47
20	1	1	1	20	RRD	RRD	16505	27065	156	164	195	38	3	289	294	79.41	207	208	13.57	76.2	63.4	0.0	82	87	21.29
21	1	1	1	21	RRDt	RRDt	16765	27085	162	180	195	17	3	280	296	81.85	207	210	16.86	71.7	59.4	0.0	73	89	16.60
22	1	1	1	22	RRDt	RRDt	17010	27080	154	161	214	24	3	308	360	369.83	208	211	17.14	75.2	64.6	0.0	100	152	17.97
23	1	1	1	23	RRDc	RRDc	17260	27081	150	148	278	24	3	225	242	120.16	208	211	21.04	45.9	27.7	0.0	17	34	10.69
24	1	1	1	24	RRDc	RRDc	17509	27079	162	181	214	26	3	226	237	36.49	206	208	15.61	56.9	37.0	0.0	20	31	14.48
25	1	1	2	1	RED	RED	11785	27355	176	216	195	17	3	227	245	41.55	210	212	14.21	54.6	38.4	0.0	17	35	15.97
26	1	1	2	2	RED	RED	12040	27350	154	161	214	15	3	248	289	360.88	212	214	17.45	62.1	50.9	0.0	36	77	14.21
27	1	1	2	3	REDt	REDt	12272	27349	148	148	278	13	3	237	238	23.33	213	214	14.60	65.5	40.5	0.0	24	25	16.23
28	1	1	2	4	REDt	REDt	12520	27345	162	184	195	11	3	231	233	21.75	213	214	14.31	54.9	31.5	0.0	18	20	16.14
29	1	1	2	5	REDc	REDc	12780	27340	154	161	214	1	3	230	229	19.45	213	213	13.56	56.5	24.2	0.0	17	16	16.96
30	1	1	2	6	REDc	REDc	13030	27340	154	161	214	1	3	230	230	18.41	212	212	13.12	57.8	29.2	0.0	18	18	17.53
31	1	1	2	7	REG	REG	13275	27335	148	148	259	6	3	227	228	21.13	212	213	14.38	50.0	22.3	0.0	15	16	15.78
32	1	1	2	8	REG	REG	13535	27335	148	148	259	5	3	223	224	18.30	213	213	14.33	39.9	14.9	0.0	10	11	15.56
33	1	1	2	9	REGat	REGat	13780	27340	150	149	278	1	1	211	215	43.60	213	213	13.09	14.1	3.4	0.0	-1	2	16.12
34	1	1	2	10	REGat	REGat	14030	27340	150	149	278	1	1	213	213	14.37	212	211	12.57	20.8	5.4	0.0	1	1	16.94
35	1	1	2	11	REGac	REGac	14280	27340	150	149	278	1	1	212	213	15.51	212	213	14.94	18.1	3.4	0.0	0	1	14.19
36	1	1	2	12	REGac	REGac	14530	27340	150	149	278	1	1	214	216	14.53	211	212	14.32	20.1	6.0	0.0	3	5	14.95
37	1	1	2	13	REGgg	REGgg	14780	27335	176	216	195	3	3	416	467	189.54	214	214	14.88	98.1	96.8	0.0	202	253	27.95
38	1	1	2	14	REGgg	REGgg	15035	27338	170	200	214	4	3	489	487	182.25	210	210	12.54	100.0	100.0	0.0	279	277	39.00
39	1	1	2	15	REGtg	REGtg	15260	27320	150	149	278	26	1	222	222	15.95	208	211	34.31	8.7	0.0	0.0	14	14	6.47
40	1	1	2	16	REGtg	REGtg	15515	27330	150	154	278	16	3	222	222	15.63	210	210	14.64	40.9	14.3	0.0	12	12	15.17
41	1	1	2	17	REGcg	REGcg	15765	27325	156	164	195	20	3	224	224	18.87	210	209	13.56	50.6	24.4	0.0	14	14	16.52
42	1	1	2	18	REGcg	REGcg	16035	27320	148	150	278	18	3	219	221	17.27	207	207	13.59	47.3	22.7	0.0	12	14	16.12
43	1	1	2	19	D143N (RGN)	D143N (RGN)	16265	27335	176	216	195	15	3	226	281	90.70	209	209	14.77	53.2	44.4	0.0	17	72	15.30
44	1	1	2	20	D143N (RGN)	D143N (RGN)	16520	27325	162	184	195	16	3	258	298	98.85	205	205	13.21	70.7	58.7	0.0	53	93	19.53
45	1	1	2	21	D143N (RGN)t	D143N (RGN)t	16765	27325	168	192	195	20	3	250	322	123.56	206	207	12.34	72.4	60.4	0.0	44	116	20.26
46	1	1	2	22	D143N (RGN)t	D143N (RGN)t	17025	27330	162	184	214	9	3	253	331	132.60	207	208	13.81	66.3	53.8	0.0	46	124	18.33
47	1	1	2	23	D143N (RGN)c	D143N (RGN)c	17265	27325	148	148	259	20	3	236	242	38.97	207	208	13.73	58.1	50.7	0.0	29	35	17.18
48	1	1	2	24	D143N (RGN)c	D143N (RGN)c	17525	27325	154	164	195	14	3	224	232	30.28	205	205	11.73	61.0	44.5	0.0	19	27	19.09
49	1	1	3	1	D143V (RGV)	D143V (RGV)	11790	27605	162	184	195	25	3	521	496	241.04	213	214	13.45	91.8	86.4	0.0	308	283	38.74
50	1	1	3	2	D143V (RGV)	D143V (RGV)	12045	27605	168	192	195	27	3	588	548	256.85	215	216	16.35	95.3	87.5	0.0	373	333	35.97
51	1	1	3	3	RGE-1 (GAA)	RGE-1 (GAA)	12270	27595	148	150	259	16	3	276	868	2848.81	216	216	14.18	71.3	61.3	0.0	60	652	19.47
52	1	1	3	4	RGE-1 (GAA)	RGE-1 (GAA)	12530	27600	150	149	278	17	1	265	294	84.62	214	237	256.12	6.0	0.0	0.0	51	80	1.03
53	1	1	3	5	RGEc	RGEc	12785	27585	162	180	195	5	3	276	285	65.66	212	213	13.62	73.3	60.0	0.0	64	73	20.27
54	1	1	3	6	RGEc	RGEc	13035	27590	154	166	214	9	3	284	285	66.75	215	214	13.27	70.5	62.0	0.0	69	70	21.41
55	1	1	3	7	L144WT	L144WT	13290	27598	176	219	214	18	3	1048	1624	1238.14	212	214	15.17	99.5	98.6	0.0	836	1412	69.10
56	1	1	3	8	L144WT	L144WT	13544	27598	168	195	214	20	3	2102	1918	1214.02	212	212	12.58	100.0	100.0	0.0	1890	1706	167.06
57	1	1	3	9	L144g	L144g	13792	27597	184	236	195	18	3	269	380	221.10	213	214	13.62	81.8	66.5	0.0	56	167	19.75
58	1	1	3	10	L144g	L144g	14035	27590	170	196	214	8	3	283	377	193.50	212	212	13.25	85.2	73.5	0.0	71	165	21.36
59	1	1	3	11	L144a	L144a	14275	27590	156	166	214	9	3	296	339	123.68	212	212	16.94	75.3	65.1	0.0	84	127	17.47
60	1	1	3	12	L144a	L144a	14530	27590	170	197	214	7	3	261	315	109.80	209	211	12.92	77.7	61.9	0.0	52	106	20.21
61	1	1	3	13	V144	V144	14790	27580	170	197	214	10	3	592	626	380.02	210	213	33.11	82.7	64.0	0.0	382	416	17.88
62	1	1	3	14	V144	V144	15045	27580	162	184	214	15	3	572	589	324.71	211	213	15.95	98.4	89.7	0.0	361	378	35.86
63	1	1	3	15	S144	S144	15290	27580	162	177	214	10	3	377	375	111.15	209	210	14.45	95.5	89.3	0.0	168	166	26.09
64	1	1	3	16	S144	S144	15540	27580	170	197	214	10	3	366	364	123.95	211	211	15.30	83.2	74.6	0.0	155	153	23.92
65	1	1	3	17	H146WT	H146WT	15796	27587	184	238	195	15	3	262	581	540.36	209	209	14.37	84.9	72.7	0.0	53	372	18.24
66	1	1	3	18	H146WT	H146WT	16044	27580	176	218	214	13	3	272	622	563.17	207	208	13.20	92.2	80.3	0.0	65	415	20.61
67	1	1	3	19	R146	R146	16265	27575	162	180	195	16	3	221	284	109.71	206	207	17.05	47.2	37.8	0.0	15	78	12.96
68	1	1	3	20	R146	R146	16520	27565	154	166	195	20	3	231	288	101.71	208	207	12.42	60.2	47.0	0.0	23	80	18.60
69	1	1	3	21	L146=H146t	L146=H146t	16775	27585	162	180	195	5	3	256	310	108.88	205	207	14.53	69.4	57.8	0.0	51	105	17.62
70	1	1	3	22	L146=H146t	L146=H146t	17025	27575	162	180	195	9	3	257	311	111.90	206	207	13.03	71.1	58.9	0.0	51	105	19.73
71	1	1	3	23	P146	P146	17275	27575	154	164	195	9	3	238	248	42.59	207	208	16.92	64.6	49.4	0.0	31	41	14.06
72	1	1	3	24	P146	P146	17525	27575	156	164	195	9	3	245	248	43.55	207	207	13.33	63.4	53.7	0.0	38	41	18.38
73	1	1	4	1	L147WT	L147WT	11807	27858	176	216	214	41	3	395	936	773.89	211	213	14.67	99.1	97.2	0.0	184	725	26.93
74	1	1	4	2	L147WT	L147WT	12059	27861	176	217	214	45	3	393	975	820.83	214	215	13.63	97.2	94.0	0.0	179	761	28.83
75	1	1	4	3	P147	P147	12295	27870	162	184	214	46	3	244	302	102.52	211	212	15.02	64.7	51.1	0.0	33	91	16.25
76	1	1	4	4	P147	P147	12530	27857	162	183	195	30	3	252	300	96.82	214	214	13.88	61.2	52.5	0.0	38	86	18.15
77	1	1	4	5	P147a	P147a	12785	27855	148	148	259	29	3	405	393	146.18	214	213	14.70	77.7	70.9	0.0	191	179	27.56
78	1	1	4	6	P147a	P147a	13030	27850	154	161	214	23	3	350	354	123.45	211	212	12.71	78.9	69.6	0.0	139	143	27.53
79	1	1	4	7	Oligo HIV Y115	Oligo HIV Y115	13290	27850	150	149	278	25	1	213	213	12.75	212	212	14.53	15.4	1.3	0.0	1	1	14.66
80	1	1	4	8	Oligo HIV Y115	Oligo HIV Y115	13550	27840	150	149	278	24	1	212	212	13.21	212	212	13.37	12.8	3.4	0.0	0	0	15.85
81	1	1	4	9	Oligo HIV M184a	Oligo HIV M184a	13790	27840	150	149	278	17	1	213	213	14.38	213	214	13.66	16.1	1.3	0.0	0	0	15.59
82	1	1	4	10	Oligo HIV M184a	Oligo HIV M184a	14040	27840	150	149	278	17	1	211	211	12.67	210	211	13.45	16.8	3.4	0.0	1	1	15.69
83	1	1	4	11	C - (H2O+S.S.)	C - (H2O+S.S.)	14290	27830	150	149	278	11	1	210	211	11.74	209	214	71.42	0.0	0.0	0.0	1	2	2.94
84	1	1	4	12	C - (H2O+S.S.)	C - (H2O+S.S.)	14540	27830	150	149	278	11	1	210	211	13.31	211	211	12.14	16.1	4.0	0.0	0	0	17.29
85	1	1	4	13	C - (H2O+S.S.)	C - (H2O+S.S.)	14800	27820	150	149	278	21	1	209	210	13.56	210	210	13.73	15.4	4.7	0.0	0	0	15.23
86	1	1	4	14	C - (H2O+S.S.)	C - (H2O+S.S.)	15050	27830	150	149	278	20	1	209	209	14.57	209	209	13.66	19.5	1.3	0.0	0	0	15.30
87	1	1	4	15	C - (H2O+S.S.)	C - (H2O+S.S.)	15295	27825	156	164	195	14	3	225	228	19.35	212	212	13.91	49.4	24.4	0.0	13	16	16.18
88	1	1	4	16	C - (H2O+S.S.)	C - (H2O+S.S.)	15550	27830	150	149	278	20	1	210	211	13.76	210	210	13.78	17.4	2.0	0.0	0	1	15.24
89	1	1	4	17	C - (H2O+S.S.)	C - (H2O+S.S.)	15790	27820	150	149	278	12	1	208	208	13.37	206	207	12.75	18.8	4.0	0.0	2	2	16.31
90	1	1	4	18	C - (H2O+S.S.)	C - (H2O+S.S.)	16040	27820	150	149	278	12	1	205	206	13.13	210	210	13.47	9.4	0.7	0.0	-4	-3	15.21
91	1	1	4	19	C - (H2O+S.S.)	C - (H2O+S.S.)	16280	27810	150	149	278	16	1	209	212	15.90	209	210	14.73	18.1	4.0	0.0	0	3	14.18
92	1	1	4	20	C - (H2O+S.S.)	C - (H2O+S.S.)	16540	27820	150	149	278	12	1	207	209	17.66	205	206	13.50	18.8	4.7	0.0	2	4	15.33
93	1	1	4	21	C - (H2O+S.S.)	C - (H2O+S.S.)	16790	27820	150	149	278	12	1	206	206	12.00	209	211	18.04	5.4	0.0	0.0	-2	-2	11.42
94	1	1	4	22	C - (H2O+S.S.)	C - (H2O+S.S.)	17030	27810	150	149	278	16	1	208	208	13.44	209	212	20.25	8.1	0.0	0.0	0	0	10.27
95	1	1	4	23	CIF	CIF	17296	27827	170	202	195	15	3	455	1007	873.87	205	207	23.53	100.0	100.0	0.0	250	802	19.34
96	1	1	4	24	CIF	CIF	17540	27823	170	198	195	10	3	457	1089	954.32	206	207	11.42	100.0	100.0	0.0	251	883	40.02
END DATA
