# Supplementary material for: Microarray-based identification of antigenic variants of foot-and-mouth disease virus: a bioinformatics quality assessment
Source: BMC Genomics. 2006 May 18;7:117. doi: 10.1186/1471-2164-7-117 (PMC1481559; doi:10.1186/1471-2164-7-117)
Supplement: Additional File 1 — They are obtained using the Agilent and Scan Array Express (Perkin Elmer Life Sciences) analysis software for reading and quantifying the hybridization images. [file 1471-2164-7-117-S1.zip › II-8-pRGD-1-4V.csv]

BEGIN HEADER
PerkinElmer Life Sciences.
ScanArrayCSVFileFormat	2.00
ScanArray Express	2.00
Number_of_Columns	26
END HEADER
BEGIN GENERAL INFO
DateTime	2005/01/27 17:23
GalFile	D:\303\AFTOCHIP\AFTOCHIP 2.1\ARCHIVO GAL AFTOCHIP 2.1.gal
Scanner	Model: Serial No.:
User Name	303
Computer Name
Protocol	Easy Quant
Quantitation Method	Adaptive Circle
Quality Confidence Calculation	SignalToNoise
User comments
Image Origin	0	0
Temperature	0
Laser Powers	0
Laser On Time	0
PMT Voltages	0
END GENERAL INFO
BEGIN QUANTITATION PARAMETERS
Min Percentile	50
Max Percentile	200
END QUANTITATION PARAMETERS
BEGIN QUALITY MEASUREMENTS
Min Signal To Noise	3
END QUALITY MEASUREMENTS
BEGIN ARRAY PATTERN INFO
Units	�m
Array Rows	1
Array Columns	1
Spot Rows	4
Spot Columns	24
Array Row Spacing	4500.000000
Array Column Spacing	4500.000000
Spot Row Spacing	248.000000
Spot Column Spacing	250.000000
Spot Diameter	150
Interstitial	0
Spots Per Array	96
Total Spots	96
END ARRAY PATTERN INFO
BEGIN IMAGE INFO
ImageID	Channel	Image	Fluorophore	Barcode	Units	X Units Per Pixel	Y Units Per Pixel	X Offset	Y Offset	Status
-1	CH1	D:\303\AFTOCHIP\AFTOCHIP 2.1\Vero\4� Vero\Im�genes Scanner\8 pRGD 0.05 pm 58�C_SLOT02_S01.tif	Alexa 647	Unknown	�m	10.000000	10.000000	0.000000	0.000000	Control Image
END IMAGE INFO
BEGIN NORMALIZATION INFO
Normalization Method	LOWESS
END NORMALIZATION INFO
BEGIN DATA
Index	Array Row	Array Column	Spot Row	Spot Column	Name	ID	X	Y	Diameter	F Pixels	B Pixels	Footprint	Flags	Ch1 Median	Ch1 Mean	Ch1 SD	Ch1 B Median	Ch1 B Mean	Ch1 B SD	Ch1 % > B + 1 SD	Ch1 % > B + 2 SD	Ch1 F % Sat.	Ch1 Median - B	Ch1 Mean - B	Ch1 SignalNoiseRatio
1	1	1	1	1	CIF	CIF	3534	27004	120	92	273	14	3	304	306	30.74	194	195	11.47	98.9	98.9	0.0	110	112	26.51
2	1	1	1	2	CIF	CIF	3782	27009	130	112	294	11	3	312	306	45.68	195	195	11.43	95.5	93.8	0.0	117	111	27.30
3	1	1	1	3	S139WT	S139WT	4020	26980	120	97	294	29	3	208	208	15.02	194	195	12.53	51.5	19.6	0.0	14	14	16.60
4	1	1	1	4	S139WT	S139WT	4275	26985	140	124	273	25	3	207	207	13.94	193	194	11.79	58.1	23.4	0.0	14	14	17.55
5	1	1	1	5	G139	G139	4520	27010	150	149	230	0	1	195	196	11.44	193	193	11.23	24.8	3.4	0.0	2	3	17.36
6	1	1	1	6	G139	G139	4770	27010	150	149	230	0	1	196	196	13.13	194	194	11.93	28.2	6.0	0.0	2	2	16.42
7	1	1	1	7	G139t	G139t	5020	27010	150	149	230	0	1	197	199	22.13	194	194	10.68	26.2	7.4	0.0	3	5	18.44
8	1	1	1	8	G139t	G139t	5270	27010	150	149	230	0	1	199	198	11.84	195	195	11.40	20.8	6.0	0.0	4	3	17.46
9	1	1	1	9	G139c	G139c	5520	27010	150	149	230	0	1	196	197	11.50	194	195	11.52	22.8	4.7	0.0	2	3	17.02
10	1	1	1	10	G139c	G139c	5770	27010	150	149	230	0	1	196	200	31.48	196	196	11.33	21.5	4.0	0.0	0	4	17.30
11	1	1	1	11	I139	I139	6020	27010	150	149	230	0	1	197	195	11.29	194	194	11.57	19.5	1.3	0.0	3	1	17.02
12	1	1	1	12	I139	I139	6270	27010	150	149	230	0	1	196	195	11.84	195	195	11.98	12.8	4.7	0.0	1	0	16.36
13	1	1	1	13	N139	N139	6520	27010	150	149	230	0	1	198	198	11.63	195	195	11.05	25.5	2.7	0.0	3	3	17.92
14	1	1	1	14	N139	N139	6770	27010	150	149	230	0	1	199	199	13.89	193	194	11.60	36.9	9.4	0.0	6	6	17.15
15	1	1	1	15	T139	T139	7020	27010	150	149	230	0	1	202	204	20.91	193	193	11.84	40.3	14.8	0.0	9	11	17.06
16	1	1	1	16	T139	T139	7265	27005	130	112	273	6	3	204	206	17.61	195	194	11.91	37.5	15.2	0.0	9	11	17.13
17	1	1	1	17	RGD-WT1	RGD-WT1	7515	27000	160	180	230	10	3	340	336	50.09	196	197	17.14	97.2	95.6	0.0	144	140	19.84
18	1	1	1	18	RGD-WT1	RGD-WT1	7765	27010	150	154	230	5	3	327	329	43.88	197	197	13.85	98.1	95.5	0.0	130	132	23.61
19	1	1	1	19	RRD	RRD	8020	27010	150	149	230	0	1	197	197	11.17	195	195	12.50	16.8	1.3	0.0	2	2	15.76
20	1	1	1	20	RRD	RRD	8270	27010	150	149	230	0	1	197	196	12.20	196	196	11.53	18.1	2.7	0.0	1	0	17.09
21	1	1	1	21	RRDt	RRDt	8520	27010	150	149	230	0	1	200	199	10.74	196	197	10.80	20.1	4.0	0.0	4	3	18.51
22	1	1	1	22	RRDt	RRDt	8770	27010	150	149	230	0	1	200	200	13.13	195	195	11.82	30.2	5.4	0.0	5	5	16.92
23	1	1	1	23	RRDc	RRDc	9020	27010	150	149	230	0	1	196	197	12.79	196	197	13.74	16.8	1.3	0.0	0	1	14.27
24	1	1	1	24	RRDc	RRDc	9270	27010	150	149	230	0	1	197	196	11.75	193	194	11.99	20.8	2.7	0.0	4	3	16.43
25	1	1	2	1	RED	RED	3530	27250	150	149	230	12	1	197	197	11.25	194	194	11.61	21.5	4.7	0.0	3	3	16.97
26	1	1	2	2	RED	RED	3770	27250	150	149	230	7	1	196	196	12.27	194	195	12.04	20.8	4.7	0.0	2	2	16.28
27	1	1	2	3	REDt	REDt	4020	27250	150	149	230	7	1	196	197	10.69	194	193	11.14	19.5	4.0	0.0	2	3	17.60
28	1	1	2	4	REDt	REDt	4270	27260	150	149	230	2	1	198	198	12.03	194	194	11.83	27.5	5.4	0.0	4	4	16.73
29	1	1	2	5	REDc	REDc	4520	27260	150	149	230	2	1	196	196	13.28	194	195	14.03	14.8	4.0	0.0	2	2	13.97
30	1	1	2	6	REDc	REDc	4770	27260	150	149	230	2	1	196	196	13.46	195	194	10.55	22.1	4.0	0.0	1	1	18.58
31	1	1	2	7	REG	REG	5020	27260	150	149	230	2	1	194	193	11.92	194	194	13.77	8.1	2.7	0.0	0	0	14.09
32	1	1	2	8	REG	REG	5270	27260	150	149	230	2	1	194	196	11.30	194	194	10.60	20.8	2.7	0.0	0	2	18.30
33	1	1	2	9	REGat	REGat	5520	27260	150	149	230	2	1	197	195	11.79	195	195	12.10	13.4	1.3	0.0	2	0	16.28
34	1	1	2	10	REGat	REGat	5770	27260	150	149	230	2	1	197	197	12.52	194	195	11.74	24.2	6.0	0.0	3	3	16.77
35	1	1	2	11	REGac	REGac	6020	27260	150	149	230	2	1	193	194	11.20	194	195	11.48	14.1	3.4	0.0	0	0	16.81
36	1	1	2	12	REGac	REGac	6270	27260	150	149	230	2	1	193	194	12.14	196	196	11.37	13.4	4.0	0.0	-2	-1	16.97
37	1	1	2	13	REGgg	REGgg	6520	27250	140	137	294	7	3	222	221	15.51	195	195	10.65	83.2	65.0	0.0	27	26	20.84
38	1	1	2	14	REGgg	REGgg	6770	27265	142	138	273	7	3	218	218	15.67	193	194	11.20	80.4	56.5	0.0	25	25	19.46
39	1	1	2	15	REGtg	REGtg	7020	27260	150	149	230	2	1	197	197	11.45	195	195	11.55	18.1	2.7	0.0	2	2	17.05
40	1	1	2	16	REGtg	REGtg	7270	27260	150	149	230	2	1	197	199	13.71	194	194	11.34	28.2	11.4	0.0	3	5	17.37
41	1	1	2	17	REGcg	REGcg	7510	27260	150	149	230	10	1	197	198	11.83	196	196	11.79	22.1	4.0	0.0	1	2	16.71
42	1	1	2	18	REGcg	REGcg	7760	27260	150	149	230	10	1	197	197	10.85	195	196	12.32	15.4	3.4	0.0	2	2	16.00
43	1	1	2	19	D143N (RGN)	D143N (RGN)	8020	27260	150	149	230	2	1	199	199	12.83	195	196	11.03	24.2	8.7	0.0	4	4	18.04
44	1	1	2	20	D143N (RGN)	D143N (RGN)	8270	27260	150	149	230	2	1	197	197	12.55	196	196	11.45	18.1	6.7	0.0	1	1	17.20
45	1	1	2	21	D143N (RGN)t	D143N (RGN)t	8520	27260	150	149	230	2	1	199	201	25.51	196	196	11.60	28.2	9.4	0.0	3	5	17.15
46	1	1	2	22	D143N (RGN)t	D143N (RGN)t	8770	27260	150	149	230	2	1	200	199	12.76	197	197	12.50	20.1	4.0	0.0	3	2	16.00
47	1	1	2	23	D143N (RGN)c	D143N (RGN)c	9020	27260	150	149	230	2	1	195	196	12.07	194	195	11.99	22.1	3.4	0.0	1	2	16.27
48	1	1	2	24	D143N (RGN)c	D143N (RGN)c	9270	27260	150	149	230	2	1	198	198	12.02	193	193	11.25	28.2	5.4	0.0	5	5	17.60
49	1	1	3	1	D143V (RGV)	D143V (RGV)	3530	27495	130	108	273	14	3	212	213	17.49	195	195	12.83	60.2	32.4	0.0	17	18	16.53
50	1	1	3	2	D143V (RGV)	D143V (RGV)	3785	27500	140	134	294	15	3	211	211	17.40	196	196	12.39	55.2	23.9	0.0	15	15	17.03
51	1	1	3	3	RGE-1 (GAA)	RGE-1 (GAA)	4030	27510	150	149	230	10	1	196	197	12.03	194	195	12.68	22.8	2.7	0.0	2	3	15.45
52	1	1	3	4	RGE-1 (GAA)	RGE-1 (GAA)	4270	27510	150	149	230	4	1	198	198	13.39	194	196	11.72	30.2	6.0	0.0	4	4	16.89
53	1	1	3	5	RGEc	RGEc	4520	27510	150	149	230	4	1	197	196	10.52	196	196	10.43	11.4	2.0	0.0	1	0	18.89
54	1	1	3	6	RGEc	RGEc	4770	27510	150	149	230	4	1	198	199	11.53	196	197	13.23	18.1	2.0	0.0	2	3	14.97
55	1	1	3	7	L144WT	L144WT	5025	27500	140	134	294	7	3	372	361	58.65	195	195	13.46	98.5	96.3	0.0	177	166	27.63
56	1	1	3	8	L144WT	L144WT	5270	27510	140	137	294	4	3	348	344	59.20	195	194	11.50	96.4	96.4	0.0	153	149	30.27
57	1	1	3	9	L144g	L144g	5515	27505	148	148	209	5	3	203	205	17.53	196	196	12.30	39.2	11.5	0.0	7	9	16.50
58	1	1	3	10	L144g	L144g	5770	27515	130	108	273	9	3	203	205	11.85	194	194	11.16	39.8	17.6	0.0	9	11	18.19
59	1	1	3	11	L144a	L144a	6020	27510	150	149	230	4	1	201	201	12.99	195	194	11.18	33.6	10.1	0.0	6	6	17.98
60	1	1	3	12	L144a	L144a	6270	27510	150	149	230	4	1	201	202	14.69	190	196	13.52	44.3	9.4	0.0	11	12	14.86
61	1	1	3	13	V144	V144	6520	27515	140	134	273	9	3	234	234	19.53	192	194	11.57	94.0	80.6	0.0	42	42	20.22
62	1	1	3	14	V144	V144	6775	27515	140	124	273	10	3	230	233	34.08	194	195	11.68	92.7	70.2	0.0	36	39	19.70
63	1	1	3	15	S144	S144	7030	27520	150	149	230	17	1	200	200	12.40	193	194	10.56	37.6	10.7	0.0	7	7	18.94
64	1	1	3	16	S144	S144	7270	27510	150	149	230	4	1	200	200	12.95	194	195	11.69	30.9	8.7	0.0	6	6	17.12
65	1	1	3	17	H146WT	H146WT	7505	27510	130	108	294	15	3	259	258	25.55	194	195	11.56	98.1	93.5	0.0	65	64	22.40
66	1	1	3	18	H146WT	H146WT	7755	27510	130	108	294	15	3	257	254	26.11	195	195	10.93	97.2	94.4	0.0	62	59	23.51
67	1	1	3	19	R146	R146	8010	27510	150	149	230	11	1	198	199	11.65	195	195	11.01	20.8	8.7	0.0	3	4	17.99
68	1	1	3	20	R146	R146	8270	27510	150	149	230	4	1	199	201	15.55	196	195	11.90	32.9	8.1	0.0	3	5	16.72
69	1	1	3	21	L146=H146t	L146=H146t	8520	27510	150	149	230	4	1	198	198	12.42	197	196	11.58	19.5	3.4	0.0	1	1	17.10
70	1	1	3	22	L146=H146t	L146=H146t	8770	27510	150	149	230	4	1	199	199	10.88	196	196	12.85	16.8	2.0	0.0	3	3	15.48
71	1	1	3	23	P146	P146	9020	27510	150	149	230	4	1	196	196	11.65	197	196	11.73	13.4	2.0	0.0	0	0	16.71
72	1	1	3	24	P146	P146	9270	27510	150	149	230	4	1	199	203	30.10	195	195	11.19	30.9	14.8	0.0	4	8	17.79
73	1	1	4	1	L147WT	L147WT	3525	27755	140	124	273	5	3	267	267	27.24	196	196	11.31	99.2	97.6	0.0	71	71	23.60
74	1	1	4	2	L147WT	L147WT	3775	27760	140	134	294	8	3	255	253	24.41	196	195	12.15	96.3	89.6	0.0	59	57	20.99
75	1	1	4	3	P147	P147	4020	27760	150	149	230	6	1	198	198	9.91	194	195	10.52	25.5	4.0	0.0	4	4	18.82
76	1	1	4	4	P147	P147	4270	27750	150	149	230	3	1	197	197	12.77	196	197	12.12	16.1	4.0	0.0	1	1	16.25
77	1	1	4	5	P147a	P147a	4520	27750	150	149	230	3	1	199	199	12.86	196	196	11.33	27.5	6.7	0.0	3	3	17.56
78	1	1	4	6	P147a	P147a	4770	27750	150	149	230	3	1	198	198	13.57	195	196	10.27	25.5	7.4	0.0	3	3	19.28
79	1	1	4	7	Oligo HIV Y115	Oligo HIV Y115	5020	27750	150	149	230	3	1	196	195	11.24	194	195	11.03	16.8	3.4	0.0	2	1	17.76
80	1	1	4	8	Oligo HIV Y115	Oligo HIV Y115	5270	27750	150	149	230	3	1	195	194	11.09	194	194	11.42	18.8	1.3	0.0	1	0	17.08
81	1	1	4	9	Oligo HIV M184a	Oligo HIV M184a	5520	27750	150	149	230	3	1	198	197	12.65	195	195	10.71	26.8	4.0	0.0	3	2	18.48
82	1	1	4	10	Oligo HIV M184a	Oligo HIV M184a	5770	27750	150	149	230	3	1	196	196	11.33	194	194	10.86	23.5	4.0	0.0	2	2	18.05
83	1	1	4	11	C - (H2O+S.S.)	C - (H2O+S.S.)	6020	27750	150	149	230	3	1	198	198	12.50	196	197	14.18	14.1	2.0	0.0	2	2	13.96
84	1	1	4	12	C - (H2O+S.S.)	C - (H2O+S.S.)	6270	27750	150	149	230	3	1	197	202	32.84	196	198	20.88	10.7	2.7	0.0	1	6	9.43
85	1	1	4	13	C - (H2O+S.S.)	C - (H2O+S.S.)	6520	27760	150	149	230	6	1	194	196	12.95	194	194	11.10	22.1	4.7	0.0	0	2	17.47
86	1	1	4	14	C - (H2O+S.S.)	C - (H2O+S.S.)	6780	27760	150	149	230	11	1	197	197	13.17	194	197	36.95	1.3	0.7	0.0	3	3	5.33
87	1	1	4	15	C - (H2O+S.S.)	C - (H2O+S.S.)	7020	27750	150	149	230	3	1	197	205	69.38	193	194	11.05	22.8	6.0	0.0	4	12	17.83
88	1	1	4	16	C - (H2O+S.S.)	C - (H2O+S.S.)	7270	27750	150	149	230	3	1	196	196	11.03	193	194	10.20	21.5	4.7	0.0	3	3	19.21
89	1	1	4	17	C - (H2O+S.S.)	C - (H2O+S.S.)	7520	27750	150	149	230	3	1	196	196	12.21	195	195	11.17	24.8	2.7	0.0	1	1	17.55
90	1	1	4	18	C - (H2O+S.S.)	C - (H2O+S.S.)	7760	27750	150	149	230	10	1	196	195	11.76	195	196	11.85	15.4	2.0	0.0	1	0	16.55
91	1	1	4	19	C - (H2O+S.S.)	C - (H2O+S.S.)	8020	27750	150	149	230	3	1	195	195	10.49	195	195	11.37	12.8	1.3	0.0	0	0	17.15
92	1	1	4	20	C - (H2O+S.S.)	C - (H2O+S.S.)	8270	27750	150	149	230	3	1	194	195	12.81	195	195	11.24	18.8	4.0	0.0	0	0	17.25
93	1	1	4	21	C - (H2O+S.S.)	C - (H2O+S.S.)	8520	27750	150	149	230	3	1	197	196	10.74	195	196	11.26	15.4	3.4	0.0	2	1	17.50
94	1	1	4	22	C - (H2O+S.S.)	C - (H2O+S.S.)	8770	27750	150	149	230	3	1	200	201	16.10	195	206	101.92	0.7	0.0	0.0	5	6	1.96
95	1	1	4	23	CIF	CIF	9027	27752	130	113	294	6	3	528	507	125.73	195	196	12.11	98.2	96.5	0.0	333	312	43.60
96	1	1	4	24	CIF	CIF	9265	27755	134	120	273	5	3	499	480	95.42	197	197	12.30	100.0	99.2	0.0	302	283	40.56
END DATA
