# Supplementary material for: Microarray-based identification of antigenic variants of foot-and-mouth disease virus: a bioinformatics quality assessment
Source: BMC Genomics. 2006 May 18;7:117. doi: 10.1186/1471-2164-7-117 (PMC1481559; doi:10.1186/1471-2164-7-117)
Supplement: Additional File 1 — They are obtained using the Agilent and Scan Array Express (Perkin Elmer Life Sciences) analysis software for reading and quantifying the hybridization images. [file 1471-2164-7-117-S1.zip › II-8-pRGD-2-4V.csv]

BEGIN HEADER
PerkinElmer Life Sciences.
ScanArrayCSVFileFormat	2.00
ScanArray Express	2.00
Number_of_Columns	26
END HEADER
BEGIN GENERAL INFO
DateTime	2005/01/27 17:33
GalFile	D:\303\AFTOCHIP\AFTOCHIP 2.1\ARCHIVO GAL AFTOCHIP 2.1.gal
Scanner	Model: Serial No.:
User Name	303
Computer Name
Protocol	Easy Quant
Quantitation Method	Adaptive Circle
Quality Confidence Calculation	SignalToNoise
User comments
Image Origin	0	0
Temperature	0
Laser Powers	0
Laser On Time	0
PMT Voltages	0
END GENERAL INFO
BEGIN QUANTITATION PARAMETERS
Min Percentile	50
Max Percentile	200
END QUANTITATION PARAMETERS
BEGIN QUALITY MEASUREMENTS
Min Signal To Noise	3
END QUALITY MEASUREMENTS
BEGIN ARRAY PATTERN INFO
Units	�m
Array Rows	1
Array Columns	1
Spot Rows	4
Spot Columns	24
Array Row Spacing	4500.000000
Array Column Spacing	4500.000000
Spot Row Spacing	248.000000
Spot Column Spacing	250.000000
Spot Diameter	150
Interstitial	0
Spots Per Array	96
Total Spots	96
END ARRAY PATTERN INFO
BEGIN IMAGE INFO
ImageID	Channel	Image	Fluorophore	Barcode	Units	X Units Per Pixel	Y Units Per Pixel	X Offset	Y Offset	Status
-1	CH1	D:\303\AFTOCHIP\AFTOCHIP 2.1\Vero\4� Vero\Im�genes Scanner\8 pRGD 0.05 pm 58�C_SLOT02_S01.tif	Alexa 647	Unknown	�m	10.000000	10.000000	0.000000	0.000000	Control Image
END IMAGE INFO
BEGIN NORMALIZATION INFO
Normalization Method	LOWESS
END NORMALIZATION INFO
BEGIN DATA
Index	Array Row	Array Column	Spot Row	Spot Column	Name	ID	X	Y	Diameter	F Pixels	B Pixels	Footprint	Flags	Ch1 Median	Ch1 Mean	Ch1 SD	Ch1 B Median	Ch1 B Mean	Ch1 B SD	Ch1 % > B + 1 SD	Ch1 % > B + 2 SD	Ch1 F % Sat.	Ch1 Median - B	Ch1 Mean - B	Ch1 SignalNoiseRatio
1	1	1	1	1	CIF	CIF	12502	27102	112	81	294	488	3	553	501	155.10	196	197	11.99	98.8	95.1	0.0	357	305	46.14
2	1	1	1	2	CIF	CIF	12738	27101	130	112	294	484	3	561	525	143.38	198	197	12.09	100.0	97.3	0.0	363	327	46.40
3	1	1	1	3	S139WT	S139WT	12983	27091	134	122	294	458	3	224	224	19.45	199	202	31.21	35.2	2.5	0.0	25	25	7.18
4	1	1	1	4	S139WT	S139WT	13238	27093	120	96	294	450	3	225	227	17.62	198	199	12.53	81.3	54.2	0.0	27	29	17.96
5	1	1	1	5	G139	G139	13433	27088	84	42	362	424	1	203	214	74.33	197	198	12.14	35.7	11.9	0.0	6	17	16.72
6	1	1	1	6	G139	G139	13721	27110	150	148	230	377	1	203	203	13.50	197	197	12.09	31.8	10.8	0.0	6	6	16.79
7	1	1	1	7	G139t	G139t	13972	27098	120	94	294	368	1	201	201	11.23	197	198	12.28	22.3	4.3	0.0	4	4	16.37
8	1	1	1	8	G139t	G139t	14236	27098	120	96	294	362	1	204	205	16.10	198	199	11.19	33.3	14.6	0.0	6	7	18.23
9	1	1	1	9	G139c	G139c	14495	27106	148	150	230	297	1	197	198	12.15	199	200	11.95	16.7	2.0	0.0	-1	0	16.49
10	1	1	1	10	G139c	G139c	14749	27120	156	173	230	283	1	200	201	13.95	199	199	11.61	21.4	5.8	0.0	1	2	17.23
11	1	1	1	11	I139	I139	14988	27132	150	154	230	251	1	200	202	14.49	197	199	12.69	26.6	3.9	0.0	3	5	15.76
12	1	1	1	12	I139	I139	15237	27117	156	164	230	246	1	198	198	11.71	199	200	11.01	14.0	3.0	0.0	0	0	17.99
13	1	1	1	13	N139	N139	15475	27117	120	90	294	225	1	200	200	10.83	199	198	10.72	15.6	3.3	0.0	1	1	18.66
14	1	1	1	14	N139	N139	15740	27113	150	154	230	223	1	199	200	11.66	199	199	11.16	14.3	3.9	0.0	0	1	17.83
15	1	1	1	15	T139	T139	15997	27119	150	154	230	181	1	205	205	13.05	203	204	18.66	11.7	1.3	0.0	2	2	10.99
16	1	1	1	16	T139	T139	16212	27105	150	156	209	177	1	216	216	14.51	207	210	23.39	15.4	0.0	0.0	9	9	9.23
17	1	1	1	17	RGD-WT1	RGD-WT1	16508	27092	142	137	294	155	3	393	374	75.38	212	218	55.50	82.5	78.1	0.0	181	162	7.08
18	1	1	1	18	RGD-WT1	RGD-WT1	16755	27084	150	152	209	163	3	384	370	102.12	216	217	13.91	93.4	90.1	0.0	168	154	27.60
19	1	1	1	19	RRD	RRD	17021	27091	150	152	230	127	1	217	219	13.62	221	223	20.96	7.2	0.0	0.0	-3	-1	10.35
20	1	1	1	20	RRD	RRD	17264	27086	70	30	362	105	3	216	221	16.32	220	220	16.05	20.0	3.3	0.0	-3	1	13.46
21	1	1	1	21	RRDt	RRDt	17503	27091	150	154	230	83	1	229	230	15.82	219	220	15.36	34.4	10.4	0.0	10	11	14.90
22	1	1	1	22	RRDt	RRDt	17739	27099	150	152	230	54	1	218	222	36.13	216	216	13.06	18.4	4.6	0.0	2	6	16.69
23	1	1	1	23	RRDc	RRDc	17965	27106	150	152	230	38	3	220	219	13.84	217	219	19.43	8.6	1.3	0.0	3	2	11.32
24	1	1	1	24	RRDc	RRDc	18232	27102	150	154	230	13	1	205	206	13.37	208	209	16.05	7.1	1.3	0.0	-2	-1	12.78
25	1	1	2	1	RED	RED	12498	27327	142	136	294	501	1	197	196	11.24	196	197	14.81	8.1	1.5	0.0	1	0	13.30
26	1	1	2	2	RED	RED	12734	27328	148	151	230	495	1	201	209	64.61	196	198	15.27	17.9	4.6	0.0	5	13	13.17
27	1	1	2	3	REDt	REDt	12980	27326	134	124	294	460	1	200	201	14.87	197	198	11.71	25.8	7.3	0.0	3	4	17.08
28	1	1	2	4	REDt	REDt	13232	27330	150	150	230	451	1	193	199	11.47	198	199	12.75	15.3	3.3	0.0	-4	1	15.13
29	1	1	2	5	REDc	REDc	13443	27331	150	154	230	422	1	197	197	11.99	196	198	11.07	17.5	5.2	0.0	1	1	17.79
30	1	1	2	6	REDc	REDc	13728	27338	150	154	230	391	1	199	199	11.36	196	198	12.34	17.5	5.2	0.0	3	3	16.12
31	1	1	2	7	REG	REG	13986	27345	150	152	209	358	1	197	199	11.42	198	198	11.27	19.7	2.6	0.0	0	1	17.48
32	1	1	2	8	REG	REG	14246	27342	150	157	230	356	1	195	197	12.64	200	199	12.10	13.4	2.5	0.0	-4	-2	16.12
33	1	1	2	9	REGat	REGat	14496	27335	150	152	209	332	1	197	200	27.67	198	199	10.82	21.1	3.3	0.0	0	2	18.20
34	1	1	2	10	REGat	REGat	14757	27336	150	155	230	310	1	199	199	11.96	197	198	11.40	22.6	5.2	0.0	2	2	17.46
35	1	1	2	11	REGac	REGac	15003	27338	150	153	230	288	1	201	202	17.24	196	197	11.68	28.8	8.5	0.0	5	6	17.21
36	1	1	2	12	REGac	REGac	15238	27343	120	96	294	262	1	196	198	10.49	199	199	11.71	11.5	1.0	0.0	-2	0	16.74
37	1	1	2	13	REGgg	REGgg	15499	27321	150	152	230	258	3	227	229	25.08	199	199	11.67	71.1	56.6	0.0	28	30	19.45
38	1	1	2	14	REGgg	REGgg	15746	27334	150	154	209	234	3	212	221	21.97	200	200	11.63	64.9	46.8	0.0	12	21	18.24
39	1	1	2	15	REGtg	REGtg	15989	27309	70	27	362	233	1	213	215	13.97	205	208	26.84	7.4	0.0	0.0	8	10	7.94
40	1	1	2	16	REGtg	REGtg	16221	27311	150	152	230	211	1	218	220	19.25	213	213	13.58	27.6	9.9	0.0	5	7	16.05
41	1	1	2	17	REGcg	REGcg	16489	27310	106	69	362	182	3	216	216	11.31	214	216	21.82	4.3	0.0	0.0	2	2	9.90
42	1	1	2	18	REGcg	REGcg	16758	27316	98	58	362	174	3	221	224	18.79	215	216	14.78	39.7	12.1	0.0	6	9	14.96
43	1	1	2	19	D143N (RGN)	D143N (RGN)	17021	27308	150	152	230	152	1	221	222	16.31	219	223	20.96	10.5	2.0	0.0	2	3	10.54
44	1	1	2	20	D143N (RGN)	D143N (RGN)	17257	27312	150	153	230	126	1	223	225	22.56	220	221	17.28	13.7	2.6	0.0	3	5	12.91
45	1	1	2	21	D143N (RGN)t	D143N (RGN)t	17502	27305	150	156	209	111	1	225	225	14.03	221	220	14.33	23.7	5.1	0.0	4	4	15.70
46	1	1	2	22	D143N (RGN)t	D143N (RGN)t	17740	27317	150	154	230	78	1	219	218	14.13	218	219	16.51	11.0	1.9	0.0	1	0	13.27
47	1	1	2	23	D143N (RGN)c	D143N (RGN)c	17974	27321	120	96	294	57	1	223	223	13.94	220	220	15.85	18.8	3.1	0.0	3	3	14.07
48	1	1	2	24	D143N (RGN)c	D143N (RGN)c	18231	27308	110	78	294	47	1	203	205	11.29	210	209	14.38	3.8	1.3	0.0	-6	-4	14.12
49	1	1	3	1	D143V (RGV)	D143V (RGV)	12506	27593	150	155	230	472	1	213	236	159.52	195	195	13.41	60.0	33.5	0.0	18	41	15.88
50	1	1	3	2	D143V (RGV)	D143V (RGV)	12725	27586	150	152	230	475	1	210	210	18.52	195	196	11.21	55.3	36.8	0.0	15	15	18.73
51	1	1	3	3	RGE-1 (GAA)	RGE-1 (GAA)	12982	27592	150	154	230	431	1	205	206	13.89	197	197	11.29	37.7	18.8	0.0	8	9	18.16
52	1	1	3	4	RGE-1 (GAA)	RGE-1 (GAA)	13232	27602	150	154	230	416	1	202	203	14.01	197	198	10.94	29.9	11.7	0.0	5	6	18.47
53	1	1	3	5	RGEc	RGEc	13485	27602	150	156	230	390	1	200	200	11.50	198	198	11.57	22.4	2.6	0.0	2	2	17.28
54	1	1	3	6	RGEc	RGEc	13725	27603	150	156	230	369	1	202	203	12.08	198	198	10.64	32.7	10.3	0.0	4	5	18.98
55	1	1	3	7	L144WT	L144WT	13996	27578	120	96	294	362	3	590	572	116.24	199	199	13.51	99.0	99.0	0.0	391	373	43.68
56	1	1	3	8	L144WT	L144WT	14253	27577	128	110	294	358	3	520	502	78.60	199	198	11.53	100.0	100.0	0.0	321	303	45.11
57	1	1	3	9	L144g	L144g	14496	27570	150	154	230	339	3	210	218	22.99	197	198	12.04	50.6	40.3	0.0	13	21	17.45
58	1	1	3	10	L144g	L144g	14750	27571	150	148	230	318	3	214	217	20.61	199	199	11.73	56.1	34.5	0.0	15	18	18.25
59	1	1	3	11	L144a	L144a	14992	27567	150	153	230	301	1	206	206	14.26	198	198	11.29	40.5	13.1	0.0	8	8	18.24
60	1	1	3	12	L144a	L144a	15229	27567	150	154	230	281	1	205	207	16.07	195	197	11.43	47.4	22.1	0.0	10	12	17.94
61	1	1	3	13	V144	V144	15514	27584	150	154	209	238	3	244	244	35.36	198	199	12.43	79.2	70.1	0.0	46	46	19.64
62	1	1	3	14	V144	V144	15746	27590	150	154	230	216	3	242	241	35.88	199	204	47.06	42.2	5.2	0.0	43	42	5.14
63	1	1	3	15	S144	S144	15975	27611	150	154	230	175	1	206	209	14.45	203	879	5333.35	0.0	0.0	0.0	3	6	0.04
64	1	1	3	16	S144	S144	16232	27597	150	153	230	167	1	219	220	14.37	212	760	4743.41	0.0	0.0	0.0	7	8	0.05
65	1	1	3	17	H146WT	H146WT	16492	27587	112	82	294	145	3	293	293	34.99	213	214	14.39	98.8	91.5	0.0	80	80	20.36
66	1	1	3	18	H146WT	H146WT	16749	27596	126	106	294	131	4	293	285	40.54	216	226	121.67	6.6	0.0	0.0	77	69	2.41
67	1	1	3	19	R146	R146	17017	27608	150	153	230	95	1	220	220	12.62	216	228	152.58	0.0	0.0	0.0	4	4	1.44
68	1	1	3	20	R146	R146	17249	27615	150	154	209	65	1	223	249	223.60	218	217	15.53	23.4	7.1	0.0	5	31	14.36
69	1	1	3	21	L146=H146t	L146=H146t	17495	27615	150	156	209	44	1	226	227	15.51	219	220	12.83	37.2	10.9	0.0	7	8	17.61
70	1	1	3	22	L146=H146t	L146=H146t	17749	27623	150	154	230	16	1	218	219	14.46	218	220	13.91	18.2	2.6	0.0	0	1	15.67
71	1	1	3	23	P146	P146	17989	27561	150	152	230	56	1	219	220	14.34	218	223	25.54	5.3	0.0	0.0	1	2	8.58
72	1	1	3	24	P146	P146	18243	27567	150	154	230	29	1	207	206	11.73	207	207	12.86	12.3	0.0	0.0	0	0	16.09
73	1	1	4	1	L147WT	L147WT	12509	27853	118	93	294	444	3	366	365	48.65	199	199	11.64	100.0	100.0	0.0	167	166	31.45
74	1	1	4	2	L147WT	L147WT	12758	27856	118	90	294	441	3	366	372	51.41	196	197	12.34	100.0	100.0	0.0	170	176	29.66
75	1	1	4	3	P147	P147	12982	27853	150	153	230	408	1	204	212	73.38	196	197	11.91	35.3	7.8	0.0	8	16	17.12
76	1	1	4	4	P147	P147	13239	27857	150	154	230	399	1	201	201	12.03	197	198	12.28	24.0	3.9	0.0	4	4	16.37
77	1	1	4	5	P147a	P147a	13492	27856	150	157	230	379	1	204	206	16.04	198	199	17.98	27.4	4.5	0.0	6	8	11.34
78	1	1	4	6	P147a	P147a	13725	27846	150	152	230	369	1	203	204	14.08	197	197	11.90	36.8	13.2	0.0	6	7	17.05
79	1	1	4	7	Oligo HIV Y115	Oligo HIV Y115	13993	27853	150	154	230	325	1	198	199	12.62	200	199	12.41	13.0	2.6	0.0	-1	0	15.95
80	1	1	4	8	Oligo HIV Y115	Oligo HIV Y115	14249	27860	150	148	230	313	1	198	199	12.27	198	199	12.79	18.2	3.4	0.0	0	1	15.48
81	1	1	4	9	Oligo HIV M184a	Oligo HIV M184a	14500	27857	150	154	230	295	1	201	203	21.57	198	198	10.85	29.2	7.8	0.0	3	5	18.52
82	1	1	4	10	Oligo HIV M184a	Oligo HIV M184a	14739	27860	150	148	230	272	1	197	197	10.62	197	198	13.00	8.1	0.0	0.0	0	0	15.15
83	1	1	4	11	C - (H2O+S.S.)	C - (H2O+S.S.)	14993	27867	150	154	230	244	1	199	200	12.13	198	200	12.06	15.6	4.5	0.0	1	2	16.50
84	1	1	4	12	C - (H2O+S.S.)	C - (H2O+S.S.)	15242	27774	112	83	273	316	1	200	201	12.38	198	201	27.68	1.2	0.0	0.0	2	3	7.22
85	1	1	4	13	C - (H2O+S.S.)	C - (H2O+S.S.)	15517	27858	150	153	230	202	1	195	195	11.87	197	198	14.49	7.8	2.0	0.0	-1	-1	13.45
86	1	1	4	14	C - (H2O+S.S.)	C - (H2O+S.S.)	15760	27852	150	150	230	197	1	198	198	12.20	199	200	12.26	11.3	2.0	0.0	0	0	16.15
87	1	1	4	15	C - (H2O+S.S.)	C - (H2O+S.S.)	15993	27852	150	153	230	176	1	202	204	20.88	202	203	18.76	7.2	1.3	0.0	0	2	10.77
88	1	1	4	16	C - (H2O+S.S.)	C - (H2O+S.S.)	16239	27841	150	152	230	166	1	219	217	12.35	208	210	16.81	28.3	1.3	0.0	11	9	13.03
89	1	1	4	17	C - (H2O+S.S.)	C - (H2O+S.S.)	16486	27862	150	157	230	108	1	212	213	13.88	210	210	12.67	22.9	7.0	0.0	2	3	16.73
90	1	1	4	18	C - (H2O+S.S.)	C - (H2O+S.S.)	16756	27865	150	152	209	100	1	217	216	12.40	214	215	12.56	23.0	2.6	0.0	3	2	17.27
91	1	1	4	19	C - (H2O+S.S.)	C - (H2O+S.S.)	17003	27873	150	154	230	71	1	219	218	13.02	218	222	29.75	0.6	0.0	0.0	1	0	7.36
92	1	1	4	20	C - (H2O+S.S.)	C - (H2O+S.S.)	17239	27865	150	154	209	58	1	220	222	27.39	219	220	12.31	20.1	4.5	0.0	1	3	17.87
93	1	1	4	21	C - (H2O+S.S.)	C - (H2O+S.S.)	17510	27853	70	26	362	51	1	229	230	13.63	221	222	13.82	34.6	3.8	0.0	8	9	16.57
94	1	1	4	22	C - (H2O+S.S.)	C - (H2O+S.S.)	17742	27863	150	153	230	18	1	216	219	21.88	219	219	14.85	9.8	3.3	0.0	-2	0	14.55
95	1	1	4	23	CIF	CIF	18006	27818	176	216	230	44	3	288	414	193.94	215	216	15.17	95.8	87.0	0.0	73	199	18.99
96	1	1	4	24	CIF	CIF	18246	27828	150	157	230	11	3	512	487	214.80	202	202	13.43	99.4	94.9	0.0	310	285	38.13
END DATA
