# Supplementary material for: Microarray-based identification of antigenic variants of foot-and-mouth disease virus: a bioinformatics quality assessment
Source: BMC Genomics. 2006 May 18;7:117. doi: 10.1186/1471-2164-7-117 (PMC1481559; doi:10.1186/1471-2164-7-117)
Supplement: Additional File 1 — They are obtained using the Agilent and Scan Array Express (Perkin Elmer Life Sciences) analysis software for reading and quantifying the hybridization images. [file 1471-2164-7-117-S1.zip › III-1-RED-3-7V.csv]

BEGIN HEADER
PerkinElmer Life Sciences.
ScanArrayCSVFileFormat	2.00
ScanArray Express	2.00
Number_of_Columns	26
END HEADER
BEGIN GENERAL INFO
DateTime	2005/05/05 15:32
GalFile	D:\303\AFTOCHIP\AFTOCHIP 2.1\Generalidades Aftochip 2.1\ARCHIVO GAL AFTOCHIP 2.1.gal
Scanner	Model: Serial No.:
User Name	303
Computer Name
Protocol	Easy Quant
Quantitation Method	Adaptive Circle
Quality Confidence Calculation	SignalToNoise
User comments
Image Origin	0	0
Temperature	0
Laser Powers	0
Laser On Time	0
PMT Voltages	0
END GENERAL INFO
BEGIN QUANTITATION PARAMETERS
Min Percentile	50
Max Percentile	200
END QUANTITATION PARAMETERS
BEGIN QUALITY MEASUREMENTS
Min Signal To Noise	3
END QUALITY MEASUREMENTS
BEGIN ARRAY PATTERN INFO
Units	�m
Array Rows	1
Array Columns	1
Spot Rows	4
Spot Columns	24
Array Row Spacing	4500.000000
Array Column Spacing	4500.000000
Spot Row Spacing	255.000000
Spot Column Spacing	251.000000
Spot Diameter	150
Interstitial	0
Spots Per Array	96
Total Spots	96
END ARRAY PATTERN INFO
BEGIN IMAGE INFO
ImageID	Channel	Image	Fluorophore	Barcode	Units	X Units Per Pixel	Y Units Per Pixel	X Offset	Y Offset	Status
-1	CH1	D:\303\AFTOCHIP\AFTOCHIP 2.1\Vero\III-7� a 10� Vero\III-7� Vero\Im�genes Scanner\1-III-pRGD pRED-7V_SLOT01_S01.tif	Unknown	Unknown	�m	10.000000	10.000000	0.000000	0.000000	Control Image
END IMAGE INFO
BEGIN NORMALIZATION INFO
Normalization Method	LOWESS
END NORMALIZATION INFO
BEGIN DATA
Index	Array Row	Array Column	Spot Row	Spot Column	Name	ID	X	Y	Diameter	F Pixels	B Pixels	Footprint	Flags	Ch1 Median	Ch1 Mean	Ch1 SD	Ch1 B Median	Ch1 B Mean	Ch1 B SD	Ch1 % > B + 1 SD	Ch1 % > B + 2 SD	Ch1 F % Sat.	Ch1 Median - B	Ch1 Mean - B	Ch1 SignalNoiseRatio
1	1	1	1	1	CIF	CIF	2835	51892	98	58	383	23	3	483	464	107.38	202	203	13.72	96.6	96.6	0.0	281	262	35.20
2	1	1	1	2	CIF	CIF	3081	51879	100	65	362	19	3	437	428	109.40	203	205	14.04	96.9	96.9	0.0	234	225	31.14
3	1	1	1	3	S139WT	S139WT	3320	51885	148	150	251	5	3	214	215	18.91	205	207	17.89	31.3	10.7	0.0	9	10	11.96
4	1	1	1	4	S139WT	S139WT	3570	51890	150	149	230	5	1	210	211	15.48	209	209	11.44	22.8	8.7	0.0	1	2	18.36
5	1	1	1	5	G139	G139	3820	51890	150	149	230	4	1	208	209	14.34	205	205	12.32	28.2	8.1	0.0	3	4	16.89
6	1	1	1	6	G139	G139	4080	51890	150	149	230	12	1	210	211	13.77	208	209	13.37	18.8	6.0	0.0	2	3	15.70
7	1	1	1	7	G139t	G139t	4330	51890	150	149	230	11	1	208	210	13.98	208	212	30.68	2.7	0.0	0.0	0	2	6.78
8	1	1	1	8	G139t	G139t	4580	51890	150	149	230	10	1	212	213	15.25	208	208	15.31	26.2	6.0	0.0	4	5	13.85
9	1	1	1	9	G139c	G139c	4830	51890	150	149	230	9	1	209	210	13.06	206	207	12.50	32.2	4.0	0.0	3	4	16.73
10	1	1	1	10	G139c	G139c	5080	51890	150	149	230	9	1	210	211	12.53	207	208	13.16	23.5	4.0	0.0	3	4	15.95
11	1	1	1	11	I139	I139	5330	51890	150	149	230	8	1	213	213	12.58	209	209	12.78	22.8	4.7	0.0	4	4	16.66
12	1	1	1	12	I139	I139	5580	51890	150	149	230	7	1	212	212	14.24	209	208	13.26	18.8	4.7	0.0	3	3	15.98
13	1	1	1	13	N139	N139	5830	51890	150	149	230	6	1	213	213	12.98	208	209	13.83	23.5	5.4	0.0	5	5	15.40
14	1	1	1	14	N139	N139	6080	51890	150	149	230	5	1	217	217	14.00	211	211	14.13	28.2	2.7	0.0	6	6	15.35
15	1	1	1	15	T139	T139	6330	51890	150	149	230	4	1	214	214	12.46	210	211	13.87	21.5	3.4	0.0	4	4	15.43
16	1	1	1	16	T139	T139	6590	51880	150	149	230	14	1	214	213	14.13	214	214	11.61	19.5	4.0	0.0	0	0	18.44
17	1	1	1	17	RGD-WT1	RGD-WT1	6824	51880	142	135	294	8	3	237	239	23.47	214	214	13.64	69.6	40.7	0.0	23	25	17.37
18	1	1	1	18	RGD-WT1	RGD-WT1	7075	51885	162	180	272	5	3	236	240	28.63	213	214	13.73	64.4	44.4	0.0	23	27	17.18
19	1	1	1	19	RRD	RRD	7330	51890	150	149	230	2	1	213	214	13.65	213	214	12.65	20.1	3.4	0.0	0	1	16.84
20	1	1	1	20	RRD	RRD	7590	51890	150	149	230	9	1	215	214	13.74	213	215	13.62	17.4	4.0	0.0	2	1	15.79
21	1	1	1	21	RRDt	RRDt	7840	51890	150	149	230	8	1	214	216	13.36	213	214	12.52	24.2	6.0	0.0	1	3	17.09
22	1	1	1	22	RRDt	RRDt	8090	51890	150	149	230	7	1	217	218	22.83	215	215	12.93	19.5	5.4	0.0	2	3	16.79
23	1	1	1	23	RRDc	RRDc	8340	51890	150	149	230	6	1	213	213	14.37	213	213	11.93	23.5	6.7	0.0	0	0	17.86
24	1	1	1	24	RRDc	RRDc	8590	51890	150	149	230	5	1	216	226	107.35	215	216	12.82	19.5	9.4	0.0	1	11	16.85
25	1	1	2	1	RED	RED	2860	52174	56	16	439	56	3	282	283	38.97	204	205	15.00	100.0	87.5	0.0	78	79	18.80
26	1	1	2	2	RED	RED	3073	52132	78	37	362	14	3	269	275	39.05	203	207	45.17	70.3	29.7	0.0	66	72	5.96
27	1	1	2	3	REDt	REDt	3320	52155	134	124	315	13	3	213	215	16.84	205	205	13.51	39.5	12.9	0.0	8	10	15.77
28	1	1	2	4	REDt	REDt	3570	52140	150	149	230	5	1	212	215	26.52	205	206	13.48	31.5	10.1	0.0	7	10	15.73
29	1	1	2	5	REDc	REDc	3820	52140	150	149	230	4	1	209	210	14.13	205	206	13.27	29.5	6.7	0.0	4	5	15.75
30	1	1	2	6	REDc	REDc	4070	52140	150	149	230	3	1	208	208	14.20	207	208	18.03	13.4	1.3	0.0	1	1	11.53
31	1	1	2	7	REG	REG	4320	52145	170	196	251	2	3	213	215	18.24	208	208	12.88	36.2	16.8	0.0	5	7	16.54
32	1	1	2	8	REG	REG	4575	52145	156	164	272	5	3	209	218	18.73	208	208	13.01	37.8	17.1	0.0	1	10	16.06
33	1	1	2	9	REGat	REGat	4820	52140	150	149	230	2	1	213	213	15.59	205	206	14.46	33.6	6.7	0.0	8	8	14.73
34	1	1	2	10	REGat	REGat	5070	52140	150	149	230	3	1	214	215	15.35	208	259	554.04	0.0	0.0	0.0	6	7	0.39
35	1	1	2	11	REGac	REGac	5320	52140	150	149	230	3	1	211	211	12.56	207	208	12.74	22.8	6.0	0.0	4	4	16.56
36	1	1	2	12	REGac	REGac	5580	52140	150	149	230	7	1	210	212	13.29	208	208	13.29	23.5	6.0	0.0	2	4	15.80
37	1	1	2	13	REGgg	REGgg	5830	52140	150	149	230	6	1	212	213	12.41	209	210	12.86	22.1	5.4	0.0	3	4	16.49
38	1	1	2	14	REGgg	REGgg	6080	52140	150	149	230	5	1	216	215	13.02	209	210	13.27	28.9	3.4	0.0	7	6	16.28
39	1	1	2	15	REGtg	REGtg	6330	52140	150	149	230	4	1	212	211	12.86	208	211	13.26	17.4	6.0	0.0	4	3	15.98
40	1	1	2	16	REGtg	REGtg	6580	52140	150	149	230	3	1	216	215	14.07	211	218	60.82	0.0	0.0	0.0	5	4	3.55
41	1	1	2	17	REGcg	REGcg	6820	52130	150	149	230	15	1	209	210	12.93	212	214	17.72	6.0	0.7	0.0	-2	-1	11.80
42	1	1	2	18	REGcg	REGcg	7070	52140	150	149	230	9	1	214	214	14.65	213	214	12.41	21.5	8.1	0.0	1	1	17.24
43	1	1	2	19	D143N (RGN)	D143N (RGN)	7330	52140	150	149	230	2	1	216	216	13.19	214	214	13.64	15.4	2.7	0.0	2	2	15.84
44	1	1	2	20	D143N (RGN)	D143N (RGN)	7580	52140	150	149	230	3	1	218	217	13.40	215	216	13.20	20.8	0.7	0.0	3	2	16.51
45	1	1	2	21	D143N (RGN)t	D143N (RGN)t	7830	52140	150	149	230	3	1	215	216	13.82	212	214	13.08	28.9	4.7	0.0	3	4	16.44
46	1	1	2	22	D143N (RGN)t	D143N (RGN)t	8090	52140	150	149	230	7	1	215	216	11.31	212	214	12.73	24.2	3.4	0.0	3	4	16.89
47	1	1	2	23	D143N (RGN)c	D143N (RGN)c	8340	52140	150	149	230	6	1	213	213	13.98	214	215	12.04	15.4	2.7	0.0	0	0	17.69
48	1	1	2	24	D143N (RGN)c	D143N (RGN)c	8590	52140	150	149	230	5	1	214	214	12.24	214	213	12.52	16.1	2.7	0.0	0	0	17.10
49	1	1	3	1	D143V (RGV)	D143V (RGV)	2830	52420	150	149	230	28	1	201	205	13.86	202	204	12.37	24.2	7.4	0.0	0	3	16.25
50	1	1	3	2	D143V (RGV)	D143V (RGV)	3060	52410	150	149	230	12	1	203	204	11.72	205	205	13.35	12.8	0.0	0.0	-1	0	15.20
51	1	1	3	3	RGE-1 (GAA)	RGE-1 (GAA)	3310	52400	150	149	230	4	1	208	207	13.44	206	205	13.32	20.8	3.4	0.0	2	1	15.62
52	1	1	3	4	RGE-1 (GAA)	RGE-1 (GAA)	3560	52400	150	149	230	5	1	207	207	12.74	205	206	11.63	22.1	4.0	0.0	2	2	17.80
53	1	1	3	5	RGEc	RGEc	3810	52400	150	149	230	6	1	207	208	13.06	207	208	13.01	14.8	4.7	0.0	0	1	15.91
54	1	1	3	6	RGEc	RGEc	4060	52400	150	149	230	7	1	207	208	11.75	207	208	12.82	14.8	2.7	0.0	0	1	16.15
55	1	1	3	7	L144WT	L144WT	4342	52409	90	50	362	25	3	268	264	37.14	207	206	12.48	84.0	74.0	0.0	61	57	21.48
56	1	1	3	8	L144WT	L144WT	4578	52426	84	44	383	28	3	264	267	48.07	208	207	12.92	77.3	72.7	0.0	56	59	20.43
57	1	1	3	9	L144g	L144g	4820	52400	150	149	230	2	1	210	210	13.03	206	207	12.90	20.1	5.4	0.0	4	4	16.28
58	1	1	3	10	L144g	L144g	5070	52400	150	149	230	2	1	208	209	12.18	207	208	12.52	22.8	0.7	0.0	1	2	16.62
59	1	1	3	11	L144a	L144a	5320	52400	150	149	230	3	1	210	211	15.35	208	210	20.71	9.4	0.7	0.0	2	3	10.14
60	1	1	3	12	L144a	L144a	5570	52400	150	149	230	3	1	212	213	12.86	208	208	13.36	22.1	2.7	0.0	4	5	15.87
61	1	1	3	13	V144	V144	5820	52400	150	149	230	4	1	214	215	14.23	209	209	13.65	27.5	6.7	0.0	5	6	15.68
62	1	1	3	14	V144	V144	6070	52400	150	149	230	5	1	213	214	12.94	208	209	13.17	24.2	5.4	0.0	5	6	16.17
63	1	1	3	15	S144	S144	6320	52400	150	149	230	6	1	210	211	12.86	209	209	13.62	18.1	2.7	0.0	1	2	15.42
64	1	1	3	16	S144	S144	6570	52400	150	149	230	7	1	212	213	12.05	211	211	13.05	18.1	1.3	0.0	1	2	16.24
65	1	1	3	17	H146WT	H146WT	6820	52395	106	74	315	8	3	274	277	36.74	212	213	13.99	94.6	85.1	0.0	62	65	19.58
66	1	1	3	18	H146WT	H146WT	7081	52400	100	65	362	3	3	279	279	35.53	212	212	12.38	89.2	86.2	0.0	67	67	22.54
67	1	1	3	19	R146	R146	7330	52400	150	149	230	2	1	218	218	13.81	213	213	13.14	26.2	8.1	0.0	5	5	16.59
68	1	1	3	20	R146	R146	7580	52400	150	149	230	2	1	219	219	16.36	213	213	14.08	25.5	10.7	0.0	6	6	15.55
69	1	1	3	21	L146=H146t	L146=H146t	7830	52400	150	149	230	3	1	219	217	12.34	213	213	13.78	22.1	2.7	0.0	6	4	15.89
70	1	1	3	22	L146=H146t	L146=H146t	8080	52400	150	149	230	3	1	221	222	15.77	213	214	11.49	39.6	20.8	0.0	8	9	19.23
71	1	1	3	23	P146	P146	8330	52400	150	149	230	4	1	214	216	13.16	215	215	13.21	18.8	3.4	0.0	0	1	16.21
72	1	1	3	24	P146	P146	8580	52400	150	149	230	5	1	216	216	12.38	214	214	13.27	13.4	5.4	0.0	2	2	16.28
73	1	1	4	1	L147WT	L147WT	2830	52670	112	89	294	24	3	267	267	33.36	205	205	13.10	92.1	83.1	0.0	62	62	20.39
74	1	1	4	2	L147WT	L147WT	3068	52665	106	72	315	12	3	312	311	43.75	204	205	13.04	100.0	98.6	0.0	108	107	23.92
75	1	1	4	3	P147	P147	3320	52660	150	149	230	9	1	209	209	14.98	205	205	13.31	26.8	4.7	0.0	4	4	15.70
76	1	1	4	4	P147	P147	3560	52650	150	149	230	5	1	210	212	14.47	205	204	12.98	33.6	8.7	0.0	5	7	16.18
77	1	1	4	5	P147a	P147a	3810	52650	150	149	230	6	1	211	211	15.98	206	206	13.27	28.9	8.7	0.0	5	5	15.90
78	1	1	4	6	P147a	P147a	4060	52650	150	149	230	7	1	211	212	15.96	208	208	12.86	24.2	10.1	0.0	3	4	16.41
79	1	1	4	7	Oligo HIV Y115	Oligo HIV Y115	4310	52650	150	149	230	8	1	203	204	12.89	207	207	12.67	9.4	2.0	0.0	-3	-2	16.02
80	1	1	4	8	Oligo HIV Y115	Oligo HIV Y115	4560	52650	150	149	230	9	1	207	209	17.22	208	208	14.98	15.4	3.4	0.0	0	1	13.82
81	1	1	4	9	Oligo HIV M184a	Oligo HIV M184a	4810	52650	150	149	230	10	1	210	209	14.28	209	209	13.78	17.4	2.0	0.0	1	0	15.24
82	1	1	4	10	Oligo HIV M184a	Oligo HIV M184a	5060	52650	150	149	230	11	1	208	210	15.03	206	207	13.11	21.5	5.4	0.0	2	4	15.86
83	1	1	4	11	C - (H2O+S.S.)	C - (H2O+S.S.)	5283	52584	90	51	383	79	1	211	211	17.41	208	211	21.16	9.8	2.0	0.0	3	3	9.97
84	1	1	4	12	C - (H2O+S.S.)	C - (H2O+S.S.)	5550	52558	90	48	362	96	1	211	211	11.90	210	215	23.78	2.1	0.0	0.0	1	1	8.87
85	1	1	4	13	C - (H2O+S.S.)	C - (H2O+S.S.)	5820	52650	150	149	230	5	1	207	208	13.72	210	210	11.55	16.8	5.4	0.0	-2	-1	17.93
86	1	1	4	14	C - (H2O+S.S.)	C - (H2O+S.S.)	6070	52650	150	149	230	5	1	210	210	14.40	209	210	12.95	25.5	4.0	0.0	1	1	16.21
87	1	1	4	15	C - (H2O+S.S.)	C - (H2O+S.S.)	6320	52650	150	149	230	6	1	211	240	231.13	213	214	12.85	20.1	4.7	0.0	-1	27	16.43
88	1	1	4	16	C - (H2O+S.S.)	C - (H2O+S.S.)	6570	52650	150	149	230	7	1	216	216	13.29	216	218	20.16	6.0	0.0	0.0	0	0	10.72
89	1	1	4	17	C - (H2O+S.S.)	C - (H2O+S.S.)	6820	52650	150	149	230	8	1	213	214	14.09	213	213	12.11	23.5	5.4	0.0	0	1	17.58
90	1	1	4	18	C - (H2O+S.S.)	C - (H2O+S.S.)	7070	52650	150	149	230	9	1	212	213	13.89	213	212	12.20	21.5	2.7	0.0	0	0	17.38
91	1	1	4	19	C - (H2O+S.S.)	C - (H2O+S.S.)	7320	52650	150	149	230	10	1	214	213	14.22	213	214	14.16	14.8	2.7	0.0	1	0	15.12
92	1	1	4	20	C - (H2O+S.S.)	C - (H2O+S.S.)	7570	52650	150	149	230	11	1	213	214	12.95	212	214	14.00	14.8	2.7	0.0	1	2	15.22
93	1	1	4	21	C - (H2O+S.S.)	C - (H2O+S.S.)	7820	52650	150	149	230	12	1	215	216	14.52	211	214	15.12	25.5	4.0	0.0	4	5	14.22
94	1	1	4	22	C - (H2O+S.S.)	C - (H2O+S.S.)	8070	52650	150	149	230	13	1	214	216	13.57	214	215	12.73	21.5	3.4	0.0	0	2	16.81
95	1	1	4	23	CIF	CIF	8323	52645	156	168	251	13	3	336	433	200.74	211	213	13.01	94.0	90.5	0.0	125	222	25.82
96	1	1	4	24	CIF	CIF	8588	52645	100	62	383	7	3	568	559	207.35	213	214	13.54	98.4	95.2	0.0	355	346	41.94
END DATA
