# Supplementary material for: Microarray-based identification of antigenic variants of foot-and-mouth disease virus: a bioinformatics quality assessment
Source: BMC Genomics. 2006 May 18;7:117. doi: 10.1186/1471-2164-7-117 (PMC1481559; doi:10.1186/1471-2164-7-117)
Supplement: Additional File 1 — They are obtained using the Agilent and Scan Array Express (Perkin Elmer Life Sciences) analysis software for reading and quantifying the hybridization images. [file 1471-2164-7-117-S1.zip › III-1-RED-4-7V.csv]

BEGIN HEADER
PerkinElmer Life Sciences.
ScanArrayCSVFileFormat	2.00
ScanArray Express	2.00
Number_of_Columns	26
END HEADER
BEGIN GENERAL INFO
DateTime	2005/05/05 15:40
GalFile	D:\303\AFTOCHIP\AFTOCHIP 2.1\Generalidades Aftochip 2.1\ARCHIVO GAL AFTOCHIP 2.1.gal
Scanner	Model: Serial No.:
User Name	303
Computer Name
Protocol	Easy Quant
Quantitation Method	Adaptive Circle
Quality Confidence Calculation	SignalToNoise
User comments
Image Origin	0	0
Temperature	0
Laser Powers	0
Laser On Time	0
PMT Voltages	0
END GENERAL INFO
BEGIN QUANTITATION PARAMETERS
Min Percentile	50
Max Percentile	200
END QUANTITATION PARAMETERS
BEGIN QUALITY MEASUREMENTS
Min Signal To Noise	3
END QUALITY MEASUREMENTS
BEGIN ARRAY PATTERN INFO
Units	�m
Array Rows	1
Array Columns	1
Spot Rows	4
Spot Columns	24
Array Row Spacing	4500.000000
Array Column Spacing	4500.000000
Spot Row Spacing	255.000000
Spot Column Spacing	251.000000
Spot Diameter	150
Interstitial	0
Spots Per Array	96
Total Spots	96
END ARRAY PATTERN INFO
BEGIN IMAGE INFO
ImageID	Channel	Image	Fluorophore	Barcode	Units	X Units Per Pixel	Y Units Per Pixel	X Offset	Y Offset	Status
-1	CH1	D:\303\AFTOCHIP\AFTOCHIP 2.1\Vero\III-7� a 10� Vero\III-7� Vero\Im�genes Scanner\1-III-pRGD pRED-7V_SLOT01_S01.tif	Unknown	Unknown	�m	10.000000	10.000000	0.000000	0.000000	Control Image
END IMAGE INFO
BEGIN NORMALIZATION INFO
Normalization Method	LOWESS
END NORMALIZATION INFO
BEGIN DATA
Index	Array Row	Array Column	Spot Row	Spot Column	Name	ID	X	Y	Diameter	F Pixels	B Pixels	Footprint	Flags	Ch1 Median	Ch1 Mean	Ch1 SD	Ch1 B Median	Ch1 B Mean	Ch1 B SD	Ch1 % > B + 1 SD	Ch1 % > B + 2 SD	Ch1 F % Sat.	Ch1 Median - B	Ch1 Mean - B	Ch1 SignalNoiseRatio
1	1	1	1	1	CIF	CIF	11829	51919	86	45	362	30	3	483	474	125.32	215	215	13.03	95.6	95.6	0.0	268	259	37.05
2	1	1	1	2	CIF	CIF	12076	51914	78	33	383	23	3	466	454	116.39	218	217	13.63	97.0	93.9	0.0	248	236	34.20
3	1	1	1	3	S139WT	S139WT	12317	51894	64	23	383	9	3	249	256	19.29	216	217	28.85	65.2	26.1	0.0	33	40	8.63
4	1	1	1	4	S139WT	S139WT	12585	51943	42	8	460	50	3	258	258	16.99	213	213	13.06	100.0	87.5	0.0	45	45	19.76
5	1	1	1	5	G139	G139	12800	51900	150	149	230	10	1	218	219	15.15	215	214	13.68	26.2	6.7	0.0	3	4	15.94
6	1	1	1	6	G139	G139	13050	51900	150	149	230	11	1	215	215	14.09	214	214	13.16	18.1	4.0	0.0	1	1	16.33
7	1	1	1	7	G139t	G139t	13310	51900	150	149	230	2	1	219	220	14.15	213	213	13.06	26.8	8.1	0.0	6	7	16.77
8	1	1	1	8	G139t	G139t	13560	51900	150	149	230	3	1	215	217	14.07	213	214	13.67	26.2	6.0	0.0	2	4	15.73
9	1	1	1	9	G139c	G139c	13810	51900	150	149	230	4	1	214	216	14.15	212	214	12.49	27.5	9.4	0.0	2	4	17.13
10	1	1	1	10	G139c	G139c	14060	51900	150	149	230	5	1	215	216	12.67	213	214	13.21	18.1	3.4	0.0	2	3	16.27
11	1	1	1	11	I139	I139	14310	51900	150	149	230	6	1	212	212	12.72	211	212	13.44	16.1	4.0	0.0	1	1	15.78
12	1	1	1	12	I139	I139	14560	51910	150	149	230	13	1	213	213	12.17	210	210	12.13	22.8	4.0	0.0	3	3	17.55
13	1	1	1	13	N139	N139	14811	52006	110	79	315	104	1	212	212	13.05	215	216	16.63	6.3	0.0	0.0	-2	-2	12.75
14	1	1	1	14	N139	N139	15067	52018	100	64	362	115	1	211	213	11.57	212	214	18.26	7.8	0.0	0.0	0	1	11.55
15	1	1	1	15	T139	T139	15310	51900	150	149	230	10	1	213	213	13.40	212	213	13.65	18.8	2.7	0.0	1	1	15.61
16	1	1	1	16	T139	T139	15560	51900	150	149	230	11	1	211	211	13.82	211	212	13.63	16.8	2.7	0.0	0	0	15.48
17	1	1	1	17	RGD-WT1	RGD-WT1	15790	51946	120	97	315	56	1	219	219	17.91	212	212	14.16	25.8	13.4	0.0	7	7	15.47
18	1	1	1	18	RGD-WT1	RGD-WT1	16070	51900	150	149	230	3	1	218	220	13.82	211	211	12.51	36.9	13.4	0.0	7	9	17.42
19	1	1	1	19	RRD	RRD	16320	51900	150	149	230	4	1	213	213	12.88	212	212	12.13	20.8	3.4	0.0	1	1	17.56
20	1	1	1	20	RRD	RRD	16570	51900	150	149	230	5	1	207	207	11.56	212	212	14.64	4.0	0.0	0.0	-4	-4	14.14
21	1	1	1	21	RRDt	RRDt	16820	51900	150	149	230	6	1	210	211	12.81	208	209	12.37	21.5	5.4	0.0	2	3	16.98
22	1	1	1	22	RRDt	RRDt	17070	51900	150	149	230	7	1	213	213	12.42	207	208	12.77	26.8	8.7	0.0	6	6	16.68
23	1	1	1	23	RRDc	RRDc	17320	51900	150	149	230	8	1	207	207	11.73	208	208	12.36	12.1	2.0	0.0	0	0	16.75
24	1	1	1	24	RRDc	RRDc	17570	51900	150	149	230	9	1	207	207	12.49	208	208	12.01	12.1	2.7	0.0	0	0	17.24
25	1	1	2	1	RED	RED	11821	52171	78	37	362	22	3	358	358	33.91	215	214	13.26	100.0	100.0	0.0	143	143	26.99
26	1	1	2	2	RED	RED	12065	52175	78	32	404	22	3	318	327	39.57	214	214	13.20	100.0	100.0	0.0	104	113	24.09
27	1	1	2	3	REDt	REDt	12320	52160	150	149	230	13	1	221	222	13.54	210	214	12.20	45.6	15.4	0.0	11	12	18.11
28	1	1	2	4	REDt	REDt	12560	52150	150	149	230	3	1	219	218	12.15	211	211	12.69	32.9	5.4	0.0	8	7	17.26
29	1	1	2	5	REDc	REDc	12810	52150	150	149	230	3	1	216	217	13.90	213	213	13.88	26.8	4.0	0.0	3	4	15.56
30	1	1	2	6	REDc	REDc	13060	52150	150	149	230	3	1	216	216	14.87	215	215	14.22	18.1	5.4	0.0	1	1	15.19
31	1	1	2	7	REG	REG	13305	52145	144	148	272	12	3	225	231	29.87	212	213	14.17	47.3	25.0	0.0	13	19	15.88
32	1	1	2	8	REG	REG	13560	52150	150	149	230	4	1	219	221	15.94	213	212	12.22	40.3	12.8	0.0	6	8	17.93
33	1	1	2	9	REGat	REGat	13810	52150	150	149	230	5	1	215	217	13.30	211	212	15.20	21.5	5.4	0.0	4	6	14.14
34	1	1	2	10	REGat	REGat	14060	52150	150	149	230	6	1	214	214	11.77	213	213	12.98	16.8	2.0	0.0	1	1	16.49
35	1	1	2	11	REGac	REGac	14320	52150	150	149	230	5	1	214	214	12.91	211	212	15.78	18.1	1.3	0.0	3	3	13.56
36	1	1	2	12	REGac	REGac	14570	52150	150	149	230	4	1	213	213	13.44	210	211	12.74	21.5	4.0	0.0	3	3	16.72
37	1	1	2	13	REGgg	REGgg	14820	52160	150	149	230	6	1	214	215	16.09	211	211	13.69	24.8	8.1	0.0	3	4	15.63
38	1	1	2	14	REGgg	REGgg	15070	52150	150	149	230	3	1	213	213	14.28	209	208	12.55	28.9	6.7	0.0	4	4	16.97
39	1	1	2	15	REGtg	REGtg	15320	52150	150	149	230	3	1	213	214	14.51	209	210	13.08	31.5	6.0	0.0	4	5	16.28
40	1	1	2	16	REGtg	REGtg	15570	52150	150	149	230	3	1	215	214	11.95	209	211	13.21	21.5	4.0	0.0	6	5	16.28
41	1	1	2	17	REGcg	REGcg	15820	52150	150	149	230	4	1	212	213	13.73	211	211	12.94	23.5	5.4	0.0	1	2	16.39
42	1	1	2	18	REGcg	REGcg	16070	52150	150	149	230	4	1	211	212	12.39	209	210	12.48	22.8	2.7	0.0	2	3	16.91
43	1	1	2	19	D143N (RGN)	D143N (RGN)	16320	52150	150	149	230	5	1	209	209	12.44	211	211	12.05	12.1	1.3	0.0	-1	-1	17.34
44	1	1	2	20	D143N (RGN)	D143N (RGN)	16570	52150	150	149	230	6	1	211	212	13.07	208	209	12.61	23.5	4.7	0.0	3	4	16.73
45	1	1	2	21	D143N (RGN)t	D143N (RGN)t	16830	52150	150	149	230	5	1	210	209	15.11	207	206	12.89	17.4	3.4	0.0	3	2	16.29
46	1	1	2	22	D143N (RGN)t	D143N (RGN)t	17080	52150	150	149	230	4	1	209	207	13.45	207	207	12.41	18.1	4.0	0.0	2	0	16.84
47	1	1	2	23	D143N (RGN)c	D143N (RGN)c	17330	52150	150	149	230	3	1	206	206	12.30	206	207	12.93	18.8	1.3	0.0	0	0	15.93
48	1	1	2	24	D143N (RGN)c	D143N (RGN)c	17580	52150	150	149	230	3	1	206	207	12.17	208	208	11.53	16.8	4.0	0.0	-1	0	17.87
49	1	1	3	1	D143V (RGV)	D143V (RGV)	11810	52420	150	149	230	12	1	216	216	13.76	213	214	14.27	18.1	4.0	0.0	3	3	15.14
50	1	1	3	2	D143V (RGV)	D143V (RGV)	12060	52420	150	149	230	11	1	214	217	14.27	212	212	12.82	28.9	9.4	0.0	2	5	16.69
51	1	1	3	3	RGE-1 (GAA)	RGE-1 (GAA)	12310	52410	150	149	230	2	1	216	216	14.27	212	213	13.71	26.2	5.4	0.0	4	4	15.76
52	1	1	3	4	RGE-1 (GAA)	RGE-1 (GAA)	12560	52410	150	149	230	1	1	213	213	13.06	211	212	12.64	21.5	4.0	0.0	2	2	16.85
53	1	1	3	5	RGEc	RGEc	12810	52410	150	149	230	1	1	215	215	12.01	215	215	13.92	10.7	0.0	0.0	0	0	15.45
54	1	1	3	6	RGEc	RGEc	13060	52400	150	149	230	8	1	211	212	14.34	213	214	13.35	13.4	3.4	0.0	-1	0	15.81
55	1	1	3	7	L144WT	L144WT	13288	52397	68	27	383	27	3	273	277	30.71	212	213	12.31	96.3	96.3	0.0	61	65	22.17
56	1	1	3	8	L144WT	L144WT	13565	52400	68	26	383	9	3	265	278	17.72	211	211	12.62	100.0	100.0	0.0	54	67	21.00
57	1	1	3	9	L144g	L144g	13820	52410	150	149	230	6	1	211	212	13.75	210	210	13.05	20.1	3.4	0.0	1	2	16.16
58	1	1	3	10	L144g	L144g	14070	52410	150	149	230	5	1	213	212	12.86	211	211	12.07	20.1	2.7	0.0	2	1	17.64
59	1	1	3	11	L144a	L144a	14320	52410	150	149	230	4	1	211	212	13.14	210	209	11.97	24.8	6.0	0.0	1	2	17.62
60	1	1	3	12	L144a	L144a	14570	52410	150	149	230	3	1	211	211	12.84	210	212	13.26	18.1	2.0	0.0	1	1	15.91
61	1	1	3	13	V144	V144	14820	52410	150	149	230	2	1	214	214	13.70	212	214	14.37	16.8	2.0	0.0	2	2	14.89
62	1	1	3	14	V144	V144	15070	52410	150	149	230	1	1	211	212	16.50	214	213	18.44	11.4	2.7	0.0	-2	-1	11.44
63	1	1	3	15	S144	S144	15320	52410	150	149	230	1	1	211	211	14.47	209	210	12.23	23.5	5.4	0.0	2	2	17.25
64	1	1	3	16	S144	S144	15580	52410	150	149	230	8	1	212	212	13.85	210	211	13.35	20.8	4.0	0.0	2	2	15.88
65	1	1	3	17	H146WT	H146WT	15836	52424	42	8	439	18	3	265	277	34.25	209	210	12.18	100.0	100.0	0.0	56	68	21.76
66	1	1	3	18	H146WT	H146WT	16057	52415	50	14	439	17	3	266	271	36.80	209	210	15.27	85.7	78.6	0.0	57	62	17.42
67	1	1	3	19	R146	R146	16330	52410	150	149	230	6	1	211	213	13.56	210	211	12.50	25.5	8.7	0.0	1	3	16.88
68	1	1	3	20	R146	R146	16580	52410	150	149	230	5	1	211	213	14.62	209	210	12.53	25.5	8.1	0.0	2	4	16.84
69	1	1	3	21	L146=H146t	L146=H146t	16830	52410	150	149	230	4	1	210	213	32.41	207	207	13.11	24.8	4.0	0.0	3	6	16.02
70	1	1	3	22	L146=H146t	L146=H146t	17080	52410	150	149	230	3	1	212	212	12.58	205	206	12.11	32.9	8.7	0.0	7	7	17.50
71	1	1	3	23	P146	P146	17320	52410	150	149	230	8	1	208	216	60.24	207	207	14.76	20.1	2.0	0.0	1	9	14.09
72	1	1	3	24	P146	P146	17560	52410	150	149	230	19	1	205	205	12.69	206	207	12.91	14.1	2.7	0.0	0	0	15.88
73	1	1	4	1	L147WT	L147WT	11805	52685	84	44	404	21	3	387	384	60.12	215	216	12.86	100.0	100.0	0.0	172	169	30.08
74	1	1	4	2	L147WT	L147WT	12067	52678	92	52	362	16	3	388	391	56.25	214	216	29.06	100.0	96.2	0.0	174	177	13.35
75	1	1	4	3	P147	P147	12310	52670	150	149	230	6	1	219	219	14.10	214	216	34.79	1.3	0.0	0.0	5	5	6.29
76	1	1	4	4	P147	P147	12570	52660	150	149	230	11	1	217	216	13.55	213	213	13.65	18.8	2.7	0.0	4	3	15.89
77	1	1	4	5	P147a	P147a	12820	52660	150	149	230	10	1	220	221	14.97	213	214	12.98	35.6	10.7	0.0	7	8	16.95
78	1	1	4	6	P147a	P147a	13070	52660	150	149	230	9	1	220	220	15.04	211	213	12.98	37.6	11.4	0.0	9	9	16.95
79	1	1	4	7	Oligo HIV Y115	Oligo HIV Y115	13310	52650	150	149	230	13	1	212	213	13.90	211	214	12.46	21.5	3.4	0.0	1	2	17.01
80	1	1	4	8	Oligo HIV Y115	Oligo HIV Y115	13570	52660	150	149	230	7	1	212	213	12.18	212	213	13.72	13.4	2.0	0.0	0	1	15.45
81	1	1	4	9	Oligo HIV M184a	Oligo HIV M184a	13820	52660	150	149	230	6	1	216	218	13.60	210	211	12.13	28.2	12.1	0.0	6	8	17.81
82	1	1	4	10	Oligo HIV M184a	Oligo HIV M184a	14080	52660	150	149	230	15	1	218	219	14.48	213	213	14.02	21.5	10.1	0.0	5	6	15.55
83	1	1	4	11	C - (H2O+S.S.)	C - (H2O+S.S.)	14382	52663	90	51	383	64	1	214	214	16.08	212	212	14.92	15.7	5.9	0.0	2	2	14.34
84	1	1	4	12	C - (H2O+S.S.)	C - (H2O+S.S.)	14580	52660	150	149	230	13	1	215	215	13.49	211	212	13.60	25.5	4.0	0.0	4	4	15.80
85	1	1	4	13	C - (H2O+S.S.)	C - (H2O+S.S.)	14830	52660	150	149	230	12	1	209	209	12.93	212	211	13.22	12.8	1.3	0.0	-2	-2	15.81
86	1	1	4	14	C - (H2O+S.S.)	C - (H2O+S.S.)	15080	52660	150	149	230	11	1	209	210	11.88	213	213	14.31	9.4	0.0	0.0	-3	-2	14.60
87	1	1	4	15	C - (H2O+S.S.)	C - (H2O+S.S.)	15330	52660	150	149	230	10	1	211	212	13.39	210	211	13.23	24.8	4.0	0.0	1	2	15.95
88	1	1	4	16	C - (H2O+S.S.)	C - (H2O+S.S.)	15580	52660	150	149	230	9	1	211	211	13.46	210	211	13.64	19.5	2.0	0.0	1	1	15.47
89	1	1	4	17	C - (H2O+S.S.)	C - (H2O+S.S.)	15830	52660	150	149	230	8	1	211	210	11.95	209	211	12.46	16.8	2.7	0.0	2	1	16.93
90	1	1	4	18	C - (H2O+S.S.)	C - (H2O+S.S.)	16080	52660	150	149	230	7	1	209	210	12.74	210	210	17.45	7.4	1.3	0.0	0	0	11.98
91	1	1	4	19	C - (H2O+S.S.)	C - (H2O+S.S.)	16330	52660	150	149	230	6	1	209	211	14.78	210	210	12.98	21.5	7.4	0.0	0	1	16.10
92	1	1	4	20	C - (H2O+S.S.)	C - (H2O+S.S.)	16590	52660	150	149	230	15	1	209	209	12.55	207	209	12.18	21.5	4.0	0.0	2	2	17.16
93	1	1	4	21	C - (H2O+S.S.)	C - (H2O+S.S.)	16840	52660	150	149	230	14	1	210	209	11.20	206	206	12.01	20.1	2.7	0.0	4	3	17.49
94	1	1	4	22	C - (H2O+S.S.)	C - (H2O+S.S.)	17080	52660	150	149	230	4	1	207	208	10.54	208	208	12.42	14.1	0.7	0.0	0	0	16.67
95	1	1	4	23	CIF	CIF	17298	52671	78	38	362	32	3	326	332	73.44	208	210	25.38	92.1	89.5	0.0	118	124	12.85
96	1	1	4	24	CIF	CIF	17550	52667	78	37	383	30	3	384	383	65.55	206	206	13.19	100.0	100.0	0.0	178	177	29.10
END DATA
