# Supplementary material for: Microarray-based identification of antigenic variants of foot-and-mouth disease virus: a bioinformatics quality assessment
Source: BMC Genomics. 2006 May 18;7:117. doi: 10.1186/1471-2164-7-117 (PMC1481559; doi:10.1186/1471-2164-7-117)
Supplement: Additional File 1 — They are obtained using the Agilent and Scan Array Express (Perkin Elmer Life Sciences) analysis software for reading and quantifying the hybridization images. [file 1471-2164-7-117-S1.zip › III-1-RGD-1-7V.csv]

BEGIN HEADER
PerkinElmer Life Sciences.
ScanArrayCSVFileFormat	2.00
ScanArray Express	2.00
Number_of_Columns	26
END HEADER
BEGIN GENERAL INFO
DateTime	2005/05/05 15:21
GalFile	D:\303\AFTOCHIP\AFTOCHIP 2.1\Generalidades Aftochip 2.1\ARCHIVO GAL AFTOCHIP 2.1.gal
Scanner	Model: Serial No.:
User Name	303
Computer Name
Protocol	Easy Quant
Quantitation Method	Adaptive Circle
Quality Confidence Calculation	SignalToNoise
User comments
Image Origin	0	0
Temperature	0
Laser Powers	0
Laser On Time	0
PMT Voltages	0
END GENERAL INFO
BEGIN QUANTITATION PARAMETERS
Min Percentile	50
Max Percentile	200
END QUANTITATION PARAMETERS
BEGIN QUALITY MEASUREMENTS
Min Signal To Noise	3
END QUALITY MEASUREMENTS
BEGIN ARRAY PATTERN INFO
Units	�m
Array Rows	1
Array Columns	1
Spot Rows	4
Spot Columns	24
Array Row Spacing	4500.000000
Array Column Spacing	4500.000000
Spot Row Spacing	251.000000
Spot Column Spacing	250.000000
Spot Diameter	150
Interstitial	0
Spots Per Array	96
Total Spots	96
END ARRAY PATTERN INFO
BEGIN IMAGE INFO
ImageID	Channel	Image	Fluorophore	Barcode	Units	X Units Per Pixel	Y Units Per Pixel	X Offset	Y Offset	Status
-1	CH1	D:\303\AFTOCHIP\AFTOCHIP 2.1\Vero\III-7� a 10� Vero\III-7� Vero\Im�genes Scanner\1-III-pRGD pRED-7V_SLOT01_S01.tif	Unknown	Unknown	�m	10.000000	10.000000	0.000000	0.000000	Control Image
END IMAGE INFO
BEGIN NORMALIZATION INFO
Normalization Method	LOWESS
END NORMALIZATION INFO
BEGIN DATA
Index	Array Row	Array Column	Spot Row	Spot Column	Name	ID	X	Y	Diameter	F Pixels	B Pixels	Footprint	Flags	Ch1 Median	Ch1 Mean	Ch1 SD	Ch1 B Median	Ch1 B Mean	Ch1 B SD	Ch1 % > B + 1 SD	Ch1 % > B + 2 SD	Ch1 F % Sat.	Ch1 Median - B	Ch1 Mean - B	Ch1 SignalNoiseRatio
1	1	1	1	1	CIF	CIF	2735	26845	112	80	315	24	3	435	418	115.67	205	206	14.07	93.8	87.5	0.0	230	213	30.92
2	1	1	1	2	CIF	CIF	2995	26850	110	78	294	21	3	469	459	108.63	205	206	13.19	97.4	94.9	0.0	264	254	35.55
3	1	1	1	3	S139WT	S139WT	3255	26835	110	80	315	4	3	234	237	22.29	206	205	13.14	85.0	52.5	0.0	28	31	17.81
4	1	1	1	4	S139WT	S139WT	3500	26845	110	78	315	15	3	234	235	20.81	206	206	13.39	76.9	52.6	0.0	28	29	17.48
5	1	1	1	5	G139	G139	3750	26840	150	149	230	10	1	213	214	14.61	208	208	12.85	34.2	8.7	0.0	5	6	16.58
6	1	1	1	6	G139	G139	4010	26830	150	149	230	4	1	214	216	14.82	211	213	32.08	2.0	0.0	0.0	3	5	6.67
7	1	1	1	7	G139t	G139t	4260	26830	150	149	230	4	1	214	216	15.20	210	212	32.46	4.7	0.0	0.0	4	6	6.59
8	1	1	1	8	G139t	G139t	4510	26830	150	149	230	4	1	216	217	14.74	212	212	12.47	32.2	9.4	0.0	4	5	17.32
9	1	1	1	9	G139c	G139c	4760	26830	150	149	230	4	1	214	215	14.93	212	213	12.63	26.8	10.1	0.0	2	3	16.95
10	1	1	1	10	G139c	G139c	5010	26830	150	149	230	4	1	216	217	14.50	214	213	12.24	24.2	6.7	0.0	2	3	17.65
11	1	1	1	11	I139	I139	5260	26830	150	149	230	4	1	216	214	13.63	213	213	13.25	14.8	3.4	0.0	3	1	16.30
12	1	1	1	12	I139	I139	5510	26830	150	149	230	4	1	212	213	14.59	209	209	12.17	23.5	8.1	0.0	3	4	17.42
13	1	1	1	13	N139	N139	5760	26830	150	149	230	4	1	209	210	12.30	207	208	14.20	14.8	2.7	0.0	2	3	14.72
14	1	1	1	14	N139	N139	6010	26830	150	149	230	4	1	208	209	13.00	203	205	13.11	26.2	4.7	0.0	5	6	15.87
15	1	1	1	15	T139	T139	6255	26830	120	96	294	1	3	217	219	13.69	204	206	13.05	51.0	22.9	0.0	13	15	16.62
16	1	1	1	16	T139	T139	6510	26830	150	149	230	4	1	208	209	12.58	204	205	12.95	20.8	7.4	0.0	4	5	16.06
17	1	1	1	17	RGD-WT1	RGD-WT1	6755	26841	154	162	230	9	3	369	365	101.62	207	207	13.30	93.8	87.0	0.0	162	158	27.74
18	1	1	1	18	RGD-WT1	RGD-WT1	7005	26838	154	160	230	6	3	393	395	125.14	208	208	13.99	96.3	90.0	0.0	185	187	28.09
19	1	1	1	19	RRD	RRD	7260	26820	150	149	230	11	1	209	210	12.41	207	208	13.42	19.5	4.7	0.0	2	3	15.58
20	1	1	1	20	RRD	RRD	7510	26830	150	149	230	4	1	210	211	14.29	208	209	13.20	22.8	4.7	0.0	2	3	15.91
21	1	1	1	21	RRDt	RRDt	7760	26830	150	149	230	4	1	214	215	15.66	209	208	14.33	29.5	6.7	0.0	5	6	14.94
22	1	1	1	22	RRDt	RRDt	8010	26830	150	149	230	4	1	211	213	14.20	209	210	12.78	25.5	6.0	0.0	2	4	16.51
23	1	1	1	23	RRDc	RRDc	8260	26830	150	149	230	4	1	209	210	12.97	209	209	11.94	21.5	5.4	0.0	0	1	17.50
24	1	1	1	24	RRDc	RRDc	8510	26830	150	149	230	4	1	209	210	13.27	210	217	51.02	0.0	0.0	0.0	0	0	4.10
25	1	1	2	1	RED	RED	2740	27100	150	149	230	23	1	208	209	12.80	205	206	13.04	24.2	5.4	0.0	3	4	15.95
26	1	1	2	2	RED	RED	3000	27090	150	149	230	9	1	208	208	13.75	209	208	12.63	14.8	4.0	0.0	0	0	16.46
27	1	1	2	3	REDt	REDt	3260	27090	150	149	230	9	1	209	211	14.71	205	206	12.85	29.5	8.7	0.0	4	6	16.26
28	1	1	2	4	REDt	REDt	3510	27090	150	149	230	9	1	214	213	15.40	208	209	16.08	20.1	4.7	0.0	6	5	13.31
29	1	1	2	5	REDc	REDc	3760	27080	150	149	230	4	1	210	211	13.54	207	208	11.97	24.2	6.7	0.0	3	4	17.54
30	1	1	2	6	REDc	REDc	4010	27080	150	149	230	4	1	211	210	13.40	209	209	12.61	16.1	3.4	0.0	2	1	16.74
31	1	1	2	7	REG	REG	4260	27080	150	149	230	4	1	215	216	12.91	211	211	13.36	24.8	4.7	0.0	4	5	16.10
32	1	1	2	8	REG	REG	4500	27080	150	149	230	5	1	213	212	13.66	208	211	19.01	11.4	2.0	0.0	5	4	11.21
33	1	1	2	9	REGat	REGat	4760	27080	150	149	230	4	1	215	215	14.43	210	211	13.46	23.5	8.7	0.0	5	5	15.98
34	1	1	2	10	REGat	REGat	5010	27080	150	149	230	4	1	214	214	12.67	213	213	13.53	16.8	2.7	0.0	1	1	15.82
35	1	1	2	11	REGac	REGac	5260	27080	150	149	230	4	1	214	212	13.07	212	214	13.64	16.1	2.0	0.0	2	0	15.69
36	1	1	2	12	REGac	REGac	5510	27080	150	149	230	4	1	213	213	13.96	212	212	13.07	14.1	3.4	0.0	1	1	16.29
37	1	1	2	13	REGgg	REGgg	5763	27088	106	72	294	9	3	283	280	39.59	209	210	13.52	86.1	81.9	0.0	74	71	20.93
38	1	1	2	14	REGgg	REGgg	6009	27102	120	95	294	19	3	276	272	32.33	206	206	12.26	92.6	87.4	0.0	70	66	22.52
39	1	1	2	15	REGtg	REGtg	6260	27080	150	149	230	4	1	208	206	12.14	207	207	13.87	8.1	1.3	0.0	1	0	15.00
40	1	1	2	16	REGtg	REGtg	6510	27080	150	149	230	4	1	210	209	12.32	207	206	13.79	15.4	2.0	0.0	3	2	15.22
41	1	1	2	17	REGcg	REGcg	6750	27080	150	149	230	5	1	209	210	13.64	206	207	12.82	26.8	4.0	0.0	3	4	16.30
42	1	1	2	18	REGcg	REGcg	7000	27080	150	149	230	5	1	208	208	12.88	208	209	13.15	13.4	1.3	0.0	0	0	15.81
43	1	1	2	19	D143N (RGN)	D143N (RGN)	7260	27080	150	149	230	4	1	214	216	21.29	211	212	13.63	23.5	7.4	0.0	3	5	15.71
44	1	1	2	20	D143N (RGN)	D143N (RGN)	7510	27080	150	149	230	4	1	212	213	14.90	209	209	13.50	23.5	4.7	0.0	3	4	15.70
45	1	1	2	21	D143N (RGN)t	D143N (RGN)t	7760	27080	150	149	230	4	1	212	214	16.08	207	208	12.95	34.9	14.8	0.0	5	7	16.37
46	1	1	2	22	D143N (RGN)t	D143N (RGN)t	8010	27080	150	149	230	4	1	213	216	16.29	210	210	12.58	28.2	12.8	0.0	3	6	16.93
47	1	1	2	23	D143N (RGN)c	D143N (RGN)c	8260	27080	150	149	230	4	1	208	208	13.24	208	208	12.42	17.4	4.0	0.0	0	0	16.75
48	1	1	2	24	D143N (RGN)c	D143N (RGN)c	8510	27080	150	149	230	4	1	210	212	15.43	211	211	12.91	18.8	6.0	0.0	0	1	16.26
49	1	1	3	1	D143V (RGV)	D143V (RGV)	2750	27355	130	108	315	22	3	237	238	22.74	206	206	12.14	79.6	59.3	0.0	31	32	19.52
50	1	1	3	2	D143V (RGV)	D143V (RGV)	2995	27345	148	148	251	16	3	232	234	25.94	206	206	12.76	70.9	50.7	0.0	26	28	18.19
51	1	1	3	3	RGE-1 (GAA)	RGE-1 (GAA)	3265	27335	100	60	383	9	3	229	231	17.37	207	208	13.44	81.7	35.0	0.0	22	24	17.04
52	1	1	3	4	RGE-1 (GAA)	RGE-1 (GAA)	3515	27335	100	60	383	9	3	229	232	21.54	207	208	12.36	76.7	45.0	0.0	22	25	18.53
53	1	1	3	5	RGEc	RGEc	3760	27335	120	96	315	4	3	224	226	19.88	208	208	12.94	57.3	33.3	0.0	16	18	17.31
54	1	1	3	6	RGEc	RGEc	4010	27330	150	149	230	5	1	215	215	13.99	209	209	12.46	31.5	10.7	0.0	6	6	17.25
55	1	1	3	7	L144WT	L144WT	4263	27324	106	74	294	11	3	663	636	152.99	211	211	13.85	98.6	98.6	0.0	452	425	47.89
56	1	1	3	8	L144WT	L144WT	4490	27325	100	62	383	17	3	575	561	121.48	212	212	13.46	100.0	100.0	0.0	363	349	42.71
57	1	1	3	9	L144g	L144g	4750	27325	140	134	315	9	3	239	238	26.15	211	212	12.92	69.4	54.5	0.0	28	27	18.50
58	1	1	3	10	L144g	L144g	5005	27335	148	148	251	2	3	229	232	23.19	213	213	12.45	56.1	34.5	0.0	16	19	18.40
59	1	1	3	11	L144a	L144a	5260	27330	150	149	230	5	1	217	218	16.56	213	214	12.09	33.6	12.1	0.0	4	5	17.95
60	1	1	3	12	L144a	L144a	5500	27330	150	149	230	6	1	216	219	17.41	213	213	13.58	30.9	10.7	0.0	3	6	15.91
61	1	1	3	13	V144	V144	5771	27325	154	162	251	16	3	232	235	29.04	208	208	13.08	62.3	43.2	0.0	24	27	17.74
62	1	1	3	14	V144	V144	6026	27341	140	133	294	21	3	237	264	149.16	207	207	12.89	67.7	52.6	0.0	30	57	18.39
63	1	1	3	15	S144	S144	6265	27325	110	80	315	12	3	225	226	17.42	206	207	13.02	62.5	32.5	0.0	19	20	17.28
64	1	1	3	16	S144	S144	6505	27325	110	80	315	8	3	226	229	21.99	209	208	12.90	61.3	35.0	0.0	17	20	17.52
65	1	1	3	17	H146WT	H146WT	6734	27335	110	78	315	22	3	285	282	40.85	208	208	12.58	89.7	83.3	0.0	77	74	22.66
66	1	1	3	18	H146WT	H146WT	6985	27335	100	60	383	20	3	300	300	55.61	210	209	13.24	86.7	86.7	0.0	90	90	22.65
67	1	1	3	19	R146	R146	7255	27340	148	150	230	6	3	214	215	16.63	207	207	12.53	40.7	16.0	0.0	7	8	17.07
68	1	1	3	20	R146	R146	7510	27335	168	196	251	3	3	217	220	19.02	208	208	12.05	43.9	24.5	0.0	9	12	18.00
69	1	1	3	21	L146=H146t	L146=H146t	7760	27330	150	149	230	5	1	214	217	14.92	208	209	12.54	37.6	10.7	0.0	6	9	17.07
70	1	1	3	22	L146=H146t	L146=H146t	8010	27330	150	149	230	5	1	214	215	15.98	207	208	12.34	32.2	12.8	0.0	7	8	17.35
71	1	1	3	23	P146	P146	8260	27330	150	149	230	5	1	215	212	13.19	209	209	11.69	26.2	6.0	0.0	6	3	18.38
72	1	1	3	24	P146	P146	8510	27330	150	149	230	5	1	215	216	15.05	210	211	13.61	27.5	6.7	0.0	5	6	15.79
73	1	1	4	1	L147WT	L147WT	2753	27607	120	96	294	23	3	325	336	104.73	205	206	12.92	96.9	93.8	0.0	120	131	25.15
74	1	1	4	2	L147WT	L147WT	3006	27605	120	90	315	20	3	354	360	71.90	206	207	12.61	98.9	94.4	0.0	148	154	28.06
75	1	1	4	3	P147	P147	3250	27590	150	149	230	8	1	216	217	17.17	204	206	12.24	47.0	20.8	0.0	12	13	17.65
76	1	1	4	4	P147	P147	3510	27580	150	149	230	6	1	216	217	16.40	209	226	202.29	0.0	0.0	0.0	7	8	1.07
77	1	1	4	5	P147a	P147a	3760	27585	110	78	315	4	3	222	230	29.06	209	209	13.80	50.0	33.3	0.0	13	21	16.08
78	1	1	4	6	P147a	P147a	4005	27585	120	88	315	1	3	224	228	26.64	209	209	13.29	52.3	29.5	0.0	15	19	16.85
79	1	1	4	7	Oligo HIV Y115	Oligo HIV Y115	4260	27580	150	149	230	6	1	213	211	13.50	210	211	13.29	14.8	3.4	0.0	3	1	16.03
80	1	1	4	8	Oligo HIV Y115	Oligo HIV Y115	4500	27580	150	149	230	6	1	211	211	12.41	212	212	13.77	12.1	1.3	0.0	0	0	15.33
81	1	1	4	9	Oligo HIV M184a	Oligo HIV M184a	4760	27580	150	149	230	6	1	212	213	12.93	210	211	13.78	26.8	2.0	0.0	2	3	15.39
82	1	1	4	10	Oligo HIV M184a	Oligo HIV M184a	5010	27580	150	149	230	6	1	213	215	12.41	216	216	13.54	10.1	2.0	0.0	-2	0	15.74
83	1	1	4	11	C - (H2O+S.S.)	C - (H2O+S.S.)	5251	27478	98	63	362	106	1	211	211	14.75	216	228	41.32	0.0	0.0	0.0	-4	-4	5.11
84	1	1	4	12	C - (H2O+S.S.)	C - (H2O+S.S.)	5495	27486	92	52	362	97	1	211	214	13.14	215	225	38.50	0.0	0.0	0.0	-3	0	5.48
85	1	1	4	13	C - (H2O+S.S.)	C - (H2O+S.S.)	5740	27580	150	149	230	16	1	210	211	13.48	211	215	46.48	0.7	0.0	0.0	0	0	4.52
86	1	1	4	14	C - (H2O+S.S.)	C - (H2O+S.S.)	6010	27580	150	149	230	6	1	209	209	13.34	209	209	12.87	16.8	3.4	0.0	0	0	16.24
87	1	1	4	15	C - (H2O+S.S.)	C - (H2O+S.S.)	6260	27580	150	149	230	6	1	206	207	13.25	207	207	12.85	16.1	2.7	0.0	0	0	16.04
88	1	1	4	16	C - (H2O+S.S.)	C - (H2O+S.S.)	6510	27580	150	149	230	6	1	208	208	14.26	206	207	13.48	19.5	2.7	0.0	2	2	15.43
89	1	1	4	17	C - (H2O+S.S.)	C - (H2O+S.S.)	6750	27580	150	149	230	6	1	208	209	13.87	208	210	12.71	17.4	6.7	0.0	0	1	16.37
90	1	1	4	18	C - (H2O+S.S.)	C - (H2O+S.S.)	7000	27590	150	149	230	8	1	208	215	58.10	210	210	12.13	18.1	8.1	0.0	-1	5	17.15
91	1	1	4	19	C - (H2O+S.S.)	C - (H2O+S.S.)	7260	27580	150	149	230	6	1	210	210	12.21	209	209	13.80	14.1	2.7	0.0	1	1	15.21
92	1	1	4	20	C - (H2O+S.S.)	C - (H2O+S.S.)	7510	27580	150	149	230	6	1	212	211	12.59	208	209	12.77	24.2	2.0	0.0	4	3	16.60
93	1	1	4	21	C - (H2O+S.S.)	C - (H2O+S.S.)	7760	27580	150	149	230	6	1	216	217	15.00	208	209	13.90	38.9	10.7	0.0	8	9	15.54
94	1	1	4	22	C - (H2O+S.S.)	C - (H2O+S.S.)	8010	27580	150	149	230	6	1	212	214	13.50	208	209	11.74	34.2	8.7	0.0	4	6	18.06
95	1	1	4	23	CIF	CIF	8245	27575	110	80	315	13	3	466	490	155.94	211	212	15.02	98.8	98.8	0.0	255	279	31.03
96	1	1	4	24	CIF	CIF	8501	27591	162	181	230	8	3	329	435	215.85	212	214	14.94	90.6	85.6	0.0	117	223	22.03
END DATA
