# Supplementary material for: Microarray-based identification of antigenic variants of foot-and-mouth disease virus: a bioinformatics quality assessment
Source: BMC Genomics. 2006 May 18;7:117. doi: 10.1186/1471-2164-7-117 (PMC1481559; doi:10.1186/1471-2164-7-117)
Supplement: Additional File 1 — They are obtained using the Agilent and Scan Array Express (Perkin Elmer Life Sciences) analysis software for reading and quantifying the hybridization images. [file 1471-2164-7-117-S1.zip › III-1-RGD-2-7V.csv]

BEGIN HEADER
PerkinElmer Life Sciences.
ScanArrayCSVFileFormat	2.00
ScanArray Express	2.00
Number_of_Columns	26
END HEADER
BEGIN GENERAL INFO
DateTime	2005/05/05 15:27
GalFile	D:\303\AFTOCHIP\AFTOCHIP 2.1\Generalidades Aftochip 2.1\ARCHIVO GAL AFTOCHIP 2.1.gal
Scanner	Model: Serial No.:
User Name	303
Computer Name
Protocol	Easy Quant
Quantitation Method	Adaptive Circle
Quality Confidence Calculation	SignalToNoise
User comments
Image Origin	0	0
Temperature	0
Laser Powers	0
Laser On Time	0
PMT Voltages	0
END GENERAL INFO
BEGIN QUANTITATION PARAMETERS
Min Percentile	50
Max Percentile	200
END QUANTITATION PARAMETERS
BEGIN QUALITY MEASUREMENTS
Min Signal To Noise	3
END QUALITY MEASUREMENTS
BEGIN ARRAY PATTERN INFO
Units	�m
Array Rows	1
Array Columns	1
Spot Rows	4
Spot Columns	24
Array Row Spacing	4500.000000
Array Column Spacing	4500.000000
Spot Row Spacing	246.000000
Spot Column Spacing	250.000000
Spot Diameter	150
Interstitial	0
Spots Per Array	96
Total Spots	96
END ARRAY PATTERN INFO
BEGIN IMAGE INFO
ImageID	Channel	Image	Fluorophore	Barcode	Units	X Units Per Pixel	Y Units Per Pixel	X Offset	Y Offset	Status
-1	CH1	D:\303\AFTOCHIP\AFTOCHIP 2.1\Vero\III-7� a 10� Vero\III-7� Vero\Im�genes Scanner\1-III-pRGD pRED-7V_SLOT01_S01.tif	Unknown	Unknown	�m	10.000000	10.000000	0.000000	0.000000	Control Image
END IMAGE INFO
BEGIN NORMALIZATION INFO
Normalization Method	LOWESS
END NORMALIZATION INFO
BEGIN DATA
Index	Array Row	Array Column	Spot Row	Spot Column	Name	ID	X	Y	Diameter	F Pixels	B Pixels	Footprint	Flags	Ch1 Median	Ch1 Mean	Ch1 SD	Ch1 B Median	Ch1 B Mean	Ch1 B SD	Ch1 % > B + 1 SD	Ch1 % > B + 2 SD	Ch1 F % Sat.	Ch1 Median - B	Ch1 Mean - B	Ch1 SignalNoiseRatio
1	1	1	1	1	CIF	CIF	11734	26877	92	53	362	13	3	433	439	75.97	210	210	13.39	100.0	100.0	0.0	223	229	32.35
2	1	1	1	2	CIF	CIF	11970	26899	92	50	362	38	3	419	409	80.88	211	212	12.42	98.0	98.0	0.0	208	198	33.73
3	1	1	1	3	S139WT	S139WT	12225	26885	128	112	273	23	3	224	225	18.88	211	211	12.83	50.0	25.0	0.0	13	14	17.46
4	1	1	1	4	S139WT	S139WT	12475	26865	120	88	273	11	3	229	229	21.27	209	210	13.55	69.3	33.0	0.0	20	20	16.90
5	1	1	1	5	G139	G139	12730	26860	150	149	230	7	1	213	214	14.10	207	209	13.03	28.2	7.4	0.0	6	7	16.35
6	1	1	1	6	G139	G139	12980	26860	150	149	230	7	1	213	213	13.94	212	213	13.02	21.5	2.0	0.0	1	1	16.36
7	1	1	1	7	G139t	G139t	13230	26860	150	149	230	7	1	214	216	17.04	211	210	12.29	34.9	9.4	0.0	3	5	17.41
8	1	1	1	8	G139t	G139t	13480	26860	150	149	230	7	1	216	216	14.25	210	210	12.72	30.9	9.4	0.0	6	6	16.98
9	1	1	1	9	G139c	G139c	13730	26860	150	149	230	7	1	212	212	13.43	210	213	24.94	5.4	0.0	0.0	2	2	8.50
10	1	1	1	10	G139c	G139c	13980	26860	150	149	230	7	1	214	214	12.95	210	210	11.94	29.5	5.4	0.0	4	4	17.93
11	1	1	1	11	I139	I139	14230	26860	150	149	230	7	1	212	213	12.88	211	211	11.57	24.2	7.4	0.0	1	2	18.32
12	1	1	1	12	I139	I139	14480	26860	150	149	230	7	1	214	223	73.44	212	212	13.21	24.2	8.1	0.0	2	11	16.20
13	1	1	1	13	N139	N139	14730	26860	150	149	230	7	1	225	227	24.46	209	218	131.00	0.0	0.0	0.0	16	18	1.72
14	1	1	1	14	N139	N139	14985	26865	134	120	273	2	3	228	229	23.25	211	211	13.39	54.2	31.7	0.0	17	18	17.03
15	1	1	1	15	T139	T139	15230	26860	150	149	230	7	1	220	220	15.04	210	212	15.78	36.2	8.7	0.0	10	10	13.94
16	1	1	1	16	T139	T139	15480	26860	150	149	230	7	1	217	217	13.98	212	213	14.32	20.8	5.4	0.0	5	5	15.15
17	1	1	1	17	RGD-WT1	RGD-WT1	15739	26869	60	21	418	4	3	351	376	80.98	212	213	17.34	100.0	100.0	0.0	139	164	20.24
18	1	1	1	18	RGD-WT1	RGD-WT1	15992	26855	74	32	341	10	3	340	332	56.36	212	212	13.06	96.9	87.5	0.0	128	120	26.03
19	1	1	1	19	RRD	RRD	16220	26850	150	149	230	21	1	214	215	13.22	209	210	12.81	26.8	7.4	0.0	5	6	16.70
20	1	1	1	20	RRD	RRD	16480	26860	150	149	230	7	1	216	217	13.81	212	212	12.43	30.2	7.4	0.0	4	5	17.38
21	1	1	1	21	RRDt	RRDt	16730	26860	150	149	230	7	1	215	217	15.02	211	212	13.11	26.8	11.4	0.0	4	6	16.40
22	1	1	1	22	RRDt	RRDt	16980	26860	150	149	230	7	1	216	216	15.16	212	212	15.14	18.8	5.4	0.0	4	4	14.27
23	1	1	1	23	RRDc	RRDc	17230	26860	150	149	230	7	1	213	215	15.03	209	211	13.63	27.5	7.4	0.0	4	6	15.62
24	1	1	1	24	RRDc	RRDc	17480	26860	150	149	230	7	1	215	215	13.03	212	213	13.46	18.1	4.7	0.0	3	3	15.97
25	1	1	2	1	RED	RED	11730	27120	150	149	230	11	1	213	215	13.57	210	210	14.06	20.8	5.4	0.0	3	5	15.15
26	1	1	2	2	RED	RED	11980	27120	150	149	230	11	1	212	213	14.15	209	210	14.07	18.8	3.4	0.0	3	4	15.06
27	1	1	2	3	REDt	REDt	12240	27110	150	149	230	3	1	218	217	14.19	210	211	14.23	29.5	5.4	0.0	8	7	15.32
28	1	1	2	4	REDt	REDt	12490	27110	150	149	230	3	1	215	215	13.36	211	212	13.32	23.5	5.4	0.0	4	4	16.14
29	1	1	2	5	REDc	REDc	12740	27110	150	149	230	3	1	212	212	12.51	210	212	13.62	17.4	1.3	0.0	2	2	15.56
30	1	1	2	6	REDc	REDc	12990	27110	150	149	230	3	1	214	216	12.87	210	212	12.83	26.2	5.4	0.0	4	6	16.69
31	1	1	2	7	REG	REG	13240	27120	150	149	230	10	1	211	212	13.20	212	212	13.29	16.1	1.3	0.0	0	0	15.87
32	1	1	2	8	REG	REG	13480	27110	150	149	230	6	1	211	212	13.01	213	213	14.15	12.8	2.0	0.0	-1	0	14.91
33	1	1	2	9	REGat	REGat	13740	27110	150	149	230	3	1	213	213	12.09	211	210	12.55	16.1	3.4	0.0	2	2	16.98
34	1	1	2	10	REGat	REGat	13990	27110	150	149	230	3	1	211	211	13.17	210	211	15.03	14.1	2.0	0.0	1	1	14.04
35	1	1	2	11	REGac	REGac	14240	27110	150	149	230	3	1	211	211	12.01	209	211	12.88	15.4	2.7	0.0	2	2	16.38
36	1	1	2	12	REGac	REGac	14490	27110	150	149	230	2	3	214	213	13.40	212	212	13.71	16.1	2.7	0.0	2	1	15.60
37	1	1	2	13	REGgg	REGgg	14760	27138	74	149	230	3	3	249	254	37.06	212	221	130.74	1.3	0.0	0.0	37	42	1.90
38	1	1	2	14	REGgg	REGgg	14988	27091	74	32	362	19	3	277	284	31.59	214	614	3304.42	0.0	0.0	0.0	63	70	0.08
39	1	1	2	15	REGtg	REGtg	15240	27110	150	149	230	3	1	215	216	14.73	213	235	191.26	0.0	0.0	0.0	2	3	1.12
40	1	1	2	16	REGtg	REGtg	15490	27110	150	149	230	3	1	213	214	12.88	211	214	39.67	0.7	0.0	0.0	2	3	5.37
41	1	1	2	17	REGcg	REGcg	15740	27100	150	149	230	10	1	214	214	13.74	210	211	14.03	19.5	4.7	0.0	4	4	15.26
42	1	1	2	18	REGcg	REGcg	15990	27100	150	149	230	10	1	214	214	16.73	211	211	13.77	21.5	6.7	0.0	3	3	15.54
43	1	1	2	19	D143N (RGN)	D143N (RGN)	16240	27110	150	149	230	3	1	216	216	16.69	209	213	20.19	14.1	3.4	0.0	7	7	10.70
44	1	1	2	20	D143N (RGN)	D143N (RGN)	16490	27110	150	149	230	3	1	215	216	31.58	213	213	14.23	17.4	2.7	0.0	2	3	15.11
45	1	1	2	21	D143N (RGN)t	D143N (RGN)t	16740	27110	150	149	230	3	1	215	216	14.09	210	210	12.27	34.2	10.1	0.0	5	6	17.52
46	1	1	2	22	D143N (RGN)t	D143N (RGN)t	16990	27110	150	149	230	3	1	221	220	15.70	210	210	13.40	40.3	13.4	0.0	11	10	16.49
47	1	1	2	23	D143N (RGN)c	D143N (RGN)c	17240	27110	150	149	230	3	1	211	276	456.31	213	212	13.22	17.4	6.7	0.0	-1	63	15.96
48	1	1	2	24	D143N (RGN)c	D143N (RGN)c	17490	27110	150	149	230	3	1	214	214	12.03	211	211	12.19	19.5	2.7	0.0	3	3	17.55
49	1	1	3	1	D143V (RGV)	D143V (RGV)	11730	27365	138	128	273	11	3	227	235	32.66	212	213	13.36	53.1	35.2	0.0	15	23	16.99
50	1	1	3	2	D143V (RGV)	D143V (RGV)	11985	27365	160	172	209	8	3	226	232	26.70	210	210	13.03	53.5	35.5	0.0	16	22	17.34
51	1	1	3	3	RGE-1 (GAA)	RGE-1 (GAA)	12240	27365	138	128	273	9	3	227	231	21.74	210	211	12.84	60.2	36.7	0.0	17	21	17.69
52	1	1	3	4	RGE-1 (GAA)	RGE-1 (GAA)	12490	27360	100	69	362	5	3	232	236	21.04	211	212	13.69	71.0	43.5	0.0	21	25	16.94
53	1	1	3	5	RGEc	RGEc	12740	27350	150	149	230	7	1	217	215	13.84	211	212	14.49	22.1	5.4	0.0	6	4	14.98
54	1	1	3	6	RGEc	RGEc	12990	27360	150	149	230	5	1	213	214	14.94	211	211	12.88	22.1	8.1	0.0	2	3	16.53
55	1	1	3	7	L144WT	L144WT	13248	27365	116	88	273	14	3	437	415	85.27	210	212	13.39	98.9	96.6	0.0	227	205	32.64
56	1	1	3	8	L144WT	L144WT	13485	27331	68	26	418	25	3	481	461	101.43	212	215	21.04	100.0	96.2	0.0	269	249	22.86
57	1	1	3	9	L144g	L144g	13730	27355	144	138	273	6	3	225	226	19.06	209	210	14.27	50.7	26.1	0.0	16	17	15.77
58	1	1	3	10	L144g	L144g	13990	27350	150	149	230	7	1	217	221	20.31	211	212	15.09	32.2	11.4	0.0	6	10	14.38
59	1	1	3	11	L144a	L144a	14235	27355	156	164	209	2	3	218	220	17.03	212	211	12.83	32.3	17.1	0.0	6	8	16.99
60	1	1	3	12	L144a	L144a	14490	27350	150	149	230	7	1	215	219	18.30	213	213	14.41	26.8	8.7	0.0	2	6	14.92
61	1	1	3	13	V144	V144	14735	27360	138	128	294	4	3	240	241	25.02	211	211	13.51	76.6	51.6	0.0	29	30	17.76
62	1	1	3	14	V144	V144	14975	27380	130	108	294	26	3	237	242	28.30	203	210	13.25	80.6	54.6	0.0	34	39	17.89
63	1	1	3	15	S144	S144	15230	27370	150	149	230	15	1	220	220	15.99	212	211	13.62	33.6	12.1	0.0	8	8	16.16
64	1	1	3	16	S144	S144	15490	27340	150	149	230	16	1	213	216	15.27	211	211	13.94	28.9	9.4	0.0	2	5	15.28
65	1	1	3	17	H146WT	H146WT	15727	27355	74	32	341	10	3	295	303	55.16	211	211	12.12	100.0	96.9	0.0	84	92	24.34
66	1	1	3	18	H146WT	H146WT	15973	27365	60	18	397	16	3	287	299	47.07	211	212	12.01	100.0	100.0	0.0	76	88	23.89
67	1	1	3	19	R146	R146	16235	27345	120	88	273	11	3	224	226	15.54	212	212	12.86	47.7	25.0	0.0	12	14	17.42
68	1	1	3	20	R146	R146	16490	27350	150	149	230	7	1	218	218	16.11	213	213	13.84	30.2	9.4	0.0	5	5	15.75
69	1	1	3	21	L146=H146t	L146=H146t	16740	27350	150	149	230	7	1	213	214	13.56	210	211	13.19	25.5	4.7	0.0	3	4	16.15
70	1	1	3	22	L146=H146t	L146=H146t	16990	27350	150	149	230	7	1	212	214	12.92	212	212	13.74	21.5	2.0	0.0	0	2	15.43
71	1	1	3	23	P146	P146	17230	27350	150	149	230	8	1	214	214	12.43	209	210	13.13	24.8	3.4	0.0	5	5	16.30
72	1	1	3	24	P146	P146	17480	27360	150	149	230	7	1	211	211	12.08	213	213	12.44	11.4	0.7	0.0	-1	-1	16.96
73	1	1	4	1	L147WT	L147WT	11735	27629	110	80	294	26	3	450	450	96.57	212	212	13.27	100.0	98.8	0.0	238	238	33.91
74	1	1	4	2	L147WT	L147WT	11970	27605	100	62	341	16	3	424	412	79.80	212	212	14.24	98.4	98.4	0.0	212	200	29.78
75	1	1	4	3	P147	P147	12230	27610	150	149	230	10	1	218	220	14.80	212	212	13.90	32.2	10.7	0.0	6	8	15.69
76	1	1	4	4	P147	P147	12500	27600	150	149	230	13	1	217	218	15.47	210	211	12.94	34.2	10.7	0.0	7	8	16.76
77	1	1	4	5	P147a	P147a	12745	27605	140	124	273	9	3	226	227	16.45	210	210	12.80	57.3	29.8	0.0	16	17	17.65
78	1	1	4	6	P147a	P147a	12995	27605	120	88	273	9	3	226	227	19.76	212	212	13.44	50.0	28.4	0.0	14	15	16.81
79	1	1	4	7	Oligo HIV Y115	Oligo HIV Y115	13260	27610	150	149	230	24	1	208	209	13.58	212	214	14.86	12.1	1.3	0.0	-3	-2	14.00
80	1	1	4	8	Oligo HIV Y115	Oligo HIV Y115	13490	27600	150	149	230	4	1	211	212	12.92	209	211	15.24	14.1	3.4	0.0	2	3	13.85
81	1	1	4	9	Oligo HIV M184a	Oligo HIV M184a	13750	27600	150	149	230	13	1	215	215	14.43	210	210	13.99	28.2	6.0	0.0	5	5	15.37
82	1	1	4	10	Oligo HIV M184a	Oligo HIV M184a	14000	27600	150	149	230	13	1	215	216	15.57	210	211	12.95	32.9	10.1	0.0	5	6	16.60
83	1	1	4	11	C - (H2O+S.S.)	C - (H2O+S.S.)	14245	27605	170	208	209	8	3	217	219	18.73	210	212	15.07	32.7	14.4	0.0	7	9	14.40
84	1	1	4	12	C - (H2O+S.S.)	C - (H2O+S.S.)	14500	27600	150	149	230	13	1	219	219	17.74	215	214	14.37	25.5	10.1	0.0	4	4	15.24
85	1	1	4	13	C - (H2O+S.S.)	C - (H2O+S.S.)	14750	27600	150	149	230	13	1	210	211	13.22	214	213	14.00	10.7	3.4	0.0	-3	-2	15.00
86	1	1	4	14	C - (H2O+S.S.)	C - (H2O+S.S.)	14990	27620	150	149	230	18	1	212	213	12.99	212	214	12.75	20.1	2.7	0.0	0	1	16.62
87	1	1	4	15	C - (H2O+S.S.)	C - (H2O+S.S.)	15250	27600	150	149	230	13	1	212	213	14.18	212	213	12.49	19.5	6.0	0.0	0	1	16.97
88	1	1	4	16	C - (H2O+S.S.)	C - (H2O+S.S.)	15500	27600	150	149	230	13	1	213	213	13.69	212	212	13.15	16.1	4.0	0.0	1	1	16.20
89	1	1	4	17	C - (H2O+S.S.)	C - (H2O+S.S.)	15750	27590	150	149	230	18	1	212	212	12.03	210	211	12.87	18.1	2.0	0.0	2	2	16.47
90	1	1	4	18	C - (H2O+S.S.)	C - (H2O+S.S.)	16000	27600	150	149	230	13	1	213	213	11.97	209	211	12.99	20.1	5.4	0.0	4	4	16.40
91	1	1	4	19	C - (H2O+S.S.)	C - (H2O+S.S.)	16250	27600	150	149	230	13	1	211	211	13.30	211	211	13.23	14.1	3.4	0.0	0	0	15.94
92	1	1	4	20	C - (H2O+S.S.)	C - (H2O+S.S.)	16500	27600	150	149	230	13	1	210	213	13.48	211	211	12.27	19.5	6.7	0.0	0	2	17.11
93	1	1	4	21	C - (H2O+S.S.)	C - (H2O+S.S.)	16750	27600	150	149	230	13	1	210	211	14.26	207	209	13.39	24.8	6.7	0.0	3	4	15.68
94	1	1	4	22	C - (H2O+S.S.)	C - (H2O+S.S.)	16990	27600	150	149	230	4	1	212	212	13.83	208	210	13.01	21.5	4.0	0.0	4	4	16.30
95	1	1	4	23	CIF	CIF	17234	27615	92	52	341	12	3	444	476	169.16	212	212	13.76	100.0	100.0	0.0	232	264	32.27
96	1	1	4	24	CIF	CIF	17475	27624	72	32	341	24	3	450	459	130.54	209	210	13.14	100.0	96.9	0.0	241	250	34.25
END DATA
