# Supplementary material for: Microarray-based identification of antigenic variants of foot-and-mouth disease virus: a bioinformatics quality assessment
Source: BMC Genomics. 2006 May 18;7:117. doi: 10.1186/1471-2164-7-117 (PMC1481559; doi:10.1186/1471-2164-7-117)
Supplement: Additional File 1 — They are obtained using the Agilent and Scan Array Express (Perkin Elmer Life Sciences) analysis software for reading and quantifying the hybridization images. [file 1471-2164-7-117-S1.zip › III-10-RGE1-3-9V.csv]

BEGIN HEADER
PerkinElmer Life Sciences.
ScanArrayCSVFileFormat	2.00
ScanArray Express	2.00
Number_of_Columns	26
END HEADER
BEGIN GENERAL INFO
DateTime	2005/05/05 18:27
GalFile	D:\303\AFTOCHIP\AFTOCHIP 2.1\Generalidades Aftochip 2.1\ARCHIVO GAL AFTOCHIP 2.1.gal
Scanner	Model: Serial No.:
User Name	303
Computer Name
Protocol	Easy Quant
Quantitation Method	Adaptive Circle
Quality Confidence Calculation	SignalToNoise
User comments
Image Origin	0	0
Temperature	0
Laser Powers	0
Laser On Time	0
PMT Voltages	0
END GENERAL INFO
BEGIN QUANTITATION PARAMETERS
Min Percentile	50
Max Percentile	200
END QUANTITATION PARAMETERS
BEGIN QUALITY MEASUREMENTS
Min Signal To Noise	3
END QUALITY MEASUREMENTS
BEGIN ARRAY PATTERN INFO
Units	µm
Array Rows	1
Array Columns	1
Spot Rows	4
Spot Columns	24
Array Row Spacing	4500.000000
Array Column Spacing	4500.000000
Spot Row Spacing	254.000000
Spot Column Spacing	250.000000
Spot Diameter	150
Interstitial	0
Spots Per Array	96
Total Spots	96
END ARRAY PATTERN INFO
BEGIN IMAGE INFO
ImageID	Channel	Image	Fluorophore	Barcode	Units	X Units Per Pixel	Y Units Per Pixel	X Offset	Y Offset	Status
-1	CH1	D:\303\AFTOCHIP\AFTOCHIP 2.1\Vero\III-7ª a 10ª Vero\III-9ª Vero\III-9ªV Imágenes Scanner\III-10-REG RGE-1 0,8pm 56ºC_SLOT01_S01.tif	Unknown	Unknown	µm	10.000000	10.000000	0.000000	0.000000	Control Image
END IMAGE INFO
BEGIN NORMALIZATION INFO
Normalization Method	LOWESS
END NORMALIZATION INFO
BEGIN DATA
Index	Array Row	Array Column	Spot Row	Spot Column	Name	ID	X	Y	Diameter	F Pixels	B Pixels	Footprint	Flags	Ch1 Median	Ch1 Mean	Ch1 SD	Ch1 B Median	Ch1 B Mean	Ch1 B SD	Ch1 % > B + 1 SD	Ch1 % > B + 2 SD	Ch1 F % Sat.	Ch1 Median - B	Ch1 Mean - B	Ch1 SignalNoiseRatio
1	1	1	1	1	CIF	CIF	3125	51787	112	84	294	30	3	1991	1831	879.89	376	376	20.84	100.0	98.8	0.0	1615	1455	95.52
2	1	1	1	2	CIF	CIF	3380	51775	120	96	315	34	3	1889	1803	931.73	380	381	22.81	100.0	99.0	0.0	1509	1423	82.83
3	1	1	1	3	S139WT	S139WT	3616	51783	90	51	383	20	3	762	726	166.82	385	386	21.36	96.1	90.2	0.0	377	341	35.68
4	1	1	1	4	S139WT	S139WT	3862	51785	90	50	383	17	3	836	794	140.52	387	387	22.02	100.0	100.0	0.0	449	407	37.96
5	1	1	1	5	G139	G139	4115	51775	100	60	383	19	3	438	434	27.83	388	389	22.33	78.3	55.0	0.0	50	46	19.62
6	1	1	1	6	G139	G139	4360	51770	150	149	230	16	1	409	411	28.20	390	433	237.98	0.0	0.0	0.0	19	21	1.72
7	1	1	1	7	G139t	G139t	4590	51780	150	149	230	5	1	406	409	29.92	391	420	223.34	0.0	0.0	0.0	15	18	1.82
8	1	1	1	8	G139t	G139t	4845	51785	90	52	383	6	3	432	437	42.51	397	398	26.30	59.6	26.9	0.0	35	40	16.42
9	1	1	1	9	G139c	G139c	5090	51780	150	149	230	5	1	401	408	41.08	389	392	24.34	28.9	13.4	0.0	12	19	16.47
10	1	1	1	10	G139c	G139c	5340	51780	150	149	230	5	1	395	396	20.04	388	389	22.06	24.2	6.0	0.0	7	8	17.90
11	1	1	1	11	I139	I139	5590	51780	150	149	230	5	1	392	393	22.50	392	493	1042.19	0.0	0.0	0.0	0	1	0.38
12	1	1	1	12	I139	I139	5840	51780	150	149	230	5	1	397	396	24.75	391	393	23.06	19.5	4.7	0.0	6	5	17.21
13	1	1	1	13	N139	N139	6090	51780	150	149	230	5	1	398	398	44.17	387	389	22.36	26.2	6.7	0.0	11	11	17.80
14	1	1	1	14	N139	N139	6350	51790	150	149	230	12	1	394	399	30.11	392	392	23.61	26.2	7.4	0.0	2	7	16.69
15	1	1	1	15	T139	T139	6605	51785	120	88	315	11	3	437	438	39.72	386	388	23.28	73.9	52.3	0.0	51	52	18.77
16	1	1	1	16	T139	T139	6860	51790	150	149	230	18	1	416	421	33.93	389	389	23.81	55.0	33.6	0.0	27	32	17.47
17	1	1	1	17	RGD-WT1	RGD-WT1	7085	51765	120	88	315	17	3	765	741	115.12	384	387	27.84	98.9	97.7	0.0	381	357	27.47
18	1	1	1	18	RGD-WT1	RGD-WT1	7335	51775	120	88	315	11	3	753	739	104.30	388	389	24.63	100.0	100.0	0.0	365	351	30.57
19	1	1	1	19	RRD	RRD	7590	51770	150	149	230	10	1	383	384	22.92	386	387	21.84	14.1	2.0	0.0	-2	-1	17.54
20	1	1	1	20	RRD	RRD	7840	51780	150	149	230	5	1	387	690	2826.20	383	385	27.78	22.1	9.4	0.0	4	307	13.93
21	1	1	1	21	RRDt	RRDt	8090	51780	150	149	230	5	1	377	381	27.30	383	384	24.89	18.1	5.4	0.0	-5	-1	15.15
22	1	1	1	22	RRDt	RRDt	8340	51780	150	149	230	5	1	389	388	22.24	381	383	24.00	18.1	3.4	0.0	8	7	16.21
23	1	1	1	23	RRDc	RRDc	8590	51780	150	149	230	5	1	386	385	26.28	380	382	26.11	18.1	3.4	0.0	6	5	14.79
24	1	1	1	24	RRDc	RRDc	8840	51780	150	149	230	5	1	499	520	136.77	545	538	147.81	6.0	2.0	0.0	-45	-24	3.38
25	1	1	2	1	RED	RED	3120	52030	150	149	230	24	1	381	380	23.56	375	375	20.57	21.5	7.4	0.0	6	5	18.52
26	1	1	2	2	RED	RED	3360	52030	150	149	230	14	1	380	380	23.09	383	386	22.57	12.8	2.0	0.0	-2	-2	16.84
27	1	1	2	3	REDt	REDt	3600	52020	150	149	230	13	1	405	405	31.66	388	388	23.57	38.3	14.8	0.0	17	17	17.18
28	1	1	2	4	REDt	REDt	3850	52030	150	149	230	5	1	404	409	29.61	393	393	21.70	36.2	17.4	0.0	11	16	18.62
29	1	1	2	5	REDc	REDc	4100	52030	150	149	230	5	1	388	390	41.27	393	394	25.81	9.4	1.3	0.0	-4	-2	15.03
30	1	1	2	6	REDc	REDc	4340	52030	150	149	230	6	1	395	395	23.05	398	398	21.69	16.1	2.7	0.0	-2	-2	18.21
31	1	1	2	7	REG	REG	4590	52030	150	149	230	6	1	398	398	21.44	397	400	24.44	14.8	1.3	0.0	1	1	16.29
32	1	1	2	8	REG	REG	4850	52030	150	149	230	5	1	396	402	27.66	400	401	23.62	19.5	6.0	0.0	-3	2	16.76
33	1	1	2	9	REGat	REGat	5090	52030	150	149	230	6	1	397	396	26.42	396	398	22.84	18.1	3.4	0.0	1	0	17.38
34	1	1	2	10	REGat	REGat	5340	52030	150	149	230	6	1	387	390	23.27	396	396	21.91	14.1	2.0	0.0	-8	-5	17.66
35	1	1	2	11	REGac	REGac	5590	52030	150	149	230	6	1	394	395	23.08	397	396	25.33	12.1	1.3	0.0	-2	-1	15.56
36	1	1	2	12	REGac	REGac	5840	52030	150	149	230	6	1	397	397	26.96	390	392	22.83	27.5	6.7	0.0	7	7	17.39
37	1	1	2	13	REGgg	REGgg	6085	52025	110	80	315	12	3	442	447	37.12	392	390	21.54	80.0	60.0	0.0	50	55	20.52
38	1	1	2	14	REGgg	REGgg	6340	52030	150	149	230	6	1	422	426	33.10	392	391	24.58	56.4	26.2	0.0	30	34	17.17
39	1	1	2	15	REGtg	REGtg	6600	52040	150	149	230	8	1	398	398	24.54	392	393	23.53	24.8	2.7	0.0	6	6	16.92
40	1	1	2	16	REGtg	REGtg	6850	52030	150	149	230	5	1	393	394	24.17	391	393	26.60	14.8	2.7	0.0	2	3	14.77
41	1	1	2	17	REGcg	REGcg	7090	52030	150	149	230	6	1	388	391	24.76	390	392	22.23	16.8	5.4	0.0	-1	1	17.46
42	1	1	2	18	REGcg	REGcg	7340	52030	150	149	230	6	1	388	389	26.81	390	390	21.29	18.8	6.7	0.0	-1	0	18.22
43	1	1	2	19	D143N (RGN)	D143N (RGN)	7590	52030	150	149	230	6	1	396	397	24.16	390	393	24.94	21.5	2.7	0.0	6	7	15.88
44	1	1	2	20	D143N (RGN)	D143N (RGN)	7840	52030	150	149	230	6	1	389	391	23.89	386	386	22.80	25.5	5.4	0.0	3	5	17.06
45	1	1	2	21	D143N (RGN)t	D143N (RGN)t	8090	52030	150	149	230	6	1	385	388	23.57	386	386	21.36	20.1	6.0	0.0	0	2	18.02
46	1	1	2	22	D143N (RGN)t	D143N (RGN)t	8340	52030	150	149	230	6	1	398	400	26.88	387	388	22.09	34.9	12.1	0.0	11	13	18.02
47	1	1	2	23	D143N (RGN)c	D143N (RGN)c	8590	52030	150	149	230	6	1	385	388	29.70	383	385	24.08	18.8	6.7	0.0	2	5	15.99
48	1	1	2	24	D143N (RGN)c	D143N (RGN)c	8840	52030	150	149	230	6	1	378	376	23.58	388	428	91.27	0.0	0.0	0.0	-9	-11	4.14
49	1	1	3	1	D143V (RGV)	D143V (RGV)	3100	52290	150	149	230	5	1	396	395	28.45	381	383	22.60	36.9	12.1	0.0	15	14	17.52
50	1	1	3	2	D143V (RGV)	D143V (RGV)	3350	52290	150	149	230	5	1	402	403	27.31	393	393	23.45	35.6	6.0	0.0	9	10	17.14
51	1	1	3	3	RGE-1 (GAA)	RGE-1 (GAA)	3605	52285	110	80	315	9	3	1474	1476	351.77	396	397	30.83	100.0	100.0	0.0	1078	1080	47.81
52	1	1	3	4	RGE-1 (GAA)	RGE-1 (GAA)	3860	52285	110	78	315	14	3	1471	1446	254.32	399	398	23.57	100.0	100.0	0.0	1072	1047	62.40
53	1	1	3	5	RGEc	RGEc	4100	52290	150	149	230	5	1	413	413	31.28	397	399	23.30	37.6	10.1	0.0	16	16	17.73
54	1	1	3	6	RGEc	RGEc	4340	52290	150	149	230	6	1	409	409	25.05	403	404	24.88	20.8	5.4	0.0	6	6	16.44
55	1	1	3	7	L144WT	L144WT	4585	52285	90	52	383	11	3	862	834	143.24	403	404	26.02	100.0	98.1	0.0	459	431	33.13
56	1	1	3	8	L144WT	L144WT	4875	52293	90	52	383	29	3	880	851	162.81	403	403	21.73	100.0	100.0	0.0	477	448	40.49
57	1	1	3	9	L144g	L144g	5100	52290	150	149	230	5	1	410	412	27.07	403	403	21.85	26.2	9.4	0.0	7	9	18.76
58	1	1	3	10	L144g	L144g	5340	52290	150	149	230	6	1	402	404	23.93	398	400	26.10	17.4	4.0	0.0	4	6	15.40
59	1	1	3	11	L144a	L144a	5590	52290	150	149	230	6	1	407	408	22.44	400	402	22.23	20.8	4.0	0.0	7	8	18.31
60	1	1	3	12	L144a	L144a	5840	52290	150	149	230	6	1	408	407	24.23	399	402	34.98	13.4	0.7	0.0	9	8	11.66
61	1	1	3	13	V144	V144	6095	52295	130	112	315	8	3	424	425	33.57	397	397	25.38	51.8	19.6	0.0	27	28	16.71
62	1	1	3	14	V144	V144	6340	52290	150	149	230	6	1	415	415	25.61	399	397	22.91	40.3	14.8	0.0	16	16	18.11
63	1	1	3	15	S144	S144	6590	52290	150	149	230	6	1	405	403	26.06	398	399	24.79	17.4	6.0	0.0	7	5	16.34
64	1	1	3	16	S144	S144	6840	52290	150	149	230	6	1	401	402	22.69	394	395	23.93	26.2	4.0	0.0	7	8	16.76
65	1	1	3	17	H146WT	H146WT	7111	52289	100	65	362	15	3	613	614	111.86	394	396	24.65	96.9	89.2	0.0	219	220	24.87
66	1	1	3	18	H146WT	H146WT	7349	52305	98	60	383	20	3	609	605	96.74	396	398	25.50	98.3	96.7	0.0	213	209	23.88
67	1	1	3	19	R146	R146	7600	52295	142	138	315	10	3	417	427	56.41	396	397	28.56	41.3	12.3	0.0	21	31	14.60
68	1	1	3	20	R146	R146	7840	52290	150	149	230	6	1	405	406	25.72	392	391	23.04	34.9	10.1	0.0	13	14	17.58
69	1	1	3	21	L146=H146t	L146=H146t	8090	52290	150	149	230	6	1	395	398	29.66	395	400	43.66	10.1	1.3	0.0	0	3	9.05
70	1	1	3	22	L146=H146t	L146=H146t	8340	52290	150	149	230	6	1	397	397	27.45	386	395	27.78	26.2	6.0	0.0	11	11	14.29
71	1	1	3	23	P146	P146	8590	52290	150	149	230	6	1	396	392	25.48	394	400	29.16	7.4	1.3	0.0	2	-1	13.58
72	1	1	3	24	P146	P146	8840	52290	150	149	230	6	1	401	405	27.79	398	401	33.42	20.1	2.7	0.0	3	7	12.00
73	1	1	4	1	L147WT	L147WT	3115	52540	110	78	294	19	3	1266	1241	244.46	387	388	22.38	100.0	100.0	0.0	879	854	56.56
74	1	1	4	2	L147WT	L147WT	3365	52535	110	80	315	20	3	1202	1186	262.20	391	393	23.18	100.0	100.0	0.0	811	795	51.86
75	1	1	4	3	P147	P147	3615	52545	90	52	383	20	3	458	473	56.47	400	401	24.25	90.4	63.5	0.0	58	73	18.89
76	1	1	4	4	P147	P147	3845	52535	100	60	383	5	3	448	458	41.11	401	402	21.99	85.0	53.3	0.0	47	57	20.37
77	1	1	4	5	P147a	P147a	4095	52545	100	60	383	4	3	440	455	52.73	407	408	24.30	60.0	48.3	0.0	33	48	18.11
78	1	1	4	6	P147a	P147a	4340	52540	150	149	230	5	1	419	425	31.43	407	407	26.33	33.6	12.1	0.0	12	18	15.91
79	1	1	4	7	Oligo HIV Y115	Oligo HIV Y115	4590	52540	150	149	230	5	1	415	419	28.66	407	410	27.04	26.8	5.4	0.0	8	12	15.35
80	1	1	4	8	Oligo HIV Y115	Oligo HIV Y115	4850	52540	150	149	230	4	1	408	409	24.86	406	407	22.91	20.8	4.0	0.0	2	3	17.81
81	1	1	4	9	Oligo HIV M184a	Oligo HIV M184a	5090	52540	150	149	230	5	1	413	414	26.53	411	465	442.24	0.0	0.0	0.0	2	3	0.93
82	1	1	4	10	Oligo HIV M184a	Oligo HIV M184a	5340	52540	150	149	230	5	1	405	409	34.93	406	406	21.06	19.5	4.0	0.0	0	3	19.23
83	1	1	4	11	C - (H2O+S.S.)	C - (H2O+S.S.)	5595	52439	106	72	294	100	1	402	408	31.95	410	457	182.63	0.0	0.0	0.0	-7	-1	2.20
84	1	1	4	12	C - (H2O+S.S.)	C - (H2O+S.S.)	5831	52431	80	39	362	108	1	409	409	27.32	410	443	139.36	0.0	0.0	0.0	0	0	2.93
85	1	1	4	13	C - (H2O+S.S.)	C - (H2O+S.S.)	6090	52540	150	149	230	5	1	404	407	23.43	403	405	24.40	17.4	5.4	0.0	1	4	16.56
86	1	1	4	14	C - (H2O+S.S.)	C - (H2O+S.S.)	6340	52540	150	149	230	5	1	407	406	27.06	405	406	28.29	14.8	1.3	0.0	2	1	14.39
87	1	1	4	15	C - (H2O+S.S.)	C - (H2O+S.S.)	6590	52540	150	149	230	5	1	401	400	21.44	403	403	24.99	9.4	0.7	0.0	-1	-2	16.05
88	1	1	4	16	C - (H2O+S.S.)	C - (H2O+S.S.)	6840	52540	150	149	230	5	1	403	402	23.33	402	403	25.67	12.8	2.7	0.0	1	0	15.70
89	1	1	4	17	C - (H2O+S.S.)	C - (H2O+S.S.)	7100	52540	150	149	230	4	1	403	403	24.27	402	406	33.74	11.4	1.3	0.0	1	1	11.94
90	1	1	4	18	C - (H2O+S.S.)	C - (H2O+S.S.)	7350	52550	150	149	230	10	1	404	408	62.45	405	405	22.25	12.8	5.4	0.0	0	3	18.16
91	1	1	4	19	C - (H2O+S.S.)	C - (H2O+S.S.)	7590	52540	150	149	230	5	1	406	406	26.12	402	407	47.04	5.4	0.0	0.0	4	4	8.63
92	1	1	4	20	C - (H2O+S.S.)	C - (H2O+S.S.)	7840	52540	150	149	230	5	1	399	398	25.45	394	396	30.38	15.4	1.3	0.0	5	4	13.13
93	1	1	4	21	C - (H2O+S.S.)	C - (H2O+S.S.)	8090	52540	150	149	230	5	1	407	407	26.96	401	402	29.36	13.4	2.7	0.0	6	6	13.86
94	1	1	4	22	C - (H2O+S.S.)	C - (H2O+S.S.)	8340	52540	150	149	230	5	1	413	413	27.12	409	415	58.05	0.7	0.7	0.0	4	4	7.11
95	1	1	4	23	CIF	CIF	8627	52546	92	53	383	31	3	2153	1864	919.46	404	411	54.26	96.2	84.9	0.0	1749	1460	39.68
96	1	1	4	24	CIF	CIF	8860	52546	92	54	383	15	3	1785	1709	910.48	398	399	27.10	88.9	87.0	0.0	1387	1311	65.86
END DATA
