# Supplementary material for: Microarray-based identification of antigenic variants of foot-and-mouth disease virus: a bioinformatics quality assessment
Source: BMC Genomics. 2006 May 18;7:117. doi: 10.1186/1471-2164-7-117 (PMC1481559; doi:10.1186/1471-2164-7-117)
Supplement: Additional File 1 — They are obtained using the Agilent and Scan Array Express (Perkin Elmer Life Sciences) analysis software for reading and quantifying the hybridization images. [file 1471-2164-7-117-S1.zip › III-10-RGE1-4-9V.csv]

BEGIN HEADER
PerkinElmer Life Sciences.
ScanArrayCSVFileFormat	2.00
ScanArray Express	2.00
Number_of_Columns	26
END HEADER
BEGIN GENERAL INFO
DateTime	2005/05/05 18:31
GalFile	D:\303\AFTOCHIP\AFTOCHIP 2.1\Generalidades Aftochip 2.1\ARCHIVO GAL AFTOCHIP 2.1.gal
Scanner	Model: Serial No.:
User Name	303
Computer Name
Protocol	Easy Quant
Quantitation Method	Adaptive Circle
Quality Confidence Calculation	SignalToNoise
User comments
Image Origin	0	0
Temperature	0
Laser Powers	0
Laser On Time	0
PMT Voltages	0
END GENERAL INFO
BEGIN QUANTITATION PARAMETERS
Min Percentile	50
Max Percentile	200
END QUANTITATION PARAMETERS
BEGIN QUALITY MEASUREMENTS
Min Signal To Noise	3
END QUALITY MEASUREMENTS
BEGIN ARRAY PATTERN INFO
Units	µm
Array Rows	1
Array Columns	1
Spot Rows	4
Spot Columns	24
Array Row Spacing	4500.000000
Array Column Spacing	4500.000000
Spot Row Spacing	254.000000
Spot Column Spacing	250.000000
Spot Diameter	150
Interstitial	0
Spots Per Array	96
Total Spots	96
END ARRAY PATTERN INFO
BEGIN IMAGE INFO
ImageID	Channel	Image	Fluorophore	Barcode	Units	X Units Per Pixel	Y Units Per Pixel	X Offset	Y Offset	Status
-1	CH1	D:\303\AFTOCHIP\AFTOCHIP 2.1\Vero\III-7ª a 10ª Vero\III-9ª Vero\III-9ªV Imágenes Scanner\III-10-REG RGE-1 0,8pm 56ºC_SLOT01_S01.tif	Unknown	Unknown	µm	10.000000	10.000000	0.000000	0.000000	Control Image
END IMAGE INFO
BEGIN NORMALIZATION INFO
Normalization Method	LOWESS
END NORMALIZATION INFO
BEGIN DATA
Index	Array Row	Array Column	Spot Row	Spot Column	Name	ID	X	Y	Diameter	F Pixels	B Pixels	Footprint	Flags	Ch1 Median	Ch1 Mean	Ch1 SD	Ch1 B Median	Ch1 B Mean	Ch1 B SD	Ch1 % > B + 1 SD	Ch1 % > B + 2 SD	Ch1 F % Sat.	Ch1 Median - B	Ch1 Mean - B	Ch1 SignalNoiseRatio
1	1	1	1	1	CIF	CIF	12119	51831	90	47	362	2	3	1856	1691	708.32	359	367	65.91	93.6	89.4	0.0	1497	1332	28.16
2	1	1	1	2	CIF	CIF	12355	51836	90	52	383	16	3	1985	1931	903.89	351	359	105.05	92.3	90.4	0.0	1634	1580	18.90
3	1	1	1	3	S139WT	S139WT	12606	51835	70	30	383	15	3	600	582	67.93	344	353	108.36	100.0	66.7	0.0	256	238	5.54
4	1	1	1	4	S139WT	S139WT	12859	51838	78	38	362	14	3	562	558	71.11	350	350	22.76	100.0	100.0	0.0	212	208	24.69
5	1	1	1	5	G139	G139	13110	51830	150	149	230	9	1	368	369	26.78	355	360	28.32	24.2	6.7	0.0	13	14	12.99
6	1	1	1	6	G139	G139	13370	51830	150	149	230	1	1	364	364	26.42	353	353	24.02	24.8	6.7	0.0	11	11	15.15
7	1	1	1	7	G139t	G139t	13620	51830	150	149	230	1	1	366	368	28.33	360	359	25.17	27.5	8.1	0.0	6	8	14.54
8	1	1	1	8	G139t	G139t	13870	51830	150	149	230	1	1	363	367	30.26	352	355	22.94	32.9	15.4	0.0	11	15	15.82
9	1	1	1	9	G139c	G139c	14120	51830	150	149	230	1	1	361	362	24.22	358	359	22.37	17.4	4.7	0.0	3	4	16.14
10	1	1	1	10	G139c	G139c	14370	51830	150	149	230	1	1	363	363	20.82	357	358	25.48	16.8	2.0	0.0	6	6	14.25
11	1	1	1	11	I139	I139	14620	51830	150	149	230	1	1	369	374	51.95	366	1983	8732.22	0.0	0.0	0.0	3	8	0.04
12	1	1	1	12	I139	I139	14860	51830	150	149	230	9	1	368	374	40.09	371	373	33.47	9.4	1.3	0.0	-2	3	10.99
13	1	1	1	13	N139	N139	15103	51947	110	81	294	117	1	369	371	20.69	383	408	88.44	0.0	0.0	0.0	-13	-11	4.17
14	1	1	1	14	N139	N139	15353	51952	134	120	294	121	1	385	390	40.97	383	408	90.13	3.3	0.8	0.0	2	7	4.27
15	1	1	1	15	T139	T139	15600	51840	150	149	230	22	1	401	406	39.13	375	376	24.03	50.3	36.2	0.0	26	31	16.68
16	1	1	1	16	T139	T139	15855	51835	100	60	383	15	3	416	422	33.80	383	386	30.76	53.3	18.3	0.0	33	39	13.52
17	1	1	1	17	RGD-WT1	RGD-WT1	16090	51820	100	69	362	30	3	729	701	136.99	387	389	33.01	92.8	91.3	0.0	342	314	22.08
18	1	1	1	18	RGD-WT1	RGD-WT1	16345	51835	100	60	383	25	3	678	663	131.61	383	386	29.30	96.7	91.7	0.0	295	280	23.14
19	1	1	1	19	RRD	RRD	16600	51830	150	149	230	19	1	387	391	34.53	382	384	28.53	21.5	5.4	0.0	5	9	13.56
20	1	1	1	20	RRD	RRD	16870	51830	150	149	230	1	1	397	403	30.03	392	395	50.02	12.8	0.7	0.0	5	11	7.94
21	1	1	1	21	RRDt	RRDt	17120	51830	150	149	230	1	1	403	407	32.51	393	394	27.36	32.9	10.7	0.0	10	14	14.73
22	1	1	1	22	RRDt	RRDt	17370	51830	150	149	230	1	1	415	432	61.28	399	404	34.12	33.6	22.1	0.0	16	33	12.16
23	1	1	1	23	RRDc	RRDc	17620	51830	150	149	230	1	1	407	413	32.51	405	410	29.54	22.1	8.7	0.0	2	8	13.78
24	1	1	1	24	RRDc	RRDc	17870	51830	150	149	230	1	1	418	432	106.70	418	440	200.15	2.0	1.3	0.0	0	14	2.09
25	1	1	2	1	RED	RED	12140	52090	150	149	230	21	1	352	353	22.08	355	355	24.85	10.7	0.7	0.0	-2	-1	14.17
26	1	1	2	2	RED	RED	12369	52087	148	146	230	4	3	368	2635	9944.21	344	346	23.73	51.4	34.2	0.0	24	2291	15.51
27	1	1	2	3	REDt	REDt	12620	52080	150	149	230	2	1	345	346	21.42	349	353	26.52	7.4	2.0	0.0	-3	-2	13.01
28	1	1	2	4	REDt	REDt	12870	52080	150	149	230	2	1	340	342	21.45	343	345	22.42	14.8	4.0	0.0	-2	0	15.16
29	1	1	2	5	REDc	REDc	13130	52080	150	149	230	10	1	349	347	20.62	345	352	47.05	1.3	0.0	0.0	4	2	7.42
30	1	1	2	6	REDc	REDc	13380	52080	150	149	230	10	1	359	357	21.14	352	356	26.90	12.8	1.3	0.0	7	5	13.35
31	1	1	2	7	REG	REG	13620	52070	150	149	230	12	1	363	364	27.18	354	357	26.74	20.8	5.4	0.0	9	10	13.57
32	1	1	2	8	REG	REG	13870	52070	150	149	230	12	1	372	374	29.84	355	358	32.34	32.2	7.4	0.0	17	19	11.50
33	1	1	2	9	REGat	REGat	14130	52080	150	149	230	10	1	355	357	21.42	357	359	25.23	12.8	1.3	0.0	-1	0	14.07
34	1	1	2	10	REGat	REGat	14380	52080	150	149	230	10	1	374	376	24.50	367	368	25.07	21.5	7.4	0.0	7	9	14.92
35	1	1	2	11	REGac	REGac	14630	52080	150	149	230	10	1	385	387	25.96	394	1079	4084.40	0.0	0.0	0.0	-8	-6	0.09
36	1	1	2	12	REGac	REGac	14870	52080	150	149	230	2	1	375	376	22.71	380	381	27.82	7.4	0.7	0.0	-4	-3	13.48
37	1	1	2	13	REGgg	REGgg	15100	52090	150	149	230	20	1	399	411	48.05	374	375	23.43	51.7	38.3	0.0	25	37	17.03
38	1	1	2	14	REGgg	REGgg	15340	52100	150	149	230	34	1	406	413	38.80	381	382	25.60	49.7	22.8	0.0	25	32	15.86
39	1	1	2	15	REGtg	REGtg	15600	52100	150	149	230	26	1	397	439	335.90	387	388	22.79	28.9	7.4	0.0	10	52	17.42
40	1	1	2	16	REGtg	REGtg	15880	52080	150	149	230	10	1	396	401	26.91	393	395	29.16	22.8	4.0	0.0	3	8	13.58
41	1	1	2	17	REGcg	REGcg	16120	52070	150	149	230	12	1	391	392	26.65	389	395	32.72	12.1	0.7	0.0	2	3	11.95
42	1	1	2	18	REGcg	REGcg	16370	52080	150	149	230	2	1	392	393	21.00	389	391	26.70	14.8	1.3	0.0	3	4	14.68
43	1	1	2	19	D143N (RGN)	D143N (RGN)	16630	52080	150	149	230	10	1	401	404	35.19	393	395	30.10	18.8	4.0	0.0	8	11	13.32
44	1	1	2	20	D143N (RGN)	D143N (RGN)	16880	52080	150	149	230	10	1	416	417	33.84	405	411	48.57	10.1	1.3	0.0	11	12	8.57
45	1	1	2	21	D143N (RGN)t	D143N (RGN)t	17130	52080	150	149	230	10	1	396	400	37.04	404	403	25.72	12.8	3.4	0.0	-7	-3	15.39
46	1	1	2	22	D143N (RGN)t	D143N (RGN)t	17380	52080	150	149	230	10	1	413	415	31.97	413	419	34.89	16.8	3.4	0.0	0	2	11.84
47	1	1	2	23	D143N (RGN)c	D143N (RGN)c	17630	52080	150	149	230	10	1	425	425	28.31	418	425	41.11	9.4	0.7	0.0	7	7	10.34
48	1	1	2	24	D143N (RGN)c	D143N (RGN)c	17880	52080	150	149	230	10	1	446	447	36.55	428	432	37.32	32.2	6.0	0.0	18	19	11.95
49	1	1	3	1	D143V (RGV)	D143V (RGV)	12120	52340	150	149	230	3	1	367	369	26.32	354	357	28.20	28.9	6.0	0.0	13	15	13.01
50	1	1	3	2	D143V (RGV)	D143V (RGV)	12370	52340	150	149	230	3	1	351	351	21.79	343	343	20.75	26.2	4.0	0.0	8	8	16.92
51	1	1	3	3	RGE-1 (GAA)	RGE-1 (GAA)	12605	52349	90	52	362	18	3	1109	1126	345.57	345	346	21.89	100.0	98.1	0.0	764	781	50.66
52	1	1	3	4	RGE-1 (GAA)	RGE-1 (GAA)	12862	52349	100	66	362	14	3	1064	1021	264.15	350	350	22.15	100.0	100.0	0.0	714	671	48.03
53	1	1	3	5	RGEc	RGEc	13120	52340	150	149	230	3	1	359	359	21.34	351	352	22.93	24.2	4.7	0.0	8	8	15.65
54	1	1	3	6	RGEc	RGEc	13370	52330	150	149	230	6	1	360	362	20.87	350	353	22.00	26.8	8.1	0.0	10	12	16.36
55	1	1	3	7	L144WT	L144WT	13585	52325	90	52	383	36	3	617	605	99.90	360	363	24.36	98.1	94.2	0.0	257	245	25.33
56	1	1	3	8	L144WT	L144WT	13849	52322	90	50	362	25	3	642	640	162.61	361	363	26.01	96.0	92.0	0.0	281	279	24.68
57	1	1	3	9	L144g	L144g	14120	52330	150	149	230	6	1	374	375	26.88	368	378	107.60	0.7	0.0	0.0	6	7	3.48
58	1	1	3	10	L144g	L144g	14370	52330	150	149	230	6	1	385	384	25.39	376	377	25.34	22.8	4.0	0.0	9	8	15.19
59	1	1	3	11	L144a	L144a	14620	52340	150	149	230	3	1	388	390	32.08	388	390	25.89	16.8	2.7	0.0	0	2	14.99
60	1	1	3	12	L144a	L144a	14880	52340	150	149	230	11	1	391	392	32.37	385	385	24.41	19.5	6.7	0.0	6	7	16.02
61	1	1	3	13	V144	V144	15120	52340	150	149	230	3	1	402	406	30.77	382	384	23.97	47.0	22.1	0.0	20	24	16.77
62	1	1	3	14	V144	V144	15360	52350	150	149	230	16	1	408	408	23.22	391	394	25.96	34.2	6.7	0.0	17	17	15.71
63	1	1	3	15	S144	S144	15630	52340	150	149	230	11	1	397	398	22.27	393	394	25.46	18.1	4.0	0.0	4	5	15.59
64	1	1	3	16	S144	S144	15880	52340	150	149	230	11	1	397	398	25.35	397	395	24.25	16.1	2.7	0.0	0	1	16.37
65	1	1	3	17	H146WT	H146WT	16111	52340	84	45	362	8	3	554	556	125.62	379	399	27.50	93.3	84.4	0.0	175	177	20.14
66	1	1	3	18	H146WT	H146WT	16358	52354	78	35	383	18	3	560	576	135.15	396	397	28.70	94.3	91.4	0.0	164	180	19.51
67	1	1	3	19	R146	R146	16630	52340	150	149	230	11	1	426	428	43.23	395	400	34.91	45.0	18.8	0.0	31	33	12.20
68	1	1	3	20	R146	R146	16875	52340	148	150	230	5	3	418	571	1057.74	403	407	33.04	25.3	4.7	0.0	15	168	12.65
69	1	1	3	21	L146=H146t	L146=H146t	17130	52340	150	149	230	11	1	410	413	32.01	413	416	32.49	12.8	3.4	0.0	-2	0	12.62
70	1	1	3	22	L146=H146t	L146=H146t	17380	52340	150	149	230	11	1	427	430	29.29	418	423	38.75	19.5	2.0	0.0	9	12	11.02
71	1	1	3	23	P146	P146	17610	52340	150	149	230	10	1	427	430	32.27	426	429	38.06	13.4	3.4	0.0	1	4	11.22
72	1	1	3	24	P146	P146	17860	52340	150	149	230	10	1	475	486	66.19	444	461	64.18	28.9	9.4	0.0	31	42	7.40
73	1	1	4	1	L147WT	L147WT	12120	52592	100	65	362	1	3	1078	1044	315.50	362	363	24.09	100.0	98.5	0.0	716	682	44.75
74	1	1	4	2	L147WT	L147WT	12359	52596	100	63	383	11	3	939	944	355.55	351	353	31.80	95.2	93.7	0.0	588	593	29.52
75	1	1	4	3	P147	P147	12610	52580	150	149	230	14	1	353	354	23.57	347	352	37.56	10.7	0.7	0.0	6	7	9.40
76	1	1	4	4	P147	P147	12880	52590	150	149	230	10	1	363	367	45.07	356	356	24.95	26.8	7.4	0.0	7	11	14.55
77	1	1	4	5	P147a	P147a	13140	52590	150	149	230	20	1	362	364	29.25	356	357	24.50	26.8	10.1	0.0	6	8	14.78
78	1	1	4	6	P147a	P147a	13390	52590	150	149	230	20	1	372	379	37.97	363	363	26.73	30.2	10.7	0.0	9	16	13.92
79	1	1	4	7	Oligo HIV Y115	Oligo HIV Y115	13620	52580	150	149	230	10	1	367	370	24.31	371	371	23.51	14.8	2.7	0.0	-3	0	15.61
80	1	1	4	8	Oligo HIV Y115	Oligo HIV Y115	13880	52580	150	149	230	14	1	390	394	36.24	372	376	30.09	32.9	13.4	0.0	18	22	12.96
81	1	1	4	9	Oligo HIV M184a	Oligo HIV M184a	14125	52585	148	148	251	8	3	398	415	63.24	382	383	27.45	41.2	26.4	0.0	16	33	14.50
82	1	1	4	10	Oligo HIV M184a	Oligo HIV M184a	14362	52585	148	152	251	9	3	415	426	55.98	386	389	28.64	50.0	25.0	0.0	29	40	14.49
83	1	1	4	11	C - (H2O+S.S.)	C - (H2O+S.S.)	14615	52605	148	148	251	12	3	416	425	49.41	395	396	28.18	43.2	20.9	0.0	21	30	14.76
84	1	1	4	12	C - (H2O+S.S.)	C - (H2O+S.S.)	14879	52606	162	181	251	17	3	407	422	54.78	396	396	26.32	36.5	21.0	0.0	11	26	15.46
85	1	1	4	13	C - (H2O+S.S.)	C - (H2O+S.S.)	15140	52590	150	149	230	20	1	397	400	25.63	392	393	26.50	19.5	6.0	0.0	5	8	14.98
86	1	1	4	14	C - (H2O+S.S.)	C - (H2O+S.S.)	15390	52590	150	149	230	20	1	388	389	23.20	393	395	27.61	10.1	0.0	0.0	-4	-3	14.05
87	1	1	4	15	C - (H2O+S.S.)	C - (H2O+S.S.)	15640	52590	150	149	230	20	1	402	402	26.48	406	408	30.52	9.4	1.3	0.0	-3	-3	13.17
88	1	1	4	16	C - (H2O+S.S.)	C - (H2O+S.S.)	15890	52590	150	149	230	20	1	433	433	30.75	408	412	35.27	36.9	6.0	0.0	25	25	12.28
89	1	1	4	17	C - (H2O+S.S.)	C - (H2O+S.S.)	16140	52590	150	149	230	20	1	411	410	28.62	412	414	25.86	12.1	2.7	0.0	0	-1	15.89
90	1	1	4	18	C - (H2O+S.S.)	C - (H2O+S.S.)	16390	52590	150	149	230	20	1	399	397	28.26	408	411	31.75	10.1	0.0	0.0	-8	-10	12.57
91	1	1	4	19	C - (H2O+S.S.)	C - (H2O+S.S.)	16640	52590	150	149	230	20	1	404	405	27.57	413	413	33.11	6.7	0.0	0.0	-8	-7	12.20
92	1	1	4	20	C - (H2O+S.S.)	C - (H2O+S.S.)	16890	52590	150	149	230	20	1	452	462	53.80	429	431	43.29	32.9	14.1	0.0	23	33	10.44
93	1	1	4	21	C - (H2O+S.S.)	C - (H2O+S.S.)	17140	52590	150	149	230	20	1	434	442	41.77	435	438	34.79	22.8	9.4	0.0	0	7	12.47
94	1	1	4	22	C - (H2O+S.S.)	C - (H2O+S.S.)	17370	52590	150	149	230	0	1	428	430	29.46	434	436	37.03	8.7	0.7	0.0	-5	-3	11.56
95	1	1	4	23	CIF	CIF	17595	52595	100	60	383	24	3	2448	2366	1322.67	440	446	43.51	95.0	91.7	0.0	2008	1926	56.26
96	1	1	4	24	CIF	CIF	17859	52585	110	80	315	14	3	2204	1931	1039.70	466	480	89.61	85.0	78.8	0.0	1738	1465	24.60
END DATA
