# Supplementary material for: Microarray-based identification of antigenic variants of foot-and-mouth disease virus: a bioinformatics quality assessment
Source: BMC Genomics. 2006 May 18;7:117. doi: 10.1186/1471-2164-7-117 (PMC1481559; doi:10.1186/1471-2164-7-117)
Supplement: Additional File 1 — They are obtained using the Agilent and Scan Array Express (Perkin Elmer Life Sciences) analysis software for reading and quantifying the hybridization images. [file 1471-2164-7-117-S1.zip › III-11-RRD-3-16C.csv]

BEGIN HEADER
PerkinElmer Life Sciences.
ScanArrayCSVFileFormat	2.00
ScanArray Express	2.00
Number_of_Columns	26
END HEADER
BEGIN GENERAL INFO
DateTime	2005/07/22 10:06
GalFile	D:\303\AFTOCHIP\AFTOCHIP 2.1\Generalidades Aftochip 2.1\ARCHIVO GAL AFTOCHIP 2.1.gal
Scanner	Model: Serial No.:
User Name	303
Computer Name
Protocol	Easy Quant
Quantitation Method	Adaptive Circle
Quality Confidence Calculation	SignalToNoise
User comments
Image Origin	0	0
Temperature	0
Laser Powers	0
Laser On Time	0
PMT Voltages	0
END GENERAL INFO
BEGIN QUANTITATION PARAMETERS
Min Percentile	50
Max Percentile	200
END QUANTITATION PARAMETERS
BEGIN QUALITY MEASUREMENTS
Min Signal To Noise	3
END QUALITY MEASUREMENTS
BEGIN ARRAY PATTERN INFO
Units	�m
Array Rows	1
Array Columns	1
Spot Rows	4
Spot Columns	24
Array Row Spacing	4500.000000
Array Column Spacing	4500.000000
Spot Row Spacing	235.000000
Spot Column Spacing	250.000000
Spot Diameter	150
Interstitial	0
Spots Per Array	96
Total Spots	96
END ARRAY PATTERN INFO
BEGIN IMAGE INFO
ImageID	Channel	Image	Fluorophore	Barcode	Units	X Units Per Pixel	Y Units Per Pixel	X Offset	Y Offset	Status
-1	CH1	D:\303\AFTOCHIP\AFTOCHIP 2.1\Celia\16� Celia V impresi�n\Chip 11 RRD_SLOT01_S02.tif	Unknown	Unknown	�m	10.000000	10.000000	0.000000	0.000000	Control Image
END IMAGE INFO
BEGIN NORMALIZATION INFO
Normalization Method	LOWESS
END NORMALIZATION INFO
BEGIN DATA
Index	Array Row	Array Column	Spot Row	Spot Column	Name	ID	X	Y	Diameter	F Pixels	B Pixels	Footprint	Flags	Ch1 Median	Ch1 Mean	Ch1 SD	Ch1 B Median	Ch1 B Mean	Ch1 B SD	Ch1 % > B + 1 SD	Ch1 % > B + 2 SD	Ch1 F % Sat.	Ch1 Median - B	Ch1 Mean - B	Ch1 SignalNoiseRatio
1	1	1	1	1	CIF	CIF	3138	51821	70	27	362	1001	4	548	715	424.36	192	239	622.62	33.3	7.4	0.0	356	523	0.88
2	1	1	1	2	CIF	CIF	3392	51820	150	150	238	987	3	222	327	252.51	195	195	13.45	69.3	50.7	0.0	27	132	16.51
3	1	1	1	3	S139WT	S139WT	3656	51822	156	167	238	963	3	205	216	42.48	196	201	52.92	12.0	5.4	0.0	9	20	3.87
4	1	1	1	4	S139WT	S139WT	3900	51835	184	234	195	958	3	203	213	39.78	197	198	13.29	35.0	15.0	0.0	6	16	15.27
5	1	1	1	5	G139	G139	4142	51819	150	152	238	831	3	209	361	694.54	202	201	12.80	38.8	24.3	0.0	7	159	16.32
6	1	1	1	6	G139	G139	4421	51833	150	154	259	19	3	208	496	2248.73	201	201	12.98	37.0	19.5	0.0	7	295	16.03
7	1	1	1	7	G139t	G139t	4657	51819	150	154	238	795	3	209	233	98.41	202	202	12.80	35.7	22.1	0.0	7	31	16.32
8	1	1	1	8	G139t	G139t	4878	51819	150	152	238	813	3	212	248	151.63	205	205	14.16	40.1	21.7	0.0	7	43	14.97
9	1	1	1	9	G139c	G139c	5143	51826	150	155	259	662	3	208	209	14.95	206	208	17.06	14.8	2.6	0.0	2	3	12.19
10	1	1	1	10	G139c	G139c	5399	51826	150	155	259	645	3	213	215	21.74	208	210	14.40	23.2	5.8	0.0	5	7	14.79
11	1	1	1	11	I139	I139	5649	51833	150	154	259	635	3	209	212	22.97	209	209	14.22	16.9	5.2	0.0	0	3	14.70
12	1	1	1	12	I139	I139	5921	51826	150	155	259	603	3	209	213	25.31	211	211	14.74	8.4	3.9	0.0	-1	2	14.18
13	1	1	1	13	N139	N139	6152	51839	170	200	174	611	3	213	214	18.42	209	210	15.08	21.5	5.5	0.0	4	5	14.13
14	1	1	1	14	N139	N139	6404	51840	168	196	174	599	3	214	215	14.66	213	213	13.69	17.3	3.6	0.0	1	2	15.63
15	1	1	1	15	T139	T139	6650	51837	182	231	195	592	3	213	213	14.52	216	215	13.79	13.0	4.3	0.0	-2	-2	15.44
16	1	1	1	16	T139	T139	6888	51836	182	232	195	594	4	215	216	14.78	216	230	128.23	0.0	0.0	0.0	0	0	1.68
17	1	1	1	17	RGD-WT1	RGD-WT1	7133	51822	168	195	174	588	3	228	242	41.49	217	217	13.94	45.6	29.2	0.0	11	25	16.36
18	1	1	1	18	RGD-WT1	RGD-WT1	7405	51819	154	162	238	545	3	234	260	55.88	219	220	17.80	48.1	38.3	0.0	15	41	13.14
19	1	1	1	19	RRD	RRD	7652	51821	120	95	238	5	3	238	299	127.71	217	219	13.76	56.8	49.5	0.0	21	82	17.30
20	1	1	1	20	RRD	RRD	7899	51819	126	105	238	8	3	242	313	151.76	219	220	14.50	56.2	44.8	0.0	23	94	16.69
21	1	1	1	21	RRDt	RRDt	8150	51840	150	149	238	529	3	225	234	28.72	221	221	12.94	34.2	22.8	0.0	4	13	17.39
22	1	1	1	22	RRDt	RRDt	8404	51833	182	231	195	515	3	224	229	24.81	220	218	13.64	30.7	14.3	0.0	4	9	16.42
23	1	1	1	23	RRDc	RRDc	8657	51847	150	154	259	502	3	222	225	18.00	222	223	18.42	22.1	4.5	0.0	0	3	12.05
24	1	1	1	24	RRDc	RRDc	8892	51840	150	150	238	506	3	227	230	18.96	223	224	14.63	32.0	10.7	0.0	4	7	15.52
25	1	1	2	1	RED	RED	3150	52019	150	148	238	949	4	195	197	22.33	191	261	767.48	0.0	0.0	0.0	4	6	0.25
26	1	1	2	2	RED	RED	3392	52032	150	154	238	946	3	196	195	13.01	194	195	15.03	11.7	0.6	0.0	2	1	13.04
27	1	1	2	3	REDt	REDt	3649	52035	150	154	259	928	4	197	197	12.23	196	205	75.88	0.0	0.0	0.0	1	1	2.60
28	1	1	2	4	REDt	REDt	3907	52032	150	153	238	910	3	195	197	12.88	199	199	12.82	14.4	2.6	0.0	-3	-1	15.21
29	1	1	2	5	REDc	REDc	4135	52039	150	154	238	796	3	200	200	13.87	199	199	14.11	17.5	2.6	0.0	1	1	14.18
30	1	1	2	6	REDc	REDc	4385	52042	150	156	238	785	3	202	203	11.82	201	202	13.15	16.7	1.3	0.0	1	2	15.36
31	1	1	2	7	REG	REG	4650	52049	150	148	238	760	3	198	207	13.73	201	202	15.18	23.0	2.7	0.0	-2	6	13.05
32	1	1	2	8	REG	REG	4892	52058	150	154	238	757	3	208	209	15.01	205	207	18.16	14.9	1.3	0.0	3	4	11.45
33	1	1	2	9	REGat	REGat	5135	52056	150	152	259	503	3	206	206	14.60	207	208	12.93	15.1	5.3	0.0	0	0	15.94
34	1	1	2	10	REGat	REGat	5406	52049	150	155	238	471	3	207	208	14.86	208	210	19.38	9.7	0.6	0.0	0	0	10.68
35	1	1	2	11	REGac	REGac	5650	52049	150	148	238	467	3	210	210	12.58	207	207	14.28	17.6	0.7	0.0	3	3	14.70
36	1	1	2	12	REGac	REGac	5921	52049	150	152	238	436	3	210	210	14.63	209	209	13.25	19.1	2.6	0.0	1	1	15.85
37	1	1	2	13	REGgg	REGgg	6156	52049	150	155	238	441	3	216	217	16.75	211	211	12.72	32.3	12.9	0.0	5	6	16.97
38	1	1	2	14	REGgg	REGgg	6407	52053	150	154	259	429	3	216	216	14.04	214	215	13.29	22.1	3.9	0.0	2	2	16.26
39	1	1	2	15	REGtg	REGtg	6656	52050	150	154	238	420	3	216	217	14.61	213	214	13.44	26.0	7.1	0.0	3	4	16.07
40	1	1	2	16	REGtg	REGtg	6902	52046	150	156	259	413	3	217	217	15.54	213	215	14.62	25.6	5.8	0.0	4	4	14.85
41	1	1	2	17	REGcg	REGcg	7146	52039	150	155	238	409	3	217	215	14.61	215	215	15.00	12.9	1.3	0.0	2	0	14.47
42	1	1	2	18	REGcg	REGcg	7413	52036	150	155	259	382	3	217	215	14.75	218	218	15.00	8.4	2.6	0.0	0	-2	14.46
43	1	1	2	19	D143N (RGN)	D143N (RGN)	7664	52035	150	152	259	371	3	217	220	36.30	216	217	13.79	23.0	4.6	0.0	1	4	15.74
44	1	1	2	20	D143N (RGN)	D143N (RGN)	7899	52042	150	152	238	375	3	219	218	13.78	218	219	14.32	12.5	4.6	0.0	1	0	15.30
45	1	1	2	21	D143N (RGN)t	D143N (RGN)t	8163	52056	150	155	259	350	3	218	219	13.08	220	219	13.65	14.8	0.6	0.0	-1	0	15.97
46	1	1	2	22	D143N (RGN)t	D143N (RGN)t	8406	52063	150	155	259	347	3	222	222	13.87	220	220	15.98	16.8	1.9	0.0	2	2	13.89
47	1	1	2	23	D143N (RGN)c	D143N (RGN)c	8657	52056	150	155	259	336	3	222	247	159.87	221	222	16.00	18.1	3.9	0.0	1	26	13.88
48	1	1	2	24	D143N (RGN)c	D143N (RGN)c	8907	52063	150	154	259	325	3	222	223	14.50	222	222	15.00	14.3	3.9	0.0	0	1	14.80
49	1	1	3	1	D143V (RGV)	D143V (RGV)	3157	52275	150	156	259	899	3	194	194	12.86	193	193	14.86	10.9	1.9	0.0	1	1	13.05
50	1	1	3	2	D143V (RGV)	D143V (RGV)	3385	52289	150	154	238	911	3	193	194	14.03	193	194	14.55	18.8	3.2	0.0	0	1	13.26
51	1	1	3	3	RGE-1 (GAA)	RGE-1 (GAA)	3654	52277	170	202	195	881	3	197	198	12.64	195	196	16.36	17.3	1.0	0.0	2	3	12.04
52	1	1	3	4	RGE-1 (GAA)	RGE-1 (GAA)	3902	52274	184	240	195	873	3	197	198	13.91	197	198	13.57	18.3	3.3	0.0	0	1	14.51
53	1	1	3	5	RGEc	RGEc	4149	52273	150	154	259	740	3	199	200	12.18	198	200	14.73	16.9	1.9	0.0	1	2	13.51
54	1	1	3	6	RGEc	RGEc	4383	52277	170	201	195	745	3	202	202	12.88	201	201	15.00	13.4	2.5	0.0	1	1	13.47
55	1	1	3	7	L144WT	L144WT	4643	52299	150	154	238	724	3	235	354	206.94	203	205	32.10	49.4	35.1	0.0	32	151	7.32
56	1	1	3	8	L144WT	L144WT	4880	52316	170	198	195	727	3	226	397	305.26	205	211	31.17	40.9	30.8	0.0	21	192	7.25
57	1	1	3	9	L144g	L144g	5117	52308	168	195	174	355	3	215	219	27.04	205	204	13.49	43.6	21.5	0.0	10	14	15.94
58	1	1	3	10	L144g	L144g	5407	52306	150	155	259	304	3	216	220	23.84	207	207	12.46	43.2	29.7	0.0	9	13	17.34
59	1	1	3	11	L144a	L144a	5656	52299	150	155	238	295	3	212	213	15.43	208	208	12.61	25.2	11.6	0.0	4	5	16.81
60	1	1	3	12	L144a	L144a	5934	52303	150	155	259	257	3	217	219	22.21	211	211	13.64	30.3	11.0	0.0	6	8	15.91
61	1	1	3	13	V144	V144	6173	52298	182	233	174	258	3	220	221	18.36	211	213	17.56	31.3	9.4	0.0	9	10	12.53
62	1	1	3	14	V144	V144	6406	52305	182	232	195	264	3	219	224	37.37	213	214	14.76	35.3	12.9	0.0	6	11	14.83
63	1	1	3	15	S144	S144	6671	52303	150	154	259	239	3	214	215	15.34	212	213	13.59	20.1	5.8	0.0	2	3	15.75
64	1	1	3	16	S144	S144	6899	52310	150	148	238	251	3	220	221	13.28	215	216	15.52	20.9	2.7	0.0	5	6	14.18
65	1	1	3	17	H146WT	H146WT	7142	52324	150	156	259	248	3	226	257	81.67	214	215	14.11	43.6	33.3	0.0	12	43	16.02
66	1	1	3	18	H146WT	H146WT	7393	52317	150	154	259	236	3	230	255	75.55	215	215	16.11	46.1	30.5	0.0	15	40	14.28
67	1	1	3	19	R146	R146	7671	52303	150	154	259	197	3	225	223	15.23	218	218	15.25	22.1	5.8	0.0	7	5	14.75
68	1	1	3	20	R146	R146	7900	52310	150	149	238	208	3	226	225	17.24	219	220	14.49	28.9	7.4	0.0	7	6	15.59
69	1	1	3	21	L146=H146t	L146=H146t	8171	52303	150	154	259	177	3	222	221	15.01	219	219	13.75	20.8	4.5	0.0	3	2	16.15
70	1	1	3	22	L146=H146t	L146=H146t	8413	52296	150	155	259	175	3	217	220	13.95	219	220	15.90	16.1	1.9	0.0	-1	1	13.65
71	1	1	3	23	P146	P146	8671	52303	150	154	259	156	3	222	223	19.88	222	222	14.22	16.9	5.2	0.0	0	1	15.62
72	1	1	3	24	P146	P146	8920	52296	150	154	259	147	3	215	220	14.02	223	229	53.68	0.0	0.0	0.0	-7	-2	4.01
73	1	1	4	1	L147WT	L147WT	3145	52576	184	242	195	870	3	200	228	78.29	193	194	13.11	36.4	24.8	0.0	7	35	15.26
74	1	1	4	2	L147WT	L147WT	3393	52575	150	156	259	862	3	207	243	87.51	193	195	16.15	42.9	31.4	0.0	14	50	12.82
75	1	1	4	3	P147	P147	3659	52551	150	152	238	835	3	202	201	13.90	193	195	14.51	28.3	5.9	0.0	9	8	13.92
76	1	1	4	4	P147	P147	3914	52545	150	152	259	819	3	199	200	15.80	196	198	12.92	22.4	5.3	0.0	3	4	15.40
77	1	1	4	5	P147a	P147a	4149	52544	150	155	259	697	3	203	205	17.18	200	200	12.91	31.6	12.9	0.0	3	5	15.72
78	1	1	4	6	P147a	P147a	4385	52526	150	152	259	701	3	207	218	113.94	200	201	12.58	34.9	15.1	0.0	7	18	16.45
79	1	1	4	7	Oligo HIV Y115	Oligo HIV Y115	4657	52540	150	154	238	669	3	203	203	12.63	202	202	12.97	19.5	1.9	0.0	1	1	15.65
80	1	1	4	8	Oligo HIV Y115	Oligo HIV Y115	4906	52550	150	154	238	659	3	206	206	13.68	204	204	13.52	16.9	3.9	0.0	2	2	15.23
81	1	1	4	9	Oligo HIV M184a	Oligo HIV M184a	5135	52550	150	154	238	172	3	206	208	15.14	208	209	21.04	7.1	1.3	0.0	-1	0	9.79
82	1	1	4	10	Oligo HIV M184a	Oligo HIV M184a	5406	52536	150	154	259	140	3	208	210	26.75	207	207	13.01	21.4	3.2	0.0	1	3	15.98
83	1	1	4	11	C - (H2O+S.S.)	C - (H2O+S.S.)	5643	52533	150	154	259	143	3	208	209	16.74	207	208	13.25	17.5	3.2	0.0	1	2	15.70
84	1	1	4	12	C - (H2O+S.S.)	C - (H2O+S.S.)	5928	52540	150	150	238	98	3	208	210	15.09	209	209	13.91	17.3	4.7	0.0	0	1	14.95
85	1	1	4	13	C - (H2O+S.S.)	C - (H2O+S.S.)	6163	52540	150	154	238	103	3	213	213	16.24	210	211	14.14	20.1	5.2	0.0	3	3	15.06
86	1	1	4	14	C - (H2O+S.S.)	C - (H2O+S.S.)	6421	52554	184	238	195	87	3	214	214	13.68	213	213	16.58	11.8	1.7	0.0	1	1	12.90
87	1	1	4	15	C - (H2O+S.S.)	C - (H2O+S.S.)	6671	52540	150	148	238	74	3	216	217	14.06	214	214	13.55	21.6	4.7	0.0	2	3	15.94
88	1	1	4	16	C - (H2O+S.S.)	C - (H2O+S.S.)	6907	52540	150	154	238	78	3	217	216	13.20	215	215	14.07	14.3	3.2	0.0	2	1	15.42
89	1	1	4	17	C - (H2O+S.S.)	C - (H2O+S.S.)	7142	52540	150	150	238	82	3	216	222	41.93	215	215	13.34	20.7	4.7	0.0	1	7	16.19
90	1	1	4	18	C - (H2O+S.S.)	C - (H2O+S.S.)	7393	52540	150	154	238	71	3	215	218	16.89	216	217	14.95	16.9	5.2	0.0	0	2	14.38
91	1	1	4	19	C - (H2O+S.S.)	C - (H2O+S.S.)	7680	52534	168	196	195	24	3	219	219	14.49	218	219	17.84	12.8	0.5	0.0	1	1	12.28
92	1	1	4	20	C - (H2O+S.S.)	C - (H2O+S.S.)	7908	52531	182	233	174	35	3	220	221	16.11	218	217	14.28	21.0	3.9	0.0	2	3	15.41
93	1	1	4	21	C - (H2O+S.S.)	C - (H2O+S.S.)	8185	52533	150	156	259	2	3	224	227	24.40	220	221	15.14	26.3	7.1	0.0	4	7	14.80
94	1	1	4	22	C - (H2O+S.S.)	C - (H2O+S.S.)	8420	52533	150	154	259	3	3	222	223	16.74	219	221	14.73	26.6	5.2	0.0	3	4	15.07
95	1	1	4	23	CIF	CIF	8635	52554	156	166	259	35	3	284	522	414.05	220	221	31.85	70.5	51.2	0.0	64	302	8.92
96	1	1	4	24	CIF	CIF	8893	52554	150	155	259	24	3	293	684	622.90	220	221	15.32	86.5	74.2	0.0	73	464	19.12
END DATA
