# Supplementary material for: Microarray-based identification of antigenic variants of foot-and-mouth disease virus: a bioinformatics quality assessment
Source: BMC Genomics. 2006 May 18;7:117. doi: 10.1186/1471-2164-7-117 (PMC1481559; doi:10.1186/1471-2164-7-117)
Supplement: Additional File 1 — They are obtained using the Agilent and Scan Array Express (Perkin Elmer Life Sciences) analysis software for reading and quantifying the hybridization images. [file 1471-2164-7-117-S1.zip › III-11-RRD-4-16C.csv]

BEGIN HEADER
PerkinElmer Life Sciences.
ScanArrayCSVFileFormat	2.00
ScanArray Express	2.00
Number_of_Columns	26
END HEADER
BEGIN GENERAL INFO
DateTime	2005/07/22 10:21
GalFile	D:\303\AFTOCHIP\AFTOCHIP 2.1\Generalidades Aftochip 2.1\ARCHIVO GAL AFTOCHIP 2.1.gal
Scanner	Model: Serial No.:
User Name	303
Computer Name
Protocol	Easy Quant
Quantitation Method	Adaptive Circle
Quality Confidence Calculation	SignalToNoise
User comments
Image Origin	0	0
Temperature	0
Laser Powers	0
Laser On Time	0
PMT Voltages	0
END GENERAL INFO
BEGIN QUANTITATION PARAMETERS
Min Percentile	50
Max Percentile	200
END QUANTITATION PARAMETERS
BEGIN QUALITY MEASUREMENTS
Min Signal To Noise	3
END QUALITY MEASUREMENTS
BEGIN ARRAY PATTERN INFO
Units	�m
Array Rows	1
Array Columns	1
Spot Rows	4
Spot Columns	24
Array Row Spacing	4500.000000
Array Column Spacing	4500.000000
Spot Row Spacing	244.000000
Spot Column Spacing	250.000000
Spot Diameter	150
Interstitial	0
Spots Per Array	96
Total Spots	96
END ARRAY PATTERN INFO
BEGIN IMAGE INFO
ImageID	Channel	Image	Fluorophore	Barcode	Units	X Units Per Pixel	Y Units Per Pixel	X Offset	Y Offset	Status
-1	CH1	D:\303\AFTOCHIP\AFTOCHIP 2.1\Celia\16� Celia V impresi�n\Chip 11 RRD_SLOT01_S02.tif	Unknown	Unknown	�m	10.000000	10.000000	0.000000	0.000000	Control Image
END IMAGE INFO
BEGIN NORMALIZATION INFO
Normalization Method	LOWESS
END NORMALIZATION INFO
BEGIN DATA
Index	Array Row	Array Column	Spot Row	Spot Column	Name	ID	X	Y	Diameter	F Pixels	B Pixels	Footprint	Flags	Ch1 Median	Ch1 Mean	Ch1 SD	Ch1 B Median	Ch1 B Mean	Ch1 B SD	Ch1 % > B + 1 SD	Ch1 % > B + 2 SD	Ch1 F % Sat.	Ch1 Median - B	Ch1 Mean - B	Ch1 SignalNoiseRatio
1	1	1	1	1	CIF	CIF	12131	51858	150	152	278	51	3	297	400	190.84	230	231	18.81	80.9	65.8	0.0	67	170	15.79
2	1	1	1	2	CIF	CIF	12382	51851	150	152	278	60	3	287	450	314.37	229	231	14.39	90.8	75.7	0.0	58	221	19.95
3	1	1	1	3	S139WT	S139WT	12632	51844	150	156	259	195	3	256	265	37.53	234	240	66.97	19.9	1.3	0.0	22	31	3.82
4	1	1	1	4	S139WT	S139WT	12883	51856	150	155	259	207	3	248	259	35.83	231	232	15.62	52.3	34.2	0.0	17	28	15.88
5	1	1	1	5	G139	G139	13124	51851	168	195	214	208	3	236	237	15.89	229	232	21.20	17.4	2.6	0.0	7	8	11.13
6	1	1	1	6	G139	G139	13373	51866	182	231	195	219	3	231	231	15.04	233	234	31.22	1.7	0.0	0.0	-1	-1	7.40
7	1	1	1	7	G139t	G139t	13626	51842	170	201	195	356	3	231	232	17.03	228	230	14.90	25.4	8.5	0.0	3	4	15.51
8	1	1	1	8	G139t	G139t	13872	51849	170	200	214	362	3	228	229	14.59	228	228	15.35	16.0	2.5	0.0	0	1	14.86
9	1	1	1	9	G139c	G139c	14134	51858	150	157	278	385	3	229	230	16.01	225	225	14.67	24.8	6.4	0.0	4	5	15.61
10	1	1	1	10	G139c	G139c	14383	51851	150	154	278	394	3	226	225	14.58	225	226	15.97	13.6	1.3	0.0	1	0	14.15
11	1	1	1	11	I139	I139	14627	51851	150	154	278	461	3	226	227	16.46	222	223	13.73	27.3	8.4	0.0	4	5	16.46
12	1	1	1	12	I139	I139	14890	51851	150	148	278	485	3	225	223	14.17	218	220	15.39	25.0	2.0	0.0	7	5	14.62
13	1	1	1	13	N139	N139	15127	51851	170	201	214	544	3	222	227	52.01	214	219	14.41	34.3	9.0	0.0	8	13	15.41
14	1	1	1	14	N139	N139	15355	51851	150	154	278	532	3	221	221	13.61	218	219	16.12	18.2	2.6	0.0	3	3	13.71
15	1	1	1	15	T139	T139	15647	51837	150	154	259	711	3	219	222	35.48	218	218	12.72	18.2	3.2	0.0	1	4	17.21
16	1	1	1	16	T139	T139	15898	51837	150	153	259	722	3	217	216	13.68	216	216	16.16	13.1	0.7	0.0	1	0	13.43
17	1	1	1	17	RGD-WT1	RGD-WT1	16126	51837	150	155	259	711	4	232	233	24.98	214	290	940.52	0.0	0.0	0.0	18	19	0.25
18	1	1	1	18	RGD-WT1	RGD-WT1	16398	51830	150	150	278	743	3	229	233	26.29	211	212	13.61	54.0	41.3	0.0	18	22	16.83
19	1	1	1	19	RRD	RRD	16644	51848	106	72	346	8	3	260	276	61.33	211	211	15.99	69.4	59.7	0.0	49	65	16.26
20	1	1	1	20	RRD	RRD	16888	51848	106	71	346	11	3	262	349	363.09	207	208	15.05	73.2	60.6	0.0	55	142	17.41
21	1	1	1	21	RRDt	RRDt	17414	51830	150	154	278	1110	3	214	215	18.73	205	210	56.90	1.9	0.0	0.0	9	10	3.76
22	1	1	1	22	RRDt	RRDt	17637	51837	150	154	259	1095	3	209	210	16.73	203	205	30.49	9.7	0.6	0.0	6	7	6.86
23	1	1	1	23	RRDc	RRDc	17204	51828	170	201	214	394	4	210	214	18.66	205	220	133.41	0.0	0.0	0.0	5	9	1.57
24	1	1	1	24	RRDc	RRDc	17904	51842	170	201	195	875	3	207	208	16.29	203	207	42.60	3.0	0.0	0.0	4	5	4.86
25	1	1	2	1	RED	RED	12139	52077	150	154	259	35	3	227	228	13.86	232	232	14.35	12.3	2.6	0.0	-4	-3	15.82
26	1	1	2	2	RED	RED	12382	52063	150	153	259	43	3	234	234	16.37	229	230	14.52	25.5	7.8	0.0	5	5	16.12
27	1	1	2	3	REDt	REDt	12637	52072	182	233	195	159	3	231	231	16.19	228	230	15.01	23.2	4.3	0.0	3	3	15.39
28	1	1	2	4	REDt	REDt	12889	52070	150	148	278	171	3	230	233	27.26	228	229	15.76	18.2	4.1	0.0	2	5	14.59
29	1	1	2	5	REDc	REDc	13136	52076	150	154	259	178	3	230	231	16.97	230	231	18.79	15.6	1.9	0.0	0	1	12.24
30	1	1	2	6	REDc	REDc	13378	52073	150	153	259	181	3	227	228	14.14	228	230	28.32	2.0	0.0	0.0	0	0	8.02
31	1	1	2	7	REG	REG	13633	52084	150	155	259	321	3	230	230	15.00	225	226	13.87	27.7	8.4	0.0	5	5	16.58
32	1	1	2	8	REG	REG	13876	52077	150	155	259	325	3	224	226	15.83	224	225	14.29	18.1	5.2	0.0	0	2	15.68
33	1	1	2	9	REGat	REGat	14141	52077	150	154	259	350	3	225	225	14.61	224	225	14.89	20.8	1.3	0.0	1	1	15.11
34	1	1	2	10	REGat	REGat	14397	52063	150	154	259	367	3	225	227	22.14	223	224	15.06	20.1	6.5	0.0	2	4	14.94
35	1	1	2	11	REGac	REGac	14626	52070	150	154	278	439	3	224	223	14.93	223	224	15.55	14.3	1.3	0.0	1	0	14.40
36	1	1	2	12	REGac	REGac	14894	52077	150	155	259	468	3	221	221	15.56	217	220	18.24	18.7	3.2	0.0	4	4	12.12
37	1	1	2	13	REGgg	REGgg	15113	52077	150	154	259	510	4	225	225	15.06	217	278	697.18	0.0	0.0	0.0	8	8	0.32
38	1	1	2	14	REGgg	REGgg	15369	52070	150	148	278	526	4	222	221	15.60	220	241	241.33	0.0	0.0	0.0	2	1	0.92
39	1	1	2	15	REGtg	REGtg	15633	52070	150	154	278	655	3	221	223	23.50	216	219	41.12	3.9	1.9	0.0	5	7	5.37
40	1	1	2	16	REGtg	REGtg	15912	52070	150	150	278	694	3	213	215	17.95	213	214	14.64	19.3	2.7	0.0	0	2	14.55
41	1	1	2	17	REGcg	REGcg	16126	52055	150	152	259	669	3	213	212	13.24	212	213	14.72	14.5	1.3	0.0	1	0	14.47
42	1	1	2	18	REGcg	REGcg	16411	52055	150	154	259	715	3	210	217	51.89	210	211	13.35	16.2	6.5	0.0	0	7	15.73
43	1	1	2	19	D143N (RGN)	D143N (RGN)	16655	52055	150	156	259	803	3	211	212	16.53	208	209	12.99	26.3	7.1	0.0	3	4	16.25
44	1	1	2	20	D143N (RGN)	D143N (RGN)	16876	52070	156	166	214	785	3	207	208	12.88	204	207	20.81	11.4	0.6	0.0	3	4	9.95
45	1	1	2	21	D143N (RGN)t	D143N (RGN)t	17194	52113	150	155	259	926	4	206	206	12.06	206	216	95.44	0.0	0.0	0.0	0	0	2.16
46	1	1	2	22	D143N (RGN)t	D143N (RGN)t	17419	52120	150	148	278	913	3	206	208	13.28	204	207	27.43	7.4	0.0	0.0	2	4	7.51
47	1	1	2	23	D143N (RGN)c	D143N (RGN)c	17634	52120	150	154	278	888	3	205	208	19.18	204	207	24.59	9.1	1.9	0.0	1	4	8.34
48	1	1	2	24	D143N (RGN)c	D143N (RGN)c	17904	52120	150	154	278	919	3	207	218	66.11	203	203	13.81	22.7	13.0	0.0	4	15	14.99
49	1	1	3	1	D143V (RGV)	D143V (RGV)	12140	52313	150	154	259	20	3	230	231	15.25	230	229	15.12	14.3	4.5	0.0	0	1	15.21
50	1	1	3	2	D143V (RGV)	D143V (RGV)	12389	52306	150	155	259	32	3	234	236	15.58	228	230	21.60	16.8	2.6	0.0	6	8	10.83
51	1	1	3	3	RGE-1 (GAA)	RGE-1 (GAA)	12646	52327	150	155	259	125	3	233	233	17.20	232	235	30.21	4.5	0.0	0.0	1	1	7.71
52	1	1	3	4	RGE-1 (GAA)	RGE-1 (GAA)	12903	52320	150	154	278	143	3	231	231	15.76	228	228	16.05	16.2	5.2	0.0	3	3	14.39
53	1	1	3	5	RGEc	RGEc	13145	52316	150	152	259	146	3	228	230	17.75	228	228	14.59	15.8	3.3	0.0	0	2	15.63
54	1	1	3	6	RGEc	RGEc	13395	52313	150	156	259	156	3	226	226	15.70	227	228	15.04	12.2	2.6	0.0	0	0	15.03
55	1	1	3	7	L144WT	L144WT	13647	52341	156	165	214	294	3	271	487	360.75	226	230	35.87	54.5	39.4	0.0	45	261	7.55
56	1	1	3	8	L144WT	L144WT	13890	52341	150	148	278	297	3	259	448	292.19	225	227	14.95	71.6	53.4	0.0	34	223	17.32
57	1	1	3	9	L144g	L144g	14148	52334	150	156	259	316	3	237	245	29.04	225	226	14.72	46.8	24.4	0.0	12	20	16.10
58	1	1	3	10	L144g	L144g	14398	52334	150	156	259	326	3	232	236	22.94	224	227	22.45	28.8	8.3	0.0	8	12	10.33
59	1	1	3	11	L144a	L144a	14628	52332	170	201	195	420	4	224	223	15.58	219	233	132.82	0.0	0.0	0.0	5	4	1.69
60	1	1	3	12	L144a	L144a	14897	52318	156	166	214	450	3	224	223	16.07	220	220	16.51	19.3	4.8	0.0	4	3	13.57
61	1	1	3	13	V144	V144	15134	52325	184	242	195	510	3	222	230	29.82	218	220	15.89	31.4	18.6	0.0	4	12	13.97
62	1	1	3	14	V144	V144	15390	52327	150	154	259	526	3	231	232	25.57	217	218	21.62	39.0	14.9	0.0	14	15	10.69
63	1	1	3	15	S144	S144	15640	52299	150	148	278	620	3	220	225	66.40	213	216	14.04	23.6	6.1	0.0	7	12	15.67
64	1	1	3	16	S144	S144	15919	52313	150	154	259	659	3	215	217	17.60	213	214	14.51	16.2	5.2	0.0	2	4	14.82
65	1	1	3	17	H146WT	H146WT	16136	52313	170	202	195	637	3	221	230	33.42	213	214	13.48	38.1	20.8	0.0	8	17	16.39
66	1	1	3	18	H146WT	H146WT	16407	52301	156	165	214	669	3	217	227	41.58	211	214	21.78	24.2	11.5	0.0	6	16	9.97
67	1	1	3	19	R146	R146	16662	52320	150	150	278	789	4	211	211	13.90	210	216	71.18	0.0	0.0	0.0	1	1	2.96
68	1	1	3	20	R146	R146	16901	52341	150	152	278	789	3	206	208	15.09	209	210	15.09	13.8	3.3	0.0	-2	0	13.65
69	1	1	3	21	L146=H146t	L146=H146t	17191	52367	170	201	195	874	3	207	208	13.16	204	207	29.13	3.0	0.0	0.0	3	4	7.11
70	1	1	3	22	L146=H146t	L146=H146t	17430	52374	170	198	195	967	3	205	208	17.43	205	205	14.70	20.2	3.5	0.0	0	3	13.94
71	1	1	3	23	P146	P146	17641	52362	150	152	259	939	3	206	207	13.31	203	204	14.72	23.7	2.0	0.0	3	4	13.99
72	1	1	3	24	P146	P146	17904	52383	150	155	259	963	3	206	208	18.78	206	206	16.73	12.3	1.9	0.0	0	2	12.32
73	1	1	4	1	L147WT	L147WT	12147	52595	150	156	259	23	3	246	291	94.74	227	228	13.79	64.7	44.2	0.0	19	64	17.84
74	1	1	4	2	L147WT	L147WT	12391	52588	150	152	278	18	3	249	332	181.94	229	232	31.19	38.2	28.9	0.0	20	103	7.98
75	1	1	4	3	P147	P147	12639	52574	150	155	259	76	3	234	235	16.10	231	232	14.51	20.0	7.7	0.0	3	4	16.13
76	1	1	4	4	P147	P147	12903	52556	150	155	259	102	3	229	229	17.02	230	231	23.66	7.7	1.3	0.0	0	0	9.68
77	1	1	4	5	P147a	P147a	13155	52564	168	200	195	113	3	232	234	20.70	230	230	15.76	22.5	8.5	0.0	2	4	14.72
78	1	1	4	6	P147a	P147a	13402	52561	154	163	214	121	3	231	231	17.69	225	227	19.80	20.2	2.5	0.0	6	6	11.66
79	1	1	4	7	Oligo HIV Y115	Oligo HIV Y115	13640	52560	150	149	278	245	3	226	227	14.94	228	229	17.86	10.7	1.3	0.0	-1	0	12.66
80	1	1	4	8	Oligo HIV Y115	Oligo HIV Y115	13897	52567	150	154	259	262	3	223	225	18.51	227	227	15.08	9.1	3.9	0.0	-3	-1	14.79
81	1	1	4	9	Oligo HIV M184a	Oligo HIV M184a	14155	52567	150	156	259	280	3	227	228	16.24	225	225	15.41	18.6	3.2	0.0	2	3	14.73
82	1	1	4	10	Oligo HIV M184a	Oligo HIV M184a	14404	52553	150	155	259	291	3	222	223	14.62	225	228	36.15	1.3	0.0	0.0	-2	-1	6.14
83	1	1	4	11	C - (H2O+S.S.)	C - (H2O+S.S.)	14641	52549	150	152	278	413	3	222	222	14.09	220	221	18.93	9.9	0.7	0.0	2	2	11.73
84	1	1	4	12	C - (H2O+S.S.)	C - (H2O+S.S.)	14901	52549	150	152	278	433	3	218	220	14.66	220	221	15.55	16.4	2.0	0.0	-1	0	14.02
85	1	1	4	13	C - (H2O+S.S.)	C - (H2O+S.S.)	15134	52546	150	154	259	489	3	218	218	13.96	216	218	15.72	15.6	1.3	0.0	2	2	13.87
86	1	1	4	14	C - (H2O+S.S.)	C - (H2O+S.S.)	15405	52546	150	152	259	521	3	216	217	14.13	214	215	15.47	23.0	3.3	0.0	2	3	13.97
87	1	1	4	15	C - (H2O+S.S.)	C - (H2O+S.S.)	15661	52546	150	155	259	599	3	215	215	16.00	215	216	17.56	11.0	1.9	0.0	0	0	12.24
88	1	1	4	16	C - (H2O+S.S.)	C - (H2O+S.S.)	15912	52539	150	152	278	611	3	213	214	19.29	213	215	24.54	5.3	2.0	0.0	0	1	8.68
89	1	1	4	17	C - (H2O+S.S.)	C - (H2O+S.S.)	16140	52553	150	154	259	599	3	213	214	12.68	211	213	23.64	4.5	0.6	0.0	2	3	9.01
90	1	1	4	18	C - (H2O+S.S.)	C - (H2O+S.S.)	16426	52553	150	155	259	645	3	210	211	15.34	209	212	17.93	14.2	1.3	0.0	1	2	11.71
91	1	1	4	19	C - (H2O+S.S.)	C - (H2O+S.S.)	16655	52553	150	156	259	761	3	208	208	12.53	208	209	13.61	17.3	1.3	0.0	0	0	15.28
92	1	1	4	20	C - (H2O+S.S.)	C - (H2O+S.S.)	16905	52574	156	166	195	771	3	210	210	14.37	206	206	14.77	20.5	4.8	0.0	4	4	14.22
93	1	1	4	21	C - (H2O+S.S.)	C - (H2O+S.S.)	17207	52610	150	154	278	940	3	208	211	37.54	205	206	14.28	18.2	4.5	0.0	3	6	14.57
94	1	1	4	22	C - (H2O+S.S.)	C - (H2O+S.S.)	17452	52609	150	152	278	1032	3	206	207	15.56	207	208	15.70	15.1	2.6	0.0	0	0	13.12
95	1	1	4	23	CIF	CIF	17653	52609	150	154	278	994	3	229	332	184.87	206	206	14.95	55.2	44.8	0.0	23	126	15.32
96	1	1	4	24	CIF	CIF	17903	52616	150	155	259	1005	3	235	376	228.16	206	207	20.88	60.6	40.6	0.0	29	170	11.26
END DATA
