# Supplementary material for: Microarray-based identification of antigenic variants of foot-and-mouth disease virus: a bioinformatics quality assessment
Source: BMC Genomics. 2006 May 18;7:117. doi: 10.1186/1471-2164-7-117 (PMC1481559; doi:10.1186/1471-2164-7-117)
Supplement: Additional File 1 — They are obtained using the Agilent and Scan Array Express (Perkin Elmer Life Sciences) analysis software for reading and quantifying the hybridization images. [file 1471-2164-7-117-S1.zip › III-12-RGN-1-9V.csv]

BEGIN HEADER
PerkinElmer Life Sciences.
ScanArrayCSVFileFormat	2.00
ScanArray Express	2.00
Number_of_Columns	26
END HEADER
BEGIN GENERAL INFO
DateTime	2005/05/05 18:41
GalFile	D:\303\AFTOCHIP\AFTOCHIP 2.1\Generalidades Aftochip 2.1\ARCHIVO GAL AFTOCHIP 2.1.gal
Scanner	Model: Serial No.:
User Name	303
Computer Name
Protocol	Easy Quant
Quantitation Method	Adaptive Circle
Quality Confidence Calculation	SignalToNoise
User comments
Image Origin	0	0
Temperature	0
Laser Powers	0
Laser On Time	0
PMT Voltages	0
END GENERAL INFO
BEGIN QUANTITATION PARAMETERS
Min Percentile	50
Max Percentile	200
END QUANTITATION PARAMETERS
BEGIN QUALITY MEASUREMENTS
Min Signal To Noise	3
END QUALITY MEASUREMENTS
BEGIN ARRAY PATTERN INFO
Units	µm
Array Rows	1
Array Columns	1
Spot Rows	4
Spot Columns	24
Array Row Spacing	4500.000000
Array Column Spacing	4500.000000
Spot Row Spacing	254.000000
Spot Column Spacing	250.000000
Spot Diameter	150
Interstitial	0
Spots Per Array	96
Total Spots	96
END ARRAY PATTERN INFO
BEGIN IMAGE INFO
ImageID	Channel	Image	Fluorophore	Barcode	Units	X Units Per Pixel	Y Units Per Pixel	X Offset	Y Offset	Status
-1	CH1	D:\303\AFTOCHIP\AFTOCHIP 2.1\Vero\III-7ª a 10ª Vero\III-9ª Vero\III-9ªV Imágenes Scanner\III-12 RGN L147P 0,5pm 56ºC_SLOT03_S01.tif	Unknown	Unknown	µm	10.000000	10.000000	0.000000	0.000000	Control Image
END IMAGE INFO
BEGIN NORMALIZATION INFO
Normalization Method	LOWESS
END NORMALIZATION INFO
BEGIN DATA
Index	Array Row	Array Column	Spot Row	Spot Column	Name	ID	X	Y	Diameter	F Pixels	B Pixels	Footprint	Flags	Ch1 Median	Ch1 Mean	Ch1 SD	Ch1 B Median	Ch1 B Mean	Ch1 B SD	Ch1 % > B + 1 SD	Ch1 % > B + 2 SD	Ch1 F % Sat.	Ch1 Median - B	Ch1 Mean - B	Ch1 SignalNoiseRatio
1	1	1	1	1	CIF	CIF	2895	26805	100	60	383	1	3	1079	1034	273.84	210	212	20.92	100.0	96.7	0.0	869	824	51.57
2	1	1	1	2	CIF	CIF	3145	26810	100	62	362	5	3	1087	1100	426.99	211	215	32.77	100.0	98.4	0.0	876	889	33.17
3	1	1	1	3	S139WT	S139WT	3409	26809	90	47	362	16	3	275	268	37.35	208	209	14.12	83.0	76.6	0.0	67	60	19.48
4	1	1	1	4	S139WT	S139WT	3654	26803	92	53	383	11	4	270	267	37.16	210	247	293.43	0.0	0.0	0.0	60	57	0.92
5	1	1	1	5	G139	G139	3900	26810	150	149	230	8	1	216	215	14.40	209	212	21.95	15.4	0.7	0.0	7	6	9.84
6	1	1	1	6	G139	G139	4150	26810	150	149	230	8	1	215	216	16.62	209	210	21.49	18.8	4.0	0.0	6	7	10.01
7	1	1	1	7	G139t	G139t	4390	26810	150	149	230	5	1	216	216	14.62	210	210	14.02	28.2	6.0	0.0	6	6	15.40
8	1	1	1	8	G139t	G139t	4650	26810	150	149	230	8	1	212	216	32.71	208	210	13.24	26.8	8.1	0.0	4	8	16.02
9	1	1	1	9	G139c	G139c	4900	26810	150	149	230	8	1	208	208	12.42	207	208	13.15	15.4	3.4	0.0	1	1	15.81
10	1	1	1	10	G139c	G139c	5150	26810	150	149	230	8	1	211	211	13.22	207	209	13.69	24.2	4.0	0.0	4	4	15.41
11	1	1	1	11	I139	I139	5400	26810	150	149	230	8	1	212	218	33.41	208	208	14.42	28.9	13.4	0.0	4	10	14.70
12	1	1	1	12	I139	I139	5650	26810	150	149	230	8	1	212	213	13.02	208	214	78.01	0.0	0.0	0.0	4	5	2.72
13	1	1	1	13	N139	N139	5900	26810	150	149	230	8	1	208	209	14.40	206	208	19.91	10.7	0.7	0.0	2	3	10.45
14	1	1	1	14	N139	N139	6140	26810	150	149	230	5	1	207	209	14.49	203	203	13.09	26.8	9.4	0.0	4	6	15.82
15	1	1	1	15	T139	T139	6375	26815	140	124	315	20	3	220	224	29.10	205	207	12.82	59.7	27.4	0.0	15	19	17.16
16	1	1	1	16	T139	T139	6635	26795	120	88	315	13	3	225	226	19.91	204	205	14.48	67.0	33.0	0.0	21	22	15.54
17	1	1	1	17	RGD-WT1	RGD-WT1	6905	26785	120	88	315	23	3	345	349	56.47	206	206	12.99	97.7	94.3	0.0	139	143	26.56
18	1	1	1	18	RGD-WT1	RGD-WT1	7132	26820	130	110	294	18	3	346	334	75.42	203	204	12.57	90.9	83.6	0.0	143	131	27.52
19	1	1	1	19	RRD	RRD	7390	26800	150	149	230	6	1	207	207	13.14	202	204	15.71	19.5	4.0	0.0	5	5	13.18
20	1	1	1	20	RRD	RRD	7650	26810	150	149	230	8	1	207	208	14.25	205	206	15.13	20.1	2.0	0.0	2	3	13.68
21	1	1	1	21	RRDt	RRDt	7900	26810	150	149	230	8	1	207	213	34.97	207	207	12.87	18.8	6.7	0.0	0	6	16.08
22	1	1	1	22	RRDt	RRDt	8150	26810	150	149	230	8	1	209	214	54.29	208	218	76.66	0.7	0.7	0.0	1	6	2.73
23	1	1	1	23	RRDc	RRDc	8400	26810	150	149	230	8	1	206	205	12.19	205	214	122.73	0.0	0.0	0.0	1	0	1.68
24	1	1	1	24	RRDc	RRDc	8650	26810	150	149	230	8	1	209	224	130.25	208	220	79.86	2.0	1.3	0.0	1	16	2.62
25	1	1	2	1	RED	RED	2900	27060	150	149	230	6	1	214	218	26.52	211	212	15.93	20.8	4.0	0.0	3	7	13.43
26	1	1	2	2	RED	RED	3150	27060	150	149	230	6	1	217	224	43.78	215	221	31.13	6.7	3.4	0.0	2	9	6.97
27	1	1	2	3	REDt	REDt	3390	27060	150	149	230	3	1	220	224	30.88	205	210	14.48	51.0	24.2	0.0	15	19	15.19
28	1	1	2	4	REDt	REDt	3650	27060	150	149	230	6	1	223	251	80.52	211	215	25.19	28.9	18.1	0.0	12	40	8.85
29	1	1	2	5	REDc	REDc	3900	27060	150	149	230	6	1	210	214	24.88	210	212	14.85	22.8	4.0	0.0	0	4	14.14
30	1	1	2	6	REDc	REDc	4140	27060	150	149	230	3	1	210	210	12.47	211	212	17.89	7.4	0.0	0.0	0	0	11.74
31	1	1	2	7	REG	REG	4385	27070	140	134	294	12	3	216	311	454.89	210	213	21.63	32.1	14.2	0.0	6	101	9.98
32	1	1	2	8	REG	REG	4645	27065	154	164	251	5	3	221	268	228.67	211	212	16.19	36.0	22.0	0.0	10	57	13.65
33	1	1	2	9	REGat	REGat	4900	27060	150	149	230	6	1	207	208	17.41	210	210	16.29	9.4	1.3	0.0	-2	-1	12.71
34	1	1	2	10	REGat	REGat	5150	27060	150	149	230	6	1	205	207	15.24	208	208	12.80	18.8	5.4	0.0	-2	0	16.01
35	1	1	2	11	REGac	REGac	5400	27060	150	149	230	6	1	204	206	17.45	207	208	13.93	14.1	2.7	0.0	-2	0	14.64
36	1	1	2	12	REGac	REGac	5650	27060	150	149	230	6	1	207	212	46.76	207	208	12.48	22.8	6.0	0.0	0	5	16.59
37	1	1	2	13	REGgg	REGgg	5900	27050	162	177	230	12	3	224	236	46.38	207	208	13.57	57.1	40.1	0.0	17	29	16.51
38	1	1	2	14	REGgg	REGgg	6140	27065	148	150	251	6	3	225	235	35.77	205	206	14.29	58.0	41.3	0.0	20	30	15.75
39	1	1	2	15	REGtg	REGtg	6380	27070	150	149	230	17	1	207	208	14.38	206	206	12.57	22.8	5.4	0.0	1	2	16.47
40	1	1	2	16	REGtg	REGtg	6640	27050	150	149	230	9	1	206	206	13.91	208	209	21.69	3.4	0.7	0.0	-1	-1	9.50
41	1	1	2	17	REGcg	REGcg	6890	27050	150	149	230	9	1	208	211	19.62	206	211	40.36	4.0	1.3	0.0	2	5	5.15
42	1	1	2	18	REGcg	REGcg	7140	27050	150	149	230	9	1	211	210	13.65	206	208	16.13	17.4	3.4	0.0	5	4	13.08
43	1	1	2	19	D143N (RGN)	D143N (RGN)	7398	27052	90	52	362	9	3	479	518	129.17	206	207	15.33	100.0	100.0	0.0	273	312	31.24
44	1	1	2	20	D143N (RGN)	D143N (RGN)	7648	27048	90	52	362	12	3	518	508	123.05	207	210	19.59	100.0	100.0	0.0	311	301	26.44
45	1	1	2	21	D143N (RGN)t	D143N (RGN)t	7900	27060	150	149	230	6	1	209	213	18.81	208	212	38.62	6.7	0.7	0.0	1	5	5.41
46	1	1	2	22	D143N (RGN)t	D143N (RGN)t	8150	27060	150	149	230	6	1	215	220	43.79	207	208	15.44	29.5	16.1	0.0	8	13	13.93
47	1	1	2	23	D143N (RGN)c	D143N (RGN)c	8400	27060	150	149	230	6	1	209	209	20.31	205	215	123.21	0.7	0.0	0.0	4	4	1.70
48	1	1	2	24	D143N (RGN)c	D143N (RGN)c	8650	27060	150	149	230	6	1	207	217	68.49	207	225	101.41	2.0	1.3	0.0	0	10	2.04
49	1	1	3	1	D143V (RGV)	D143V (RGV)	2900	27310	150	149	230	7	1	222	223	17.05	214	215	18.08	28.2	6.7	0.0	8	9	12.28
50	1	1	3	2	D143V (RGV)	D143V (RGV)	3150	27320	150	149	230	9	1	235	259	78.45	222	248	137.76	10.1	3.4	0.0	13	37	1.71
51	1	1	3	3	RGE-1 (GAA)	RGE-1 (GAA)	3400	27320	150	149	230	9	1	218	221	21.48	217	225	37.00	5.4	1.3	0.0	1	4	5.89
52	1	1	3	4	RGE-1 (GAA)	RGE-1 (GAA)	3571	27403	100	64	383	114	1	210	211	12.22	227	277	162.60	0.0	0.0	0.0	-16	-15	1.29
53	1	1	3	5	RGEc	RGEc	3900	27320	150	149	230	9	1	237	298	140.23	220	310	256.95	11.4	0.7	0.0	17	78	0.92
54	1	1	3	6	RGEc	RGEc	4140	27320	150	149	230	7	1	217	258	124.20	216	277	198.79	10.1	3.4	0.0	1	42	1.09
55	1	1	3	7	L144WT	L144WT	4389	27315	100	60	383	4	3	423	403	109.08	211	216	31.61	86.7	83.3	0.0	212	192	13.38
56	1	1	3	8	L144WT	L144WT	4646	27301	90	51	362	13	3	387	394	74.73	211	211	15.11	96.1	96.1	0.0	176	183	25.62
57	1	1	3	9	L144g	L144g	4890	27320	150	149	230	7	1	208	208	13.75	208	209	18.99	10.7	0.7	0.0	0	0	10.95
58	1	1	3	10	L144g	L144g	5150	27320	150	149	230	9	1	211	213	16.34	209	209	15.26	13.4	4.7	0.0	2	4	13.82
59	1	1	3	11	L144a	L144a	5400	27310	150	149	230	7	1	211	212	12.79	211	217	75.76	0.0	0.0	0.0	0	1	2.79
60	1	1	3	12	L144a	L144a	5650	27320	150	149	230	9	1	213	212	13.74	208	209	13.02	24.2	4.7	0.0	5	4	16.36
61	1	1	3	13	V144	V144	5890	27310	148	145	230	2	3	217	225	42.53	208	209	14.43	43.4	17.9	0.0	9	17	15.04
62	1	1	3	14	V144	V144	6140	27320	150	149	230	7	1	217	221	20.58	208	219	103.99	0.0	0.0	0.0	9	13	2.09
63	1	1	3	15	S144	S144	6400	27320	150	149	230	9	1	210	210	13.52	206	207	12.46	21.5	8.7	0.0	4	4	16.85
64	1	1	3	16	S144	S144	6640	27320	150	149	230	7	1	208	209	14.61	208	209	19.86	11.4	2.0	0.0	0	1	10.48
65	1	1	3	17	H146WT	H146WT	6875	27305	90	52	383	20	3	277	280	56.47	206	207	16.37	78.8	73.1	0.0	71	74	16.92
66	1	1	3	18	H146WT	H146WT	7145	27305	90	52	383	8	3	310	316	54.98	205	204	13.14	96.2	96.2	0.0	105	111	23.59
67	1	1	3	19	R146	R146	7390	27300	150	149	230	13	1	211	212	15.60	206	205	13.13	25.5	9.4	0.0	5	6	16.07
68	1	1	3	20	R146	R146	7650	27320	150	149	230	9	1	212	214	18.92	207	207	13.49	28.2	16.1	0.0	5	7	15.72
69	1	1	3	21	L146=H146t	L146=H146t	7900	27320	150	149	230	9	1	208	209	14.40	205	205	13.30	20.8	8.1	0.0	3	4	15.64
70	1	1	3	22	L146=H146t	L146=H146t	8150	27320	150	149	230	9	1	209	208	12.90	205	206	13.12	20.1	2.7	0.0	4	3	15.92
71	1	1	3	23	P146	P146	8400	27310	150	149	230	7	1	209	209	15.59	203	204	12.91	28.2	11.4	0.0	6	6	16.18
72	1	1	3	24	P146	P146	8650	27310	150	149	230	7	1	207	207	13.43	204	210	54.64	0.7	0.0	0.0	3	3	3.79
73	1	1	4	1	L147WT	L147WT	2906	27562	110	79	294	13	3	645	647	328.49	214	214	13.12	96.2	93.7	0.0	431	433	49.16
74	1	1	4	2	L147WT	L147WT	3142	27555	110	78	315	12	3	562	561	156.96	215	227	51.63	94.9	92.3	0.0	347	346	10.89
75	1	1	4	3	P147	P147	3390	27560	150	149	230	7	1	241	254	53.68	220	237	61.07	19.5	5.4	0.0	21	34	3.95
76	1	1	4	4	P147	P147	3640	27570	150	149	230	4	1	247	258	50.91	218	242	101.01	9.4	1.3	0.0	29	40	2.45
77	1	1	4	5	P147a	P147a	3890	27570	150	149	230	4	1	233	302	181.86	218	282	201.85	12.8	5.4	0.0	15	84	1.15
78	1	1	4	6	P147a	P147a	4140	27570	150	149	230	4	1	218	231	76.34	217	246	132.00	2.0	1.3	0.0	1	14	1.65
79	1	1	4	7	Oligo HIV Y115	Oligo HIV Y115	4380	27570	150	149	230	13	1	212	212	13.59	214	224	64.90	0.0	0.0	0.0	-1	-1	3.27
80	1	1	4	8	Oligo HIV Y115	Oligo HIV Y115	4630	27570	150	149	230	13	1	209	210	13.26	211	211	13.95	15.4	1.3	0.0	-1	0	14.98
81	1	1	4	9	Oligo HIV M184a	Oligo HIV M184a	4890	27570	150	149	230	4	1	210	210	13.38	207	208	13.62	22.8	4.7	0.0	3	3	15.42
82	1	1	4	10	Oligo HIV M184a	Oligo HIV M184a	5140	27560	150	149	230	7	1	211	211	11.76	209	209	13.48	14.8	1.3	0.0	2	2	15.66
83	1	1	4	11	C - (H2O+S.S.)	C - (H2O+S.S.)	5285	27467	90	52	362	146	1	207	209	14.89	214	237	83.51	0.0	0.0	0.0	-6	-4	2.48
84	1	1	4	12	C - (H2O+S.S.)	C - (H2O+S.S.)	5529	27480	70	26	362	141	1	210	210	14.83	215	243	90.95	0.0	0.0	0.0	-4	-4	2.31
85	1	1	4	13	C - (H2O+S.S.)	C - (H2O+S.S.)	5890	27560	150	149	230	7	1	211	212	15.15	207	208	14.25	18.8	3.4	0.0	4	5	14.81
86	1	1	4	14	C - (H2O+S.S.)	C - (H2O+S.S.)	6140	27570	150	149	230	4	1	207	208	12.76	208	209	13.22	16.1	2.7	0.0	0	0	15.65
87	1	1	4	15	C - (H2O+S.S.)	C - (H2O+S.S.)	6390	27570	150	149	230	4	1	209	210	14.81	207	206	13.42	22.8	6.0	0.0	2	3	15.57
88	1	1	4	16	C - (H2O+S.S.)	C - (H2O+S.S.)	6640	27570	150	149	230	4	1	207	208	11.49	210	210	13.29	10.1	0.0	0.0	-2	-1	15.57
89	1	1	4	17	C - (H2O+S.S.)	C - (H2O+S.S.)	6880	27560	150	149	230	15	1	208	208	13.10	208	208	11.86	15.4	4.0	0.0	0	0	17.54
90	1	1	4	18	C - (H2O+S.S.)	C - (H2O+S.S.)	7140	27560	150	149	230	7	1	206	206	12.50	207	206	12.64	16.8	0.7	0.0	0	0	16.30
91	1	1	4	19	C - (H2O+S.S.)	C - (H2O+S.S.)	7390	27570	150	149	230	4	1	205	205	12.83	207	207	13.43	12.8	0.7	0.0	-1	-1	15.26
92	1	1	4	20	C - (H2O+S.S.)	C - (H2O+S.S.)	7640	27570	150	149	230	4	1	203	205	16.70	204	205	12.42	15.4	3.4	0.0	0	1	16.34
93	1	1	4	21	C - (H2O+S.S.)	C - (H2O+S.S.)	7890	27570	150	149	230	4	1	209	209	13.84	205	205	12.94	26.8	4.7	0.0	4	4	16.15
94	1	1	4	22	C - (H2O+S.S.)	C - (H2O+S.S.)	8140	27560	150	149	230	7	1	205	205	12.70	205	205	12.42	16.8	2.0	0.0	0	0	16.50
95	1	1	4	23	CIF	CIF	8354	27559	92	53	362	37	3	746	705	344.92	206	206	14.63	90.6	88.7	0.0	540	499	51.01
96	1	1	4	24	CIF	CIF	8635	27556	98	60	383	12	3	756	715	227.93	205	205	12.54	100.0	98.3	0.0	551	510	60.27
END DATA
