# Supplementary material for: Microarray-based identification of antigenic variants of foot-and-mouth disease virus: a bioinformatics quality assessment
Source: BMC Genomics. 2006 May 18;7:117. doi: 10.1186/1471-2164-7-117 (PMC1481559; doi:10.1186/1471-2164-7-117)
Supplement: Additional File 1 — They are obtained using the Agilent and Scan Array Express (Perkin Elmer Life Sciences) analysis software for reading and quantifying the hybridization images. [file 1471-2164-7-117-S1.zip › III-12-RGN-2-9V.csv]

BEGIN HEADER
PerkinElmer Life Sciences.
ScanArrayCSVFileFormat	2.00
ScanArray Express	2.00
Number_of_Columns	26
END HEADER
BEGIN GENERAL INFO
DateTime	2005/05/05 18:44
GalFile	D:\303\AFTOCHIP\AFTOCHIP 2.1\Generalidades Aftochip 2.1\ARCHIVO GAL AFTOCHIP 2.1.gal
Scanner	Model: Serial No.:
User Name	303
Computer Name
Protocol	Easy Quant
Quantitation Method	Adaptive Circle
Quality Confidence Calculation	SignalToNoise
User comments
Image Origin	0	0
Temperature	0
Laser Powers	0
Laser On Time	0
PMT Voltages	0
END GENERAL INFO
BEGIN QUANTITATION PARAMETERS
Min Percentile	50
Max Percentile	200
END QUANTITATION PARAMETERS
BEGIN QUALITY MEASUREMENTS
Min Signal To Noise	3
END QUALITY MEASUREMENTS
BEGIN ARRAY PATTERN INFO
Units	µm
Array Rows	1
Array Columns	1
Spot Rows	4
Spot Columns	24
Array Row Spacing	4500.000000
Array Column Spacing	4500.000000
Spot Row Spacing	254.000000
Spot Column Spacing	250.000000
Spot Diameter	150
Interstitial	0
Spots Per Array	96
Total Spots	96
END ARRAY PATTERN INFO
BEGIN IMAGE INFO
ImageID	Channel	Image	Fluorophore	Barcode	Units	X Units Per Pixel	Y Units Per Pixel	X Offset	Y Offset	Status
-1	CH1	D:\303\AFTOCHIP\AFTOCHIP 2.1\Vero\III-7ª a 10ª Vero\III-9ª Vero\III-9ªV Imágenes Scanner\III-12 RGN L147P 0,5pm 56ºC_SLOT03_S01.tif	Unknown	Unknown	µm	10.000000	10.000000	0.000000	0.000000	Control Image
END IMAGE INFO
BEGIN NORMALIZATION INFO
Normalization Method	LOWESS
END NORMALIZATION INFO
BEGIN DATA
Index	Array Row	Array Column	Spot Row	Spot Column	Name	ID	X	Y	Diameter	F Pixels	B Pixels	Footprint	Flags	Ch1 Median	Ch1 Mean	Ch1 SD	Ch1 B Median	Ch1 B Mean	Ch1 B SD	Ch1 % > B + 1 SD	Ch1 % > B + 2 SD	Ch1 F % Sat.	Ch1 Median - B	Ch1 Mean - B	Ch1 SignalNoiseRatio
1	1	1	1	1	CIF	CIF	11862	26853	100	64	383	12	3	464	470	152.65	202	202	14.38	93.8	90.6	0.0	262	268	32.26
2	1	1	1	2	CIF	CIF	12117	26866	78	35	383	20	3	502	505	109.33	204	209	49.68	100.0	100.0	0.0	298	301	10.10
3	1	1	1	3	S139WT	S139WT	12360	26840	134	121	294	14	3	210	215	20.96	203	205	16.80	29.8	13.2	0.0	7	12	12.50
4	1	1	1	4	S139WT	S139WT	12620	26850	142	137	294	4	3	215	219	22.96	205	212	31.09	19.0	2.9	0.0	10	14	6.91
5	1	1	1	5	G139	G139	12870	26850	150	149	230	4	1	206	208	18.68	205	215	48.59	2.0	0.7	0.0	1	3	4.24
6	1	1	1	6	G139	G139	13120	26850	150	149	230	4	1	212	221	40.08	204	207	24.06	19.5	9.4	0.0	8	17	8.81
7	1	1	1	7	G139t	G139t	13370	26850	150	149	230	4	1	203	204	13.37	204	205	13.58	16.8	4.0	0.0	0	0	14.95
8	1	1	1	8	G139t	G139t	13620	26850	150	149	230	4	1	207	210	30.37	202	207	42.55	4.0	2.0	0.0	5	8	4.87
9	1	1	1	9	G139c	G139c	13870	26850	150	149	230	4	1	207	208	16.39	203	206	19.06	17.4	2.7	0.0	4	5	10.86
10	1	1	1	10	G139c	G139c	14120	26850	150	149	230	4	1	213	215	40.76	205	228	225.26	0.7	0.7	0.0	8	10	0.95
11	1	1	1	11	I139	I139	14370	26850	150	149	230	4	1	210	228	94.66	204	216	67.01	6.7	4.0	0.0	6	24	3.13
12	1	1	1	12	I139	I139	14620	26850	150	149	230	4	1	213	233	81.34	207	219	97.11	6.0	3.4	0.0	6	26	2.19
13	1	1	1	13	N139	N139	14747	26943	150	154	251	156	4	211	240	159.64	214	231	99.86	4.5	3.2	0.0	-2	26	2.11
14	1	1	1	14	N139	N139	15001	26941	150	152	230	153	4	206	206	16.64	224	244	74.90	0.7	0.0	0.0	-17	-17	2.75
15	1	1	1	15	T139	T139	15360	26870	150	149	230	27	1	212	219	52.57	207	235	223.09	0.7	0.7	0.0	5	12	0.95
16	1	1	1	16	T139	T139	15600	26850	150	149	230	23	1	213	221	33.37	205	219	83.57	4.0	0.7	0.0	8	16	2.55
17	1	1	1	17	RGD-WT1	RGD-WT1	15860	26861	110	74	294	19	3	292	285	48.84	207	211	38.39	74.3	56.8	0.0	85	78	7.61
18	1	1	1	18	RGD-WT1	RGD-WT1	16103	26849	92	51	362	20	3	321	334	76.16	205	209	36.26	90.2	82.4	0.0	116	129	8.85
19	1	1	1	19	RRD	RRD	16370	26860	150	149	230	14	1	209	208	12.48	204	205	16.05	14.1	1.3	0.0	5	4	13.02
20	1	1	1	20	RRD	RRD	16630	26850	150	149	230	8	1	208	218	53.49	207	212	42.81	6.7	4.7	0.0	1	11	4.86
21	1	1	1	21	RRDt	RRDt	16870	26850	150	149	230	4	1	209	210	27.16	205	206	20.92	8.7	0.7	0.0	4	5	9.99
22	1	1	1	22	RRDt	RRDt	17120	26850	150	149	230	4	1	210	210	12.67	206	211	44.22	0.0	0.0	0.0	4	4	4.75
23	1	1	1	23	RRDc	RRDc	17370	26850	150	149	230	4	1	207	207	12.87	206	207	13.44	14.1	2.0	0.0	1	1	15.40
24	1	1	1	24	RRDc	RRDc	17620	26850	150	149	230	4	1	206	207	14.82	206	213	58.26	0.7	0.0	0.0	0	1	3.54
25	1	1	2	1	RED	RED	11860	27080	150	149	230	23	1	206	211	42.43	203	205	16.57	16.1	4.0	0.0	3	8	12.43
26	1	1	2	2	RED	RED	12120	27100	150	149	230	2	1	205	208	26.18	204	206	17.15	13.4	3.4	0.0	1	4	11.95
27	1	1	2	3	REDt	REDt	12370	27100	150	149	230	2	1	205	208	21.67	202	203	13.67	26.2	9.4	0.0	3	6	14.99
28	1	1	2	4	REDt	REDt	12620	27100	150	149	230	2	1	203	205	16.81	202	207	37.08	2.0	0.7	0.0	1	3	5.48
29	1	1	2	5	REDc	REDc	12870	27100	150	149	230	2	1	208	210	19.29	206	207	14.26	20.8	6.7	0.0	2	4	14.59
30	1	1	2	6	REDc	REDc	13120	27100	150	149	230	2	1	209	215	40.57	208	212	22.35	12.8	4.0	0.0	1	7	9.35
31	1	1	2	7	REG	REG	13360	27090	150	149	230	16	1	210	212	20.18	210	213	18.20	14.8	3.4	0.0	0	2	11.54
32	1	1	2	8	REG	REG	13620	27100	150	149	230	2	1	203	204	12.83	206	217	120.46	0.0	0.0	0.0	-2	-1	1.69
33	1	1	2	9	REGat	REGat	13870	27100	150	149	230	2	1	207	206	12.15	205	207	15.30	9.4	1.3	0.0	2	1	13.53
34	1	1	2	10	REGat	REGat	14120	27100	150	149	230	2	1	207	209	29.99	206	208	16.71	12.1	2.0	0.0	1	3	12.39
35	1	1	2	11	REGac	REGac	14370	27100	150	149	230	2	1	207	215	48.23	204	209	30.96	7.4	4.0	0.0	3	11	6.69
36	1	1	2	12	REGac	REGac	14620	27080	150	149	230	20	1	207	218	70.61	208	213	43.48	6.0	3.4	0.0	0	10	4.76
37	1	1	2	13	REGgg	REGgg	14870	27050	150	149	230	50	1	223	253	134.54	207	221	64.20	16.1	6.0	0.0	16	46	3.47
38	1	1	2	14	REGgg	REGgg	15110	27060	150	149	230	42	1	226	255	192.42	206	209	27.80	39.6	13.4	0.0	20	49	8.13
39	1	1	2	15	REGtg	REGtg	15370	27080	150	149	230	20	1	214	222	72.65	208	271	420.34	1.3	0.0	0.0	6	14	0.51
40	1	1	2	16	REGtg	REGtg	15620	27100	150	149	230	2	1	206	208	14.10	209	221	59.42	0.0	0.0	0.0	-2	0	3.47
41	1	1	2	17	REGcg	REGcg	15850	27100	150	149	230	22	1	213	231	83.20	208	218	68.13	7.4	4.7	0.0	5	23	3.13
42	1	1	2	18	REGcg	REGcg	16120	27110	150	149	230	10	1	213	217	29.25	207	214	40.21	6.7	2.0	0.0	6	10	5.30
43	1	1	2	19	D143N (RGN)	D143N (RGN)	16385	27108	78	36	362	13	3	384	372	72.37	207	212	38.79	91.7	86.1	0.0	177	165	9.90
44	1	1	2	20	D143N (RGN)	D143N (RGN)	16630	27105	80	40	383	8	3	379	402	126.19	206	215	65.45	90.0	75.0	0.0	173	196	5.79
45	1	1	2	21	D143N (RGN)t	D143N (RGN)t	16880	27100	150	149	230	7	1	209	211	14.10	205	207	21.71	13.4	1.3	0.0	4	6	9.63
46	1	1	2	22	D143N (RGN)t	D143N (RGN)t	17120	27100	150	149	230	2	1	211	214	15.62	206	208	14.87	34.2	10.7	0.0	5	8	14.19
47	1	1	2	23	D143N (RGN)c	D143N (RGN)c	17370	27100	150	149	230	2	1	206	208	14.61	206	208	18.61	9.4	2.0	0.0	0	2	11.07
48	1	1	2	24	D143N (RGN)c	D143N (RGN)c	17620	27100	150	149	230	2	1	209	209	13.32	209	208	13.80	12.1	3.4	0.0	0	0	15.14
49	1	1	3	1	D143V (RGV)	D143V (RGV)	11880	27360	150	149	230	9	1	204	209	48.67	201	203	12.61	23.5	6.0	0.0	3	8	16.18
50	1	1	3	2	D143V (RGV)	D143V (RGV)	12130	27350	150	149	230	8	1	206	208	15.45	205	204	12.80	24.8	7.4	0.0	1	3	16.09
51	1	1	3	3	RGE-1 (GAA)	RGE-1 (GAA)	12380	27360	150	149	230	9	1	207	211	19.93	203	203	13.93	28.9	8.7	0.0	4	8	14.86
52	1	1	3	4	RGE-1 (GAA)	RGE-1 (GAA)	12630	27360	150	149	230	9	1	206	205	11.32	198	206	19.32	16.1	0.0	0.0	8	7	10.66
53	1	1	3	5	RGEc	RGEc	12880	27360	150	149	230	9	1	206	207	14.53	205	212	36.39	2.0	0.7	0.0	1	2	5.66
54	1	1	3	6	RGEc	RGEc	13120	27350	150	149	230	4	1	212	225	65.91	207	215	69.18	6.0	4.0	0.0	5	18	3.06
55	1	1	3	7	L144WT	L144WT	13359	27345	90	52	383	17	3	308	306	60.72	211	224	78.46	57.7	15.4	0.0	97	95	3.93
56	1	1	3	8	L144WT	L144WT	13639	27369	84	43	362	21	3	292	291	45.34	206	209	35.02	86.0	67.4	0.0	86	85	8.34
57	1	1	3	9	L144g	L144g	13880	27360	150	149	230	9	1	206	207	13.95	207	207	12.97	16.1	4.7	0.0	0	0	15.88
58	1	1	3	10	L144g	L144g	14130	27360	150	149	230	9	1	209	212	21.88	209	211	31.84	4.0	1.3	0.0	0	3	6.56
59	1	1	3	11	L144a	L144a	14380	27360	150	149	230	9	1	208	218	49.49	205	207	15.69	23.5	8.1	0.0	3	13	13.26
60	1	1	3	12	L144a	L144a	14630	27360	150	149	230	9	1	205	207	15.62	209	213	27.02	2.7	1.3	0.0	-3	-1	7.59
61	1	1	3	13	V144	V144	14880	27340	150	149	230	15	1	216	225	38.87	209	212	20.60	22.8	10.1	0.0	7	16	10.48
62	1	1	3	14	V144	V144	15130	27340	150	149	230	15	1	216	235	101.22	208	271	841.54	0.7	0.0	0.0	8	27	0.26
63	1	1	3	15	S144	S144	15380	27360	150	149	230	9	1	215	229	67.63	210	221	48.21	7.4	4.7	0.0	5	19	4.46
64	1	1	3	16	S144	S144	15630	27360	150	149	230	9	1	212	248	189.93	213	239	187.13	4.0	2.7	0.0	0	35	1.13
65	1	1	3	17	H146WT	H146WT	15883	27349	70	29	362	10	4	284	294	60.42	212	247	201.94	3.4	0.0	0.0	72	82	1.41
66	1	1	3	18	H146WT	H146WT	16137	27363	78	37	383	15	3	283	330	173.55	208	213	27.71	86.5	59.5	0.0	75	122	10.21
67	1	1	3	19	R146	R146	16390	27370	150	149	230	23	1	212	235	144.19	209	213	28.81	10.1	5.4	0.0	3	26	7.36
68	1	1	3	20	R146	R146	16640	27360	150	149	230	18	1	211	211	14.75	206	215	65.15	0.7	0.0	0.0	5	5	3.24
69	1	1	3	21	L146=H146t	L146=H146t	16880	27360	150	149	230	9	1	212	212	12.49	207	209	16.31	18.1	1.3	0.0	5	5	13.00
70	1	1	3	22	L146=H146t	L146=H146t	17130	27360	150	149	230	9	1	213	214	19.72	207	207	11.61	33.6	12.1	0.0	6	7	18.35
71	1	1	3	23	P146	P146	17370	27350	150	149	230	4	1	209	209	13.48	206	206	15.01	14.1	2.7	0.0	3	3	13.92
72	1	1	3	24	P146	P146	17630	27360	150	149	230	9	1	210	213	20.36	209	209	13.58	18.1	6.0	0.0	1	4	15.47
73	1	1	4	1	L147WT	L147WT	11887	27598	92	52	362	17	3	420	428	72.33	204	206	16.17	100.0	100.0	0.0	216	224	25.97
74	1	1	4	2	L147WT	L147WT	12132	27602	100	64	362	11	3	374	366	85.10	204	204	12.85	95.3	93.8	0.0	170	162	29.11
75	1	1	4	3	P147	P147	12380	27600	150	149	230	10	1	212	213	15.73	205	206	14.50	32.2	8.1	0.0	7	8	14.62
76	1	1	4	4	P147	P147	12630	27610	150	149	230	7	1	213	214	17.02	207	206	13.18	32.2	14.1	0.0	6	7	16.16
77	1	1	4	5	P147a	P147a	12880	27610	150	149	230	7	1	207	209	16.81	206	207	12.86	26.2	10.7	0.0	1	3	16.09
78	1	1	4	6	P147a	P147a	13130	27610	150	149	230	7	1	213	299	536.37	208	211	34.41	7.4	4.7	0.0	5	91	6.19
79	1	1	4	7	Oligo HIV Y115	Oligo HIV Y115	13370	27600	150	149	230	8	1	206	244	454.37	207	216	86.88	0.7	0.7	0.0	0	37	2.37
80	1	1	4	8	Oligo HIV Y115	Oligo HIV Y115	13630	27610	150	149	230	7	1	208	211	38.25	206	211	44.00	2.7	1.3	0.0	2	5	4.73
81	1	1	4	9	Oligo HIV M184a	Oligo HIV M184a	13880	27610	150	149	230	7	1	211	213	14.94	206	206	14.74	28.2	8.1	0.0	5	7	14.31
82	1	1	4	10	Oligo HIV M184a	Oligo HIV M184a	14130	27610	150	149	230	7	1	209	212	18.86	209	212	34.88	6.7	0.7	0.0	0	3	5.99
83	1	1	4	11	C - (H2O+S.S.)	C - (H2O+S.S.)	14380	27610	150	149	230	7	1	215	218	19.47	210	213	29.77	14.8	2.0	0.0	5	8	7.22
84	1	1	4	12	C - (H2O+S.S.)	C - (H2O+S.S.)	14630	27610	150	149	230	7	1	218	221	19.16	209	216	36.02	11.4	0.7	0.0	9	12	6.05
85	1	1	4	13	C - (H2O+S.S.)	C - (H2O+S.S.)	14880	27610	150	149	230	7	1	210	212	18.51	208	210	14.98	19.5	1.3	0.0	2	4	14.02
86	1	1	4	14	C - (H2O+S.S.)	C - (H2O+S.S.)	15130	27610	150	149	230	7	1	215	221	35.80	210	211	15.29	23.5	12.1	0.0	5	11	14.06
87	1	1	4	15	C - (H2O+S.S.)	C - (H2O+S.S.)	15380	27610	150	149	230	7	1	215	219	24.46	215	234	102.48	1.3	0.0	0.0	0	4	2.10
88	1	1	4	16	C - (H2O+S.S.)	C - (H2O+S.S.)	15630	27610	150	149	230	7	1	218	287	331.55	214	236	125.84	9.4	6.7	0.0	4	73	1.73
89	1	1	4	17	C - (H2O+S.S.)	C - (H2O+S.S.)	15880	27610	150	149	230	7	1	215	226	47.23	216	230	116.16	3.4	0.7	0.0	0	10	1.85
90	1	1	4	18	C - (H2O+S.S.)	C - (H2O+S.S.)	16130	27610	150	149	230	7	1	214	225	56.18	213	256	193.78	0.7	0.7	0.0	1	12	1.10
91	1	1	4	19	C - (H2O+S.S.)	C - (H2O+S.S.)	16380	27610	150	149	230	7	1	212	215	22.66	210	250	190.16	0.0	0.0	0.0	2	5	1.11
92	1	1	4	20	C - (H2O+S.S.)	C - (H2O+S.S.)	16630	27610	150	149	230	7	1	208	210	13.53	208	214	48.36	1.3	0.0	0.0	0	2	4.30
93	1	1	4	21	C - (H2O+S.S.)	C - (H2O+S.S.)	16880	27610	150	149	230	7	1	211	213	30.83	208	209	12.38	24.8	5.4	0.0	3	5	17.04
94	1	1	4	22	C - (H2O+S.S.)	C - (H2O+S.S.)	17120	27600	150	149	230	8	1	209	211	14.15	210	218	64.37	0.7	0.0	0.0	0	1	3.25
95	1	1	4	23	CIF	CIF	17357	27593	84	41	383	22	3	780	796	238.67	210	210	13.29	100.0	100.0	0.0	570	586	58.71
96	1	1	4	24	CIF	CIF	17610	27598	92	52	362	16	3	808	749	291.60	209	211	18.54	94.2	92.3	0.0	599	540	43.58
END DATA
