# Supplementary material for: Microarray-based identification of antigenic variants of foot-and-mouth disease virus: a bioinformatics quality assessment
Source: BMC Genomics. 2006 May 18;7:117. doi: 10.1186/1471-2164-7-117 (PMC1481559; doi:10.1186/1471-2164-7-117)
Supplement: Additional File 1 — They are obtained using the Agilent and Scan Array Express (Perkin Elmer Life Sciences) analysis software for reading and quantifying the hybridization images. [file 1471-2164-7-117-S1.zip › III-13-H146P-3-9V.csv]

BEGIN HEADER
PerkinElmer Life Sciences.
ScanArrayCSVFileFormat	2.00
ScanArray Express	2.00
Number_of_Columns	26
END HEADER
BEGIN GENERAL INFO
DateTime	2005/05/05 18:58
GalFile	D:\303\AFTOCHIP\AFTOCHIP 2.1\Generalidades Aftochip 2.1\ARCHIVO GAL AFTOCHIP 2.1.gal
Scanner	Model: Serial No.:
User Name	303
Computer Name
Protocol	Easy Quant
Quantitation Method	Adaptive Circle
Quality Confidence Calculation	SignalToNoise
User comments
Image Origin	0	0
Temperature	0
Laser Powers	0
Laser On Time	0
PMT Voltages	0
END GENERAL INFO
BEGIN QUANTITATION PARAMETERS
Min Percentile	50
Max Percentile	200
END QUANTITATION PARAMETERS
BEGIN QUALITY MEASUREMENTS
Min Signal To Noise	3
END QUALITY MEASUREMENTS
BEGIN ARRAY PATTERN INFO
Units	µm
Array Rows	1
Array Columns	1
Spot Rows	4
Spot Columns	24
Array Row Spacing	4500.000000
Array Column Spacing	4500.000000
Spot Row Spacing	254.000000
Spot Column Spacing	250.000000
Spot Diameter	150
Interstitial	0
Spots Per Array	96
Total Spots	96
END ARRAY PATTERN INFO
BEGIN IMAGE INFO
ImageID	Channel	Image	Fluorophore	Barcode	Units	X Units Per Pixel	Y Units Per Pixel	X Offset	Y Offset	Status
-1	CH1	D:\303\AFTOCHIP\AFTOCHIP 2.1\Vero\III-7ª a 10ª Vero\III-9ª Vero\III-9ªV Imágenes Scanner\III-13 RGG H146P 0,5pm 56ºC_SLOT04_S01.tif	Unknown	Unknown	µm	10.000000	10.000000	0.000000	0.000000	Control Image
END IMAGE INFO
BEGIN NORMALIZATION INFO
Normalization Method	LOWESS
END NORMALIZATION INFO
BEGIN DATA
Index	Array Row	Array Column	Spot Row	Spot Column	Name	ID	X	Y	Diameter	F Pixels	B Pixels	Footprint	Flags	Ch1 Median	Ch1 Mean	Ch1 SD	Ch1 B Median	Ch1 B Mean	Ch1 B SD	Ch1 % > B + 1 SD	Ch1 % > B + 2 SD	Ch1 F % Sat.	Ch1 Median - B	Ch1 Mean - B	Ch1 SignalNoiseRatio
1	1	1	1	1	CIF	CIF	2798	51770	100	65	362	40	3	971	914	277.95	208	209	15.70	96.9	95.4	0.0	763	706	61.86
2	1	1	1	2	CIF	CIF	3045	51782	100	62	362	39	3	1026	1017	262.48	209	221	156.96	98.4	96.8	0.0	817	808	6.54
3	1	1	1	3	S139WT	S139WT	3305	51785	100	60	383	28	3	279	279	35.76	209	209	12.84	96.7	91.7	0.0	70	70	21.73
4	1	1	1	4	S139WT	S139WT	3550	51780	90	49	362	34	3	289	292	28.83	207	209	13.37	100.0	98.0	0.0	82	85	21.62
5	1	1	1	5	G139	G139	3800	51780	150	149	230	34	1	215	217	16.32	209	213	41.34	2.7	0.0	0.0	6	8	5.20
6	1	1	1	6	G139	G139	4100	51790	150	149	230	16	1	214	215	15.19	209	209	13.35	27.5	9.4	0.0	5	6	16.04
7	1	1	1	7	G139t	G139t	4350	51790	150	149	230	16	1	215	216	16.32	210	211	13.65	26.8	8.1	0.0	5	6	15.75
8	1	1	1	8	G139t	G139t	4600	51790	150	149	230	16	1	216	217	15.95	214	214	13.55	23.5	8.7	0.0	2	3	15.94
9	1	1	1	9	G139c	G139c	4850	51790	150	149	230	16	1	213	214	13.55	211	211	13.00	22.1	5.4	0.0	2	3	16.39
10	1	1	1	10	G139c	G139c	5100	51790	150	149	230	16	1	213	214	14.39	212	212	12.30	20.1	4.7	0.0	1	2	17.31
11	1	1	1	11	I139	I139	5350	51790	150	149	230	16	1	214	214	13.78	210	212	14.35	24.2	2.0	0.0	4	4	14.92
12	1	1	1	12	I139	I139	5600	51790	150	149	230	16	1	214	214	14.06	212	213	13.07	23.5	2.7	0.0	2	2	16.37
13	1	1	1	13	N139	N139	5840	51800	150	149	230	12	1	215	217	15.14	211	212	14.18	24.8	10.1	0.0	4	6	15.16
14	1	1	1	14	N139	N139	6080	51790	150	149	230	3	1	217	219	15.05	210	212	13.28	34.9	12.8	0.0	7	9	16.34
15	1	1	1	15	T139	T139	6350	51790	150	149	230	16	1	218	219	16.99	216	215	13.53	22.1	6.7	0.0	2	3	16.11
16	1	1	1	16	T139	T139	6570	51800	150	149	230	17	1	220	220	14.93	214	215	15.36	27.5	4.0	0.0	6	6	14.32
17	1	1	1	17	RGD-WT1	RGD-WT1	6785	51810	110	78	294	52	3	526	495	112.62	212	214	15.80	94.9	93.6	0.0	314	283	33.29
18	1	1	1	18	RGD-WT1	RGD-WT1	7055	51775	110	80	315	31	3	550	542	123.13	212	213	15.87	100.0	97.5	0.0	338	330	34.66
19	1	1	1	19	RRD	RRD	7310	51780	150	149	230	25	1	215	217	13.04	212	214	13.69	25.5	3.4	0.0	3	5	15.70
20	1	1	1	20	RRD	RRD	7600	51790	150	149	230	16	1	216	216	13.44	214	214	12.73	21.5	4.7	0.0	2	2	16.97
21	1	1	1	21	RRDt	RRDt	7850	51790	150	149	230	16	1	214	214	12.98	213	214	13.19	18.1	2.0	0.0	1	1	16.22
22	1	1	1	22	RRDt	RRDt	8100	51790	150	149	230	16	1	217	216	11.97	214	214	12.53	20.8	3.4	0.0	3	2	17.31
23	1	1	1	23	RRDc	RRDc	8350	51790	150	149	230	16	1	216	216	14.48	214	215	13.86	18.8	4.7	0.0	2	2	15.58
24	1	1	1	24	RRDc	RRDc	8600	51790	150	149	230	16	1	214	214	14.35	215	215	13.94	16.1	1.3	0.0	0	0	15.36
25	1	1	2	1	RED	RED	2790	52020	150	149	230	49	1	210	209	13.54	207	208	11.98	23.5	5.4	0.0	3	2	17.53
26	1	1	2	2	RED	RED	3080	52030	150	149	230	13	1	208	210	13.72	208	209	12.89	20.8	6.7	0.0	0	2	16.14
27	1	1	2	3	REDt	REDt	3330	52040	150	149	230	4	1	214	216	15.53	208	210	12.49	33.6	14.1	0.0	6	8	17.14
28	1	1	2	4	REDt	REDt	3580	52040	150	149	230	4	1	214	215	14.64	208	213	30.04	4.7	0.0	0.0	6	7	7.12
29	1	1	2	5	REDc	REDc	3850	52040	150	149	230	16	1	209	211	14.76	204	211	12.44	34.2	15.4	0.0	5	7	16.80
30	1	1	2	6	REDc	REDc	4100	52040	150	149	230	16	1	210	212	29.65	211	210	12.30	12.1	4.0	0.0	0	1	17.07
31	1	1	2	7	REG	REG	4330	52040	150	149	230	4	1	214	214	12.42	211	214	17.91	13.4	0.0	0.0	3	3	11.95
32	1	1	2	8	REG	REG	4580	52040	150	149	230	4	1	211	214	15.76	213	219	56.00	0.7	0.0	0.0	-1	1	3.77
33	1	1	2	9	REGat	REGat	4850	52040	150	149	230	16	1	212	212	11.64	212	212	14.10	10.7	2.0	0.0	0	0	15.04
34	1	1	2	10	REGat	REGat	5100	52040	150	149	230	16	1	214	214	11.47	211	212	12.12	20.8	2.7	0.0	3	3	17.66
35	1	1	2	11	REGac	REGac	5350	52040	150	149	230	16	1	212	211	11.90	213	213	13.40	9.4	2.0	0.0	0	-1	15.83
36	1	1	2	12	REGac	REGac	5590	52050	150	149	230	9	1	216	216	12.75	212	213	13.19	21.5	4.7	0.0	4	4	16.37
37	1	1	2	13	REGgg	REGgg	5815	52055	110	80	315	22	3	275	277	44.11	213	214	17.87	83.8	70.0	0.0	62	64	15.39
38	1	1	2	14	REGgg	REGgg	6065	52035	100	60	383	20	3	324	338	54.69	211	212	12.50	100.0	98.3	0.0	113	127	25.92
39	1	1	2	15	REGtg	REGtg	6330	52040	150	149	230	4	1	215	215	14.03	212	212	12.89	24.2	5.4	0.0	3	3	16.67
40	1	1	2	16	REGtg	REGtg	6600	52040	150	149	230	16	1	215	214	13.10	210	211	13.31	21.5	5.4	0.0	5	4	16.16
41	1	1	2	17	REGcg	REGcg	6820	52050	150	149	230	15	1	215	216	15.29	216	217	13.57	15.4	5.4	0.0	0	0	15.84
42	1	1	2	18	REGcg	REGcg	7080	52030	150	149	230	13	1	213	213	13.12	213	213	14.13	14.8	1.3	0.0	0	0	15.07
43	1	1	2	19	D143N (RGN)	D143N (RGN)	7350	52040	150	149	230	16	1	217	217	14.44	214	215	16.82	16.8	2.0	0.0	3	3	12.90
44	1	1	2	20	D143N (RGN)	D143N (RGN)	7600	52040	150	149	230	16	1	217	218	12.24	216	217	14.37	16.1	1.3	0.0	1	2	15.11
45	1	1	2	21	D143N (RGN)t	D143N (RGN)t	7850	52040	150	149	230	16	1	214	215	13.85	216	216	14.26	10.7	2.7	0.0	-1	0	15.00
46	1	1	2	22	D143N (RGN)t	D143N (RGN)t	8100	52040	150	149	230	16	1	214	215	13.42	213	214	12.56	19.5	6.0	0.0	1	2	17.04
47	1	1	2	23	D143N (RGN)c	D143N (RGN)c	8340	52050	150	149	230	9	1	215	215	15.54	213	216	14.33	18.8	5.4	0.0	2	2	15.00
48	1	1	2	24	D143N (RGN)c	D143N (RGN)c	8580	52040	150	149	230	4	1	213	215	13.16	214	218	26.19	4.0	0.7	0.0	0	1	8.13
49	1	1	3	1	D143V (RGV)	D143V (RGV)	2820	52300	150	149	230	13	1	215	218	18.77	210	210	14.13	32.2	16.1	0.0	5	8	15.22
50	1	1	3	2	D143V (RGV)	D143V (RGV)	3072	52305	148	152	251	14	3	216	220	17.37	208	209	13.83	34.9	15.8	0.0	8	12	15.62
51	1	1	3	3	RGE-1 (GAA)	RGE-1 (GAA)	3350	52300	150	149	230	16	1	213	212	13.50	207	207	13.11	31.5	4.7	0.0	6	5	16.25
52	1	1	3	4	RGE-1 (GAA)	RGE-1 (GAA)	3600	52300	150	149	230	16	1	217	219	16.52	209	211	19.13	26.2	3.4	0.0	8	10	11.34
53	1	1	3	5	RGEc	RGEc	3850	52300	150	149	230	16	1	210	211	13.40	210	209	12.61	20.1	2.0	0.0	0	1	16.66
54	1	1	3	6	RGEc	RGEc	4080	52300	150	149	230	4	1	212	214	13.90	210	211	13.96	18.8	5.4	0.0	2	4	15.19
55	1	1	3	7	L144WT	L144WT	4295	52285	90	52	383	40	3	376	376	66.09	211	211	12.96	98.1	96.2	0.0	165	165	29.02
56	1	1	3	8	L144WT	L144WT	4555	52285	100	60	383	30	3	394	392	69.33	211	211	12.67	100.0	100.0	0.0	183	181	31.11
57	1	1	3	9	L144g	L144g	4830	52290	150	149	230	7	1	212	213	13.56	212	212	12.84	20.1	2.7	0.0	0	1	16.51
58	1	1	3	10	L144g	L144g	5100	52300	150	149	230	16	1	210	211	13.64	211	212	18.69	7.4	0.7	0.0	0	0	11.24
59	1	1	3	11	L144a	L144a	5330	52310	150	149	230	13	1	216	216	13.49	210	211	12.66	29.5	7.4	0.0	6	6	17.06
60	1	1	3	12	L144a	L144a	5580	52300	150	149	230	4	1	216	215	13.80	213	213	13.57	20.1	2.0	0.0	3	2	15.92
61	1	1	3	13	V144	V144	5815	52305	150	156	251	20	3	225	227	21.92	214	213	13.70	43.6	19.9	0.0	11	13	16.42
62	1	1	3	14	V144	V144	6045	52305	140	124	315	39	3	227	228	17.93	212	213	12.40	59.7	27.4	0.0	15	16	18.30
63	1	1	3	15	S144	S144	6320	52300	150	149	230	13	1	215	215	14.09	212	214	15.43	16.1	2.7	0.0	3	3	13.93
64	1	1	3	16	S144	S144	6600	52300	150	149	230	16	1	215	215	13.42	214	213	13.08	15.4	3.4	0.0	1	1	16.44
65	1	1	3	17	H146WT	H146WT	6850	52300	150	149	230	16	1	217	218	14.24	212	214	14.39	28.2	4.7	0.0	5	6	15.08
66	1	1	3	18	H146WT	H146WT	7100	52300	150	149	230	16	1	214	216	13.53	213	214	12.92	20.1	6.0	0.0	1	3	16.57
67	1	1	3	19	R146	R146	7350	52300	150	149	230	16	1	218	218	16.78	209	213	13.10	39.6	12.8	0.0	9	9	16.64
68	1	1	3	20	R146	R146	7600	52300	150	149	230	16	1	215	216	16.03	216	216	12.18	17.4	6.0	0.0	0	0	17.65
69	1	1	3	21	L146=H146t	L146=H146t	7850	52300	150	149	230	16	1	217	217	14.03	215	216	14.55	22.8	1.3	0.0	2	2	14.91
70	1	1	3	22	L146=H146t	L146=H146t	8090	52310	150	149	230	14	1	218	218	13.35	215	238	300.31	0.0	0.0	0.0	3	3	0.73
71	1	1	3	23	P146	P146	8303	52306	84	44	383	30	3	327	324	42.79	215	229	233.03	0.0	0.0	0.0	112	109	1.40
72	1	1	3	24	P146	P146	8540	52312	90	48	362	45	3	343	341	75.13	217	218	13.43	89.6	87.5	0.0	126	124	25.55
73	1	1	4	1	L147WT	L147WT	2800	52550	120	97	294	33	3	230	230	16.21	209	208	13.52	68.0	33.0	0.0	21	21	17.01
74	1	1	4	2	L147WT	L147WT	3045	52555	120	88	315	38	3	235	237	19.63	209	209	13.60	75.0	46.6	0.0	26	28	17.27
75	1	1	4	3	P147	P147	3330	52550	150	149	230	3	1	210	212	11.79	208	210	12.26	22.1	6.0	0.0	2	4	17.13
76	1	1	4	4	P147	P147	3610	52550	150	149	230	26	1	209	210	12.67	209	209	13.26	16.1	2.0	0.0	0	1	15.76
77	1	1	4	5	P147a	P147a	3860	52550	150	149	230	26	1	209	209	11.91	207	210	12.52	20.1	0.7	0.0	2	2	16.69
78	1	1	4	6	P147a	P147a	4110	52550	150	149	230	26	1	209	210	12.43	210	210	13.76	14.8	2.0	0.0	0	0	15.19
79	1	1	4	7	Oligo HIV Y115	Oligo HIV Y115	4330	52540	150	149	230	11	1	209	210	13.83	210	211	12.82	18.8	3.4	0.0	0	0	16.31
80	1	1	4	8	Oligo HIV Y115	Oligo HIV Y115	4590	52540	150	149	230	12	1	211	211	12.73	211	211	12.93	20.8	1.3	0.0	0	0	16.32
81	1	1	4	9	Oligo HIV M184a	Oligo HIV M184a	4860	52550	150	149	230	26	1	212	249	298.31	210	211	13.47	24.2	6.7	0.0	2	39	15.74
82	1	1	4	10	Oligo HIV M184a	Oligo HIV M184a	5090	52560	150	149	230	11	1	216	214	13.40	210	210	13.97	26.2	3.4	0.0	6	4	15.46
83	1	1	4	11	C - (H2O+S.S.)	C - (H2O+S.S.)	5241	52466	70	28	383	124	1	215	216	13.16	214	271	205.40	0.0	0.0	0.0	1	2	1.05
84	1	1	4	12	C - (H2O+S.S.)	C - (H2O+S.S.)	5449	52471	64	22	362	154	1	212	213	11.42	216	290	211.66	0.0	0.0	0.0	-3	-2	1.00
85	1	1	4	13	C - (H2O+S.S.)	C - (H2O+S.S.)	5830	52550	150	149	230	3	1	213	212	13.51	214	213	12.50	13.4	1.3	0.0	0	-1	17.04
86	1	1	4	14	C - (H2O+S.S.)	C - (H2O+S.S.)	6080	52550	150	149	230	3	1	212	212	13.48	210	211	12.59	20.1	4.0	0.0	2	2	16.84
87	1	1	4	15	C - (H2O+S.S.)	C - (H2O+S.S.)	6360	52550	150	149	230	26	1	213	215	23.81	213	212	11.71	20.1	4.0	0.0	0	2	18.18
88	1	1	4	16	C - (H2O+S.S.)	C - (H2O+S.S.)	6610	52550	150	149	230	26	1	216	220	55.25	212	214	12.97	28.2	7.4	0.0	4	8	16.65
89	1	1	4	17	C - (H2O+S.S.)	C - (H2O+S.S.)	6860	52550	150	149	230	26	1	214	214	13.58	212	213	13.58	21.5	2.0	0.0	2	2	15.76
90	1	1	4	18	C - (H2O+S.S.)	C - (H2O+S.S.)	7110	52550	150	149	230	26	1	216	215	13.65	215	215	12.96	20.1	2.7	0.0	1	0	16.67
91	1	1	4	19	C - (H2O+S.S.)	C - (H2O+S.S.)	7360	52550	150	149	230	26	1	212	212	13.55	212	214	12.73	18.8	5.4	0.0	0	0	16.65
92	1	1	4	20	C - (H2O+S.S.)	C - (H2O+S.S.)	7610	52550	150	149	230	26	1	214	213	12.04	215	216	21.26	2.0	0.0	0.0	0	-1	10.07
93	1	1	4	21	C - (H2O+S.S.)	C - (H2O+S.S.)	7860	52550	150	149	230	26	1	214	215	13.71	212	214	16.45	13.4	3.4	0.0	2	3	13.01
94	1	1	4	22	C - (H2O+S.S.)	C - (H2O+S.S.)	8090	52550	150	149	230	6	1	215	215	12.46	212	213	12.98	20.8	2.7	0.0	3	3	16.56
95	1	1	4	23	CIF	CIF	8316	52559	100	63	362	18	3	1310	1204	621.76	214	217	48.19	93.7	81.0	0.0	1096	990	27.18
96	1	1	4	24	CIF	CIF	8545	52562	100	62	362	39	3	1406	1329	533.26	217	218	14.74	100.0	96.8	0.0	1189	1112	95.38
END DATA
