# Supplementary material for: Microarray-based identification of antigenic variants of foot-and-mouth disease virus: a bioinformatics quality assessment
Source: BMC Genomics. 2006 May 18;7:117. doi: 10.1186/1471-2164-7-117 (PMC1481559; doi:10.1186/1471-2164-7-117)
Supplement: Additional File 1 — They are obtained using the Agilent and Scan Array Express (Perkin Elmer Life Sciences) analysis software for reading and quantifying the hybridization images. [file 1471-2164-7-117-S1.zip › III-13-H146P-4-9V.csv]

BEGIN HEADER
PerkinElmer Life Sciences.
ScanArrayCSVFileFormat	2.00
ScanArray Express	2.00
Number_of_Columns	26
END HEADER
BEGIN GENERAL INFO
DateTime	2005/05/05 19:03
GalFile	D:\303\AFTOCHIP\AFTOCHIP 2.1\Generalidades Aftochip 2.1\ARCHIVO GAL AFTOCHIP 2.1.gal
Scanner	Model: Serial No.:
User Name	303
Computer Name
Protocol	Easy Quant
Quantitation Method	Adaptive Circle
Quality Confidence Calculation	SignalToNoise
User comments
Image Origin	0	0
Temperature	0
Laser Powers	0
Laser On Time	0
PMT Voltages	0
END GENERAL INFO
BEGIN QUANTITATION PARAMETERS
Min Percentile	50
Max Percentile	200
END QUANTITATION PARAMETERS
BEGIN QUALITY MEASUREMENTS
Min Signal To Noise	3
END QUALITY MEASUREMENTS
BEGIN ARRAY PATTERN INFO
Units	µm
Array Rows	1
Array Columns	1
Spot Rows	4
Spot Columns	24
Array Row Spacing	4500.000000
Array Column Spacing	4500.000000
Spot Row Spacing	254.000000
Spot Column Spacing	250.000000
Spot Diameter	150
Interstitial	0
Spots Per Array	96
Total Spots	96
END ARRAY PATTERN INFO
BEGIN IMAGE INFO
ImageID	Channel	Image	Fluorophore	Barcode	Units	X Units Per Pixel	Y Units Per Pixel	X Offset	Y Offset	Status
-1	CH1	D:\303\AFTOCHIP\AFTOCHIP 2.1\Vero\III-7ª a 10ª Vero\III-9ª Vero\III-9ªV Imágenes Scanner\III-13 RGG H146P 0,5pm 56ºC_SLOT04_S01.tif	Unknown	Unknown	µm	10.000000	10.000000	0.000000	0.000000	Control Image
END IMAGE INFO
BEGIN NORMALIZATION INFO
Normalization Method	LOWESS
END NORMALIZATION INFO
BEGIN DATA
Index	Array Row	Array Column	Spot Row	Spot Column	Name	ID	X	Y	Diameter	F Pixels	B Pixels	Footprint	Flags	Ch1 Median	Ch1 Mean	Ch1 SD	Ch1 B Median	Ch1 B Mean	Ch1 B SD	Ch1 % > B + 1 SD	Ch1 % > B + 2 SD	Ch1 F % Sat.	Ch1 Median - B	Ch1 Mean - B	Ch1 SignalNoiseRatio
1	1	1	1	1	CIF	CIF	11768	51865	92	54	383	18	3	868	837	493.66	220	221	19.39	87.0	79.6	0.0	648	617	44.77
2	1	1	1	2	CIF	CIF	12039	51848	90	50	362	10	3	998	911	381.35	226	226	17.62	92.0	92.0	0.0	772	685	56.63
3	1	1	1	3	S139WT	S139WT	12289	51856	84	42	383	11	3	323	318	50.65	223	224	14.79	95.2	83.3	0.0	100	95	21.83
4	1	1	1	4	S139WT	S139WT	12529	51855	90	52	383	5	3	308	306	53.80	218	219	15.93	86.5	78.8	0.0	90	88	19.33
5	1	1	1	5	G139	G139	12760	51860	150	149	230	21	1	225	225	18.56	215	216	14.10	40.3	16.8	0.0	10	10	15.95
6	1	1	1	6	G139	G139	13035	51855	100	60	383	8	3	233	236	17.32	213	213	12.79	75.0	45.0	0.0	20	23	18.21
7	1	1	1	7	G139t	G139t	13280	51850	150	149	230	1	1	219	220	16.49	213	217	39.51	3.4	0.0	0.0	6	7	5.54
8	1	1	1	8	G139t	G139t	13530	51850	150	149	230	1	1	217	220	16.85	214	214	12.97	31.5	12.1	0.0	3	6	16.73
9	1	1	1	9	G139c	G139c	13780	51850	150	149	230	1	1	216	217	16.02	212	214	15.54	19.5	5.4	0.0	4	5	13.90
10	1	1	1	10	G139c	G139c	14030	51850	150	149	230	1	1	234	235	16.41	223	225	19.59	32.2	4.7	0.0	11	12	11.95
11	1	1	1	11	I139	I139	14280	51850	150	149	230	1	1	237	236	18.37	232	234	18.03	19.5	4.7	0.0	5	4	13.15
12	1	1	1	12	I139	I139	14530	51860	150	149	230	10	1	222	225	43.87	221	223	17.53	14.1	2.0	0.0	1	4	12.66
13	1	1	1	13	N139	N139	14665	51964	110	78	315	154	1	216	213	13.26	217	230	50.72	0.0	0.0	0.0	0	-3	4.26
14	1	1	1	14	N139	N139	14916	51954	100	64	383	145	1	214	214	14.29	220	243	66.12	0.0	0.0	0.0	-5	-5	3.24
15	1	1	1	15	T139	T139	15280	51850	150	149	230	1	1	213	215	15.70	213	213	19.62	14.1	2.7	0.0	0	2	10.86
16	1	1	1	16	T139	T139	15540	51850	150	149	230	11	1	222	222	15.18	216	216	14.54	24.2	8.7	0.0	6	6	15.27
17	1	1	1	17	RGD-WT1	RGD-WT1	15805	51845	100	60	383	26	3	387	366	92.70	220	221	16.39	80.0	76.7	0.0	167	146	23.61
18	1	1	1	18	RGD-WT1	RGD-WT1	16008	51855	100	62	383	14	3	398	386	115.50	217	219	14.89	93.5	87.1	0.0	181	169	26.73
19	1	1	1	19	RRD	RRD	16270	51860	150	149	230	13	1	217	217	13.87	213	214	13.86	27.5	3.4	0.0	4	4	15.66
20	1	1	1	20	RRD	RRD	16530	51850	150	149	230	1	1	211	213	16.21	210	211	12.88	22.1	7.4	0.0	1	3	16.38
21	1	1	1	21	RRDt	RRDt	16780	51850	150	149	230	1	1	209	210	14.94	208	212	32.80	2.0	0.7	0.0	1	2	6.37
22	1	1	1	22	RRDt	RRDt	17030	51850	150	149	230	1	1	208	209	12.93	209	212	28.98	1.3	0.0	0.0	0	0	7.18
23	1	1	1	23	RRDc	RRDc	17280	51850	150	149	230	1	1	206	208	13.89	207	210	16.01	10.7	2.0	0.0	0	1	12.87
24	1	1	1	24	RRDc	RRDc	17530	51850	150	149	230	1	1	209	210	13.64	206	208	14.88	22.1	4.0	0.0	3	4	14.05
25	1	1	2	1	RED	RED	11780	52090	150	149	230	13	1	218	219	14.98	217	217	13.94	20.8	4.0	0.0	1	2	15.64
26	1	1	2	2	RED	RED	12030	52100	150	149	230	3	1	217	219	14.76	221	220	15.74	12.8	2.0	0.0	-3	-1	13.79
27	1	1	2	3	REDt	REDt	12270	52100	150	149	230	9	1	219	219	12.79	223	222	13.74	9.4	2.0	0.0	-3	-3	15.94
28	1	1	2	4	REDt	REDt	12520	52110	150	149	230	11	1	218	218	13.69	218	218	14.66	17.4	0.0	0.0	0	0	14.87
29	1	1	2	5	REDc	REDc	12780	52100	150	149	230	3	1	216	237	136.83	214	215	13.52	19.5	5.4	0.0	2	23	15.97
30	1	1	2	6	REDc	REDc	13030	52100	150	149	230	3	1	218	220	24.49	215	220	48.20	2.0	1.3	0.0	3	5	4.52
31	1	1	2	7	REG	REG	13280	52100	150	149	230	3	1	213	214	12.35	214	217	39.01	0.0	0.0	0.0	0	0	5.46
32	1	1	2	8	REG	REG	13530	52100	150	149	230	3	1	215	215	13.34	216	218	29.48	0.7	0.0	0.0	0	0	7.29
33	1	1	2	9	REGat	REGat	13780	52100	150	149	230	3	1	215	214	11.48	213	212	12.57	14.8	2.0	0.0	2	1	17.11
34	1	1	2	10	REGat	REGat	14030	52100	150	149	230	3	1	219	218	14.52	217	218	16.23	13.4	1.3	0.0	2	1	13.49
35	1	1	2	11	REGac	REGac	14280	52100	150	149	230	3	1	229	231	16.56	229	233	31.47	4.0	0.0	0.0	0	2	7.28
36	1	1	2	12	REGac	REGac	14530	52110	150	149	230	6	1	225	227	22.61	226	229	22.21	8.7	3.4	0.0	0	1	10.13
37	1	1	2	13	REGgg	REGgg	14790	52115	120	96	315	15	3	235	240	28.78	214	216	24.70	45.8	19.8	0.0	21	26	9.51
38	1	1	2	14	REGgg	REGgg	15025	52095	100	60	383	9	3	255	258	30.75	213	215	23.84	78.3	43.3	0.0	42	45	10.69
39	1	1	2	15	REGtg	REGtg	15280	52100	150	149	230	3	1	220	221	17.02	217	218	14.19	21.5	4.7	0.0	3	4	15.51
40	1	1	2	16	REGtg	REGtg	15530	52100	150	149	230	3	1	218	217	12.81	216	217	13.37	18.1	0.7	0.0	2	1	16.30
41	1	1	2	17	REGcg	REGcg	15790	52100	150	149	230	11	1	217	219	16.97	213	215	14.48	26.8	13.4	0.0	4	6	14.98
42	1	1	2	18	REGcg	REGcg	16020	52110	150	149	230	11	1	213	213	13.67	213	216	17.01	8.7	0.7	0.0	0	0	12.52
43	1	1	2	19	D143N (RGN)	D143N (RGN)	16280	52100	150	149	230	3	1	214	214	14.70	214	215	14.72	16.8	4.0	0.0	0	0	14.54
44	1	1	2	20	D143N (RGN)	D143N (RGN)	16530	52100	150	149	230	3	1	213	213	12.88	210	212	14.30	16.1	4.0	0.0	3	3	14.89
45	1	1	2	21	D143N (RGN)t	D143N (RGN)t	16780	52100	150	149	230	3	1	214	214	14.05	207	208	12.50	36.2	11.4	0.0	7	7	17.13
46	1	1	2	22	D143N (RGN)t	D143N (RGN)t	17030	52100	150	149	230	3	1	208	209	11.92	207	207	13.50	18.1	2.7	0.0	1	2	15.41
47	1	1	2	23	D143N (RGN)c	D143N (RGN)c	17280	52100	150	149	230	3	1	209	209	13.41	210	210	12.54	12.1	3.4	0.0	0	0	16.66
48	1	1	2	24	D143N (RGN)c	D143N (RGN)c	17530	52100	150	149	230	3	1	208	209	13.16	206	214	65.54	0.0	0.0	0.0	2	3	3.17
49	1	1	3	1	D143V (RGV)	D143V (RGV)	11785	52355	148	148	251	6	3	222	227	25.09	216	216	13.09	33.8	18.2	0.0	6	11	16.96
50	1	1	3	2	D143V (RGV)	D143V (RGV)	12030	52355	142	138	315	3	3	225	226	16.08	216	216	14.41	31.2	13.8	0.0	9	10	15.61
51	1	1	3	3	RGE-1 (GAA)	RGE-1 (GAA)	12280	52360	150	149	230	2	1	217	219	14.55	214	216	13.62	28.2	6.7	0.0	3	5	15.94
52	1	1	3	4	RGE-1 (GAA)	RGE-1 (GAA)	12525	52360	148	150	230	4	3	218	221	18.29	214	215	14.22	25.3	12.0	0.0	4	7	15.33
53	1	1	3	5	RGEc	RGEc	12780	52360	150	149	230	2	1	219	222	31.78	218	217	13.18	21.5	6.0	0.0	1	4	16.62
54	1	1	3	6	RGEc	RGEc	13030	52360	150	149	230	2	1	219	219	14.44	217	217	13.71	20.1	4.0	0.0	2	2	15.97
55	1	1	3	7	L144WT	L144WT	13275	52355	90	52	383	4	3	348	344	73.83	213	214	13.23	94.2	90.4	0.0	135	131	26.30
56	1	1	3	8	L144WT	L144WT	13515	52345	100	60	383	18	3	330	319	61.75	214	214	13.15	86.7	83.3	0.0	116	105	25.10
57	1	1	3	9	L144g	L144g	13780	52360	150	149	230	2	1	216	217	14.17	212	212	13.65	28.2	6.0	0.0	4	5	15.82
58	1	1	3	10	L144g	L144g	14030	52360	150	149	230	2	1	216	217	14.27	216	216	14.28	15.4	2.7	0.0	0	1	15.12
59	1	1	3	11	L144a	L144a	14280	52360	150	149	230	2	1	222	224	14.79	226	227	17.24	10.1	1.3	0.0	-3	-1	12.88
60	1	1	3	12	L144a	L144a	14530	52360	150	149	230	2	1	224	223	15.35	225	227	21.46	6.0	1.3	0.0	0	-1	10.44
61	1	1	3	13	V144	V144	14780	52370	150	149	230	12	1	224	225	15.53	216	217	13.79	37.6	9.4	0.0	8	9	16.25
62	1	1	3	14	V144	V144	15025	52355	120	88	315	4	3	236	241	25.01	217	219	15.75	62.5	27.3	0.0	19	24	14.99
63	1	1	3	15	S144	S144	15280	52360	150	149	230	2	1	229	229	16.40	225	229	42.18	1.3	0.0	0.0	4	4	5.43
64	1	1	3	16	S144	S144	15530	52360	150	149	230	2	1	230	229	16.94	225	228	17.25	18.1	6.7	0.0	5	4	13.33
65	1	1	3	17	H146WT	H146WT	15780	52360	150	149	230	2	1	223	224	16.21	218	219	17.24	24.2	5.4	0.0	5	6	12.93
66	1	1	3	18	H146WT	H146WT	16025	52360	134	124	294	3	3	218	219	17.81	210	211	13.14	35.5	14.5	0.0	8	9	16.59
67	1	1	3	19	R146	R146	16280	52360	150	149	230	2	1	210	211	13.91	211	212	12.99	17.4	4.7	0.0	0	0	16.17
68	1	1	3	20	R146	R146	16530	52360	150	149	230	2	1	214	215	12.91	213	214	12.96	16.8	4.7	0.0	1	2	16.52
69	1	1	3	21	L146=H146t	L146=H146t	16780	52360	150	149	230	2	1	213	214	13.63	209	208	13.14	26.2	4.7	0.0	4	5	16.21
70	1	1	3	22	L146=H146t	L146=H146t	17030	52360	150	149	230	2	1	211	211	14.61	208	209	13.61	24.2	3.4	0.0	3	3	15.51
71	1	1	3	23	P146	P146	17288	52370	80	41	362	17	3	270	268	34.21	208	209	13.83	90.2	80.5	0.0	62	60	19.52
72	1	1	3	24	P146	P146	17532	52369	90	50	362	11	3	299	303	53.57	208	208	13.92	94.0	88.0	0.0	91	95	21.47
73	1	1	4	1	L147WT	L147WT	11772	52626	78	35	383	15	3	303	308	49.36	215	216	14.37	100.0	94.3	0.0	88	93	21.08
74	1	1	4	2	L147WT	L147WT	12035	52625	92	52	383	13	3	273	278	27.38	214	215	13.62	98.1	94.2	0.0	59	64	20.04
75	1	1	4	3	P147	P147	12280	52620	150	149	230	8	1	216	217	14.12	215	215	12.87	20.1	4.7	0.0	1	2	16.78
76	1	1	4	4	P147	P147	12530	52610	150	149	230	1	1	214	215	12.71	212	213	12.98	22.8	4.7	0.0	2	3	16.48
77	1	1	4	5	P147a	P147a	12780	52610	150	149	230	1	1	212	213	11.59	215	214	13.26	9.4	0.7	0.0	-2	-1	15.99
78	1	1	4	6	P147a	P147a	13030	52610	150	149	230	1	1	214	214	13.97	215	215	13.78	15.4	1.3	0.0	0	0	15.53
79	1	1	4	7	Oligo HIV Y115	Oligo HIV Y115	13280	52610	150	149	230	1	1	216	216	14.65	213	214	12.75	23.5	5.4	0.0	3	3	16.94
80	1	1	4	8	Oligo HIV Y115	Oligo HIV Y115	13530	52610	150	149	230	1	1	213	214	12.28	215	215	14.34	11.4	1.3	0.0	-1	0	14.85
81	1	1	4	9	Oligo HIV M184a	Oligo HIV M184a	13668	52649	90	50	362	116	1	214	215	15.41	216	218	17.91	12.0	0.0	0.0	-1	0	11.95
82	1	1	4	10	Oligo HIV M184a	Oligo HIV M184a	13919	52661	100	65	362	118	1	216	216	13.65	219	224	25.09	1.5	0.0	0.0	-2	-2	8.61
83	1	1	4	11	C - (H2O+S.S.)	C - (H2O+S.S.)	14176	52668	92	53	362	113	1	219	219	14.25	221	224	19.12	7.5	0.0	0.0	-1	-1	11.45
84	1	1	4	12	C - (H2O+S.S.)	C - (H2O+S.S.)	14392	52673	80	39	383	145	1	229	231	17.02	229	231	18.18	17.9	5.1	0.0	0	2	12.60
85	1	1	4	13	C - (H2O+S.S.)	C - (H2O+S.S.)	14780	52610	150	149	230	1	1	219	218	13.53	218	219	15.36	8.7	2.7	0.0	1	0	14.26
86	1	1	4	14	C - (H2O+S.S.)	C - (H2O+S.S.)	15030	52610	150	149	230	1	1	221	222	14.83	221	223	18.09	10.7	1.3	0.0	0	1	12.21
87	1	1	4	15	C - (H2O+S.S.)	C - (H2O+S.S.)	15280	52610	150	149	230	1	1	238	237	18.91	231	246	152.50	0.0	0.0	0.0	7	6	1.56
88	1	1	4	16	C - (H2O+S.S.)	C - (H2O+S.S.)	15530	52610	150	149	230	1	1	244	248	23.03	234	235	18.78	40.9	15.4	0.0	10	14	12.99
89	1	1	4	17	C - (H2O+S.S.)	C - (H2O+S.S.)	15780	52610	150	149	230	1	1	236	236	18.58	233	233	19.51	16.8	2.7	0.0	3	3	12.10
90	1	1	4	18	C - (H2O+S.S.)	C - (H2O+S.S.)	16030	52610	150	149	230	1	1	214	214	14.62	215	216	19.62	8.1	1.3	0.0	0	0	10.91
91	1	1	4	19	C - (H2O+S.S.)	C - (H2O+S.S.)	16280	52610	150	149	230	1	1	213	213	14.47	203	211	13.03	38.3	12.8	0.0	10	10	16.35
92	1	1	4	20	C - (H2O+S.S.)	C - (H2O+S.S.)	16530	52610	150	149	230	1	1	213	215	13.61	212	212	13.36	22.8	2.7	0.0	1	3	15.95
93	1	1	4	21	C - (H2O+S.S.)	C - (H2O+S.S.)	16780	52610	150	149	230	1	1	212	213	13.20	211	210	13.95	16.1	2.0	0.0	1	2	15.19
94	1	1	4	22	C - (H2O+S.S.)	C - (H2O+S.S.)	17030	52610	150	149	230	1	1	211	211	14.08	209	210	13.42	18.1	5.4	0.0	2	2	15.72
95	1	1	4	23	CIF	CIF	17275	52608	100	62	362	9	3	751	718	182.68	208	209	12.84	100.0	100.0	0.0	543	510	58.48
96	1	1	4	24	CIF	CIF	17529	52619	100	65	362	7	3	800	825	445.47	208	208	14.26	92.3	92.3	0.0	592	617	56.10
END DATA
