# Supplementary material for: Microarray-based identification of antigenic variants of foot-and-mouth disease virus: a bioinformatics quality assessment
Source: BMC Genomics. 2006 May 18;7:117. doi: 10.1186/1471-2164-7-117 (PMC1481559; doi:10.1186/1471-2164-7-117)
Supplement: Additional File 1 — They are obtained using the Agilent and Scan Array Express (Perkin Elmer Life Sciences) analysis software for reading and quantifying the hybridization images. [file 1471-2164-7-117-S1.zip › III-13-REG-1-16C.csv]

BEGIN HEADER
PerkinElmer Life Sciences.
ScanArrayCSVFileFormat	2.00
ScanArray Express	2.00
Number_of_Columns	26
END HEADER
BEGIN GENERAL INFO
DateTime	2005/07/22 11:51
GalFile	D:\303\AFTOCHIP\AFTOCHIP 2.1\Generalidades Aftochip 2.1\ARCHIVO GAL AFTOCHIP 2.1.gal
Scanner	Model: Serial No.:
User Name	303
Computer Name
Protocol	Easy Quant
Quantitation Method	Adaptive Circle
Quality Confidence Calculation	SignalToNoise
User comments
Image Origin	0	0
Temperature	0
Laser Powers	0
Laser On Time	0
PMT Voltages	0
END GENERAL INFO
BEGIN QUANTITATION PARAMETERS
Min Percentile	50
Max Percentile	200
END QUANTITATION PARAMETERS
BEGIN QUALITY MEASUREMENTS
Min Signal To Noise	3
END QUALITY MEASUREMENTS
BEGIN ARRAY PATTERN INFO
Units	�m
Array Rows	1
Array Columns	1
Spot Rows	4
Spot Columns	24
Array Row Spacing	4500.000000
Array Column Spacing	4500.000000
Spot Row Spacing	244.000000
Spot Column Spacing	250.000000
Spot Diameter	150
Interstitial	0
Spots Per Array	96
Total Spots	96
END ARRAY PATTERN INFO
BEGIN IMAGE INFO
ImageID	Channel	Image	Fluorophore	Barcode	Units	X Units Per Pixel	Y Units Per Pixel	X Offset	Y Offset	Status
-1	CH1	D:\303\AFTOCHIP\AFTOCHIP 2.1\Celia\16� Celia V impresi�n\Chip 13 REG RGE1_SLOT03_S01.tif	Unknown	Unknown	�m	10.000000	10.000000	0.000000	0.000000	Control Image
END IMAGE INFO
BEGIN NORMALIZATION INFO
Normalization Method	LOWESS
END NORMALIZATION INFO
BEGIN DATA
Index	Array Row	Array Column	Spot Row	Spot Column	Name	ID	X	Y	Diameter	F Pixels	B Pixels	Footprint	Flags	Ch1 Median	Ch1 Mean	Ch1 SD	Ch1 B Median	Ch1 B Mean	Ch1 B SD	Ch1 % > B + 1 SD	Ch1 % > B + 2 SD	Ch1 F % Sat.	Ch1 Median - B	Ch1 Mean - B	Ch1 SignalNoiseRatio
1	1	1	1	1	CIF	CIF	2854	26931	134	122	278	9	3	1062	1229	781.16	263	262	17.05	99.2	97.5	0.0	799	966	62.29
2	1	1	1	2	CIF	CIF	3105	26920	128	108	278	3	3	1143	1371	770.31	268	269	19.34	100.0	100.0	0.0	875	1103	59.11
3	1	1	1	3	S139WT	S139WT	3345	26935	120	88	259	14	3	409	448	154.94	271	272	22.02	83.0	73.9	0.0	138	177	18.57
4	1	1	1	4	S139WT	S139WT	3595	26915	128	112	259	10	3	406	446	163.45	277	276	19.23	81.3	67.9	0.0	129	169	21.12
5	1	1	1	5	G139	G139	3850	26925	142	138	259	3	3	302	311	39.46	282	285	60.64	18.1	1.4	0.0	20	29	4.98
6	1	1	1	6	G139	G139	4105	26925	134	120	259	4	3	315	320	43.30	280	281	21.06	60.8	45.8	0.0	35	40	14.95
7	1	1	1	7	G139t	G139t	4365	26935	120	88	259	18	3	322	331	42.01	283	285	16.60	75.0	60.2	0.0	39	48	19.40
8	1	1	1	8	G139t	G139t	4605	26925	120	88	259	3	3	326	333	41.47	290	290	18.20	69.3	48.9	0.0	36	43	17.91
9	1	1	1	9	G139c	G139c	4843	26942	150	153	259	21	3	302	301	23.22	291	293	17.91	39.9	13.1	0.0	11	10	16.86
10	1	1	1	10	G139c	G139c	5090	26920	150	149	278	12	1	307	307	21.55	295	297	19.09	37.6	11.4	0.0	12	12	16.09
11	1	1	1	11	I139	I139	5340	26920	150	149	278	12	1	305	307	22.89	301	305	67.74	2.7	0.0	0.0	4	6	4.50
12	1	1	1	12	I139	I139	5590	26920	150	149	278	12	1	308	307	23.55	300	302	21.62	24.2	5.4	0.0	8	7	14.24
13	1	1	1	13	N139	N139	5850	26931	150	148	278	8	3	310	315	40.36	304	307	40.53	6.1	1.4	0.0	6	11	7.65
14	1	1	1	14	N139	N139	6100	26940	150	149	278	18	1	315	314	19.66	308	309	20.24	21.5	4.0	0.0	7	6	15.56
15	1	1	1	15	T139	T139	6344	26926	150	154	259	9	3	317	318	22.86	311	312	21.00	24.7	5.8	0.0	6	7	15.10
16	1	1	1	16	T139	T139	6605	26925	142	140	259	3	3	322	323	26.32	311	313	20.20	35.0	14.3	0.0	11	12	15.94
17	1	1	1	17	RGD-WT1	RGD-WT1	6865	26935	142	140	259	17	3	375	458	157.47	314	316	19.46	74.3	60.7	0.0	61	144	19.27
18	1	1	1	18	RGD-WT1	RGD-WT1	7095	26923	148	152	259	7	3	376	446	140.16	318	320	20.93	77.6	55.9	0.0	58	128	17.97
19	1	1	1	19	RRD	RRD	7341	26924	150	155	259	11	3	319	319	19.86	318	319	20.82	19.4	0.6	0.0	1	1	15.32
20	1	1	1	20	RRD	RRD	7593	26920	150	154	278	9	3	316	315	18.12	315	318	29.15	4.5	0.0	0.0	1	0	10.84
21	1	1	1	21	RRDt	RRDt	7847	26920	150	154	278	6	3	319	319	24.71	315	317	20.90	23.4	4.5	0.0	4	4	15.27
22	1	1	1	22	RRDt	RRDt	8090	26920	150	149	278	12	1	323	325	33.36	322	324	22.45	18.8	2.7	0.0	1	3	14.39
23	1	1	1	23	RRDc	RRDc	8340	26920	150	149	278	12	1	321	323	22.41	321	324	20.28	20.1	4.7	0.0	0	2	15.83
24	1	1	1	24	RRDc	RRDc	8590	26920	150	149	278	12	1	326	326	20.41	322	322	20.08	21.5	4.0	0.0	4	4	16.23
25	1	1	2	1	RED	RED	2860	27160	120	97	278	10	3	267	268	18.74	263	262	18.69	16.5	5.2	0.0	4	5	14.29
26	1	1	2	2	RED	RED	3105	27165	134	120	259	3	3	276	279	22.38	266	266	17.16	40.8	16.7	0.0	10	13	16.08
27	1	1	2	3	REDt	REDt	3360	27170	150	149	278	8	1	272	274	17.17	269	271	17.57	23.5	4.0	0.0	3	5	15.48
28	1	1	2	4	REDt	REDt	3610	27160	150	149	278	10	1	273	275	17.20	275	275	19.20	13.4	2.0	0.0	-1	0	14.22
29	1	1	2	5	REDc	REDc	3850	27160	150	149	278	6	1	276	276	16.00	278	279	17.67	9.4	1.3	0.0	-1	-1	15.62
30	1	1	2	6	REDc	REDc	4100	27160	150	149	278	6	1	280	292	105.21	280	279	16.79	18.8	2.0	0.0	0	12	16.67
31	1	1	2	7	REG	REG	4355	27155	134	120	259	11	3	393	751	650.97	286	286	18.20	87.5	75.8	0.0	107	465	21.60
32	1	1	2	8	REG	REG	4605	27155	134	120	259	11	3	390	734	622.98	285	287	17.50	89.2	76.7	0.0	105	449	22.28
33	1	1	2	9	REGat	REGat	4845	27165	142	140	259	7	3	297	297	24.21	290	290	18.72	27.9	12.1	0.0	7	7	15.87
34	1	1	2	10	REGat	REGat	5100	27160	150	149	278	6	1	303	303	24.37	293	295	27.33	20.8	6.0	0.0	10	10	11.09
35	1	1	2	11	REGac	REGac	5350	27160	150	149	278	6	1	301	304	20.18	298	301	32.58	12.1	0.7	0.0	3	6	9.24
36	1	1	2	12	REGac	REGac	5600	27160	150	149	278	6	1	307	308	20.26	300	323	248.48	0.0	0.0	0.0	7	8	1.24
37	1	1	2	13	REGgg	REGgg	5855	27162	128	110	259	5	3	384	488	214.27	301	302	18.47	82.7	65.5	0.0	83	187	20.79
38	1	1	2	14	REGgg	REGgg	6110	27198	120	95	278	32	3	438	558	258.26	305	306	19.64	84.2	74.7	0.0	133	253	22.30
39	1	1	2	15	REGtg	REGtg	6348	27173	120	96	259	7	3	327	344	53.09	310	310	19.50	47.9	29.2	0.0	17	34	16.77
40	1	1	2	16	REGtg	REGtg	6595	27175	128	112	259	10	3	335	347	53.06	310	312	20.06	57.1	33.9	0.0	25	37	16.70
41	1	1	2	17	REGcg	REGcg	6865	27160	120	96	278	14	3	336	342	33.14	312	312	21.19	52.1	26.0	0.0	24	30	15.85
42	1	1	2	18	REGcg	REGcg	7100	27150	150	149	278	16	1	324	329	30.52	315	314	18.89	36.9	21.5	0.0	9	14	17.15
43	1	1	2	19	D143N (RGN)	D143N (RGN)	7350	27160	150	149	278	6	1	317	317	20.20	315	316	20.52	18.8	1.3	0.0	2	2	15.45
44	1	1	2	20	D143N (RGN)	D143N (RGN)	7600	27160	150	149	278	6	1	321	326	49.21	317	324	64.07	2.0	1.3	0.0	4	9	5.01
45	1	1	2	21	D143N (RGN)t	D143N (RGN)t	7850	27160	150	149	278	6	1	323	324	22.44	320	320	21.46	18.1	6.7	0.0	3	4	15.05
46	1	1	2	22	D143N (RGN)t	D143N (RGN)t	8100	27160	150	149	278	6	1	320	323	21.12	318	320	21.29	23.5	3.4	0.0	2	5	15.03
47	1	1	2	23	D143N (RGN)c	D143N (RGN)c	8350	27160	150	149	278	6	1	321	321	19.89	322	324	21.93	10.7	2.7	0.0	0	0	14.64
48	1	1	2	24	D143N (RGN)c	D143N (RGN)c	8600	27160	150	149	278	6	1	325	328	26.51	321	322	21.32	20.1	4.7	0.0	4	7	15.24
49	1	1	3	1	D143V (RGV)	D143V (RGV)	2866	27405	134	120	259	14	3	280	284	30.96	258	255	21.88	53.3	23.3	0.0	22	26	12.80
50	1	1	3	2	D143V (RGV)	D143V (RGV)	3105	27410	120	96	278	2	3	279	294	38.30	266	267	23.17	42.7	33.3	0.0	13	28	12.04
51	1	1	3	3	RGE-1 (GAA)	RGE-1 (GAA)	3350	27410	150	149	278	2	1	274	285	81.57	267	307	462.93	0.7	0.7	0.0	7	18	0.59
52	1	1	3	4	RGE-1 (GAA)	RGE-1 (GAA)	3600	27410	150	149	278	2	1	279	279	21.39	268	271	18.73	34.2	13.4	0.0	11	11	14.90
53	1	1	3	5	RGEc	RGEc	3885	27438	150	156	278	41	3	279	280	18.26	278	278	16.48	20.5	3.2	0.0	1	2	16.93
54	1	1	3	6	RGEc	RGEc	4100	27420	150	149	278	10	1	280	280	17.14	279	280	17.09	14.8	2.7	0.0	1	1	16.39
55	1	1	3	7	L144WT	L144WT	4355	27425	134	120	259	15	3	327	441	214.81	286	286	18.59	67.5	51.7	0.0	41	155	17.59
56	1	1	3	8	L144WT	L144WT	4605	27425	142	140	259	15	3	332	450	218.77	287	287	18.13	75.0	57.1	0.0	45	163	18.31
57	1	1	3	9	L144g	L144g	4850	27430	150	149	278	20	1	305	311	30.37	288	296	81.04	6.0	0.0	0.0	17	23	3.76
58	1	1	3	10	L144g	L144g	5100	27420	150	149	278	10	1	308	310	29.72	292	294	50.34	11.4	0.7	0.0	16	18	6.12
59	1	1	3	11	L144a	L144a	5345	27415	134	120	259	8	3	314	331	62.22	295	295	19.68	48.3	35.0	0.0	19	36	15.96
60	1	1	3	12	L144a	L144a	5600	27415	128	108	259	4	3	313	324	43.26	299	300	31.22	29.6	17.6	0.0	14	25	10.03
61	1	1	3	13	V144	V144	5865	27405	128	112	259	14	3	327	374	97.36	298	300	18.29	60.7	43.8	0.0	29	76	17.88
62	1	1	3	14	V144	V144	6109	27406	120	96	259	8	3	337	377	88.10	303	303	19.62	58.3	44.8	0.0	34	74	17.18
63	1	1	3	15	S144	S144	6350	27420	150	149	278	10	1	301	303	18.74	306	306	19.74	12.1	2.7	0.0	-4	-2	15.25
64	1	1	3	16	S144	S144	6600	27410	150	149	278	2	1	311	312	20.77	303	305	20.59	28.2	6.7	0.0	8	9	15.10
65	1	1	3	17	H146WT	H146WT	6855	27405	134	120	259	6	3	379	548	365.61	314	316	26.15	69.2	55.0	0.0	65	234	14.49
66	1	1	3	18	H146WT	H146WT	7095	27405	134	120	259	9	3	383	578	406.09	314	316	26.46	70.0	56.7	0.0	69	264	14.48
67	1	1	3	19	R146	R146	7350	27405	128	108	259	6	3	339	373	179.93	312	313	18.69	63.9	35.2	0.0	27	61	18.14
68	1	1	3	20	R146	R146	7595	27410	120	96	278	7	3	329	344	46.59	318	320	28.53	34.4	25.0	0.0	11	26	11.53
69	1	1	3	21	L146=H146t	L146=H146t	7850	27410	150	149	278	2	1	334	340	33.55	321	327	41.91	18.1	4.0	0.0	13	19	7.97
70	1	1	3	22	L146=H146t	L146=H146t	8100	27410	150	149	278	2	1	317	323	29.45	320	322	21.26	22.8	7.4	0.0	-2	3	14.91
71	1	1	3	23	P146	P146	8350	27420	150	149	278	10	1	321	323	22.77	320	320	19.34	23.5	8.7	0.0	1	3	16.60
72	1	1	3	24	P146	P146	8590	27420	150	149	278	15	1	322	322	19.38	319	319	20.16	15.4	2.0	0.0	3	3	15.98
73	1	1	4	1	L147WT	L147WT	2855	27655	128	112	259	3	3	349	525	341.81	258	264	74.36	56.3	41.1	0.0	91	267	4.69
74	1	1	4	2	L147WT	L147WT	3105	27655	128	112	259	3	3	379	540	351.38	265	265	17.92	88.4	76.8	0.0	114	275	21.15
75	1	1	4	3	P147	P147	3360	27650	150	149	278	8	1	271	275	22.34	270	270	18.73	22.1	8.7	0.0	1	5	14.47
76	1	1	4	4	P147	P147	3610	27650	150	149	278	8	1	279	281	23.16	268	267	15.82	40.9	17.4	0.0	11	13	17.63
77	1	1	4	5	P147a	P147a	3860	27655	140	134	259	7	3	282	289	29.20	276	275	17.53	36.6	17.9	0.0	6	13	16.09
78	1	1	4	6	P147a	P147a	4105	27655	128	112	259	3	3	290	301	41.53	279	279	17.06	41.1	26.8	0.0	11	22	17.00
79	1	1	4	7	Oligo HIV Y115	Oligo HIV Y115	4360	27660	150	149	278	9	1	279	281	16.90	285	285	18.08	10.1	1.3	0.0	-5	-3	15.43
80	1	1	4	8	Oligo HIV Y115	Oligo HIV Y115	4620	27660	150	149	278	18	1	286	288	21.05	284	290	51.30	1.3	0.7	0.0	2	4	5.58
81	1	1	4	9	Oligo HIV M184a	Oligo HIV M184a	4860	27660	150	149	278	9	1	285	285	21.08	288	290	20.05	10.1	2.0	0.0	-2	-2	14.21
82	1	1	4	10	Oligo HIV M184a	Oligo HIV M184a	5110	27650	150	149	278	8	1	288	290	17.92	291	290	20.20	12.1	1.3	0.0	-2	0	14.26
83	1	1	4	11	C - (H2O+S.S.)	C - (H2O+S.S.)	5360	27650	150	149	278	8	1	292	295	22.29	294	294	18.43	16.8	5.4	0.0	-1	1	15.84
84	1	1	4	12	C - (H2O+S.S.)	C - (H2O+S.S.)	5610	27650	150	149	278	8	1	302	304	18.53	298	298	19.37	24.2	6.7	0.0	4	6	15.59
85	1	1	4	13	C - (H2O+S.S.)	C - (H2O+S.S.)	5860	27650	150	149	278	8	1	299	301	20.24	298	299	21.24	16.8	1.3	0.0	1	3	14.08
86	1	1	4	14	C - (H2O+S.S.)	C - (H2O+S.S.)	6120	27640	150	149	278	22	1	305	308	21.19	297	299	20.57	33.6	10.7	0.0	8	11	14.83
87	1	1	4	15	C - (H2O+S.S.)	C - (H2O+S.S.)	6360	27650	150	149	278	8	1	304	305	20.38	302	303	19.86	20.8	3.4	0.0	2	3	15.30
88	1	1	4	16	C - (H2O+S.S.)	C - (H2O+S.S.)	6610	27650	150	149	278	8	1	309	312	20.80	309	310	19.74	19.5	5.4	0.0	0	3	15.66
89	1	1	4	17	C - (H2O+S.S.)	C - (H2O+S.S.)	6863	27647	150	154	259	13	3	315	315	20.21	315	314	22.62	13.0	0.6	0.0	0	0	13.93
90	1	1	4	18	C - (H2O+S.S.)	C - (H2O+S.S.)	7110	27650	150	149	278	8	1	314	314	22.65	313	315	19.52	18.1	6.0	0.0	1	1	16.09
91	1	1	4	19	C - (H2O+S.S.)	C - (H2O+S.S.)	7360	27650	150	149	278	8	1	313	314	21.00	313	315	21.62	14.8	1.3	0.0	0	1	14.48
92	1	1	4	20	C - (H2O+S.S.)	C - (H2O+S.S.)	7610	27650	150	149	278	8	1	319	319	22.60	317	317	21.86	20.1	4.0	0.0	2	2	14.59
93	1	1	4	21	C - (H2O+S.S.)	C - (H2O+S.S.)	7860	27650	150	149	278	8	1	318	317	20.14	318	318	18.41	14.8	4.7	0.0	0	0	17.27
94	1	1	4	22	C - (H2O+S.S.)	C - (H2O+S.S.)	8110	27660	150	149	278	9	1	322	326	20.08	318	320	21.02	22.8	8.1	0.0	4	8	15.32
95	1	1	4	23	CIF	CIF	8334	27671	162	181	214	24	3	817	1073	1047.23	321	321	19.95	99.4	97.2	0.0	496	752	40.96
96	1	1	4	24	CIF	CIF	8589	27671	162	181	214	20	3	591	1034	1384.76	311	317	20.49	95.0	90.6	0.0	280	723	28.85
END DATA
