# Supplementary material for: Microarray-based identification of antigenic variants of foot-and-mouth disease virus: a bioinformatics quality assessment
Source: BMC Genomics. 2006 May 18;7:117. doi: 10.1186/1471-2164-7-117 (PMC1481559; doi:10.1186/1471-2164-7-117)
Supplement: Additional File 1 — They are obtained using the Agilent and Scan Array Express (Perkin Elmer Life Sciences) analysis software for reading and quantifying the hybridization images. [file 1471-2164-7-117-S1.zip › III-13-REG-2-16C.csv]

BEGIN HEADER
PerkinElmer Life Sciences.
ScanArrayCSVFileFormat	2.00
ScanArray Express	2.00
Number_of_Columns	26
END HEADER
BEGIN GENERAL INFO
DateTime	2005/07/22 11:58
GalFile	D:\303\AFTOCHIP\AFTOCHIP 2.1\Generalidades Aftochip 2.1\ARCHIVO GAL AFTOCHIP 2.1.gal
Scanner	Model: Serial No.:
User Name	303
Computer Name
Protocol	Easy Quant
Quantitation Method	Adaptive Circle
Quality Confidence Calculation	SignalToNoise
User comments
Image Origin	0	0
Temperature	0
Laser Powers	0
Laser On Time	0
PMT Voltages	0
END GENERAL INFO
BEGIN QUANTITATION PARAMETERS
Min Percentile	50
Max Percentile	200
END QUANTITATION PARAMETERS
BEGIN QUALITY MEASUREMENTS
Min Signal To Noise	3
END QUALITY MEASUREMENTS
BEGIN ARRAY PATTERN INFO
Units	�m
Array Rows	1
Array Columns	1
Spot Rows	4
Spot Columns	24
Array Row Spacing	4500.000000
Array Column Spacing	4500.000000
Spot Row Spacing	244.000000
Spot Column Spacing	250.000000
Spot Diameter	150
Interstitial	0
Spots Per Array	96
Total Spots	96
END ARRAY PATTERN INFO
BEGIN IMAGE INFO
ImageID	Channel	Image	Fluorophore	Barcode	Units	X Units Per Pixel	Y Units Per Pixel	X Offset	Y Offset	Status
-1	CH1	D:\303\AFTOCHIP\AFTOCHIP 2.1\Celia\16� Celia V impresi�n\Chip 13 REG RGE1_SLOT03_S01.tif	Unknown	Unknown	�m	10.000000	10.000000	0.000000	0.000000	Control Image
END IMAGE INFO
BEGIN NORMALIZATION INFO
Normalization Method	LOWESS
END NORMALIZATION INFO
BEGIN DATA
Index	Array Row	Array Column	Spot Row	Spot Column	Name	ID	X	Y	Diameter	F Pixels	B Pixels	Footprint	Flags	Ch1 Median	Ch1 Mean	Ch1 SD	Ch1 B Median	Ch1 B Mean	Ch1 B SD	Ch1 % > B + 1 SD	Ch1 % > B + 2 SD	Ch1 F % Sat.	Ch1 Median - B	Ch1 Mean - B	Ch1 SignalNoiseRatio
1	1	1	1	1	CIF	CIF	11837	27002	162	182	195	24	3	733	1481	2013.48	321	321	19.51	95.6	94.0	0.0	412	1160	37.57
2	1	1	1	2	CIF	CIF	12087	27002	154	161	195	23	3	767	1402	1786.07	320	321	19.75	95.7	94.4	0.0	447	1082	38.83
3	1	1	1	3	S139WT	S139WT	12318	26996	148	151	259	14	3	420	490	210.83	320	322	20.51	76.8	68.2	0.0	100	170	20.48
4	1	1	1	4	S139WT	S139WT	12560	26985	134	124	259	14	3	427	518	208.23	322	321	20.13	87.1	79.0	0.0	105	196	21.21
5	1	1	1	5	G139	G139	12815	26985	134	120	259	9	3	334	356	66.62	318	319	19.84	48.3	30.0	0.0	16	38	16.83
6	1	1	1	6	G139	G139	13080	26985	134	124	259	6	3	332	356	73.45	318	320	21.49	41.9	21.8	0.0	14	38	15.45
7	1	1	1	7	G139t	G139t	13335	26985	134	120	259	11	3	344	359	51.21	320	321	21.89	51.7	30.0	0.0	24	39	15.72
8	1	1	1	8	G139t	G139t	13575	26980	148	150	278	2	3	335	350	51.16	317	320	21.19	45.3	26.7	0.0	18	33	15.81
9	1	1	1	9	G139c	G139c	13830	26980	150	149	278	7	1	314	317	19.72	308	309	23.15	19.5	4.7	0.0	6	9	13.56
10	1	1	1	10	G139c	G139c	14080	26980	150	149	278	7	1	315	318	25.53	307	308	19.54	30.2	8.7	0.0	8	11	16.12
11	1	1	1	11	I139	I139	14330	26980	150	149	278	7	1	309	310	20.13	305	305	19.23	24.2	6.7	0.0	4	5	16.07
12	1	1	1	12	I139	I139	14580	26980	150	149	278	7	1	302	303	26.67	299	300	18.09	22.8	11.4	0.0	3	4	16.69
13	1	1	1	13	N139	N139	14840	26980	150	149	278	16	1	302	301	18.85	293	293	18.25	30.9	6.0	0.0	9	8	16.54
14	1	1	1	14	N139	N139	15090	26980	150	149	278	16	1	295	296	20.67	289	290	21.11	22.1	4.7	0.0	6	7	13.98
15	1	1	1	15	T139	T139	15330	26980	150	149	278	7	1	298	303	33.22	286	286	18.72	43.6	16.8	0.0	12	17	15.92
16	1	1	1	16	T139	T139	15580	26970	150	149	278	13	1	288	291	21.63	281	284	23.67	21.5	5.4	0.0	7	10	12.17
17	1	1	1	17	RGD-WT1	RGD-WT1	15825	26975	148	148	259	7	3	309	386	129.93	276	276	19.86	61.5	45.9	0.0	33	110	15.56
18	1	1	1	18	RGD-WT1	RGD-WT1	16065	26970	134	124	278	15	3	324	426	167.97	275	275	18.31	69.4	57.3	0.0	49	151	17.69
19	1	1	1	19	RRD	RRD	16310	26970	150	149	278	17	1	272	271	17.59	272	272	16.80	16.1	2.7	0.0	0	0	16.19
20	1	1	1	20	RRD	RRD	16580	26980	150	149	278	7	1	267	266	16.08	265	266	16.84	15.4	2.7	0.0	2	1	15.86
21	1	1	1	21	RRDt	RRDt	16830	26980	150	149	278	7	1	259	261	17.15	260	265	38.72	2.7	0.0	0.0	0	1	6.69
22	1	1	1	22	RRDt	RRDt	17080	26980	150	149	278	7	1	262	262	17.50	259	261	18.28	12.8	4.7	0.0	3	3	14.33
23	1	1	1	23	RRDc	RRDc	17330	26980	150	149	278	7	1	259	260	17.79	256	257	15.68	23.5	4.7	0.0	3	4	16.52
24	1	1	1	24	RRDc	RRDc	17580	26980	150	149	278	7	1	250	252	19.53	249	250	18.74	15.4	3.4	0.0	1	3	13.34
25	1	1	2	1	RED	RED	11810	27220	150	149	278	14	1	325	325	23.53	319	320	22.04	24.8	5.4	0.0	6	6	14.75
26	1	1	2	2	RED	RED	12076	27220	150	154	278	6	3	320	324	26.25	321	322	20.36	25.3	8.4	0.0	0	3	15.72
27	1	1	2	3	REDt	REDt	12310	27220	150	149	278	14	1	325	323	19.98	323	324	20.06	12.8	1.3	0.0	2	0	16.21
28	1	1	2	4	REDt	REDt	12560	27220	150	149	278	14	1	319	322	19.35	324	325	19.68	15.4	2.0	0.0	-4	-1	16.21
29	1	1	2	5	REDc	REDc	12820	27220	150	149	278	6	1	327	329	20.82	324	326	22.77	20.1	2.0	0.0	3	5	14.36
30	1	1	2	6	REDc	REDc	13070	27220	150	149	278	6	1	325	325	18.84	321	323	23.69	13.4	0.7	0.0	4	4	13.72
31	1	1	2	7	REG	REG	13325	27225	154	164	195	1	3	418	903	926.87	322	322	21.90	83.5	68.9	0.0	96	581	19.09
32	1	1	2	8	REG	REG	13575	27225	148	148	259	1	3	420	928	962.15	318	320	25.14	77.7	64.2	0.0	102	610	16.71
33	1	1	2	9	REGat	REGat	13825	27220	134	124	278	6	3	325	332	30.46	309	313	23.59	39.5	19.4	0.0	16	23	13.78
34	1	1	2	10	REGat	REGat	14075	27225	154	164	195	1	3	319	325	30.72	312	311	19.92	32.9	15.9	0.0	7	13	16.01
35	1	1	2	11	REGac	REGac	14320	27230	150	149	278	5	1	311	314	20.36	305	304	19.72	30.2	8.1	0.0	6	9	15.77
36	1	1	2	12	REGac	REGac	14580	27220	150	149	278	9	1	311	315	35.86	302	302	18.04	32.2	10.1	0.0	9	13	17.24
37	1	1	2	13	REGgg	REGgg	14835	27225	148	148	259	11	3	344	449	179.44	298	299	22.14	64.9	50.0	0.0	46	151	15.54
38	1	1	2	14	REGgg	REGgg	15092	27229	148	148	278	17	3	351	472	212.71	293	294	17.55	70.9	57.4	0.0	58	179	20.00
39	1	1	2	15	REGtg	REGtg	15335	27225	148	148	259	11	3	298	316	56.04	288	290	17.60	39.2	28.4	0.0	10	28	16.93
40	1	1	2	16	REGtg	REGtg	15582	27222	134	119	259	9	3	307	327	61.39	284	285	18.91	54.6	40.3	0.0	23	43	16.23
41	1	1	2	17	REGcg	REGcg	15835	27225	134	120	259	10	3	294	299	31.23	276	276	18.70	50.8	25.8	0.0	18	23	15.72
42	1	1	2	18	REGcg	REGcg	16063	27223	134	119	259	11	3	297	302	31.01	273	274	18.16	56.3	31.9	0.0	24	29	16.35
43	1	1	2	19	D143N (RGN)	D143N (RGN)	16330	27230	150	149	278	7	1	276	276	16.81	268	270	17.30	29.5	6.0	0.0	8	8	15.96
44	1	1	2	20	D143N (RGN)	D143N (RGN)	16570	27220	150	149	278	6	1	267	266	18.20	269	271	18.44	10.1	2.0	0.0	-1	-2	14.48
45	1	1	2	21	D143N (RGN)t	D143N (RGN)t	16820	27220	150	149	278	6	1	267	268	17.58	260	264	18.21	26.8	4.0	0.0	7	8	14.66
46	1	1	2	22	D143N (RGN)t	D143N (RGN)t	17070	27220	150	149	278	6	1	264	266	17.52	258	258	16.49	32.9	8.7	0.0	6	8	16.01
47	1	1	2	23	D143N (RGN)c	D143N (RGN)c	17320	27220	150	149	278	6	1	255	257	17.22	256	258	20.23	13.4	2.0	0.0	0	1	12.61
48	1	1	2	24	D143N (RGN)c	D143N (RGN)c	17570	27220	150	149	278	6	1	258	257	17.14	248	250	16.26	30.2	9.4	0.0	10	9	15.87
49	1	1	3	1	D143V (RGV)	D143V (RGV)	11830	27480	150	149	278	12	1	334	346	37.95	323	443	1837.81	0.0	0.0	0.0	11	23	0.18
50	1	1	3	2	D143V (RGV)	D143V (RGV)	12091	27479	162	181	214	19	3	334	341	35.53	325	326	19.98	39.2	22.1	0.0	9	16	16.72
51	1	1	3	3	RGE-1 (GAA)	RGE-1 (GAA)	12330	27480	150	149	278	12	1	328	330	24.37	324	326	21.73	23.5	6.7	0.0	4	6	15.09
52	1	1	3	4	RGE-1 (GAA)	RGE-1 (GAA)	12570	27470	150	149	278	3	1	328	334	32.76	323	325	21.41	24.2	8.7	0.0	5	11	15.32
53	1	1	3	5	RGEc	RGEc	12820	27470	150	149	278	3	1	329	329	22.10	324	326	22.80	20.8	3.4	0.0	5	5	14.43
54	1	1	3	6	RGEc	RGEc	13080	27470	150	149	278	6	1	329	330	29.10	324	326	34.94	6.7	1.3	0.0	5	6	9.42
55	1	1	3	7	L144WT	L144WT	13335	27475	134	120	259	11	3	464	481	156.01	322	323	20.16	76.7	63.3	0.0	142	159	23.01
56	1	1	3	8	L144WT	L144WT	13585	27475	140	124	259	11	3	385	431	132.93	316	317	21.69	76.6	60.5	0.0	69	115	17.75
57	1	1	3	9	L144g	L144g	13830	27470	150	149	278	6	1	325	324	27.37	316	315	22.38	25.5	10.7	0.0	9	8	14.52
58	1	1	3	10	L144g	L144g	14070	27480	150	149	278	10	1	324	327	27.68	317	318	22.58	26.8	12.1	0.0	7	10	14.35
59	1	1	3	11	L144a	L144a	14325	27485	148	148	259	14	3	328	338	41.37	306	308	26.25	48.6	24.3	0.0	22	32	12.49
60	1	1	3	12	L144a	L144a	14575	27485	148	148	259	14	3	317	324	33.69	302	304	32.16	34.5	14.9	0.0	15	22	9.86
61	1	1	3	13	V144	V144	14835	27505	140	124	259	35	3	301	346	63.83	301	300	17.80	54.8	41.9	0.0	0	45	16.91
62	1	1	3	14	V144	V144	15075	27475	154	164	195	4	3	310	331	59.00	297	297	19.60	43.3	28.0	0.0	13	34	15.82
63	1	1	3	15	S144	S144	15320	27480	150	149	278	10	1	296	297	19.47	288	289	17.59	26.8	10.1	0.0	8	9	16.82
64	1	1	3	16	S144	S144	15570	27470	150	149	278	3	1	285	287	19.44	285	285	18.15	18.1	3.4	0.0	0	2	15.70
65	1	1	3	17	H146WT	H146WT	15835	27475	134	120	259	11	3	386	504	285.94	280	281	17.70	79.2	72.5	0.0	106	224	21.81
66	1	1	3	18	H146WT	H146WT	16085	27480	134	124	278	14	3	407	508	261.78	278	280	17.52	80.6	71.0	0.0	129	230	23.23
67	1	1	3	19	R146	R146	16335	27475	148	148	259	11	3	279	284	25.83	276	277	19.20	28.4	12.8	0.0	3	8	14.53
68	1	1	3	20	R146	R146	16570	27470	150	149	278	3	1	279	282	21.80	269	270	20.13	30.9	8.7	0.0	10	13	13.86
69	1	1	3	21	L146=H146t	L146=H146t	16820	27470	150	149	278	3	1	275	276	19.64	264	265	18.59	36.9	8.7	0.0	11	12	14.79
70	1	1	3	22	L146=H146t	L146=H146t	17070	27470	130	113	278	3	3	271	275	21.16	261	261	17.54	44.2	17.7	0.0	10	14	15.45
71	1	1	3	23	P146	P146	17320	27470	150	149	278	3	1	259	260	16.25	257	257	15.96	20.8	4.7	0.0	2	3	16.23
72	1	1	3	24	P146	P146	17580	27470	150	149	278	6	1	257	256	18.24	254	256	28.36	5.4	0.0	0.0	3	2	9.06
73	1	1	4	1	L147WT	L147WT	11835	27727	148	152	259	16	3	540	803	585.59	325	325	21.32	88.2	75.0	0.0	215	478	25.33
74	1	1	4	2	L147WT	L147WT	12091	27725	140	130	259	19	3	519	768	552.94	330	330	22.41	84.6	72.3	0.0	189	438	23.16
75	1	1	4	3	P147	P147	12320	27710	150	149	278	5	1	340	343	32.41	320	330	21.14	47.7	20.1	0.0	20	23	16.08
76	1	1	4	4	P147	P147	12560	27710	150	149	278	13	1	341	343	25.89	334	335	20.73	28.9	13.4	0.0	7	9	16.45
77	1	1	4	5	P147a	P147a	12810	27710	150	149	278	13	1	338	342	44.90	326	330	21.92	32.2	11.4	0.0	12	16	15.42
78	1	1	4	6	P147a	P147a	13082	27715	134	120	259	7	3	344	345	31.51	327	329	20.53	44.2	15.0	0.0	17	18	16.76
79	1	1	4	7	Oligo HIV Y115	Oligo HIV Y115	13320	27710	150	149	278	5	1	324	325	21.92	324	324	19.81	22.8	2.7	0.0	0	1	16.35
80	1	1	4	8	Oligo HIV Y115	Oligo HIV Y115	13570	27710	150	149	278	5	1	323	322	18.30	318	319	21.94	14.1	2.7	0.0	5	4	14.72
81	1	1	4	9	Oligo HIV M184a	Oligo HIV M184a	13810	27710	150	149	278	13	1	313	314	21.26	312	312	23.98	15.4	2.0	0.0	1	2	13.05
82	1	1	4	10	Oligo HIV M184a	Oligo HIV M184a	14060	27710	150	149	278	13	1	310	313	32.01	317	317	20.78	9.4	6.0	0.0	-6	-3	14.92
83	1	1	4	11	C - (H2O+S.S.)	C - (H2O+S.S.)	14310	27720	150	149	278	14	1	316	320	27.21	309	311	22.90	22.1	4.7	0.0	7	11	13.80
84	1	1	4	12	C - (H2O+S.S.)	C - (H2O+S.S.)	14560	27710	150	149	278	13	1	307	308	18.10	302	304	23.03	15.4	4.0	0.0	5	6	13.33
85	1	1	4	13	C - (H2O+S.S.)	C - (H2O+S.S.)	14820	27730	150	149	278	16	1	305	305	17.96	300	300	21.44	14.1	2.7	0.0	5	5	14.23
86	1	1	4	14	C - (H2O+S.S.)	C - (H2O+S.S.)	15060	27720	150	149	278	14	1	304	307	37.61	297	299	23.45	18.1	5.4	0.0	7	10	12.97
87	1	1	4	15	C - (H2O+S.S.)	C - (H2O+S.S.)	15310	27710	150	149	278	13	1	299	299	24.35	290	291	20.70	31.5	7.4	0.0	9	9	14.45
88	1	1	4	16	C - (H2O+S.S.)	C - (H2O+S.S.)	15560	27710	150	149	278	13	1	295	299	38.03	291	310	200.31	2.0	0.0	0.0	4	8	1.47
89	1	1	4	17	C - (H2O+S.S.)	C - (H2O+S.S.)	15820	27710	150	149	278	5	1	284	286	27.56	284	285	18.31	15.4	2.7	0.0	0	2	15.51
90	1	1	4	18	C - (H2O+S.S.)	C - (H2O+S.S.)	16070	27720	150	149	278	6	1	287	286	17.82	279	280	17.86	27.5	4.7	0.0	8	7	16.07
91	1	1	4	19	C - (H2O+S.S.)	C - (H2O+S.S.)	16342	27717	150	153	259	17	3	276	278	18.73	274	275	18.38	23.5	3.3	0.0	2	4	15.02
92	1	1	4	20	C - (H2O+S.S.)	C - (H2O+S.S.)	16560	27710	150	149	278	13	1	273	274	17.99	271	272	20.10	14.8	1.3	0.0	2	3	13.58
93	1	1	4	21	C - (H2O+S.S.)	C - (H2O+S.S.)	16810	27710	150	149	278	13	1	269	270	17.24	269	269	18.20	18.1	2.0	0.0	0	1	14.78
94	1	1	4	22	C - (H2O+S.S.)	C - (H2O+S.S.)	17060	27710	150	149	278	13	1	263	264	17.38	261	261	16.92	21.5	5.4	0.0	2	3	15.54
95	1	1	4	23	CIF	CIF	17325	27715	140	124	259	0	3	587	736	412.20	257	258	16.99	98.4	96.0	0.0	330	479	34.55
96	1	1	4	24	CIF	CIF	17580	27715	140	134	259	5	3	523	756	556.27	252	254	16.84	96.3	94.0	0.0	271	504	31.05
END DATA
