# Supplementary material for: Microarray-based identification of antigenic variants of foot-and-mouth disease virus: a bioinformatics quality assessment
Source: BMC Genomics. 2006 May 18;7:117. doi: 10.1186/1471-2164-7-117 (PMC1481559; doi:10.1186/1471-2164-7-117)
Supplement: Additional File 1 — They are obtained using the Agilent and Scan Array Express (Perkin Elmer Life Sciences) analysis software for reading and quantifying the hybridization images. [file 1471-2164-7-117-S1.zip › III-13-RGG-1-9V.csv]

BEGIN HEADER
PerkinElmer Life Sciences.
ScanArrayCSVFileFormat	2.00
ScanArray Express	2.00
Number_of_Columns	26
END HEADER
BEGIN GENERAL INFO
DateTime	2005/05/05 18:49
GalFile	D:\303\AFTOCHIP\AFTOCHIP 2.1\Generalidades Aftochip 2.1\ARCHIVO GAL AFTOCHIP 2.1.gal
Scanner	Model: Serial No.:
User Name	303
Computer Name
Protocol	Easy Quant
Quantitation Method	Adaptive Circle
Quality Confidence Calculation	SignalToNoise
User comments
Image Origin	0	0
Temperature	0
Laser Powers	0
Laser On Time	0
PMT Voltages	0
END GENERAL INFO
BEGIN QUANTITATION PARAMETERS
Min Percentile	50
Max Percentile	200
END QUANTITATION PARAMETERS
BEGIN QUALITY MEASUREMENTS
Min Signal To Noise	3
END QUALITY MEASUREMENTS
BEGIN ARRAY PATTERN INFO
Units	µm
Array Rows	1
Array Columns	1
Spot Rows	4
Spot Columns	24
Array Row Spacing	4500.000000
Array Column Spacing	4500.000000
Spot Row Spacing	254.000000
Spot Column Spacing	250.000000
Spot Diameter	150
Interstitial	0
Spots Per Array	96
Total Spots	96
END ARRAY PATTERN INFO
BEGIN IMAGE INFO
ImageID	Channel	Image	Fluorophore	Barcode	Units	X Units Per Pixel	Y Units Per Pixel	X Offset	Y Offset	Status
-1	CH1	D:\303\AFTOCHIP\AFTOCHIP 2.1\Vero\III-7ª a 10ª Vero\III-9ª Vero\III-9ªV Imágenes Scanner\III-13 RGG H146P 0,5pm 56ºC_SLOT04_S01.tif	Unknown	Unknown	µm	10.000000	10.000000	0.000000	0.000000	Control Image
END IMAGE INFO
BEGIN NORMALIZATION INFO
Normalization Method	LOWESS
END NORMALIZATION INFO
BEGIN DATA
Index	Array Row	Array Column	Spot Row	Spot Column	Name	ID	X	Y	Diameter	F Pixels	B Pixels	Footprint	Flags	Ch1 Median	Ch1 Mean	Ch1 SD	Ch1 B Median	Ch1 B Mean	Ch1 B SD	Ch1 % > B + 1 SD	Ch1 % > B + 2 SD	Ch1 F % Sat.	Ch1 Median - B	Ch1 Mean - B	Ch1 SignalNoiseRatio
1	1	1	1	1	CIF	CIF	2815	26772	98	58	362	14	3	3095	2902	1223.57	284	291	39.97	98.3	98.3	0.0	2811	2618	77.43
2	1	1	1	2	CIF	CIF	3068	26768	100	64	362	12	3	2788	2520	905.34	277	280	30.34	100.0	100.0	0.0	2511	2243	91.90
3	1	1	1	3	S139WT	S139WT	3300	26796	70	26	383	39	3	441	423	101.04	266	267	17.59	88.5	84.6	0.0	175	157	25.07
4	1	1	1	4	S139WT	S139WT	3541	26751	70	27	362	21	3	486	487	81.57	260	261	15.84	96.3	96.3	0.0	226	227	30.69
5	1	1	1	5	G139	G139	3815	26765	90	52	383	8	3	287	287	20.70	255	256	15.11	80.8	53.8	0.0	32	32	18.99
6	1	1	1	6	G139	G139	4065	26765	90	52	383	8	3	289	292	26.61	258	258	15.74	73.1	48.1	0.0	31	34	18.36
7	1	1	1	7	G139t	G139t	4310	26760	150	149	230	2	1	272	275	23.87	253	266	105.43	0.7	0.0	0.0	19	22	2.58
8	1	1	1	8	G139t	G139t	4575	26765	100	60	383	15	3	290	289	21.35	256	258	22.03	71.7	30.0	0.0	34	33	13.16
9	1	1	1	9	G139c	G139c	4810	26760	150	149	230	2	1	264	269	38.14	258	262	21.75	21.5	2.7	0.0	6	11	12.14
10	1	1	1	10	G139c	G139c	5060	26760	150	149	230	2	1	271	275	30.95	262	264	17.34	31.5	9.4	0.0	9	13	15.63
11	1	1	1	11	I139	I139	5310	26760	150	149	230	2	1	278	278	22.26	272	275	31.82	12.1	1.3	0.0	6	6	8.74
12	1	1	1	12	I139	I139	5555	26765	180	216	251	9	3	311	317	92.47	263	266	41.46	55.1	23.1	0.0	48	54	7.50
13	1	1	1	13	N139	N139	5820	26755	126	104	315	11	3	241	244	22.99	232	233	18.27	34.6	12.5	0.0	9	12	13.19
14	1	1	1	14	N139	N139	6070	26750	150	149	230	11	1	262	270	32.26	248	248	21.60	37.6	16.8	0.0	14	22	12.13
15	1	1	1	15	T139	T139	6310	26745	148	150	251	11	3	291	300	65.55	258	259	26.50	59.3	23.3	0.0	33	42	10.98
16	1	1	1	16	T139	T139	6570	26750	150	149	230	11	1	304	355	298.25	265	266	21.46	71.8	47.7	0.0	39	90	14.17
17	1	1	1	17	RGD-WT1	RGD-WT1	6820	26750	150	149	230	11	1	320	335	102.32	291	302	80.06	7.4	2.0	0.0	29	44	4.00
18	1	1	1	18	RGD-WT1	RGD-WT1	7060	26760	150	149	230	2	1	308	310	30.11	283	288	31.03	38.3	8.7	0.0	25	27	9.93
19	1	1	1	19	RRD	RRD	7310	26760	150	149	230	2	1	261	262	16.92	261	265	27.44	6.0	0.0	0.0	0	1	9.51
20	1	1	1	20	RRD	RRD	7560	26760	150	149	230	2	1	255	260	36.50	258	259	22.08	8.7	2.0	0.0	-2	2	11.55
21	1	1	1	21	RRDt	RRDt	7810	26760	150	149	230	2	1	261	266	26.22	264	266	21.17	15.4	4.0	0.0	-2	2	12.33
22	1	1	1	22	RRDt	RRDt	8060	26760	150	149	230	2	1	328	333	57.44	313	308	41.19	6.7	1.3	0.0	15	20	7.96
23	1	1	1	23	RRDc	RRDc	8310	26760	150	149	230	2	1	374	378	39.62	360	367	37.75	26.8	8.7	0.0	14	18	9.91
24	1	1	1	24	RRDc	RRDc	8560	26760	150	149	230	2	1	349	363	51.47	351	358	59.31	16.1	4.0	0.0	-1	12	5.88
25	1	1	2	1	RED	RED	2830	27010	150	149	230	18	1	296	302	38.18	280	282	21.72	38.9	14.1	0.0	16	22	13.63
26	1	1	2	2	RED	RED	3070	27010	150	149	230	8	1	285	285	18.41	283	282	22.60	11.4	1.3	0.0	2	2	12.61
27	1	1	2	3	REDt	REDt	3325	27020	148	150	230	15	3	274	297	51.45	263	264	16.27	44.0	33.3	0.0	11	34	16.84
28	1	1	2	4	REDt	REDt	3575	27015	162	180	251	14	3	279	301	81.30	262	263	23.27	42.2	27.8	0.0	17	39	11.99
29	1	1	2	5	REDc	REDc	3810	27010	150	149	230	2	1	257	258	16.21	253	253	15.48	23.5	6.7	0.0	4	5	16.60
30	1	1	2	6	REDc	REDc	4060	27010	150	149	230	2	1	261	261	16.23	255	258	38.99	1.3	0.7	0.0	6	6	6.69
31	1	1	2	7	REG	REG	4305	27015	148	148	251	7	3	288	412	484.18	257	259	36.63	49.3	30.4	0.0	31	155	7.86
32	1	1	2	8	REG	REG	4575	27015	140	124	315	14	3	282	342	190.20	252	252	18.84	69.4	45.2	0.0	30	90	14.97
33	1	1	2	9	REGat	REGat	4820	27010	150	149	230	8	1	259	259	16.44	255	259	37.55	2.0	0.0	0.0	4	4	6.90
34	1	1	2	10	REGat	REGat	5060	27010	150	149	230	2	1	257	259	14.04	257	261	35.72	1.3	0.0	0.0	0	2	7.19
35	1	1	2	11	REGac	REGac	5310	27010	150	149	230	2	1	272	276	33.96	272	276	39.52	2.7	2.7	0.0	0	4	6.88
36	1	1	2	12	REGac	REGac	5570	27000	150	149	230	14	1	243	255	39.02	266	268	38.87	12.1	3.4	0.0	-22	-10	6.25
37	1	1	2	13	REGgg	REGgg	5830	26990	100	69	362	28	3	2682	2568	785.28	249	267	86.61	100.0	100.0	0.0	2433	2319	30.97
38	1	1	2	14	REGgg	REGgg	6075	27000	110	78	294	17	3	2652	2723	896.31	267	273	46.03	100.0	100.0	0.0	2385	2456	57.62
39	1	1	2	15	REGtg	REGtg	6320	27010	150	149	230	8	1	313	323	111.97	268	272	50.41	47.0	7.4	0.0	45	55	6.21
40	1	1	2	16	REGtg	REGtg	6565	27005	110	80	315	7	3	323	332	61.66	272	274	31.48	63.8	35.0	0.0	51	60	10.26
41	1	1	2	17	REGcg	REGcg	6815	27005	120	88	315	7	3	333	349	106.35	287	299	56.60	42.0	14.8	0.0	46	62	5.88
42	1	1	2	18	REGcg	REGcg	7070	27010	150	149	230	8	1	317	324	46.85	285	388	627.75	0.0	0.0	0.0	32	39	0.50
43	1	1	2	19	D143N (RGN)	D143N (RGN)	7310	27010	150	149	230	2	1	267	275	48.29	278	281	27.15	6.0	4.0	0.0	-10	-2	9.84
44	1	1	2	20	D143N (RGN)	D143N (RGN)	7560	27010	150	149	230	2	1	265	265	18.08	274	276	24.79	4.0	0.0	0.0	-8	-8	10.69
45	1	1	2	21	D143N (RGN)t	D143N (RGN)t	7810	27010	150	149	230	2	1	268	270	16.38	267	271	26.18	10.1	0.0	0.0	1	3	10.24
46	1	1	2	22	D143N (RGN)t	D143N (RGN)t	8060	27010	150	149	230	2	1	263	273	61.91	272	283	65.17	4.0	2.0	0.0	-8	1	4.04
47	1	1	2	23	D143N (RGN)c	D143N (RGN)c	8310	27010	150	149	230	2	1	319	318	38.15	312	322	162.86	1.3	0.0	0.0	7	6	1.96
48	1	1	2	24	D143N (RGN)c	D143N (RGN)c	8560	27010	150	149	230	2	1	350	355	30.03	338	343	41.41	14.8	2.7	0.0	12	17	8.45
49	1	1	3	1	D143V (RGV)	D143V (RGV)	2815	27265	162	180	251	3	3	309	313	45.60	273	274	22.87	58.9	41.7	0.0	36	40	13.51
50	1	1	3	2	D143V (RGV)	D143V (RGV)	3065	27260	140	134	294	6	3	347	348	48.20	278	280	19.62	82.1	68.7	0.0	69	70	17.68
51	1	1	3	3	RGE-1 (GAA)	RGE-1 (GAA)	3330	27270	150	149	230	18	1	277	282	31.26	258	260	16.22	54.4	32.2	0.0	19	24	17.08
52	1	1	3	4	RGE-1 (GAA)	RGE-1 (GAA)	3575	27265	140	124	315	13	3	276	287	73.37	259	260	18.09	45.2	21.0	0.0	17	28	15.25
53	1	1	3	5	RGEc	RGEc	3800	27270	150	149	230	12	1	255	257	16.51	253	253	17.31	19.5	4.7	0.0	2	4	14.73
54	1	1	3	6	RGEc	RGEc	4050	27260	150	149	230	12	1	261	262	16.81	257	258	17.73	26.8	4.0	0.0	4	5	14.72
55	1	1	3	7	L144WT	L144WT	4305	27255	140	124	315	12	3	298	319	91.87	257	258	15.32	70.2	58.9	0.0	41	62	19.45
56	1	1	3	8	L144WT	L144WT	4585	27255	140	124	315	26	3	286	294	46.23	251	253	20.99	65.3	45.2	0.0	35	43	13.63
57	1	1	3	9	L144g	L144g	4820	27260	150	149	230	10	1	267	329	330.18	257	259	23.04	27.5	10.1	0.0	10	72	11.59
58	1	1	3	10	L144g	L144g	5050	27270	150	149	230	12	1	267	269	20.07	255	259	34.99	12.1	2.0	0.0	12	14	7.63
59	1	1	3	11	L144a	L144a	5300	27280	150	149	230	18	1	267	272	43.05	264	275	72.80	2.0	0.7	0.0	3	8	3.67
60	1	1	3	12	L144a	L144a	5560	27270	150	149	230	4	1	275	287	58.69	273	309	96.42	2.0	2.0	0.0	2	14	2.85
61	1	1	3	13	V144	V144	5810	27260	150	149	230	5	1	315	320	54.62	297	344	289.36	0.0	0.0	0.0	18	23	1.09
62	1	1	3	14	V144	V144	6060	27270	150	149	230	4	1	328	336	64.95	312	321	49.12	25.5	6.0	0.0	16	24	6.68
63	1	1	3	15	S144	S144	6310	27270	150	149	230	4	1	293	303	43.93	297	301	38.43	12.8	4.0	0.0	-3	6	7.62
64	1	1	3	16	S144	S144	6550	27270	150	149	230	12	1	299	302	31.91	290	303	81.74	3.4	0.0	0.0	9	12	3.66
65	1	1	3	17	H146WT	H146WT	6805	27270	70	26	362	6	3	654	631	141.58	317	336	100.73	88.5	84.6	0.0	337	314	6.49
66	1	1	3	18	H146WT	H146WT	7065	27279	84	44	362	15	3	574	639	111.68	333	367	141.25	97.7	52.3	0.0	241	306	4.06
67	1	1	3	19	R146	R146	7320	27270	150	149	230	9	1	327	327	38.04	307	311	37.46	28.2	6.7	0.0	20	20	8.73
68	1	1	3	20	R146	R146	7550	27265	200	280	171	11	3	326	337	62.78	289	297	59.97	31.4	6.8	0.0	37	48	5.44
69	1	1	3	21	L146=H146t	L146=H146t	7800	27270	150	149	230	12	1	279	284	25.17	283	286	27.58	12.1	3.4	0.0	-3	1	10.11
70	1	1	3	22	L146=H146t	L146=H146t	8050	27270	150	149	230	12	1	277	280	21.12	275	280	30.51	8.7	2.0	0.0	2	5	9.08
71	1	1	3	23	P146	P146	8300	27270	150	149	230	12	1	274	277	26.15	269	278	49.20	7.4	0.7	0.0	5	8	5.57
72	1	1	3	24	P146	P146	8550	27270	150	149	230	12	1	265	267	22.07	271	280	41.71	3.4	0.0	0.0	-5	-3	6.35
73	1	1	4	1	L147WT	L147WT	2815	27515	110	80	315	5	3	955	916	256.06	275	278	23.84	98.8	98.8	0.0	680	641	40.05
74	1	1	4	2	L147WT	L147WT	3070	27517	100	65	362	8	3	1059	1054	255.92	281	283	19.87	100.0	100.0	0.0	778	773	53.30
75	1	1	4	3	P147	P147	3325	27515	126	112	315	14	3	282	289	33.97	261	261	15.58	57.1	40.2	0.0	21	28	18.10
76	1	1	4	4	P147	P147	3555	27515	120	88	315	7	3	290	291	32.78	259	258	15.79	64.8	48.9	0.0	31	32	18.37
77	1	1	4	5	P147a	P147a	3800	27520	150	149	230	11	1	257	259	18.98	251	252	14.38	32.2	12.1	0.0	6	8	17.87
78	1	1	4	6	P147a	P147a	4055	27515	154	164	251	7	3	260	263	23.20	253	255	19.40	29.9	8.5	0.0	7	10	13.40
79	1	1	4	7	Oligo HIV Y115	Oligo HIV Y115	4310	27510	150	149	230	9	1	257	259	22.18	253	252	15.36	26.8	5.4	0.0	4	6	16.73
80	1	1	4	8	Oligo HIV Y115	Oligo HIV Y115	4570	27510	150	149	230	12	1	241	241	14.83	247	250	31.80	2.0	0.0	0.0	-5	-5	7.58
81	1	1	4	9	Oligo HIV M184a	Oligo HIV M184a	4800	27520	150	149	230	11	1	254	257	20.01	250	250	20.13	18.8	4.0	0.0	4	7	12.62
82	1	1	4	10	Oligo HIV M184a	Oligo HIV M184a	5050	27530	150	149	230	15	1	255	257	19.28	249	259	80.55	0.7	0.0	0.0	6	8	3.17
83	1	1	4	11	C - (H2O+S.S.)	C - (H2O+S.S.)	5199	27493	70	29	383	114	1	267	271	29.44	256	337	275.07	0.0	0.0	0.0	11	15	0.97
84	1	1	4	12	C - (H2O+S.S.)	C - (H2O+S.S.)	5435	27457	120	90	294	138	1	263	271	39.76	267	407	349.35	0.0	0.0	0.0	-3	4	0.75
85	1	1	4	13	C - (H2O+S.S.)	C - (H2O+S.S.)	5810	27520	150	149	230	1	1	286	289	28.45	270	273	23.16	30.2	10.1	0.0	16	19	12.35
86	1	1	4	14	C - (H2O+S.S.)	C - (H2O+S.S.)	6050	27520	150	149	230	11	1	280	284	30.68	278	282	25.64	10.7	3.4	0.0	2	6	10.92
87	1	1	4	15	C - (H2O+S.S.)	C - (H2O+S.S.)	6300	27520	150	149	230	11	1	283	296	82.34	283	286	26.96	16.1	7.4	0.0	0	13	10.50
88	1	1	4	16	C - (H2O+S.S.)	C - (H2O+S.S.)	6550	27520	150	149	230	11	1	275	276	18.92	274	288	57.59	1.3	0.0	0.0	1	2	4.78
89	1	1	4	17	C - (H2O+S.S.)	C - (H2O+S.S.)	6800	27520	150	149	230	11	1	279	334	550.21	281	290	52.49	2.7	2.7	0.0	-1	53	5.32
90	1	1	4	18	C - (H2O+S.S.)	C - (H2O+S.S.)	7070	27520	150	149	230	8	1	302	376	283.45	315	342	111.40	11.4	8.1	0.0	-12	61	2.71
91	1	1	4	19	C - (H2O+S.S.)	C - (H2O+S.S.)	7300	27520	150	149	230	11	1	283	295	71.54	316	377	331.37	0.7	0.0	0.0	-32	-20	0.85
92	1	1	4	20	C - (H2O+S.S.)	C - (H2O+S.S.)	7550	27520	150	149	230	11	1	283	285	20.41	276	278	21.38	19.5	8.1	0.0	7	9	13.24
93	1	1	4	21	C - (H2O+S.S.)	C - (H2O+S.S.)	7800	27520	150	149	230	11	1	269	270	16.91	272	275	22.15	8.7	0.0	0.0	-2	-1	12.15
94	1	1	4	22	C - (H2O+S.S.)	C - (H2O+S.S.)	8050	27520	150	149	230	11	1	273	273	21.02	263	272	52.90	4.0	0.0	0.0	10	10	5.16
95	1	1	4	23	CIF	CIF	8310	27515	100	62	383	4	3	2870	3002	1225.57	269	273	30.03	100.0	100.0	0.0	2601	2733	95.57
96	1	1	4	24	CIF	CIF	8555	27525	100	60	383	8	3	2902	2614	1188.15	265	267	19.22	100.0	98.3	0.0	2637	2349	151.01
END DATA
