# Supplementary material for: Microarray-based identification of antigenic variants of foot-and-mouth disease virus: a bioinformatics quality assessment
Source: BMC Genomics. 2006 May 18;7:117. doi: 10.1186/1471-2164-7-117 (PMC1481559; doi:10.1186/1471-2164-7-117)
Supplement: Additional File 1 — They are obtained using the Agilent and Scan Array Express (Perkin Elmer Life Sciences) analysis software for reading and quantifying the hybridization images. [file 1471-2164-7-117-S1.zip › III-13-RGG-2-9V.csv]

BEGIN HEADER
PerkinElmer Life Sciences.
ScanArrayCSVFileFormat	2.00
ScanArray Express	2.00
Number_of_Columns	26
END HEADER
BEGIN GENERAL INFO
DateTime	2005/05/05 18:53
GalFile	D:\303\AFTOCHIP\AFTOCHIP 2.1\Generalidades Aftochip 2.1\ARCHIVO GAL AFTOCHIP 2.1.gal
Scanner	Model: Serial No.:
User Name	303
Computer Name
Protocol	Easy Quant
Quantitation Method	Adaptive Circle
Quality Confidence Calculation	SignalToNoise
User comments
Image Origin	0	0
Temperature	0
Laser Powers	0
Laser On Time	0
PMT Voltages	0
END GENERAL INFO
BEGIN QUANTITATION PARAMETERS
Min Percentile	50
Max Percentile	200
END QUANTITATION PARAMETERS
BEGIN QUALITY MEASUREMENTS
Min Signal To Noise	3
END QUALITY MEASUREMENTS
BEGIN ARRAY PATTERN INFO
Units	µm
Array Rows	1
Array Columns	1
Spot Rows	4
Spot Columns	24
Array Row Spacing	4500.000000
Array Column Spacing	4500.000000
Spot Row Spacing	254.000000
Spot Column Spacing	250.000000
Spot Diameter	150
Interstitial	0
Spots Per Array	96
Total Spots	96
END ARRAY PATTERN INFO
BEGIN IMAGE INFO
ImageID	Channel	Image	Fluorophore	Barcode	Units	X Units Per Pixel	Y Units Per Pixel	X Offset	Y Offset	Status
-1	CH1	D:\303\AFTOCHIP\AFTOCHIP 2.1\Vero\III-7ª a 10ª Vero\III-9ª Vero\III-9ªV Imágenes Scanner\III-13 RGG H146P 0,5pm 56ºC_SLOT04_S01.tif	Unknown	Unknown	µm	10.000000	10.000000	0.000000	0.000000	Control Image
END IMAGE INFO
BEGIN NORMALIZATION INFO
Normalization Method	LOWESS
END NORMALIZATION INFO
BEGIN DATA
Index	Array Row	Array Column	Spot Row	Spot Column	Name	ID	X	Y	Diameter	F Pixels	B Pixels	Footprint	Flags	Ch1 Median	Ch1 Mean	Ch1 SD	Ch1 B Median	Ch1 B Mean	Ch1 B SD	Ch1 % > B + 1 SD	Ch1 % > B + 2 SD	Ch1 F % Sat.	Ch1 Median - B	Ch1 Mean - B	Ch1 SignalNoiseRatio
1	1	1	1	1	CIF	CIF	11792	26848	100	64	362	20	3	1145	1094	479.54	261	265	25.71	87.5	85.9	0.0	884	833	44.53
2	1	1	1	2	CIF	CIF	12045	26845	100	60	383	17	3	1318	1276	579.87	257	258	22.09	98.3	95.0	0.0	1061	1019	59.68
3	1	1	1	3	S139WT	S139WT	12285	26850	90	48	362	22	3	358	357	56.67	255	257	19.22	97.9	87.5	0.0	103	102	18.63
4	1	1	1	4	S139WT	S139WT	12526	26848	92	53	362	24	4	346	333	61.94	254	260	125.14	18.9	1.9	0.0	92	79	2.76
5	1	1	1	5	G139	G139	12790	26830	150	149	230	2	1	261	261	21.88	252	254	26.00	19.5	2.7	0.0	9	9	10.04
6	1	1	1	6	G139	G139	13040	26830	150	149	230	2	1	251	251	18.93	250	255	22.50	12.1	2.7	0.0	1	1	11.16
7	1	1	1	7	G139t	G139t	13290	26830	150	149	230	2	1	240	243	20.45	242	243	17.72	14.8	8.7	0.0	-1	1	13.55
8	1	1	1	8	G139t	G139t	13540	26830	150	149	230	2	1	236	236	14.81	236	235	13.95	16.8	4.0	0.0	0	0	16.92
9	1	1	1	9	G139c	G139c	13790	26830	150	149	230	2	1	234	235	16.67	233	234	18.41	16.1	3.4	0.0	1	2	12.71
10	1	1	1	10	G139c	G139c	14040	26830	150	149	230	2	1	230	232	13.20	231	408	1634.12	0.0	0.0	0.0	0	1	0.14
11	1	1	1	11	I139	I139	14290	26830	150	149	230	2	1	229	229	14.64	226	229	15.54	19.5	6.0	0.0	3	3	14.74
12	1	1	1	12	I139	I139	14540	26830	150	149	230	2	1	231	234	32.34	228	231	15.12	17.4	6.0	0.0	3	6	15.28
13	1	1	1	13	N139	N139	14785	26825	142	140	315	6	3	262	304	86.85	229	231	14.78	67.9	51.4	0.0	33	75	17.73
14	1	1	1	14	N139	N139	15030	26835	148	150	251	11	3	258	292	75.14	230	231	14.40	64.0	48.0	0.0	28	62	17.91
15	1	1	1	15	T139	T139	15280	26840	150	149	230	16	1	237	239	16.42	234	235	23.62	14.8	0.7	0.0	3	5	10.03
16	1	1	1	16	T139	T139	15540	26830	150	149	230	2	1	237	241	20.92	226	227	18.41	34.2	12.8	0.0	11	15	12.88
17	1	1	1	17	RGD-WT1	RGD-WT1	15790	26830	150	149	230	2	1	252	253	21.22	236	247	60.45	4.0	0.0	0.0	16	17	4.17
18	1	1	1	18	RGD-WT1	RGD-WT1	16040	26830	150	149	230	2	1	277	296	88.28	260	294	92.05	10.7	4.7	0.0	17	36	3.01
19	1	1	1	19	RRD	RRD	16180	26913	150	154	251	137	1	261	291	134.80	262	324	127.10	8.4	3.2	0.0	0	29	2.05
20	1	1	1	20	RRD	RRD	16498	26869	150	152	230	56	1	260	315	137.66	269	365	281.01	2.0	2.0	0.0	-8	46	0.93
21	1	1	1	21	RRDt	RRDt	16790	26830	150	149	230	2	1	258	261	22.80	259	275	104.46	0.0	0.0	0.0	0	2	2.47
22	1	1	1	22	RRDt	RRDt	17045	26825	180	216	251	5	3	358	390	199.48	261	283	64.11	71.3	32.9	0.0	97	129	5.58
23	1	1	1	23	RRDc	RRDc	17255	26835	230	384	90	36	3	335	350	84.10	264	270	35.04	73.4	50.3	0.0	71	86	9.56
24	1	1	1	24	RRDc	RRDc	17470	26835	140	134	315	70	3	369	437	370.28	275	295	84.92	54.5	15.7	0.0	94	162	4.35
25	1	1	2	1	RED	RED	11770	27100	150	149	230	27	1	257	261	29.54	259	267	84.94	1.3	0.7	0.0	-1	2	3.03
26	1	1	2	2	RED	RED	12040	27090	150	149	230	8	1	252	259	60.35	259	281	254.21	0.7	0.7	0.0	-6	0	0.99
27	1	1	2	3	REDt	REDt	12290	27080	150	149	230	1	1	251	251	16.12	249	249	15.53	18.1	3.4	0.0	2	2	16.16
28	1	1	2	4	REDt	REDt	12540	27080	150	149	230	1	1	249	252	23.34	238	251	156.16	0.7	0.0	0.0	11	14	1.59
29	1	1	2	5	REDc	REDc	12790	27080	150	149	230	1	1	240	241	16.27	241	243	18.26	13.4	2.0	0.0	0	0	13.14
30	1	1	2	6	REDc	REDc	13040	27080	150	149	230	1	1	239	240	15.01	241	243	14.21	16.8	5.4	0.0	-1	0	16.82
31	1	1	2	7	REG	REG	13290	27080	150	149	230	1	1	235	237	17.04	239	240	15.77	14.1	4.0	0.0	-3	-1	14.90
32	1	1	2	8	REG	REG	13540	27080	150	149	230	1	1	242	244	20.64	233	237	15.32	35.6	17.4	0.0	9	11	15.79
33	1	1	2	9	REGat	REGat	13790	27080	150	149	230	1	1	231	230	13.79	230	233	24.73	2.7	0.0	0.0	1	0	9.34
34	1	1	2	10	REGat	REGat	14040	27080	150	149	230	1	1	234	235	16.12	234	232	13.17	19.5	6.7	0.0	0	1	17.77
35	1	1	2	11	REGac	REGac	14290	27080	150	149	230	1	1	229	230	15.15	233	233	16.81	8.1	1.3	0.0	-3	-2	13.63
36	1	1	2	12	REGac	REGac	14550	27070	150	149	230	15	1	231	231	13.01	238	238	16.99	2.0	0.0	0.0	-6	-6	13.60
37	1	1	2	13	REGgg	REGgg	14801	27052	90	50	362	32	3	1122	1220	472.60	235	235	15.15	100.0	100.0	0.0	887	985	74.05
38	1	1	2	14	REGgg	REGgg	15042	27115	90	50	383	32	3	1052	976	351.39	234	242	45.74	96.0	92.0	0.0	818	742	23.00
39	1	1	2	15	REGtg	REGtg	15290	27090	150	149	230	8	1	241	246	24.27	235	236	14.87	37.6	14.8	0.0	6	11	16.21
40	1	1	2	16	REGtg	REGtg	15540	27080	150	149	230	1	1	238	240	18.74	235	237	26.87	12.8	0.7	0.0	3	5	8.86
41	1	1	2	17	REGcg	REGcg	15790	27075	170	196	251	8	3	241	244	22.70	233	235	23.69	20.9	6.1	0.0	8	11	10.17
42	1	1	2	18	REGcg	REGcg	16040	27080	150	149	230	1	1	240	239	16.10	235	237	20.20	14.1	0.7	0.0	5	4	11.88
43	1	1	2	19	D143N (RGN)	D143N (RGN)	16290	27080	150	149	230	1	1	239	240	18.69	243	251	43.03	2.0	0.7	0.0	-3	-2	5.55
44	1	1	2	20	D143N (RGN)	D143N (RGN)	16540	27080	150	149	230	1	1	247	251	25.03	241	244	18.20	23.5	5.4	0.0	6	10	13.57
45	1	1	2	21	D143N (RGN)t	D143N (RGN)t	16790	27080	150	149	230	1	1	252	256	31.69	242	243	19.40	26.2	9.4	0.0	10	14	12.99
46	1	1	2	22	D143N (RGN)t	D143N (RGN)t	17040	27080	150	149	230	1	1	261	259	18.13	250	252	20.07	28.2	2.7	0.0	11	9	13.01
47	1	1	2	23	D143N (RGN)c	D143N (RGN)c	17290	27080	150	149	230	1	1	258	260	20.98	263	264	18.43	11.4	3.4	0.0	-4	-2	14.00
48	1	1	2	24	D143N (RGN)c	D143N (RGN)c	17510	27090	150	149	230	31	1	264	270	40.92	276	289	61.03	4.0	2.0	0.0	-11	-5	4.33
49	1	1	3	1	D143V (RGV)	D143V (RGV)	11790	27335	148	150	251	1	3	266	272	31.13	257	261	81.14	3.3	0.7	0.0	9	15	3.28
50	1	1	3	2	D143V (RGV)	D143V (RGV)	12035	27335	162	180	251	5	3	260	263	37.32	250	251	17.63	35.0	14.4	0.0	10	13	14.75
51	1	1	3	3	RGE-1 (GAA)	RGE-1 (GAA)	12290	27340	150	149	230	4	1	254	255	16.45	246	248	17.67	23.5	8.1	0.0	8	9	14.37
52	1	1	3	4	RGE-1 (GAA)	RGE-1 (GAA)	12540	27340	150	149	230	4	1	238	240	16.94	245	247	16.84	8.7	1.3	0.0	-6	-4	14.13
53	1	1	3	5	RGEc	RGEc	12790	27340	150	149	230	4	1	247	247	16.21	242	243	25.87	11.4	0.7	0.0	5	5	9.55
54	1	1	3	6	RGEc	RGEc	13040	27340	150	149	230	4	1	244	245	17.35	240	241	15.26	22.1	6.0	0.0	4	5	15.99
55	1	1	3	7	L144WT	L144WT	13290	27340	150	149	230	4	1	251	250	19.28	238	239	15.99	42.3	11.4	0.0	13	12	15.70
56	1	1	3	8	L144WT	L144WT	13545	27340	148	150	230	5	3	252	254	23.62	240	240	15.53	42.7	19.3	0.0	12	14	16.22
57	1	1	3	9	L144g	L144g	13790	27330	150	149	230	5	1	241	241	14.81	239	239	18.27	12.8	0.7	0.0	2	2	13.19
58	1	1	3	10	L144g	L144g	14040	27330	150	149	230	5	1	240	241	16.61	239	240	16.33	16.1	4.7	0.0	1	2	14.70
59	1	1	3	11	L144a	L144a	14290	27340	150	149	230	4	1	236	239	17.39	240	241	17.85	10.7	3.4	0.0	-3	0	13.22
60	1	1	3	12	L144a	L144a	14540	27340	150	149	230	4	1	240	240	15.38	237	239	18.12	12.8	2.7	0.0	3	3	13.25
61	1	1	3	13	V144	V144	14800	27320	150	149	230	18	1	242	243	15.00	233	233	14.86	33.6	12.8	0.0	9	10	16.29
62	1	1	3	14	V144	V144	15040	27350	150	149	230	14	1	240	242	18.33	233	234	15.43	36.9	11.4	0.0	7	9	15.55
63	1	1	3	15	S144	S144	15290	27340	150	149	230	4	1	232	233	13.12	242	244	17.33	4.0	0.0	0.0	-9	-8	13.39
64	1	1	3	16	S144	S144	15540	27340	150	149	230	4	1	233	236	23.47	239	240	17.61	10.1	2.0	0.0	-5	-2	13.23
65	1	1	3	17	H146WT	H146WT	15795	27335	170	208	251	5	3	244	252	39.05	236	237	24.16	22.1	9.1	0.0	8	16	10.10
66	1	1	3	18	H146WT	H146WT	16040	27335	148	150	251	2	3	244	255	34.80	239	238	16.02	33.3	21.3	0.0	5	16	15.23
67	1	1	3	19	R146	R146	16290	27340	150	149	230	4	1	244	244	16.19	241	241	18.31	16.1	2.7	0.0	3	3	13.33
68	1	1	3	20	R146	R146	16540	27340	150	149	230	4	1	244	245	14.50	236	239	18.17	22.1	4.0	0.0	8	9	13.43
69	1	1	3	21	L146=H146t	L146=H146t	16790	27340	150	149	230	4	1	240	240	15.67	239	239	14.49	18.8	4.7	0.0	1	1	16.56
70	1	1	3	22	L146=H146t	L146=H146t	17040	27340	150	149	230	4	1	239	243	25.24	243	244	17.55	12.8	2.7	0.0	-3	0	13.62
71	1	1	3	23	P146	P146	17290	27330	150	149	230	5	1	258	260	30.58	253	258	30.13	6.0	2.0	0.0	5	7	8.56
72	1	1	3	24	P146	P146	17540	27330	150	149	230	5	1	281	287	30.01	271	274	28.08	27.5	5.4	0.0	10	16	10.01
73	1	1	4	1	L147WT	L147WT	11805	27585	100	60	383	15	3	662	646	169.84	250	253	25.95	96.7	93.3	0.0	412	396	25.51
74	1	1	4	2	L147WT	L147WT	12045	27585	100	60	383	6	3	631	596	172.12	249	251	21.71	96.7	91.7	0.0	382	347	29.06
75	1	1	4	3	P147	P147	12300	27590	150	149	230	9	1	254	255	25.40	249	251	15.85	17.4	4.7	0.0	5	6	16.03
76	1	1	4	4	P147	P147	12550	27590	150	149	230	9	1	238	239	17.53	240	244	29.28	2.7	0.7	0.0	-1	0	8.13
77	1	1	4	5	P147a	P147a	12800	27590	150	149	230	9	1	248	249	19.43	241	243	29.82	14.8	1.3	0.0	7	8	8.32
78	1	1	4	6	P147a	P147a	13050	27590	150	149	230	9	1	247	258	62.58	238	241	15.31	36.2	15.4	0.0	9	20	16.14
79	1	1	4	7	Oligo HIV Y115	Oligo HIV Y115	13300	27590	150	149	230	9	1	242	242	16.75	240	240	17.72	16.1	4.0	0.0	2	2	13.66
80	1	1	4	8	Oligo HIV Y115	Oligo HIV Y115	13550	27580	150	149	230	13	1	236	237	13.94	242	241	15.31	8.1	0.0	0.0	-5	-4	15.41
81	1	1	4	9	Oligo HIV M184a	Oligo HIV M184a	13795	27575	148	148	251	15	3	254	260	31.05	243	244	31.73	29.1	9.5	0.0	11	17	8.00
82	1	1	4	10	Oligo HIV M184a	Oligo HIV M184a	14031	27586	148	149	251	10	3	250	257	27.84	242	243	21.09	32.2	17.4	0.0	8	15	11.86
83	1	1	4	11	C - (H2O+S.S.)	C - (H2O+S.S.)	14292	27601	156	170	230	10	3	252	256	24.95	242	245	19.00	33.5	15.9	0.0	10	14	13.26
84	1	1	4	12	C - (H2O+S.S.)	C - (H2O+S.S.)	14538	27610	170	200	230	19	3	251	256	30.78	242	243	21.56	27.5	15.0	0.0	9	14	11.64
85	1	1	4	13	C - (H2O+S.S.)	C - (H2O+S.S.)	14800	27590	150	149	230	9	1	239	240	14.85	242	243	14.64	12.8	2.7	0.0	-2	-1	16.33
86	1	1	4	14	C - (H2O+S.S.)	C - (H2O+S.S.)	15050	27590	150	149	230	9	1	245	248	17.29	245	246	17.14	16.1	6.7	0.0	0	3	14.30
87	1	1	4	15	C - (H2O+S.S.)	C - (H2O+S.S.)	15300	27590	150	149	230	9	1	249	249	14.23	251	488	1893.70	0.0	0.0	0.0	-1	-1	0.13
88	1	1	4	16	C - (H2O+S.S.)	C - (H2O+S.S.)	15550	27590	150	149	230	9	1	247	246	16.15	247	247	19.01	8.7	0.7	0.0	0	0	13.00
89	1	1	4	17	C - (H2O+S.S.)	C - (H2O+S.S.)	15800	27590	150	149	230	9	1	231	235	15.99	240	243	26.06	3.4	0.0	0.0	-8	-4	8.86
90	1	1	4	18	C - (H2O+S.S.)	C - (H2O+S.S.)	16050	27590	150	149	230	9	1	237	238	16.64	241	241	14.34	10.1	1.3	0.0	-3	-2	16.53
91	1	1	4	19	C - (H2O+S.S.)	C - (H2O+S.S.)	16300	27590	150	149	230	9	1	245	246	17.11	242	242	13.77	22.8	6.0	0.0	3	4	17.79
92	1	1	4	20	C - (H2O+S.S.)	C - (H2O+S.S.)	16550	27590	150	149	230	9	1	245	252	54.92	238	241	19.39	18.8	4.0	0.0	7	14	12.63
93	1	1	4	21	C - (H2O+S.S.)	C - (H2O+S.S.)	16800	27590	150	149	230	9	1	238	237	14.94	237	241	37.60	0.0	0.0	0.0	1	0	6.33
94	1	1	4	22	C - (H2O+S.S.)	C - (H2O+S.S.)	17050	27580	150	149	230	13	1	238	239	13.91	241	244	37.23	0.7	0.0	0.0	-2	-1	6.39
95	1	1	4	23	CIF	CIF	17291	27578	90	50	362	14	3	1407	1323	515.58	240	242	21.38	100.0	100.0	0.0	1167	1083	65.81
96	1	1	4	24	CIF	CIF	17514	27586	92	52	383	25	3	1160	1144	620.69	251	254	26.13	94.2	86.5	0.0	909	893	44.40
END DATA
