# Supplementary material for: Microarray-based identification of antigenic variants of foot-and-mouth disease virus: a bioinformatics quality assessment
Source: BMC Genomics. 2006 May 18;7:117. doi: 10.1186/1471-2164-7-117 (PMC1481559; doi:10.1186/1471-2164-7-117)
Supplement: Additional File 1 — They are obtained using the Agilent and Scan Array Express (Perkin Elmer Life Sciences) analysis software for reading and quantifying the hybridization images. [file 1471-2164-7-117-S1.zip › III-25-V144-1-13C.csv]

BEGIN HEADER
PerkinElmer Life Sciences.
ScanArrayCSVFileFormat	2.00
ScanArray Express	2.00
Number_of_Columns	26
END HEADER
BEGIN GENERAL INFO
DateTime	2005/07/12 12:24
GalFile	D:\303\AFTOCHIP\AFTOCHIP 2.1\Generalidades Aftochip 2.1\ARCHIVO GAL AFTOCHIP 2.1.gal
Scanner	Model: Serial No.:
User Name	303
Computer Name
Protocol	Easy Quant
Quantitation Method	Adaptive Circle
Quality Confidence Calculation	SignalToNoise
User comments
Image Origin	0	0
Temperature	0
Laser Powers	0
Laser On Time	0
PMT Voltages	0
END GENERAL INFO
BEGIN QUANTITATION PARAMETERS
Min Percentile	50
Max Percentile	200
END QUANTITATION PARAMETERS
BEGIN QUALITY MEASUREMENTS
Min Signal To Noise	3
END QUALITY MEASUREMENTS
BEGIN ARRAY PATTERN INFO
Units	�m
Array Rows	1
Array Columns	1
Spot Rows	4
Spot Columns	24
Array Row Spacing	4500.000000
Array Column Spacing	4500.000000
Spot Row Spacing	262.000000
Spot Column Spacing	251.000000
Spot Diameter	150
Interstitial	0
Spots Per Array	96
Total Spots	96
END ARRAY PATTERN INFO
BEGIN IMAGE INFO
ImageID	Channel	Image	Fluorophore	Barcode	Units	X Units Per Pixel	Y Units Per Pixel	X Offset	Y Offset	Status
-1	CH1	D:\303\AFTOCHIP\AFTOCHIP 2.1\Celia\13� Celia 3� impresi�n\Chip 25 V144_SLOT02_S01.tif	Unknown	Unknown	�m	10.000000	10.000000	0.000000	0.000000	Control Image
END IMAGE INFO
BEGIN NORMALIZATION INFO
Normalization Method	LOWESS
END NORMALIZATION INFO
BEGIN DATA
Index	Array Row	Array Column	Spot Row	Spot Column	Name	ID	X	Y	Diameter	F Pixels	B Pixels	Footprint	Flags	Ch1 Median	Ch1 Mean	Ch1 SD	Ch1 B Median	Ch1 B Mean	Ch1 B SD	Ch1 % > B + 1 SD	Ch1 % > B + 2 SD	Ch1 F % Sat.	Ch1 Median - B	Ch1 Mean - B	Ch1 SignalNoiseRatio
1	1	1	1	1	CIF	CIF	2975	26700	154	166	291	21	3	225	476	378.50	198	201	40.31	43.4	42.2	0.0	27	278	5.58
2	1	1	1	2	CIF	CIF	3225	26685	154	164	272	16	3	225	456	335.30	197	199	14.49	62.8	49.4	0.0	28	259	15.53
3	1	1	1	3	S139WT	S139WT	3480	26695	110	78	315	21	3	234	244	47.16	198	199	12.53	73.1	57.7	0.0	36	46	18.67
4	1	1	1	4	S139WT	S139WT	3715	26705	90	52	404	18	3	262	263	38.33	201	201	13.60	84.6	80.8	0.0	61	62	19.26
5	1	1	1	5	G139	G139	3970	26695	90	48	383	11	3	220	227	22.83	202	202	13.62	64.6	37.5	0.0	18	25	16.15
6	1	1	1	6	G139	G139	4210	26690	150	149	270	4	1	207	208	15.58	201	201	14.10	28.2	8.7	0.0	6	7	14.68
7	1	1	1	7	G139t	G139t	4460	26690	150	149	270	4	1	211	212	16.30	201	201	13.72	41.6	15.4	0.0	10	11	15.38
8	1	1	1	8	G139t	G139t	4715	26695	100	60	336	7	3	222	226	16.54	201	203	14.50	68.3	36.7	0.0	21	25	15.31
9	1	1	1	9	G139c	G139c	4960	26690	150	149	270	6	1	204	205	15.48	203	204	14.66	22.1	4.0	0.0	1	2	13.92
10	1	1	1	10	G139c	G139c	5210	26695	130	108	315	10	3	270	296	59.79	207	214	30.17	80.6	63.0	0.0	63	89	8.95
11	1	1	1	11	I139	I139	5460	26690	150	149	270	8	1	209	217	85.26	201	202	14.48	33.6	8.7	0.0	8	16	14.43
12	1	1	1	12	I139	I139	5710	26690	150	149	270	9	1	208	209	13.99	205	207	15.16	18.1	2.7	0.0	3	4	13.72
13	1	1	1	13	N139	N139	5960	26690	150	149	270	10	1	210	216	39.16	208	208	13.89	26.8	11.4	0.0	2	8	15.12
14	1	1	1	14	N139	N139	6220	26700	150	149	270	12	1	213	214	17.98	208	209	14.12	28.2	7.4	0.0	5	6	15.09
15	1	1	1	15	T139	T139	6465	26700	156	166	291	15	3	220	226	27.98	209	210	14.42	45.8	29.5	0.0	11	17	15.26
16	1	1	1	16	T139	T139	6725	26695	170	208	272	8	3	222	228	27.57	208	210	13.47	51.9	35.1	0.0	14	20	16.48
17	1	1	1	17	RGD-WT1	RGD-WT1	6955	26695	160	172	272	20	3	250	285	76.29	215	216	15.59	64.5	52.9	0.0	35	70	16.03
18	1	1	1	18	RGD-WT1	RGD-WT1	7175	26695	156	164	272	51	3	248	286	76.26	216	217	18.16	61.6	51.2	0.0	32	70	13.65
19	1	1	1	19	RRD	RRD	7420	26700	150	149	270	57	1	215	215	14.07	216	217	15.41	11.4	2.0	0.0	0	0	13.95
20	1	1	1	20	RRD	RRD	7720	26690	150	149	270	7	1	216	218	14.05	218	219	15.08	12.1	1.3	0.0	-1	0	14.33
21	1	1	1	21	RRDt	RRDt	7970	26690	150	149	270	8	1	215	217	14.07	217	219	15.56	14.1	1.3	0.0	-1	0	13.82
22	1	1	1	22	RRDt	RRDt	8220	26690	150	149	270	9	1	219	220	14.76	222	226	29.24	2.7	0.0	0.0	-2	-1	7.49
23	1	1	1	23	RRDc	RRDc	8484	26690	150	154	270	4	3	215	222	16.09	220	226	22.02	9.7	0.0	0.0	-4	2	9.76
24	1	1	1	24	RRDc	RRDc	8720	26690	150	149	270	11	1	220	222	19.17	221	221	15.14	20.8	3.4	0.0	0	1	14.53
25	1	1	2	1	RED	RED	2990	26960	150	149	270	33	1	198	198	12.01	198	200	12.16	16.8	2.7	0.0	0	0	16.28
26	1	1	2	2	RED	RED	3230	26950	150	149	270	21	1	197	198	14.80	200	200	13.16	13.4	2.7	0.0	-2	-1	14.97
27	1	1	2	3	REDt	REDt	3480	26960	150	149	270	22	1	203	207	23.33	198	199	13.00	35.6	10.1	0.0	5	9	15.61
28	1	1	2	4	REDt	REDt	3720	26950	150	149	270	9	1	203	205	15.36	201	202	13.88	26.8	8.1	0.0	2	4	14.62
29	1	1	2	5	REDc	REDc	3960	26950	150	149	270	2	1	203	202	13.24	202	203	13.36	16.8	2.7	0.0	1	0	15.20
30	1	1	2	6	REDc	REDc	4210	26950	150	149	270	3	1	206	204	14.61	202	202	15.26	14.8	3.4	0.0	4	2	13.50
31	1	1	2	7	REG	REG	4460	26950	150	149	270	4	1	202	202	14.17	202	202	12.83	18.8	4.7	0.0	0	0	15.75
32	1	1	2	8	REG	REG	4710	26950	150	149	270	5	1	201	202	13.14	202	203	12.34	14.8	4.7	0.0	0	0	16.28
33	1	1	2	9	REGat	REGat	4960	26950	150	149	270	6	1	199	200	13.27	203	204	14.32	8.1	2.0	0.0	-3	-2	13.89
34	1	1	2	10	REGat	REGat	5210	26950	150	149	270	7	1	204	204	15.00	206	206	15.25	11.4	1.3	0.0	-1	-1	13.37
35	1	1	2	11	REGac	REGac	5470	26950	150	149	270	2	1	204	204	14.85	206	205	13.07	16.8	2.0	0.0	-1	-1	15.61
36	1	1	2	12	REGac	REGac	5720	26950	150	149	270	1	1	208	208	13.80	208	208	15.17	14.1	2.7	0.0	0	0	13.71
37	1	1	2	13	REGgg	REGgg	5960	26945	168	196	251	11	3	219	223	24.30	209	210	14.18	40.3	23.0	0.0	10	14	15.44
38	1	1	2	14	REGgg	REGgg	6215	26955	168	192	272	8	3	221	226	24.35	208	210	13.78	49.5	31.8	0.0	13	18	16.04
39	1	1	2	15	REGtg	REGtg	6480	26960	150	149	270	13	1	211	212	14.99	213	213	15.43	13.4	3.4	0.0	-1	0	13.67
40	1	1	2	16	REGtg	REGtg	6720	26950	150	149	270	3	1	212	211	14.93	211	212	13.39	18.8	4.7	0.0	1	0	15.83
41	1	1	2	17	REGcg	REGcg	6970	26950	150	149	270	4	1	215	215	14.99	213	214	14.64	19.5	4.0	0.0	2	2	14.68
42	1	1	2	18	REGcg	REGcg	7200	26960	150	149	270	27	1	216	216	15.34	216	217	14.62	16.1	3.4	0.0	0	0	14.77
43	1	1	2	19	D143N (RGN)	D143N (RGN)	7470	26950	150	149	270	6	1	212	213	15.13	215	216	13.73	17.4	4.0	0.0	-2	-1	15.44
44	1	1	2	20	D143N (RGN)	D143N (RGN)	7720	26950	150	149	270	7	1	219	219	15.27	221	221	16.52	10.1	2.7	0.0	-1	-1	13.26
45	1	1	2	21	D143N (RGN)t	D143N (RGN)t	7980	26950	150	149	270	2	1	219	221	18.28	218	219	14.71	25.5	6.7	0.0	1	3	14.89
46	1	1	2	22	D143N (RGN)t	D143N (RGN)t	8230	26950	150	149	270	1	1	216	217	14.91	221	221	19.01	8.1	0.7	0.0	-4	-3	11.36
47	1	1	2	23	D143N (RGN)c	D143N (RGN)c	8480	26950	150	149	270	0	1	219	220	15.89	218	219	15.50	18.8	2.7	0.0	1	2	14.12
48	1	1	2	24	D143N (RGN)c	D143N (RGN)c	8730	26950	150	149	270	1	1	220	221	16.60	220	221	15.83	17.4	3.4	0.0	0	1	13.90
49	1	1	3	1	D143V (RGV)	D143V (RGV)	2960	27190	150	149	270	21	1	199	199	14.58	201	200	13.39	15.4	2.0	0.0	-1	-1	14.86
50	1	1	3	2	D143V (RGV)	D143V (RGV)	3210	27190	150	149	270	21	1	202	201	14.58	200	200	12.83	22.1	2.7	0.0	2	1	15.74
51	1	1	3	3	RGE-1 (GAA)	RGE-1 (GAA)	3460	27200	150	149	270	11	1	203	219	133.50	200	200	12.66	23.5	9.4	0.0	3	19	16.03
52	1	1	3	4	RGE-1 (GAA)	RGE-1 (GAA)	3710	27210	150	149	270	1	1	203	203	14.62	200	201	13.27	22.1	6.0	0.0	3	3	15.30
53	1	1	3	5	RGEc	RGEc	3960	27210	150	149	270	2	1	202	208	69.08	202	204	13.47	13.4	5.4	0.0	0	6	15.00
54	1	1	3	6	RGEc	RGEc	4220	27210	150	149	270	7	1	202	204	13.58	202	202	13.67	18.8	5.4	0.0	0	2	14.77
55	1	1	3	7	L144WT	L144WT	4475	27205	90	52	404	12	3	232	235	21.68	202	202	14.85	82.7	50.0	0.0	30	33	15.62
56	1	1	3	8	L144WT	L144WT	4720	27205	130	108	315	7	3	219	220	22.59	203	203	13.94	57.4	25.9	0.0	16	17	15.71
57	1	1	3	9	L144g	L144g	4970	27210	150	149	270	4	1	206	207	12.76	204	205	14.36	16.8	4.0	0.0	2	3	14.34
58	1	1	3	10	L144g	L144g	5220	27210	150	149	270	3	1	208	209	18.93	205	206	14.67	20.1	4.0	0.0	3	4	14.18
59	1	1	3	11	L144a	L144a	5470	27200	150	149	270	11	1	211	210	15.89	205	205	14.17	26.2	7.4	0.0	6	5	14.89
60	1	1	3	12	L144a	L144a	5710	27210	150	149	270	9	1	214	215	17.23	209	210	13.71	30.9	10.1	0.0	5	6	15.60
61	1	1	3	13	V144	V144	5973	27207	196	267	171	4	3	255	679	722.16	210	211	14.71	64.4	55.4	0.0	45	469	17.33
62	1	1	3	14	V144	V144	6230	27215	182	234	171	9	3	244	696	715.54	208	211	19.24	59.0	49.6	0.0	36	488	12.68
63	1	1	3	15	S144	S144	6460	27210	150	149	270	12	1	217	221	32.85	211	213	16.42	27.5	6.7	0.0	6	10	13.22
64	1	1	3	16	S144	S144	6730	27210	150	149	270	7	1	220	221	16.85	212	213	14.82	32.2	6.0	0.0	8	9	14.85
65	1	1	3	17	H146WT	H146WT	6975	27205	170	208	272	6	3	223	242	48.79	214	214	15.80	41.8	28.4	0.0	9	28	14.11
66	1	1	3	18	H146WT	H146WT	7225	27205	156	164	272	6	3	233	256	51.81	218	218	15.39	47.0	36.6	0.0	15	38	15.14
67	1	1	3	19	R146	R146	7480	27210	150	149	270	4	1	219	220	16.84	216	219	13.97	24.8	8.7	0.0	3	4	15.67
68	1	1	3	20	R146	R146	7730	27210	150	149	270	3	1	219	218	15.06	222	221	16.24	9.4	0.0	0.0	-2	-3	13.49
69	1	1	3	21	L146=H146t	L146=H146t	7980	27210	150	149	270	2	1	218	220	22.24	222	221	15.89	9.4	3.4	0.0	-3	-1	13.72
70	1	1	3	22	L146=H146t	L146=H146t	8230	27210	150	149	270	1	1	220	219	15.70	220	219	15.82	12.1	2.0	0.0	0	0	13.91
71	1	1	3	23	P146	P146	8480	27200	150	149	270	11	1	222	222	15.87	220	221	14.94	16.1	4.0	0.0	2	2	14.86
72	1	1	3	24	P146	P146	8720	27200	150	149	270	15	1	217	217	16.39	220	221	14.47	13.4	2.7	0.0	-2	-2	15.00
73	1	1	4	1	L147WT	L147WT	2975	27435	168	192	272	41	4	223	364	217.98	198	206	90.14	38.0	36.5	0.0	25	166	2.47
74	1	1	4	2	L147WT	L147WT	3225	27435	154	164	272	41	3	272	375	184.19	199	199	13.50	72.6	60.4	0.0	73	176	20.14
75	1	1	4	3	P147	P147	3480	27455	110	78	315	27	3	220	224	27.68	199	200	13.61	67.9	41.0	0.0	21	25	16.17
76	1	1	4	4	P147	P147	3730	27470	150	149	270	19	1	210	213	23.19	202	202	13.47	40.3	22.8	0.0	8	11	15.59
77	1	1	4	5	P147a	P147a	3970	27480	150	149	270	10	1	205	207	17.99	201	201	14.56	25.5	10.1	0.0	4	6	14.08
78	1	1	4	6	P147a	P147a	4220	27480	150	149	270	9	1	207	208	16.59	203	204	13.76	26.8	11.4	0.0	4	5	15.04
79	1	1	4	7	Oligo HIV Y115	Oligo HIV Y115	4470	27480	150	149	270	9	1	202	204	20.83	204	205	14.02	12.1	2.0	0.0	-1	0	14.41
80	1	1	4	8	Oligo HIV Y115	Oligo HIV Y115	4720	27480	150	149	270	8	1	203	203	14.58	201	202	13.37	23.5	6.7	0.0	2	2	15.18
81	1	1	4	9	Oligo HIV M184a	Oligo HIV M184a	4970	27480	150	149	270	7	1	205	206	13.13	203	203	14.58	20.1	2.0	0.0	2	3	14.06
82	1	1	4	10	Oligo HIV M184a	Oligo HIV M184a	5230	27470	150	149	270	13	1	206	206	14.84	206	207	20.47	8.1	0.0	0.0	0	0	10.06
83	1	1	4	11	C - (H2O+S.S.)	C - (H2O+S.S.)	5475	27440	140	134	291	33	3	223	264	85.05	206	206	14.90	51.5	37.3	0.0	17	58	14.97
84	1	1	4	12	C - (H2O+S.S.)	C - (H2O+S.S.)	5725	27455	154	164	272	19	3	223	265	88.18	209	210	14.54	47.0	37.2	0.0	14	56	15.34
85	1	1	4	13	C - (H2O+S.S.)	C - (H2O+S.S.)	5970	27470	150	149	270	3	1	208	209	12.89	208	209	14.67	15.4	2.0	0.0	0	1	14.18
86	1	1	4	14	C - (H2O+S.S.)	C - (H2O+S.S.)	6220	27480	150	149	270	6	1	209	210	16.16	209	210	16.74	15.4	2.0	0.0	0	1	12.49
87	1	1	4	15	C - (H2O+S.S.)	C - (H2O+S.S.)	6480	27480	150	149	270	10	1	212	213	15.35	211	211	14.91	20.8	4.0	0.0	1	2	14.22
88	1	1	4	16	C - (H2O+S.S.)	C - (H2O+S.S.)	6730	27480	150	149	270	9	1	213	229	110.86	213	214	15.25	19.5	5.4	0.0	0	16	13.97
89	1	1	4	17	C - (H2O+S.S.)	C - (H2O+S.S.)	6980	27480	150	149	270	9	1	217	217	15.77	215	216	15.25	19.5	3.4	0.0	2	2	14.23
90	1	1	4	18	C - (H2O+S.S.)	C - (H2O+S.S.)	7230	27480	150	149	270	8	1	220	221	20.94	217	217	14.48	22.1	8.1	0.0	3	4	15.19
91	1	1	4	19	C - (H2O+S.S.)	C - (H2O+S.S.)	7480	27480	150	149	270	7	1	218	219	15.57	216	218	14.66	21.5	6.7	0.0	2	3	14.87
92	1	1	4	20	C - (H2O+S.S.)	C - (H2O+S.S.)	7740	27480	150	149	270	14	1	218	219	13.46	220	221	15.10	10.1	2.0	0.0	-1	0	14.44
93	1	1	4	21	C - (H2O+S.S.)	C - (H2O+S.S.)	7990	27480	150	149	270	13	1	221	223	30.05	222	221	16.64	10.7	4.7	0.0	0	1	13.28
94	1	1	4	22	C - (H2O+S.S.)	C - (H2O+S.S.)	8240	27470	150	149	270	11	1	217	219	14.74	221	223	41.90	0.0	0.0	0.0	-3	-1	5.18
95	1	1	4	23	CIF	CIF	8475	27465	184	240	192	9	3	248	491	494.46	226	225	15.19	55.0	43.8	0.0	22	265	16.33
96	1	1	4	24	CIF	CIF	8725	27455	170	208	272	19	3	247	551	551.03	218	220	17.20	58.7	44.2	0.0	29	333	14.36
END DATA
