# Supplementary material for: Microarray-based identification of antigenic variants of foot-and-mouth disease virus: a bioinformatics quality assessment
Source: BMC Genomics. 2006 May 18;7:117. doi: 10.1186/1471-2164-7-117 (PMC1481559; doi:10.1186/1471-2164-7-117)
Supplement: Additional File 1 — They are obtained using the Agilent and Scan Array Express (Perkin Elmer Life Sciences) analysis software for reading and quantifying the hybridization images. [file 1471-2164-7-117-S1.zip › III-25-V144-2-13C.csv]

BEGIN HEADER
PerkinElmer Life Sciences.
ScanArrayCSVFileFormat	2.00
ScanArray Express	2.00
Number_of_Columns	26
END HEADER
BEGIN GENERAL INFO
DateTime	2005/07/12 12:28
GalFile	D:\303\AFTOCHIP\AFTOCHIP 2.1\Generalidades Aftochip 2.1\ARCHIVO GAL AFTOCHIP 2.1.gal
Scanner	Model: Serial No.:
User Name	303
Computer Name
Protocol	Easy Quant
Quantitation Method	Adaptive Circle
Quality Confidence Calculation	SignalToNoise
User comments
Image Origin	0	0
Temperature	0
Laser Powers	0
Laser On Time	0
PMT Voltages	0
END GENERAL INFO
BEGIN QUANTITATION PARAMETERS
Min Percentile	50
Max Percentile	200
END QUANTITATION PARAMETERS
BEGIN QUALITY MEASUREMENTS
Min Signal To Noise	3
END QUALITY MEASUREMENTS
BEGIN ARRAY PATTERN INFO
Units	�m
Array Rows	1
Array Columns	1
Spot Rows	4
Spot Columns	24
Array Row Spacing	4500.000000
Array Column Spacing	4500.000000
Spot Row Spacing	262.000000
Spot Column Spacing	251.000000
Spot Diameter	150
Interstitial	0
Spots Per Array	96
Total Spots	96
END ARRAY PATTERN INFO
BEGIN IMAGE INFO
ImageID	Channel	Image	Fluorophore	Barcode	Units	X Units Per Pixel	Y Units Per Pixel	X Offset	Y Offset	Status
-1	CH1	D:\303\AFTOCHIP\AFTOCHIP 2.1\Celia\13� Celia 3� impresi�n\Chip 25 V144_SLOT02_S01.tif	Unknown	Unknown	�m	10.000000	10.000000	0.000000	0.000000	Control Image
END IMAGE INFO
BEGIN NORMALIZATION INFO
Normalization Method	LOWESS
END NORMALIZATION INFO
BEGIN DATA
Index	Array Row	Array Column	Spot Row	Spot Column	Name	ID	X	Y	Diameter	F Pixels	B Pixels	Footprint	Flags	Ch1 Median	Ch1 Mean	Ch1 SD	Ch1 B Median	Ch1 B Mean	Ch1 B SD	Ch1 % > B + 1 SD	Ch1 % > B + 2 SD	Ch1 F % Sat.	Ch1 Median - B	Ch1 Mean - B	Ch1 SignalNoiseRatio
1	1	1	1	1	CIF	CIF	11952	26774	182	232	171	37	3	264	496	506.61	232	234	17.28	63.8	47.0	0.0	32	264	15.27
2	1	1	1	2	CIF	CIF	12202	26769	168	195	270	33	3	283	711	781.28	234	235	16.12	70.8	60.0	0.0	49	477	17.56
3	1	1	1	3	S139WT	S139WT	12449	26759	168	191	270	22	3	248	289	143.51	235	236	15.73	48.7	33.5	0.0	13	54	15.77
4	1	1	1	4	S139WT	S139WT	12715	26755	168	192	272	32	3	248	270	59.55	234	236	16.39	45.8	29.2	0.0	14	36	15.13
5	1	1	1	5	G139	G139	12965	26777	170	202	272	48	3	242	252	31.12	233	234	15.37	43.6	29.2	0.0	9	19	15.74
6	1	1	1	6	G139	G139	13230	26770	150	149	270	51	1	245	246	20.87	234	235	15.11	36.9	20.8	0.0	11	12	16.21
7	1	1	1	7	G139t	G139t	13450	26740	150	149	270	12	1	242	246	23.59	236	236	17.33	33.6	11.4	0.0	6	10	13.97
8	1	1	1	8	G139t	G139t	13700	26740	150	149	270	11	1	242	242	21.23	235	237	16.99	32.9	10.7	0.0	7	7	14.24
9	1	1	1	9	G139c	G139c	13950	26740	150	149	270	10	1	238	237	17.73	232	235	19.51	18.8	6.0	0.0	6	5	12.20
10	1	1	1	10	G139c	G139c	14200	26740	150	149	270	9	1	238	239	18.18	235	237	16.63	24.8	6.7	0.0	3	4	14.31
11	1	1	1	11	I139	I139	14450	26740	150	149	270	8	1	236	235	15.87	234	235	17.41	14.8	2.0	0.0	2	1	13.56
12	1	1	1	12	I139	I139	14710	26760	150	149	270	25	1	231	232	14.56	234	234	24.50	2.0	0.0	0.0	-2	-1	9.43
13	1	1	1	13	N139	N139	14979	26524	198	274	171	218	3	231	231	16.02	234	233	16.97	10.9	1.8	0.0	-2	-2	13.61
14	1	1	1	14	N139	N139	15208	26516	168	195	251	221	3	233	238	35.00	231	233	17.99	21.5	7.2	0.0	2	7	12.95
15	1	1	1	15	T139	T139	15460	26790	150	149	270	50	1	252	256	28.02	231	238	33.38	34.9	10.7	0.0	21	25	7.55
16	1	1	1	16	T139	T139	15690	26780	150	149	270	38	1	247	255	32.16	238	245	42.95	20.8	2.0	0.0	9	17	5.75
17	1	1	1	17	RGD-WT1	RGD-WT1	15925	26755	168	192	272	26	3	246	283	94.64	229	232	19.52	46.9	35.4	0.0	17	54	12.60
18	1	1	1	18	RGD-WT1	RGD-WT1	16175	26755	168	192	272	27	3	249	277	63.44	226	229	18.83	53.6	35.9	0.0	23	51	13.22
19	1	1	1	19	RRD	RRD	16430	26760	150	149	270	26	1	224	229	24.91	223	224	21.52	15.4	3.4	0.0	1	6	10.41
20	1	1	1	20	RRD	RRD	16710	26740	150	149	270	9	1	219	227	56.56	222	223	19.71	11.4	2.7	0.0	-2	5	11.11
21	1	1	1	21	RRDt	RRDt	16960	26740	150	149	270	8	1	218	220	25.05	220	222	18.60	12.8	3.4	0.0	-1	0	11.72
22	1	1	1	22	RRDt	RRDt	17210	26740	150	149	270	7	1	217	218	15.21	219	221	17.68	10.7	1.3	0.0	-1	0	12.27
23	1	1	1	23	RRDc	RRDc	17460	26740	150	149	270	6	1	216	216	14.69	216	220	26.30	4.7	0.0	0.0	0	0	8.21
24	1	1	1	24	RRDc	RRDc	17710	26740	150	149	270	5	1	213	215	18.18	213	214	16.67	17.4	2.7	0.0	0	2	12.78
25	1	1	2	1	RED	RED	11940	27020	150	149	270	18	1	232	234	16.39	233	234	16.42	16.8	3.4	0.0	0	1	14.12
26	1	1	2	2	RED	RED	12180	27010	150	149	270	6	1	231	232	17.89	234	236	15.16	16.8	4.7	0.0	-2	-1	15.23
27	1	1	2	3	REDt	REDt	12430	27000	150	149	270	5	1	235	235	15.81	233	234	15.92	19.5	3.4	0.0	2	2	14.76
28	1	1	2	4	REDt	REDt	12690	27010	150	149	270	8	1	229	230	17.36	233	235	16.65	11.4	2.0	0.0	-3	-2	13.76
29	1	1	2	5	REDc	REDc	12950	27020	150	149	270	21	1	233	235	20.68	232	232	16.75	20.8	4.0	0.0	1	3	13.91
30	1	1	2	6	REDc	REDc	13190	27000	150	149	270	5	1	233	233	16.82	234	233	16.51	15.4	2.0	0.0	0	0	14.11
31	1	1	2	7	REG	REG	13440	27000	150	149	270	4	1	239	239	17.17	237	238	18.57	16.8	2.7	0.0	2	2	12.87
32	1	1	2	8	REG	REG	13690	27000	150	149	270	3	1	237	237	16.83	237	236	16.98	15.4	2.7	0.0	0	0	13.96
33	1	1	2	9	REGat	REGat	13940	27000	150	149	270	3	1	234	234	16.26	236	236	20.84	9.4	1.3	0.0	-1	-1	11.23
34	1	1	2	10	REGat	REGat	14190	27000	150	149	270	3	1	234	233	17.17	233	234	16.59	16.8	2.7	0.0	1	0	14.11
35	1	1	2	11	REGac	REGac	14440	27000	150	149	270	4	1	231	232	14.51	233	233	15.43	13.4	1.3	0.0	-1	0	14.97
36	1	1	2	12	REGac	REGac	14690	27000	150	149	270	4	1	233	233	16.96	236	236	16.92	11.4	2.0	0.0	-2	-2	13.77
37	1	1	2	13	REGgg	REGgg	14935	26985	154	164	272	21	3	251	256	32.71	233	233	16.98	51.8	32.9	0.0	18	23	14.78
38	1	1	2	14	REGgg	REGgg	15195	27005	140	124	272	1	3	254	258	29.88	232	237	33.96	37.9	8.9	0.0	22	26	7.48
39	1	1	2	15	REGtg	REGtg	15450	27030	150	149	270	26	1	240	245	31.55	235	242	40.76	6.7	2.7	0.0	5	10	5.89
40	1	1	2	16	REGtg	REGtg	15700	27000	150	149	270	5	1	230	237	57.51	231	245	91.11	0.7	0.7	0.0	0	6	2.52
41	1	1	2	17	REGcg	REGcg	15940	27010	150	149	270	9	1	225	224	15.43	227	229	18.92	8.1	0.7	0.0	-1	-2	11.89
42	1	1	2	18	REGcg	REGcg	16190	27010	150	149	270	10	1	227	227	15.12	226	226	17.15	14.1	1.3	0.0	1	1	13.23
43	1	1	2	19	D143N (RGN)	D143N (RGN)	16450	27000	150	149	270	3	1	220	220	15.79	220	222	17.19	11.4	3.4	0.0	0	0	12.80
44	1	1	2	20	D143N (RGN)	D143N (RGN)	16700	27000	150	149	270	3	1	221	223	15.56	222	223	16.57	17.4	2.0	0.0	0	1	13.34
45	1	1	2	21	D143N (RGN)t	D143N (RGN)t	16950	27000	150	149	270	4	1	216	215	14.47	219	220	15.15	4.7	0.7	0.0	-2	-3	14.26
46	1	1	2	22	D143N (RGN)t	D143N (RGN)t	17200	27000	150	149	270	4	1	214	215	14.93	214	215	16.66	14.8	2.0	0.0	0	1	12.84
47	1	1	2	23	D143N (RGN)c	D143N (RGN)c	17450	27000	150	149	270	5	1	217	216	14.98	212	213	14.11	25.5	4.0	0.0	5	4	15.38
48	1	1	2	24	D143N (RGN)c	D143N (RGN)c	17700	27000	150	149	270	5	1	211	212	14.61	212	214	14.69	12.8	3.4	0.0	0	0	14.36
49	1	1	3	1	D143V (RGV)	D143V (RGV)	11945	27245	110	80	336	24	3	257	261	24.02	233	234	17.39	62.5	30.0	0.0	24	28	14.78
50	1	1	3	2	D143V (RGV)	D143V (RGV)	12180	27245	100	62	315	20	3	258	261	22.68	233	233	15.80	75.8	35.5	0.0	25	28	16.33
51	1	1	3	3	RGE-1 (GAA)	RGE-1 (GAA)	12420	27260	150	149	270	14	1	235	236	19.10	232	234	20.19	12.1	2.7	0.0	3	4	11.64
52	1	1	3	4	RGE-1 (GAA)	RGE-1 (GAA)	12670	27260	150	149	270	15	1	236	237	17.02	232	233	16.08	26.2	5.4	0.0	4	5	14.67
53	1	1	3	5	RGEc	RGEc	12930	27260	150	149	270	7	1	232	235	16.97	232	233	16.17	15.4	2.0	0.0	0	3	14.35
54	1	1	3	6	RGEc	RGEc	13180	27260	150	149	270	8	1	237	239	19.93	235	235	16.06	19.5	6.0	0.0	2	4	14.76
55	1	1	3	7	L144WT	L144WT	13435	27260	150	154	291	6	3	254	257	23.78	236	236	16.01	51.3	30.5	0.0	18	21	15.86
56	1	1	3	8	L144WT	L144WT	13680	27260	150	149	270	10	1	247	251	23.19	237	239	34.40	16.8	1.3	0.0	10	14	7.18
57	1	1	3	9	L144g	L144g	13940	27260	150	149	270	5	1	237	237	16.24	236	237	16.51	14.1	3.4	0.0	1	1	14.36
58	1	1	3	10	L144g	L144g	14190	27250	150	149	270	15	1	232	232	17.40	233	234	17.67	10.7	1.3	0.0	0	0	13.13
59	1	1	3	11	L144a	L144a	14440	27250	150	149	270	15	1	233	235	18.04	233	234	15.62	18.8	5.4	0.0	0	2	14.91
60	1	1	3	12	L144a	L144a	14690	27260	150	149	270	6	1	232	234	16.68	231	232	17.01	18.1	4.7	0.0	1	3	13.64
61	1	1	3	13	V144	V144	14959	27273	182	232	171	16	3	290	872	1075.87	231	231	16.61	68.1	59.5	0.0	59	641	17.46
62	1	1	3	14	V144	V144	15209	27273	182	232	171	15	4	279	713	752.01	235	342	563.12	27.2	20.7	0.0	44	478	0.50
63	1	1	3	15	S144	S144	15450	27260	150	149	270	7	1	237	248	49.86	235	250	73.33	5.4	3.4	0.0	2	13	3.23
64	1	1	3	16	S144	S144	15690	27260	150	149	270	8	1	231	244	134.90	225	232	47.32	5.4	2.0	0.0	6	19	4.88
65	1	1	3	17	H146WT	H146WT	15945	27265	168	192	272	3	3	233	246	42.42	222	223	15.35	44.8	24.0	0.0	11	24	15.18
66	1	1	3	18	H146WT	H146WT	16195	27265	168	192	272	4	3	230	245	44.27	223	223	16.38	35.9	23.4	0.0	7	22	14.04
67	1	1	3	19	R146	R146	16440	27260	150	149	270	11	1	223	224	15.36	224	224	14.99	17.4	2.7	0.0	0	0	14.88
68	1	1	3	20	R146	R146	16690	27260	150	149	270	12	1	219	220	14.91	222	222	15.73	12.8	2.7	0.0	-2	-1	13.92
69	1	1	3	21	L146=H146t	L146=H146t	16940	27260	150	149	270	12	1	219	218	14.95	216	217	13.88	22.1	2.7	0.0	3	2	15.78
70	1	1	3	22	L146=H146t	L146=H146t	17190	27260	150	149	270	13	1	214	214	12.30	212	213	14.15	15.4	1.3	0.0	2	2	15.12
71	1	1	3	23	P146	P146	17450	27250	150	149	270	16	1	214	212	15.23	213	213	14.05	18.8	2.7	0.0	1	0	15.23
72	1	1	3	24	P146	P146	17700	27260	150	149	270	7	1	213	214	13.68	210	211	14.74	23.5	2.7	0.0	3	4	14.45
73	1	1	4	1	L147WT	L147WT	11965	27510	140	134	291	37	3	306	550	365.45	239	241	27.16	64.9	53.0	0.0	67	311	11.27
74	1	1	4	2	L147WT	L147WT	12205	27505	140	124	272	31	3	377	574	364.74	239	241	23.36	67.7	56.5	0.0	138	335	16.14
75	1	1	4	3	P147	P147	12430	27520	150	149	270	8	1	237	240	20.38	234	235	17.54	30.9	8.7	0.0	3	6	13.51
76	1	1	4	4	P147	P147	12670	27530	150	149	270	14	1	239	240	16.37	235	295	740.59	0.0	0.0	0.0	4	5	0.32
77	1	1	4	5	P147a	P147a	12920	27530	150	149	270	15	1	244	246	25.61	235	235	15.84	39.6	20.1	0.0	9	11	15.40
78	1	1	4	6	P147a	P147a	13170	27530	150	149	270	16	1	244	247	26.55	234	236	17.27	40.3	17.4	0.0	10	13	14.13
79	1	1	4	7	Oligo HIV Y115	Oligo HIV Y115	13420	27530	150	149	270	17	1	234	233	17.60	235	235	17.75	14.1	0.7	0.0	0	-1	13.18
80	1	1	4	8	Oligo HIV Y115	Oligo HIV Y115	13680	27530	150	149	270	8	1	234	234	17.40	235	237	18.59	12.1	2.0	0.0	0	0	12.59
81	1	1	4	9	Oligo HIV M184a	Oligo HIV M184a	13960	27525	154	166	251	20	3	245	250	27.14	237	235	16.57	34.3	22.9	0.0	8	13	14.79
82	1	1	4	10	Oligo HIV M184a	Oligo HIV M184a	14205	27510	154	166	291	22	3	248	249	25.90	232	232	16.24	48.2	29.5	0.0	16	17	15.27
83	1	1	4	11	C - (H2O+S.S.)	C - (H2O+S.S.)	14465	27510	80	40	423	29	3	260	262	21.37	232	232	16.24	70.0	40.0	0.0	28	30	16.01
84	1	1	4	12	C - (H2O+S.S.)	C - (H2O+S.S.)	14690	27520	150	149	270	8	1	242	241	18.49	230	233	24.70	20.8	2.7	0.0	12	11	9.80
85	1	1	4	13	C - (H2O+S.S.)	C - (H2O+S.S.)	14930	27530	150	149	270	13	1	232	232	16.89	231	231	15.97	21.5	4.7	0.0	1	1	14.53
86	1	1	4	14	C - (H2O+S.S.)	C - (H2O+S.S.)	15190	27530	150	149	270	5	1	234	233	17.01	230	235	34.05	3.4	0.0	0.0	4	3	6.87
87	1	1	4	15	C - (H2O+S.S.)	C - (H2O+S.S.)	15430	27530	150	149	270	15	1	237	241	26.96	234	245	71.51	2.7	0.7	0.0	3	7	3.31
88	1	1	4	16	C - (H2O+S.S.)	C - (H2O+S.S.)	15680	27530	150	149	270	16	1	231	230	17.30	233	270	221.62	0.0	0.0	0.0	-1	-2	1.04
89	1	1	4	17	C - (H2O+S.S.)	C - (H2O+S.S.)	15930	27530	150	149	270	17	1	224	226	17.55	228	229	15.60	14.1	2.0	0.0	-3	-1	14.36
90	1	1	4	18	C - (H2O+S.S.)	C - (H2O+S.S.)	16180	27530	150	149	270	18	1	226	226	16.99	223	224	15.70	20.1	4.7	0.0	3	3	14.39
91	1	1	4	19	C - (H2O+S.S.)	C - (H2O+S.S.)	16430	27530	150	149	270	19	1	222	224	15.87	220	220	14.57	23.5	5.4	0.0	2	4	15.23
92	1	1	4	20	C - (H2O+S.S.)	C - (H2O+S.S.)	16680	27530	150	149	270	20	1	218	218	14.14	219	220	15.85	12.1	1.3	0.0	0	0	13.75
93	1	1	4	21	C - (H2O+S.S.)	C - (H2O+S.S.)	16930	27530	150	149	270	21	1	215	216	15.28	217	217	15.77	14.1	2.7	0.0	-1	0	13.63
94	1	1	4	22	C - (H2O+S.S.)	C - (H2O+S.S.)	17190	27520	150	149	270	14	1	214	214	15.13	213	213	14.83	19.5	2.7	0.0	1	1	14.43
95	1	1	4	23	CIF	CIF	17455	27515	154	164	272	13	3	246	401	255.90	214	214	14.13	62.8	52.4	0.0	32	187	17.41
96	1	1	4	24	CIF	CIF	17715	27525	140	124	272	10	3	299	445	243.72	208	208	13.48	79.0	69.4	0.0	91	237	22.18
END DATA
