# Supplementary material for: Microarray-based identification of antigenic variants of foot-and-mouth disease virus: a bioinformatics quality assessment
Source: BMC Genomics. 2006 May 18;7:117. doi: 10.1186/1471-2164-7-117 (PMC1481559; doi:10.1186/1471-2164-7-117)
Supplement: Additional File 1 — They are obtained using the Agilent and Scan Array Express (Perkin Elmer Life Sciences) analysis software for reading and quantifying the hybridization images. [file 1471-2164-7-117-S1.zip › III-25-V144-3-13C.csv]

BEGIN HEADER
PerkinElmer Life Sciences.
ScanArrayCSVFileFormat	2.00
ScanArray Express	2.00
Number_of_Columns	26
END HEADER
BEGIN GENERAL INFO
DateTime	2005/07/12 12:33
GalFile	D:\303\AFTOCHIP\AFTOCHIP 2.1\Generalidades Aftochip 2.1\ARCHIVO GAL AFTOCHIP 2.1.gal
Scanner	Model: Serial No.:
User Name	303
Computer Name
Protocol	Easy Quant
Quantitation Method	Adaptive Circle
Quality Confidence Calculation	SignalToNoise
User comments
Image Origin	0	0
Temperature	0
Laser Powers	0
Laser On Time	0
PMT Voltages	0
END GENERAL INFO
BEGIN QUANTITATION PARAMETERS
Min Percentile	50
Max Percentile	200
END QUANTITATION PARAMETERS
BEGIN QUALITY MEASUREMENTS
Min Signal To Noise	3
END QUALITY MEASUREMENTS
BEGIN ARRAY PATTERN INFO
Units	�m
Array Rows	1
Array Columns	1
Spot Rows	4
Spot Columns	24
Array Row Spacing	4500.000000
Array Column Spacing	4500.000000
Spot Row Spacing	262.000000
Spot Column Spacing	251.000000
Spot Diameter	150
Interstitial	0
Spots Per Array	96
Total Spots	96
END ARRAY PATTERN INFO
BEGIN IMAGE INFO
ImageID	Channel	Image	Fluorophore	Barcode	Units	X Units Per Pixel	Y Units Per Pixel	X Offset	Y Offset	Status
-1	CH1	D:\303\AFTOCHIP\AFTOCHIP 2.1\Celia\13� Celia 3� impresi�n\Chip 25 V144_SLOT02_S01.tif	Unknown	Unknown	�m	10.000000	10.000000	0.000000	0.000000	Control Image
END IMAGE INFO
BEGIN NORMALIZATION INFO
Normalization Method	LOWESS
END NORMALIZATION INFO
BEGIN DATA
Index	Array Row	Array Column	Spot Row	Spot Column	Name	ID	X	Y	Diameter	F Pixels	B Pixels	Footprint	Flags	Ch1 Median	Ch1 Mean	Ch1 SD	Ch1 B Median	Ch1 B Mean	Ch1 B SD	Ch1 % > B + 1 SD	Ch1 % > B + 2 SD	Ch1 F % Sat.	Ch1 Median - B	Ch1 Mean - B	Ch1 SignalNoiseRatio
1	1	1	1	1	CIF	CIF	2915	51680	168	196	291	44	3	267	779	810.28	219	221	20.80	73.5	55.1	0.0	48	560	12.84
2	1	1	1	2	CIF	CIF	3160	51685	168	196	251	38	3	323	735	695.42	220	223	20.93	77.6	65.8	0.0	103	515	15.43
3	1	1	1	3	S139WT	S139WT	3395	51700	154	166	291	28	3	226	277	81.35	221	222	16.12	55.4	38.0	0.0	5	56	14.02
4	1	1	1	4	S139WT	S139WT	3645	51685	168	192	272	21	3	238	277	80.05	225	226	18.13	45.3	33.3	0.0	13	52	13.13
5	1	1	1	5	G139	G139	3890	51685	110	78	315	15	3	250	256	28.76	227	227	15.80	65.4	43.6	0.0	23	29	15.83
6	1	1	1	6	G139	G139	4145	51695	90	52	404	23	3	277	276	25.21	228	229	16.69	92.3	73.1	0.0	49	48	16.60
7	1	1	1	7	G139t	G139t	4405	51685	110	80	336	28	3	263	262	24.33	227	228	16.64	78.8	52.5	0.0	36	35	15.80
8	1	1	1	8	G139t	G139t	4645	51685	120	88	336	17	3	265	267	26.98	230	230	16.31	76.1	56.8	0.0	35	37	16.25
9	1	1	1	9	G139c	G139c	4900	51690	150	149	270	22	1	234	235	17.21	229	231	16.17	28.9	7.4	0.0	5	6	14.47
10	1	1	1	10	G139c	G139c	5110	51690	150	149	270	20	1	236	236	17.82	233	234	17.70	18.1	4.0	0.0	3	3	13.33
11	1	1	1	11	I139	I139	5360	51690	150	149	270	21	1	235	235	16.50	231	232	19.04	16.8	1.3	0.0	4	4	12.34
12	1	1	1	12	I139	I139	5610	51690	150	149	270	22	1	237	236	16.09	232	233	16.28	19.5	3.4	0.0	5	4	14.56
13	1	1	1	13	N139	N139	5880	51680	150	149	270	3	1	245	248	25.45	236	236	16.46	37.6	13.4	0.0	9	12	14.89
14	1	1	1	14	N139	N139	6148	51688	168	199	251	13	3	246	248	22.31	234	237	16.22	43.7	19.1	0.0	12	14	15.17
15	1	1	1	15	T139	T139	6405	51690	170	196	291	21	3	254	271	45.41	237	238	18.08	47.4	37.2	0.0	17	34	14.05
16	1	1	1	16	T139	T139	6645	51685	170	208	272	9	3	255	270	44.76	237	239	31.31	38.0	22.6	0.0	18	33	8.15
17	1	1	1	17	RGD-WT1	RGD-WT1	6895	51713	170	202	272	31	3	271	345	136.69	237	239	31.77	52.5	41.1	0.0	34	108	8.53
18	1	1	1	18	RGD-WT1	RGD-WT1	7120	51680	150	149	270	17	1	335	384	139.50	237	277	446.14	0.0	0.0	0.0	98	147	0.75
19	1	1	1	19	RRD	RRD	7370	51680	150	149	270	18	1	235	236	16.80	238	239	15.38	12.1	3.4	0.0	-2	-1	15.28
20	1	1	1	20	RRD	RRD	7620	51690	150	149	270	20	1	236	236	16.85	238	238	15.35	11.4	4.0	0.0	-1	-1	15.38
21	1	1	1	21	RRDt	RRDt	7870	51690	150	149	270	21	1	238	240	16.98	236	237	17.17	19.5	4.7	0.0	2	4	13.86
22	1	1	1	22	RRDt	RRDt	8120	51690	150	149	270	22	1	241	242	16.88	238	239	16.70	22.1	2.7	0.0	3	4	14.43
23	1	1	1	23	RRDc	RRDc	8370	51690	150	149	270	23	1	238	239	18.76	238	245	92.50	0.0	0.0	0.0	0	1	2.57
24	1	1	1	24	RRDc	RRDc	8620	51690	150	149	270	24	1	242	243	23.16	240	248	93.56	0.7	0.0	0.0	2	3	2.59
25	1	1	2	1	RED	RED	2920	51950	150	149	270	49	1	217	217	16.53	220	220	15.30	11.4	3.4	0.0	-2	-2	14.18
26	1	1	2	2	RED	RED	3175	51975	150	156	272	61	3	238	241	24.88	221	223	17.62	48.1	17.3	0.0	17	20	13.50
27	1	1	2	3	REDt	REDt	3405	51960	140	134	291	36	3	233	238	27.58	220	221	15.76	46.3	27.6	0.0	13	18	14.78
28	1	1	2	4	REDt	REDt	3610	51950	150	149	270	14	1	228	230	18.33	223	223	15.72	29.5	9.4	0.0	5	7	14.50
29	1	1	2	5	REDc	REDc	3880	51950	150	149	270	7	1	226	225	16.14	224	225	15.61	16.1	4.0	0.0	2	1	14.48
30	1	1	2	6	REDc	REDc	4130	51950	150	149	270	7	1	224	224	15.44	228	228	18.23	4.7	2.7	0.0	-3	-3	12.29
31	1	1	2	7	REG	REG	4390	51950	150	149	270	14	1	227	228	15.04	224	225	15.63	22.1	4.0	0.0	3	4	14.52
32	1	1	2	8	REG	REG	4630	51950	150	149	270	6	1	225	240	101.50	227	228	15.34	15.4	6.0	0.0	-1	13	14.67
33	1	1	2	9	REGat	REGat	4860	51950	150	149	270	19	1	230	231	17.70	229	229	15.94	20.8	6.0	0.0	1	2	14.43
34	1	1	2	10	REGat	REGat	5110	51950	150	149	270	20	1	229	230	17.43	231	232	18.30	16.1	2.0	0.0	-1	0	12.52
35	1	1	2	11	REGac	REGac	5360	51950	150	149	270	21	1	234	235	17.28	231	233	17.39	21.5	4.7	0.0	3	4	13.46
36	1	1	2	12	REGac	REGac	5610	51950	150	149	270	22	1	233	239	70.39	234	235	17.08	12.8	4.7	0.0	0	5	13.64
37	1	1	2	13	REGgg	REGgg	5880	51940	150	149	270	5	1	251	257	34.76	232	234	16.18	51.0	28.9	0.0	19	25	15.51
38	1	1	2	14	REGgg	REGgg	6160	51930	150	149	270	30	1	255	263	33.74	234	239	57.67	19.5	2.0	0.0	21	29	4.42
39	1	1	2	15	REGtg	REGtg	6410	51940	150	149	270	25	1	235	236	16.14	235	235	16.72	14.1	3.4	0.0	0	1	14.06
40	1	1	2	16	REGtg	REGtg	6640	51950	150	149	270	7	1	240	240	16.59	238	240	26.35	6.0	1.3	0.0	2	2	9.11
41	1	1	2	17	REGcg	REGcg	6880	51960	150	149	270	16	1	238	238	15.43	240	240	16.55	10.1	1.3	0.0	-1	-1	14.38
42	1	1	2	18	REGcg	REGcg	7130	51950	150	149	270	9	1	237	237	17.55	238	288	468.89	0.0	0.0	0.0	0	0	0.51
43	1	1	2	19	D143N (RGN)	D143N (RGN)	7370	51950	150	149	270	19	1	230	230	15.50	234	235	16.89	8.7	2.0	0.0	-3	-3	13.62
44	1	1	2	20	D143N (RGN)	D143N (RGN)	7620	51950	150	149	270	20	1	232	234	19.16	234	234	16.34	16.8	4.0	0.0	-1	0	14.20
45	1	1	2	21	D143N (RGN)t	D143N (RGN)t	7870	51950	150	149	270	21	1	234	236	16.75	236	237	16.93	13.4	2.7	0.0	-1	0	13.82
46	1	1	2	22	D143N (RGN)t	D143N (RGN)t	8120	51950	150	149	270	22	1	234	236	17.22	240	242	27.63	4.7	0.0	0.0	-5	-3	8.47
47	1	1	2	23	D143N (RGN)c	D143N (RGN)c	8380	51950	150	149	270	13	1	239	242	19.68	236	239	17.40	22.8	7.4	0.0	3	6	13.73
48	1	1	2	24	D143N (RGN)c	D143N (RGN)c	8630	51950	150	149	270	14	1	237	236	16.55	241	268	253.90	0.0	0.0	0.0	-3	-4	0.93
49	1	1	3	1	D143V (RGV)	D143V (RGV)	2870	52190	150	149	270	16	1	214	217	16.04	217	218	15.89	17.4	3.4	0.0	-2	0	13.47
50	1	1	3	2	D143V (RGV)	D143V (RGV)	3140	52200	150	149	270	19	1	224	223	17.22	221	222	18.81	11.4	3.4	0.0	3	2	11.91
51	1	1	3	3	RGE-1 (GAA)	RGE-1 (GAA)	3360	52200	150	149	270	14	1	223	224	16.77	221	223	16.29	22.1	2.7	0.0	2	3	13.69
52	1	1	3	4	RGE-1 (GAA)	RGE-1 (GAA)	3610	52210	150	149	270	14	1	217	218	15.95	222	222	16.21	9.4	2.0	0.0	-4	-3	13.39
53	1	1	3	5	RGEc	RGEc	3870	52190	150	149	270	16	1	221	221	16.32	221	222	15.87	14.8	2.7	0.0	0	0	13.92
54	1	1	3	6	RGEc	RGEc	4120	52200	150	149	270	8	1	223	224	15.95	224	224	16.12	14.8	2.7	0.0	0	0	13.83
55	1	1	3	7	L144WT	L144WT	4395	52205	154	164	272	18	3	236	251	40.77	227	227	16.80	42.1	32.3	0.0	9	24	14.05
56	1	1	3	8	L144WT	L144WT	4635	52195	110	80	336	13	3	272	284	75.97	230	231	17.30	63.8	51.3	0.0	42	54	15.72
57	1	1	3	9	L144g	L144g	4880	52210	150	149	270	3	1	230	231	16.47	228	228	16.73	24.8	5.4	0.0	2	3	13.75
58	1	1	3	10	L144g	L144g	5120	52210	150	149	270	10	1	230	231	16.32	229	230	16.42	16.1	4.7	0.0	1	2	14.01
59	1	1	3	11	L144a	L144a	5380	52190	150	149	270	16	1	234	234	15.56	232	233	17.48	16.8	2.0	0.0	2	2	13.39
60	1	1	3	12	L144a	L144a	5620	52200	150	149	270	13	1	230	232	16.83	231	241	92.18	0.0	0.0	0.0	0	1	2.50
61	1	1	3	13	V144	V144	5889	52200	182	235	190	8	3	593	1326	1375.59	232	233	16.90	80.4	75.3	0.0	361	1094	35.10
62	1	1	3	14	V144	V144	6151	52198	196	274	171	19	3	437	1129	1278.60	235	235	16.97	75.2	67.9	0.0	202	894	25.75
63	1	1	3	15	S144	S144	6380	52210	150	149	270	5	1	247	248	19.61	236	238	25.64	26.2	2.7	0.0	11	12	9.64
64	1	1	3	16	S144	S144	6620	52210	150	149	270	15	1	242	242	17.52	238	240	19.40	17.4	3.4	0.0	4	4	12.48
65	1	1	3	17	H146WT	H146WT	6885	52205	156	164	272	2	3	263	315	94.55	236	236	16.04	62.2	44.5	0.0	27	79	16.39
66	1	1	3	18	H146WT	H146WT	7140	52215	184	234	171	9	3	254	287	76.36	235	242	47.73	29.5	23.1	0.0	19	52	5.32
67	1	1	3	19	R146	R146	7390	52210	150	149	270	3	1	238	240	20.13	236	236	16.75	24.2	8.1	0.0	2	4	14.21
68	1	1	3	20	R146	R146	7630	52210	150	149	270	10	1	242	241	16.89	236	237	18.35	16.8	4.7	0.0	6	5	13.19
69	1	1	3	21	L146=H146t	L146=H146t	7880	52210	150	149	270	11	1	240	241	19.08	238	238	18.57	16.8	2.0	0.0	2	3	12.93
70	1	1	3	22	L146=H146t	L146=H146t	8130	52210	150	149	270	12	1	237	238	16.98	237	236	15.64	17.4	5.4	0.0	0	1	15.16
71	1	1	3	23	P146	P146	8380	52200	150	149	270	14	1	232	235	16.60	235	237	18.14	14.8	1.3	0.0	-2	0	12.79
72	1	1	3	24	P146	P146	8630	52200	150	149	270	14	1	237	239	19.97	239	239	16.59	18.1	4.0	0.0	-1	0	14.28
73	1	1	4	1	L147WT	L147WT	2885	52425	168	192	272	45	3	268	565	399.81	214	216	17.09	73.4	60.4	0.0	54	351	15.68
74	1	1	4	2	L147WT	L147WT	3145	52435	154	164	272	40	3	462	620	391.72	218	220	18.31	86.6	73.2	0.0	244	402	25.23
75	1	1	4	3	P147	P147	3375	52435	170	208	272	33	3	229	239	37.82	221	222	16.80	38.9	21.6	0.0	8	18	13.63
76	1	1	4	4	P147	P147	3625	52445	170	208	272	23	3	228	235	28.87	220	220	15.87	37.0	24.5	0.0	8	15	14.37
77	1	1	4	5	P147a	P147a	3900	52435	168	196	251	41	3	231	238	31.75	219	220	14.74	45.4	27.6	0.0	12	19	15.67
78	1	1	4	6	P147a	P147a	4145	52445	184	240	192	30	3	225	234	28.82	222	223	15.65	28.3	19.2	0.0	3	12	14.38
79	1	1	4	7	Oligo HIV Y115	Oligo HIV Y115	4400	52460	150	149	270	24	1	224	224	14.50	226	225	15.91	10.1	2.0	0.0	-1	-1	14.08
80	1	1	4	8	Oligo HIV Y115	Oligo HIV Y115	4630	52480	150	149	270	11	1	225	225	17.66	227	227	15.22	16.8	4.7	0.0	-1	-1	14.79
81	1	1	4	9	Oligo HIV M184a	Oligo HIV M184a	4870	52480	150	149	270	14	1	229	228	17.40	227	228	16.94	16.8	4.7	0.0	2	1	13.52
82	1	1	4	10	Oligo HIV M184a	Oligo HIV M184a	5130	52460	150	149	270	8	1	225	227	18.68	229	229	15.32	14.1	4.0	0.0	-3	-1	14.69
83	1	1	4	11	C - (H2O+S.S.)	C - (H2O+S.S.)	5409	52711	184	239	171	241	3	231	232	16.22	236	237	17.67	10.5	1.3	0.0	-4	-3	13.07
84	1	1	4	12	C - (H2O+S.S.)	C - (H2O+S.S.)	5654	52717	184	238	171	243	3	231	232	16.32	237	236	17.04	8.4	1.3	0.0	-5	-4	13.56
85	1	1	4	13	C - (H2O+S.S.)	C - (H2O+S.S.)	5880	52450	150	149	270	18	1	232	234	16.57	233	234	16.23	14.8	4.0	0.0	0	1	14.30
86	1	1	4	14	C - (H2O+S.S.)	C - (H2O+S.S.)	6130	52480	150	149	270	12	1	233	234	15.11	233	232	17.87	14.1	0.7	0.0	0	1	13.04
87	1	1	4	15	C - (H2O+S.S.)	C - (H2O+S.S.)	6380	52480	150	149	270	12	1	235	235	14.57	234	236	16.85	12.1	1.3	0.0	1	1	13.95
88	1	1	4	16	C - (H2O+S.S.)	C - (H2O+S.S.)	6630	52480	150	149	270	12	1	233	234	17.69	236	237	16.51	16.8	2.0	0.0	-2	-1	14.11
89	1	1	4	17	C - (H2O+S.S.)	C - (H2O+S.S.)	6890	52480	150	149	270	12	1	236	240	20.20	236	239	17.31	24.8	8.7	0.0	0	4	13.64
90	1	1	4	18	C - (H2O+S.S.)	C - (H2O+S.S.)	7140	52480	150	149	270	11	1	236	237	17.27	235	235	17.56	16.8	2.0	0.0	1	2	13.44
91	1	1	4	19	C - (H2O+S.S.)	C - (H2O+S.S.)	7380	52480	150	149	270	14	1	234	234	16.59	236	235	15.78	16.1	2.7	0.0	-1	-1	14.83
92	1	1	4	20	C - (H2O+S.S.)	C - (H2O+S.S.)	7630	52480	150	149	270	15	1	234	235	15.54	237	237	15.60	14.1	4.0	0.0	-2	-1	15.00
93	1	1	4	21	C - (H2O+S.S.)	C - (H2O+S.S.)	7880	52480	150	149	270	15	1	235	236	15.89	235	235	15.97	18.8	2.7	0.0	0	1	14.72
94	1	1	4	22	C - (H2O+S.S.)	C - (H2O+S.S.)	8130	52470	150	149	270	11	1	235	236	16.56	236	236	15.87	14.1	4.0	0.0	0	0	14.81
95	1	1	4	23	CIF	CIF	8379	52452	156	170	251	21	3	367	1008	1042.65	235	238	16.24	88.8	77.6	0.0	132	773	22.60
96	1	1	4	24	CIF	CIF	8632	52453	184	236	171	19	3	313	790	891.42	235	236	15.80	78.8	69.9	0.0	78	555	19.81
END DATA
