# Supplementary material for: Microarray-based identification of antigenic variants of foot-and-mouth disease virus: a bioinformatics quality assessment
Source: BMC Genomics. 2006 May 18;7:117. doi: 10.1186/1471-2164-7-117 (PMC1481559; doi:10.1186/1471-2164-7-117)
Supplement: Additional File 1 — They are obtained using the Agilent and Scan Array Express (Perkin Elmer Life Sciences) analysis software for reading and quantifying the hybridization images. [file 1471-2164-7-117-S1.zip › III-25-V144-4-13C.csv]

BEGIN HEADER
PerkinElmer Life Sciences.
ScanArrayCSVFileFormat	2.00
ScanArray Express	2.00
Number_of_Columns	26
END HEADER
BEGIN GENERAL INFO
DateTime	2005/07/12 12:38
GalFile	D:\303\AFTOCHIP\AFTOCHIP 2.1\Generalidades Aftochip 2.1\ARCHIVO GAL AFTOCHIP 2.1.gal
Scanner	Model: Serial No.:
User Name	303
Computer Name
Protocol	Easy Quant
Quantitation Method	Adaptive Circle
Quality Confidence Calculation	SignalToNoise
User comments
Image Origin	0	0
Temperature	0
Laser Powers	0
Laser On Time	0
PMT Voltages	0
END GENERAL INFO
BEGIN QUANTITATION PARAMETERS
Min Percentile	50
Max Percentile	200
END QUANTITATION PARAMETERS
BEGIN QUALITY MEASUREMENTS
Min Signal To Noise	3
END QUALITY MEASUREMENTS
BEGIN ARRAY PATTERN INFO
Units	�m
Array Rows	1
Array Columns	1
Spot Rows	4
Spot Columns	24
Array Row Spacing	4500.000000
Array Column Spacing	4500.000000
Spot Row Spacing	262.000000
Spot Column Spacing	251.000000
Spot Diameter	150
Interstitial	0
Spots Per Array	96
Total Spots	96
END ARRAY PATTERN INFO
BEGIN IMAGE INFO
ImageID	Channel	Image	Fluorophore	Barcode	Units	X Units Per Pixel	Y Units Per Pixel	X Offset	Y Offset	Status
-1	CH1	D:\303\AFTOCHIP\AFTOCHIP 2.1\Celia\13� Celia 3� impresi�n\Chip 25 V144_SLOT02_S01.tif	Unknown	Unknown	�m	10.000000	10.000000	0.000000	0.000000	Control Image
END IMAGE INFO
BEGIN NORMALIZATION INFO
Normalization Method	LOWESS
END NORMALIZATION INFO
BEGIN DATA
Index	Array Row	Array Column	Spot Row	Spot Column	Name	ID	X	Y	Diameter	F Pixels	B Pixels	Footprint	Flags	Ch1 Median	Ch1 Mean	Ch1 SD	Ch1 B Median	Ch1 B Mean	Ch1 B SD	Ch1 % > B + 1 SD	Ch1 % > B + 2 SD	Ch1 F % Sat.	Ch1 Median - B	Ch1 Mean - B	Ch1 SignalNoiseRatio
1	1	1	1	1	CIF	CIF	11895	51755	156	164	272	31	3	310	829	809.22	237	239	18.39	84.1	72.6	0.0	73	592	16.85
2	1	1	1	2	CIF	CIF	12145	51745	156	164	272	26	3	373	922	885.42	239	242	22.18	87.8	75.6	0.0	134	683	16.82
3	1	1	1	3	S139WT	S139WT	12385	51750	156	166	291	19	3	265	317	138.76	245	245	17.14	51.8	36.1	0.0	20	72	15.46
4	1	1	1	4	S139WT	S139WT	12635	51745	170	208	272	15	3	262	301	92.77	245	247	16.63	50.0	33.7	0.0	17	56	15.75
5	1	1	1	5	G139	G139	12885	51745	120	88	336	14	3	274	276	29.28	242	241	16.43	70.5	48.9	0.0	32	34	16.68
6	1	1	1	6	G139	G139	13145	51755	156	164	272	28	3	257	263	33.01	237	237	16.28	52.4	33.5	0.0	20	26	15.78
7	1	1	1	7	G139t	G139t	13388	51750	170	200	270	19	3	249	254	27.17	239	242	25.86	27.5	10.0	0.0	10	15	9.63
8	1	1	1	8	G139t	G139t	13625	51735	120	88	336	1	3	258	267	36.00	240	239	17.27	50.0	36.4	0.0	18	27	14.94
9	1	1	1	9	G139c	G139c	13870	51730	150	149	270	9	1	242	241	16.61	239	240	17.09	17.4	1.3	0.0	3	2	14.16
10	1	1	1	10	G139c	G139c	14120	51730	150	149	270	10	1	239	244	38.26	235	237	16.49	28.9	7.4	0.0	4	9	14.49
11	1	1	1	11	I139	I139	14370	51730	150	149	270	11	1	235	240	27.26	235	235	15.87	19.5	8.1	0.0	0	5	14.81
12	1	1	1	12	I139	I139	14630	51760	150	149	270	23	1	238	240	16.82	238	240	25.26	8.1	0.7	0.0	0	2	9.42
13	1	1	1	13	N139	N139	14882	51506	170	202	251	227	3	239	240	16.45	238	237	16.17	15.3	2.0	0.0	1	2	14.78
14	1	1	1	14	N139	N139	15135	51556	170	206	272	174	3	238	238	18.14	235	235	15.25	23.8	5.8	0.0	3	3	15.61
15	1	1	1	15	T139	T139	15370	51750	150	149	270	19	1	253	275	92.25	234	250	117.07	4.7	0.7	0.0	19	41	2.16
16	1	1	1	16	T139	T139	15630	51760	150	149	270	24	1	256	268	40.88	235	235	18.38	53.0	36.9	0.0	21	33	13.93
17	1	1	1	17	RGD-WT1	RGD-WT1	15875	51775	132	120	336	40	4	357	374	136.39	237	253	217.91	34.2	0.8	0.0	120	137	1.64
18	1	1	1	18	RGD-WT1	RGD-WT1	16135	51774	156	166	272	38	3	292	345	122.11	233	233	17.09	68.7	59.0	0.0	59	112	17.08
19	1	1	1	19	RRD	RRD	16380	51776	150	154	251	40	3	230	229	15.88	229	230	14.61	14.3	4.5	0.0	1	0	15.74
20	1	1	1	20	RRD	RRD	16623	51751	150	154	251	21	3	225	225	15.80	229	229	15.52	9.1	0.6	0.0	-3	-3	14.50
21	1	1	1	21	RRDt	RRDt	16880	51730	150	149	270	11	1	228	227	15.79	225	226	14.59	17.4	5.4	0.0	3	2	15.63
22	1	1	1	22	RRDt	RRDt	17130	51730	150	149	270	11	1	225	229	29.11	225	226	16.27	15.4	4.7	0.0	0	4	13.83
23	1	1	1	23	RRDc	RRDc	17380	51730	150	149	270	12	1	223	224	15.69	226	227	17.63	9.4	1.3	0.0	-2	-1	12.65
24	1	1	1	24	RRDc	RRDc	17630	51730	150	149	270	13	1	220	221	16.06	222	222	15.20	15.4	3.4	0.0	-1	0	14.48
25	1	1	2	1	RED	RED	11890	52010	150	149	270	23	1	240	241	17.87	239	242	20.86	16.8	3.4	0.0	1	2	11.51
26	1	1	2	2	RED	RED	12130	52000	150	149	270	9	1	237	239	15.43	239	241	17.41	13.4	2.7	0.0	-1	0	13.61
27	1	1	2	3	REDt	REDt	12380	52010	150	149	270	14	1	240	240	17.07	246	247	19.91	6.0	0.0	0.0	-5	-5	12.06
28	1	1	2	4	REDt	REDt	12630	52000	150	149	270	7	1	241	242	17.53	243	244	17.35	17.4	2.7	0.0	-1	0	13.89
29	1	1	2	5	REDc	REDc	12880	52000	150	149	270	7	1	240	239	17.37	239	240	16.86	12.8	3.4	0.0	1	0	14.23
30	1	1	2	6	REDc	REDc	13140	52000	150	149	270	15	1	238	237	17.69	238	239	16.28	15.4	2.0	0.0	0	0	14.62
31	1	1	2	7	REG	REG	13391	51997	150	154	251	15	3	236	237	17.62	236	239	22.20	11.0	0.6	0.0	0	1	10.63
32	1	1	2	8	REG	REG	13630	52000	150	149	270	4	1	235	237	16.80	239	242	25.83	8.1	0.0	0.0	-3	-1	9.10
33	1	1	2	9	REGat	REGat	13870	51990	150	149	270	10	1	237	238	17.01	236	239	18.14	14.1	3.4	0.0	1	2	13.07
34	1	1	2	10	REGat	REGat	14120	51990	150	149	270	11	1	236	237	17.55	237	238	17.94	12.1	4.0	0.0	0	0	13.16
35	1	1	2	11	REGac	REGac	14370	51990	150	149	270	12	1	231	233	15.83	238	239	19.64	5.4	0.7	0.0	-6	-4	11.76
36	1	1	2	12	REGac	REGac	14620	51990	150	149	270	13	1	235	238	20.06	238	242	29.09	6.7	1.3	0.0	-2	0	8.08
37	1	1	2	13	REGgg	REGgg	14875	51995	156	164	272	7	3	244	251	31.60	233	235	18.57	36.0	24.4	0.0	11	18	13.14
38	1	1	2	14	REGgg	REGgg	15125	51995	110	80	336	7	3	270	268	27.24	236	237	18.95	65.0	42.5	0.0	34	32	14.25
39	1	1	2	15	REGtg	REGtg	15380	52000	150	149	270	3	1	237	243	24.91	234	250	116.98	1.3	0.0	0.0	3	9	2.03
40	1	1	2	16	REGtg	REGtg	15630	52010	150	149	270	12	1	238	240	20.51	232	234	19.09	28.9	9.4	0.0	6	8	12.47
41	1	1	2	17	REGcg	REGcg	15880	52020	150	149	270	22	1	230	230	15.44	237	238	19.72	4.7	0.0	0.0	-6	-6	11.66
42	1	1	2	18	REGcg	REGcg	16140	52010	150	149	270	12	1	228	228	14.45	229	231	16.81	9.4	0.7	0.0	0	0	13.56
43	1	1	2	19	D143N (RGN)	D143N (RGN)	16380	51990	150	149	270	10	1	224	226	15.79	225	226	14.57	24.2	3.4	0.0	0	1	15.37
44	1	1	2	20	D143N (RGN)	D143N (RGN)	16630	51990	150	149	270	11	1	224	226	21.50	223	226	17.98	14.8	2.0	0.0	1	3	12.46
45	1	1	2	21	D143N (RGN)t	D143N (RGN)t	16880	51990	150	149	270	12	1	223	226	19.41	225	225	16.01	19.5	6.0	0.0	-1	1	13.93
46	1	1	2	22	D143N (RGN)t	D143N (RGN)t	17130	51990	150	149	270	13	1	225	225	15.82	225	226	17.67	16.1	1.3	0.0	0	0	12.73
47	1	1	2	23	D143N (RGN)c	D143N (RGN)c	17390	51990	150	149	270	8	1	222	223	18.34	224	225	17.23	16.8	2.7	0.0	-1	0	12.89
48	1	1	2	24	D143N (RGN)c	D143N (RGN)c	17640	51990	150	149	270	8	1	221	221	15.25	221	223	19.15	10.7	0.7	0.0	0	0	11.54
49	1	1	3	1	D143V (RGV)	D143V (RGV)	11875	52235	170	208	272	25	3	249	254	30.51	240	240	17.72	30.8	17.3	0.0	9	14	14.06
50	1	1	3	2	D143V (RGV)	D143V (RGV)	12120	52240	150	149	270	20	1	255	262	32.58	238	239	16.68	50.3	34.2	0.0	17	24	15.29
51	1	1	3	3	RGE-1 (GAA)	RGE-1 (GAA)	12370	52250	150	149	270	10	1	246	247	21.45	241	242	17.56	28.2	6.0	0.0	5	6	14.01
52	1	1	3	4	RGE-1 (GAA)	RGE-1 (GAA)	12620	52250	150	149	270	10	1	252	255	23.77	241	241	17.03	40.3	16.1	0.0	11	14	14.80
53	1	1	3	5	RGEc	RGEc	12870	52250	150	149	270	10	1	243	242	14.13	238	239	16.87	20.8	0.0	0.0	5	4	14.40
54	1	1	3	6	RGEc	RGEc	13120	52250	150	149	270	10	1	236	237	15.75	238	238	16.84	15.4	2.7	0.0	-1	0	14.01
55	1	1	3	7	L144WT	L144WT	13389	52255	170	198	251	14	3	246	251	27.78	238	239	18.70	40.9	19.2	0.0	8	13	13.16
56	1	1	3	8	L144WT	L144WT	13635	52275	120	88	336	17	3	271	271	32.40	237	238	19.33	63.6	44.3	0.0	34	34	14.02
57	1	1	3	9	L144g	L144g	13890	52260	150	149	270	12	1	240	241	25.46	237	236	16.87	19.5	4.7	0.0	3	4	14.23
58	1	1	3	10	L144g	L144g	14130	52250	150	149	270	10	1	238	241	19.31	237	238	17.20	25.5	5.4	0.0	1	4	13.84
59	1	1	3	11	L144a	L144a	14380	52250	150	149	270	10	1	236	237	16.68	242	269	345.21	0.0	0.0	0.0	-5	-4	0.68
60	1	1	3	12	L144a	L144a	14630	52250	150	149	270	10	1	237	238	18.74	238	241	21.00	15.4	2.0	0.0	0	0	11.29
61	1	1	3	13	V144	V144	14865	52245	170	208	272	22	3	337	1171	1280.55	237	241	22.09	67.8	59.1	0.0	100	934	15.26
62	1	1	3	14	V144	V144	15125	52235	170	208	272	26	3	307	1179	1285.72	233	236	24.95	63.9	54.3	0.0	74	946	12.30
63	1	1	3	15	S144	S144	15380	52250	150	149	270	10	1	234	234	16.99	233	237	19.58	10.1	1.3	0.0	1	1	11.95
64	1	1	3	16	S144	S144	15630	52250	150	149	270	10	1	235	235	18.40	234	236	18.44	15.4	4.0	0.0	1	1	12.75
65	1	1	3	17	H146WT	H146WT	15890	52255	156	166	251	6	3	243	276	89.27	237	241	24.90	27.1	20.5	0.0	6	39	9.76
66	1	1	3	18	H146WT	H146WT	16145	52255	120	88	336	10	3	285	303	85.08	230	232	17.57	62.5	52.3	0.0	55	73	16.22
67	1	1	3	19	R146	R146	16400	52250	150	149	270	16	1	228	229	19.40	223	227	17.58	22.8	6.0	0.0	5	6	12.97
68	1	1	3	20	R146	R146	16640	52250	150	149	270	10	1	229	230	17.86	225	227	17.88	24.2	4.7	0.0	4	5	12.81
69	1	1	3	21	L146=H146t	L146=H146t	16890	52250	150	149	270	10	1	228	228	15.38	224	226	14.96	22.1	6.7	0.0	4	4	15.24
70	1	1	3	22	L146=H146t	L146=H146t	17140	52250	150	149	270	10	1	228	227	15.55	225	230	58.98	0.0	0.0	0.0	3	2	3.87
71	1	1	3	23	P146	P146	17380	52250	150	149	270	15	1	226	226	15.61	225	227	19.24	12.1	1.3	0.0	1	1	11.75
72	1	1	3	24	P146	P146	17630	52250	150	149	270	15	1	220	221	15.33	221	223	15.68	14.8	3.4	0.0	0	0	14.03
73	1	1	4	1	L147WT	L147WT	11885	52505	170	208	272	23	3	284	530	469.06	238	240	19.32	67.8	55.8	0.0	46	292	14.70
74	1	1	4	2	L147WT	L147WT	12135	52505	170	208	272	22	3	278	518	444.88	245	247	25.98	56.3	39.4	0.0	33	273	10.70
75	1	1	4	3	P147	P147	12380	52510	150	149	270	14	1	249	248	20.30	241	247	30.90	12.1	0.0	0.0	8	7	8.06
76	1	1	4	4	P147	P147	12620	52520	150	149	270	3	1	246	248	20.01	239	242	19.68	27.5	5.4	0.0	7	9	12.50
77	1	1	4	5	P147a	P147a	12875	52515	156	164	272	7	3	251	257	29.16	245	247	19.84	34.8	19.5	0.0	6	12	12.65
78	1	1	4	6	P147a	P147a	13130	52520	150	149	270	6	1	258	263	29.06	239	256	256.86	0.0	0.0	0.0	19	24	1.00
79	1	1	4	7	Oligo HIV Y115	Oligo HIV Y115	13380	52520	150	149	270	5	1	236	236	17.56	237	238	16.70	12.8	2.7	0.0	0	0	14.13
80	1	1	4	8	Oligo HIV Y115	Oligo HIV Y115	13640	52530	150	149	270	15	1	243	245	21.45	234	234	17.49	35.6	13.4	0.0	9	11	13.89
81	1	1	4	9	Oligo HIV M184a	Oligo HIV M184a	13875	52515	170	208	272	7	3	244	253	35.00	234	234	15.72	42.8	26.0	0.0	10	19	15.53
82	1	1	4	10	Oligo HIV M184a	Oligo HIV M184a	14125	52515	156	164	272	7	3	247	257	36.24	234	235	16.32	47.6	31.1	0.0	13	23	15.14
83	1	1	4	11	C - (H2O+S.S.)	C - (H2O+S.S.)	14385	52520	156	166	291	5	3	250	253	26.21	236	237	16.29	44.6	24.1	0.0	14	17	15.35
84	1	1	4	12	C - (H2O+S.S.)	C - (H2O+S.S.)	14630	52520	156	177	270	2	3	250	253	26.39	238	238	19.67	37.9	16.9	0.0	12	15	12.71
85	1	1	4	13	C - (H2O+S.S.)	C - (H2O+S.S.)	14880	52520	150	149	270	2	1	237	240	20.26	239	244	38.91	3.4	0.7	0.0	-1	1	6.09
86	1	1	4	14	C - (H2O+S.S.)	C - (H2O+S.S.)	15130	52520	150	149	270	3	1	239	245	27.53	235	239	35.68	16.1	2.7	0.0	4	10	6.70
87	1	1	4	15	C - (H2O+S.S.)	C - (H2O+S.S.)	15380	52520	150	149	270	3	1	243	247	29.83	235	236	23.91	23.5	4.0	0.0	8	12	10.16
88	1	1	4	16	C - (H2O+S.S.)	C - (H2O+S.S.)	15640	52520	150	149	270	6	1	233	235	16.16	236	240	22.91	8.1	0.7	0.0	-2	0	10.17
89	1	1	4	17	C - (H2O+S.S.)	C - (H2O+S.S.)	15890	52520	150	149	270	5	1	237	237	16.14	234	235	16.94	22.8	2.7	0.0	3	3	13.99
90	1	1	4	18	C - (H2O+S.S.)	C - (H2O+S.S.)	16150	52520	150	149	270	13	1	232	232	17.97	232	232	17.72	14.1	3.4	0.0	0	0	13.09
91	1	1	4	19	C - (H2O+S.S.)	C - (H2O+S.S.)	16390	52520	150	149	270	3	1	229	229	17.57	229	229	18.22	10.7	2.0	0.0	0	0	12.57
92	1	1	4	20	C - (H2O+S.S.)	C - (H2O+S.S.)	16640	52520	150	149	270	2	1	234	237	20.03	233	234	20.55	18.8	2.7	0.0	1	4	11.39
93	1	1	4	21	C - (H2O+S.S.)	C - (H2O+S.S.)	16890	52520	150	149	270	2	1	229	231	19.32	228	231	23.78	10.7	2.0	0.0	1	3	9.63
94	1	1	4	22	C - (H2O+S.S.)	C - (H2O+S.S.)	17130	52520	150	149	270	10	1	230	228	16.23	227	228	16.86	16.1	2.0	0.0	3	1	13.64
95	1	1	4	23	CIF	CIF	17365	52525	156	164	272	26	3	403	938	857.96	225	227	15.69	79.3	71.3	0.0	178	713	25.68
96	1	1	4	24	CIF	CIF	17605	52525	170	208	272	37	3	304	799	789.33	223	224	15.02	70.7	61.1	0.0	81	576	20.24
END DATA
