# Supplementary material for: Microarray-based identification of antigenic variants of foot-and-mouth disease virus: a bioinformatics quality assessment
Source: BMC Genomics. 2006 May 18;7:117. doi: 10.1186/1471-2164-7-117 (PMC1481559; doi:10.1186/1471-2164-7-117)
Supplement: Additional File 1 — They are obtained using the Agilent and Scan Array Express (Perkin Elmer Life Sciences) analysis software for reading and quantifying the hybridization images. [file 1471-2164-7-117-S1.zip › III-26-H146R-1-13C.csv]

BEGIN HEADER
PerkinElmer Life Sciences.
ScanArrayCSVFileFormat	2.00
ScanArray Express	2.00
Number_of_Columns	26
END HEADER
BEGIN GENERAL INFO
DateTime	2005/07/12 12:47
GalFile	D:\303\AFTOCHIP\AFTOCHIP 2.1\Generalidades Aftochip 2.1\ARCHIVO GAL AFTOCHIP 2.1.gal
Scanner	Model: Serial No.:
User Name	303
Computer Name
Protocol	Easy Quant
Quantitation Method	Adaptive Circle
Quality Confidence Calculation	SignalToNoise
User comments
Image Origin	0	0
Temperature	0
Laser Powers	0
Laser On Time	0
PMT Voltages	0
END GENERAL INFO
BEGIN QUANTITATION PARAMETERS
Min Percentile	50
Max Percentile	200
END QUANTITATION PARAMETERS
BEGIN QUALITY MEASUREMENTS
Min Signal To Noise	3
END QUALITY MEASUREMENTS
BEGIN ARRAY PATTERN INFO
Units	�m
Array Rows	1
Array Columns	1
Spot Rows	4
Spot Columns	24
Array Row Spacing	4500.000000
Array Column Spacing	4500.000000
Spot Row Spacing	262.000000
Spot Column Spacing	251.000000
Spot Diameter	150
Interstitial	0
Spots Per Array	96
Total Spots	96
END ARRAY PATTERN INFO
BEGIN IMAGE INFO
ImageID	Channel	Image	Fluorophore	Barcode	Units	X Units Per Pixel	Y Units Per Pixel	X Offset	Y Offset	Status
-1	CH1	D:\303\AFTOCHIP\AFTOCHIP 2.1\Celia\13� Celia 3� impresi�n\Chip 26 H146R_SLOT03_S01.tif	Unknown	Unknown	�m	10.000000	10.000000	0.000000	0.000000	Control Image
END IMAGE INFO
BEGIN NORMALIZATION INFO
Normalization Method	LOWESS
END NORMALIZATION INFO
BEGIN DATA
Index	Array Row	Array Column	Spot Row	Spot Column	Name	ID	X	Y	Diameter	F Pixels	B Pixels	Footprint	Flags	Ch1 Median	Ch1 Mean	Ch1 SD	Ch1 B Median	Ch1 B Mean	Ch1 B SD	Ch1 % > B + 1 SD	Ch1 % > B + 2 SD	Ch1 F % Sat.	Ch1 Median - B	Ch1 Mean - B	Ch1 SignalNoiseRatio
1	1	1	1	1	CIF	CIF	2875	26785	140	124	272	41	3	1524	6225	7158.47	839	841	134.07	71.0	55.6	0.0	685	5386	11.37
2	1	1	1	2	CIF	CIF	3105	26770	140	134	291	22	3	1088	4591	5977.38	958	960	76.28	53.7	46.3	0.0	130	3633	14.26
3	1	1	1	3	S139WT	S139WT	3355	26770	134	124	355	22	3	1064	2359	2554.87	1076	1182	271.93	29.8	25.8	0.0	-11	1283	3.91
4	1	1	1	4	S139WT	S139WT	3615	26766	140	130	272	18	4	1129	2498	2379.72	1222	1391	449.06	29.2	28.5	0.0	-92	1276	2.51
5	1	1	1	5	G139	G139	3855	26765	134	120	336	18	3	1286	1890	1488.28	1030	1052	194.73	51.7	43.3	0.0	256	860	6.60
6	1	1	1	6	G139	G139	4105	26765	126	112	336	18	4	1008	1257	453.56	826	916	500.07	34.8	14.3	0.0	182	431	2.02
7	1	1	1	7	G139t	G139t	4360	26760	150	149	270	12	1	1143	1234	275.85	1001	1075	255.16	28.2	12.8	0.0	142	233	4.48
8	1	1	1	8	G139t	G139t	4630	26730	150	149	270	24	1	1380	1429	230.38	1315	1460	366.18	12.1	2.7	0.0	65	114	3.77
9	1	1	1	9	G139c	G139c	4868	26480	130	110	334	266	4	921	934	89.14	1055	1161	1427.17	0.0	0.0	0.0	-133	-120	0.65
10	1	1	1	10	G139c	G139c	5130	26720	150	149	270	31	1	1205	1230	195.83	996	1072	554.48	8.1	0.0	0.0	209	234	2.17
11	1	1	1	11	I139	I139	5375	26735	156	164	272	15	3	1064	1114	293.87	941	958	114.87	53.7	19.5	0.0	123	173	9.26
12	1	1	1	12	I139	I139	5630	26740	150	149	270	14	1	1001	1039	164.98	901	921	97.67	51.0	27.5	0.0	100	138	10.25
13	1	1	1	13	N139	N139	5880	26740	150	149	270	13	1	1018	1038	121.89	920	1021	862.94	0.0	0.0	0.0	98	118	1.18
14	1	1	1	14	N139	N139	6120	26760	150	149	270	12	1	1040	1060	174.16	907	994	609.92	2.0	0.7	0.0	133	153	1.71
15	1	1	1	15	T139	T139	6345	26775	134	120	336	37	3	1218	1788	994.14	913	949	118.66	76.7	55.0	0.0	305	875	10.26
16	1	1	1	16	T139	T139	6605	26765	142	140	272	24	3	1335	1771	865.19	974	994	95.12	81.4	62.9	0.0	361	797	14.03
17	1	1	1	17	RGD-WT1	RGD-WT1	6861	26771	156	171	251	26	3	2780	7635	7076.38	979	986	84.80	100.0	96.5	0.0	1801	6656	32.78
18	1	1	1	18	RGD-WT1	RGD-WT1	7114	26769	162	181	270	23	3	2713	7645	7285.55	1030	1032	94.26	91.2	85.1	0.0	1683	6615	28.78
19	1	1	1	19	RRD	RRD	7375	26780	148	150	291	31	3	1224	1293	267.07	1066	1093	138.82	58.0	23.3	0.0	158	227	8.82
20	1	1	1	20	RRD	RRD	7615	26765	128	112	336	20	3	1409	1510	353.39	1121	1185	230.31	60.7	33.9	0.0	288	389	6.12
21	1	1	1	21	RRDt	RRDt	7865	26775	148	148	272	29	3	1296	1452	338.02	1118	1140	135.85	60.8	38.5	0.0	178	334	9.54
22	1	1	1	22	RRDt	RRDt	8120	26775	142	138	251	27	3	1383	1532	357.18	1135	1187	262.31	47.1	34.8	0.0	248	397	5.27
23	1	1	1	23	RRDc	RRDc	8350	26780	150	149	270	43	1	1211	1238	161.04	1132	1137	88.90	45.0	18.8	0.0	79	106	13.62
24	1	1	1	24	RRDc	RRDc	8600	26780	150	149	270	43	1	1190	1220	314.52	1106	1121	117.92	32.2	10.1	0.0	84	114	10.09
25	1	1	2	1	RED	RED	2870	27005	134	124	315	13	3	811	844	115.93	729	766	117.11	41.1	18.5	0.0	82	115	6.93
26	1	1	2	2	RED	RED	3120	27015	140	134	251	12	3	1116	1738	3205.90	956	955	271.65	44.8	38.1	0.0	160	782	4.11
27	1	1	2	3	REDt	REDt	3365	27010	126	104	355	5	3	1090	1537	912.48	1074	1158	297.90	27.9	26.0	0.0	16	463	3.66
28	1	1	2	4	REDt	REDt	3619	27030	134	121	334	21	3	1006	1440	911.37	1049	1066	224.68	24.0	22.3	0.0	-42	391	4.48
29	1	1	2	5	REDc	REDc	3860	27010	150	149	270	0	1	984	1013	323.02	1015	1052	825.81	0.7	0.7	0.0	-30	-1	1.19
30	1	1	2	6	REDc	REDc	4110	27010	150	149	270	1	1	843	854	78.67	761	786	108.46	38.3	7.4	0.0	82	93	7.77
31	1	1	2	7	REG	REG	4370	27000	150	149	270	12	1	940	946	75.31	880	917	353.54	0.0	0.0	0.0	60	66	2.66
32	1	1	2	8	REG	REG	4620	27000	150	149	270	11	1	1136	1174	180.38	1007	1050	359.04	11.4	2.0	0.0	129	167	3.16
33	1	1	2	9	REGat	REGat	4870	26990	150	149	270	20	1	1044	1433	3090.09	1036	1057	163.48	14.1	6.7	0.0	8	397	6.39
34	1	1	2	10	REGat	REGat	5130	27000	150	149	270	17	1	1010	1033	126.71	999	1044	352.06	2.0	0.0	0.0	11	34	2.87
35	1	1	2	11	REGac	REGac	5380	27000	150	149	270	16	1	1015	1016	166.05	1011	1107	605.39	2.7	0.0	0.0	4	5	1.68
36	1	1	2	12	REGac	REGac	5625	27005	140	124	272	8	3	1286	1325	219.49	1009	1039	155.99	79.8	41.9	0.0	277	316	8.24
37	1	1	2	13	REGgg	REGgg	5875	27000	148	150	291	11	3	1383	3446	2896.92	966	995	152.70	72.7	55.3	0.0	417	2480	9.06
38	1	1	2	14	REGgg	REGgg	6125	27022	134	120	336	12	3	3784	3936	2718.56	968	998	223.03	76.7	65.8	0.0	2816	2968	16.97
39	1	1	2	15	REGtg	REGtg	6370	27040	150	149	270	30	1	1008	1081	526.01	956	977	215.99	7.4	3.4	0.0	52	125	4.67
40	1	1	2	16	REGtg	REGtg	6620	27020	150	149	270	10	1	1049	1056	92.02	979	998	118.04	32.2	5.4	0.0	70	77	8.89
41	1	1	2	17	REGcg	REGcg	6870	27040	150	149	270	30	1	998	1010	95.66	986	1002	165.01	7.4	0.7	0.0	12	24	6.05
42	1	1	2	18	REGcg	REGcg	7115	27025	170	208	272	17	3	1128	1151	149.77	1005	1029	123.70	49.5	15.9	0.0	123	146	9.12
43	1	1	2	19	D143N (RGN)	D143N (RGN)	7360	27020	150	149	270	17	1	1228	1264	208.95	1069	1129	257.04	31.5	8.7	0.0	159	195	4.78
44	1	1	2	20	D143N (RGN)	D143N (RGN)	7625	27029	150	154	291	18	3	1244	1312	228.10	1188	1245	298.75	18.2	4.5	0.0	56	124	4.16
45	1	1	2	21	D143N (RGN)t	D143N (RGN)t	7862	27019	120	95	334	17	3	1280	1348	262.92	1054	1066	94.51	76.8	56.8	0.0	226	294	13.54
46	1	1	2	22	D143N (RGN)t	D143N (RGN)t	8115	27025	156	164	272	19	3	1414	1487	322.52	1130	1224	345.10	40.2	10.4	0.0	284	357	4.10
47	1	1	2	23	D143N (RGN)c	D143N (RGN)c	8370	27030	150	149	270	22	1	1176	1192	125.70	1130	1171	212.14	6.0	1.3	0.0	46	62	5.54
48	1	1	2	24	D143N (RGN)c	D143N (RGN)c	8620	27030	150	149	270	22	1	1204	1213	142.13	1142	1158	121.65	30.2	10.1	0.0	62	71	9.90
49	1	1	3	1	D143V (RGV)	D143V (RGV)	2869	27251	110	77	315	24	3	1280	1325	452.04	729	733	51.20	85.7	76.6	0.0	551	596	25.00
50	1	1	3	2	D143V (RGV)	D143V (RGV)	3105	27255	140	124	272	16	3	1001	1210	537.60	738	772	144.81	55.6	47.6	0.0	263	472	6.91
51	1	1	3	3	RGE-1 (GAA)	RGE-1 (GAA)	3365	27265	154	164	272	8	3	952	1017	318.08	770	851	173.12	50.6	25.6	0.0	182	247	5.50
52	1	1	3	4	RGE-1 (GAA)	RGE-1 (GAA)	3620	27260	150	149	270	15	1	843	970	261.21	777	827	149.01	35.6	26.2	0.0	66	193	5.66
53	1	1	3	5	RGEc	RGEc	3870	27260	150	149	270	14	1	850	884	124.30	737	754	78.10	65.8	38.3	0.0	113	147	10.88
54	1	1	3	6	RGEc	RGEc	4125	27265	110	80	336	14	3	973	1045	220.43	755	777	121.73	67.5	53.8	0.0	218	290	7.99
55	1	1	3	7	L144WT	L144WT	4365	27260	148	150	291	12	3	1010	2360	2451.99	822	832	80.24	74.7	53.3	0.0	188	1538	12.59
56	1	1	3	8	L144WT	L144WT	4625	27265	148	148	272	12	3	1246	3542	3276.14	895	920	121.36	79.7	58.8	0.0	351	2647	10.27
57	1	1	3	9	L144g	L144g	4880	27270	150	149	270	15	1	1025	1045	187.41	946	969	156.10	22.1	8.7	0.0	79	99	6.57
58	1	1	3	10	L144g	L144g	5120	27270	150	149	270	4	1	1058	1166	719.41	997	1027	193.00	14.8	4.0	0.0	61	169	5.48
59	1	1	3	11	L144a	L144a	5360	27260	150	149	270	13	1	1067	1091	167.40	1005	1009	108.88	32.9	10.1	0.0	62	86	9.80
60	1	1	3	12	L144a	L144a	5620	27260	150	149	270	11	1	1089	1217	1215.40	1034	1045	112.55	30.9	12.8	0.0	55	183	9.68
61	1	1	3	13	V144	V144	5870	27265	110	78	315	6	3	1213	1240	144.38	1057	1073	165.64	43.6	11.5	0.0	156	183	7.32
62	1	1	3	14	V144	V144	6130	27290	150	149	270	20	1	1095	1385	1708.78	1024	1033	93.26	40.9	18.1	0.0	71	361	11.74
63	1	1	3	15	S144	S144	6380	27270	150	149	270	9	1	955	961	130.19	965	991	126.67	5.4	0.7	0.0	-9	-3	7.54
64	1	1	3	16	S144	S144	6630	27270	150	149	270	8	1	929	941	77.40	968	981	105.51	2.7	0.7	0.0	-38	-26	8.80
65	1	1	3	17	H146WT	H146WT	6880	27270	150	149	270	7	1	960	971	87.16	966	1017	357.84	0.0	0.0	0.0	-5	5	2.68
66	1	1	3	18	H146WT	H146WT	7116	27281	128	107	315	13	3	1018	1182	1116.31	1005	1017	122.55	10.3	5.6	0.0	13	177	8.31
67	1	1	3	19	R146	R146	7375	27275	128	112	336	4	3	1149	1779	1375.86	1055	1111	250.63	30.4	24.1	0.0	94	724	4.58
68	1	1	3	20	R146	R146	7626	27269	142	135	270	3	4	1285	2145	1662.27	1133	1254	445.44	34.8	27.4	0.0	152	1012	2.88
69	1	1	3	21	L146=H146t	L146=H146t	7860	27270	150	149	270	16	1	1140	1159	136.49	1054	1090	125.99	34.9	10.1	0.0	86	105	9.05
70	1	1	3	22	L146=H146t	L146=H146t	8135	27270	130	108	355	7	3	1252	1304	193.43	1111	1125	109.21	60.2	34.3	0.0	141	193	11.46
71	1	1	3	23	P146	P146	8370	27270	150	149	270	8	1	1208	1242	299.21	1109	1127	114.11	47.0	12.8	0.0	99	133	10.59
72	1	1	3	24	P146	P146	8640	27260	150	149	270	15	1	1137	1153	141.31	1132	1141	98.42	24.2	5.4	0.0	5	21	11.55
73	1	1	4	1	L147WT	L147WT	2875	27510	150	154	291	29	3	748	755	53.56	732	741	83.94	10.4	1.9	0.0	16	23	8.91
74	1	1	4	2	L147WT	L147WT	3106	27516	150	154	251	17	4	769	772	57.26	741	764	269.13	0.0	0.0	0.0	28	31	2.86
75	1	1	4	3	P147	P147	3360	27530	150	149	270	3	1	757	757	69.26	740	743	41.79	42.3	18.1	0.0	17	17	18.11
76	1	1	4	4	P147	P147	3609	27528	162	181	251	6	3	794	790	59.54	739	743	59.97	44.2	10.5	0.0	55	51	13.24
77	1	1	4	5	P147a	P147a	3860	27525	160	180	251	8	3	813	821	85.52	744	753	80.27	42.2	11.1	0.0	69	77	10.13
78	1	1	4	6	P147a	P147a	4110	27530	150	149	270	4	1	813	839	190.75	749	771	153.14	18.8	4.0	0.0	64	90	5.31
79	1	1	4	7	Oligo HIV Y115	Oligo HIV Y115	4370	27530	150	149	270	8	1	832	843	86.09	787	799	71.04	36.9	9.4	0.0	45	56	11.71
80	1	1	4	8	Oligo HIV Y115	Oligo HIV Y115	4630	27530	150	149	270	16	1	885	893	99.63	843	855	120.87	18.8	2.0	0.0	42	50	7.32
81	1	1	4	9	Oligo HIV M184a	Oligo HIV M184a	4870	27530	150	149	270	6	1	1009	1081	740.11	917	958	308.80	4.0	1.3	0.0	92	164	3.27
82	1	1	4	10	Oligo HIV M184a	Oligo HIV M184a	5110	27520	150	149	270	14	1	1070	1087	160.46	986	1037	306.18	5.4	2.7	0.0	84	101	3.49
83	1	1	4	11	C - (H2O+S.S.)	C - (H2O+S.S.)	5344	27772	134	118	315	237	3	954	954	71.64	930	950	130.47	7.6	0.0	0.0	24	24	7.31
84	1	1	4	12	C - (H2O+S.S.)	C - (H2O+S.S.)	5554	27763	142	136	251	233	4	1024	1026	88.34	1064	1256	467.61	0.0	0.0	0.0	-39	-37	2.19
85	1	1	4	13	C - (H2O+S.S.)	C - (H2O+S.S.)	5870	27510	150	149	270	23	1	1134	1198	507.55	1053	1074	123.03	32.2	7.4	0.0	81	145	9.22
86	1	1	4	14	C - (H2O+S.S.)	C - (H2O+S.S.)	6120	27530	150	149	270	3	1	1091	1150	383.25	1104	1233	1570.21	1.3	0.7	0.0	-12	46	0.69
87	1	1	4	15	C - (H2O+S.S.)	C - (H2O+S.S.)	6370	27530	150	149	270	3	1	1028	1077	628.27	1119	1184	249.15	0.7	0.7	0.0	-90	-41	4.13
88	1	1	4	16	C - (H2O+S.S.)	C - (H2O+S.S.)	6620	27530	150	149	270	4	1	1043	1385	2628.01	1049	1165	302.53	5.4	2.7	0.0	-5	336	3.45
89	1	1	4	17	C - (H2O+S.S.)	C - (H2O+S.S.)	6880	27530	150	149	270	8	1	1040	1039	84.05	1011	1036	283.58	0.7	0.0	0.0	29	28	3.67
90	1	1	4	18	C - (H2O+S.S.)	C - (H2O+S.S.)	7130	27530	150	149	270	7	1	1045	1059	90.05	1017	1024	84.28	25.5	8.7	0.0	28	42	12.40
91	1	1	4	19	C - (H2O+S.S.)	C - (H2O+S.S.)	7380	27530	150	149	270	6	1	1083	1125	150.57	1067	1099	240.92	13.4	2.0	0.0	16	58	4.50
92	1	1	4	20	C - (H2O+S.S.)	C - (H2O+S.S.)	7630	27530	150	149	270	5	1	1053	1102	319.32	1099	1186	376.91	3.4	2.0	0.0	-45	3	2.79
93	1	1	4	21	C - (H2O+S.S.)	C - (H2O+S.S.)	7880	27530	150	149	270	4	1	1084	1087	90.31	1054	1091	319.56	0.7	0.0	0.0	30	33	3.39
94	1	1	4	22	C - (H2O+S.S.)	C - (H2O+S.S.)	8120	27530	150	149	270	8	1	1187	1200	112.96	1100	1113	128.57	35.6	6.0	0.0	87	100	9.23
95	1	1	4	23	CIF	CIF	8373	27529	148	146	270	8	3	1483	3938	3822.32	1146	1165	146.89	75.3	52.1	0.0	337	2792	10.10
96	1	1	4	24	CIF	CIF	8625	27536	156	166	272	5	3	1304	3854	3986.99	1110	1147	277.00	42.8	37.3	0.0	194	2744	4.71
END DATA
