# Supplementary material for: Microarray-based identification of antigenic variants of foot-and-mouth disease virus: a bioinformatics quality assessment
Source: BMC Genomics. 2006 May 18;7:117. doi: 10.1186/1471-2164-7-117 (PMC1481559; doi:10.1186/1471-2164-7-117)
Supplement: Additional File 1 — They are obtained using the Agilent and Scan Array Express (Perkin Elmer Life Sciences) analysis software for reading and quantifying the hybridization images. [file 1471-2164-7-117-S1.zip › III-26-H146R-2-13C.csv]

BEGIN HEADER
PerkinElmer Life Sciences.
ScanArrayCSVFileFormat	2.00
ScanArray Express	2.00
Number_of_Columns	26
END HEADER
BEGIN GENERAL INFO
DateTime	2005/07/12 12:54
GalFile	D:\303\AFTOCHIP\AFTOCHIP 2.1\Generalidades Aftochip 2.1\ARCHIVO GAL AFTOCHIP 2.1.gal
Scanner	Model: Serial No.:
User Name	303
Computer Name
Protocol	Easy Quant
Quantitation Method	Adaptive Circle
Quality Confidence Calculation	SignalToNoise
User comments
Image Origin	0	0
Temperature	0
Laser Powers	0
Laser On Time	0
PMT Voltages	0
END GENERAL INFO
BEGIN QUANTITATION PARAMETERS
Min Percentile	50
Max Percentile	200
END QUANTITATION PARAMETERS
BEGIN QUALITY MEASUREMENTS
Min Signal To Noise	3
END QUALITY MEASUREMENTS
BEGIN ARRAY PATTERN INFO
Units	�m
Array Rows	1
Array Columns	1
Spot Rows	4
Spot Columns	24
Array Row Spacing	4500.000000
Array Column Spacing	4500.000000
Spot Row Spacing	262.000000
Spot Column Spacing	251.000000
Spot Diameter	150
Interstitial	0
Spots Per Array	96
Total Spots	96
END ARRAY PATTERN INFO
BEGIN IMAGE INFO
ImageID	Channel	Image	Fluorophore	Barcode	Units	X Units Per Pixel	Y Units Per Pixel	X Offset	Y Offset	Status
-1	CH1	D:\303\AFTOCHIP\AFTOCHIP 2.1\Celia\13� Celia 3� impresi�n\Chip 26 H146R_SLOT03_S01.tif	Unknown	Unknown	�m	10.000000	10.000000	0.000000	0.000000	Control Image
END IMAGE INFO
BEGIN NORMALIZATION INFO
Normalization Method	LOWESS
END NORMALIZATION INFO
BEGIN DATA
Index	Array Row	Array Column	Spot Row	Spot Column	Name	ID	X	Y	Diameter	F Pixels	B Pixels	Footprint	Flags	Ch1 Median	Ch1 Mean	Ch1 SD	Ch1 B Median	Ch1 B Mean	Ch1 B SD	Ch1 % > B + 1 SD	Ch1 % > B + 2 SD	Ch1 F % Sat.	Ch1 Median - B	Ch1 Mean - B	Ch1 SignalNoiseRatio
1	1	1	1	1	CIF	CIF	11845	26855	184	240	192	22	3	1363	2499	2643.20	1148	1167	178.95	53.8	33.3	0.0	215	1351	7.62
2	1	1	1	2	CIF	CIF	12085	26855	156	164	272	22	3	1495	3138	3038.62	1172	1185	136.25	76.8	53.0	0.0	323	1966	10.97
3	1	1	1	3	S139WT	S139WT	12350	26845	140	134	251	15	3	1469	2352	1501.37	1188	1203	157.30	75.4	46.3	0.0	281	1164	9.34
4	1	1	1	4	S139WT	S139WT	12605	26865	170	208	272	34	3	1340	2072	1619.74	1140	1156	151.99	64.4	28.4	0.0	200	932	8.82
5	1	1	1	5	G139	G139	12830	26845	156	166	251	17	3	1267	1434	486.26	1123	1175	351.59	26.5	13.3	0.0	144	311	3.60
6	1	1	1	6	G139	G139	13095	26865	170	208	272	31	3	1224	1304	279.31	1097	1116	124.90	50.5	26.9	0.0	127	207	9.80
7	1	1	1	7	G139t	G139t	13355	26855	150	156	272	24	3	1227	1286	231.76	1062	1076	138.14	60.3	21.8	0.0	165	224	8.88
8	1	1	1	8	G139t	G139t	13610	26860	150	149	270	30	1	1317	1369	234.15	1057	1365	2991.10	0.0	0.0	0.0	260	312	0.44
9	1	1	1	9	G139c	G139c	13855	26855	150	156	272	23	3	1245	1292	246.31	1061	1140	306.03	26.3	5.1	0.0	184	231	4.07
10	1	1	1	10	G139c	G139c	14100	26840	150	149	270	7	1	1126	1148	141.08	1021	1065	218.51	17.4	2.0	0.0	105	127	5.15
11	1	1	1	11	I139	I139	14355	26845	150	156	272	13	3	1124	1138	117.22	1001	1014	159.15	32.7	4.5	0.0	123	137	7.06
12	1	1	1	12	I139	I139	14600	26840	150	149	270	6	1	1178	1221	166.93	1046	1163	953.36	0.0	0.0	0.0	132	175	1.24
13	1	1	1	13	N139	N139	14867	26838	168	195	251	16	3	1161	1357	464.48	987	1038	270.81	36.9	24.6	0.0	174	370	4.29
14	1	1	1	14	N139	N139	15101	26834	156	167	251	3	3	1247	1386	409.76	990	1038	285.60	46.7	26.3	0.0	257	396	4.37
15	1	1	1	15	T139	T139	15365	26855	170	208	272	24	4	1151	1401	683.48	1035	1122	786.20	16.8	7.7	0.0	116	366	1.46
16	1	1	1	16	T139	T139	15605	26855	154	164	272	21	4	1202	1411	531.32	1006	1097	806.55	18.3	5.5	0.0	196	405	1.49
17	1	1	1	17	RGD-WT1	RGD-WT1	15835	26875	154	164	272	46	3	1542	4322	4426.83	947	962	139.27	78.0	61.6	0.0	595	3375	11.07
18	1	1	1	18	RGD-WT1	RGD-WT1	16093	26865	184	242	171	33	3	1232	3283	3700.13	915	946	119.17	69.4	55.8	0.0	317	2368	10.34
19	1	1	1	19	RRD	RRD	16350	26850	150	149	270	18	1	1006	1032	140.94	873	912	388.02	4.7	0.7	0.0	133	159	2.59
20	1	1	1	20	RRD	RRD	16625	26865	160	172	272	36	3	1101	1183	298.23	874	886	86.74	85.5	65.1	0.0	227	309	12.69
21	1	1	1	21	RRDt	RRDt	16865	26855	156	164	272	22	3	1085	1334	1477.66	850	861	99.33	85.4	59.8	0.0	235	484	10.92
22	1	1	1	22	RRDt	RRDt	17100	26855	150	154	251	24	3	950	1005	171.96	796	799	59.62	92.9	70.1	0.0	154	209	15.93
23	1	1	1	23	RRDc	RRDc	17355	26855	140	124	272	22	3	971	990	113.90	834	851	97.38	68.5	28.2	0.0	137	156	9.97
24	1	1	1	24	RRDc	RRDc	17590	26860	150	149	270	34	1	996	1006	125.04	847	860	125.10	58.4	18.8	0.0	149	159	7.96
25	1	1	2	1	RED	RED	11845	27100	130	108	355	8	3	1375	1487	651.75	1144	1145	87.59	88.0	62.0	0.0	231	343	15.70
26	1	1	2	2	RED	RED	12105	27090	140	134	291	16	3	1287	1290	106.42	1127	1137	98.83	72.4	34.3	0.0	160	163	13.02
27	1	1	2	3	REDt	REDt	12350	27095	150	154	251	9	3	1221	1237	160.44	1116	1123	98.61	51.9	11.0	0.0	105	121	12.38
28	1	1	2	4	REDt	REDt	12605	27095	150	156	272	13	3	1174	1171	74.86	1105	1111	80.17	44.9	5.8	0.0	69	66	14.64
29	1	1	2	5	REDc	REDc	12840	27090	150	149	270	5	1	1133	1136	78.38	1116	1148	309.58	0.7	0.0	0.0	17	20	3.66
30	1	1	2	6	REDc	REDc	13105	27105	150	156	272	15	3	1183	1195	102.78	1054	1066	89.36	71.8	28.8	0.0	129	141	13.24
31	1	1	2	7	REG	REG	13345	27095	150	156	272	0	3	1276	1301	180.87	1051	1066	137.44	84.0	30.1	0.0	225	250	9.28
32	1	1	2	8	REG	REG	13600	27100	150	149	270	6	1	1213	1246	264.50	1070	1138	408.72	5.4	0.7	0.0	143	176	2.97
33	1	1	2	9	REGat	REGat	13850	27100	150	149	270	5	1	1326	1342	202.15	1112	1154	249.52	41.6	8.7	0.0	214	230	5.31
34	1	1	2	10	REGat	REGat	14100	27100	150	149	270	5	1	1221	1248	186.03	1053	1102	214.90	40.9	11.4	0.0	168	195	5.68
35	1	1	2	11	REGac	REGac	14340	27070	150	149	270	26	1	1068	1079	175.45	981	1000	105.81	45.0	20.1	0.0	87	98	10.09
36	1	1	2	12	REGac	REGac	14600	27100	150	149	270	4	1	1134	1238	503.94	1033	1223	2229.16	2.0	0.0	0.0	101	205	0.51
37	1	1	2	13	REGgg	REGgg	14835	27100	154	166	291	16	4	1326	2732	2435.51	954	1105	2142.52	30.7	18.1	0.0	372	1778	0.62
38	1	1	2	14	REGgg	REGgg	15115	27070	168	196	291	28	3	1204	2432	2281.52	944	966	171.66	64.3	46.9	0.0	260	1488	7.01
39	1	1	2	15	REGtg	REGtg	15360	27090	150	149	270	8	1	1197	1238	264.06	964	1033	514.21	7.4	2.7	0.0	233	274	2.33
40	1	1	2	16	REGtg	REGtg	15585	27095	154	164	272	18	3	1038	1032	100.83	896	922	153.50	42.1	6.7	0.0	142	136	6.76
41	1	1	2	17	REGcg	REGcg	15805	27095	120	88	336	49	3	1151	1322	705.42	875	900	153.22	68.2	48.9	0.0	276	447	7.51
42	1	1	2	18	REGcg	REGcg	16075	27115	170	208	272	36	3	995	1039	169.70	904	931	133.10	35.6	17.8	0.0	91	135	7.48
43	1	1	2	19	D143N (RGN)	D143N (RGN)	16350	27090	150	149	270	8	1	1105	1127	134.83	891	1035	1564.64	0.0	0.0	0.0	214	236	0.71
44	1	1	2	20	D143N (RGN)	D143N (RGN)	16605	27095	150	156	272	2	3	1062	1096	152.90	842	871	126.57	83.3	43.6	0.0	220	254	8.39
45	1	1	2	21	D143N (RGN)t	D143N (RGN)t	16860	27105	150	154	251	10	3	1000	1016	103.07	847	878	150.16	50.6	12.3	0.0	153	169	6.66
46	1	1	2	22	D143N (RGN)t	D143N (RGN)t	17110	27110	150	149	270	14	1	963	1000	164.01	845	903	300.50	10.7	1.3	0.0	118	155	3.20
47	1	1	2	23	D143N (RGN)c	D143N (RGN)c	17360	27110	150	149	270	14	1	1084	1103	151.19	982	1096	673.11	0.0	0.0	0.0	102	121	1.61
48	1	1	2	24	D143N (RGN)c	D143N (RGN)c	17600	27110	150	149	270	18	1	1094	1249	818.73	978	1016	267.29	24.2	8.7	0.0	116	271	4.09
49	1	1	3	1	D143V (RGV)	D143V (RGV)	11840	27350	150	149	270	7	1	1434	2051	1767.22	1161	1419	3396.79	4.0	1.3	0.0	273	890	0.42
50	1	1	3	2	D143V (RGV)	D143V (RGV)	12095	27325	156	164	272	32	4	1370	1617	556.90	1114	1193	864.40	18.9	6.1	0.0	256	503	1.58
51	1	1	3	3	RGE-1 (GAA)	RGE-1 (GAA)	12363	27339	184	234	190	28	3	1207	1246	161.77	1119	1136	106.36	41.5	18.8	0.0	88	127	11.35
52	1	1	3	4	RGE-1 (GAA)	RGE-1 (GAA)	12605	27340	156	166	291	21	3	1246	1295	179.97	1084	1099	90.94	74.7	45.2	0.0	162	211	13.70
53	1	1	3	5	RGEc	RGEc	12860	27330	150	149	270	32	1	1229	1229	92.28	1080	1118	245.56	10.1	0.0	0.0	149	149	5.00
54	1	1	3	6	RGEc	RGEc	13115	27350	150	154	291	22	3	1315	1405	369.82	1090	1117	195.37	57.1	22.7	0.0	225	315	6.73
55	1	1	3	7	L144WT	L144WT	13345	27355	168	192	272	2	3	1329	2751	2913.67	1056	1086	280.91	48.4	35.4	0.0	273	1695	4.73
56	1	1	3	8	L144WT	L144WT	13605	27335	160	172	272	23	3	1312	2558	2779.20	1023	1080	409.08	41.3	30.2	0.0	289	1535	3.21
57	1	1	3	9	L144g	L144g	13850	27330	150	149	270	27	1	1115	1166	206.44	1038	1080	199.19	20.1	6.0	0.0	77	128	5.60
58	1	1	3	10	L144g	L144g	14090	27330	150	149	270	28	1	1114	1120	115.85	1015	1044	164.83	29.5	4.0	0.0	99	105	6.76
59	1	1	3	11	L144a	L144a	14325	27299	168	194	291	62	3	1169	1424	554.17	997	1030	180.75	49.0	37.6	0.0	172	427	6.47
60	1	1	3	12	L144a	L144a	14600	27335	150	154	251	22	3	1147	1176	169.12	952	988	133.81	68.2	31.8	0.0	195	224	8.57
61	1	1	3	13	V144	V144	14855	27355	182	232	192	4	3	1064	1104	250.72	941	959	111.91	52.6	25.9	0.0	123	163	9.51
62	1	1	3	14	V144	V144	15105	27345	140	124	272	12	3	1129	1186	260.37	902	944	249.03	46.0	8.1	0.0	227	284	4.53
63	1	1	3	15	S144	S144	15360	27360	150	149	270	7	1	1012	1015	134.67	894	919	126.77	47.7	14.1	0.0	118	121	7.98
64	1	1	3	16	S144	S144	15615	27365	168	192	272	13	3	969	988	133.34	903	919	92.35	42.7	16.1	0.0	66	85	10.49
65	1	1	3	17	H146WT	H146WT	15845	27360	170	196	291	10	3	1069	1063	138.45	922	954	138.74	51.5	11.7	0.0	147	141	7.71
66	1	1	3	18	H146WT	H146WT	16100	27340	184	241	190	18	3	1262	1301	241.97	1033	1034	157.19	63.9	36.1	0.0	229	268	8.03
67	1	1	3	19	R146	R146	16338	27331	170	200	251	32	3	1224	1674	1177.30	975	1007	158.28	64.5	42.0	0.0	249	699	7.73
68	1	1	3	20	R146	R146	16595	27345	156	164	272	17	4	989	1793	1429.84	894	959	391.74	32.9	29.3	0.0	95	899	2.52
69	1	1	3	21	L146=H146t	L146=H146t	16850	27360	150	149	270	9	1	947	1091	515.15	921	979	257.50	15.4	8.1	0.0	26	170	3.68
70	1	1	3	22	L146=H146t	L146=H146t	17110	27360	150	149	270	2	1	935	952	124.88	950	1027	424.84	0.7	0.7	0.0	-14	2	2.20
71	1	1	3	23	P146	P146	17350	27350	150	149	270	12	1	1121	1143	137.46	1100	1239	850.60	0.0	0.0	0.0	21	43	1.32
72	1	1	3	24	P146	P146	17610	27350	150	149	270	7	1	1116	1146	173.58	1049	1169	832.98	1.3	0.0	0.0	67	97	1.34
73	1	1	4	1	L147WT	L147WT	11840	27620	150	149	270	1	1	1228	1232	105.12	1206	1228	372.11	0.0	0.0	0.0	22	26	3.30
74	1	1	4	2	L147WT	L147WT	12090	27610	150	149	270	9	1	1255	1423	1152.84	1159	1173	198.96	24.8	6.7	0.0	96	264	6.31
75	1	1	4	3	P147	P147	12360	27610	150	149	270	21	1	1122	1122	98.23	1132	1139	100.85	14.1	0.7	0.0	-9	-9	11.12
76	1	1	4	4	P147	P147	12600	27620	150	149	270	8	1	1145	1155	129.30	1061	1109	91.14	49.0	18.1	0.0	84	94	12.56
77	1	1	4	5	P147a	P147a	12850	27620	150	149	270	7	1	1273	1281	170.97	1104	1141	217.62	35.6	4.7	0.0	169	177	5.85
78	1	1	4	6	P147a	P147a	13100	27610	150	149	270	11	1	1176	1224	310.97	1095	1106	114.24	35.6	14.8	0.0	81	129	10.29
79	1	1	4	7	Oligo HIV Y115	Oligo HIV Y115	13340	27590	150	149	270	29	1	1150	1157	143.04	997	1033	285.55	9.4	1.3	0.0	153	160	4.03
80	1	1	4	8	Oligo HIV Y115	Oligo HIV Y115	13590	27590	150	149	270	29	1	1100	1093	115.68	963	996	193.91	20.8	2.0	0.0	137	130	5.67
81	1	1	4	9	Oligo HIV M184a	Oligo HIV M184a	13845	27580	140	134	291	39	3	1295	1358	315.27	917	971	217.74	85.8	35.8	0.0	378	441	5.95
82	1	1	4	10	Oligo HIV M184a	Oligo HIV M184a	14100	27585	150	154	251	34	3	1132	1168	223.91	884	899	121.58	88.3	50.6	0.0	248	284	9.31
83	1	1	4	11	C - (H2O+S.S.)	C - (H2O+S.S.)	14365	27595	150	156	272	29	3	1075	1118	288.50	867	911	294.04	23.7	3.8	0.0	208	251	3.66
84	1	1	4	12	C - (H2O+S.S.)	C - (H2O+S.S.)	14610	27610	150	149	270	13	1	1105	1737	5288.04	894	907	99.41	81.2	51.7	0.0	211	843	11.12
85	1	1	4	13	C - (H2O+S.S.)	C - (H2O+S.S.)	14860	27620	150	149	270	9	1	1047	1072	150.99	947	977	264.06	14.1	3.4	0.0	100	125	3.97
86	1	1	4	14	C - (H2O+S.S.)	C - (H2O+S.S.)	15105	27625	154	164	272	6	3	1033	1025	135.65	911	932	121.30	50.0	13.4	0.0	122	114	8.52
87	1	1	4	15	C - (H2O+S.S.)	C - (H2O+S.S.)	15350	27630	150	149	270	11	1	989	983	122.43	888	916	153.68	25.5	5.4	0.0	101	95	6.44
88	1	1	4	16	C - (H2O+S.S.)	C - (H2O+S.S.)	15610	27630	150	149	270	12	1	1084	1129	190.46	955	993	342.29	15.4	3.4	0.0	129	174	3.17
89	1	1	4	17	C - (H2O+S.S.)	C - (H2O+S.S.)	15860	27630	150	149	270	12	1	1042	1042	178.18	961	985	169.61	20.8	4.7	0.0	81	81	6.14
90	1	1	4	18	C - (H2O+S.S.)	C - (H2O+S.S.)	16110	27630	150	149	270	11	1	1006	999	171.52	908	935	128.85	31.5	5.4	0.0	98	91	7.81
91	1	1	4	19	C - (H2O+S.S.)	C - (H2O+S.S.)	16350	27605	170	196	251	15	3	1124	1163	229.40	924	968	196.86	51.5	10.7	0.0	200	239	5.71
92	1	1	4	20	C - (H2O+S.S.)	C - (H2O+S.S.)	16600	27630	150	149	270	13	1	1334	1441	617.96	1075	1180	775.26	5.4	2.0	0.0	259	366	1.72
93	1	1	4	21	C - (H2O+S.S.)	C - (H2O+S.S.)	16860	27630	150	149	270	11	1	1137	1154	148.60	1133	1325	1176.70	0.0	0.0	0.0	4	21	0.97
94	1	1	4	22	C - (H2O+S.S.)	C - (H2O+S.S.)	17100	27620	150	149	270	9	1	1092	1151	374.54	1013	1062	431.79	4.0	3.4	0.0	79	138	2.53
95	1	1	4	23	CIF	CIF	17356	27606	184	238	171	14	3	1270	1941	1606.00	1028	1081	288.03	45.0	26.5	0.0	242	913	4.41
96	1	1	4	24	CIF	CIF	17605	27595	184	240	192	25	3	1183	1896	1531.13	941	973	189.03	59.6	35.4	0.0	242	955	6.26
END DATA
