# Supplementary material for: Microarray-based identification of antigenic variants of foot-and-mouth disease virus: a bioinformatics quality assessment
Source: BMC Genomics. 2006 May 18;7:117. doi: 10.1186/1471-2164-7-117 (PMC1481559; doi:10.1186/1471-2164-7-117)
Supplement: Additional File 1 — They are obtained using the Agilent and Scan Array Express (Perkin Elmer Life Sciences) analysis software for reading and quantifying the hybridization images. [file 1471-2164-7-117-S1.zip › III-26-H146R-3-13C.csv]

BEGIN HEADER
PerkinElmer Life Sciences.
ScanArrayCSVFileFormat	2.00
ScanArray Express	2.00
Number_of_Columns	26
END HEADER
BEGIN GENERAL INFO
DateTime	2005/07/22 12:17
GalFile	D:\303\AFTOCHIP\AFTOCHIP 2.1\Generalidades Aftochip 2.1\ARCHIVO GAL AFTOCHIP 2.1.gal
Scanner	Model: Serial No.:
User Name	303
Computer Name
Protocol	Easy Quant
Quantitation Method	Adaptive Circle
Quality Confidence Calculation	SignalToNoise
User comments
Image Origin	0	0
Temperature	0
Laser Powers	0
Laser On Time	0
PMT Voltages	0
END GENERAL INFO
BEGIN QUANTITATION PARAMETERS
Min Percentile	50
Max Percentile	200
END QUANTITATION PARAMETERS
BEGIN QUALITY MEASUREMENTS
Min Signal To Noise	3
END QUALITY MEASUREMENTS
BEGIN ARRAY PATTERN INFO
Units	�m
Array Rows	1
Array Columns	1
Spot Rows	4
Spot Columns	24
Array Row Spacing	4500.000000
Array Column Spacing	4500.000000
Spot Row Spacing	244.000000
Spot Column Spacing	250.000000
Spot Diameter	150
Interstitial	0
Spots Per Array	96
Total Spots	96
END ARRAY PATTERN INFO
BEGIN IMAGE INFO
ImageID	Channel	Image	Fluorophore	Barcode	Units	X Units Per Pixel	Y Units Per Pixel	X Offset	Y Offset	Status
-1	CH1	D:\303\AFTOCHIP\AFTOCHIP 2.1\Celia\13� Celia 3� impresi�n\Chip 26 H146R_SLOT03_S01.tif	Unknown	Unknown	�m	10.000000	10.000000	0.000000	0.000000	Control Image
END IMAGE INFO
BEGIN NORMALIZATION INFO
Normalization Method	LOWESS
END NORMALIZATION INFO
BEGIN DATA
Index	Array Row	Array Column	Spot Row	Spot Column	Name	ID	X	Y	Diameter	F Pixels	B Pixels	Footprint	Flags	Ch1 Median	Ch1 Mean	Ch1 SD	Ch1 B Median	Ch1 B Mean	Ch1 B SD	Ch1 % > B + 1 SD	Ch1 % > B + 2 SD	Ch1 F % Sat.	Ch1 Median - B	Ch1 Mean - B	Ch1 SignalNoiseRatio
1	1	1	1	1	CIF	CIF	2820	51758	184	235	214	210	3	1115	1665	1180.63	911	919	96.73	62.1	51.5	0.0	204	754	11.53
2	1	1	1	2	CIF	CIF	3056	51759	184	238	214	215	3	1066	1651	1272.67	920	929	82.02	65.1	46.6	0.0	146	731	13.00
3	1	1	1	3	S139WT	S139WT	3299	51762	170	200	195	212	3	1126	1328	542.62	869	889	113.69	75.5	59.0	0.0	257	459	9.90
4	1	1	1	4	S139WT	S139WT	3565	51762	140	130	259	187	3	1073	1279	427.13	850	875	92.79	73.8	60.0	0.0	223	429	11.56
5	1	1	1	5	G139	G139	3783	51763	150	154	259	216	3	1063	1073	130.04	883	894	93.30	81.8	48.1	0.0	180	190	11.39
6	1	1	1	6	G139	G139	4041	51765	150	154	259	206	3	1049	1275	1509.12	932	943	90.83	63.6	27.3	0.0	117	343	11.55
7	1	1	1	7	G139t	G139t	4288	51767	160	177	195	206	3	1054	1056	126.45	951	960	90.94	54.2	24.3	0.0	103	105	11.59
8	1	1	1	8	G139t	G139t	4552	51777	150	153	259	190	3	1086	1090	94.62	1000	1002	118.02	35.3	7.2	0.0	86	90	9.20
9	1	1	1	9	G139c	G139c	4793	51777	160	179	195	196	3	1061	1066	115.83	1020	1027	103.63	28.5	7.8	0.0	41	46	10.24
10	1	1	1	10	G139c	G139c	5042	51775	170	200	195	117	3	1081	1077	105.66	1010	1020	119.71	35.5	3.5	0.0	71	67	9.03
11	1	1	1	11	I139	I139	5295	51777	156	168	195	190	3	1067	1062	108.34	987	985	107.90	42.3	9.5	0.0	80	75	9.89
12	1	1	1	12	I139	I139	5533	51770	150	154	278	199	3	1024	1020	122.84	944	949	101.70	40.3	11.0	0.0	80	76	10.07
13	1	1	1	13	N139	N139	5783	51770	150	154	278	196	3	1012	1023	105.11	963	955	87.10	35.1	11.0	0.0	49	60	11.62
14	1	1	1	14	N139	N139	6031	51770	150	148	278	196	3	1025	1029	86.68	964	966	91.84	40.5	7.4	0.0	61	65	11.16
15	1	1	1	15	T139	T139	6266	51760	150	154	278	209	3	1031	1026	99.66	987	982	84.70	31.8	8.4	0.0	44	39	12.17
16	1	1	1	16	T139	T139	6529	51769	120	95	278	193	3	1045	1048	80.37	989	985	75.61	37.9	10.5	0.0	56	59	13.82
17	1	1	1	17	RGD-WT1	RGD-WT1	6793	51762	130	113	259	177	3	2615	3006	2024.59	999	1000	84.10	93.8	78.8	0.0	1616	2007	31.09
18	1	1	1	18	RGD-WT1	RGD-WT1	7023	51770	150	154	278	194	3	1490	2670	1905.73	1013	1015	92.19	81.8	66.2	0.0	477	1657	16.16
19	1	1	1	19	RRD	RRD	7281	51777	150	154	259	183	3	1072	1085	167.23	1030	1035	73.46	39.6	22.1	0.0	42	55	14.59
20	1	1	1	20	RRD	RRD	7523	51784	150	155	259	189	3	1023	1026	99.48	1053	1092	153.10	1.9	0.0	0.0	-29	-26	6.68
21	1	1	1	21	RRDt	RRDt	7771	51777	156	165	195	188	3	1293	1307	123.05	1255	1219	134.26	19.4	7.9	0.0	38	52	9.63
22	1	1	1	22	RRDt	RRDt	8036	51777	150	155	259	171	3	1382	1404	131.82	1302	1301	78.57	51.6	25.8	0.0	80	102	17.59
23	1	1	1	23	RRDc	RRDc	8273	51777	150	154	259	181	3	1394	1416	170.39	1290	1258	167.12	27.3	7.1	0.0	104	126	8.34
24	1	1	1	24	RRDc	RRDc	8516	51777	150	155	259	185	3	1079	1088	97.23	1081	1106	134.18	12.3	0.0	0.0	-1	7	8.04
25	1	1	2	1	RED	RED	2821	52003	150	154	259	207	3	944	979	184.09	878	884	73.63	46.8	27.3	0.0	66	101	12.82
26	1	1	2	2	RED	RED	3059	52005	150	154	259	209	3	869	872	81.48	821	831	108.06	18.8	2.6	0.0	48	51	8.04
27	1	1	2	3	REDt	REDt	3303	51998	150	153	278	206	3	949	956	122.13	771	782	74.78	85.6	59.5	0.0	178	185	12.69
28	1	1	2	4	REDt	REDt	3559	52010	150	148	278	140	3	962	971	125.44	775	791	97.74	80.4	48.0	0.0	187	196	9.84
29	1	1	2	5	REDc	REDc	3793	52017	150	154	259	153	3	959	972	81.52	840	847	103.05	59.1	16.9	0.0	119	132	9.31
30	1	1	2	6	REDc	REDc	4043	52012	160	177	195	151	3	978	975	107.11	916	930	94.19	29.4	6.2	0.0	62	59	10.38
31	1	1	2	7	REG	REG	4302	52008	150	154	278	140	3	1038	1031	78.12	948	961	83.93	53.2	13.6	0.0	90	83	12.37
32	1	1	2	8	REG	REG	4553	52015	170	202	195	118	3	1013	1008	93.04	951	954	78.95	42.6	13.4	0.0	62	57	12.83
33	1	1	2	9	REGat	REGat	4804	52005	160	174	195	110	3	1020	1025	140.40	961	972	97.96	42.5	13.2	0.0	59	64	10.41
34	1	1	2	10	REGat	REGat	5039	52010	150	148	278	118	3	1045	1043	93.80	977	979	77.73	43.2	18.2	0.0	68	66	13.44
35	1	1	2	11	REGac	REGac	5296	52015	184	242	195	103	3	1040	1040	108.82	982	981	94.21	36.0	11.2	0.0	58	58	11.04
36	1	1	2	12	REGac	REGac	5550	52015	140	134	259	92	3	1054	1045	104.26	967	971	95.57	45.5	11.9	0.0	87	78	11.03
37	1	1	2	13	REGgg	REGgg	5806	52008	140	132	278	79	3	1147	1254	315.42	972	967	71.49	78.8	62.1	0.0	175	282	16.04
38	1	1	2	14	REGgg	REGgg	6036	52017	150	155	259	91	3	1180	1254	239.19	967	978	198.36	54.2	27.1	0.0	213	287	5.95
39	1	1	2	15	REGtg	REGtg	6276	52010	150	154	278	94	3	1028	1044	125.55	971	976	98.85	29.9	10.4	0.0	57	73	10.40
40	1	1	2	16	REGtg	REGtg	6534	52007	150	155	259	79	3	974	971	128.07	962	959	77.92	25.2	7.1	0.0	12	9	12.50
41	1	1	2	17	REGcg	REGcg	6790	51989	150	148	278	75	3	986	1019	90.96	997	993	74.56	29.7	8.8	0.0	-10	22	13.22
42	1	1	2	18	REGcg	REGcg	7034	52025	150	152	259	63	3	1066	1059	79.33	1033	1056	135.37	5.9	0.0	0.0	33	26	7.87
43	1	1	2	19	D143N (RGN)	D143N (RGN)	7283	52013	150	154	259	61	3	1064	1070	104.16	1012	1007	75.05	44.2	20.8	0.0	52	58	14.18
44	1	1	2	20	D143N (RGN)	D143N (RGN)	7526	52017	150	155	259	65	3	1076	1073	110.79	1006	1033	174.33	17.4	1.3	0.0	70	67	6.17
45	1	1	2	21	D143N (RGN)t	D143N (RGN)t	7779	51994	160	178	195	64	3	1247	1257	85.03	1251	1220	167.22	3.9	0.6	0.0	-3	6	7.46
46	1	1	2	22	D143N (RGN)t	D143N (RGN)t	8033	51996	170	202	195	57	3	1311	1315	94.58	1259	1234	112.74	26.7	3.0	0.0	52	56	11.63
47	1	1	2	23	D143N (RGN)c	D143N (RGN)c	8277	52003	150	154	259	58	3	1067	1111	164.85	1205	1202	193.96	6.5	0.6	0.0	-137	-93	5.50
48	1	1	2	24	D143N (RGN)c	D143N (RGN)c	8512	52003	150	153	259	70	3	1176	1166	159.81	1094	1130	170.45	30.1	4.6	0.0	82	72	6.90
49	1	1	3	1	D143V (RGV)	D143V (RGV)	2822	52255	150	156	259	203	3	857	873	205.35	791	794	97.76	39.1	12.8	0.0	66	82	8.77
50	1	1	3	2	D143V (RGV)	D143V (RGV)	3056	52262	150	157	259	210	3	895	896	126.82	738	744	67.09	75.2	56.1	0.0	157	158	13.34
51	1	1	3	3	RGE-1 (GAA)	RGE-1 (GAA)	3317	52251	140	133	278	189	3	804	820	110.13	700	706	63.78	71.4	42.1	0.0	104	120	12.61
52	1	1	3	4	RGE-1 (GAA)	RGE-1 (GAA)	3562	52267	150	153	259	127	3	814	833	108.16	697	708	75.22	68.6	37.3	0.0	117	136	10.82
53	1	1	3	5	RGEc	RGEc	3802	52258	150	154	278	135	4	884	882	64.86	769	825	489.42	0.0	0.0	0.0	115	113	1.81
54	1	1	3	6	RGEc	RGEc	4048	52251	170	200	214	137	3	914	917	122.86	814	827	79.54	61.0	24.0	0.0	100	103	11.49
55	1	1	3	7	L144WT	L144WT	4313	52254	140	131	259	119	3	970	1014	163.12	857	863	83.14	58.0	35.1	0.0	113	157	11.67
56	1	1	3	8	L144WT	L144WT	4562	52277	150	153	259	107	3	1001	1005	157.59	877	879	72.66	61.4	44.4	0.0	124	128	13.78
57	1	1	3	9	L144g	L144g	4804	52274	150	154	259	108	3	880	888	75.31	851	854	69.82	31.2	11.0	0.0	29	37	12.60
58	1	1	3	10	L144g	L144g	5052	52264	150	156	259	102	3	918	922	96.28	909	926	105.68	9.0	1.3	0.0	9	13	8.69
59	1	1	3	11	L144a	L144a	5298	52270	150	150	278	99	3	938	950	108.29	954	973	122.27	10.7	2.7	0.0	-15	-3	7.67
60	1	1	3	12	L144a	L144a	5550	52284	150	154	259	92	3	1086	1104	255.10	978	1012	147.54	40.9	20.8	0.0	108	126	7.36
61	1	1	3	13	V144	V144	5789	52271	130	113	278	93	3	1274	1203	323.17	1077	1102	186.32	51.3	23.0	0.0	197	126	6.84
62	1	1	3	14	V144	V144	6054	52273	150	155	259	71	3	1440	1345	301.76	1219	1182	212.59	51.6	11.0	0.0	221	126	6.77
63	1	1	3	15	S144	S144	6283	52267	150	154	259	84	3	1314	1238	273.37	1250	1193	218.29	17.5	2.6	0.0	64	-11	6.02
64	1	1	3	16	S144	S144	6533	52260	150	154	278	71	3	1248	1184	249.13	1146	1175	203.79	35.7	1.3	0.0	102	38	6.12
65	1	1	3	17	H146WT	H146WT	6804	52263	150	155	259	48	3	963	1007	208.45	1128	1178	206.60	11.6	1.3	0.0	-164	-120	4.66
66	1	1	3	18	H146WT	H146WT	7036	52266	156	166	195	42	3	980	1034	206.59	1178	1167	205.71	7.2	0.0	0.0	-197	-143	4.76
67	1	1	3	19	R146	R146	7294	52271	114	85	278	11	3	1286	1603	699.62	1049	1108	180.14	55.3	41.2	0.0	237	554	7.14
68	1	1	3	20	R146	R146	7533	52266	150	155	259	38	3	1228	2235	2591.84	1155	1122	157.42	45.2	29.7	0.0	73	1080	7.80
69	1	1	3	21	L146=H146t	L146=H146t	7791	52267	150	154	259	28	3	1269	1260	94.37	1261	1261	111.81	10.4	1.3	0.0	8	0	11.35
70	1	1	3	22	L146=H146t	L146=H146t	8040	52259	150	148	278	25	3	1223	1226	97.65	1199	1209	133.45	9.5	1.4	0.0	24	27	9.16
71	1	1	3	23	P146	P146	8283	52263	150	154	259	30	3	1057	1075	153.58	1063	1148	207.36	9.7	3.9	0.0	-5	12	5.10
72	1	1	3	24	P146	P146	8527	52253	150	154	259	34	3	1101	1133	158.70	1070	1082	111.31	22.1	11.0	0.0	31	63	9.89
73	1	1	4	1	L147WT	L147WT	2838	52507	150	153	259	185	3	760	776	106.08	677	679	66.82	58.2	32.7	0.0	83	99	11.37
74	1	1	4	2	L147WT	L147WT	3063	52501	150	154	278	200	3	951	963	140.00	717	727	84.01	90.3	72.7	0.0	234	246	11.32
75	1	1	4	3	P147	P147	3325	52504	140	130	259	179	3	811	825	117.66	737	757	91.40	48.5	22.3	0.0	74	88	8.87
76	1	1	4	4	P147	P147	3568	52505	140	130	259	112	3	850	881	151.63	748	772	100.41	55.4	30.8	0.0	102	133	8.47
77	1	1	4	5	P147a	P147a	3802	52502	170	201	195	126	3	918	929	112.65	772	777	74.19	77.6	49.3	0.0	146	157	12.37
78	1	1	4	6	P147a	P147a	4050	52494	150	154	259	126	3	966	978	141.16	831	851	134.35	50.0	13.0	0.0	135	147	7.19
79	1	1	4	7	Oligo HIV Y115	Oligo HIV Y115	4314	52508	160	177	214	109	4	1011	1023	164.31	849	897	388.64	10.2	0.0	0.0	162	174	2.60
80	1	1	4	8	Oligo HIV Y115	Oligo HIV Y115	4560	52515	160	180	195	92	3	855	916	156.93	851	851	81.75	36.7	8.9	0.0	4	65	10.46
81	1	1	4	9	Oligo HIV M184a	Oligo HIV M184a	4804	52511	150	155	278	98	3	929	937	151.16	836	842	70.64	54.8	35.5	0.0	93	101	13.15
82	1	1	4	10	Oligo HIV M184a	Oligo HIV M184a	5057	52507	140	133	259	95	3	895	905	117.56	914	989	206.42	5.3	0.0	0.0	-18	-8	4.34
83	1	1	4	11	C - (H2O+S.S.)	C - (H2O+S.S.)	5299	52511	170	201	214	95	3	1163	1286	387.60	931	996	201.05	53.7	38.3	0.0	232	355	5.78
84	1	1	4	12	C - (H2O+S.S.)	C - (H2O+S.S.)	5555	52519	170	198	214	83	3	1293	1718	1068.54	974	1004	153.85	82.8	53.5	0.0	319	744	8.40
85	1	1	4	13	C - (H2O+S.S.)	C - (H2O+S.S.)	5801	52513	150	154	259	79	3	1309	1296	130.39	1153	1111	209.66	31.2	0.0	0.0	156	143	6.24
86	1	1	4	14	C - (H2O+S.S.)	C - (H2O+S.S.)	6058	52502	170	201	195	41	3	1329	1246	215.99	1220	1116	261.46	8.0	0.0	0.0	109	26	5.08
87	1	1	4	15	C - (H2O+S.S.)	C - (H2O+S.S.)	6302	52516	156	167	195	48	3	1342	1281	203.58	1235	1126	244.26	10.8	0.0	0.0	107	46	5.49
88	1	1	4	16	C - (H2O+S.S.)	C - (H2O+S.S.)	6528	52509	156	170	214	79	3	1363	1351	126.28	1262	1154	241.88	5.9	0.0	0.0	101	89	5.63
89	1	1	4	17	C - (H2O+S.S.)	C - (H2O+S.S.)	6800	52498	150	150	278	26	3	1349	1355	102.55	1283	1204	210.60	8.0	0.7	0.0	66	72	6.41
90	1	1	4	18	C - (H2O+S.S.)	C - (H2O+S.S.)	7045	52510	156	166	214	31	3	1289	1299	119.90	1271	1221	170.64	10.2	1.2	0.0	18	28	7.55
91	1	1	4	19	C - (H2O+S.S.)	C - (H2O+S.S.)	7294	52519	150	155	278	20	3	1300	1298	108.47	1248	1185	188.13	7.7	0.6	0.0	52	50	6.91
92	1	1	4	20	C - (H2O+S.S.)	C - (H2O+S.S.)	7543	52514	150	155	259	15	3	1216	1235	119.48	1209	1146	163.93	16.8	0.6	0.0	7	26	7.42
93	1	1	4	21	C - (H2O+S.S.)	C - (H2O+S.S.)	7793	52513	150	154	259	13	3	1291	1283	89.89	1251	1240	101.25	27.3	0.6	0.0	40	32	12.75
94	1	1	4	22	C - (H2O+S.S.)	C - (H2O+S.S.)	8049	52517	184	234	195	13	3	1072	1249	1458.43	1153	1152	158.35	12.8	1.7	0.0	-80	96	6.77
95	1	1	4	23	CIF	CIF	8298	52520	170	200	214	16	3	1125	3515	5101.62	1056	1071	80.65	50.5	32.5	0.0	69	2459	13.95
96	1	1	4	24	CIF	CIF	8537	52510	150	154	278	10	4	1306	3859	4801.91	1088	1174	1281.50	28.6	23.4	0.0	218	2771	1.02
END DATA
