# Supplementary material for: Microarray-based identification of antigenic variants of foot-and-mouth disease virus: a bioinformatics quality assessment
Source: BMC Genomics. 2006 May 18;7:117. doi: 10.1186/1471-2164-7-117 (PMC1481559; doi:10.1186/1471-2164-7-117)
Supplement: Additional File 1 — They are obtained using the Agilent and Scan Array Express (Perkin Elmer Life Sciences) analysis software for reading and quantifying the hybridization images. [file 1471-2164-7-117-S1.zip › III-27-S139T-1-17V.csv]

BEGIN HEADER
PerkinElmer Life Sciences.
ScanArrayCSVFileFormat	2.00
ScanArray Express	2.00
Number_of_Columns	26
END HEADER
BEGIN GENERAL INFO
DateTime	2005/07/15 13:01
GalFile	D:\303\AFTOCHIP\AFTOCHIP 2.1\Generalidades Aftochip 2.1\ARCHIVO GAL AFTOCHIP 2.1.gal
Scanner	Model: Serial No.:
User Name	303
Computer Name
Protocol	Easy Quant
Quantitation Method	Adaptive Circle
Quality Confidence Calculation	SignalToNoise
User comments
Image Origin	0	0
Temperature	0
Laser Powers	0
Laser On Time	0
PMT Voltages	0
END GENERAL INFO
BEGIN QUANTITATION PARAMETERS
Min Percentile	50
Max Percentile	200
END QUANTITATION PARAMETERS
BEGIN QUALITY MEASUREMENTS
Min Signal To Noise	3
END QUALITY MEASUREMENTS
BEGIN ARRAY PATTERN INFO
Units	µm
Array Rows	1
Array Columns	1
Spot Rows	4
Spot Columns	24
Array Row Spacing	4500.000000
Array Column Spacing	4500.000000
Spot Row Spacing	248.000000
Spot Column Spacing	250.000000
Spot Diameter	150
Interstitial	0
Spots Per Array	96
Total Spots	96
END ARRAY PATTERN INFO
BEGIN IMAGE INFO
ImageID	Channel	Image	Fluorophore	Barcode	Units	X Units Per Pixel	Y Units Per Pixel	X Offset	Y Offset	Status
-1	CH1	D:\303\AFTOCHIP\AFTOCHIP 2.1\Vero\IV-11ª a 18ª Vero\III-IV-17ªVero\Imágenes Scanner\III-27-S139T 0,3 0,6 17ªV_S01.tif	Unknown	Unknown	µm	10.000000	10.000000	0.000000	0.000000	Control Image
END IMAGE INFO
BEGIN NORMALIZATION INFO
Normalization Method	LOWESS
END NORMALIZATION INFO
BEGIN DATA
Index	Array Row	Array Column	Spot Row	Spot Column	Name	ID	X	Y	Diameter	F Pixels	B Pixels	Footprint	Flags	Ch1 Median	Ch1 Mean	Ch1 SD	Ch1 B Median	Ch1 B Mean	Ch1 B SD	Ch1 % > B + 1 SD	Ch1 % > B + 2 SD	Ch1 F % Sat.	Ch1 Median - B	Ch1 Mean - B	Ch1 SignalNoiseRatio
1	1	1	1	1	CIF	CIF	2805	26885	100	60	341	12	3	1042	1045	311.66	263	263	16.35	100.0	98.3	0.0	779	782	63.74
2	1	1	1	2	CIF	CIF	3055	26885	92	52	341	12	3	1025	1116	644.85	264	265	19.17	96.2	92.3	0.0	761	852	53.46
3	1	1	1	3	S139WT	S139WT	3310	26890	150	149	230	16	1	267	268	18.53	266	267	17.61	20.1	5.4	0.0	1	2	15.16
4	1	1	1	4	S139WT	S139WT	3560	26890	150	149	230	16	1	270	273	16.43	266	267	19.13	20.8	4.0	0.0	4	7	14.11
5	1	1	1	5	G139	G139	3820	26890	150	149	230	26	1	268	268	16.72	267	268	17.15	15.4	2.7	0.0	1	1	15.62
6	1	1	1	6	G139	G139	4070	26890	150	149	230	26	1	276	281	57.68	270	271	18.08	18.1	6.0	0.0	6	11	15.26
7	1	1	1	7	G139t	G139t	4320	26890	150	149	230	26	1	267	268	18.20	267	267	17.93	15.4	2.7	0.0	0	1	14.89
8	1	1	1	8	G139t	G139t	4570	26890	150	149	230	26	1	265	266	17.82	267	268	18.40	14.1	4.0	0.0	-1	0	14.41
9	1	1	1	9	G139c	G139c	4820	26890	150	149	230	26	1	274	274	17.72	267	267	18.60	22.8	4.0	0.0	7	7	14.73
10	1	1	1	10	G139c	G139c	5070	26890	150	149	230	26	1	265	266	17.38	270	271	20.75	10.1	0.7	0.0	-4	-3	12.77
11	1	1	1	11	I139	I139	5320	26890	150	149	230	26	1	280	284	25.39	269	270	17.68	39.6	20.1	0.0	11	15	15.84
12	1	1	1	12	I139	I139	5565	26885	140	124	273	22	3	290	292	24.43	272	273	18.40	47.6	16.9	0.0	18	20	15.76
13	1	1	1	13	N139	N139	5815	26885	100	60	341	22	3	356	352	58.66	278	278	17.89	78.3	63.3	0.0	78	74	19.90
14	1	1	1	14	N139	N139	6045	26905	90	52	341	13	3	358	360	46.76	270	273	19.46	94.2	84.6	0.0	88	90	18.39
15	1	1	1	15	T139	T139	6275	26895	100	60	341	19	3	757	691	277.05	265	267	21.47	86.7	81.7	0.0	492	426	35.26
16	1	1	1	16	T139	T139	6545	26905	110	80	273	13	3	668	663	282.80	263	265	18.59	86.3	85.0	0.0	405	400	35.94
17	1	1	1	17	RGD-WT1	RGD-WT1	6830	26890	78	37	362	33	3	1157	1123	288.93	263	270	32.86	100.0	100.0	0.0	894	860	35.21
18	1	1	1	18	RGD-WT1	RGD-WT1	6999	26904	92	53	341	48	4	1228	1164	440.87	266	369	1101.70	35.8	0.0	0.0	962	898	1.11
19	1	1	1	19	RRD	RRD	7280	26905	100	62	341	19	3	287	299	25.76	265	266	19.54	66.1	45.2	0.0	22	34	14.69
20	1	1	1	20	RRD	RRD	7530	26905	110	78	273	19	3	291	296	30.84	266	267	16.77	61.5	41.0	0.0	25	30	17.35
21	1	1	1	21	RRDt	RRDt	7795	26895	110	80	273	3	3	328	331	43.51	267	270	27.56	78.8	53.8	0.0	61	64	11.90
22	1	1	1	22	RRDt	RRDt	8055	26895	100	60	341	11	3	344	360	82.78	269	270	19.53	86.7	73.3	0.0	75	91	17.62
23	1	1	1	23	RRDc	RRDc	8300	26900	150	149	230	10	1	269	273	19.79	262	268	19.74	30.2	8.7	0.0	7	11	13.62
24	1	1	1	24	RRDc	RRDc	8570	26890	150	149	230	26	1	265	267	18.56	266	266	18.27	17.4	4.0	0.0	0	1	14.51
25	1	1	2	1	RED	RED	2800	27125	110	78	273	15	3	297	300	23.78	264	265	17.16	75.6	47.4	0.0	33	36	17.30
26	1	1	2	2	RED	RED	3040	27130	150	149	230	10	1	279	279	20.73	263	265	17.99	46.3	17.4	0.0	16	16	15.51
27	1	1	2	3	REDt	REDt	3295	27135	110	80	273	4	3	311	312	41.39	264	267	34.32	58.8	35.0	0.0	47	48	9.06
28	1	1	2	4	REDt	REDt	3545	27145	168	192	209	5	3	284	290	30.68	264	267	17.42	53.6	29.2	0.0	20	26	16.31
29	1	1	2	5	REDc	REDc	3800	27150	150	149	230	11	1	274	275	20.66	268	269	17.59	27.5	9.4	0.0	6	7	15.58
30	1	1	2	6	REDc	REDc	4060	27140	150	149	230	16	1	274	274	18.42	269	269	18.70	20.1	5.4	0.0	5	5	14.66
31	1	1	2	7	REG	REG	4310	27130	150	149	230	18	1	270	270	18.59	266	267	16.35	24.2	7.4	0.0	4	4	16.51
32	1	1	2	8	REG	REG	4560	27140	150	149	230	16	1	272	274	18.77	268	269	18.64	21.5	4.7	0.0	4	6	14.59
33	1	1	2	9	REGat	REGat	4810	27140	150	149	230	16	1	273	275	18.31	269	269	19.68	20.8	2.7	0.0	4	6	13.87
34	1	1	2	10	REGat	REGat	5060	27140	150	149	230	16	1	274	274	21.81	270	269	16.23	23.5	8.7	0.0	4	4	16.88
35	1	1	2	11	REGac	REGac	5300	27140	150	149	230	6	1	263	265	18.85	263	265	16.80	20.1	6.7	0.0	0	2	15.65
36	1	1	2	12	REGac	REGac	5550	27130	150	149	230	11	1	281	301	163.12	273	275	19.34	26.2	7.4	0.0	8	28	14.53
37	1	1	2	13	REGgg	REGgg	5775	27125	110	80	273	24	3	655	608	196.01	272	274	17.61	93.8	87.5	0.0	383	336	37.19
38	1	1	2	14	REGgg	REGgg	6035	27115	110	80	273	26	3	598	579	171.09	274	275	19.06	92.5	90.0	0.0	324	305	31.38
39	1	1	2	15	REGtg	REGtg	6280	27140	150	149	230	13	1	279	278	21.08	272	274	20.59	20.1	6.0	0.0	7	6	13.55
40	1	1	2	16	REGtg	REGtg	6545	27150	190	250	150	10	3	276	278	22.59	266	266	15.87	42.0	16.0	0.0	10	12	17.40
41	1	1	2	17	REGcg	REGcg	6800	27140	150	149	230	6	1	269	269	19.45	262	263	18.58	24.2	6.0	0.0	7	7	14.47
42	1	1	2	18	REGcg	REGcg	7025	27135	140	124	273	19	3	283	285	21.07	262	264	19.31	52.4	20.2	0.0	21	23	14.65
43	1	1	2	19	D143N (RGN)	D143N (RGN)	7295	27140	90	48	362	1	3	343	344	53.62	261	262	16.78	83.3	75.0	0.0	82	83	20.44
44	1	1	2	20	D143N (RGN)	D143N (RGN)	7535	27135	100	60	341	10	3	318	319	38.69	266	266	17.71	81.7	65.0	0.0	52	53	17.96
45	1	1	2	21	D143N (RGN)t	D143N (RGN)t	7800	27150	90	49	362	11	3	364	371	43.21	266	268	18.97	100.0	98.0	0.0	98	105	19.19
46	1	1	2	22	D143N (RGN)t	D143N (RGN)t	8025	27125	110	80	273	24	3	317	323	43.13	268	269	18.88	82.5	61.3	0.0	49	55	16.79
47	1	1	2	23	D143N (RGN)c	D143N (RGN)c	8290	27130	150	149	230	10	1	270	272	19.07	266	268	17.99	24.2	5.4	0.0	4	6	15.01
48	1	1	2	24	D143N (RGN)c	D143N (RGN)c	8560	27140	150	149	230	16	1	275	278	25.98	271	272	18.76	26.8	10.7	0.0	4	7	14.66
49	1	1	3	1	D143V (RGV)	D143V (RGV)	2785	27375	120	88	273	15	3	430	442	154.68	261	262	15.90	88.6	79.5	0.0	169	181	27.05
50	1	1	3	2	D143V (RGV)	D143V (RGV)	3035	27365	120	88	273	24	3	428	427	90.00	263	262	16.19	96.6	94.3	0.0	165	164	26.44
51	1	1	3	3	RGE-1 (GAA)	RGE-1 (GAA)	3285	27385	140	124	273	9	3	298	327	78.24	265	267	16.48	60.5	50.0	0.0	33	62	18.09
52	1	1	3	4	RGE-1 (GAA)	RGE-1 (GAA)	3535	27395	134	120	273	11	3	304	332	82.58	269	268	16.79	69.2	51.7	0.0	35	63	18.11
53	1	1	3	5	RGEc	RGEc	3795	27395	110	80	273	7	3	292	314	37.40	265	266	16.94	77.5	60.0	0.0	27	49	17.24
54	1	1	3	6	RGEc	RGEc	4055	27375	110	80	273	16	3	311	314	40.48	266	267	17.93	80.0	61.3	0.0	45	48	17.35
55	1	1	3	7	L144WT	L144WT	4305	27375	90	52	341	16	3	2019	1918	465.53	268	268	17.01	100.0	100.0	0.0	1751	1650	118.67
56	1	1	3	8	L144WT	L144WT	4545	27385	100	60	341	2	3	2012	1870	579.89	270	271	16.60	98.3	98.3	0.0	1742	1600	121.23
57	1	1	3	9	L144g	L144g	4795	27385	90	52	341	2	3	379	406	68.77	272	274	20.88	100.0	94.2	0.0	107	134	18.15
58	1	1	3	10	L144g	L144g	5055	27395	90	52	341	13	3	476	471	105.94	277	276	18.19	98.1	94.2	0.0	199	194	26.17
59	1	1	3	11	L144a	L144a	5285	27395	110	80	273	11	3	338	352	64.27	269	275	43.72	66.3	43.8	0.0	69	83	7.73
60	1	1	3	12	L144a	L144a	5545	27375	110	80	273	12	3	360	357	58.18	275	277	20.42	80.0	70.0	0.0	85	82	17.63
61	1	1	3	13	V144	V144	5755	27415	126	112	273	49	3	384	473	217.92	279	281	20.97	67.0	61.6	0.0	105	194	18.31
62	1	1	3	14	V144	V144	6015	27400	98	60	362	33	3	558	528	208.76	277	278	18.52	73.3	68.3	0.0	281	251	30.13
63	1	1	3	15	S144	S144	6290	27395	130	108	273	8	3	354	360	70.56	273	275	19.89	79.6	65.7	0.0	81	87	17.80
64	1	1	3	16	S144	S144	6555	27405	120	88	273	20	3	364	370	67.88	266	267	18.15	89.8	79.5	0.0	98	104	20.05
65	1	1	3	17	H146WT	H146WT	6785	27395	90	52	341	11	3	637	621	170.99	263	265	19.46	98.1	98.1	0.0	374	358	32.74
66	1	1	3	18	H146WT	H146WT	7040	27385	90	48	341	4	3	598	591	120.67	266	267	19.77	100.0	100.0	0.0	332	325	30.25
67	1	1	3	19	R146	R146	7275	27385	90	52	341	19	3	363	361	72.54	262	263	17.48	88.5	73.1	0.0	101	99	20.76
68	1	1	3	20	R146	R146	7515	27405	120	88	273	33	3	316	332	54.52	269	269	19.83	73.9	56.8	0.0	47	63	15.94
69	1	1	3	21	L146=H146t	L146=H146t	7795	27390	110	78	294	2	3	336	340	40.96	269	270	18.17	92.3	84.6	0.0	67	71	18.49
70	1	1	3	22	L146=H146t	L146=H146t	8050	27395	110	78	273	9	3	360	370	57.72	269	269	17.21	96.2	89.7	0.0	91	101	20.92
71	1	1	3	23	P146	P146	8295	27405	110	80	273	17	3	289	290	28.45	266	267	19.09	55.0	22.5	0.0	23	24	15.14
72	1	1	3	24	P146	P146	8550	27390	150	149	230	6	1	281	283	23.35	272	272	16.70	34.2	10.7	0.0	9	11	16.83
73	1	1	4	1	L147WT	L147WT	2790	27630	100	69	362	6	3	1349	1281	369.20	266	267	17.01	100.0	100.0	0.0	1083	1015	79.32
74	1	1	4	2	L147WT	L147WT	3030	27635	100	62	341	13	3	1384	1431	638.82	265	265	16.44	100.0	100.0	0.0	1119	1166	84.16
75	1	1	4	3	P147	P147	3280	27615	110	78	273	25	3	352	378	104.53	264	265	17.48	79.5	67.9	0.0	88	114	20.13
76	1	1	4	4	P147	P147	3550	27635	134	124	273	6	3	305	393	190.66	265	265	17.33	69.4	54.8	0.0	40	128	17.60
77	1	1	4	5	P147a	P147a	3775	27640	70	26	362	19	3	390	384	72.11	265	265	17.84	92.3	88.5	0.0	125	119	21.86
78	1	1	4	6	P147a	P147a	4025	27645	90	52	341	21	3	392	391	84.22	264	264	17.17	90.4	80.8	0.0	128	127	22.83
79	1	1	4	7	Oligo HIV Y115	Oligo HIV Y115	4280	27630	150	149	230	15	1	273	405	1419.87	266	268	18.26	25.5	8.1	0.0	7	139	14.95
80	1	1	4	8	Oligo HIV Y115	Oligo HIV Y115	4540	27630	150	149	230	6	1	272	274	20.02	270	271	16.96	24.2	5.4	0.0	2	4	16.04
81	1	1	4	9	Oligo HIV M184a	Oligo HIV M184a	4790	27630	150	149	230	6	1	277	306	272.64	266	267	18.07	34.2	14.8	0.0	11	40	15.33
82	1	1	4	10	Oligo HIV M184a	Oligo HIV M184a	5050	27640	150	149	230	7	1	272	274	19.61	273	274	17.49	17.4	6.0	0.0	0	1	15.55
83	1	1	4	11	C - (H2O+S.S.)	C - (H2O+S.S.)	5402	27659	70	27	362	109	3	281	280	17.52	281	305	82.07	0.0	0.0	0.0	0	0	3.42
84	1	1	4	12	C - (H2O+S.S.)	C - (H2O+S.S.)	5652	27710	100	65	362	128	3	270	272	19.52	281	308	86.64	0.0	0.0	0.0	-10	-8	3.12
85	1	1	4	13	C - (H2O+S.S.)	C - (H2O+S.S.)	5760	27640	150	149	230	34	1	280	281	19.11	272	276	29.48	12.8	0.7	0.0	8	9	9.50
86	1	1	4	14	C - (H2O+S.S.)	C - (H2O+S.S.)	6030	27640	150	149	230	14	1	284	284	18.41	278	280	20.85	18.8	4.0	0.0	6	6	13.62
87	1	1	4	15	C - (H2O+S.S.)	C - (H2O+S.S.)	6300	27630	150	149	230	8	1	277	278	19.54	272	271	17.32	23.5	8.1	0.0	5	6	15.99
88	1	1	4	16	C - (H2O+S.S.)	C - (H2O+S.S.)	6550	27640	150	149	230	7	1	272	275	20.64	264	265	18.38	34.2	8.1	0.0	8	11	14.80
89	1	1	4	17	C - (H2O+S.S.)	C - (H2O+S.S.)	6790	27640	150	149	230	5	1	274	277	20.42	263	265	17.81	39.6	11.4	0.0	11	14	15.38
90	1	1	4	18	C - (H2O+S.S.)	C - (H2O+S.S.)	7040	27630	150	149	230	6	1	272	272	15.78	267	272	49.11	0.0	0.0	0.0	5	5	5.54
91	1	1	4	19	C - (H2O+S.S.)	C - (H2O+S.S.)	7280	27630	150	149	230	15	1	278	279	19.42	264	265	19.27	37.6	8.1	0.0	14	15	14.43
92	1	1	4	20	C - (H2O+S.S.)	C - (H2O+S.S.)	7530	27640	150	149	230	14	1	281	281	21.27	264	269	18.34	45.0	14.1	0.0	17	17	15.32
93	1	1	4	21	C - (H2O+S.S.)	C - (H2O+S.S.)	7790	27630	150	149	230	6	1	275	276	16.13	269	270	18.35	22.8	3.4	0.0	6	7	14.99
94	1	1	4	22	C - (H2O+S.S.)	C - (H2O+S.S.)	8040	27650	150	149	230	14	1	281	280	23.03	274	276	19.76	21.5	4.0	0.0	7	6	14.22
95	1	1	4	23	CIF	CIF	8295	27665	90	52	341	29	3	1435	1373	516.66	269	270	19.42	100.0	94.2	0.0	1166	1104	73.88
96	1	1	4	24	CIF	CIF	8535	27635	90	52	341	8	3	1327	1267	378.70	266	268	17.53	100.0	100.0	0.0	1061	1001	75.69
END DATA
