# Supplementary material for: Microarray-based identification of antigenic variants of foot-and-mouth disease virus: a bioinformatics quality assessment
Source: BMC Genomics. 2006 May 18;7:117. doi: 10.1186/1471-2164-7-117 (PMC1481559; doi:10.1186/1471-2164-7-117)
Supplement: Additional File 1 — They are obtained using the Agilent and Scan Array Express (Perkin Elmer Life Sciences) analysis software for reading and quantifying the hybridization images. [file 1471-2164-7-117-S1.zip › III-27-S139T-2-17V.csv]

BEGIN HEADER
PerkinElmer Life Sciences.
ScanArrayCSVFileFormat	2.00
ScanArray Express	2.00
Number_of_Columns	26
END HEADER
BEGIN GENERAL INFO
DateTime	2005/07/15 13:06
GalFile	D:\303\AFTOCHIP\AFTOCHIP 2.1\Generalidades Aftochip 2.1\ARCHIVO GAL AFTOCHIP 2.1.gal
Scanner	Model: Serial No.:
User Name	303
Computer Name
Protocol	Easy Quant
Quantitation Method	Adaptive Circle
Quality Confidence Calculation	SignalToNoise
User comments
Image Origin	0	0
Temperature	0
Laser Powers	0
Laser On Time	0
PMT Voltages	0
END GENERAL INFO
BEGIN QUANTITATION PARAMETERS
Min Percentile	50
Max Percentile	200
END QUANTITATION PARAMETERS
BEGIN QUALITY MEASUREMENTS
Min Signal To Noise	3
END QUALITY MEASUREMENTS
BEGIN ARRAY PATTERN INFO
Units	µm
Array Rows	1
Array Columns	1
Spot Rows	4
Spot Columns	24
Array Row Spacing	4500.000000
Array Column Spacing	4500.000000
Spot Row Spacing	248.000000
Spot Column Spacing	250.000000
Spot Diameter	150
Interstitial	0
Spots Per Array	96
Total Spots	96
END ARRAY PATTERN INFO
BEGIN IMAGE INFO
ImageID	Channel	Image	Fluorophore	Barcode	Units	X Units Per Pixel	Y Units Per Pixel	X Offset	Y Offset	Status
-1	CH1	D:\303\AFTOCHIP\AFTOCHIP 2.1\Vero\IV-11ª a 18ª Vero\III-IV-17ªVero\Imágenes Scanner\III-27-S139T 0,3 0,6 17ªV_S01.tif	Unknown	Unknown	µm	10.000000	10.000000	0.000000	0.000000	Control Image
END IMAGE INFO
BEGIN NORMALIZATION INFO
Normalization Method	LOWESS
END NORMALIZATION INFO
BEGIN DATA
Index	Array Row	Array Column	Spot Row	Spot Column	Name	ID	X	Y	Diameter	F Pixels	B Pixels	Footprint	Flags	Ch1 Median	Ch1 Mean	Ch1 SD	Ch1 B Median	Ch1 B Mean	Ch1 B SD	Ch1 % > B + 1 SD	Ch1 % > B + 2 SD	Ch1 F % Sat.	Ch1 Median - B	Ch1 Mean - B	Ch1 SignalNoiseRatio
1	1	1	1	1	CIF	CIF	11755	26985	90	52	341	14	3	722	818	366.62	259	259	17.85	92.3	84.6	0.0	463	559	40.45
2	1	1	1	2	CIF	CIF	12019	27006	70	28	362	30	3	1029	893	338.21	257	258	16.69	100.0	92.9	0.0	772	636	61.65
3	1	1	1	3	S139WT	S139WT	12265	26985	120	88	273	9	3	278	278	25.81	257	258	16.70	58.0	27.3	0.0	21	21	16.65
4	1	1	1	4	S139WT	S139WT	12515	26975	134	120	273	1	3	273	281	34.09	255	255	16.70	51.7	35.0	0.0	18	26	16.35
5	1	1	1	5	G139	G139	12770	26970	150	149	230	6	1	256	255	17.74	252	253	15.94	22.1	1.3	0.0	4	3	16.06
6	1	1	1	6	G139	G139	13020	26970	150	149	230	6	1	251	253	15.49	250	251	15.69	18.8	4.7	0.0	1	3	15.99
7	1	1	1	7	G139t	G139t	13270	26970	150	149	230	6	1	259	260	16.38	256	256	16.31	21.5	4.0	0.0	3	4	15.88
8	1	1	1	8	G139t	G139t	13520	26970	150	149	230	6	1	259	259	18.15	252	256	28.18	9.4	0.7	0.0	7	7	9.19
9	1	1	1	9	G139c	G139c	13770	26970	150	149	230	6	1	260	261	17.25	255	256	17.09	22.1	4.0	0.0	5	6	15.21
10	1	1	1	10	G139c	G139c	14020	26970	150	149	230	6	1	259	259	14.53	258	260	19.33	11.4	0.7	0.0	1	1	13.40
11	1	1	1	11	I139	I139	14270	26970	150	149	230	6	1	267	268	21.37	256	261	22.29	27.5	6.7	0.0	11	12	11.98
12	1	1	1	12	I139	I139	14530	26970	150	149	230	15	1	264	266	21.86	254	258	34.63	12.1	3.4	0.0	10	12	7.62
13	1	1	1	13	N139	N139	14758	27106	90	49	362	129	4	252	253	17.47	264	313	154.47	0.0	0.0	0.0	-11	-10	1.63
14	1	1	1	14	N139	N139	15007	27105	100	62	341	127	4	257	257	18.18	263	294	114.41	0.0	0.0	0.0	-5	-5	2.25
15	1	1	1	15	T139	T139	15275	26980	90	48	362	10	3	694	661	133.14	254	255	16.43	100.0	100.0	0.0	440	407	42.24
16	1	1	1	16	T139	T139	15535	26985	100	60	341	21	3	602	584	209.87	255	257	16.98	91.7	83.3	0.0	347	329	35.46
17	1	1	1	17	RGD-WT1	RGD-WT1	15755	27000	100	62	362	26	3	1152	1054	414.54	260	260	17.46	95.2	90.3	0.0	892	794	65.98
18	1	1	1	18	RGD-WT1	RGD-WT1	16034	26951	98	59	362	32	3	1049	912	472.38	260	264	31.07	81.4	78.0	0.0	789	652	33.76
19	1	1	1	19	RRD	RRD	16250	26970	150	149	230	16	1	272	304	286.26	254	260	15.90	57.7	23.5	0.0	18	50	17.11
20	1	1	1	20	RRD	RRD	16530	26990	150	149	230	20	1	269	271	25.29	259	261	17.39	32.9	15.4	0.0	10	12	15.47
21	1	1	1	21	RRDt	RRDt	16785	26980	110	78	294	19	3	317	321	43.82	262	265	16.21	84.6	67.9	0.0	55	59	19.55
22	1	1	1	22	RRDt	RRDt	17000	26980	120	97	294	16	3	310	336	124.68	264	265	16.68	72.2	60.8	0.0	46	72	18.58
23	1	1	1	23	RRDc	RRDc	17250	26980	150	149	230	16	1	276	279	25.39	263	267	21.77	37.6	12.8	0.0	13	16	12.68
24	1	1	1	24	RRDc	RRDc	17520	26970	150	149	230	6	1	275	275	20.08	266	267	19.11	30.9	6.0	0.0	9	9	14.39
25	1	1	2	1	RED	RED	11765	27225	112	80	273	1	3	276	278	26.33	258	258	15.97	55.0	25.0	0.0	18	20	17.28
26	1	1	2	2	RED	RED	12015	27215	100	60	341	8	3	282	284	21.97	259	259	16.71	58.3	31.7	0.0	23	25	16.88
27	1	1	2	3	REDt	REDt	12260	27220	150	149	230	6	1	268	267	18.27	256	258	15.88	37.6	10.7	0.0	12	11	16.88
28	1	1	2	4	REDt	REDt	12510	27220	150	149	230	6	1	259	262	16.86	258	259	18.06	19.5	2.7	0.0	1	4	14.34
29	1	1	2	5	REDc	REDc	12760	27220	150	149	230	6	1	261	262	16.29	252	255	17.75	25.5	4.0	0.0	9	10	14.70
30	1	1	2	6	REDc	REDc	13020	27220	150	149	230	5	1	264	264	17.60	255	256	19.42	27.5	4.0	0.0	9	9	13.59
31	1	1	2	7	REG	REG	13270	27220	150	149	230	5	1	260	261	18.54	254	254	16.60	27.5	7.4	0.0	6	7	15.66
32	1	1	2	8	REG	REG	13510	27230	150	149	230	8	1	259	260	17.99	255	256	20.60	16.1	4.0	0.0	4	5	12.57
33	1	1	2	9	REGat	REGat	13780	27220	150	149	230	14	1	262	263	19.01	254	256	17.52	27.5	8.7	0.0	8	9	14.95
34	1	1	2	10	REGat	REGat	14020	27220	150	149	230	5	1	264	265	17.60	256	257	17.56	29.5	6.0	0.0	8	9	15.04
35	1	1	2	11	REGac	REGac	14270	27220	150	149	230	5	1	257	257	16.27	253	257	23.89	13.4	0.7	0.0	4	4	10.76
36	1	1	2	12	REGac	REGac	14510	27230	150	149	230	8	1	257	257	15.44	253	255	19.75	18.1	1.3	0.0	4	4	13.01
37	1	1	2	13	REGgg	REGgg	14755	27230	100	62	362	12	3	564	534	155.68	256	257	16.64	98.4	91.9	0.0	308	278	33.89
38	1	1	2	14	REGgg	REGgg	15005	27255	90	52	341	33	3	585	583	113.44	258	259	16.79	98.1	98.1	0.0	327	325	34.83
39	1	1	2	15	REGtg	REGtg	15280	27235	140	134	273	18	3	272	275	20.61	256	256	15.18	51.5	26.1	0.0	16	19	17.92
40	1	1	2	16	REGtg	REGtg	15515	27225	130	112	273	1	3	273	274	20.73	258	259	15.08	49.1	22.3	0.0	15	16	18.10
41	1	1	2	17	REGcg	REGcg	15760	27240	150	149	230	17	1	271	271	18.79	259	261	15.98	42.3	14.1	0.0	12	12	16.96
42	1	1	2	18	REGcg	REGcg	16020	27220	150	149	230	5	1	271	272	20.44	260	261	14.55	41.6	20.1	0.0	11	12	18.63
43	1	1	2	19	D143N (RGN)	D143N (RGN)	16275	27230	90	48	362	11	3	317	326	51.21	260	262	17.61	87.5	66.7	0.0	57	66	18.00
44	1	1	2	20	D143N (RGN)	D143N (RGN)	16505	27265	130	112	273	42	3	287	494	556.35	264	265	18.09	67.0	49.1	0.0	23	230	15.86
45	1	1	2	21	D143N (RGN)t	D143N (RGN)t	16765	27215	142	140	273	11	3	284	321	166.74	265	266	15.60	54.3	35.0	0.0	19	56	18.21
46	1	1	2	22	D143N (RGN)t	D143N (RGN)t	17035	27235	100	60	341	22	3	326	332	39.65	265	266	16.00	90.0	80.0	0.0	61	67	20.37
47	1	1	2	23	D143N (RGN)c	D143N (RGN)c	17280	27230	150	149	230	15	1	269	273	18.15	264	264	17.79	29.5	8.7	0.0	5	9	15.12
48	1	1	2	24	D143N (RGN)c	D143N (RGN)c	17510	27220	150	149	230	6	1	265	268	19.11	266	267	17.35	18.1	6.0	0.0	0	2	15.28
49	1	1	3	1	D143V (RGV)	D143V (RGV)	11760	27465	140	134	273	8	3	291	350	115.90	255	257	14.71	74.6	54.5	0.0	36	95	19.78
50	1	1	3	2	D143V (RGV)	D143V (RGV)	12025	27455	134	120	273	18	3	288	345	112.79	259	261	16.71	65.8	43.3	0.0	29	86	17.23
51	1	1	3	3	RGE-1 (GAA)	RGE-1 (GAA)	12265	27465	120	88	273	6	3	278	299	55.15	258	260	15.86	54.5	38.6	0.0	20	41	17.53
52	1	1	3	4	RGE-1 (GAA)	RGE-1 (GAA)	12515	27475	100	60	341	3	3	340	386	328.83	256	256	16.38	90.0	85.0	0.0	84	130	20.75
53	1	1	3	5	RGEc	RGEc	12765	27465	130	112	273	6	3	272	276	25.35	256	257	15.08	50.0	26.8	0.0	16	20	18.04
54	1	1	3	6	RGEc	RGEc	13015	27460	80	40	362	11	3	305	304	29.00	257	258	20.28	85.0	65.0	0.0	48	47	15.04
55	1	1	3	7	L144WT	L144WT	13317	27470	84	41	362	50	3	1499	1343	516.78	253	257	37.57	90.2	87.8	0.0	1246	1090	39.90
56	1	1	3	8	L144WT	L144WT	13495	27485	100	60	341	24	3	1250	1113	707.60	253	249	24.62	83.3	73.3	0.0	997	860	50.78
57	1	1	3	9	L144g	L144g	13795	27475	90	52	341	29	3	327	325	41.80	257	259	17.99	84.6	73.1	0.0	70	68	18.18
58	1	1	3	10	L144g	L144g	14025	27465	90	52	341	11	3	336	333	40.43	256	258	16.82	94.2	80.8	0.0	80	77	19.97
59	1	1	3	11	L144a	L144a	14275	27460	110	78	294	14	3	284	287	35.89	256	258	17.49	59.0	44.9	0.0	28	31	16.24
60	1	1	3	12	L144a	L144a	14515	27485	148	148	209	13	3	268	276	27.88	257	258	16.33	41.2	22.3	0.0	11	19	16.41
61	1	1	3	13	V144	V144	14755	27495	148	148	209	25	3	285	363	145.21	258	259	17.47	58.8	45.9	0.0	27	105	16.32
62	1	1	3	14	V144	V144	15025	27445	184	240	209	27	3	269	316	106.23	259	259	17.56	45.4	30.4	0.0	10	57	15.32
63	1	1	3	15	S144	S144	15295	27455	110	80	273	33	3	272	316	48.27	257	257	17.52	81.3	62.5	0.0	15	59	15.53
64	1	1	3	16	S144	S144	15520	27495	100	62	341	23	3	340	332	49.83	260	261	17.58	82.3	74.2	0.0	80	72	19.34
65	1	1	3	17	H146WT	H146WT	15775	27485	80	32	341	16	3	798	669	288.89	260	263	23.45	84.4	81.3	0.0	538	409	34.04
66	1	1	3	18	H146WT	H146WT	16035	27465	70	32	341	20	3	793	853	384.11	261	265	47.98	100.0	100.0	0.0	532	592	16.53
67	1	1	3	19	R146	R146	16275	27470	110	78	294	9	3	302	304	34.78	264	266	16.79	66.7	53.8	0.0	38	40	17.99
68	1	1	3	20	R146	R146	16515	27485	110	80	273	13	3	293	302	45.84	266	268	17.81	62.5	42.5	0.0	27	36	16.45
69	1	1	3	21	L146=H146t	L146=H146t	16785	27465	110	80	273	20	3	306	303	31.50	269	269	20.88	67.5	43.8	0.0	37	34	14.65
70	1	1	3	22	L146=H146t	L146=H146t	17025	27475	90	52	341	9	3	325	330	27.47	266	267	18.60	96.2	86.5	0.0	59	64	17.47
71	1	1	3	23	P146	P146	17275	27475	142	140	273	8	3	277	279	18.61	267	266	15.83	33.6	14.3	0.0	10	12	17.50
72	1	1	3	24	P146	P146	17510	27480	150	149	230	10	1	272	276	23.09	264	265	19.42	29.5	12.1	0.0	8	12	14.00
73	1	1	4	1	L147WT	L147WT	11785	27715	90	52	341	19	3	1218	1084	393.20	261	262	18.94	100.0	94.2	0.0	957	823	64.32
74	1	1	4	2	L147WT	L147WT	12025	27715	90	52	341	10	3	1141	1144	267.17	261	262	20.17	100.0	100.0	0.0	880	883	56.57
75	1	1	4	3	P147	P147	12255	27705	120	88	273	18	3	288	304	58.48	262	263	18.64	54.5	44.3	0.0	26	42	15.45
76	1	1	4	4	P147	P147	12495	27715	120	88	273	21	3	297	302	37.03	259	259	17.57	70.5	51.1	0.0	38	43	16.90
77	1	1	4	5	P147a	P147a	12755	27710	128	108	294	14	3	282	304	57.52	259	260	16.18	57.4	42.6	0.0	23	45	17.43
78	1	1	4	6	P147a	P147a	13015	27710	156	166	230	9	3	274	433	1011.83	257	259	16.59	50.6	35.5	0.0	17	176	16.52
79	1	1	4	7	Oligo HIV Y115	Oligo HIV Y115	13270	27710	150	149	230	10	1	258	259	15.12	257	259	17.10	14.1	1.3	0.0	1	2	15.09
80	1	1	4	8	Oligo HIV Y115	Oligo HIV Y115	13490	27720	150	149	230	25	1	257	258	16.65	259	260	15.11	14.8	3.4	0.0	-1	0	17.01
81	1	1	4	9	Oligo HIV M184a	Oligo HIV M184a	13770	27710	150	149	230	10	1	273	273	22.53	258	260	16.93	43.6	16.1	0.0	15	15	16.12
82	1	1	4	10	Oligo HIV M184a	Oligo HIV M184a	14000	27710	150	149	230	18	1	271	271	21.05	258	260	17.28	38.3	16.8	0.0	13	13	15.68
83	1	1	4	11	C - (H2O+S.S.)	C - (H2O+S.S.)	14245	27715	140	124	273	21	3	275	276	19.82	258	258	15.25	55.6	27.4	0.0	17	18	18.03
84	1	1	4	12	C - (H2O+S.S.)	C - (H2O+S.S.)	14490	27720	150	149	230	25	1	265	266	17.94	258	258	16.11	31.5	9.4	0.0	7	8	16.45
85	1	1	4	13	C - (H2O+S.S.)	C - (H2O+S.S.)	14740	27720	150	149	230	25	1	262	263	16.98	255	256	17.14	24.8	6.7	0.0	7	8	15.29
86	1	1	4	14	C - (H2O+S.S.)	C - (H2O+S.S.)	15010	27700	150	149	230	20	1	263	262	16.01	261	262	17.49	14.1	0.7	0.0	2	1	15.03
87	1	1	4	15	C - (H2O+S.S.)	C - (H2O+S.S.)	15260	27710	150	149	230	11	1	269	269	17.82	264	264	17.06	23.5	4.7	0.0	5	5	15.77
88	1	1	4	16	C - (H2O+S.S.)	C - (H2O+S.S.)	15500	27720	150	149	230	15	1	269	274	27.24	264	263	16.62	29.5	8.1	0.0	5	10	16.18
89	1	1	4	17	C - (H2O+S.S.)	C - (H2O+S.S.)	15750	27720	150	149	230	15	1	272	273	18.85	261	263	16.68	36.2	13.4	0.0	11	12	16.31
90	1	1	4	18	C - (H2O+S.S.)	C - (H2O+S.S.)	16010	27710	150	149	230	11	1	271	272	18.53	264	263	15.69	34.2	10.1	0.0	7	8	17.27
91	1	1	4	19	C - (H2O+S.S.)	C - (H2O+S.S.)	16260	27710	150	149	230	11	1	267	269	16.34	267	269	17.31	20.1	2.7	0.0	0	2	15.42
92	1	1	4	20	C - (H2O+S.S.)	C - (H2O+S.S.)	16490	27710	150	149	230	27	1	273	274	18.33	267	268	27.66	8.1	2.0	0.0	6	7	9.87
93	1	1	4	21	C - (H2O+S.S.)	C - (H2O+S.S.)	16760	27710	150	149	230	11	1	272	273	16.40	267	290	194.90	0.0	0.0	0.0	5	6	1.40
94	1	1	4	22	C - (H2O+S.S.)	C - (H2O+S.S.)	17010	27710	150	149	230	11	1	273	273	18.91	265	265	15.86	33.6	8.1	0.0	8	8	17.21
95	1	1	4	23	CIF	CIF	17303	27707	78	37	362	39	3	1074	1071	456.77	266	267	18.23	97.3	94.6	0.0	808	805	58.91
96	1	1	4	24	CIF	CIF	17532	27735	90	50	341	20	3	1078	1038	450.93	265	266	16.09	94.0	94.0	0.0	813	773	66.99
END DATA
