# Supplementary material for: Microarray-based identification of antigenic variants of foot-and-mouth disease virus: a bioinformatics quality assessment
Source: BMC Genomics. 2006 May 18;7:117. doi: 10.1186/1471-2164-7-117 (PMC1481559; doi:10.1186/1471-2164-7-117)
Supplement: Additional File 1 — They are obtained using the Agilent and Scan Array Express (Perkin Elmer Life Sciences) analysis software for reading and quantifying the hybridization images. [file 1471-2164-7-117-S1.zip › III-27-S139T-4-17V.csv]

BEGIN HEADER
PerkinElmer Life Sciences.
ScanArrayCSVFileFormat	2.00
ScanArray Express	2.00
Number_of_Columns	26
END HEADER
BEGIN GENERAL INFO
DateTime	2005/07/15 13:10
GalFile	D:\303\AFTOCHIP\AFTOCHIP 2.1\Generalidades Aftochip 2.1\ARCHIVO GAL AFTOCHIP 2.1.gal
Scanner	Model: Serial No.:
User Name	303
Computer Name
Protocol	Easy Quant
Quantitation Method	Adaptive Circle
Quality Confidence Calculation	SignalToNoise
User comments
Image Origin	0	0
Temperature	0
Laser Powers	0
Laser On Time	0
PMT Voltages	0
END GENERAL INFO
BEGIN QUANTITATION PARAMETERS
Min Percentile	50
Max Percentile	200
END QUANTITATION PARAMETERS
BEGIN QUALITY MEASUREMENTS
Min Signal To Noise	3
END QUALITY MEASUREMENTS
BEGIN ARRAY PATTERN INFO
Units	µm
Array Rows	1
Array Columns	1
Spot Rows	4
Spot Columns	24
Array Row Spacing	4500.000000
Array Column Spacing	4500.000000
Spot Row Spacing	248.000000
Spot Column Spacing	250.000000
Spot Diameter	150
Interstitial	0
Spots Per Array	96
Total Spots	96
END ARRAY PATTERN INFO
BEGIN IMAGE INFO
ImageID	Channel	Image	Fluorophore	Barcode	Units	X Units Per Pixel	Y Units Per Pixel	X Offset	Y Offset	Status
-1	CH1	D:\303\AFTOCHIP\AFTOCHIP 2.1\Vero\IV-11ª a 18ª Vero\III-IV-17ªVero\Imágenes Scanner\III-27-S139T 0,3 0,6 17ªV_S01.tif	Unknown	Unknown	µm	10.000000	10.000000	0.000000	0.000000	Control Image
END IMAGE INFO
BEGIN NORMALIZATION INFO
Normalization Method	LOWESS
END NORMALIZATION INFO
BEGIN DATA
Index	Array Row	Array Column	Spot Row	Spot Column	Name	ID	X	Y	Diameter	F Pixels	B Pixels	Footprint	Flags	Ch1 Median	Ch1 Mean	Ch1 SD	Ch1 B Median	Ch1 B Mean	Ch1 B SD	Ch1 % > B + 1 SD	Ch1 % > B + 2 SD	Ch1 F % Sat.	Ch1 Median - B	Ch1 Mean - B	Ch1 SignalNoiseRatio
1	1	1	1	1	CIF	CIF	11696	51959	90	51	362	20	3	2062	1871	634.18	373	374	23.04	100.0	98.0	0.0	1689	1498	89.49
2	1	1	1	2	CIF	CIF	11940	51965	100	62	341	12	3	1817	1668	722.09	370	371	31.89	95.2	90.3	0.0	1447	1298	56.98
3	1	1	1	3	S139WT	S139WT	12205	51975	134	120	273	23	3	421	436	65.02	371	372	27.81	69.2	44.2	0.0	50	65	15.14
4	1	1	1	4	S139WT	S139WT	12445	51970	142	138	294	13	3	417	439	67.97	373	374	25.16	64.5	41.3	0.0	44	66	16.58
5	1	1	1	5	G139	G139	12700	51970	150	149	230	18	1	405	402	25.58	399	396	33.47	10.1	0.7	0.0	6	3	12.10
6	1	1	1	6	G139	G139	12940	51970	150	149	230	9	1	422	425	29.11	410	410	27.66	28.9	6.0	0.0	12	15	15.26
7	1	1	1	7	G139t	G139t	13190	51970	150	149	230	9	1	411	410	27.23	393	394	22.16	41.6	16.1	0.0	18	17	18.55
8	1	1	1	8	G139t	G139t	13440	51970	150	149	230	9	1	405	405	24.56	392	398	49.37	8.1	0.0	0.0	13	13	8.20
9	1	1	1	9	G139c	G139c	13690	51970	150	149	230	9	1	389	388	23.44	376	381	52.41	4.0	0.0	0.0	13	12	7.42
10	1	1	1	10	G139c	G139c	13940	51970	150	149	230	9	1	374	378	27.69	359	361	24.62	34.9	10.7	0.0	15	19	15.19
11	1	1	1	11	I139	I139	14195	51965	90	52	341	16	3	403	405	31.82	356	357	22.55	80.8	51.9	0.0	47	49	17.87
12	1	1	1	12	I139	I139	14435	51975	90	52	341	3	3	420	420	31.49	354	357	23.34	86.5	75.0	0.0	66	66	18.00
13	1	1	1	13	N139	N139	14533	52066	110	80	294	173	3	354	354	21.00	369	389	110.80	0.0	0.0	0.0	-14	-14	3.19
14	1	1	1	14	N139	N139	14803	52092	100	64	362	171	4	370	372	26.93	393	544	318.37	0.0	0.0	0.0	-22	-20	1.16
15	1	1	1	15	T139	T139	15185	51975	100	60	341	3	3	921	948	423.41	374	393	231.85	70.0	58.3	0.0	547	574	3.97
16	1	1	1	16	T139	T139	15430	51975	90	48	341	1	3	1369	1374	343.46	370	374	36.60	97.9	97.9	0.0	999	1004	37.40
17	1	1	1	17	RGD-WT1	RGD-WT1	15675	51965	100	60	341	11	3	2685	2539	643.48	381	382	26.80	100.0	100.0	0.0	2304	2158	100.20
18	1	1	1	18	RGD-WT1	RGD-WT1	15935	52005	110	80	273	31	3	2316	1931	1099.07	402	402	34.38	83.8	80.0	0.0	1914	1529	67.37
19	1	1	1	19	RRD	RRD	16185	51985	100	60	341	11	3	444	448	48.15	386	388	28.34	68.3	50.0	0.0	58	62	15.67
20	1	1	1	20	RRD	RRD	16430	51985	90	48	341	11	3	430	453	61.17	395	396	26.93	58.3	39.6	0.0	35	58	15.97
21	1	1	1	21	RRDt	RRDt	16685	51975	156	164	209	6	3	444	485	99.59	404	407	34.42	54.9	34.1	0.0	40	81	12.90
22	1	1	1	22	RRDt	RRDt	16935	51985	162	180	209	10	3	424	454	84.33	397	397	25.07	50.6	35.0	0.0	27	57	16.91
23	1	1	1	23	RRDc	RRDc	17190	51975	90	48	341	8	3	439	439	36.50	390	390	23.94	75.0	52.1	0.0	49	49	18.34
24	1	1	1	24	RRDc	RRDc	17440	51965	100	62	341	12	3	439	443	31.02	394	395	27.25	74.2	35.5	0.0	45	49	16.11
25	1	1	2	1	RED	RED	11685	52195	110	80	273	27	3	415	431	54.15	368	369	26.30	73.8	43.8	0.0	47	63	15.78
26	1	1	2	2	RED	RED	11940	52215	100	62	341	10	3	455	458	59.09	372	375	24.98	83.9	67.7	0.0	83	86	18.22
27	1	1	2	3	REDt	REDt	12190	52220	150	149	230	8	1	385	384	25.05	369	372	36.56	18.1	1.3	0.0	16	15	10.53
28	1	1	2	4	REDt	REDt	12430	52215	120	96	273	7	3	409	412	38.39	374	377	28.66	61.5	19.8	0.0	35	38	14.27
29	1	1	2	5	REDc	REDc	12680	52200	150	149	230	22	1	402	402	27.04	385	391	30.85	33.6	4.7	0.0	17	17	13.03
30	1	1	2	6	REDc	REDc	12930	52220	150	149	230	2	1	379	380	23.57	382	386	36.30	5.4	0.0	0.0	-2	-1	10.44
31	1	1	2	7	REG	REG	13180	52220	150	149	230	2	1	403	403	32.97	384	384	29.47	36.9	12.8	0.0	19	19	13.68
32	1	1	2	8	REG	REG	13430	52220	150	149	230	2	1	424	424	29.72	400	400	25.22	45.0	18.1	0.0	24	24	16.81
33	1	1	2	9	REGat	REGat	13680	52220	150	149	230	2	1	401	401	22.80	395	402	106.41	0.0	0.0	0.0	6	6	3.77
34	1	1	2	10	REGat	REGat	13940	52220	150	149	230	8	1	391	390	25.63	375	374	24.64	31.5	6.7	0.0	16	15	15.87
35	1	1	2	11	REGac	REGac	14180	52220	150	149	230	2	1	376	374	29.77	364	365	22.38	28.9	6.0	0.0	12	10	16.80
36	1	1	2	12	REGac	REGac	14440	52220	150	149	230	8	1	381	382	30.34	366	367	23.51	34.2	10.1	0.0	15	16	16.21
37	1	1	2	13	REGgg	REGgg	14685	52210	130	108	294	12	3	481	714	379.69	364	366	28.02	86.1	69.4	0.0	117	350	17.16
38	1	1	2	14	REGgg	REGgg	14935	52225	140	124	273	4	3	486	707	389.16	374	376	24.15	89.5	71.0	0.0	112	333	20.12
39	1	1	2	15	REGtg	REGtg	15195	52230	140	134	294	15	3	420	424	37.79	380	383	26.46	65.7	36.6	0.0	40	44	15.88
40	1	1	2	16	REGtg	REGtg	15445	52240	110	78	294	22	3	444	448	40.24	384	388	35.08	75.6	37.2	0.0	60	64	12.66
41	1	1	2	17	REGcg	REGcg	15680	52235	150	154	209	13	3	431	433	52.07	392	394	27.66	62.3	26.0	0.0	39	41	15.58
42	1	1	2	18	REGcg	REGcg	15935	52240	150	154	230	18	3	427	432	54.36	403	403	34.69	35.7	5.8	0.0	24	29	12.31
43	1	1	2	19	D143N (RGN)	D143N (RGN)	16190	52235	148	150	209	15	3	427	458	83.21	396	396	26.91	55.3	36.0	0.0	31	62	15.87
44	1	1	2	20	D143N (RGN)	D143N (RGN)	16425	52230	128	108	294	6	3	452	486	89.44	394	394	25.15	76.9	55.6	0.0	58	92	17.97
45	1	1	2	21	D143N (RGN)t	D143N (RGN)t	16690	52210	150	149	230	14	1	426	454	81.82	388	445	562.39	0.0	0.0	0.0	38	66	0.76
46	1	1	2	22	D143N (RGN)t	D143N (RGN)t	16930	52220	150	149	230	2	1	435	470	111.68	389	463	638.73	0.7	0.0	0.0	46	81	0.68
47	1	1	2	23	D143N (RGN)c	D143N (RGN)c	17180	52220	150	149	230	2	1	382	383	24.77	380	385	31.21	12.1	1.3	0.0	2	3	12.24
48	1	1	2	24	D143N (RGN)c	D143N (RGN)c	17440	52230	150	149	230	11	1	372	372	20.07	367	371	28.79	10.7	0.0	0.0	5	5	12.92
49	1	1	3	1	D143V (RGV)	D143V (RGV)	11675	52445	154	164	209	26	3	416	612	348.87	367	367	24.93	65.2	49.4	0.0	49	245	16.69
50	1	1	3	2	D143V (RGV)	D143V (RGV)	11945	52465	148	148	209	14	3	423	591	275.85	369	371	23.78	77.7	55.4	0.0	54	222	17.79
51	1	1	3	3	RGE-1 (GAA)	RGE-1 (GAA)	12180	52470	162	177	230	1	3	404	496	240.47	368	373	33.38	51.4	34.5	0.0	36	128	12.10
52	1	1	3	4	RGE-1 (GAA)	RGE-1 (GAA)	12425	52465	162	180	209	8	3	407	471	131.66	371	371	26.22	59.4	41.7	0.0	36	100	15.52
53	1	1	3	5	RGEc	RGEc	12675	52415	150	156	209	55	3	431	456	125.72	375	377	28.19	64.1	49.4	0.0	56	81	15.29
54	1	1	3	6	RGEc	RGEc	12925	52465	120	88	273	8	3	415	437	67.94	360	360	23.85	77.3	56.8	0.0	55	77	17.40
55	1	1	3	7	L144WT	L144WT	13185	52460	120	96	294	10	3	1839	1993	1483.48	371	375	28.04	79.2	71.9	0.0	1468	1622	65.58
56	1	1	3	8	L144WT	L144WT	13410	52455	100	62	341	26	3	3699	3334	968.58	393	396	25.93	100.0	100.0	0.0	3306	2941	142.65
57	1	1	3	9	L144g	L144g	13685	52475	100	60	341	5	3	638	628	121.28	397	406	139.40	78.3	36.7	0.0	241	231	4.58
58	1	1	3	10	L144g	L144g	13935	52465	168	192	209	9	3	407	458	116.82	384	382	24.99	47.9	34.4	0.0	23	74	16.29
59	1	1	3	11	L144a	L144a	14175	52465	154	164	209	8	3	403	462	141.51	374	377	22.42	54.3	34.8	0.0	29	88	17.97
60	1	1	3	12	L144a	L144a	14435	52475	126	112	273	6	3	421	465	97.90	372	371	22.77	71.4	54.5	0.0	49	93	18.49
61	1	1	3	13	V144	V144	14670	52465	140	134	273	11	3	480	663	333.99	374	374	23.80	73.9	61.2	0.0	106	289	20.17
62	1	1	3	14	V144	V144	14915	52465	154	164	209	15	3	450	644	326.80	380	381	27.55	64.6	53.0	0.0	70	264	16.33
63	1	1	3	15	S144	S144	15200	52465	134	124	273	22	3	438	502	138.55	382	383	26.02	62.9	50.8	0.0	56	120	16.83
64	1	1	3	16	S144	S144	15425	52455	120	88	273	16	3	555	551	117.84	390	391	27.88	85.2	72.7	0.0	165	161	19.90
65	1	1	3	17	H146WT	H146WT	15685	52485	80	32	341	15	3	1638	1462	620.66	397	400	29.80	96.9	93.8	0.0	1241	1065	54.97
66	1	1	3	18	H146WT	H146WT	15930	52480	80	37	362	10	3	1724	1730	293.59	399	402	29.59	100.0	100.0	0.0	1325	1331	58.27
67	1	1	3	19	R146	R146	16175	52475	142	140	273	4	3	437	475	92.13	400	400	27.36	57.9	42.1	0.0	37	75	15.97
68	1	1	3	20	R146	R146	16425	52480	110	78	294	12	3	563	560	120.06	399	401	25.79	85.9	73.1	0.0	164	161	21.83
69	1	1	3	21	L146=H146t	L146=H146t	16685	52485	148	148	209	14	3	413	442	70.60	395	392	33.05	41.9	32.4	0.0	18	47	12.50
70	1	1	3	22	L146=H146t	L146=H146t	16945	52495	148	148	209	27	3	446	463	68.17	392	396	28.70	64.2	45.9	0.0	54	71	15.54
71	1	1	3	23	P146	P146	17190	52485	142	138	273	16	3	398	405	44.78	379	382	31.09	36.2	15.9	0.0	19	26	12.80
72	1	1	3	24	P146	P146	17435	52495	134	120	273	23	3	389	398	42.11	366	369	26.23	46.7	25.8	0.0	23	32	14.83
73	1	1	4	1	L147WT	L147WT	11685	52725	90	52	341	7	3	2720	2616	951.07	391	401	67.52	100.0	100.0	0.0	2329	2225	40.28
74	1	1	4	2	L147WT	L147WT	11925	52710	110	78	294	10	3	2030	1929	1097.38	377	377	26.72	98.7	91.0	0.0	1653	1552	75.98
75	1	1	4	3	P147	P147	12170	52715	176	216	209	12	3	388	436	105.49	366	367	23.69	49.5	32.9	0.0	22	70	16.38
76	1	1	4	4	P147	P147	12425	52725	170	208	209	9	3	385	426	95.47	366	368	27.17	44.7	34.1	0.0	19	60	14.17
77	1	1	4	5	P147a	P147a	12685	52725	156	164	209	7	3	411	488	159.29	377	377	25.34	58.5	38.4	0.0	34	111	16.22
78	1	1	4	6	P147a	P147a	12925	52735	162	180	209	18	3	436	501	148.62	388	389	28.49	65.6	46.1	0.0	48	113	15.30
79	1	1	4	7	Oligo HIV Y115	Oligo HIV Y115	13170	52720	150	149	230	11	1	390	388	24.48	371	375	29.08	30.9	3.4	0.0	19	17	13.41
80	1	1	4	8	Oligo HIV Y115	Oligo HIV Y115	13410	52710	150	149	230	23	1	395	393	26.75	382	381	24.82	31.5	6.0	0.0	13	11	15.92
81	1	1	4	9	Oligo HIV M184a	Oligo HIV M184a	13675	52725	120	88	273	9	3	440	457	57.21	389	390	25.53	75.0	54.5	0.0	51	68	17.24
82	1	1	4	10	Oligo HIV M184a	Oligo HIV M184a	13925	52715	110	80	273	7	3	452	461	57.58	378	379	23.61	85.0	66.3	0.0	74	83	19.14
83	1	1	4	11	C - (H2O+S.S.)	C - (H2O+S.S.)	14180	52730	150	149	230	12	1	401	407	36.71	377	386	58.43	14.1	2.0	0.0	24	30	6.86
84	1	1	4	12	C - (H2O+S.S.)	C - (H2O+S.S.)	14435	52725	90	52	341	7	3	426	428	32.27	374	374	24.85	84.6	55.8	0.0	52	54	17.15
85	1	1	4	13	C - (H2O+S.S.)	C - (H2O+S.S.)	14660	52710	150	149	230	23	1	379	381	28.76	376	377	26.74	25.5	3.4	0.0	3	5	14.17
86	1	1	4	14	C - (H2O+S.S.)	C - (H2O+S.S.)	14910	52710	150	149	230	23	1	395	393	32.04	383	383	25.93	31.5	5.4	0.0	12	10	15.23
87	1	1	4	15	C - (H2O+S.S.)	C - (H2O+S.S.)	15170	52710	150	149	230	14	1	392	393	27.01	386	408	205.69	0.0	0.0	0.0	6	7	1.91
88	1	1	4	16	C - (H2O+S.S.)	C - (H2O+S.S.)	15420	52710	150	149	230	14	1	404	404	25.87	389	393	44.08	14.1	0.0	0.0	15	15	9.16
89	1	1	4	17	C - (H2O+S.S.)	C - (H2O+S.S.)	15700	52730	150	149	230	21	1	419	419	28.54	394	399	50.26	18.1	0.7	0.0	25	25	8.34
90	1	1	4	18	C - (H2O+S.S.)	C - (H2O+S.S.)	15930	52730	150	149	230	12	1	412	413	33.80	398	399	29.43	27.5	3.4	0.0	14	15	14.00
91	1	1	4	19	C - (H2O+S.S.)	C - (H2O+S.S.)	16170	52720	150	149	230	11	1	418	417	26.60	397	399	24.87	43.6	12.8	0.0	21	20	16.81
92	1	1	4	20	C - (H2O+S.S.)	C - (H2O+S.S.)	16410	52710	150	149	230	23	1	415	421	76.56	400	401	24.59	38.9	13.4	0.0	15	21	16.88
93	1	1	4	21	C - (H2O+S.S.)	C - (H2O+S.S.)	16670	52720	150	149	230	11	1	415	413	25.78	406	405	25.06	26.2	4.0	0.0	9	7	16.56
94	1	1	4	22	C - (H2O+S.S.)	C - (H2O+S.S.)	16920	52720	150	149	230	11	1	420	416	31.24	405	406	27.28	28.2	6.7	0.0	15	11	15.40
95	1	1	4	23	CIF	CIF	17165	52725	100	60	341	18	3	2359	2221	797.62	404	404	27.09	100.0	96.7	0.0	1955	1817	87.09
96	1	1	4	24	CIF	CIF	17425	52735	140	124	273	18	3	961	1365	964.82	399	403	29.87	92.7	80.6	0.0	562	966	32.18
END DATA
