# Supplementary material for: Microarray-based identification of antigenic variants of foot-and-mouth disease virus: a bioinformatics quality assessment
Source: BMC Genomics. 2006 May 18;7:117. doi: 10.1186/1471-2164-7-117 (PMC1481559; doi:10.1186/1471-2164-7-117)
Supplement: Additional File 1 — They are obtained using the Agilent and Scan Array Express (Perkin Elmer Life Sciences) analysis software for reading and quantifying the hybridization images. [file 1471-2164-7-117-S1.zip › III-28-S139G-1-17V.csv]

BEGIN HEADER
PerkinElmer Life Sciences.
ScanArrayCSVFileFormat	2
ScanArray Express	2
Number_of_Columns	26
END HEADER
BEGIN GENERAL INFO
DateTime	7/15/2005 12:19
GalFile	D:\303\AFTOCHIP\AFTOCHIP 2.1\Generalidades Aftochip 2.1\ARCHIVO GAL AFTOCHIP 2.1.gal
Scanner	Model: Serial No.:
User Name	303
Computer Name
Protocol	Easy Quant
Quantitation Method	Adaptive Circle
Quality Confidence Calculation	SignalToNoise
User comments
Image Origin	0	0
Temperature	0
Laser Powers	0
Laser On Time	0
PMT Voltages	0
END GENERAL INFO
BEGIN QUANTITATION PARAMETERS
Min Percentile	50
Max Percentile	200
END QUANTITATION PARAMETERS
BEGIN QUALITY MEASUREMENTS
Min Signal To Noise	3
END QUALITY MEASUREMENTS
BEGIN ARRAY PATTERN INFO
Units	µm
Array Rows	1
Array Columns	1
Spot Rows	4
Spot Columns	24
Array Row Spacing	4500
Array Column Spacing	4500
Spot Row Spacing	246
Spot Column Spacing	250
Spot Diameter	150
Interstitial	0
Spots Per Array	96
Total Spots	96
END ARRAY PATTERN INFO
BEGIN IMAGE INFO
ImageID	Channel	Image	Fluorophore	Barcode	Units	X Units Per Pixel	Y Units Per Pixel	X Offset	Y Offset	Status
-1	CH1	D:\303\AFTOCHIP\AFTOCHIP 2.1\Vero\IV-11ª a 18ª Vero\III-IV-17ªVero\Imágenes Scanner\III-28-S139G 0,3 0,6 17ªV_S01.tif	Unknown	Unknown	µm	10	10	0	0	Control Image
END IMAGE INFO
BEGIN NORMALIZATION INFO
Normalization Method	LOWESS
END NORMALIZATION INFO
BEGIN DATA
Index	Array Row	Array Column	Spot Row	Spot Column	Name	ID	X	Y	Diameter	F Pixels	B Pixels	Footprint	Flags	Ch1 Median	Ch1 Mean	Ch1 SD	Ch1 B Median	Ch1 B Mean	Ch1 B SD	Ch1 % > B + 1 SD	Ch1 % > B + 2 SD	Ch1 F % Sat.	Ch1 Median - B	Ch1 Mean - B	Ch1 SignalNoiseRatio
1	1	1	1	1	CIF	CIF	2679	26960	106	69	362	1092	3	465	461	122.64	214	214	14.22	97.1	97.1	0	251	247	32.69
2	1	1	1	2	CIF	CIF	2933	26956	106	74	341	1075	3	494	468	148.75	219	219	15.7	98.6	91.9	0	275	249	31.46
3	1	1	1	3	S139WT	S139WT	4140	26420	150	149	230	12	1	268	270	41.1	249	252	23.33	36.2	6.7	0	19	21	11.49
4	1	1	1	4	S139WT	S139WT	4390	26420	150	149	230	12	1	238	238	17.77	242	250	55.67	0.7	0	0	-3	-3	4.28
5	1	1	1	5	G139	G139	3666	26960	106	74	362	918	3	334	325	64.36	231	233	19.23	83.8	70.3	0	103	94	17.37
6	1	1	1	6	G139	G139	3930	26960	134	121	294	894	3	286	326	82.26	252	253	18.4	64.5	49.6	0	34	74	15.55
7	1	1	1	7	G139t	G139t	5080	26480	150	149	230	84	1	229	228	13.62	224	234	112.1	0	0	0	5	4	2.04
8	1	1	1	8	G139t	G139t	5390	26420	150	149	230	12	1	220	220	14	222	221	14.04	9.4	2	0	-1	-1	15.67
9	1	1	1	9	G139c	G139c	5640	26420	150	149	230	12	1	216	216	13.67	216	217	13.26	14.1	1.3	0	0	0	16.3
10	1	1	1	10	G139c	G139c	5890	26420	150	149	230	12	1	218	218	13.07	218	218	14.21	12.8	2	0	0	0	15.34
11	1	1	1	11	I139	I139	6140	26420	150	149	230	12	1	224	223	14.81	219	219	14.27	27.5	1.3	0	5	4	15.7
12	1	1	1	12	I139	I139	6390	26420	150	149	230	12	1	227	230	33.85	220	223	18.55	22.8	6	0	7	10	12.24
13	1	1	1	13	N139	N139	6640	26420	150	149	230	12	1	227	227	17.09	223	225	17.29	18.8	2.7	0	4	4	13.13
14	1	1	1	14	N139	N139	6890	26420	150	149	230	12	1	222	235	139.65	222	223	17.01	16.1	4	0	0	13	13.05
15	1	1	1	15	T139	T139	7140	26420	150	149	230	12	1	227	229	15.47	235	243	30.02	2	0	0	-7	-5	7.56
16	1	1	1	16	T139	T139	7390	26420	150	149	230	12	1	318	318	33.7	293	299	92.39	2	0	0	25	25	3.44
17	1	1	1	17	RGD-WT1	RGD-WT1	6635	26957	134	118	294	813	3	580	531	240.38	229	229	14.84	82.2	76.3	0	351	302	39.08
18	1	1	1	18	RGD-WT1	RGD-WT1	6926	26933	112	82	273	766	3	629	600	218.01	233	234	17.76	89	85.4	0	396	367	35.42
19	1	1	1	19	RRD	RRD	8140	26420	150	149	230	12	1	242	241	18.34	235	236	19.55	18.1	4	0	7	6	12.38
20	1	1	1	20	RRD	RRD	8390	26420	150	149	230	12	1	224	225	14.14	227	228	15.49	11.4	1.3	0	-2	-1	14.46
21	1	1	1	21	RRDt	RRDt	8724	26481	134	122	294	499	4	239	241	12.84	236	1394	7146.81	0	0	0	3	5	0.03
22	1	1	1	22	RRDt	RRDt	8890	26420	150	149	230	12	1	230	232	13.64	236	238	18.85	7.4	0	0	-5	-3	12.2
23	1	1	1	23	RRDc	RRDc	9110	26390	150	149	230	54	1	240	242	17.89	242	243	17.22	17.4	2.7	0	-1	0	13.94
24	1	1	1	24	RRDc	RRDc	9320	26365	70	26	341	100	3	267	407	434.48	241	242	17.64	65.4	30.8	0	26	166	15.14
25	1	1	2	1	RED	RED	3660	26730	150	149	230	55	1	223	223	13.41	227	228	22.25	1.3	0	0	-3	-3	10.02
26	1	1	2	2	RED	RED	3910	26700	150	149	230	27	1	243	242	19.99	244	244	17.7	11.4	1.3	0	0	-1	13.73
27	1	1	2	3	REDt	REDt	4150	26670	150	149	230	6	1	252	252	15.95	254	256	19.5	8.1	1.3	0	-1	-1	12.92
28	1	1	2	4	REDt	REDt	4400	26670	150	149	230	6	1	248	249	16.48	237	245	18.08	32.9	6.7	0	11	12	13.72
29	1	1	2	5	REDc	REDc	4650	26670	150	149	230	6	1	246	246	16.1	240	241	15.98	24.8	6	0	6	6	15.4
30	1	1	2	6	REDc	REDc	4870	26700	150	149	230	36	1	233	236	20.23	236	239	21.66	15.4	2.7	0	-2	0	10.76
31	1	1	2	7	REG	REG	5203	26718	140	133	294	224	3	243	245	18.55	238	241	23.74	16.5	3	0	5	7	10.24
32	1	1	2	8	REG	REG	5370	26700	150	149	230	36	1	227	228	14.41	226	226	14.98	18.1	4.7	0	1	2	15.16
33	1	1	2	9	REGat	REGat	5650	26670	150	149	230	6	1	220	223	14.49	223	224	14.65	15.4	2.7	0	-2	0	15.02
34	1	1	2	10	REGat	REGat	5900	26670	150	149	230	6	1	220	221	14.21	221	220	14.33	16.1	4.7	0	0	0	15.35
35	1	1	2	11	REGac	REGac	6150	26670	150	149	230	6	1	226	227	15.96	220	221	13.9	27.5	9.4	0	6	7	16.26
36	1	1	2	12	REGac	REGac	6400	26670	150	149	230	6	1	222	224	13.38	223	224	13.56	20.1	2	0	0	1	16.37
37	1	1	2	13	REGgg	REGgg	5673	27193	150	154	209	764	3	264	301	81.18	231	230	15.51	59.7	50.6	0	33	70	17.02
38	1	1	2	14	REGgg	REGgg	5904	27193	150	155	209	769	3	267	301	78.6	225	226	14.5	74.2	56.1	0	42	76	18.42
39	1	1	2	15	REGtg	REGtg	7150	26670	150	149	230	6	1	238	243	32.52	240	255	38.26	4	1.3	0	-1	3	6.22
40	1	1	2	16	REGtg	REGtg	7400	26670	150	149	230	6	1	275	276	24.74	276	279	39.4	8.1	0	0	0	0	6.98
41	1	1	2	17	REGcg	REGcg	7650	26670	150	149	230	6	1	235	235	13.5	233	238	16.57	13.4	2	0	2	2	14.18
42	1	1	2	18	REGcg	REGcg	7900	26670	150	149	230	6	1	234	234	13.93	235	236	15.58	11.4	2	0	0	0	15.02
43	1	1	2	19	D143N (RGN)	D143N (RGN)	8150	26670	150	149	230	6	1	247	247	19.08	239	241	20.88	20.1	2	0	8	8	11.83
44	1	1	2	20	D143N (RGN)	D143N (RGN)	8400	26670	150	149	230	6	1	228	227	14.33	229	229	14.63	14.1	1.3	0	0	-1	15.59
45	1	1	2	21	D143N (RGN)t	D143N (RGN)t	8650	26670	150	149	230	6	1	231	233	14.77	232	233	16.24	13.4	2	0	0	1	14.23
46	1	1	2	22	D143N (RGN)t	D143N (RGN)t	8900	26670	150	149	230	6	1	233	236	17.45	232	232	16.25	19.5	4.7	0	1	4	14.34
47	1	1	2	23	D143N (RGN)c	D143N (RGN)c	9150	26670	150	149	230	6	1	246	248	17.5	236	237	15.99	38.9	13.4	0	10	12	15.39
48	1	1	2	24	D143N (RGN)c	D143N (RGN)c	9370	26640	150	149	230	44	1	240	239	13.75	238	240	17.77	11.4	0	0	2	1	13.5
49	1	1	3	1	D143V (RGV)	D143V (RGV)	2682	27445	162	182	209	1063	3	240	261	54.79	215	217	14.78	56	47.3	0	25	46	16.24
50	1	1	3	2	D143V (RGV)	D143V (RGV)	2931	27438	156	170	230	1050	3	253	296	181.13	221	221	15.43	58.8	50.6	0	32	75	16.39
51	1	1	3	3	RGE-1 (GAA)	RGE-1 (GAA)	3147	27445	150	156	209	1048	3	236	245	30.33	223	225	17.91	42.9	20.5	0	13	22	13.18
52	1	1	3	4	RGE-1 (GAA)	RGE-1 (GAA)	3391	27450	150	148	230	1044	3	241	253	38.12	225	227	17.1	48	33.1	0	16	28	14.09
53	1	1	3	5	RGEc	RGEc	3652	27454	150	157	209	1024	3	268	272	44	240	240	17.38	65.6	39.5	0	28	32	15.42
54	1	1	3	6	RGEc	RGEc	3873	27450	150	154	230	1036	3	268	274	40.59	243	244	15.7	68.2	40.9	0	25	31	17.07
55	1	1	3	7	L144WT	L144WT	4157	27455	126	106	273	949	3	581	618	348.84	234	235	15.16	87.7	76.4	0	347	384	38.33
56	1	1	3	8	L144WT	L144WT	4433	27439	120	95	294	907	3	788	735	363.86	246	246	22.4	87.4	78.9	0	542	489	35.18
57	1	1	3	9	L144g	L144g	4654	27438	150	157	230	873	3	251	263	38.04	240	240	16.92	43.9	31.8	0	11	23	14.83
58	1	1	3	10	L144g	L144g	4898	27446	150	157	209	870	3	268	279	38.92	247	249	18.75	53.5	33.8	0	21	32	14.29
59	1	1	3	11	L144a	L144a	5176	27447	150	155	230	835	3	265	272	29.78	244	245	16.71	60.6	34.2	0	21	28	15.86
60	1	1	3	12	L144a	L144a	5422	27442	150	154	230	824	3	242	249	33.43	233	235	17.1	35.1	20.8	0	9	16	14.16
61	1	1	3	13	V144	V144	5648	27446	162	178	209	836	3	254	286	75.4	229	230	13.55	63.5	46.6	0	25	57	18.74
62	1	1	3	14	V144	V144	5898	27447	184	236	230	824	3	246	279	75.93	228	230	15.16	52.1	38.1	0	18	51	16.22
63	1	1	3	15	S144	S144	6172	27451	150	152	230	665	3	252	259	34.97	226	226	13.54	65.8	47.4	0	26	33	18.61
64	1	1	3	16	S144	S144	6409	27453	150	154	209	689	3	252	257	29.68	229	229	15.37	61	37	0	23	28	16.4
65	1	1	3	17	H146WT	H146WT	6653	27447	98	62	362	703	3	388	391	100.29	229	230	16.02	85.5	82.3	0	159	162	24.22
66	1	1	3	18	H146WT	H146WT	6912	27450	92	52	362	708	3	392	387	97.37	235	235	16.89	84.6	80.8	0	157	152	23.2
67	1	1	3	19	R146	R146	7143	27437	150	154	230	731	3	245	254	32.03	237	239	15.73	39.6	23.4	0	8	17	15.57
68	1	1	3	20	R146	R146	7420	27445	150	154	209	722	3	250	256	29.15	236	236	14.91	48.7	27.3	0	14	20	16.77
69	1	1	3	21	L146=H146t	L146=H146t	7650	27459	150	148	230	758	3	252	255	24.49	233	234	14.41	56.1	37.2	0	19	22	17.49
70	1	1	3	22	L146=H146t	L146=H146t	7921	27444	150	155	209	744	3	253	256	29.74	238	239	16.51	47.1	28.4	0	15	18	15.32
71	1	1	3	23	P146	P146	9150	26910	150	149	230	11	1	245	245	15.04	243	243	17.04	12.8	3.4	0	2	2	14.37
72	1	1	3	24	P146	P146	9400	26910	150	149	230	11	1	241	240	16.36	240	241	17.77	15.4	2	0	1	0	13.56
73	1	1	4	1	L147WT	L147WT	2660	27685	128	108	273	1057	4	519	525	225.79	217	239	203.62	64.8	37	0	302	308	2.55
74	1	1	4	2	L147WT	L147WT	2903	27693	112	83	273	1055	3	562	540	174.54	219	220	14.31	95.2	91.6	0	343	321	39.26
75	1	1	4	3	P147	P147	3130	27689	150	148	230	1014	3	244	252	33.94	225	228	31.09	31.1	17.6	0	19	27	7.85
76	1	1	4	4	P147	P147	3397	27682	150	153	230	984	3	249	261	36.68	227	228	16.4	61.4	39.2	0	22	34	15.18
77	1	1	4	5	P147a	P147a	3671	27686	150	155	209	953	3	261	268	31.89	240	239	18.72	56.1	27.7	0	21	28	13.94
78	1	1	4	6	P147a	P147a	3897	27696	150	155	209	967	3	268	287	101.44	245	246	17.18	58.1	34.8	0	23	42	15.6
79	1	1	4	7	Oligo HIV Y115	Oligo HIV Y115	5160	27160	150	149	230	14	1	234	234	16.05	239	238	17.08	10.1	0.7	0	-4	-4	13.7
80	1	1	4	8	Oligo HIV Y115	Oligo HIV Y115	5410	27170	150	149	230	12	1	233	232	14.83	227	227	15.81	20.1	2	0	6	5	14.74
81	1	1	4	9	Oligo HIV M184a	Oligo HIV M184a	5540	27165	112	82	273	126	3	228	230	14.25	229	239	46.3	0	0	0	0	1	4.92
82	1	1	4	10	Oligo HIV M184a	Oligo HIV M184a	5791	27122	128	108	294	163	3	226	227	13.69	236	265	71.87	0	0	0	-9	-8	3.14
83	1	1	4	11	C - (H2O+S.S.)	C - (H2O+S.S.)	6160	27170	150	149	230	12	1	231	231	15.86	225	227	14.09	30.2	6.7	0	6	6	16.39
84	1	1	4	12	C - (H2O+S.S.)	C - (H2O+S.S.)	6410	27160	150	149	230	14	1	233	235	13.59	226	227	15.06	34.2	4.7	0	7	9	15.47
85	1	1	4	13	C - (H2O+S.S.)	C - (H2O+S.S.)	6660	27180	150	149	230	17	1	239	239	15.85	228	233	40.22	2.7	0	0	11	11	5.94
86	1	1	4	14	C - (H2O+S.S.)	C - (H2O+S.S.)	6920	27180	150	149	230	25	1	240	240	16.13	238	240	26.58	6.7	0	0	2	2	9.03
87	1	1	4	15	C - (H2O+S.S.)	C - (H2O+S.S.)	7025	27218	100	62	362	314	3	240	243	14.41	245	248	23.89	3.2	0	0	-4	-1	10.05
88	1	1	4	16	C - (H2O+S.S.)	C - (H2O+S.S.)	7267	27192	130	113	294	322	3	234	234	15.71	243	247	38.67	0	0	0	-8	-8	6.05
89	1	1	4	17	C - (H2O+S.S.)	C - (H2O+S.S.)	7556	27205	90	52	341	349	3	232	232	13.2	239	243	24.31	0	0	0	-6	-6	9.54
90	1	1	4	18	C - (H2O+S.S.)	C - (H2O+S.S.)	7782	27213	100	64	341	326	3	227	228	14.71	238	242	25.31	1.6	0	0	-10	-9	8.97
91	1	1	4	19	C - (H2O+S.S.)	C - (H2O+S.S.)	8160	27160	150	149	230	14	1	247	251	25.14	242	242	17.62	27.5	6.7	0	5	9	14.02
92	1	1	4	20	C - (H2O+S.S.)	C - (H2O+S.S.)	8410	27160	150	149	230	14	1	239	239	15.71	232	233	16.1	25.5	6.7	0	7	7	14.84
93	1	1	4	21	C - (H2O+S.S.)	C - (H2O+S.S.)	8660	27160	150	149	230	14	1	234	253	236.69	238	239	17.61	6.7	0.7	0	-3	15	13.29
94	1	1	4	22	C - (H2O+S.S.)	C - (H2O+S.S.)	8910	27160	150	149	230	14	1	246	246	17.16	246	246	19.33	12.1	1.3	0	0	0	12.72
95	1	1	4	23	CIF	CIF	8158	27697	92	52	362	899	3	680	646	212	234	236	20.19	100	96.2	0	446	412	33.68
96	1	1	4	24	CIF	CIF	8414	27696	92	52	341	882	3	768	705	197.17	246	246	17.34	100	100	0	522	459	44.28
END DATA
