# Supplementary material for: Microarray-based identification of antigenic variants of foot-and-mouth disease virus: a bioinformatics quality assessment
Source: BMC Genomics. 2006 May 18;7:117. doi: 10.1186/1471-2164-7-117 (PMC1481559; doi:10.1186/1471-2164-7-117)
Supplement: Additional File 1 — They are obtained using the Agilent and Scan Array Express (Perkin Elmer Life Sciences) analysis software for reading and quantifying the hybridization images. [file 1471-2164-7-117-S1.zip › III-28-S139G-2-17V.csv]

BEGIN HEADER
PerkinElmer Life Sciences.
ScanArrayCSVFileFormat	2.00
ScanArray Express	2.00
Number_of_Columns	26
END HEADER
BEGIN GENERAL INFO
DateTime	2005/07/15 12:46
GalFile	D:\303\AFTOCHIP\AFTOCHIP 2.1\Generalidades Aftochip 2.1\ARCHIVO GAL AFTOCHIP 2.1.gal
Scanner	Model: Serial No.:
User Name	303
Computer Name
Protocol	Easy Quant
Quantitation Method	Adaptive Circle
Quality Confidence Calculation	SignalToNoise
User comments
Image Origin	0	0
Temperature	0
Laser Powers	0
Laser On Time	0
PMT Voltages	0
END GENERAL INFO
BEGIN QUANTITATION PARAMETERS
Min Percentile	50
Max Percentile	200
END QUANTITATION PARAMETERS
BEGIN QUALITY MEASUREMENTS
Min Signal To Noise	3
END QUALITY MEASUREMENTS
BEGIN ARRAY PATTERN INFO
Units	µm
Array Rows	1
Array Columns	1
Spot Rows	4
Spot Columns	24
Array Row Spacing	4500.000000
Array Column Spacing	4500.000000
Spot Row Spacing	246.000000
Spot Column Spacing	250.000000
Spot Diameter	150
Interstitial	0
Spots Per Array	96
Total Spots	96
END ARRAY PATTERN INFO
BEGIN IMAGE INFO
ImageID	Channel	Image	Fluorophore	Barcode	Units	X Units Per Pixel	Y Units Per Pixel	X Offset	Y Offset	Status
-1	CH1	D:\303\AFTOCHIP\AFTOCHIP 2.1\Vero\IV-11ª a 18ª Vero\III-IV-17ªVero\Imágenes Scanner\III-28-S139G 0,3 0,6 17ªV_S01.tif	Unknown	Unknown	µm	10.000000	10.000000	0.000000	0.000000	Control Image
END IMAGE INFO
BEGIN NORMALIZATION INFO
Normalization Method	LOWESS
END NORMALIZATION INFO
BEGIN DATA
Index	Array Row	Array Column	Spot Row	Spot Column	Name	ID	X	Y	Diameter	F Pixels	B Pixels	Footprint	Flags	Ch1 Median	Ch1 Mean	Ch1 SD	Ch1 B Median	Ch1 B Mean	Ch1 B SD	Ch1 % > B + 1 SD	Ch1 % > B + 2 SD	Ch1 F % Sat.	Ch1 Median - B	Ch1 Mean - B	Ch1 SignalNoiseRatio
1	1	1	1	1	CIF	CIF	11641	27047	106	73	362	477	3	343	403	180.25	228	229	16.62	69.9	57.5	0.0	115	175	20.64
2	1	1	1	2	CIF	CIF	11877	27041	80	40	362	478	3	425	433	168.18	227	228	16.58	85.0	77.5	0.0	198	206	25.63
3	1	1	1	3	S139WT	S139WT	12142	27031	120	95	294	452	3	233	237	26.12	221	223	16.59	38.9	20.0	0.0	12	16	14.04
4	1	1	1	4	S139WT	S139WT	12402	27020	110	76	294	458	3	242	241	21.99	221	222	15.58	60.5	27.6	0.0	21	20	15.54
5	1	1	1	5	G139	G139	12652	27061	84	42	362	34	3	314	319	61.84	229	230	15.90	88.1	78.6	0.0	85	90	19.75
6	1	1	1	6	G139	G139	12885	27041	90	52	362	396	3	392	388	59.98	239	240	15.71	98.1	98.1	0.0	153	149	24.96
7	1	1	1	7	G139t	G139t	13118	27038	120	94	294	363	3	238	238	15.09	234	234	15.39	23.4	2.1	0.0	4	4	15.47
8	1	1	1	8	G139t	G139t	13336	27030	130	110	294	368	3	231	232	13.45	228	230	18.17	14.5	0.9	0.0	3	4	12.72
9	1	1	1	9	G139c	G139c	13617	27024	90	51	341	335	3	233	234	15.75	230	231	14.55	27.5	3.9	0.0	3	4	16.01
10	1	1	1	10	G139c	G139c	13860	27031	90	46	362	324	3	235	234	15.37	231	231	16.43	13.0	2.2	0.0	4	3	14.30
11	1	1	1	11	I139	I139	14115	27019	106	72	362	258	3	231	232	16.77	230	231	13.77	23.6	6.9	0.0	1	2	16.77
12	1	1	1	12	I139	I139	14387	27028	150	153	230	243	3	233	232	14.10	232	232	13.99	20.9	1.3	0.0	1	0	16.66
13	1	1	1	13	N139	N139	14675	26847	162	180	230	311	3	231	231	14.85	231	232	16.49	11.1	2.8	0.0	0	0	14.01
14	1	1	1	14	N139	N139	14904	26852	148	151	294	302	3	227	229	12.73	231	231	14.22	8.6	0.7	0.0	-3	-1	15.96
15	1	1	1	15	T139	T139	15125	27043	170	202	209	192	3	241	243	27.28	235	235	14.25	29.7	7.9	0.0	6	8	16.91
16	1	1	1	16	T139	T139	15379	27052	162	181	230	178	3	243	246	18.40	242	242	16.84	26.5	6.6	0.0	1	4	14.43
17	1	1	1	17	RGD-WT1	RGD-WT1	15650	27034	148	152	273	160	3	308	469	280.42	242	242	14.94	74.3	65.1	0.0	66	227	20.62
18	1	1	1	18	RGD-WT1	RGD-WT1	15895	27044	148	150	273	145	3	300	518	337.09	248	247	15.69	68.7	57.3	0.0	52	270	19.12
19	1	1	1	19	RRD	RRD	16169	26983	110	78	273	168	3	244	246	17.39	241	241	14.67	28.2	7.7	0.0	3	5	16.63
20	1	1	1	20	RRD	RRD	16401	26980	150	148	230	163	3	238	246	19.76	239	241	19.18	19.6	4.1	0.0	0	7	12.41
21	1	1	1	21	RRDt	RRDt	16663	27001	148	146	294	107	3	248	250	24.09	236	236	13.89	47.3	24.7	0.0	12	14	17.85
22	1	1	1	22	RRDt	RRDt	16906	27038	148	151	294	65	3	249	255	25.99	241	241	16.03	37.1	19.2	0.0	8	14	15.53
23	1	1	1	23	RRDc	RRDc	17165	27015	150	156	209	84	3	250	252	17.10	243	242	16.16	33.3	7.7	0.0	7	9	15.47
24	1	1	1	24	RRDc	RRDc	17400	27017	150	154	230	73	3	238	239	16.20	235	235	15.10	22.7	5.2	0.0	3	4	15.76
25	1	1	2	1	RED	RED	11652	27291	128	108	294	467	3	245	245	17.99	231	232	18.77	38.0	7.4	0.0	14	14	13.05
26	1	1	2	2	RED	RED	11880	27278	112	80	294	477	3	241	241	18.69	226	227	16.17	41.3	15.0	0.0	15	15	14.91
27	1	1	2	3	REDt	REDt	12147	27265	150	156	209	454	3	248	249	17.17	233	233	17.59	43.6	10.9	0.0	15	16	14.10
28	1	1	2	4	REDt	REDt	12416	27272	112	83	294	443	3	236	238	17.64	231	230	14.77	31.3	14.5	0.0	5	7	15.98
29	1	1	2	5	REDc	REDc	12639	27252	134	121	294	425	3	235	235	14.30	232	232	15.25	17.4	4.1	0.0	3	3	15.41
30	1	1	2	6	REDc	REDc	12886	27272	150	157	230	400	3	235	236	15.46	229	235	15.35	28.0	6.4	0.0	6	7	15.31
31	1	1	2	7	REG	REG	13137	27286	150	155	209	350	3	238	237	15.11	229	231	15.83	31.0	7.1	0.0	9	8	15.04
32	1	1	2	8	REG	REG	13366	27283	150	155	209	348	3	235	235	13.71	228	227	15.09	27.7	6.5	0.0	7	7	15.57
33	1	1	2	9	REGat	REGat	13630	27275	150	154	209	319	3	234	234	15.01	229	230	14.28	26.0	5.2	0.0	5	5	16.38
34	1	1	2	10	REGat	REGat	13885	27292	142	136	294	297	3	232	231	14.70	229	229	14.18	19.9	2.9	0.0	3	2	16.36
35	1	1	2	11	REGac	REGac	14113	27264	110	80	273	249	3	234	237	14.40	229	230	14.10	32.5	10.0	0.0	5	8	16.59
36	1	1	2	12	REGac	REGac	14394	27279	150	155	230	228	3	235	235	13.84	229	231	14.97	25.2	3.9	0.0	6	6	15.70
37	1	1	2	13	REGgg	REGgg	14644	27279	150	155	230	275	3	252	308	101.93	233	236	18.77	51.0	37.4	0.0	19	75	13.42
38	1	1	2	14	REGgg	REGgg	14897	27289	150	154	230	260	4	259	300	79.78	232	238	89.90	35.7	14.9	0.0	27	68	2.88
39	1	1	2	15	REGtg	REGtg	15144	27297	150	155	230	174	3	243	243	16.78	234	234	14.88	37.4	13.5	0.0	9	9	16.33
40	1	1	2	16	REGtg	REGtg	15387	27275	150	156	209	191	3	252	255	18.03	245	249	17.64	28.8	7.7	0.0	7	10	14.28
41	1	1	2	17	REGcg	REGcg	15661	27282	150	152	230	149	3	250	248	16.35	245	245	15.33	22.4	3.9	0.0	5	3	16.31
42	1	1	2	18	REGcg	REGcg	15901	27271	150	152	230	154	3	258	258	18.77	246	248	15.55	41.4	13.2	0.0	12	12	16.60
43	1	1	2	19	D143N (RGN)	D143N (RGN)	16162	27286	150	157	209	100	3	253	263	34.90	240	240	15.01	44.6	26.8	0.0	13	23	16.85
44	1	1	2	20	D143N (RGN)	D143N (RGN)	16394	27261	150	155	230	117	3	252	262	37.26	235	236	15.66	54.2	29.0	0.0	17	27	16.09
45	1	1	2	21	D143N (RGN)t	D143N (RGN)t	16648	27244	150	157	209	86	3	252	262	39.43	237	237	15.01	45.9	28.0	0.0	15	25	16.79
46	1	1	2	22	D143N (RGN)t	D143N (RGN)t	16904	27271	150	155	230	55	3	243	256	36.23	236	238	17.32	36.8	25.8	0.0	7	20	14.03
47	1	1	2	23	D143N (RGN)c	D143N (RGN)c	17163	27281	198	280	150	45	3	248	249	17.03	244	244	16.65	22.5	5.0	0.0	4	5	14.90
48	1	1	2	24	D143N (RGN)c	D143N (RGN)c	17387	27277	142	137	294	37	3	254	253	19.35	242	241	17.26	38.0	9.5	0.0	12	11	14.72
49	1	1	3	1	D143V (RGV)	D143V (RGV)	11642	27501	150	152	230	495	3	257	300	77.37	239	246	60.80	27.6	21.7	0.0	18	61	4.23
50	1	1	3	2	D143V (RGV)	D143V (RGV)	11908	27508	150	154	230	483	3	257	284	72.92	237	238	19.42	50.6	32.5	0.0	20	47	13.24
51	1	1	3	3	RGE-1 (GAA)	RGE-1 (GAA)	12155	27513	150	156	209	436	3	242	257	45.17	231	233	15.99	42.9	26.9	0.0	11	26	15.14
52	1	1	3	4	RGE-1 (GAA)	RGE-1 (GAA)	12422	27526	150	157	209	427	3	250	263	46.86	233	236	15.43	52.9	23.6	0.0	17	30	16.20
53	1	1	3	5	RGEc	RGEc	12655	27540	150	154	230	373	3	245	248	23.30	236	239	19.20	29.2	11.7	0.0	9	12	12.76
54	1	1	3	6	RGEc	RGEc	12897	27519	150	154	230	389	3	245	249	26.61	230	232	15.83	49.4	25.3	0.0	15	19	15.48
55	1	1	3	7	L144WT	L144WT	13109	27533	84	41	341	339	3	922	870	501.96	236	237	21.31	75.6	73.2	0.0	686	634	43.27
56	1	1	3	8	L144WT	L144WT	13355	27555	84	44	341	313	3	924	863	378.21	237	242	38.17	88.6	84.1	0.0	687	626	24.21
57	1	1	3	9	L144g	L144g	13637	27533	150	154	209	297	3	243	255	39.06	230	233	15.73	48.7	29.2	0.0	13	25	15.44
58	1	1	3	10	L144g	L144g	13894	27526	150	154	209	299	3	243	257	42.70	227	229	14.37	53.2	36.4	0.0	16	30	16.91
59	1	1	3	11	L144a	L144a	14148	27529	150	152	230	219	3	241	249	29.50	230	233	14.46	44.1	28.3	0.0	11	19	16.67
60	1	1	3	12	L144a	L144a	14377	27529	150	154	230	214	3	242	243	19.79	232	233	14.64	39.0	13.0	0.0	10	11	16.53
61	1	1	3	13	V144	V144	14655	27522	150	156	230	268	3	250	293	99.20	232	233	16.00	53.2	35.3	0.0	18	61	15.63
62	1	1	3	14	V144	V144	14884	27512	150	157	230	272	3	253	302	97.45	233	233	15.56	56.1	40.1	0.0	20	69	16.26
63	1	1	3	15	S144	S144	15152	27515	150	156	209	192	3	248	261	42.53	232	232	15.11	50.6	32.7	0.0	16	29	16.41
64	1	1	3	16	S144	S144	15372	27497	150	153	230	205	3	260	270	36.03	246	249	20.39	41.2	24.2	0.0	14	24	12.75
65	1	1	3	17	H146WT	H146WT	15643	27526	70	29	341	139	3	551	519	161.48	248	249	17.29	96.6	93.1	0.0	303	271	31.88
66	1	1	3	18	H146WT	H146WT	15905	27526	78	32	341	135	3	593	548	167.96	248	249	15.11	87.5	84.4	0.0	345	300	39.25
67	1	1	3	19	R146	R146	16106	27515	150	152	209	108	3	250	258	29.04	240	241	16.07	42.1	24.3	0.0	10	18	15.55
68	1	1	3	20	R146	R146	16380	27508	150	150	230	105	3	252	256	29.54	238	242	49.66	15.3	1.3	0.0	14	18	5.07
69	1	1	3	21	L146=H146t	L146=H146t	16637	27501	150	154	230	54	3	246	252	26.82	238	238	14.57	38.3	20.8	0.0	8	14	16.89
70	1	1	3	22	L146=H146t	L146=H146t	16915	27512	150	156	230	45	3	253	257	29.16	238	239	19.62	39.7	16.0	0.0	15	19	12.89
71	1	1	3	23	P146	P146	17190	27530	150	149	230	48	3	244	245	16.38	241	241	15.83	21.5	6.7	0.0	3	4	15.41
72	1	1	3	24	P146	P146	17382	27519	150	152	230	14	3	250	252	15.04	244	245	15.52	28.3	6.6	0.0	6	8	16.11
73	1	1	4	1	L147WT	L147WT	11648	27765	92	54	341	467	3	753	712	250.40	239	240	17.66	96.3	94.4	0.0	514	473	42.64
74	1	1	4	2	L147WT	L147WT	11901	27797	128	107	294	430	3	289	504	311.37	256	257	17.31	61.7	48.6	0.0	33	248	16.69
75	1	1	4	3	P147	P147	12112	27776	150	157	209	414	3	264	325	425.28	250	250	20.37	42.0	21.0	0.0	14	75	12.96
76	1	1	4	4	P147	P147	12404	27772	150	157	230	413	3	240	248	29.70	231	233	13.89	42.0	25.5	0.0	9	17	17.28
77	1	1	4	5	P147a	P147a	12655	27772	150	156	230	377	3	251	269	46.96	235	237	18.09	48.1	32.7	0.0	16	34	13.87
78	1	1	4	6	P147a	P147a	12905	27762	150	156	230	382	3	260	276	47.65	237	240	24.68	46.8	27.6	0.0	23	39	10.53
79	1	1	4	7	Oligo HIV Y115	Oligo HIV Y115	13137	27751	150	154	230	356	3	249	248	15.85	241	242	16.87	29.9	3.9	0.0	8	7	14.76
80	1	1	4	8	Oligo HIV Y115	Oligo HIV Y115	13384	27762	150	157	230	340	3	255	261	51.26	246	247	16.90	36.3	12.1	0.0	9	15	15.08
81	1	1	4	9	Oligo HIV M184a	Oligo HIV M184a	13630	27787	150	154	230	279	3	244	286	290.86	238	239	17.09	26.6	10.4	0.0	6	48	14.27
82	1	1	4	10	Oligo HIV M184a	Oligo HIV M184a	13873	27772	150	153	230	289	3	244	246	18.37	232	232	15.16	41.8	18.3	0.0	12	14	16.10
83	1	1	4	11	C - (H2O+S.S.)	C - (H2O+S.S.)	14141	27766	150	155	209	217	3	238	239	17.38	232	232	15.38	31.0	9.0	0.0	6	7	15.47
84	1	1	4	12	C - (H2O+S.S.)	C - (H2O+S.S.)	14380	27776	150	154	209	202	3	240	251	83.59	232	232	14.87	40.3	18.2	0.0	8	19	16.14
85	1	1	4	13	C - (H2O+S.S.)	C - (H2O+S.S.)	14658	27772	150	154	230	254	3	238	237	15.44	231	232	13.52	29.2	6.5	0.0	7	6	17.60
86	1	1	4	14	C - (H2O+S.S.)	C - (H2O+S.S.)	14866	27790	150	154	230	231	3	238	237	16.56	232	233	15.67	27.9	6.5	0.0	6	5	15.19
87	1	1	4	15	C - (H2O+S.S.)	C - (H2O+S.S.)	15162	27768	150	154	230	176	3	237	238	14.92	234	233	13.71	25.3	7.1	0.0	3	4	17.29
88	1	1	4	16	C - (H2O+S.S.)	C - (H2O+S.S.)	15395	27762	150	156	230	175	3	260	261	18.23	248	249	17.92	41.0	12.2	0.0	12	13	14.51
89	1	1	4	17	C - (H2O+S.S.)	C - (H2O+S.S.)	15644	27783	150	155	209	118	3	252	253	16.32	249	248	15.59	20.6	7.7	0.0	3	4	16.16
90	1	1	4	18	C - (H2O+S.S.)	C - (H2O+S.S.)	15891	27783	150	154	209	113	3	254	254	15.14	250	250	16.88	20.1	2.6	0.0	4	4	15.05
91	1	1	4	19	C - (H2O+S.S.)	C - (H2O+S.S.)	16144	27769	150	155	230	85	3	247	247	15.81	242	243	14.91	30.3	3.9	0.0	5	5	16.57
92	1	1	4	20	C - (H2O+S.S.)	C - (H2O+S.S.)	16391	27797	150	154	230	52	3	248	248	15.59	239	238	14.00	38.3	11.0	0.0	9	9	17.72
93	1	1	4	21	C - (H2O+S.S.)	C - (H2O+S.S.)	16647	27783	150	154	209	9	3	241	243	14.06	242	247	57.49	0.6	0.0	0.0	0	1	4.19
94	1	1	4	22	C - (H2O+S.S.)	C - (H2O+S.S.)	16891	27808	150	152	230	21	3	244	244	16.66	239	240	15.16	25.7	8.6	0.0	5	5	16.10
95	1	1	4	23	CIF	CIF	17141	27776	134	122	273	5	3	294	483	316.86	237	238	13.84	81.1	66.4	0.0	57	246	21.24
96	1	1	4	24	CIF	CIF	17416	27783	106	74	341	29	3	618	664	361.81	241	242	15.19	82.4	74.3	0.0	377	423	40.68
END DATA
