# Supplementary material for: Microarray-based identification of antigenic variants of foot-and-mouth disease virus: a bioinformatics quality assessment
Source: BMC Genomics. 2006 May 18;7:117. doi: 10.1186/1471-2164-7-117 (PMC1481559; doi:10.1186/1471-2164-7-117)
Supplement: Additional File 1 — They are obtained using the Agilent and Scan Array Express (Perkin Elmer Life Sciences) analysis software for reading and quantifying the hybridization images. [file 1471-2164-7-117-S1.zip › III-28-S139G-3-17V.csv]

BEGIN HEADER
PerkinElmer Life Sciences.
ScanArrayCSVFileFormat	2.00
ScanArray Express	2.00
Number_of_Columns	26
END HEADER
BEGIN GENERAL INFO
DateTime	2005/07/15 12:54
GalFile	D:\303\AFTOCHIP\AFTOCHIP 2.1\Generalidades Aftochip 2.1\ARCHIVO GAL AFTOCHIP 2.1.gal
Scanner	Model: Serial No.:
User Name	303
Computer Name
Protocol	Easy Quant
Quantitation Method	Adaptive Circle
Quality Confidence Calculation	SignalToNoise
User comments
Image Origin	0	0
Temperature	0
Laser Powers	0
Laser On Time	0
PMT Voltages	0
END GENERAL INFO
BEGIN QUANTITATION PARAMETERS
Min Percentile	50
Max Percentile	200
END QUANTITATION PARAMETERS
BEGIN QUALITY MEASUREMENTS
Min Signal To Noise	3
END QUALITY MEASUREMENTS
BEGIN ARRAY PATTERN INFO
Units	µm
Array Rows	1
Array Columns	1
Spot Rows	4
Spot Columns	24
Array Row Spacing	4500.000000
Array Column Spacing	4500.000000
Spot Row Spacing	246.000000
Spot Column Spacing	250.000000
Spot Diameter	150
Interstitial	0
Spots Per Array	96
Total Spots	96
END ARRAY PATTERN INFO
BEGIN IMAGE INFO
ImageID	Channel	Image	Fluorophore	Barcode	Units	X Units Per Pixel	Y Units Per Pixel	X Offset	Y Offset	Status
-1	CH1	D:\303\AFTOCHIP\AFTOCHIP 2.1\Vero\IV-11ª a 18ª Vero\III-IV-17ªVero\Imágenes Scanner\III-28-S139G 0,3 0,6 17ªV_S01.tif	Unknown	Unknown	µm	10.000000	10.000000	0.000000	0.000000	Control Image
END IMAGE INFO
BEGIN NORMALIZATION INFO
Normalization Method	LOWESS
END NORMALIZATION INFO
BEGIN DATA
Index	Array Row	Array Column	Spot Row	Spot Column	Name	ID	X	Y	Diameter	F Pixels	B Pixels	Footprint	Flags	Ch1 Median	Ch1 Mean	Ch1 SD	Ch1 B Median	Ch1 B Mean	Ch1 B SD	Ch1 % > B + 1 SD	Ch1 % > B + 2 SD	Ch1 F % Sat.	Ch1 Median - B	Ch1 Mean - B	Ch1 SignalNoiseRatio
1	1	1	1	1	CIF	CIF	2595	51950	98	60	362	25	3	1097	1032	431.01	253	254	15.94	100.0	98.3	0.0	844	779	68.83
2	1	1	1	2	CIF	CIF	2845	51945	100	60	341	28	3	1024	906	330.86	251	252	16.00	100.0	96.7	0.0	773	655	63.99
3	1	1	1	3	S139WT	S139WT	3080	51940	150	149	230	25	1	271	279	44.30	260	264	27.43	25.5	6.7	0.0	11	19	9.88
4	1	1	1	4	S139WT	S139WT	3330	51960	150	149	230	7	1	268	271	19.19	272	272	18.12	13.4	5.4	0.0	-3	0	14.79
5	1	1	1	5	G139	G139	3585	51945	90	52	341	22	3	464	449	114.29	275	278	32.07	78.8	76.9	0.0	189	174	14.47
6	1	1	1	6	G139	G139	3828	51963	92	52	341	4	3	462	455	148.41	280	280	17.76	80.8	69.2	0.0	182	175	26.02
7	1	1	1	7	G139t	G139t	4090	51960	150	149	230	16	1	294	297	21.14	283	283	18.16	36.9	14.8	0.0	11	14	16.19
8	1	1	1	8	G139t	G139t	4340	51970	150	149	230	15	1	280	282	21.34	277	278	20.25	20.1	6.7	0.0	3	5	13.83
9	1	1	1	9	G139c	G139c	4590	51970	150	149	230	15	1	284	283	17.49	270	281	28.46	20.1	0.0	0.0	14	13	9.98
10	1	1	1	10	G139c	G139c	4840	51970	150	149	230	15	1	303	305	17.34	294	297	22.35	19.5	4.7	0.0	9	11	13.56
11	1	1	1	11	I139	I139	5090	51970	150	149	230	15	1	309	328	172.19	309	309	18.79	20.1	4.7	0.0	0	19	16.44
12	1	1	1	12	I139	I139	5340	51970	150	149	230	15	1	332	331	20.73	319	322	22.74	29.5	6.0	0.0	13	12	14.60
13	1	1	1	13	N139	N139	5580	51980	150	149	230	15	1	313	313	27.05	306	308	28.88	18.8	4.0	0.0	7	7	10.84
14	1	1	1	14	N139	N139	5810	51975	150	154	209	17	3	308	312	32.84	293	294	18.58	44.2	16.9	0.0	15	19	16.58
15	1	1	1	15	T139	T139	6060	51950	150	149	230	21	1	305	334	248.34	289	294	37.09	22.1	4.0	0.0	16	45	8.22
16	1	1	1	16	T139	T139	6325	51965	120	88	273	0	3	321	321	30.50	293	294	18.87	62.5	35.2	0.0	28	28	17.01
17	1	1	1	17	RGD-WT1	RGD-WT1	6575	51970	130	108	294	4	3	1308	1239	835.31	289	292	20.68	92.6	86.1	0.0	1019	950	63.26
18	1	1	1	18	RGD-WT1	RGD-WT1	6815	51950	130	108	294	18	3	1308	1212	632.75	289	290	18.07	87.0	81.5	0.0	1019	923	72.39
19	1	1	1	19	RRD	RRD	7075	51965	130	112	273	0	3	310	310	22.25	287	287	27.64	39.3	8.9	0.0	23	23	11.22
20	1	1	1	20	RRD	RRD	7315	51950	110	78	294	18	3	308	309	24.75	283	284	19.14	64.1	30.8	0.0	25	26	16.10
21	1	1	1	21	RRDt	RRDt	7555	51945	90	52	341	28	3	333	337	42.55	277	278	17.38	84.6	75.0	0.0	56	60	19.16
22	1	1	1	22	RRDt	RRDt	7830	51960	150	149	230	7	1	304	316	46.54	282	282	18.44	54.4	32.2	0.0	22	34	16.48
23	1	1	1	23	RRDc	RRDc	8085	51955	90	52	341	14	3	318	332	44.37	291	292	17.61	63.5	44.2	0.0	27	41	18.05
24	1	1	1	24	RRDc	RRDc	8340	51965	120	96	273	15	3	319	320	23.34	295	295	18.89	62.5	26.0	0.0	24	25	16.89
25	1	1	2	1	RED	RED	2575	52205	110	80	273	6	3	287	287	27.42	251	250	15.38	75.0	58.8	0.0	36	36	18.66
26	1	1	2	2	RED	RED	2835	52185	120	88	273	28	3	281	285	36.82	254	255	17.23	63.6	38.6	0.0	27	31	16.31
27	1	1	2	3	REDt	REDt	3070	52180	130	113	294	31	3	298	303	26.07	269	270	24.24	58.4	28.3	0.0	29	34	12.29
28	1	1	2	4	REDt	REDt	3325	52200	120	96	294	11	3	301	301	23.95	271	272	16.85	68.8	41.7	0.0	30	30	17.87
29	1	1	2	5	REDc	REDc	3580	52210	150	149	230	5	1	282	285	19.29	275	275	16.71	36.2	10.7	0.0	7	10	16.88
30	1	1	2	6	REDc	REDc	3830	52220	150	149	230	10	1	285	285	18.78	280	280	16.98	28.2	7.4	0.0	5	5	16.78
31	1	1	2	7	REG	REG	4090	52210	150	149	230	15	1	294	296	23.50	284	284	17.67	31.5	8.1	0.0	10	12	16.64
32	1	1	2	8	REG	REG	4340	52220	150	149	230	17	1	291	291	19.57	286	287	20.36	20.1	4.7	0.0	5	5	14.29
33	1	1	2	9	REGat	REGat	4580	52220	150	149	230	10	1	279	449	1587.47	279	281	19.86	24.2	7.4	0.0	0	170	14.05
34	1	1	2	10	REGat	REGat	4840	52220	150	149	230	17	1	296	297	18.74	290	291	23.03	18.1	1.3	0.0	6	7	12.85
35	1	1	2	11	REGac	REGac	5090	52220	150	149	230	17	1	318	318	18.89	309	309	18.93	30.9	4.7	0.0	9	9	16.80
36	1	1	2	12	REGac	REGac	5325	52215	160	172	209	3	3	330	331	24.00	316	315	21.75	32.6	10.5	0.0	14	15	15.17
37	1	1	2	13	REGgg	REGgg	5585	52225	90	52	341	17	3	764	743	195.54	311	313	28.81	100.0	92.3	0.0	453	432	26.52
38	1	1	2	14	REGgg	REGgg	5825	52230	110	78	294	18	3	424	503	205.23	293	294	17.47	82.1	66.7	0.0	131	210	24.27
39	1	1	2	15	REGtg	REGtg	6070	52220	150	149	230	9	1	298	301	19.08	290	290	18.58	31.5	10.1	0.0	8	11	16.04
40	1	1	2	16	REGtg	REGtg	6330	52220	150	149	230	10	1	294	294	18.40	286	294	100.31	0.0	0.0	0.0	8	8	2.93
41	1	1	2	17	REGcg	REGcg	6580	52220	150	149	230	10	1	290	290	18.96	282	283	16.60	34.2	8.7	0.0	8	8	17.47
42	1	1	2	18	REGcg	REGcg	6820	52210	150	149	230	4	1	303	327	194.99	288	304	238.90	2.0	1.3	0.0	15	39	1.27
43	1	1	2	19	D143N (RGN)	D143N (RGN)	7065	52215	90	52	341	10	3	362	392	67.61	285	287	20.37	86.5	76.9	0.0	77	107	17.77
44	1	1	2	20	D143N (RGN)	D143N (RGN)	7315	52200	90	48	362	14	3	411	419	87.39	281	283	30.85	93.8	83.3	0.0	130	138	13.32
45	1	1	2	21	D143N (RGN)t	D143N (RGN)t	7565	52195	90	52	341	18	3	408	406	89.76	280	281	17.93	96.2	80.8	0.0	128	126	22.75
46	1	1	2	22	D143N (RGN)t	D143N (RGN)t	7815	52205	120	88	273	11	3	308	329	58.26	280	280	19.38	62.5	36.4	0.0	28	49	15.89
47	1	1	2	23	D143N (RGN)c	D143N (RGN)c	8075	52205	150	156	209	6	3	314	314	22.04	296	296	20.72	46.2	12.2	0.0	18	18	15.15
48	1	1	2	24	D143N (RGN)c	D143N (RGN)c	8330	52220	150	149	230	10	1	300	301	20.20	292	291	17.37	32.2	12.1	0.0	8	9	17.27
49	1	1	3	1	D143V (RGV)	D143V (RGV)	2585	52430	110	78	294	29	3	471	467	109.46	246	248	15.45	98.7	98.7	0.0	225	221	30.48
50	1	1	3	2	D143V (RGV)	D143V (RGV)	2825	52430	110	78	294	27	3	493	481	110.79	257	259	18.71	100.0	96.2	0.0	236	224	26.35
51	1	1	3	3	RGE-1 (GAA)	RGE-1 (GAA)	3070	52465	80	40	341	9	3	396	390	49.92	273	273	16.68	97.5	95.0	0.0	123	117	23.75
52	1	1	3	4	RGE-1 (GAA)	RGE-1 (GAA)	3315	52445	90	52	341	15	3	361	386	60.36	276	276	16.45	98.1	92.3	0.0	85	110	21.95
53	1	1	3	5	RGEc	RGEc	3575	52465	110	80	273	7	3	321	324	39.02	274	274	17.41	77.5	67.5	0.0	47	50	18.44
54	1	1	3	6	RGEc	RGEc	3795	52455	120	88	273	29	3	317	323	40.44	276	278	17.90	72.7	58.0	0.0	41	47	17.71
55	1	1	3	7	L144WT	L144WT	4085	52445	106	76	341	16	3	1358	1228	639.72	291	293	22.76	96.1	93.4	0.0	1067	937	59.66
56	1	1	3	8	L144WT	L144WT	4335	52455	90	52	341	10	3	1814	1691	564.25	284	291	92.05	98.1	96.2	0.0	1530	1407	19.71
57	1	1	3	9	L144g	L144g	4565	52455	110	80	273	10	3	382	391	91.61	281	281	18.58	80.0	66.3	0.0	101	110	20.56
58	1	1	3	10	L144g	L144g	4835	52465	148	148	273	12	3	318	370	108.02	284	285	18.25	64.2	45.9	0.0	34	86	17.43
59	1	1	3	11	L144a	L144a	5075	52455	90	52	341	2	3	418	423	51.64	307	308	22.41	94.2	92.3	0.0	111	116	18.65
60	1	1	3	12	L144a	L144a	5315	52465	110	80	273	12	3	379	393	64.09	316	316	20.42	75.0	61.3	0.0	63	77	18.56
61	1	1	3	13	V144	V144	5555	52470	142	138	294	25	3	405	501	187.73	325	328	28.95	65.2	54.3	0.0	80	176	13.99
62	1	1	3	14	V144	V144	5805	52470	110	78	294	23	3	617	584	167.29	306	309	27.41	88.5	83.3	0.0	311	278	22.51
63	1	1	3	15	S144	S144	6080	52475	110	78	273	18	3	417	445	171.02	292	293	31.41	89.7	76.9	0.0	125	153	13.28
64	1	1	3	16	S144	S144	6325	52455	150	156	209	2	3	331	357	74.08	285	286	17.32	73.7	55.8	0.0	46	72	19.12
65	1	1	3	17	H146WT	H146WT	6565	52460	100	62	362	10	3	746	730	159.17	284	284	15.88	100.0	100.0	0.0	462	446	46.98
66	1	1	3	18	H146WT	H146WT	6820	52450	100	69	362	8	3	764	731	176.18	293	304	191.59	92.8	60.9	0.0	471	438	3.99
67	1	1	3	19	R146	R146	7075	52465	80	32	341	7	3	478	449	74.20	286	287	17.53	96.9	93.8	0.0	192	163	27.26
68	1	1	3	20	R146	R146	7315	52445	90	52	341	15	3	434	436	115.63	283	284	17.68	84.6	82.7	0.0	151	153	24.55
69	1	1	3	21	L146=H146t	L146=H146t	7585	52455	110	80	273	10	3	350	352	47.18	282	283	17.95	83.8	77.5	0.0	68	70	19.50
70	1	1	3	22	L146=H146t	L146=H146t	7820	52455	110	78	273	5	3	370	372	54.21	282	282	18.75	92.3	80.8	0.0	88	90	19.74
71	1	1	3	23	P146	P146	8065	52455	150	156	209	10	3	318	320	27.00	285	286	17.17	72.4	44.9	0.0	33	35	18.52
72	1	1	3	24	P146	P146	8315	52465	130	112	273	12	3	320	325	30.11	290	291	18.63	73.2	38.4	0.0	30	35	17.18
73	1	1	4	1	L147WT	L147WT	2570	52705	120	96	273	5	3	799	839	431.55	251	250	15.86	92.7	86.5	0.0	548	588	50.39
74	1	1	4	2	L147WT	L147WT	2820	52710	120	97	294	8	3	770	788	391.01	258	259	19.85	93.8	86.6	0.0	512	530	38.79
75	1	1	4	3	P147	P147	3065	52695	120	88	273	12	3	325	346	66.14	268	268	15.96	84.1	64.8	0.0	57	78	20.36
76	1	1	4	4	P147	P147	3320	52695	100	62	341	9	3	377	386	57.38	271	271	17.60	96.8	93.5	0.0	106	115	21.42
77	1	1	4	5	P147a	P147a	3555	52715	110	80	273	23	3	317	351	66.03	275	275	18.07	77.5	58.8	0.0	42	76	17.55
78	1	1	4	6	P147a	P147a	3805	52715	120	88	273	23	3	324	356	70.76	279	279	18.76	77.3	58.0	0.0	45	77	17.27
79	1	1	4	7	Oligo HIV Y115	Oligo HIV Y115	4070	52700	150	149	230	5	1	300	300	18.22	295	295	24.19	14.1	0.7	0.0	5	5	12.40
80	1	1	4	8	Oligo HIV Y115	Oligo HIV Y115	4340	52710	150	149	230	16	1	287	287	20.09	286	287	18.45	17.4	2.7	0.0	1	1	15.56
81	1	1	4	9	Oligo HIV M184a	Oligo HIV M184a	4575	52710	170	196	230	6	3	293	294	19.30	280	280	17.69	39.3	14.3	0.0	13	14	16.56
82	1	1	4	10	Oligo HIV M184a	Oligo HIV M184a	4830	52720	150	149	230	17	1	297	296	17.39	283	286	19.79	33.6	6.0	0.0	14	13	15.01
83	1	1	4	11	C - (H2O+S.S.)	C - (H2O+S.S.)	5200	52718	110	76	294	124	4	316	317	20.86	318	370	161.10	0.0	0.0	0.0	-1	0	1.96
84	1	1	4	12	C - (H2O+S.S.)	C - (H2O+S.S.)	5411	52741	70	27	362	91	4	314	316	25.36	313	348	133.05	0.0	0.0	0.0	1	3	2.36
85	1	1	4	13	C - (H2O+S.S.)	C - (H2O+S.S.)	5550	52720	150	149	230	29	1	327	341	117.64	321	330	93.70	2.0	1.3	0.0	6	20	3.49
86	1	1	4	14	C - (H2O+S.S.)	C - (H2O+S.S.)	5805	52715	150	156	209	23	3	349	353	30.40	319	321	26.81	56.4	16.7	0.0	30	34	13.02
87	1	1	4	15	C - (H2O+S.S.)	C - (H2O+S.S.)	6070	52720	150	149	230	17	1	301	301	18.91	297	301	34.73	7.4	0.0	0.0	4	4	8.67
88	1	1	4	16	C - (H2O+S.S.)	C - (H2O+S.S.)	6340	52710	150	149	230	16	1	299	297	19.08	287	289	19.13	30.2	4.7	0.0	12	10	15.63
89	1	1	4	17	C - (H2O+S.S.)	C - (H2O+S.S.)	6580	52710	150	149	230	8	1	296	297	20.26	288	288	17.88	28.9	10.7	0.0	8	9	16.55
90	1	1	4	18	C - (H2O+S.S.)	C - (H2O+S.S.)	6830	52710	150	149	230	8	1	303	307	21.01	290	313	215.13	0.0	0.0	0.0	13	17	1.41
91	1	1	4	19	C - (H2O+S.S.)	C - (H2O+S.S.)	7090	52710	150	149	230	16	1	303	302	19.58	290	291	18.68	36.2	8.1	0.0	13	12	16.22
92	1	1	4	20	C - (H2O+S.S.)	C - (H2O+S.S.)	7330	52705	180	230	209	5	3	301	301	18.67	284	283	16.53	50.4	17.0	0.0	17	17	18.21
93	1	1	4	21	C - (H2O+S.S.)	C - (H2O+S.S.)	7590	52710	150	149	230	16	1	301	301	21.93	287	288	27.13	25.5	2.7	0.0	14	14	11.09
94	1	1	4	22	C - (H2O+S.S.)	C - (H2O+S.S.)	7820	52710	150	149	230	8	1	298	299	18.86	285	286	19.68	40.3	8.1	0.0	13	14	15.14
95	1	1	4	23	CIF	CIF	8055	52705	90	52	341	19	3	1463	1376	527.81	290	294	42.00	100.0	100.0	0.0	1173	1086	34.84
96	1	1	4	24	CIF	CIF	8320	52700	140	137	294	5	3	458	738	544.91	305	308	33.16	70.8	56.9	0.0	153	433	13.81
END DATA
