# Supplementary material for: Microarray-based identification of antigenic variants of foot-and-mouth disease virus: a bioinformatics quality assessment
Source: BMC Genomics. 2006 May 18;7:117. doi: 10.1186/1471-2164-7-117 (PMC1481559; doi:10.1186/1471-2164-7-117)
Supplement: Additional File 1 — They are obtained using the Agilent and Scan Array Express (Perkin Elmer Life Sciences) analysis software for reading and quantifying the hybridization images. [file 1471-2164-7-117-S1.zip › III-28-S139G-4-17V.csv]

BEGIN HEADER
PerkinElmer Life Sciences.
ScanArrayCSVFileFormat	2.00
ScanArray Express	2.00
Number_of_Columns	26
END HEADER
BEGIN GENERAL INFO
DateTime	2005/07/15 12:57
GalFile	D:\303\AFTOCHIP\AFTOCHIP 2.1\Generalidades Aftochip 2.1\ARCHIVO GAL AFTOCHIP 2.1.gal
Scanner	Model: Serial No.:
User Name	303
Computer Name
Protocol	Easy Quant
Quantitation Method	Adaptive Circle
Quality Confidence Calculation	SignalToNoise
User comments
Image Origin	0	0
Temperature	0
Laser Powers	0
Laser On Time	0
PMT Voltages	0
END GENERAL INFO
BEGIN QUANTITATION PARAMETERS
Min Percentile	50
Max Percentile	200
END QUANTITATION PARAMETERS
BEGIN QUALITY MEASUREMENTS
Min Signal To Noise	3
END QUALITY MEASUREMENTS
BEGIN ARRAY PATTERN INFO
Units	µm
Array Rows	1
Array Columns	1
Spot Rows	4
Spot Columns	24
Array Row Spacing	4500.000000
Array Column Spacing	4500.000000
Spot Row Spacing	246.000000
Spot Column Spacing	250.000000
Spot Diameter	150
Interstitial	0
Spots Per Array	96
Total Spots	96
END ARRAY PATTERN INFO
BEGIN IMAGE INFO
ImageID	Channel	Image	Fluorophore	Barcode	Units	X Units Per Pixel	Y Units Per Pixel	X Offset	Y Offset	Status
-1	CH1	D:\303\AFTOCHIP\AFTOCHIP 2.1\Vero\IV-11ª a 18ª Vero\III-IV-17ªVero\Imágenes Scanner\III-28-S139G 0,3 0,6 17ªV_S01.tif	Unknown	Unknown	µm	10.000000	10.000000	0.000000	0.000000	Control Image
END IMAGE INFO
BEGIN NORMALIZATION INFO
Normalization Method	LOWESS
END NORMALIZATION INFO
BEGIN DATA
Index	Array Row	Array Column	Spot Row	Spot Column	Name	ID	X	Y	Diameter	F Pixels	B Pixels	Footprint	Flags	Ch1 Median	Ch1 Mean	Ch1 SD	Ch1 B Median	Ch1 B Mean	Ch1 B SD	Ch1 % > B + 1 SD	Ch1 % > B + 2 SD	Ch1 F % Sat.	Ch1 Median - B	Ch1 Mean - B	Ch1 SignalNoiseRatio
1	1	1	1	1	CIF	CIF	11583	52026	84	44	341	38	3	1178	990	413.88	273	274	19.76	93.2	88.6	0.0	905	717	59.62
2	1	1	1	2	CIF	CIF	11805	52025	90	52	341	18	3	1335	1272	498.70	268	270	24.12	94.2	94.2	0.0	1067	1004	55.34
3	1	1	1	3	S139WT	S139WT	12055	52025	120	88	273	18	3	298	305	35.14	270	272	18.29	60.2	38.6	0.0	28	35	16.29
4	1	1	1	4	S139WT	S139WT	12315	52030	126	104	294	20	3	283	292	31.92	269	270	19.21	44.2	25.0	0.0	14	23	14.73
5	1	1	1	5	G139	G139	12565	52025	100	60	341	23	3	525	498	118.42	267	277	130.71	76.7	50.0	0.0	258	231	4.02
6	1	1	1	6	G139	G139	12815	52035	100	60	341	18	3	526	515	96.85	268	268	16.82	100.0	98.3	0.0	258	247	31.28
7	1	1	1	7	G139t	G139t	13070	52030	150	149	230	24	1	283	284	21.39	271	271	18.39	38.9	10.7	0.0	12	13	15.39
8	1	1	1	8	G139t	G139t	13300	52040	150	149	230	2	1	282	285	22.33	272	273	19.36	30.2	10.7	0.0	10	13	14.57
9	1	1	1	9	G139c	G139c	13550	52040	150	149	230	2	1	277	278	19.78	266	274	18.11	37.6	8.7	0.0	11	12	15.29
10	1	1	1	10	G139c	G139c	13800	52040	150	149	230	2	1	278	279	18.72	277	280	19.46	18.8	3.4	0.0	1	2	14.28
11	1	1	1	11	I139	I139	14050	52040	150	149	230	2	1	291	292	26.98	284	289	28.20	16.1	2.7	0.0	7	8	10.32
12	1	1	1	12	I139	I139	14300	52030	150	149	230	12	1	309	309	21.40	301	299	30.22	13.4	1.3	0.0	8	8	10.23
13	1	1	1	13	N139	N139	14418	52141	100	66	362	161	3	309	309	18.93	309	331	91.03	0.0	0.0	0.0	0	0	3.39
14	1	1	1	14	N139	N139	14646	52137	110	80	294	175	4	329	326	22.92	326	368	121.76	0.0	0.0	0.0	3	0	2.70
15	1	1	1	15	T139	T139	15070	52030	150	149	230	24	1	328	335	61.59	306	323	180.24	2.0	1.3	0.0	22	29	1.82
16	1	1	1	16	T139	T139	15310	52030	150	149	230	16	1	337	340	28.33	321	345	187.71	0.0	0.0	0.0	16	19	1.80
17	1	1	1	17	RGD-WT1	RGD-WT1	15555	52025	120	88	273	18	3	1297	1180	604.91	353	364	40.72	79.5	75.0	0.0	944	827	31.85
18	1	1	1	18	RGD-WT1	RGD-WT1	15836	52082	78	35	362	55	3	1507	1499	375.78	401	405	80.91	97.1	97.1	0.0	1106	1098	18.63
19	1	1	1	19	RRD	RRD	16080	52060	150	149	230	36	1	406	408	42.66	375	387	46.18	32.2	7.4	0.0	31	33	8.79
20	1	1	1	20	RRD	RRD	16300	52040	150	149	230	2	1	381	383	27.61	386	399	52.26	4.0	0.0	0.0	-4	-2	7.29
21	1	1	1	21	RRDt	RRDt	16555	52055	120	88	273	14	3	450	457	48.12	383	390	38.38	71.6	44.3	0.0	67	74	11.73
22	1	1	1	22	RRDt	RRDt	16795	52040	140	134	294	3	3	405	408	31.82	361	362	33.78	61.9	23.9	0.0	44	47	11.99
23	1	1	1	23	RRDc	RRDc	17050	52040	150	149	230	2	1	384	386	34.81	373	376	29.15	32.9	8.1	0.0	11	13	13.17
24	1	1	1	24	RRDc	RRDc	17300	52040	150	149	230	2	1	387	388	27.54	375	376	25.21	32.2	9.4	0.0	12	13	15.35
25	1	1	2	1	RED	RED	11540	52270	150	149	230	19	1	279	282	21.38	271	270	17.45	36.9	10.7	0.0	8	11	15.99
26	1	1	2	2	RED	RED	11790	52290	150	149	230	8	1	284	288	25.42	275	277	24.32	28.2	6.7	0.0	9	13	11.68
27	1	1	2	3	REDt	REDt	12050	52290	150	149	230	2	1	279	281	17.52	272	275	19.55	26.2	4.0	0.0	7	9	14.27
28	1	1	2	4	REDt	REDt	12290	52290	150	149	230	8	1	278	280	21.07	267	277	88.71	0.0	0.0	0.0	11	13	3.13
29	1	1	2	5	REDc	REDc	12550	52280	150	149	230	8	1	273	272	17.81	269	271	18.94	18.8	2.7	0.0	4	3	14.41
30	1	1	2	6	REDc	REDc	12800	52280	150	149	230	8	1	281	282	21.03	267	268	18.52	42.3	12.8	0.0	14	15	15.17
31	1	1	2	7	REG	REG	13040	52290	150	149	230	8	1	283	283	19.54	269	271	17.26	43.0	11.4	0.0	14	14	16.40
32	1	1	2	8	REG	REG	13290	52290	150	149	230	8	1	271	271	17.37	267	271	17.81	20.1	4.0	0.0	4	4	15.22
33	1	1	2	9	REGat	REGat	13540	52290	150	149	230	8	1	280	281	18.33	276	277	17.70	24.8	6.0	0.0	4	5	15.82
34	1	1	2	10	REGat	REGat	13790	52290	150	149	230	8	1	296	294	26.24	281	283	20.26	37.6	14.1	0.0	15	13	14.61
35	1	1	2	11	REGac	REGac	14040	52290	150	149	230	8	1	292	292	20.73	289	290	21.63	18.1	2.7	0.0	3	3	13.50
36	1	1	2	12	REGac	REGac	14290	52290	150	149	230	8	1	298	298	18.09	291	291	18.57	21.5	4.7	0.0	7	7	16.05
37	1	1	2	13	REGgg	REGgg	14545	52270	110	78	294	18	3	395	485	186.72	303	305	23.96	65.4	53.8	0.0	92	182	16.48
38	1	1	2	14	REGgg	REGgg	14805	52275	130	112	273	14	3	354	456	178.23	315	320	39.01	49.1	42.9	0.0	39	141	9.07
39	1	1	2	15	REGtg	REGtg	15050	52290	150	149	230	2	1	338	337	27.02	321	325	42.10	13.4	2.0	0.0	17	16	8.03
40	1	1	2	16	REGtg	REGtg	15290	52290	150	149	230	8	1	345	345	27.21	325	325	25.03	38.3	10.1	0.0	20	20	13.79
41	1	1	2	17	REGcg	REGcg	15570	52300	150	149	230	25	1	353	355	22.92	352	353	25.16	15.4	2.7	0.0	1	3	14.03
42	1	1	2	18	REGcg	REGcg	15860	52350	150	149	230	87	1	398	396	31.69	375	379	39.93	27.5	1.3	0.0	23	21	9.97
43	1	1	2	19	D143N (RGN)	D143N (RGN)	16075	52315	110	80	273	38	3	474	491	54.11	431	426	58.24	36.3	13.8	0.0	43	60	8.14
44	1	1	2	20	D143N (RGN)	D143N (RGN)	16200	52238	78	37	362	107	3	428	431	20.25	455	473	61.05	0.0	0.0	0.0	-26	-23	7.01
45	1	1	2	21	D143N (RGN)t	D143N (RGN)t	16663	52184	150	155	209	157	3	371	371	24.97	426	434	79.08	0.0	0.0	0.0	-54	-54	4.69
46	1	1	2	22	D143N (RGN)t	D143N (RGN)t	16800	52310	150	149	230	22	1	396	416	63.18	388	397	66.67	20.8	7.4	0.0	8	28	5.94
47	1	1	2	23	D143N (RGN)c	D143N (RGN)c	17040	52290	150	149	230	8	1	388	395	46.14	378	380	26.44	39.6	16.8	0.0	10	17	14.68
48	1	1	2	24	D143N (RGN)c	D143N (RGN)c	17290	52290	150	149	230	8	1	372	384	58.34	379	380	25.97	20.1	8.7	0.0	-6	5	14.32
49	1	1	3	1	D143V (RGV)	D143V (RGV)	11530	52510	150	149	230	30	1	299	411	194.52	272	272	16.35	59.1	45.6	0.0	27	139	18.29
50	1	1	3	2	D143V (RGV)	D143V (RGV)	11795	52525	154	164	209	9	4	296	396	172.40	279	307	233.65	25.0	6.1	0.0	17	117	1.27
51	1	1	3	3	RGE-1 (GAA)	RGE-1 (GAA)	12050	52535	148	150	273	1	3	309	365	118.75	276	278	21.05	59.3	45.3	0.0	33	89	14.68
52	1	1	3	4	RGE-1 (GAA)	RGE-1 (GAA)	12295	52530	154	166	230	5	3	285	325	86.59	273	275	17.48	44.6	32.5	0.0	12	52	16.31
53	1	1	3	5	RGEc	RGEc	12545	52515	120	88	273	19	3	318	339	55.65	279	281	18.59	68.2	50.0	0.0	39	60	17.11
54	1	1	3	6	RGEc	RGEc	12790	52505	100	62	341	30	3	353	350	50.19	277	278	22.29	83.9	62.9	0.0	76	73	15.84
55	1	1	3	7	L144WT	L144WT	13035	52515	100	60	341	23	3	1831	1607	630.60	279	280	20.22	100.0	98.3	0.0	1552	1328	90.56
56	1	1	3	8	L144WT	L144WT	13285	52515	110	80	273	23	3	1505	1364	712.79	281	282	21.81	93.8	88.8	0.0	1224	1083	69.01
57	1	1	3	9	L144g	L144g	13545	52530	134	124	294	5	3	309	333	57.77	281	283	19.26	62.9	39.5	0.0	28	52	16.04
58	1	1	3	10	L144g	L144g	13795	52530	148	150	294	5	3	310	349	100.32	285	286	19.44	54.0	42.0	0.0	25	64	15.94
59	1	1	3	11	L144a	L144a	14050	52550	150	149	230	16	1	315	332	50.23	294	306	150.36	4.7	0.0	0.0	21	38	2.10
60	1	1	3	12	L144a	L144a	14285	52555	120	88	273	24	3	329	343	49.73	300	299	21.49	54.5	43.2	0.0	29	43	15.31
61	1	1	3	13	V144	V144	14550	52515	100	62	341	19	3	600	594	179.86	297	297	20.88	95.2	87.1	0.0	303	297	28.74
62	1	1	3	14	V144	V144	14785	52545	120	88	273	17	3	514	558	244.52	310	312	27.70	71.6	65.9	0.0	204	248	18.56
63	1	1	3	15	S144	S144	15035	52535	110	80	273	13	3	385	381	47.75	317	319	22.24	72.5	58.8	0.0	68	64	17.31
64	1	1	3	16	S144	S144	15285	52515	100	60	341	23	3	411	416	67.91	313	315	22.24	91.7	85.0	0.0	98	103	18.48
65	1	1	3	17	H146WT	H146WT	15570	52545	100	62	341	24	3	648	793	850.83	355	371	157.69	56.5	48.4	0.0	293	438	4.11
66	1	1	3	18	H146WT	H146WT	15805	52545	90	52	341	13	3	626	773	259.68	400	403	27.21	92.3	80.8	0.0	226	373	23.01
67	1	1	3	19	R146	R146	16065	52520	130	108	294	21	3	491	500	49.61	420	426	47.29	74.1	31.5	0.0	71	80	10.38
68	1	1	3	20	R146	R146	16300	52530	150	149	230	4	1	408	423	49.46	433	435	43.50	16.1	4.7	0.0	-24	-9	9.38
69	1	1	3	21	L146=H146t	L146=H146t	16540	52550	150	149	230	17	1	427	440	48.05	413	419	40.01	34.9	13.4	0.0	14	27	10.67
70	1	1	3	22	L146=H146t	L146=H146t	16780	52530	150	149	230	18	1	407	418	47.30	408	417	43.63	26.2	6.0	0.0	0	10	9.33
71	1	1	3	23	P146	P146	17045	52535	110	80	273	3	3	427	430	37.33	391	391	28.75	57.5	22.5	0.0	36	39	14.85
72	1	1	3	24	P146	P146	17290	52540	150	149	230	10	1	390	400	47.80	395	398	33.70	20.1	8.1	0.0	-4	5	11.57
73	1	1	4	1	L147WT	L147WT	11572	52782	100	64	362	23	3	1332	1358	836.51	265	269	17.21	98.4	96.9	0.0	1067	1093	77.38
74	1	1	4	2	L147WT	L147WT	11805	52785	90	52	341	8	3	1452	1362	564.50	275	276	20.32	100.0	96.2	0.0	1177	1087	71.46
75	1	1	4	3	P147	P147	12065	52785	90	52	341	17	3	382	380	60.08	277	277	19.54	92.3	86.5	0.0	105	103	19.55
76	1	1	4	4	P147	P147	12300	52775	100	62	341	5	3	384	377	46.83	276	277	18.78	93.5	87.1	0.0	108	101	20.45
77	1	1	4	5	P147a	P147a	12545	52775	120	88	273	5	3	315	364	97.66	283	285	20.05	58.0	45.5	0.0	32	81	15.71
78	1	1	4	6	P147a	P147a	12805	52775	162	180	209	8	3	290	324	73.47	280	281	20.52	41.1	33.3	0.0	10	44	14.13
79	1	1	4	7	Oligo HIV Y115	Oligo HIV Y115	13040	52770	150	149	230	12	1	289	289	20.92	283	284	19.83	26.2	4.0	0.0	6	6	14.57
80	1	1	4	8	Oligo HIV Y115	Oligo HIV Y115	13280	52770	150	149	230	20	1	287	291	21.71	286	286	18.94	23.5	7.4	0.0	1	5	15.15
81	1	1	4	9	Oligo HIV M184a	Oligo HIV M184a	13520	52780	150	149	230	28	1	301	303	30.28	289	290	21.57	36.9	16.1	0.0	12	14	13.95
82	1	1	4	10	Oligo HIV M184a	Oligo HIV M184a	13780	52780	150	149	230	18	1	332	336	42.40	299	338	422.21	0.0	0.0	0.0	33	37	0.79
83	1	1	4	11	C - (H2O+S.S.)	C - (H2O+S.S.)	14095	52805	160	172	209	53	3	375	377	27.00	327	327	29.11	75.6	33.7	0.0	48	50	12.88
84	1	1	4	12	C - (H2O+S.S.)	C - (H2O+S.S.)	14285	52810	190	250	150	32	3	369	378	78.22	325	326	25.87	75.2	41.2	0.0	44	53	14.26
85	1	1	4	13	C - (H2O+S.S.)	C - (H2O+S.S.)	14545	52790	130	108	294	10	3	371	372	34.68	320	323	24.27	77.8	51.9	0.0	51	52	15.28
86	1	1	4	14	C - (H2O+S.S.)	C - (H2O+S.S.)	14790	52790	150	149	230	12	1	335	338	26.88	328	327	24.87	28.2	10.1	0.0	7	10	13.47
87	1	1	4	15	C - (H2O+S.S.)	C - (H2O+S.S.)	15030	52780	150	149	230	18	1	353	353	23.94	328	332	49.05	16.1	0.0	0.0	25	25	7.20
88	1	1	4	16	C - (H2O+S.S.)	C - (H2O+S.S.)	15280	52780	150	149	230	18	1	357	364	81.23	335	336	23.63	47.7	10.7	0.0	22	29	15.11
89	1	1	4	17	C - (H2O+S.S.)	C - (H2O+S.S.)	15540	52790	150	149	230	12	1	346	348	43.38	339	343	35.03	9.4	1.3	0.0	7	9	9.88
90	1	1	4	18	C - (H2O+S.S.)	C - (H2O+S.S.)	15790	52790	150	149	230	12	1	348	353	32.26	365	372	40.32	5.4	1.3	0.0	-16	-11	8.63
91	1	1	4	19	C - (H2O+S.S.)	C - (H2O+S.S.)	16040	52785	120	96	273	9	3	442	448	29.87	401	402	40.72	60.4	13.5	0.0	41	47	10.85
92	1	1	4	20	C - (H2O+S.S.)	C - (H2O+S.S.)	16270	52780	150	149	230	28	1	405	406	26.00	401	405	39.58	11.4	0.0	0.0	4	5	10.23
93	1	1	4	21	C - (H2O+S.S.)	C - (H2O+S.S.)	16520	52780	150	149	230	28	1	382	384	25.33	385	388	26.46	14.1	2.0	0.0	-2	0	14.44
94	1	1	4	22	C - (H2O+S.S.)	C - (H2O+S.S.)	16780	52780	150	149	230	18	1	373	387	116.63	384	384	26.49	10.1	2.7	0.0	-10	3	14.08
95	1	1	4	23	CIF	CIF	17035	52780	90	48	362	13	3	1345	1323	376.25	407	410	33.04	100.0	97.9	0.0	938	916	40.71
96	1	1	4	24	CIF	CIF	17290	52815	100	62	341	35	3	1374	1317	386.60	431	432	30.68	98.4	98.4	0.0	943	886	44.79
END DATA
