# Supplementary material for: Microarray-based identification of antigenic variants of foot-and-mouth disease virus: a bioinformatics quality assessment
Source: BMC Genomics. 2006 May 18;7:117. doi: 10.1186/1471-2164-7-117 (PMC1481559; doi:10.1186/1471-2164-7-117)
Supplement: Additional File 1 — They are obtained using the Agilent and Scan Array Express (Perkin Elmer Life Sciences) analysis software for reading and quantifying the hybridization images. [file 1471-2164-7-117-S1.zip › III-29-S139I-1-17V.csv]

BEGIN HEADER
PerkinElmer Life Sciences.
ScanArrayCSVFileFormat	2.00
ScanArray Express	2.00
Number_of_Columns	26
END HEADER
BEGIN GENERAL INFO
DateTime	2005/07/15 11:18
GalFile	D:\303\AFTOCHIP\AFTOCHIP 2.1\Generalidades Aftochip 2.1\ARCHIVO GAL AFTOCHIP 2.1.gal
Scanner	Model: Serial No.:
User Name	303
Computer Name
Protocol	Easy Quant
Quantitation Method	Adaptive Circle
Quality Confidence Calculation	SignalToNoise
User comments
Image Origin	0	0
Temperature	0
Laser Powers	0
Laser On Time	0
PMT Voltages	0
END GENERAL INFO
BEGIN QUANTITATION PARAMETERS
Min Percentile	50
Max Percentile	200
END QUANTITATION PARAMETERS
BEGIN QUALITY MEASUREMENTS
Min Signal To Noise	3
END QUALITY MEASUREMENTS
BEGIN ARRAY PATTERN INFO
Units	µm
Array Rows	1
Array Columns	1
Spot Rows	4
Spot Columns	24
Array Row Spacing	4500.000000
Array Column Spacing	4500.000000
Spot Row Spacing	249.000000
Spot Column Spacing	249.000000
Spot Diameter	150
Interstitial	0
Spots Per Array	96
Total Spots	96
END ARRAY PATTERN INFO
BEGIN IMAGE INFO
ImageID	Channel	Image	Fluorophore	Barcode	Units	X Units Per Pixel	Y Units Per Pixel	X Offset	Y Offset	Status
-1	CH1	D:\303\AFTOCHIP\AFTOCHIP 2.1\Vero\IV-11ª a 18ª Vero\III-IV-17ªVero\Imágenes Scanner\III-29-S139I 0,3 0,6 17ªV_S01.tif	Unknown	Unknown	µm	10.000000	10.000000	0.000000	0.000000	Control Image
END IMAGE INFO
BEGIN NORMALIZATION INFO
Normalization Method	LOWESS
END NORMALIZATION INFO
BEGIN DATA
Index	Array Row	Array Column	Spot Row	Spot Column	Name	ID	X	Y	Diameter	F Pixels	B Pixels	Footprint	Flags	Ch1 Median	Ch1 Mean	Ch1 SD	Ch1 B Median	Ch1 B Mean	Ch1 B SD	Ch1 % > B + 1 SD	Ch1 % > B + 2 SD	Ch1 F % Sat.	Ch1 Median - B	Ch1 Mean - B	Ch1 SignalNoiseRatio
1	1	1	1	1	CIF	CIF	2655	26597	112	84	273	40	3	1775	1676	823.81	485	486	45.63	94.0	86.9	0.0	1290	1191	38.90
2	1	1	1	2	CIF	CIF	2881	26595	100	60	341	22	3	2311	2095	553.47	500	505	44.10	100.0	100.0	0.0	1811	1595	52.41
3	1	1	1	3	S139WT	S139WT	3120	26600	148	145	230	13	3	494	495	32.13	467	470	31.97	43.4	15.9	0.0	27	28	15.45
4	1	1	1	4	S139WT	S139WT	3365	26605	150	156	188	7	3	513	513	32.72	481	485	38.91	37.8	6.4	0.0	32	32	13.19
5	1	1	1	5	G139	G139	3620	26620	150	149	230	9	1	505	508	38.91	491	499	35.12	28.2	8.7	0.0	14	17	14.38
6	1	1	1	6	G139	G139	3870	26620	150	149	230	10	1	550	546	34.88	498	524	298.91	0.0	0.0	0.0	52	48	1.84
7	1	1	1	7	G139t	G139t	4115	26620	160	180	209	8	3	520	523	33.10	498	499	29.52	41.7	17.2	0.0	22	25	17.61
8	1	1	1	8	G139t	G139t	4365	26595	170	208	188	17	3	507	509	33.89	482	484	27.89	47.1	20.2	0.0	25	27	18.18
9	1	1	1	9	G139c	G139c	4610	26620	150	149	230	7	1	514	510	33.21	487	491	29.65	47.7	12.1	0.0	27	23	17.33
10	1	1	1	10	G139c	G139c	4860	26620	150	149	230	7	1	512	514	33.83	499	511	129.31	0.0	0.0	0.0	13	15	3.96
11	1	1	1	11	I139	I139	5132	26613	80	39	362	23	3	1336	1376	396.21	504	506	30.80	100.0	100.0	0.0	832	872	43.37
12	1	1	1	12	I139	I139	5385	26612	90	50	341	27	3	1141	1122	277.22	502	502	26.89	100.0	98.0	0.0	639	620	42.42
13	1	1	1	13	N139	N139	5615	26605	148	148	188	11	3	564	578	66.36	510	513	31.11	68.2	38.5	0.0	54	68	18.13
14	1	1	1	14	N139	N139	5860	26620	148	145	230	8	3	548	565	61.01	515	516	29.29	53.8	29.7	0.0	33	50	18.71
15	1	1	1	15	T139	T139	6115	26605	142	140	252	12	3	580	674	146.18	506	515	76.41	54.3	44.3	0.0	74	168	7.59
16	1	1	1	16	T139	T139	6375	26625	142	140	252	24	3	627	688	168.51	506	508	29.08	78.6	62.9	0.0	121	182	21.56
17	1	1	1	17	RGD-WT1	RGD-WT1	6622	26614	140	132	294	20	3	2456	2222	1429.31	533	534	34.69	93.2	89.4	0.0	1923	1689	70.80
18	1	1	1	18	RGD-WT1	RGD-WT1	6868	26637	130	113	294	29	3	2353	2244	1354.06	532	533	27.25	98.2	93.8	0.0	1821	1712	86.36
19	1	1	1	19	RRD	RRD	7145	26625	142	140	252	46	3	583	596	64.63	538	539	33.55	59.3	32.9	0.0	45	58	17.37
20	1	1	1	20	RRD	RRD	7375	26635	142	140	252	34	3	585	600	65.20	536	540	30.67	63.6	37.9	0.0	49	64	19.07
21	1	1	1	21	RRDt	RRDt	7623	26625	170	202	209	27	3	572	622	124.75	521	523	26.77	70.8	48.0	0.0	51	101	21.37
22	1	1	1	22	RRDt	RRDt	7875	26625	148	148	188	30	3	647	717	150.15	567	566	48.23	71.6	43.2	0.0	80	150	13.42
23	1	1	1	23	RRDc	RRDc	8120	26630	134	121	294	29	3	633	667	98.92	585	584	31.67	69.4	38.0	0.0	48	82	19.99
24	1	1	1	24	RRDc	RRDc	8365	26620	134	124	273	21	3	634	650	60.66	589	593	34.37	61.3	29.8	0.0	45	61	18.45
25	1	1	2	1	RED	RED	2630	26830	134	121	294	33	3	523	535	64.95	450	462	49.53	67.8	34.7	0.0	73	85	10.56
26	1	1	2	2	RED	RED	2865	26845	134	120	252	16	3	646	659	84.64	506	508	41.41	90.8	76.7	0.0	140	153	15.60
27	1	1	2	3	REDt	REDt	3105	26855	162	180	188	13	3	530	545	68.53	469	467	28.15	79.4	54.4	0.0	61	76	18.83
28	1	1	2	4	REDt	REDt	3355	26850	150	154	209	14	3	538	557	53.64	467	467	30.54	90.9	67.5	0.0	71	90	17.62
29	1	1	2	5	REDc	REDc	3610	26845	130	108	273	16	3	515	515	33.03	485	488	30.46	46.3	16.7	0.0	30	30	16.90
30	1	1	2	6	REDc	REDc	3885	26855	150	156	188	23	3	538	541	34.90	495	497	35.45	60.9	20.5	0.0	43	46	15.17
31	1	1	2	7	REG	REG	4125	26855	150	156	188	14	3	552	551	38.30	497	498	28.99	76.3	48.1	0.0	55	54	19.04
32	1	1	2	8	REG	REG	4370	26845	180	230	209	18	3	531	534	32.49	490	490	31.94	63.9	28.7	0.0	41	44	16.63
33	1	1	2	9	REGat	REGat	4605	26845	150	156	188	16	3	525	523	29.36	495	498	29.04	51.3	15.4	0.0	30	28	18.08
34	1	1	2	10	REGat	REGat	4850	26870	150	149	230	12	1	522	521	31.54	499	502	32.65	36.9	8.7	0.0	23	22	15.99
35	1	1	2	11	REGac	REGac	5105	26865	160	172	188	4	3	524	522	30.32	496	500	33.95	39.0	4.7	0.0	28	26	15.44
36	1	1	2	12	REGac	REGac	5360	26860	150	149	230	3	1	523	525	33.92	508	509	36.15	25.5	4.7	0.0	15	17	14.47
37	1	1	2	13	REGgg	REGgg	5616	26859	100	63	362	12	3	1584	1512	472.40	523	524	30.59	100.0	93.7	0.0	1061	989	51.79
38	1	1	2	14	REGgg	REGgg	5835	26885	100	60	320	30	3	1618	1486	475.30	520	522	36.72	98.3	96.7	0.0	1098	966	44.07
39	1	1	2	15	REGtg	REGtg	6105	26865	150	156	188	3	3	550	547	30.56	517	519	33.19	48.1	11.5	0.0	33	30	16.57
40	1	1	2	16	REGtg	REGtg	6360	26875	170	196	209	15	3	554	555	36.55	519	521	33.01	53.6	15.8	0.0	35	36	16.78
41	1	1	2	17	REGcg	REGcg	6580	26875	140	134	273	25	3	577	581	34.97	528	528	31.03	71.6	35.8	0.0	49	53	18.60
42	1	1	2	18	REGcg	REGcg	6835	26890	140	134	273	32	3	570	575	38.96	528	527	32.79	64.2	24.6	0.0	42	47	17.38
43	1	1	2	19	D143N (RGN)	D143N (RGN)	7110	26875	148	150	209	16	3	567	586	62.53	537	538	30.75	48.7	28.0	0.0	30	49	18.44
44	1	1	2	20	D143N (RGN)	D143N (RGN)	7360	26875	148	150	209	17	3	594	607	64.22	547	550	30.91	64.0	39.3	0.0	47	60	19.22
45	1	1	2	21	D143N (RGN)t	D143N (RGN)t	7605	26875	148	148	188	15	3	598	616	78.40	533	538	37.82	74.3	39.9	0.0	65	83	15.81
46	1	1	2	22	D143N (RGN)t	D143N (RGN)t	7855	26880	148	150	209	20	3	629	688	138.11	555	562	59.39	66.0	30.0	0.0	74	133	10.59
47	1	1	2	23	D143N (RGN)c	D143N (RGN)c	8105	26875	150	156	188	16	3	630	632	36.28	598	597	29.83	51.9	20.5	0.0	32	34	21.12
48	1	1	2	24	D143N (RGN)c	D143N (RGN)c	8350	26880	140	137	294	19	3	630	629	29.91	596	598	29.65	54.7	17.5	0.0	34	33	21.24
49	1	1	3	1	D143V (RGV)	D143V (RGV)	2615	27075	142	140	252	35	3	667	692	238.87	447	452	47.53	71.4	60.0	0.0	220	245	14.03
50	1	1	3	2	D143V (RGV)	D143V (RGV)	2870	27085	134	124	273	25	3	780	815	203.99	515	517	34.56	93.5	89.5	0.0	265	300	22.57
51	1	1	3	3	RGE-1 (GAA)	RGE-1 (GAA)	3105	27085	134	120	252	28	3	526	561	96.57	473	476	33.74	65.0	41.7	0.0	53	88	15.59
52	1	1	3	4	RGE-1 (GAA)	RGE-1 (GAA)	3335	27100	148	150	209	32	3	525	566	97.79	467	471	30.53	76.0	48.7	0.0	58	99	17.20
53	1	1	3	5	RGEc	RGEc	3610	27090	148	145	230	21	4	530	542	54.94	473	865	3567.74	0.0	0.0	0.0	57	69	0.15
54	1	1	3	6	RGEc	RGEc	3870	27098	142	139	294	14	4	567	574	54.68	499	646	1717.28	0.0	0.0	0.0	68	75	0.33
55	1	1	3	7	L144WT	L144WT	4115	27095	90	52	320	15	3	3151	3060	675.63	505	511	41.32	100.0	100.0	0.0	2646	2555	76.26
56	1	1	3	8	L144WT	L144WT	4365	27095	90	52	320	15	3	3417	3070	910.38	495	498	30.07	100.0	100.0	0.0	2922	2575	113.64
57	1	1	3	9	L144g	L144g	4595	27095	130	112	252	21	3	570	619	110.25	501	503	31.74	78.6	51.8	0.0	69	118	17.96
58	1	1	3	10	L144g	L144g	4845	27110	110	78	273	13	3	669	689	135.54	507	510	34.25	83.3	74.4	0.0	162	182	19.53
59	1	1	3	11	L144a	L144a	5105	27105	134	120	252	6	3	594	639	120.96	505	509	36.90	84.2	61.7	0.0	89	134	16.10
60	1	1	3	12	L144a	L144a	5360	27105	156	166	209	6	3	568	590	76.10	513	515	37.28	61.4	38.0	0.0	55	77	15.24
61	1	1	3	13	V144	V144	5575	27115	142	140	252	29	3	655	784	264.45	520	521	31.26	75.0	60.7	0.0	135	264	20.95
62	1	1	3	14	V144	V144	5860	27100	156	177	230	14	3	614	787	294.17	516	527	162.88	47.5	37.3	0.0	98	271	3.77
63	1	1	3	15	S144	S144	6115	27105	110	80	252	12	3	720	720	102.04	517	519	31.31	98.8	92.5	0.0	203	203	23.00
64	1	1	3	16	S144	S144	6360	27135	110	78	273	25	3	735	726	118.92	522	524	29.04	92.3	85.9	0.0	213	204	25.31
65	1	1	3	17	H146WT	H146WT	6590	27120	90	49	362	15	3	2071	1926	561.86	536	537	29.57	98.0	98.0	0.0	1535	1390	70.05
66	1	1	3	18	H146WT	H146WT	6859	27117	100	64	362	10	3	1381	1383	586.23	538	541	31.54	92.2	84.4	0.0	843	845	43.78
67	1	1	3	19	R146	R146	7090	27115	148	150	209	11	3	595	611	75.36	535	536	27.74	79.3	53.3	0.0	60	76	21.45
68	1	1	3	20	R146	R146	7354	27111	156	167	230	4	3	613	732	545.83	547	549	34.82	79.6	46.7	0.0	66	185	17.60
69	1	1	3	21	L146=H146t	L146=H146t	7600	27105	148	150	209	5	3	615	633	80.26	547	552	52.29	59.3	32.0	0.0	68	86	11.76
70	1	1	3	22	L146=H146t	L146=H146t	7845	27115	148	148	188	5	3	618	636	76.05	541	543	50.84	64.9	39.9	0.0	77	95	12.16
71	1	1	3	23	P146	P146	8095	27115	150	156	188	4	3	647	650	36.51	588	585	37.07	73.7	34.0	0.0	59	62	17.45
72	1	1	3	24	P146	P146	8325	27135	150	156	188	31	3	649	651	37.53	601	600	29.15	67.3	37.8	0.0	48	50	22.26
73	1	1	4	1	L147WT	L147WT	2598	27353	92	52	362	21	3	1907	1744	696.12	439	448	44.85	88.5	88.5	0.0	1468	1305	42.52
74	1	1	4	2	L147WT	L147WT	2852	27345	100	62	341	21	3	2171	2104	613.35	534	534	36.87	98.4	98.4	0.0	1637	1570	58.89
75	1	1	4	3	P147	P147	3113	27349	142	137	294	11	3	534	585	124.73	475	478	34.11	70.1	42.3	0.0	59	110	15.65
76	1	1	4	4	P147	P147	3335	27355	142	140	252	31	3	541	592	114.95	469	473	29.09	82.9	60.0	0.0	72	123	18.60
77	1	1	4	5	P147a	P147a	3603	27344	156	165	230	19	3	534	551	63.94	475	478	30.61	78.8	47.3	0.0	59	76	17.45
78	1	1	4	6	P147a	P147a	3855	27356	142	138	273	9	3	560	584	83.69	498	501	35.66	69.6	42.0	0.0	62	86	15.71
79	1	1	4	7	Oligo HIV Y115	Oligo HIV Y115	4100	27360	150	149	230	11	1	536	561	335.09	502	505	37.84	45.0	9.4	0.0	34	59	14.17
80	1	1	4	8	Oligo HIV Y115	Oligo HIV Y115	4350	27350	150	149	230	14	1	516	517	29.02	497	498	29.49	34.9	11.4	0.0	19	20	17.50
81	1	1	4	9	Oligo HIV M184a	Oligo HIV M184a	4585	27360	170	196	209	24	3	535	537	46.88	500	502	30.58	55.1	23.0	0.0	35	37	17.49
82	1	1	4	10	Oligo HIV M184a	Oligo HIV M184a	4835	27355	160	172	188	24	3	528	530	34.06	494	496	28.09	54.7	29.1	0.0	34	36	18.80
83	1	1	4	11	C - (H2O+S.S.)	C - (H2O+S.S.)	4977	27406	80	38	362	138	4	499	503	24.92	509	554	178.11	0.0	0.0	0.0	-9	-5	2.80
84	1	1	4	12	C - (H2O+S.S.)	C - (H2O+S.S.)	5231	27425	70	28	341	139	4	505	502	24.59	522	617	269.11	0.0	0.0	0.0	-16	-19	1.88
85	1	1	4	13	C - (H2O+S.S.)	C - (H2O+S.S.)	5585	27365	170	208	188	21	3	557	557	37.45	520	519	29.19	60.6	26.0	0.0	37	37	19.08
86	1	1	4	14	C - (H2O+S.S.)	C - (H2O+S.S.)	5855	27365	180	216	188	5	3	549	549	33.21	516	517	24.90	58.3	30.1	0.0	33	33	22.05
87	1	1	4	15	C - (H2O+S.S.)	C - (H2O+S.S.)	6105	27365	150	156	188	5	3	546	546	31.03	517	520	30.56	44.9	17.3	0.0	29	29	17.87
88	1	1	4	16	C - (H2O+S.S.)	C - (H2O+S.S.)	6360	27380	150	149	230	21	1	542	543	27.63	528	533	59.70	10.1	0.0	0.0	14	15	9.08
89	1	1	4	17	C - (H2O+S.S.)	C - (H2O+S.S.)	6595	27365	160	172	188	8	3	582	585	31.87	539	541	31.24	67.4	26.2	0.0	43	46	18.63
90	1	1	4	18	C - (H2O+S.S.)	C - (H2O+S.S.)	6850	27365	170	196	209	5	3	580	584	37.71	556	560	32.02	41.3	11.2	0.0	24	28	18.11
91	1	1	4	19	C - (H2O+S.S.)	C - (H2O+S.S.)	7095	27365	160	172	188	7	3	583	580	32.93	547	550	33.86	53.5	13.4	0.0	36	33	17.22
92	1	1	4	20	C - (H2O+S.S.)	C - (H2O+S.S.)	7340	27370	150	149	230	13	1	581	584	31.62	562	1050	3942.56	0.0	0.0	0.0	19	22	0.15
93	1	1	4	21	C - (H2O+S.S.)	C - (H2O+S.S.)	7580	27360	150	149	230	17	1	607	611	36.66	570	1171	4114.79	0.0	0.0	0.0	37	41	0.15
94	1	1	4	22	C - (H2O+S.S.)	C - (H2O+S.S.)	7840	27360	150	149	230	6	1	603	605	61.81	549	572	258.89	0.7	0.7	0.0	54	56	2.33
95	1	1	4	23	CIF	CIF	8116	27382	90	50	362	29	3	3145	2873	1041.52	584	584	35.79	100.0	100.0	0.0	2561	2289	87.86
96	1	1	4	24	CIF	CIF	8334	27416	92	52	362	57	3	2288	2441	1119.71	619	622	40.06	100.0	94.2	0.0	1669	1822	57.11
END DATA
