# Supplementary material for: Microarray-based identification of antigenic variants of foot-and-mouth disease virus: a bioinformatics quality assessment
Source: BMC Genomics. 2006 May 18;7:117. doi: 10.1186/1471-2164-7-117 (PMC1481559; doi:10.1186/1471-2164-7-117)
Supplement: Additional File 1 — They are obtained using the Agilent and Scan Array Express (Perkin Elmer Life Sciences) analysis software for reading and quantifying the hybridization images. [file 1471-2164-7-117-S1.zip › III-29-S139I-2-17V.csv]

BEGIN HEADER
PerkinElmer Life Sciences.
ScanArrayCSVFileFormat	2.00
ScanArray Express	2.00
Number_of_Columns	26
END HEADER
BEGIN GENERAL INFO
DateTime	2005/07/15 11:28
GalFile	D:\303\AFTOCHIP\AFTOCHIP 2.1\Generalidades Aftochip 2.1\ARCHIVO GAL AFTOCHIP 2.1.gal
Scanner	Model: Serial No.:
User Name	303
Computer Name
Protocol	Easy Quant
Quantitation Method	Adaptive Circle
Quality Confidence Calculation	SignalToNoise
User comments
Image Origin	0	0
Temperature	0
Laser Powers	0
Laser On Time	0
PMT Voltages	0
END GENERAL INFO
BEGIN QUANTITATION PARAMETERS
Min Percentile	50
Max Percentile	200
END QUANTITATION PARAMETERS
BEGIN QUALITY MEASUREMENTS
Min Signal To Noise	3
END QUALITY MEASUREMENTS
BEGIN ARRAY PATTERN INFO
Units	µm
Array Rows	1
Array Columns	1
Spot Rows	4
Spot Columns	24
Array Row Spacing	4500.000000
Array Column Spacing	4500.000000
Spot Row Spacing	249.000000
Spot Column Spacing	249.000000
Spot Diameter	150
Interstitial	0
Spots Per Array	96
Total Spots	96
END ARRAY PATTERN INFO
BEGIN IMAGE INFO
ImageID	Channel	Image	Fluorophore	Barcode	Units	X Units Per Pixel	Y Units Per Pixel	X Offset	Y Offset	Status
-1	CH1	D:\303\AFTOCHIP\AFTOCHIP 2.1\Vero\IV-11ª a 18ª Vero\III-IV-17ªVero\Imágenes Scanner\III-29-S139I 0,3 0,6 17ªV_S01.tif	Unknown	Unknown	µm	10.000000	10.000000	0.000000	0.000000	Control Image
END IMAGE INFO
BEGIN NORMALIZATION INFO
Normalization Method	LOWESS
END NORMALIZATION INFO
BEGIN DATA
Index	Array Row	Array Column	Spot Row	Spot Column	Name	ID	X	Y	Diameter	F Pixels	B Pixels	Footprint	Flags	Ch1 Median	Ch1 Mean	Ch1 SD	Ch1 B Median	Ch1 B Mean	Ch1 B SD	Ch1 % > B + 1 SD	Ch1 % > B + 2 SD	Ch1 F % Sat.	Ch1 Median - B	Ch1 Mean - B	Ch1 SignalNoiseRatio
1	1	1	1	1	CIF	CIF	11630	26746	92	54	362	31	3	1916	1880	1054.00	597	600	46.78	87.0	74.1	0.0	1319	1283	40.96
2	1	1	1	2	CIF	CIF	11855	26727	92	52	341	4	3	2539	2317	860.06	611	643	444.75	88.5	84.6	0.0	1928	1706	5.71
3	1	1	1	3	S139WT	S139WT	12120	26728	126	106	294	19	4	686	689	67.74	607	778	2080.55	0.0	0.0	0.0	79	82	0.33
4	1	1	1	4	S139WT	S139WT	12335	26734	140	130	273	15	3	650	672	83.03	605	605	44.92	50.0	29.2	0.0	45	67	14.47
5	1	1	1	5	G139	G139	12614	26735	150	152	209	15	3	580	585	44.87	575	580	42.36	17.1	6.6	0.0	5	10	13.69
6	1	1	1	6	G139	G139	12850	26730	150	149	230	2	1	588	596	51.56	569	575	42.57	26.8	10.7	0.0	19	27	13.81
7	1	1	1	7	G139t	G139t	13090	26730	150	149	230	6	1	579	584	35.25	553	557	34.60	44.3	13.4	0.0	26	31	16.73
8	1	1	1	8	G139t	G139t	13340	26730	150	149	230	5	1	605	637	305.33	562	571	49.84	43.0	12.8	0.0	43	75	12.14
9	1	1	1	9	G139c	G139c	13590	26730	150	149	230	4	1	604	607	49.45	564	571	43.67	49.0	20.1	0.0	40	43	13.83
10	1	1	1	10	G139c	G139c	13850	26730	150	149	230	6	1	578	580	34.20	544	551	43.27	35.6	6.0	0.0	34	36	13.36
11	1	1	1	11	I139	I139	14116	26732	70	28	362	22	3	1128	1371	405.90	545	554	82.58	100.0	100.0	0.0	583	826	13.66
12	1	1	1	12	I139	I139	14376	26737	98	59	362	33	3	1105	1094	283.66	569	572	43.35	89.8	89.8	0.0	536	525	25.49
13	1	1	1	13	N139	N139	14732	26827	156	166	230	167	4	590	591	40.74	663	946	490.76	0.0	0.0	0.0	-72	-71	1.20
14	1	1	1	14	N139	N139	14957	26827	142	137	294	149	4	613	617	44.51	645	763	299.74	0.7	0.0	0.0	-31	-27	2.05
15	1	1	1	15	T139	T139	15098	26730	148	148	230	6	3	671	731	143.11	623	624	35.26	59.5	39.9	0.0	48	108	19.03
16	1	1	1	16	T139	T139	15345	26735	162	180	188	4	3	675	722	133.02	621	625	33.88	65.6	37.2	0.0	54	101	19.92
17	1	1	1	17	RGD-WT1	RGD-WT1	15598	26769	112	80	294	37	3	2429	2221	1322.47	619	622	36.96	91.3	83.8	0.0	1810	1602	65.72
18	1	1	1	18	RGD-WT1	RGD-WT1	15845	26762	110	78	273	29	3	2986	2521	1439.55	602	609	45.99	93.6	79.5	0.0	2384	1919	64.93
19	1	1	1	19	RRD	RRD	16095	26750	142	138	273	18	3	644	674	94.71	600	606	63.73	39.9	23.2	0.0	44	74	10.10
20	1	1	1	20	RRD	RRD	16340	26750	150	149	230	21	1	654	686	90.51	603	608	45.47	52.3	32.2	0.0	51	83	14.38
21	1	1	1	21	RRDt	RRDt	16605	26745	162	180	188	22	3	671	787	231.02	615	624	80.47	39.4	30.0	0.0	56	172	8.34
22	1	1	1	22	RRDt	RRDt	16855	26755	162	180	188	29	3	690	842	362.87	629	633	37.94	68.3	46.7	0.0	61	213	18.19
23	1	1	1	23	RRDc	RRDc	17110	26755	156	166	209	33	3	696	739	253.51	633	637	39.64	72.3	36.1	0.0	63	106	17.56
24	1	1	1	24	RRDc	RRDc	17355	26755	150	156	188	36	3	716	722	59.91	634	645	75.65	53.8	12.2	0.0	82	88	9.47
25	1	1	2	1	RED	RED	11585	26955	140	124	252	30	3	655	705	129.58	595	597	31.60	74.2	46.8	0.0	60	110	20.73
26	1	1	2	2	RED	RED	11840	26965	148	150	209	18	3	645	668	86.27	608	611	48.95	36.7	24.7	0.0	37	60	13.18
27	1	1	2	3	REDt	REDt	12105	26965	140	124	252	14	3	655	660	42.50	607	607	37.12	66.9	29.8	0.0	48	53	17.65
28	1	1	2	4	REDt	REDt	12350	26980	150	149	230	1	1	667	694	161.34	604	605	33.85	73.2	43.6	0.0	63	90	19.70
29	1	1	2	5	REDc	REDc	12600	26980	150	149	230	2	1	607	609	33.56	587	591	37.34	26.2	8.1	0.0	20	22	16.26
30	1	1	2	6	REDc	REDc	12850	26980	150	149	230	3	1	616	614	36.38	584	603	83.17	5.4	0.0	0.0	32	30	7.41
31	1	1	2	7	REG	REG	13090	26980	150	149	230	6	1	606	606	33.03	584	591	50.15	17.4	0.7	0.0	22	22	12.08
32	1	1	2	8	REG	REG	13330	26975	160	180	209	15	3	628	637	54.21	585	588	40.89	52.8	25.6	0.0	43	52	15.36
33	1	1	2	9	REGat	REGat	13590	26980	150	149	230	4	1	578	582	37.65	566	568	35.63	30.2	6.7	0.0	12	16	16.22
34	1	1	2	10	REGat	REGat	13840	26970	150	149	230	8	1	583	594	53.26	559	565	81.25	13.4	4.0	0.0	24	35	7.18
35	1	1	2	11	REGac	REGac	14090	26970	150	149	230	8	1	603	600	37.41	573	572	35.34	40.3	12.1	0.0	30	27	17.06
36	1	1	2	12	REGac	REGac	14340	26970	150	149	230	8	1	597	599	41.66	574	584	54.14	20.8	1.3	0.0	23	25	11.03
37	1	1	2	13	REGgg	REGgg	14585	26955	120	88	252	23	3	1093	1312	639.42	593	594	36.20	81.8	71.6	0.0	500	719	30.19
38	1	1	2	14	REGgg	REGgg	14840	26985	150	154	209	6	3	797	1083	532.96	606	608	33.50	91.6	79.2	0.0	191	477	23.79
39	1	1	2	15	REGtg	REGtg	15095	26975	160	172	188	7	3	656	663	41.86	621	622	35.04	48.3	20.9	0.0	35	42	18.72
40	1	1	2	16	REGtg	REGtg	15350	26985	150	154	209	14	3	657	658	40.18	613	612	33.83	60.4	27.9	0.0	44	45	19.42
41	1	1	2	17	REGcg	REGcg	15595	26985	150	156	188	10	3	659	660	37.10	611	613	29.68	69.2	35.9	0.0	48	49	22.21
42	1	1	2	18	REGcg	REGcg	15840	26990	150	149	230	12	3	670	689	159.92	606	611	33.00	77.2	43.6	0.0	64	83	20.30
43	1	1	2	19	D143N (RGN)	D143N (RGN)	16100	26985	134	124	273	12	3	671	709	103.66	605	604	30.89	76.6	52.4	0.0	66	104	21.72
44	1	1	2	20	D143N (RGN)	D143N (RGN)	16350	27005	110	78	273	31	3	722	736	88.92	599	601	30.62	88.5	79.5	0.0	123	137	23.58
45	1	1	2	21	D143N (RGN)t	D143N (RGN)t	16605	26985	110	80	252	23	3	688	709	67.50	612	615	35.18	80.0	55.0	0.0	76	97	19.56
46	1	1	2	22	D143N (RGN)t	D143N (RGN)t	16845	27015	130	112	252	39	3	685	726	182.30	632	635	33.56	69.6	50.0	0.0	53	94	20.41
47	1	1	2	23	D143N (RGN)c	D143N (RGN)c	17095	27005	140	124	252	30	3	675	676	32.58	631	633	38.07	58.1	18.5	0.0	44	45	17.73
48	1	1	2	24	D143N (RGN)c	D143N (RGN)c	17340	27000	150	149	230	24	1	663	664	38.33	638	637	39.10	33.6	5.4	0.0	25	26	16.95
49	1	1	3	1	D143V (RGV)	D143V (RGV)	11595	27215	154	164	188	15	3	682	808	261.64	617	618	33.49	71.3	48.8	0.0	65	191	20.36
50	1	1	3	2	D143V (RGV)	D143V (RGV)	11845	27205	162	180	188	24	3	670	784	238.34	619	617	39.08	61.7	35.0	0.0	51	165	17.14
51	1	1	3	3	RGE-1 (GAA)	RGE-1 (GAA)	12105	27205	120	88	252	23	3	719	767	132.42	622	626	37.72	88.6	64.8	0.0	97	145	19.06
52	1	1	3	4	RGE-1 (GAA)	RGE-1 (GAA)	12345	27210	148	150	209	19	3	671	720	126.78	632	647	60.99	36.0	24.0	0.0	39	88	11.00
53	1	1	3	5	RGEc	RGEc	12590	27215	162	184	209	16	3	638	647	60.44	617	630	61.15	22.3	9.8	0.0	21	30	10.43
54	1	1	3	6	RGEc	RGEc	12850	27230	150	149	230	3	1	627	646	64.25	603	622	98.46	19.5	1.3	0.0	24	43	6.37
55	1	1	3	7	L144WT	L144WT	13134	27231	98	59	362	36	3	2893	2591	1539.69	596	625	146.17	72.9	67.8	0.0	2297	1995	19.79
56	1	1	3	8	L144WT	L144WT	13315	27195	90	52	320	44	3	3068	2646	1360.63	611	624	77.15	82.7	80.8	0.0	2457	2035	39.77
57	1	1	3	9	L144g	L144g	13585	27215	148	148	188	17	3	632	661	92.27	596	607	58.25	41.2	23.6	0.0	36	65	10.85
58	1	1	3	10	L144g	L144g	13840	27210	150	149	230	17	1	631	679	119.66	584	625	325.49	6.7	0.0	0.0	47	95	1.94
59	1	1	3	11	L144a	L144a	14085	27210	142	138	273	20	3	627	655	91.66	585	585	39.89	50.7	27.5	0.0	42	70	15.72
60	1	1	3	12	L144a	L144a	14330	27220	150	149	230	13	1	613	630	72.05	576	579	46.99	42.3	19.5	0.0	37	54	13.04
61	1	1	3	13	V144	V144	14565	27205	170	208	188	38	3	648	744	224.36	590	599	72.68	44.2	27.4	0.0	58	154	8.92
62	1	1	3	14	V144	V144	14825	27240	176	216	209	20	3	664	780	249.33	617	618	36.92	58.3	39.8	0.0	47	163	17.98
63	1	1	3	15	S144	S144	15090	27220	134	121	294	10	3	695	708	80.38	613	615	37.55	77.7	53.7	0.0	82	95	18.51
64	1	1	3	16	S144	S144	15335	27215	142	140	252	16	3	657	680	76.09	607	606	29.63	64.3	45.0	0.0	50	73	22.17
65	1	1	3	17	H146WT	H146WT	15585	27220	70	26	341	12	3	2249	2142	383.50	601	605	44.76	100.0	100.0	0.0	1648	1541	50.25
66	1	1	3	18	H146WT	H146WT	15838	27229	80	40	362	2	3	1928	1828	590.79	608	609	36.34	97.5	97.5	0.0	1320	1220	53.05
67	1	1	3	19	R146	R146	16095	27225	140	124	252	10	3	661	671	58.29	613	617	53.81	47.6	15.3	0.0	48	58	12.28
68	1	1	3	20	R146	R146	16340	27230	150	149	230	7	1	653	669	66.23	614	682	736.45	0.0	0.0	0.0	39	55	0.89
69	1	1	3	21	L146=H146t	L146=H146t	16585	27250	120	96	273	22	3	679	693	73.13	608	608	34.27	64.6	51.0	0.0	71	85	19.81
70	1	1	3	22	L146=H146t	L146=H146t	16840	27235	120	96	273	11	3	698	714	65.37	622	625	42.22	77.1	42.7	0.0	76	92	16.53
71	1	1	3	23	P146	P146	17095	27245	130	112	252	22	3	688	696	46.52	626	625	34.67	79.5	43.8	0.0	62	70	19.84
72	1	1	3	24	P146	P146	17335	27245	140	124	252	18	3	673	674	39.68	639	640	33.81	50.8	18.5	0.0	34	35	19.91
73	1	1	4	1	L147WT	L147WT	11585	27455	90	52	320	27	3	3168	3070	1450.16	625	627	31.95	98.1	98.1	0.0	2543	2445	99.16
74	1	1	4	2	L147WT	L147WT	11840	27455	90	48	341	24	3	3062	2919	796.43	616	619	32.69	100.0	100.0	0.0	2446	2303	93.67
75	1	1	4	3	P147	P147	12095	27455	134	120	252	23	3	698	725	83.59	627	629	35.22	75.8	50.0	0.0	71	98	19.82
76	1	1	4	4	P147	P147	12325	27465	140	124	252	27	3	673	697	74.99	640	643	44.05	45.2	32.3	0.0	33	57	15.28
77	1	1	4	5	P147a	P147a	12575	27455	154	164	188	32	3	652	698	112.60	618	623	35.57	48.8	34.1	0.0	34	80	18.33
78	1	1	4	6	P147a	P147a	12835	27465	162	180	188	18	3	645	680	102.13	601	602	43.61	50.0	28.3	0.0	44	79	14.79
79	1	1	4	7	Oligo HIV Y115	Oligo HIV Y115	13080	27480	150	149	230	16	1	631	637	44.53	619	623	40.69	28.2	6.7	0.0	12	18	15.51
80	1	1	4	8	Oligo HIV Y115	Oligo HIV Y115	13330	27470	150	149	230	16	1	608	622	97.04	609	612	43.72	14.8	3.4	0.0	0	13	13.91
81	1	1	4	9	Oligo HIV M184a	Oligo HIV M184a	13575	27495	130	112	252	26	3	679	680	50.71	598	605	51.81	68.8	33.0	0.0	81	82	13.11
82	1	1	4	10	Oligo HIV M184a	Oligo HIV M184a	13845	27470	120	96	273	6	3	676	673	46.09	594	595	40.74	80.2	50.0	0.0	82	79	16.59
83	1	1	4	11	C - (H2O+S.S.)	C - (H2O+S.S.)	14070	27470	110	81	294	23	3	660	668	53.85	598	600	38.88	76.5	33.3	0.0	62	70	16.98
84	1	1	4	12	C - (H2O+S.S.)	C - (H2O+S.S.)	14335	27480	100	62	341	7	3	689	691	56.63	586	584	40.79	82.3	61.3	0.0	103	105	16.89
85	1	1	4	13	C - (H2O+S.S.)	C - (H2O+S.S.)	14580	27470	150	149	230	12	1	639	642	36.86	608	608	42.20	36.9	4.0	0.0	31	34	15.14
86	1	1	4	14	C - (H2O+S.S.)	C - (H2O+S.S.)	14835	27485	150	156	188	9	3	661	662	37.29	621	623	41.70	47.4	14.7	0.0	40	41	15.85
87	1	1	4	15	C - (H2O+S.S.)	C - (H2O+S.S.)	15085	27480	170	196	209	5	3	639	648	45.83	605	613	51.61	38.8	5.1	0.0	34	43	12.38
88	1	1	4	16	C - (H2O+S.S.)	C - (H2O+S.S.)	15335	27480	150	154	209	4	3	642	645	32.64	608	612	33.96	54.5	14.9	0.0	34	37	18.90
89	1	1	4	17	C - (H2O+S.S.)	C - (H2O+S.S.)	15575	27475	180	216	188	11	3	633	636	35.59	604	604	34.38	44.4	13.9	0.0	29	32	18.41
90	1	1	4	18	C - (H2O+S.S.)	C - (H2O+S.S.)	15840	27480	160	177	230	5	3	633	637	39.55	610	611	31.57	42.4	13.6	0.0	23	27	20.05
91	1	1	4	19	C - (H2O+S.S.)	C - (H2O+S.S.)	16085	27475	160	172	188	1	3	661	661	42.57	612	615	33.55	65.7	26.2	0.0	49	49	19.70
92	1	1	4	20	C - (H2O+S.S.)	C - (H2O+S.S.)	16340	27485	180	230	209	10	3	648	653	40.56	613	614	33.50	53.5	20.9	0.0	35	40	19.34
93	1	1	4	21	C - (H2O+S.S.)	C - (H2O+S.S.)	16575	27485	150	156	188	11	3	633	634	34.99	607	607	34.23	40.4	9.6	0.0	26	27	18.49
94	1	1	4	22	C - (H2O+S.S.)	C - (H2O+S.S.)	16835	27485	170	208	188	9	3	633	640	34.48	607	606	34.91	46.6	13.0	0.0	26	33	18.13
95	1	1	4	23	CIF	CIF	17100	27505	98	60	341	29	3	2539	2164	1013.88	609	614	47.42	96.7	93.3	0.0	1930	1555	53.54
96	1	1	4	24	CIF	CIF	17359	27507	78	37	362	37	3	2535	2244	819.16	612	615	34.45	100.0	94.6	0.0	1923	1632	73.59
END DATA
