# Supplementary material for: Microarray-based identification of antigenic variants of foot-and-mouth disease virus: a bioinformatics quality assessment
Source: BMC Genomics. 2006 May 18;7:117. doi: 10.1186/1471-2164-7-117 (PMC1481559; doi:10.1186/1471-2164-7-117)
Supplement: Additional File 1 — They are obtained using the Agilent and Scan Array Express (Perkin Elmer Life Sciences) analysis software for reading and quantifying the hybridization images. [file 1471-2164-7-117-S1.zip › III-3-S139T-3-10.csv]

BEGIN HEADER
PerkinElmer Life Sciences.
ScanArrayCSVFileFormat	2.00
ScanArray Express	2.00
Number_of_Columns	26
END HEADER
BEGIN GENERAL INFO
DateTime	2005/04/22 16:04
GalFile	D:\303\AFTOCHIP\AFTOCHIP 2.1\Generalidades Aftochip 2.1\ARCHIVO GAL AFTOCHIP 2.1.gal
Scanner	Model: Serial No.:
User Name	303
Computer Name
Protocol	Easy Quant
Quantitation Method	Adaptive Circle
Quality Confidence Calculation	SignalToNoise
User comments
Image Origin	0	0
Temperature	0
Laser Powers	0
Laser On Time	0
PMT Voltages	0
END GENERAL INFO
BEGIN QUANTITATION PARAMETERS
Min Percentile	50
Max Percentile	200
END QUANTITATION PARAMETERS
BEGIN QUALITY MEASUREMENTS
Min Signal To Noise	3
END QUALITY MEASUREMENTS
BEGIN ARRAY PATTERN INFO
Units	�m
Array Rows	1
Array Columns	1
Spot Rows	4
Spot Columns	24
Array Row Spacing	4500.000000
Array Column Spacing	4500.000000
Spot Row Spacing	248.000000
Spot Column Spacing	250.000000
Spot Diameter	150
Interstitial	0
Spots Per Array	96
Total Spots	96
END ARRAY PATTERN INFO
BEGIN IMAGE INFO
ImageID	Channel	Image	Fluorophore	Barcode	Units	X Units Per Pixel	Y Units Per Pixel	X Offset	Y Offset	Status
-1	CH1	D:\303\AFTOCHIP\AFTOCHIP 2.1\Celia\10� Celia 3� impresi�n\Im�genes scaner\S139N S139T_Chip 3_S01.tif	Unknown	Unknown	�m	10.000000	10.000000	0.000000	0.000000	Control Image
END IMAGE INFO
BEGIN NORMALIZATION INFO
Normalization Method	LOWESS
END NORMALIZATION INFO
BEGIN DATA
Index	Array Row	Array Column	Spot Row	Spot Column	Name	ID	X	Y	Diameter	F Pixels	B Pixels	Footprint	Flags	Ch1 Median	Ch1 Mean	Ch1 SD	Ch1 B Median	Ch1 B Mean	Ch1 B SD	Ch1 % > B + 1 SD	Ch1 % > B + 2 SD	Ch1 F % Sat.	Ch1 Median - B	Ch1 Mean - B	Ch1 SignalNoiseRatio
1	1	1	1	1	CIF	CIF	2923	51847	150	154	230	731	3	963	1079	570.35	566	575	61.46	67.5	59.1	0.0	397	513	15.67
2	1	1	1	2	CIF	CIF	3162	51846	150	156	230	734	3	760	1117	554.96	572	587	74.51	64.7	52.6	0.0	188	545	10.20
3	1	1	1	3	S139WT	S139WT	3404	51846	150	154	230	734	3	601	608	46.46	582	590	62.77	19.5	4.5	0.0	19	26	9.57
4	1	1	1	4	S139WT	S139WT	3680	51856	150	154	230	21	3	594	600	52.88	579	583	34.27	27.3	10.4	0.0	15	21	17.33
5	1	1	1	5	G139	G139	3943	51843	150	154	230	587	3	607	614	56.04	602	618	82.30	5.8	1.9	0.0	5	12	7.38
6	1	1	1	6	G139	G139	4196	51843	150	155	230	577	3	613	621	40.36	616	648	203.02	0.0	0.0	0.0	-2	5	3.02
7	1	1	1	7	G139t	G139t	4442	51846	150	156	230	573	3	633	668	139.40	639	669	197.49	5.1	1.9	0.0	-5	29	3.21
8	1	1	1	8	G139t	G139t	4690	51850	150	149	230	499	3	675	692	76.89	688	726	135.95	6.0	0.7	0.0	-12	4	4.96
9	1	1	1	9	G139c	G139c	4947	51850	150	154	230	485	3	718	741	121.71	705	721	95.30	17.5	6.5	0.0	13	36	7.53
10	1	1	1	10	G139c	G139c	5201	51848	148	148	230	405	3	678	702	105.88	690	709	116.20	6.8	3.4	0.0	-11	12	5.83
11	1	1	1	11	I139	I139	5507	51863	150	154	230	342	3	655	674	96.45	671	704	211.50	2.6	0.6	0.0	-15	3	3.10
12	1	1	1	12	I139	I139	5745	51864	142	138	273	340	3	747	770	95.61	725	734	81.17	23.2	7.2	0.0	22	45	9.20
13	1	1	1	13	N139	N139	5989	51861	148	145	230	346	3	726	727	69.71	708	721	103.99	9.0	2.1	0.0	18	19	6.98
14	1	1	1	14	N139	N139	6223	51854	134	119	273	278	3	722	745	119.38	698	710	67.96	29.4	8.4	0.0	24	47	10.62
15	1	1	1	15	T139	T139	6428	51862	142	137	294	324	3	1258	1411	672.66	674	689	80.84	83.9	70.8	0.0	584	737	15.56
16	1	1	1	16	T139	T139	6676	51855	150	152	209	326	3	1035	1131	409.22	675	681	54.84	84.9	69.7	0.0	360	456	18.87
17	1	1	1	17	RGD-WT1	RGD-WT1	6926	51853	150	155	230	252	3	2413	2223	1264.66	695	715	134.59	88.4	75.5	0.0	1718	1528	17.93
18	1	1	1	18	RGD-WT1	RGD-WT1	7166	51850	150	154	230	254	3	1822	1687	729.95	703	774	323.04	66.9	57.1	0.0	1119	984	5.64
19	1	1	1	19	RRD	RRD	7426	51861	150	155	230	237	3	764	783	132.42	741	754	71.48	19.4	5.8	0.0	23	42	10.69
20	1	1	1	20	RRD	RRD	7662	51864	150	156	209	175	3	812	844	148.77	775	795	99.97	20.5	5.8	0.0	37	69	8.12
21	1	1	1	21	RRDt	RRDt	7908	51867	150	153	230	172	3	849	869	85.53	801	824	133.47	16.3	3.3	0.0	48	68	6.36
22	1	1	1	22	RRDt	RRDt	8169	51860	150	148	230	152	3	845	855	66.89	802	807	60.83	39.9	12.8	0.0	43	53	13.89
23	1	1	1	23	RRDc	RRDc	8418	51857	150	153	230	30	3	808	826	72.75	791	802	71.62	26.8	5.9	0.0	17	35	11.28
24	1	1	1	24	RRDc	RRDc	8641	51864	150	155	209	97	3	827	837	70.89	803	809	62.82	27.1	7.7	0.0	24	34	13.16
25	1	1	2	1	RED	RED	2919	52064	150	155	209	713	3	568	615	267.43	557	566	58.06	16.1	4.5	0.0	11	58	9.78
26	1	1	2	2	RED	RED	3155	52072	150	156	230	718	3	564	563	35.84	565	573	53.73	4.5	0.0	0.0	0	-1	10.50
27	1	1	2	3	REDt	REDt	3404	52061	150	155	230	712	3	580	595	99.26	569	575	49.44	21.3	5.2	0.0	11	26	11.73
28	1	1	2	4	REDt	REDt	3686	52067	150	155	230	618	3	598	617	133.23	577	584	47.80	28.4	10.3	0.0	21	40	12.51
29	1	1	2	5	REDc	REDc	3939	52075	150	154	209	569	3	598	631	132.28	602	620	121.61	7.1	5.2	0.0	-3	29	4.92
30	1	1	2	6	REDc	REDc	4192	52068	150	154	230	559	3	618	631	74.29	621	647	119.32	3.2	1.9	0.0	-2	10	5.18
31	1	1	2	7	REG	REG	4442	52078	150	154	230	414	3	632	647	70.32	628	651	103.19	7.8	2.6	0.0	4	19	6.12
32	1	1	2	8	REG	REG	4679	52079	150	152	230	488	3	630	639	56.70	630	639	53.78	15.8	5.3	0.0	0	9	11.71
33	1	1	2	9	REGat	REGat	4940	52078	150	150	230	416	3	653	672	150.42	638	651	99.11	9.3	2.0	0.0	15	34	6.59
34	1	1	2	10	REGat	REGat	5197	52069	142	137	294	455	4	656	703	187.79	666	705	467.90	3.6	1.5	0.0	-9	37	1.40
35	1	1	2	11	REGac	REGac	5505	52087	148	152	230	323	3	637	644	78.71	665	705	186.37	1.3	0.7	0.0	-27	-20	3.42
36	1	1	2	12	REGac	REGac	5754	52085	150	152	209	317	3	720	735	79.96	711	729	84.15	12.5	5.3	0.0	9	24	8.56
37	1	1	2	13	REGgg	REGgg	5993	52082	150	153	230	321	3	705	768	161.20	693	734	110.47	24.2	18.3	0.0	12	75	6.38
38	1	1	2	14	REGgg	REGgg	6225	52086	150	152	230	269	3	723	821	233.98	688	710	77.03	32.2	25.0	0.0	35	133	9.39
39	1	1	2	15	REGtg	REGtg	6440	52079	150	148	230	297	3	731	780	391.84	687	702	77.39	33.1	14.9	0.0	44	93	9.45
40	1	1	2	16	REGtg	REGtg	6679	52075	150	154	209	300	3	687	692	67.70	673	680	49.67	22.1	9.7	0.0	14	19	13.83
41	1	1	2	17	REGcg	REGcg	6925	52068	150	156	230	230	3	693	719	121.19	712	724	72.61	10.3	5.1	0.0	-18	7	9.54
42	1	1	2	18	REGcg	REGcg	7165	52061	150	154	230	233	3	719	730	54.85	715	759	238.33	0.0	0.0	0.0	4	15	3.02
43	1	1	2	19	D143N (RGN)	D143N (RGN)	7419	52082	150	152	230	18	3	749	769	114.07	728	749	89.25	14.5	5.3	0.0	21	41	8.39
44	1	1	2	20	D143N (RGN)	D143N (RGN)	7658	52079	150	152	230	29	3	796	818	141.58	753	766	77.65	33.6	9.9	0.0	43	65	10.25
45	1	1	2	21	D143N (RGN)t	D143N (RGN)t	7915	52075	150	156	209	139	3	810	842	210.84	799	819	97.55	14.1	5.1	0.0	11	43	8.30
46	1	1	2	22	D143N (RGN)t	D143N (RGN)t	8176	52079	150	155	230	120	4	787	800	100.44	800	838	370.70	0.6	0.6	0.0	-12	0	2.12
47	1	1	2	23	D143N (RGN)c	D143N (RGN)c	8422	52086	150	156	230	54	3	774	789	103.29	768	777	50.42	18.6	5.8	0.0	6	21	15.35
48	1	1	2	24	D143N (RGN)c	D143N (RGN)c	8647	52079	150	154	230	71	3	785	787	44.42	772	775	41.98	22.7	3.2	0.0	13	15	18.70
49	1	1	3	1	D143V (RGV)	D143V (RGV)	2926	52347	150	155	230	681	4	604	627	244.07	554	572	224.67	1.9	1.3	0.0	50	73	2.69
50	1	1	3	2	D143V (RGV)	D143V (RGV)	3155	52336	150	152	230	694	3	590	600	61.31	551	559	60.45	34.9	5.9	0.0	39	49	9.76
51	1	1	3	3	RGE-1 (GAA)	RGE-1 (GAA)	3404	52339	150	155	230	687	3	579	580	38.87	560	566	41.61	30.3	5.2	0.0	19	20	13.91
52	1	1	3	4	RGE-1 (GAA)	RGE-1 (GAA)	3678	52333	148	151	230	617	3	589	604	114.88	571	572	33.33	37.7	13.2	0.0	18	33	17.67
53	1	1	3	5	RGEc	RGEc	3937	52329	140	133	294	548	3	596	614	75.69	585	597	54.35	22.6	6.0	0.0	11	29	10.97
54	1	1	3	6	RGEc	RGEc	4181	52328	150	152	230	546	3	609	624	70.59	602	614	61.80	17.1	5.3	0.0	7	22	9.85
55	1	1	3	7	L144WT	L144WT	4429	52350	128	108	294	20	3	1064	1112	479.50	614	624	59.08	78.7	63.0	0.0	450	498	18.01
56	1	1	3	8	L144WT	L144WT	4669	52367	136	124	294	39	3	949	1165	540.94	609	626	92.64	68.5	54.8	0.0	340	556	10.24
57	1	1	3	9	L144g	L144g	4947	52336	150	155	230	439	3	681	689	65.83	629	635	45.42	56.8	28.4	0.0	52	60	14.99
58	1	1	3	10	L144g	L144g	5200	52319	148	146	230	429	4	691	703	68.06	671	746	566.78	0.0	0.0	0.0	20	32	1.22
59	1	1	3	11	L144a	L144a	5502	52317	148	151	230	306	3	643	649	39.87	675	694	116.75	0.7	0.0	0.0	-31	-25	5.51
60	1	1	3	12	L144a	L144a	5761	52307	150	154	230	292	3	721	737	98.48	704	724	84.68	16.2	4.5	0.0	17	33	8.51
61	1	1	3	13	V144	V144	6004	52307	150	155	230	292	3	734	743	63.35	724	754	113.63	6.5	0.6	0.0	10	19	6.46
62	1	1	3	14	V144	V144	6232	52310	150	150	230	241	3	693	721	93.93	710	745	200.20	6.7	0.7	0.0	-16	11	3.46
63	1	1	3	15	S144	S144	6452	52295	150	156	209	266	3	741	774	147.56	709	716	64.00	34.6	19.9	0.0	32	65	11.58
64	1	1	3	16	S144	S144	6693	52300	150	154	230	267	3	676	681	46.84	681	699	72.14	7.1	0.6	0.0	-4	0	9.37
65	1	1	3	17	H146WT	H146WT	6923	52301	150	154	230	211	3	710	747	116.14	697	713	101.69	24.7	14.9	0.0	13	50	6.98
66	1	1	3	18	H146WT	H146WT	7165	52308	150	156	230	31	3	703	721	74.21	700	709	75.07	18.6	8.3	0.0	3	21	9.36
67	1	1	3	19	R146	R146	7419	52312	150	152	230	26	3	725	735	62.35	710	724	60.80	16.4	5.3	0.0	15	25	11.92
68	1	1	3	20	R146	R146	7666	52311	150	155	230	124	3	750	770	95.89	741	759	102.41	11.6	3.2	0.0	9	29	7.32
69	1	1	3	21	L146=H146t	L146=H146t	7912	52308	150	154	230	121	3	811	835	121.35	786	805	117.86	14.9	5.2	0.0	25	49	6.88
70	1	1	3	22	L146=H146t	L146=H146t	8176	52311	150	155	230	99	3	806	828	104.75	791	824	187.28	5.8	1.9	0.0	15	37	4.30
71	1	1	3	23	P146	P146	8418	52318	150	154	230	44	3	770	800	146.48	784	810	182.15	3.2	2.6	0.0	-13	16	4.23
72	1	1	3	24	P146	P146	8648	52308	150	154	230	59	3	773	772	38.30	771	772	37.33	17.5	5.2	0.0	2	1	20.71
73	1	1	4	1	L147WT	L147WT	2923	52611	150	154	230	661	3	689	692	141.43	539	539	35.76	68.8	58.4	0.0	150	153	19.27
74	1	1	4	2	L147WT	L147WT	3159	52611	150	152	230	42	3	653	664	134.00	559	586	93.82	50.0	19.7	0.0	94	105	6.96
75	1	1	4	3	P147	P147	3408	52608	150	154	230	660	3	534	537	47.51	551	554	56.71	7.1	1.3	0.0	-16	-13	9.42
76	1	1	4	4	P147	P147	3669	52607	150	154	230	618	3	583	598	80.12	567	573	57.16	20.8	7.1	0.0	16	31	10.20
77	1	1	4	5	P147a	P147a	3931	52603	150	154	230	531	4	598	603	59.20	598	662	309.78	0.0	0.0	0.0	0	5	1.93
78	1	1	4	6	P147a	P147a	4175	52601	150	154	230	529	3	628	636	86.05	612	631	108.64	5.2	1.3	0.0	16	24	5.78
79	1	1	4	7	Oligo HIV Y115	Oligo HIV Y115	4429	52590	150	148	230	518	3	604	617	68.09	579	594	94.82	14.9	3.4	0.0	25	38	6.37
80	1	1	4	8	Oligo HIV Y115	Oligo HIV Y115	4673	52582	134	120	294	448	3	594	602	58.69	592	602	101.65	5.0	1.7	0.0	2	10	5.84
81	1	1	4	9	Oligo HIV M184a	Oligo HIV M184a	4941	52582	148	148	230	422	3	600	608	51.65	587	590	54.25	19.6	5.4	0.0	13	21	11.06
82	1	1	4	10	Oligo HIV M184a	Oligo HIV M184a	5200	52575	150	154	209	406	3	656	669	85.68	647	656	75.76	12.3	5.8	0.0	9	22	8.66
83	1	1	4	11	C - (H2O+S.S.)	C - (H2O+S.S.)	5510	52568	150	150	230	278	4	648	652	73.01	685	798	437.67	0.7	0.0	0.0	-36	-32	1.48
84	1	1	4	12	C - (H2O+S.S.)	C - (H2O+S.S.)	5775	52565	150	156	209	257	3	716	772	369.73	711	748	168.95	3.2	2.6	0.0	5	61	4.24
85	1	1	4	13	C - (H2O+S.S.)	C - (H2O+S.S.)	6011	52565	150	154	209	264	3	726	740	75.10	730	758	160.06	3.9	0.6	0.0	-3	10	4.54
86	1	1	4	14	C - (H2O+S.S.)	C - (H2O+S.S.)	6242	52564	150	156	209	209	3	690	693	48.34	718	742	136.02	0.6	0.0	0.0	-27	-24	5.07
87	1	1	4	15	C - (H2O+S.S.)	C - (H2O+S.S.)	6462	52566	150	156	230	231	3	739	749	67.64	688	696	69.22	38.5	13.5	0.0	51	61	10.68
88	1	1	4	16	C - (H2O+S.S.)	C - (H2O+S.S.)	6693	52561	150	154	230	243	4	690	707	110.68	693	744	321.21	0.6	0.6	0.0	-2	14	2.15
89	1	1	4	17	C - (H2O+S.S.)	C - (H2O+S.S.)	6926	52560	148	152	230	22	4	689	705	97.56	716	744	267.75	2.0	1.3	0.0	-26	-10	2.57
90	1	1	4	18	C - (H2O+S.S.)	C - (H2O+S.S.)	7169	52558	150	152	230	27	3	714	724	80.93	712	724	88.82	9.2	2.6	0.0	2	12	8.04
91	1	1	4	19	C - (H2O+S.S.)	C - (H2O+S.S.)	7418	52548	150	154	230	35	3	725	734	58.16	744	747	61.88	9.7	3.9	0.0	-18	-9	11.72
92	1	1	4	20	C - (H2O+S.S.)	C - (H2O+S.S.)	7657	52553	148	152	230	39	3	827	937	631.51	747	764	112.60	32.2	12.5	0.0	80	190	7.34
93	1	1	4	21	C - (H2O+S.S.)	C - (H2O+S.S.)	7916	52570	148	152	230	22	3	799	812	89.17	758	774	135.12	10.5	2.0	0.0	41	54	5.91
94	1	1	4	22	C - (H2O+S.S.)	C - (H2O+S.S.)	8171	52569	150	152	230	19	3	777	765	137.85	775	787	206.67	4.6	0.7	0.0	2	-9	3.76
95	1	1	4	23	CIF	CIF	8419	52594	150	155	209	31	3	1000	1945	1717.91	789	817	198.79	51.0	38.1	0.0	211	1156	5.03
96	1	1	4	24	CIF	CIF	8662	52590	150	150	230	28	3	958	1531	955.09	771	782	88.54	72.7	50.7	0.0	187	760	10.82
END DATA
