# Supplementary material for: Microarray-based identification of antigenic variants of foot-and-mouth disease virus: a bioinformatics quality assessment
Source: BMC Genomics. 2006 May 18;7:117. doi: 10.1186/1471-2164-7-117 (PMC1481559; doi:10.1186/1471-2164-7-117)
Supplement: Additional File 1 — They are obtained using the Agilent and Scan Array Express (Perkin Elmer Life Sciences) analysis software for reading and quantifying the hybridization images. [file 1471-2164-7-117-S1.zip › III-3-S139T-4-10C.csv]

BEGIN HEADER
PerkinElmer Life Sciences.
ScanArrayCSVFileFormat	2.00
ScanArray Express	2.00
Number_of_Columns	26
END HEADER
BEGIN GENERAL INFO
DateTime	2005/04/22 16:42
GalFile	D:\303\AFTOCHIP\AFTOCHIP 2.1\Generalidades Aftochip 2.1\ARCHIVO GAL AFTOCHIP 2.1.gal
Scanner	Model: Serial No.:
User Name	303
Computer Name
Protocol	Easy Quant
Quantitation Method	Adaptive Circle
Quality Confidence Calculation	SignalToNoise
User comments
Image Origin	0	0
Temperature	0
Laser Powers	0
Laser On Time	0
PMT Voltages	0
END GENERAL INFO
BEGIN QUANTITATION PARAMETERS
Min Percentile	50
Max Percentile	200
END QUANTITATION PARAMETERS
BEGIN QUALITY MEASUREMENTS
Min Signal To Noise	3
END QUALITY MEASUREMENTS
BEGIN ARRAY PATTERN INFO
Units	�m
Array Rows	1
Array Columns	1
Spot Rows	4
Spot Columns	24
Array Row Spacing	4500.000000
Array Column Spacing	4500.000000
Spot Row Spacing	248.000000
Spot Column Spacing	250.000000
Spot Diameter	150
Interstitial	0
Spots Per Array	96
Total Spots	96
END ARRAY PATTERN INFO
BEGIN IMAGE INFO
ImageID	Channel	Image	Fluorophore	Barcode	Units	X Units Per Pixel	Y Units Per Pixel	X Offset	Y Offset	Status
-1	CH1	D:\303\AFTOCHIP\AFTOCHIP 2.1\Celia\10� Celia 3� impresi�n\Im�genes scaner\S139N S139T_Chip 3_S01.tif	Unknown	Unknown	�m	10.000000	10.000000	0.000000	0.000000	Control Image
END IMAGE INFO
BEGIN NORMALIZATION INFO
Normalization Method	LOWESS
END NORMALIZATION INFO
BEGIN DATA
Index	Array Row	Array Column	Spot Row	Spot Column	Name	ID	X	Y	Diameter	F Pixels	B Pixels	Footprint	Flags	Ch1 Median	Ch1 Mean	Ch1 SD	Ch1 B Median	Ch1 B Mean	Ch1 B SD	Ch1 % > B + 1 SD	Ch1 % > B + 2 SD	Ch1 F % Sat.	Ch1 Median - B	Ch1 Mean - B	Ch1 SignalNoiseRatio
1	1	1	1	1	CIF	CIF	11905	51875	140	124	273	6	4	1251	2054	1282.74	931	1033	983.02	39.5	32.3	0.0	320	1123	1.27
2	1	1	1	2	CIF	CIF	12150	51875	140	134	273	8	3	1137	2010	2424.39	930	953	215.53	48.5	38.8	0.0	207	1080	5.28
3	1	1	1	3	S139WT	S139WT	12400	51880	150	149	230	6	1	982	1021	236.73	943	965	123.10	14.8	4.0	0.0	39	78	7.98
4	1	1	1	4	S139WT	S139WT	12650	51880	150	149	230	6	1	965	1006	158.32	937	988	284.37	4.7	2.7	0.0	28	69	3.39
5	1	1	1	5	G139	G139	12900	51880	150	149	230	6	1	945	954	53.47	949	971	143.66	1.3	0.7	0.0	-3	5	6.58
6	1	1	1	6	G139	G139	13150	51880	150	149	230	6	1	955	953	59.16	951	965	91.27	4.0	0.7	0.0	4	2	10.46
7	1	1	1	7	G139t	G139t	13400	51880	150	149	230	6	1	929	941	53.94	941	953	97.09	2.7	0.7	0.0	-11	0	9.57
8	1	1	1	8	G139t	G139t	13650	51880	150	149	230	6	1	959	979	132.66	940	945	42.62	31.5	13.4	0.0	19	39	22.50
9	1	1	1	9	G139c	G139c	13900	51880	150	149	230	6	1	980	991	69.49	962	968	56.91	24.8	4.7	0.0	18	29	17.22
10	1	1	1	10	G139c	G139c	14150	51880	150	149	230	6	1	980	986	71.13	973	1008	112.01	3.4	2.0	0.0	7	13	8.75
11	1	1	1	11	I139	I139	14400	51880	150	149	230	6	1	950	980	158.03	952	953	49.63	20.1	10.1	0.0	-1	28	19.14
12	1	1	1	12	I139	I139	14650	51880	150	149	230	6	1	979	985	44.19	957	1007	653.22	0.0	0.0	0.0	22	28	1.50
13	1	1	1	13	N139	N139	14915	51875	154	164	209	10	4	1079	1317	445.40	976	1029	580.54	28.0	6.1	0.0	103	341	1.86
14	1	1	1	14	N139	N139	15155	51875	154	164	209	6	4	1093	1305	376.27	1005	1037	379.23	36.0	13.4	0.0	88	300	2.88
15	1	1	1	15	T139	T139	15415	51895	154	164	209	16	3	1424	1870	823.20	1023	1026	65.02	97.0	87.8	0.0	401	847	21.90
16	1	1	1	16	T139	T139	15665	51899	126	104	294	19	3	2198	2104	750.88	1022	1039	153.37	86.5	72.1	0.0	1176	1082	14.33
17	1	1	1	17	RGD-WT1	RGD-WT1	15916	51876	148	150	230	10	3	1537	2898	2111.28	1008	1014	84.18	96.0	88.0	0.0	529	1890	18.26
18	1	1	1	18	RGD-WT1	RGD-WT1	16156	51879	140	133	294	2	3	2068	2469	1341.88	1005	1009	43.54	97.0	96.2	0.0	1063	1464	47.50
19	1	1	1	19	RRD	RRD	16420	51860	150	149	230	24	1	1013	1016	54.57	995	999	46.88	34.2	8.7	0.0	18	21	21.61
20	1	1	1	20	RRD	RRD	16670	51860	150	149	230	24	1	997	994	43.40	989	993	68.59	6.0	0.0	0.0	8	5	14.54
21	1	1	1	21	RRDt	RRDt	16900	51880	150	149	230	6	1	975	991	113.05	957	960	43.28	29.5	10.7	0.0	18	34	22.53
22	1	1	1	22	RRDt	RRDt	17150	51880	150	149	230	6	1	958	960	48.69	939	945	67.35	16.8	2.0	0.0	19	21	14.22
23	1	1	1	23	RRDc	RRDc	17400	51880	150	149	230	6	1	907	909	43.39	907	909	63.88	8.7	0.7	0.0	0	2	14.20
24	1	1	1	24	RRDc	RRDc	17650	51880	150	149	230	6	1	883	894	81.80	882	886	47.55	13.4	4.7	0.0	1	12	18.57
25	1	1	2	1	RED	RED	11920	52160	150	149	230	33	1	929	934	54.29	910	909	39.86	30.9	11.4	0.0	19	24	23.31
26	1	1	2	2	RED	RED	12160	52130	150	149	230	3	1	946	991	220.26	932	956	172.74	7.4	4.7	0.0	14	59	5.48
27	1	1	2	3	REDt	REDt	12407	52148	150	153	230	18	3	1010	1027	103.49	951	960	86.70	28.1	6.5	0.0	59	76	11.65
28	1	1	2	4	REDt	REDt	12650	52130	150	149	230	6	1	948	949	53.14	930	938	55.90	24.8	3.4	0.0	18	19	16.96
29	1	1	2	5	REDc	REDc	12900	52130	150	149	230	6	1	960	962	64.17	958	969	87.99	3.4	0.7	0.0	2	4	10.91
30	1	1	2	6	REDc	REDc	13150	52130	150	149	230	6	1	945	948	44.20	950	954	57.86	7.4	1.3	0.0	-4	-1	16.33
31	1	1	2	7	REG	REG	13410	52140	150	149	230	11	1	954	953	44.43	946	979	281.60	0.0	0.0	0.0	8	7	3.39
32	1	1	2	8	REG	REG	13640	52140	150	149	230	20	1	965	968	51.70	948	954	52.77	24.8	6.7	0.0	17	20	18.29
33	1	1	2	9	REGat	REGat	13900	52130	150	149	230	6	1	948	962	70.60	958	958	48.70	15.4	5.4	0.0	-9	4	19.47
34	1	1	2	10	REGat	REGat	14150	52130	150	149	230	6	1	938	944	46.05	958	1008	274.34	0.0	0.0	0.0	-19	-13	3.42
35	1	1	2	11	REGac	REGac	14400	52130	150	149	230	6	1	938	987	377.69	945	946	43.62	21.5	8.7	0.0	-6	42	21.50
36	1	1	2	12	REGac	REGac	14660	52130	150	149	230	3	1	986	1027	158.49	966	986	125.65	12.8	6.7	0.0	20	61	7.85
37	1	1	2	13	REGgg	REGgg	14915	52115	134	120	273	16	3	1226	1239	215.72	976	980	45.50	79.2	70.0	0.0	250	263	26.95
38	1	1	2	14	REGgg	REGgg	15151	52116	134	122	294	14	3	1289	1268	213.42	1000	1047	398.26	28.7	0.8	0.0	289	268	3.24
39	1	1	2	15	REGtg	REGtg	15420	52120	150	149	230	15	1	1035	1039	44.49	1019	1036	133.94	1.3	0.0	0.0	16	20	7.73
40	1	1	2	16	REGtg	REGtg	15660	52130	150	149	230	3	1	1035	1053	107.64	1016	1037	251.19	2.7	0.7	0.0	19	37	4.12
41	1	1	2	17	REGcg	REGcg	15900	52120	150	149	230	11	1	1023	1017	42.60	1015	1022	58.49	7.4	0.0	0.0	8	2	17.49
42	1	1	2	18	REGcg	REGcg	16160	52120	150	149	230	9	1	1020	1026	65.08	1000	1003	49.36	27.5	6.0	0.0	20	26	20.67
43	1	1	2	19	D143N (RGN)	D143N (RGN)	16410	52120	150	149	230	9	1	997	1003	51.57	996	995	55.79	14.8	6.0	0.0	1	7	17.87
44	1	1	2	20	D143N (RGN)	D143N (RGN)	16650	52130	150	149	230	6	1	995	1013	114.58	976	985	97.04	7.4	2.7	0.0	19	37	10.25
45	1	1	2	21	D143N (RGN)t	D143N (RGN)t	16900	52130	150	149	230	6	1	959	964	54.24	940	942	48.30	26.8	6.7	0.0	19	24	19.85
46	1	1	2	22	D143N (RGN)t	D143N (RGN)t	17145	52135	148	148	209	12	3	947	950	50.20	916	919	45.58	39.2	11.5	0.0	31	34	20.78
47	1	1	2	23	D143N (RGN)c	D143N (RGN)c	17400	52130	150	149	230	6	1	905	917	129.12	900	907	63.87	12.8	1.3	0.0	5	17	14.17
48	1	1	2	24	D143N (RGN)c	D143N (RGN)c	17650	52130	150	149	230	6	1	870	923	150.41	877	910	170.95	13.4	7.4	0.0	-6	46	5.09
49	1	1	3	1	D143V (RGV)	D143V (RGV)	11930	52410	150	149	230	40	1	930	939	61.14	902	903	42.76	36.9	19.5	0.0	28	37	21.75
50	1	1	3	2	D143V (RGV)	D143V (RGV)	12165	52385	120	88	273	11	3	1059	1106	291.52	927	933	68.76	70.5	48.9	0.0	132	179	15.40
51	1	1	3	3	RGE-1 (GAA)	RGE-1 (GAA)	12420	52380	150	149	230	13	1	987	1006	95.82	940	1679	3320.66	0.0	0.0	0.0	47	66	0.30
52	1	1	3	4	RGE-1 (GAA)	RGE-1 (GAA)	12632	52377	150	153	230	24	4	989	1022	182.84	968	1213	969.92	1.3	0.0	0.0	21	54	1.02
53	1	1	3	5	RGEc	RGEc	12910	52380	150	149	230	4	1	963	965	63.43	984	1486	3681.05	0.0	0.0	0.0	-20	-18	0.26
54	1	1	3	6	RGEc	RGEc	13160	52380	150	149	230	4	1	979	986	90.36	951	982	253.73	0.7	0.7	0.0	28	35	3.86
55	1	1	3	7	L144WT	L144WT	13415	52385	128	112	273	10	3	1248	1639	771.12	952	998	400.24	46.4	37.5	0.0	296	687	3.12
56	1	1	3	8	L144WT	L144WT	13635	52385	140	124	273	23	3	1387	1555	599.86	943	949	55.02	71.8	62.9	0.0	444	612	25.21
57	1	1	3	9	L144g	L144g	13900	52390	150	149	230	14	1	973	975	57.18	934	941	54.48	38.3	10.7	0.0	39	41	17.86
58	1	1	3	10	L144g	L144g	14160	52380	150	149	230	4	1	962	975	80.20	940	946	52.28	29.5	9.4	0.0	22	35	18.40
59	1	1	3	11	L144a	L144a	14410	52380	150	149	230	4	1	971	987	94.13	969	1000	153.97	3.4	1.3	0.0	2	18	6.31
60	1	1	3	12	L144a	L144a	14660	52380	150	149	230	4	1	1016	1162	587.88	979	1031	456.95	9.4	6.0	0.0	37	183	2.22
61	1	1	3	13	V144	V144	14920	52380	150	149	230	13	1	1105	1171	322.64	998	1062	476.33	4.7	3.4	0.0	107	173	2.32
62	1	1	3	14	V144	V144	15170	52360	150	149	230	21	1	1114	1114	98.58	1022	1056	137.17	32.9	1.3	0.0	92	92	8.12
63	1	1	3	15	S144	S144	15410	52380	150	149	230	4	1	1038	1046	57.13	1017	1042	247.74	0.0	0.0	0.0	21	29	4.19
64	1	1	3	16	S144	S144	15660	52380	150	149	230	4	1	1037	1051	149.61	1013	1017	67.01	19.5	6.0	0.0	24	38	15.48
65	1	1	3	17	H146WT	H146WT	15910	52385	148	150	209	8	3	1054	1196	428.91	1005	1010	59.13	46.7	32.0	0.0	49	191	17.83
66	1	1	3	18	H146WT	H146WT	16155	52385	148	148	209	7	3	1043	1259	433.13	986	991	47.94	54.1	36.5	0.0	57	273	21.75
67	1	1	3	19	R146	R146	16410	52380	150	149	230	4	1	990	990	44.37	977	980	46.25	20.8	4.7	0.0	13	13	21.41
68	1	1	3	20	R146	R146	16660	52380	150	149	230	4	1	973	973	53.58	962	968	64.99	13.4	2.7	0.0	11	11	14.97
69	1	1	3	21	L146=H146t	L146=H146t	16910	52380	150	149	230	4	1	931	929	41.68	924	927	38.39	20.1	6.0	0.0	7	5	24.25
70	1	1	3	22	L146=H146t	L146=H146t	17160	52380	150	149	230	4	1	898	898	36.93	904	905	57.60	4.7	0.0	0.0	-5	-5	15.59
71	1	1	3	23	P146	P146	17410	52380	150	149	230	4	1	866	872	44.62	880	882	48.77	12.8	2.0	0.0	-13	-7	17.76
72	1	1	3	24	P146	P146	17650	52380	150	149	230	7	1	854	855	39.78	856	876	148.27	0.0	0.0	0.0	-1	0	5.76
73	1	1	4	1	L147WT	L147WT	11905	52650	126	104	294	25	3	1254	1250	274.84	894	906	87.05	75.0	69.2	0.0	360	356	14.41
74	1	1	4	2	L147WT	L147WT	12160	52640	134	121	294	15	3	1315	1329	352.22	917	950	193.98	60.3	50.4	0.0	398	412	6.78
75	1	1	4	3	P147	P147	12410	52630	150	149	230	6	1	1006	2308	4700.06	938	1515	2589.82	9.4	7.4	0.0	68	1370	0.39
76	1	1	4	4	P147	P147	12660	52620	150	149	230	5	1	937	939	54.86	974	1008	128.17	0.0	0.0	0.0	-36	-34	7.31
77	1	1	4	5	P147a	P147a	12910	52620	150	149	230	5	1	972	1013	203.04	960	1258	2592.30	0.0	0.0	0.0	12	53	0.37
78	1	1	4	6	P147a	P147a	13160	52620	150	149	230	5	1	947	952	67.97	945	943	43.57	18.8	4.0	0.0	2	7	21.73
79	1	1	4	7	Oligo HIV Y115	Oligo HIV Y115	13420	52630	150	149	230	14	1	939	941	45.82	936	939	46.82	17.4	0.7	0.0	3	5	20.06
80	1	1	4	8	Oligo HIV Y115	Oligo HIV Y115	13650	52630	150	149	230	8	1	945	948	55.18	934	939	54.71	13.4	5.4	0.0	11	14	17.27
81	1	1	4	9	Oligo HIV M184a	Oligo HIV M184a	13905	52625	148	148	209	1	3	966	987	119.73	940	944	53.91	33.1	14.2	0.0	26	47	17.92
82	1	1	4	10	Oligo HIV M184a	Oligo HIV M184a	14160	52620	150	149	230	5	1	976	996	144.32	944	950	61.22	32.2	10.1	0.0	32	52	15.94
83	1	1	4	11	C - (H2O+S.S.)	C - (H2O+S.S.)	14410	52620	150	149	230	5	1	987	1020	174.42	964	1002	253.11	1.3	0.7	0.0	23	56	3.90
84	1	1	4	12	C - (H2O+S.S.)	C - (H2O+S.S.)	14660	52620	150	149	230	5	1	997	1009	71.81	974	1032	627.06	0.0	0.0	0.0	23	35	1.59
85	1	1	4	13	C - (H2O+S.S.)	C - (H2O+S.S.)	14910	52620	150	149	230	5	1	1006	1008	56.97	998	1054	470.73	0.0	0.0	0.0	8	10	2.14
86	1	1	4	14	C - (H2O+S.S.)	C - (H2O+S.S.)	15160	52620	150	149	230	5	1	1017	1102	647.21	1026	1390	3789.63	0.7	0.0	0.0	-8	76	0.27
87	1	1	4	15	C - (H2O+S.S.)	C - (H2O+S.S.)	15410	52620	150	149	230	5	1	1025	1056	210.11	1008	1030	212.56	2.7	2.0	0.0	17	48	4.82
88	1	1	4	16	C - (H2O+S.S.)	C - (H2O+S.S.)	15660	52620	150	149	230	5	1	1015	1095	697.12	992	1008	55.79	28.2	9.4	0.0	23	103	18.19
89	1	1	4	17	C - (H2O+S.S.)	C - (H2O+S.S.)	15910	52620	150	149	230	5	1	998	1011	77.24	984	1008	197.74	4.0	0.7	0.0	14	27	5.05
90	1	1	4	18	C - (H2O+S.S.)	C - (H2O+S.S.)	16160	52620	150	149	230	5	1	980	1004	176.11	980	1014	319.62	2.7	2.7	0.0	0	24	3.07
91	1	1	4	19	C - (H2O+S.S.)	C - (H2O+S.S.)	16410	52620	150	149	230	5	1	952	965	64.38	969	988	127.98	0.7	0.7	0.0	-16	-3	7.44
92	1	1	4	20	C - (H2O+S.S.)	C - (H2O+S.S.)	16660	52620	150	149	230	5	1	936	997	309.20	940	946	60.03	12.8	4.7	0.0	-3	57	15.59
93	1	1	4	21	C - (H2O+S.S.)	C - (H2O+S.S.)	16910	52620	150	149	230	5	1	915	920	49.41	909	913	50.00	18.1	4.0	0.0	6	11	18.30
94	1	1	4	22	C - (H2O+S.S.)	C - (H2O+S.S.)	17160	52620	150	149	230	5	1	889	887	39.01	881	884	46.65	12.1	2.0	0.0	8	6	19.06
95	1	1	4	23	CIF	CIF	17405	52620	140	134	294	5	3	1205	1833	1055.75	859	869	71.57	79.1	69.4	0.0	346	974	16.84
96	1	1	4	24	CIF	CIF	17640	52635	140	134	273	19	3	1435	2291	1638.19	840	842	44.17	81.3	72.4	0.0	595	1451	32.49
END DATA
