# Supplementary material for: Microarray-based identification of antigenic variants of foot-and-mouth disease virus: a bioinformatics quality assessment
Source: BMC Genomics. 2006 May 18;7:117. doi: 10.1186/1471-2164-7-117 (PMC1481559; doi:10.1186/1471-2164-7-117)
Supplement: Additional File 1 — They are obtained using the Agilent and Scan Array Express (Perkin Elmer Life Sciences) analysis software for reading and quantifying the hybridization images. [file 1471-2164-7-117-S1.zip › III-31-H146R-3-14C.csv]

BEGIN HEADER
PerkinElmer Life Sciences.
ScanArrayCSVFileFormat	2.00
ScanArray Express	2.00
Number_of_Columns	26
END HEADER
BEGIN GENERAL INFO
DateTime	2005/07/12 13:22
GalFile	D:\303\AFTOCHIP\AFTOCHIP 2.1\Generalidades Aftochip 2.1\ARCHIVO GAL AFTOCHIP 2.1.gal
Scanner	Model: Serial No.:
User Name	303
Computer Name
Protocol	Easy Quant
Quantitation Method	Adaptive Circle
Quality Confidence Calculation	SignalToNoise
User comments
Image Origin	0	0
Temperature	0
Laser Powers	0
Laser On Time	0
PMT Voltages	0
END GENERAL INFO
BEGIN QUANTITATION PARAMETERS
Min Percentile	50
Max Percentile	200
END QUANTITATION PARAMETERS
BEGIN QUALITY MEASUREMENTS
Min Signal To Noise	3
END QUALITY MEASUREMENTS
BEGIN ARRAY PATTERN INFO
Units	�m
Array Rows	1
Array Columns	1
Spot Rows	4
Spot Columns	24
Array Row Spacing	4500.000000
Array Column Spacing	4500.000000
Spot Row Spacing	262.000000
Spot Column Spacing	249.000000
Spot Diameter	150
Interstitial	0
Spots Per Array	96
Total Spots	96
END ARRAY PATTERN INFO
BEGIN IMAGE INFO
ImageID	Channel	Image	Fluorophore	Barcode	Units	X Units Per Pixel	Y Units Per Pixel	X Offset	Y Offset	Status
-1	CH1	D:\303\AFTOCHIP\AFTOCHIP 2.1\Celia\14� Celia 3� impresi�n\Chip 31_SLOT02_S01.tif	Unknown	Unknown	�m	10.000000	10.000000	0.000000	0.000000	Control Image
END IMAGE INFO
BEGIN NORMALIZATION INFO
Normalization Method	LOWESS
END NORMALIZATION INFO
BEGIN DATA
Index	Array Row	Array Column	Spot Row	Spot Column	Name	ID	X	Y	Diameter	F Pixels	B Pixels	Footprint	Flags	Ch1 Median	Ch1 Mean	Ch1 SD	Ch1 B Median	Ch1 B Mean	Ch1 B SD	Ch1 % > B + 1 SD	Ch1 % > B + 2 SD	Ch1 F % Sat.	Ch1 Median - B	Ch1 Mean - B	Ch1 SignalNoiseRatio
1	1	1	1	1	CIF	CIF	2625	51905	140	124	230	21	3	675	2547	2471.77	405	407	25.33	84.7	78.2	0.0	270	2142	26.65
2	1	1	1	2	CIF	CIF	2885	51890	140	134	249	7	3	547	2280	2561.99	410	414	30.94	79.1	72.4	0.0	137	1870	17.68
3	1	1	1	3	S139WT	S139WT	3115	51885	154	164	230	14	3	495	951	841.25	420	425	32.25	76.2	55.5	0.0	75	531	15.35
4	1	1	1	4	S139WT	S139WT	3385	51895	154	164	230	12	3	479	887	718.27	418	438	153.26	34.1	30.5	0.0	61	469	3.13
5	1	1	1	5	G139	G139	3645	51900	154	166	249	23	3	438	453	60.68	424	423	24.21	36.1	25.9	0.0	14	29	18.09
6	1	1	1	6	G139	G139	3895	51910	140	134	249	31	3	455	476	67.03	426	428	28.98	50.0	32.1	0.0	29	50	15.70
7	1	1	1	7	G139t	G139t	4140	51910	150	149	270	29	1	438	449	46.35	433	434	26.34	34.2	20.8	0.0	5	16	16.63
8	1	1	1	8	G139t	G139t	4375	51903	168	198	230	18	3	449	466	92.80	438	440	26.15	35.4	21.7	0.0	11	28	17.17
9	1	1	1	9	G139c	G139c	4620	51880	150	149	270	5	1	419	419	26.66	437	438	25.56	4.7	0.0	0.0	-17	-17	16.39
10	1	1	1	10	G139c	G139c	4870	51880	150	149	270	5	1	432	430	27.85	435	439	27.59	11.4	2.7	0.0	-2	-4	15.66
11	1	1	1	11	I139	I139	5120	51880	150	149	270	4	1	422	429	32.91	443	446	33.41	8.1	1.3	0.0	-20	-13	12.63
12	1	1	1	12	I139	I139	5370	51880	150	149	270	4	1	431	433	25.55	444	444	26.15	9.4	0.7	0.0	-12	-10	16.48
13	1	1	1	13	N139	N139	5620	51895	156	166	251	10	3	451	469	53.84	445	447	26.10	34.9	21.7	0.0	6	24	17.28
14	1	1	1	14	N139	N139	5865	51905	156	164	230	20	3	445	457	45.86	449	452	43.93	18.3	9.1	0.0	-3	8	10.13
15	1	1	1	15	T139	T139	6111	51894	156	167	251	11	3	472	521	119.67	441	443	29.36	50.3	40.1	0.0	31	80	16.08
16	1	1	1	16	T139	T139	6385	51905	140	124	230	27	3	511	536	108.64	442	445	32.07	55.6	50.8	0.0	69	94	15.94
17	1	1	1	17	RGD-WT1	RGD-WT1	6635	51908	184	238	150	30	3	721	1923	2001.70	437	439	28.88	79.8	68.9	0.0	284	1486	24.96
18	1	1	1	18	RGD-WT1	RGD-WT1	6875	51906	184	242	150	23	3	682	1818	1906.52	446	454	75.94	62.0	53.7	0.0	236	1372	8.98
19	1	1	1	19	RRD	RRD	7130	51890	150	149	270	17	1	446	453	39.02	447	450	29.02	18.1	7.4	0.0	0	6	15.37
20	1	1	1	20	RRD	RRD	7360	51880	150	149	270	5	1	435	434	27.19	446	457	90.76	0.7	0.0	0.0	-10	-11	4.79
21	1	1	1	21	RRDt	RRDt	7610	51880	150	149	270	4	1	435	439	29.04	439	444	35.76	12.8	2.0	0.0	-3	0	12.16
22	1	1	1	22	RRDt	RRDt	7860	51880	150	149	270	4	1	435	438	26.82	450	455	46.94	2.0	0.7	0.0	-14	-11	9.27
23	1	1	1	23	RRDc	RRDc	8110	51880	150	149	270	4	1	439	441	34.27	439	440	31.19	16.8	6.7	0.0	0	2	14.07
24	1	1	1	24	RRDc	RRDc	8360	51880	150	149	270	4	1	431	434	26.71	443	445	29.04	9.4	0.7	0.0	-11	-8	14.84
25	1	1	2	1	RED	RED	2630	52150	150	149	270	4	1	401	405	36.40	407	414	53.79	4.7	0.7	0.0	-5	-1	7.45
26	1	1	2	2	RED	RED	2880	52140	150	149	270	6	1	403	404	30.42	405	407	26.28	14.8	4.7	0.0	-1	0	15.33
27	1	1	2	3	REDt	REDt	3125	52145	154	164	230	4	3	430	490	137.62	403	402	30.96	43.3	29.3	0.0	27	87	13.89
28	1	1	2	4	REDt	REDt	3395	52140	154	166	249	17	3	435	477	99.66	413	416	28.62	44.6	28.9	0.0	22	64	15.20
29	1	1	2	5	REDc	REDc	3650	52150	150	149	270	22	1	412	413	27.03	423	424	26.50	8.7	1.3	0.0	-10	-9	15.55
30	1	1	2	6	REDc	REDc	3890	52160	150	149	270	19	1	416	419	27.40	424	432	87.45	0.0	0.0	0.0	-7	-4	4.76
31	1	1	2	7	REG	REG	4120	52140	150	149	270	8	1	434	433	30.97	433	435	30.51	14.1	3.4	0.0	1	0	14.23
32	1	1	2	8	REG	REG	4370	52140	150	149	270	7	1	420	423	27.53	433	434	26.46	12.1	1.3	0.0	-12	-9	15.87
33	1	1	2	9	REGat	REGat	4620	52140	150	149	270	7	1	423	426	29.69	434	434	23.10	12.8	6.0	0.0	-10	-7	18.31
34	1	1	2	10	REGat	REGat	4870	52140	150	149	270	6	1	419	421	31.51	442	443	26.14	5.4	2.0	0.0	-22	-20	16.03
35	1	1	2	11	REGac	REGac	5120	52140	150	149	270	6	1	430	432	36.96	440	445	31.97	10.7	2.7	0.0	-9	-7	13.45
36	1	1	2	12	REGac	REGac	5370	52150	150	149	270	3	1	425	424	29.37	453	456	34.90	0.0	0.0	0.0	-27	-28	12.18
37	1	1	2	13	REGgg	REGgg	5615	52175	170	208	230	28	3	470	599	269.19	442	443	23.91	52.9	38.0	0.0	28	157	19.66
38	1	1	2	14	REGgg	REGgg	5865	52165	150	156	230	19	3	504	660	525.23	443	445	31.91	60.3	47.4	0.0	61	217	15.79
39	1	1	2	15	REGtg	REGtg	6120	52180	150	149	270	33	1	439	444	29.07	450	452	27.54	12.1	3.4	0.0	-10	-5	15.94
40	1	1	2	16	REGtg	REGtg	6380	52150	150	149	270	13	1	428	431	30.18	444	445	27.51	6.7	2.7	0.0	-15	-12	15.56
41	1	1	2	17	REGcg	REGcg	6610	52160	150	149	270	14	1	425	427	26.74	439	442	26.75	7.4	1.3	0.0	-13	-11	15.89
42	1	1	2	18	REGcg	REGcg	6870	52150	150	149	270	6	1	423	424	27.64	438	440	27.91	3.4	0.7	0.0	-14	-13	15.15
43	1	1	2	19	D143N (RGN)	D143N (RGN)	7110	52140	150	149	270	7	1	434	438	32.35	440	443	28.63	9.4	2.7	0.0	-5	-1	15.16
44	1	1	2	20	D143N (RGN)	D143N (RGN)	7360	52140	150	149	270	6	1	436	437	25.20	440	481	278.41	0.0	0.0	0.0	-3	-2	1.57
45	1	1	2	21	D143N (RGN)t	D143N (RGN)t	7610	52140	150	149	270	6	1	442	497	410.56	445	465	194.49	2.7	2.0	0.0	-2	52	2.27
46	1	1	2	22	D143N (RGN)t	D143N (RGN)t	7860	52140	150	149	270	6	1	433	433	26.50	440	443	30.68	8.7	0.7	0.0	-6	-6	14.11
47	1	1	2	23	D143N (RGN)c	D143N (RGN)c	8110	52140	150	149	270	6	1	429	428	26.59	439	440	28.11	6.7	0.7	0.0	-9	-10	15.26
48	1	1	2	24	D143N (RGN)c	D143N (RGN)c	8360	52140	150	149	270	6	1	428	431	28.99	446	448	33.41	5.4	2.0	0.0	-17	-14	12.81
49	1	1	3	1	D143V (RGV)	D143V (RGV)	2640	52415	154	166	251	7	3	441	484	147.21	407	404	24.51	54.2	45.8	0.0	34	77	17.99
50	1	1	3	2	D143V (RGV)	D143V (RGV)	2875	52390	212	320	169	24	3	413	435	91.26	407	406	25.19	32.2	20.9	0.0	6	28	16.40
51	1	1	3	3	RGE-1 (GAA)	RGE-1 (GAA)	3130	52400	150	149	270	8	1	406	411	32.74	396	394	42.63	18.8	3.4	0.0	10	15	9.52
52	1	1	3	4	RGE-1 (GAA)	RGE-1 (GAA)	3385	52395	154	164	230	14	3	409	418	47.16	410	412	35.83	20.1	5.5	0.0	0	8	11.41
53	1	1	3	5	RGEc	RGEc	3630	52400	150	149	270	8	1	409	415	28.72	425	427	27.96	10.7	0.7	0.0	-15	-9	14.63
54	1	1	3	6	RGEc	RGEc	3880	52400	150	149	270	8	1	417	420	35.04	427	435	88.01	2.7	0.0	0.0	-9	-6	4.74
55	1	1	3	7	L144WT	L144WT	4115	52395	154	164	230	17	3	449	551	234.92	434	436	28.98	37.8	28.7	0.0	15	117	15.49
56	1	1	3	8	L144WT	L144WT	4375	52400	168	196	249	8	3	445	582	370.77	432	431	25.79	37.8	28.1	0.0	13	150	17.25
57	1	1	3	9	L144g	L144g	4620	52400	150	149	270	9	1	418	417	27.74	433	433	23.35	6.0	2.0	0.0	-14	-15	17.90
58	1	1	3	10	L144g	L144g	4870	52400	150	149	270	8	1	418	419	26.68	438	439	26.32	4.0	0.7	0.0	-19	-18	15.88
59	1	1	3	11	L144a	L144a	5120	52400	150	149	270	8	1	422	423	29.00	441	444	45.39	2.7	0.0	0.0	-18	-17	9.30
60	1	1	3	12	L144a	L144a	5360	52400	150	149	270	13	1	423	424	31.82	444	449	45.32	4.7	0.0	0.0	-20	-19	9.33
61	1	1	3	13	V144	V144	5585	52415	120	88	294	35	3	484	487	58.40	437	440	24.53	62.5	47.7	0.0	47	50	19.73
62	1	1	3	14	V144	V144	5850	52420	150	149	270	22	1	453	458	42.36	440	441	26.93	34.2	17.4	0.0	13	18	16.82
63	1	1	3	15	S144	S144	6120	52400	150	149	270	8	1	428	433	32.51	447	448	26.02	9.4	2.7	0.0	-18	-13	16.45
64	1	1	3	16	S144	S144	6370	52400	150	149	270	8	1	417	420	32.46	446	445	25.63	6.0	2.0	0.0	-28	-25	16.27
65	1	1	3	17	H146WT	H146WT	6610	52400	150	149	270	10	1	432	434	32.01	448	446	27.54	11.4	2.7	0.0	-15	-13	15.69
66	1	1	3	18	H146WT	H146WT	6860	52400	150	149	270	9	1	414	415	28.80	440	443	31.09	4.0	0.7	0.0	-25	-24	13.32
67	1	1	3	19	R146	R146	7115	52405	140	124	230	3	3	456	595	289.19	442	443	24.94	42.7	30.6	0.0	14	153	18.28
68	1	1	3	20	R146	R146	7365	52405	126	112	294	4	3	463	634	299.86	434	436	28.58	50.0	36.6	0.0	29	200	16.20
69	1	1	3	21	L146=H146t	L146=H146t	7610	52400	150	149	270	8	1	414	415	24.78	435	437	24.58	3.4	0.7	0.0	-20	-19	16.84
70	1	1	3	22	L146=H146t	L146=H146t	7860	52400	150	149	270	8	1	420	416	32.35	437	437	26.31	4.0	0.7	0.0	-16	-20	15.96
71	1	1	3	23	P146	P146	8120	52400	150	149	270	13	1	425	424	29.80	434	434	25.46	10.1	0.7	0.0	-8	-9	16.69
72	1	1	3	24	P146	P146	8360	52400	150	149	270	8	1	434	433	29.09	433	440	46.51	4.7	0.0	0.0	1	0	9.33
73	1	1	4	1	L147WT	L147WT	2640	52650	150	149	270	21	1	394	395	26.37	410	412	25.38	8.1	0.7	0.0	-15	-14	15.52
74	1	1	4	2	L147WT	L147WT	2880	52670	150	149	270	0	1	397	397	26.93	414	417	32.93	5.4	0.7	0.0	-16	-16	12.05
75	1	1	4	3	P147	P147	3130	52670	150	149	270	0	1	403	401	29.15	397	413	26.33	20.1	2.7	0.0	6	4	15.31
76	1	1	4	4	P147	P147	3380	52670	150	149	270	1	1	399	400	28.57	414	414	25.32	8.7	0.7	0.0	-14	-13	15.76
77	1	1	4	5	P147a	P147a	3630	52670	150	149	270	2	1	412	412	30.76	418	421	32.52	9.4	0.7	0.0	-5	-5	12.67
78	1	1	4	6	P147a	P147a	3880	52670	150	149	270	3	1	417	417	30.73	423	428	76.77	0.0	0.0	0.0	-5	-5	5.43
79	1	1	4	7	Oligo HIV Y115	Oligo HIV Y115	4120	52670	150	149	270	5	1	410	409	29.17	433	431	25.75	4.0	0.0	0.0	-22	-23	15.92
80	1	1	4	8	Oligo HIV Y115	Oligo HIV Y115	4370	52670	150	149	270	4	1	411	413	31.17	429	429	27.50	7.4	2.0	0.0	-17	-15	14.95
81	1	1	4	9	Oligo HIV M184a	Oligo HIV M184a	4620	52670	150	149	270	3	1	426	425	26.86	435	432	26.76	6.7	2.0	0.0	-8	-9	15.92
82	1	1	4	10	Oligo HIV M184a	Oligo HIV M184a	4870	52670	150	149	270	2	1	425	425	26.72	434	435	24.64	8.7	2.0	0.0	-8	-8	17.25
83	1	1	4	11	C - (H2O+S.S.)	C - (H2O+S.S.)	5129	52906	154	162	251	233	3	434	434	26.96	442	443	28.22	7.4	1.9	0.0	-7	-7	15.38
84	1	1	4	12	C - (H2O+S.S.)	C - (H2O+S.S.)	5380	52913	156	167	251	237	3	437	439	24.23	437	436	27.86	13.2	1.2	0.0	0	2	15.68
85	1	1	4	13	C - (H2O+S.S.)	C - (H2O+S.S.)	5600	52680	150	149	270	22	1	426	433	70.85	444	445	43.77	3.4	0.7	0.0	-17	-10	9.73
86	1	1	4	14	C - (H2O+S.S.)	C - (H2O+S.S.)	5870	52670	150	149	270	1	1	424	428	29.28	442	439	24.24	8.1	1.3	0.0	-17	-13	17.49
87	1	1	4	15	C - (H2O+S.S.)	C - (H2O+S.S.)	6120	52670	150	149	270	2	1	420	420	25.99	440	440	25.60	4.7	0.7	0.0	-19	-19	16.40
88	1	1	4	16	C - (H2O+S.S.)	C - (H2O+S.S.)	6370	52670	150	149	270	3	1	420	428	34.17	441	446	35.42	7.4	1.3	0.0	-20	-12	11.86
89	1	1	4	17	C - (H2O+S.S.)	C - (H2O+S.S.)	6610	52670	150	149	270	5	1	430	432	29.59	450	454	36.70	2.0	0.7	0.0	-19	-17	11.72
90	1	1	4	18	C - (H2O+S.S.)	C - (H2O+S.S.)	6860	52670	150	149	270	4	1	447	471	73.19	448	456	43.79	23.5	16.8	0.0	0	23	10.21
91	1	1	4	19	C - (H2O+S.S.)	C - (H2O+S.S.)	7110	52670	150	149	270	3	1	434	433	38.84	444	447	31.40	5.4	2.7	0.0	-9	-10	13.82
92	1	1	4	20	C - (H2O+S.S.)	C - (H2O+S.S.)	7360	52670	150	149	270	2	1	418	424	33.56	443	448	47.06	2.7	0.7	0.0	-24	-18	8.88
93	1	1	4	21	C - (H2O+S.S.)	C - (H2O+S.S.)	7610	52670	150	149	270	1	1	426	431	42.27	435	438	31.03	8.1	3.4	0.0	-8	-3	13.73
94	1	1	4	22	C - (H2O+S.S.)	C - (H2O+S.S.)	7870	52670	150	149	270	9	1	426	425	24.58	437	438	26.91	5.4	0.7	0.0	-10	-11	15.83
95	1	1	4	23	CIF	CIF	8125	52665	156	164	230	15	3	561	1971	2368.42	431	436	31.67	73.8	64.6	0.0	130	1540	17.71
96	1	1	4	24	CIF	CIF	8365	52665	156	164	230	8	3	540	2108	2487.22	436	437	27.28	85.4	69.5	0.0	104	1672	19.79
END DATA
