# Supplementary material for: Microarray-based identification of antigenic variants of foot-and-mouth disease virus: a bioinformatics quality assessment
Source: BMC Genomics. 2006 May 18;7:117. doi: 10.1186/1471-2164-7-117 (PMC1481559; doi:10.1186/1471-2164-7-117)
Supplement: Additional File 1 — They are obtained using the Agilent and Scan Array Express (Perkin Elmer Life Sciences) analysis software for reading and quantifying the hybridization images. [file 1471-2164-7-117-S1.zip › III-31-H146R-4-14C.csv]

BEGIN HEADER
PerkinElmer Life Sciences.
ScanArrayCSVFileFormat	2.00
ScanArray Express	2.00
Number_of_Columns	26
END HEADER
BEGIN GENERAL INFO
DateTime	2005/07/12 13:06
GalFile	D:\303\AFTOCHIP\AFTOCHIP 2.1\Generalidades Aftochip 2.1\ARCHIVO GAL AFTOCHIP 2.1.gal
Scanner	Model: Serial No.:
User Name	303
Computer Name
Protocol	Easy Quant
Quantitation Method	Adaptive Circle
Quality Confidence Calculation	SignalToNoise
User comments
Image Origin	0	0
Temperature	0
Laser Powers	0
Laser On Time	0
PMT Voltages	0
END GENERAL INFO
BEGIN QUANTITATION PARAMETERS
Min Percentile	50
Max Percentile	200
END QUANTITATION PARAMETERS
BEGIN QUALITY MEASUREMENTS
Min Signal To Noise	3
END QUALITY MEASUREMENTS
BEGIN ARRAY PATTERN INFO
Units	�m
Array Rows	1
Array Columns	1
Spot Rows	4
Spot Columns	24
Array Row Spacing	4500.000000
Array Column Spacing	4500.000000
Spot Row Spacing	262.000000
Spot Column Spacing	249.000000
Spot Diameter	150
Interstitial	0
Spots Per Array	96
Total Spots	96
END ARRAY PATTERN INFO
BEGIN IMAGE INFO
ImageID	Channel	Image	Fluorophore	Barcode	Units	X Units Per Pixel	Y Units Per Pixel	X Offset	Y Offset	Status
-1	CH1	D:\303\AFTOCHIP\AFTOCHIP 2.1\Celia\14� Celia 3� impresi�n\Chip 31_SLOT02_S01.tif	Unknown	Unknown	�m	10.000000	10.000000	0.000000	0.000000	Control Image
END IMAGE INFO
BEGIN NORMALIZATION INFO
Normalization Method	LOWESS
END NORMALIZATION INFO
BEGIN DATA
Index	Array Row	Array Column	Spot Row	Spot Column	Name	ID	X	Y	Diameter	F Pixels	B Pixels	Footprint	Flags	Ch1 Median	Ch1 Mean	Ch1 SD	Ch1 B Median	Ch1 B Mean	Ch1 B SD	Ch1 % > B + 1 SD	Ch1 % > B + 2 SD	Ch1 F % Sat.	Ch1 Median - B	Ch1 Mean - B	Ch1 SignalNoiseRatio
1	1	1	1	1	CIF	CIF	11615	51965	156	164	230	18	3	492	1929	2339.77	428	429	24.07	70.7	61.6	0.0	64	1501	20.44
2	1	1	1	2	CIF	CIF	11865	51980	156	166	249	4	3	496	2012	2407.91	423	427	28.68	75.3	56.6	0.0	73	1589	17.29
3	1	1	1	3	S139WT	S139WT	12115	51975	126	112	294	9	3	465	854	621.17	426	426	23.85	57.1	47.3	0.0	39	428	19.50
4	1	1	1	4	S139WT	S139WT	12365	51975	134	120	294	9	4	469	913	706.80	420	465	594.03	32.5	22.5	0.0	49	493	0.79
5	1	1	1	5	G139	G139	12610	51980	134	121	334	3	3	434	459	63.83	418	420	29.84	39.7	31.4	0.0	16	41	14.55
6	1	1	1	6	G139	G139	12865	51990	140	134	249	9	3	443	491	163.11	419	421	31.05	46.3	38.1	0.0	24	72	14.27
7	1	1	1	7	G139t	G139t	13100	51990	150	149	270	9	1	422	433	48.20	410	425	134.45	2.0	0.7	0.0	12	23	3.14
8	1	1	1	8	G139t	G139t	13350	51990	150	149	270	9	1	422	428	36.69	411	413	24.19	34.2	19.5	0.0	11	17	17.44
9	1	1	1	9	G139c	G139c	13600	51990	150	149	270	8	1	405	404	23.46	410	411	26.20	8.1	1.3	0.0	-4	-5	15.46
10	1	1	1	10	G139c	G139c	13850	51990	150	149	270	7	1	404	406	26.56	408	408	24.69	16.1	4.0	0.0	-3	-1	16.36
11	1	1	1	11	I139	I139	14100	51990	150	149	270	7	1	396	397	24.69	412	413	30.05	3.4	0.0	0.0	-15	-14	13.18
12	1	1	1	12	I139	I139	14370	51980	150	149	270	17	1	399	402	34.73	410	414	31.33	8.7	2.7	0.0	-10	-7	12.74
13	1	1	1	13	N139	N139	14604	51748	134	118	315	232	3	396	397	23.78	400	402	27.14	11.0	1.7	0.0	-3	-2	14.59
14	1	1	1	14	N139	N139	14857	51759	134	122	334	219	3	393	394	20.02	393	396	28.36	12.3	0.0	0.0	0	1	13.86
15	1	1	1	15	T139	T139	15105	51985	126	112	294	5	3	405	449	90.80	393	395	28.90	44.6	40.2	0.0	12	56	14.02
16	1	1	1	16	T139	T139	15355	51985	140	124	230	6	3	420	447	83.28	381	383	24.50	54.0	45.2	0.0	39	66	17.14
17	1	1	1	17	RGD-WT1	RGD-WT1	15620	51997	140	133	251	26	3	752	1953	1935.19	377	381	41.02	69.2	60.2	0.0	375	1576	18.33
18	1	1	1	18	RGD-WT1	RGD-WT1	15866	51985	148	150	251	19	3	782	2086	1820.21	379	383	26.18	88.0	80.0	0.0	403	1707	29.87
19	1	1	1	19	RRD	RRD	16100	51980	150	149	270	5	1	361	361	23.28	366	369	26.63	9.4	0.7	0.0	-4	-4	13.56
20	1	1	1	20	RRD	RRD	16340	51990	150	149	270	7	1	356	358	25.48	355	356	21.25	16.1	5.4	0.0	1	3	16.76
21	1	1	1	21	RRDt	RRDt	16590	51990	150	149	270	7	1	364	368	36.21	359	359	27.44	22.1	7.4	0.0	5	9	13.26
22	1	1	1	22	RRDt	RRDt	16840	51990	150	149	270	6	1	339	342	23.68	354	358	28.52	4.0	1.3	0.0	-14	-11	11.89
23	1	1	1	23	RRDc	RRDc	17090	51990	150	149	270	6	1	352	402	108.32	339	361	58.98	36.2	26.2	0.0	13	63	5.97
24	1	1	1	24	RRDc	RRDc	17340	51990	150	149	270	6	1	331	332	24.57	342	342	23.46	8.7	2.0	0.0	-10	-9	14.11
25	1	1	2	1	RED	RED	11610	52220	150	149	270	25	1	423	424	29.54	429	431	27.15	10.7	3.4	0.0	-5	-4	15.58
26	1	1	2	2	RED	RED	11860	52250	150	149	270	5	1	423	426	35.19	425	425	26.05	15.4	4.0	0.0	-1	1	16.24
27	1	1	2	3	REDt	REDt	12110	52250	150	149	270	4	1	421	423	32.74	419	435	214.42	0.0	0.0	0.0	2	4	1.96
28	1	1	2	4	REDt	REDt	12360	52240	150	149	270	5	1	407	410	34.66	416	417	25.88	10.7	2.0	0.0	-8	-5	15.73
29	1	1	2	5	REDc	REDc	12610	52250	150	149	270	4	1	406	410	35.22	416	416	22.90	14.8	6.0	0.0	-9	-5	17.73
30	1	1	2	6	REDc	REDc	12860	52250	150	149	270	4	1	403	405	26.31	415	415	25.40	8.1	2.0	0.0	-11	-9	15.86
31	1	1	2	7	REG	REG	13100	52250	150	149	270	8	1	412	412	24.96	418	419	27.10	7.4	0.7	0.0	-5	-5	15.20
32	1	1	2	8	REG	REG	13340	52240	150	149	270	17	1	407	408	24.16	413	416	25.61	9.4	0.0	0.0	-5	-4	15.89
33	1	1	2	9	REGat	REGat	13600	52250	150	149	270	7	1	400	398	24.70	409	410	25.33	5.4	0.7	0.0	-8	-10	15.79
34	1	1	2	10	REGat	REGat	13850	52250	150	149	270	6	1	391	392	26.41	409	412	36.94	4.0	0.0	0.0	-17	-16	10.59
35	1	1	2	11	REGac	REGac	14100	52250	150	149	270	5	1	399	402	33.09	410	412	29.34	13.4	2.0	0.0	-10	-7	13.60
36	1	1	2	12	REGac	REGac	14350	52250	150	149	270	5	1	388	388	26.44	405	411	33.69	2.7	0.7	0.0	-16	-16	11.52
37	1	1	2	13	REGgg	REGgg	14615	52235	140	124	230	17	3	443	605	271.03	405	413	46.19	46.8	42.7	0.0	38	200	9.59
38	1	1	2	14	REGgg	REGgg	14865	52246	130	114	294	14	3	458	634	303.54	400	408	49.30	55.3	38.6	0.0	58	234	9.29
39	1	1	2	15	REGtg	REGtg	15105	52245	140	124	230	5	3	404	412	43.12	388	393	29.28	34.7	21.8	0.0	16	24	13.80
40	1	1	2	16	REGtg	REGtg	15355	52245	140	124	230	6	3	392	396	36.11	381	382	24.40	35.5	16.9	0.0	11	15	16.07
41	1	1	2	17	REGcg	REGcg	15600	52260	150	149	270	14	1	380	383	29.98	383	385	24.33	19.5	6.7	0.0	-2	0	15.62
42	1	1	2	18	REGcg	REGcg	15850	52250	150	149	270	5	1	386	391	44.00	382	386	30.65	22.8	6.0	0.0	4	9	12.59
43	1	1	2	19	D143N (RGN)	D143N (RGN)	16090	52250	150	149	270	7	1	367	372	52.87	363	367	25.66	19.5	4.7	0.0	4	9	14.30
44	1	1	2	20	D143N (RGN)	D143N (RGN)	16340	52240	150	149	270	7	1	360	364	29.30	358	359	21.85	24.8	6.0	0.0	2	6	16.47
45	1	1	2	21	D143N (RGN)t	D143N (RGN)t	16622	52211	150	152	251	39	3	350	352	22.31	353	354	24.21	10.5	3.9	0.0	-2	0	14.46
46	1	1	2	22	D143N (RGN)t	D143N (RGN)t	16840	52250	150	149	270	5	1	373	382	54.74	357	365	42.61	19.5	5.4	0.0	16	25	8.75
47	1	1	2	23	D143N (RGN)c	D143N (RGN)c	17090	52250	150	149	270	4	1	333	337	31.03	358	373	88.62	0.0	0.0	0.0	-24	-20	3.76
48	1	1	2	24	D143N (RGN)c	D143N (RGN)c	17340	52250	150	149	270	4	1	354	354	29.41	349	354	42.92	11.4	1.3	0.0	5	5	8.25
49	1	1	3	1	D143V (RGV)	D143V (RGV)	11610	52510	150	149	270	4	1	435	448	56.85	425	427	29.51	29.5	17.4	0.0	10	23	14.74
50	1	1	3	2	D143V (RGV)	D143V (RGV)	11860	52510	150	149	270	3	1	431	465	106.38	426	427	24.05	32.2	24.8	0.0	5	39	17.92
51	1	1	3	3	RGE-1 (GAA)	RGE-1 (GAA)	12110	52510	150	149	270	2	1	426	430	29.99	425	425	23.69	24.2	9.4	0.0	1	5	17.98
52	1	1	3	4	RGE-1 (GAA)	RGE-1 (GAA)	12360	52510	150	149	270	2	1	415	422	36.51	417	419	26.85	20.1	10.7	0.0	-1	5	15.46
53	1	1	3	5	RGEc	RGEc	12610	52510	150	149	270	2	1	406	409	25.65	416	419	30.33	4.7	1.3	0.0	-9	-6	13.39
54	1	1	3	6	RGEc	RGEc	12860	52510	150	149	270	2	1	410	411	28.14	418	420	29.60	10.1	2.0	0.0	-7	-6	13.85
55	1	1	3	7	L144WT	L144WT	13109	52481	140	135	251	26	3	447	556	197.58	417	416	22.93	54.8	45.2	0.0	30	139	19.49
56	1	1	3	8	L144WT	L144WT	13332	52477	148	151	251	39	3	448	552	191.51	415	417	24.86	53.0	42.4	0.0	33	137	18.02
57	1	1	3	9	L144g	L144g	13590	52490	150	149	270	23	1	393	397	26.57	412	413	23.71	8.1	0.7	0.0	-18	-14	16.57
58	1	1	3	10	L144g	L144g	13850	52510	150	149	270	5	1	393	404	70.36	410	412	25.60	12.8	6.0	0.0	-16	-5	15.35
59	1	1	3	11	L144a	L144a	14110	52500	150	149	270	9	1	391	393	28.32	412	413	24.97	5.4	1.3	0.0	-20	-18	15.66
60	1	1	3	12	L144a	L144a	14360	52500	150	149	270	10	1	387	389	28.94	403	403	22.77	10.1	4.7	0.0	-15	-13	17.00
61	1	1	3	13	V144	V144	14600	52510	150	149	270	2	1	403	411	42.74	399	432	168.34	0.7	0.0	0.0	4	12	2.39
62	1	1	3	14	V144	V144	14850	52510	150	149	270	2	1	451	467	84.80	424	462	168.44	5.4	0.7	0.0	27	43	2.68
63	1	1	3	15	S144	S144	15100	52510	150	149	270	2	1	379	387	46.82	408	418	56.17	5.4	1.3	0.0	-28	-20	6.75
64	1	1	3	16	S144	S144	15350	52510	150	149	270	2	1	358	360	23.26	380	382	24.00	3.4	1.3	0.0	-21	-19	14.92
65	1	1	3	17	H146WT	H146WT	15590	52510	150	149	270	7	1	388	399	45.85	382	384	26.21	31.5	18.1	0.0	6	17	14.80
66	1	1	3	18	H146WT	H146WT	15845	52505	148	148	230	2	3	379	392	48.04	377	378	26.55	29.7	16.9	0.0	2	15	14.28
67	1	1	3	19	R146	R146	16095	52500	134	124	313	7	3	371	513	235.33	367	369	23.19	40.3	37.9	0.0	4	146	16.00
68	1	1	3	20	R146	R146	16349	52506	140	133	251	4	3	386	548	256.59	359	360	24.38	50.4	43.6	0.0	27	189	15.83
69	1	1	3	21	L146=H146t	L146=H146t	16590	52500	150	149	270	8	1	339	340	27.72	348	354	23.89	10.1	2.7	0.0	-8	-7	14.19
70	1	1	3	22	L146=H146t	L146=H146t	16840	52510	150	149	270	3	1	331	333	23.62	344	347	23.78	9.4	0.7	0.0	-12	-10	13.92
71	1	1	3	23	P146	P146	17090	52500	150	149	270	7	1	342	349	77.81	355	360	82.08	0.7	0.7	0.0	-12	-5	4.17
72	1	1	3	24	P146	P146	17340	52490	150	149	270	17	1	338	343	37.01	355	359	36.99	5.4	1.3	0.0	-16	-11	9.14
73	1	1	4	1	L147WT	L147WT	11610	52780	150	149	270	10	1	421	423	30.85	432	432	24.94	10.7	4.0	0.0	-10	-8	16.88
74	1	1	4	2	L147WT	L147WT	11860	52773	150	154	251	5	3	416	415	27.14	421	423	23.76	11.0	1.9	0.0	-4	-5	17.51
75	1	1	4	3	P147	P147	12110	52777	150	154	251	8	3	407	410	30.86	425	427	32.73	5.2	0.6	0.0	-17	-14	12.43
76	1	1	4	4	P147	P147	12357	52780	150	154	270	11	3	409	410	24.44	414	417	26.59	9.7	0.6	0.0	-4	-3	15.38
77	1	1	4	5	P147a	P147a	12610	52773	150	154	251	4	3	404	404	29.07	414	416	29.59	7.1	1.3	0.0	-9	-9	13.65
78	1	1	4	6	P147a	P147a	12874	52752	150	157	251	22	3	401	405	49.88	413	414	23.21	11.5	4.5	0.0	-11	-7	17.28
79	1	1	4	7	Oligo HIV Y115	Oligo HIV Y115	13103	52755	150	156	251	14	3	394	395	29.98	415	416	24.98	6.4	0.6	0.0	-20	-19	15.78
80	1	1	4	8	Oligo HIV Y115	Oligo HIV Y115	13340	52760	150	149	270	19	1	397	399	32.15	419	419	30.83	4.0	2.0	0.0	-21	-19	12.88
81	1	1	4	9	Oligo HIV M184a	Oligo HIV M184a	13600	52780	150	149	270	11	1	413	438	73.64	410	411	22.64	30.2	21.5	0.0	3	28	18.24
82	1	1	4	10	Oligo HIV M184a	Oligo HIV M184a	13855	52765	140	124	230	4	3	424	478	158.83	411	413	25.50	41.1	31.5	0.0	13	67	16.63
83	1	1	4	11	C - (H2O+S.S.)	C - (H2O+S.S.)	14135	52755	130	112	294	34	3	429	485	123.15	419	422	66.76	29.5	25.0	0.0	10	66	6.43
84	1	1	4	12	C - (H2O+S.S.)	C - (H2O+S.S.)	14390	52760	150	149	270	38	1	431	504	149.29	414	463	165.84	25.5	6.0	0.0	17	90	2.60
85	1	1	4	13	C - (H2O+S.S.)	C - (H2O+S.S.)	14620	52770	150	149	270	18	1	492	591	319.17	441	493	155.54	32.9	15.4	0.0	51	150	3.16
86	1	1	4	14	C - (H2O+S.S.)	C - (H2O+S.S.)	14850	52780	150	149	270	10	1	442	497	223.11	438	491	241.81	6.0	3.4	0.0	4	59	1.83
87	1	1	4	15	C - (H2O+S.S.)	C - (H2O+S.S.)	15100	52780	150	149	270	10	1	437	447	48.76	428	450	117.76	4.0	0.0	0.0	9	19	3.71
88	1	1	4	16	C - (H2O+S.S.)	C - (H2O+S.S.)	15350	52780	150	149	270	10	1	417	431	60.29	412	439	155.46	2.0	0.7	0.0	5	19	2.68
89	1	1	4	17	C - (H2O+S.S.)	C - (H2O+S.S.)	15590	52780	150	149	270	12	1	402	417	67.50	395	412	74.20	13.4	2.0	0.0	7	22	5.42
90	1	1	4	18	C - (H2O+S.S.)	C - (H2O+S.S.)	15850	52769	150	148	270	2	3	360	362	25.45	376	377	29.66	3.4	0.7	0.0	-15	-13	12.14
91	1	1	4	19	C - (H2O+S.S.)	C - (H2O+S.S.)	16097	52759	150	154	270	10	3	360	361	26.21	370	372	29.69	7.1	1.3	0.0	-9	-8	12.13
92	1	1	4	20	C - (H2O+S.S.)	C - (H2O+S.S.)	16340	52770	150	149	270	4	1	353	353	21.70	363	364	29.22	2.7	0.0	0.0	-9	-9	12.08
93	1	1	4	21	C - (H2O+S.S.)	C - (H2O+S.S.)	16590	52780	150	149	270	10	1	346	348	24.44	355	358	29.04	7.4	1.3	0.0	-8	-6	11.92
94	1	1	4	22	C - (H2O+S.S.)	C - (H2O+S.S.)	16840	52770	150	149	270	2	1	351	353	23.19	350	353	32.57	11.4	0.7	0.0	1	3	10.78
95	1	1	4	23	CIF	CIF	17120	52751	162	181	251	32	3	586	1671	1850.24	360	366	41.45	68.0	58.0	0.0	226	1311	14.14
96	1	1	4	24	CIF	CIF	17358	52749	154	163	270	26	3	758	1662	1721.28	357	361	45.16	73.6	63.8	0.0	401	1305	16.78
END DATA
