# Supplementary material for: Microarray-based identification of antigenic variants of foot-and-mouth disease virus: a bioinformatics quality assessment
Source: BMC Genomics. 2006 May 18;7:117. doi: 10.1186/1471-2164-7-117 (PMC1481559; doi:10.1186/1471-2164-7-117)
Supplement: Additional File 1 — They are obtained using the Agilent and Scan Array Express (Perkin Elmer Life Sciences) analysis software for reading and quantifying the hybridization images. [file 1471-2164-7-117-S1.zip › III-31-RRD-1-15C.csv]

BEGIN HEADER
PerkinElmer Life Sciences.
ScanArrayCSVFileFormat	2.00
ScanArray Express	2.00
Number_of_Columns	26
END HEADER
BEGIN GENERAL INFO
DateTime	2005/07/22 09:53
GalFile	D:\303\AFTOCHIP\AFTOCHIP 2.1\Generalidades Aftochip 2.1\ARCHIVO GAL AFTOCHIP 2.1.gal
Scanner	Model: Serial No.:
User Name	303
Computer Name
Protocol	Easy Quant
Quantitation Method	Adaptive Circle
Quality Confidence Calculation	SignalToNoise
User comments
Image Origin	0	0
Temperature	0
Laser Powers	0
Laser On Time	0
PMT Voltages	0
END GENERAL INFO
BEGIN QUANTITATION PARAMETERS
Min Percentile	50
Max Percentile	200
END QUANTITATION PARAMETERS
BEGIN QUALITY MEASUREMENTS
Min Signal To Noise	3
END QUALITY MEASUREMENTS
BEGIN ARRAY PATTERN INFO
Units	�m
Array Rows	1
Array Columns	1
Spot Rows	4
Spot Columns	24
Array Row Spacing	4500.000000
Array Column Spacing	4500.000000
Spot Row Spacing	262.000000
Spot Column Spacing	251.000000
Spot Diameter	150
Interstitial	0
Spots Per Array	96
Total Spots	96
END ARRAY PATTERN INFO
BEGIN IMAGE INFO
ImageID	Channel	Image	Fluorophore	Barcode	Units	X Units Per Pixel	Y Units Per Pixel	X Offset	Y Offset	Status
-1	CH1	D:\303\AFTOCHIP\AFTOCHIP 2.1\Celia\15� Celia 3� impresi�n\RRD REG_SLOT01_S01.tif	Unknown	Unknown	�m	10.000000	10.000000	0.000000	0.000000	Control Image
END IMAGE INFO
BEGIN NORMALIZATION INFO
Normalization Method	LOWESS
END NORMALIZATION INFO
BEGIN DATA
Index	Array Row	Array Column	Spot Row	Spot Column	Name	ID	X	Y	Diameter	F Pixels	B Pixels	Footprint	Flags	Ch1 Median	Ch1 Mean	Ch1 SD	Ch1 B Median	Ch1 B Mean	Ch1 B SD	Ch1 % > B + 1 SD	Ch1 % > B + 2 SD	Ch1 F % Sat.	Ch1 Median - B	Ch1 Mean - B	Ch1 SignalNoiseRatio
1	1	1	1	1	CIF	CIF	2665	26775	134	120	336	15	3	811	1633	1418.41	213	214	15.39	93.3	80.0	0.0	598	1420	52.69
2	1	1	1	2	CIF	CIF	2915	26780	140	134	291	13	3	622	1398	1302.74	214	215	14.06	91.0	82.8	0.0	408	1184	44.24
3	1	1	1	3	S139WT	S139WT	3167	26795	126	106	315	14	3	251	351	156.86	216	217	14.14	69.8	58.5	0.0	35	135	17.75
4	1	1	1	4	S139WT	S139WT	3435	26792	140	130	272	8	3	250	350	152.82	216	222	78.79	43.8	39.2	0.0	34	134	3.17
5	1	1	1	5	G139	G139	3684	26797	150	155	251	11	3	235	246	35.67	221	222	17.49	45.8	31.0	0.0	14	25	13.44
6	1	1	1	6	G139	G139	3854	26744	120	92	315	88	4	221	221	17.97	227	611	2232.45	0.0	0.0	0.0	-5	-5	0.10
7	1	1	1	7	G139t	G139t	4195	26790	140	134	291	13	3	237	244	32.54	221	222	19.80	44.0	26.1	0.0	16	23	11.97
8	1	1	1	8	G139t	G139t	4430	26795	110	78	315	10	3	272	276	32.21	222	223	18.03	80.8	65.4	0.0	50	54	15.08
9	1	1	1	9	G139c	G139c	4675	26795	120	88	336	13	3	247	246	21.00	223	224	17.50	58.0	31.8	0.0	24	23	14.11
10	1	1	1	10	G139c	G139c	4945	26795	126	112	336	13	3	238	244	24.31	225	227	19.37	47.3	17.0	0.0	13	19	12.29
11	1	1	1	11	I139	I139	5195	26795	120	88	336	12	3	236	239	21.43	226	227	15.07	40.9	19.3	0.0	10	13	15.66
12	1	1	1	12	I139	I139	5430	26780	148	145	270	9	3	236	236	19.05	224	226	19.67	31.7	9.7	0.0	12	12	12.00
13	1	1	1	13	N139	N139	5690	26795	148	150	251	9	3	236	254	52.28	228	229	17.58	38.0	29.3	0.0	8	26	13.43
14	1	1	1	14	N139	N139	5981	26791	140	135	251	42	3	239	251	37.32	229	229	16.09	40.0	26.7	0.0	10	22	14.86
15	1	1	1	15	T139	T139	6190	26810	150	149	270	24	1	235	234	15.98	231	232	18.65	18.1	2.0	0.0	4	3	12.60
16	1	1	1	16	T139	T139	6440	26810	150	149	270	24	1	237	237	18.61	229	229	14.06	32.9	16.1	0.0	8	8	16.85
17	1	1	1	17	RGD-WT1	RGD-WT1	6678	26823	134	120	315	40	3	311	332	103.43	226	227	16.04	69.2	55.0	0.0	85	106	19.38
18	1	1	1	18	RGD-WT1	RGD-WT1	6925	26815	110	80	336	34	3	401	377	101.10	223	224	14.00	86.3	83.8	0.0	178	154	28.65
19	1	1	1	19	RRD	RRD	7195	26825	134	120	336	39	3	269	555	392.55	221	222	15.57	63.3	56.7	0.0	48	334	17.28
20	1	1	1	20	RRD	RRD	7445	26825	148	148	272	39	3	251	527	398.85	219	221	15.19	59.5	50.0	0.0	32	308	16.52
21	1	1	1	21	RRDt	RRDt	7702	26800	134	120	334	16	3	244	300	96.46	218	220	15.18	55.0	49.2	0.0	26	82	16.07
22	1	1	1	22	RRDt	RRDt	7944	26810	134	124	334	25	3	242	279	69.88	221	226	65.57	38.7	20.2	0.0	21	58	3.69
23	1	1	1	23	RRDc	RRDc	8195	26812	126	106	336	27	3	230	231	22.57	219	220	14.91	43.4	23.6	0.0	11	12	15.43
24	1	1	1	24	RRDc	RRDc	8440	26805	150	154	251	21	3	224	236	35.86	217	217	12.53	44.8	29.2	0.0	7	19	17.88
25	1	1	2	1	RED	RED	2660	27040	150	149	270	18	1	215	216	16.19	215	215	14.83	16.1	6.0	0.0	0	1	14.50
26	1	1	2	2	RED	RED	2920	27040	150	149	270	10	1	215	216	16.13	217	217	15.01	14.8	2.7	0.0	-1	0	14.32
27	1	1	2	3	REDt	REDt	3170	27036	150	154	251	14	3	229	238	32.38	220	220	14.32	44.2	25.3	0.0	9	18	15.99
28	1	1	2	4	REDt	REDt	3430	27040	150	149	270	7	1	232	241	32.84	219	229	104.18	2.0	0.0	0.0	13	22	2.23
29	1	1	2	5	REDc	REDc	3680	27050	150	149	270	2	1	218	218	14.03	221	222	13.64	12.8	3.4	0.0	-2	-2	15.98
30	1	1	2	6	REDc	REDc	3950	27050	150	149	270	18	1	226	226	16.31	222	223	15.58	22.8	3.4	0.0	4	4	14.50
31	1	1	2	7	REG	REG	4205	27045	148	148	272	22	3	246	283	77.45	223	223	14.16	58.1	44.6	0.0	23	60	17.38
32	1	1	2	8	REG	REG	4445	27035	140	124	272	16	3	262	290	69.55	226	226	15.00	60.5	52.4	0.0	36	64	17.47
33	1	1	2	9	REGat	REGat	4690	27050	150	149	270	6	1	226	226	16.01	223	223	16.88	15.4	5.4	0.0	3	3	13.39
34	1	1	2	10	REGat	REGat	4940	27050	150	149	270	5	1	227	227	14.08	226	228	21.46	8.7	0.7	0.0	1	1	10.58
35	1	1	2	11	REGac	REGac	5180	27040	150	149	270	9	1	226	228	23.68	226	230	45.42	0.7	0.7	0.0	0	2	4.98
36	1	1	2	12	REGac	REGac	5430	27040	150	149	270	10	1	223	226	16.38	229	238	75.23	0.0	0.0	0.0	-5	-2	2.96
37	1	1	2	13	REGgg	REGgg	5685	27050	134	124	355	4	3	242	244	22.45	231	231	15.42	42.7	23.4	0.0	11	13	15.69
38	1	1	2	14	REGgg	REGgg	5930	27060	150	149	270	15	1	248	248	22.08	232	231	15.88	50.3	20.8	0.0	16	16	15.61
39	1	1	2	15	REGtg	REGtg	6180	27040	150	149	270	12	1	229	231	15.58	230	232	21.00	10.7	0.7	0.0	0	1	10.91
40	1	1	2	16	REGtg	REGtg	6440	27040	150	149	270	7	1	232	232	14.76	230	230	15.28	18.8	3.4	0.0	2	2	15.19
41	1	1	2	17	REGcg	REGcg	6690	27060	150	149	270	12	1	226	228	26.26	227	227	14.78	16.1	4.0	0.0	0	1	15.29
42	1	1	2	18	REGcg	REGcg	6940	27050	150	149	270	4	1	229	230	15.78	224	225	15.24	32.2	6.7	0.0	5	6	15.02
43	1	1	2	19	D143N (RGN)	D143N (RGN)	7200	27060	150	149	270	13	1	230	232	25.32	224	225	16.47	24.8	5.4	0.0	6	8	13.96
44	1	1	2	20	D143N (RGN)	D143N (RGN)	7450	27070	150	149	270	23	1	226	224	15.75	222	224	21.98	12.1	0.0	0.0	4	2	10.28
45	1	1	2	21	D143N (RGN)t	D143N (RGN)t	7700	27060	150	149	270	13	1	224	225	13.15	223	224	14.22	15.4	2.7	0.0	1	2	15.75
46	1	1	2	22	D143N (RGN)t	D143N (RGN)t	7950	27060	150	149	270	12	1	225	225	15.85	226	226	16.40	12.8	2.0	0.0	0	0	13.72
47	1	1	2	23	D143N (RGN)c	D143N (RGN)c	8190	27040	150	149	270	11	1	220	221	14.67	224	227	18.74	9.4	0.0	0.0	-3	-2	11.74
48	1	1	2	24	D143N (RGN)c	D143N (RGN)c	8440	27040	150	149	270	12	1	221	220	13.00	223	224	16.63	5.4	0.7	0.0	-1	-2	13.29
49	1	1	3	1	D143V (RGV)	D143V (RGV)	2680	27270	150	149	270	39	1	217	219	15.29	213	214	14.08	28.9	10.1	0.0	4	6	15.41
50	1	1	3	2	D143V (RGV)	D143V (RGV)	2920	27280	150	149	270	30	1	220	220	15.25	217	227	165.43	0.0	0.0	0.0	3	3	1.33
51	1	1	3	3	RGE-1 (GAA)	RGE-1 (GAA)	3180	27280	150	149	270	29	1	219	220	12.80	220	221	13.80	13.4	2.7	0.0	0	0	15.87
52	1	1	3	4	RGE-1 (GAA)	RGE-1 (GAA)	3430	27290	150	149	270	19	1	220	221	14.92	222	223	14.05	14.1	4.0	0.0	-1	0	15.66
53	1	1	3	5	RGEc	RGEc	3680	27280	150	149	270	29	1	219	228	70.35	221	222	13.44	16.8	4.7	0.0	-1	7	16.30
54	1	1	3	6	RGEc	RGEc	3940	27280	150	149	270	30	1	221	223	15.35	223	224	14.65	16.8	4.0	0.0	-1	0	15.09
55	1	1	3	7	L144WT	L144WT	4192	27275	140	130	251	35	3	317	897	790.87	224	224	15.24	83.8	65.4	0.0	93	673	20.80
56	1	1	3	8	L144WT	L144WT	4435	27295	148	148	272	14	3	272	808	755.88	225	226	14.50	74.3	59.5	0.0	47	583	18.76
57	1	1	3	9	L144g	L144g	4685	27295	134	120	336	14	3	237	243	29.58	224	225	16.72	43.3	31.7	0.0	13	19	14.18
58	1	1	3	10	L144g	L144g	4935	27305	120	88	336	4	3	267	272	39.90	229	227	16.14	72.7	54.5	0.0	38	43	16.54
59	1	1	3	11	L144a	L144a	5185	27285	126	112	336	24	3	256	258	29.06	231	231	17.94	58.0	39.3	0.0	25	27	14.27
60	1	1	3	12	L144a	L144a	5435	27305	134	120	336	5	3	256	268	71.41	231	232	16.48	54.2	44.2	0.0	25	37	15.53
61	1	1	3	13	V144	V144	5675	27312	140	130	272	13	3	278	335	111.59	231	233	15.53	72.3	58.5	0.0	47	104	17.90
62	1	1	3	14	V144	V144	5930	27335	140	134	251	27	3	291	333	107.81	234	234	14.68	63.4	54.5	0.0	57	99	19.82
63	1	1	3	15	S144	S144	6185	27315	154	164	272	7	3	247	250	21.11	232	234	15.81	49.4	27.4	0.0	15	18	15.62
64	1	1	3	16	S144	S144	6440	27305	140	134	251	4	3	245	251	24.42	232	234	18.11	44.0	23.9	0.0	13	19	13.53
65	1	1	3	17	H146WT	H146WT	6695	27310	148	150	291	2	3	271	525	363.17	228	230	15.99	63.3	52.7	0.0	43	297	16.95
66	1	1	3	18	H146WT	H146WT	6945	27310	148	150	291	1	3	277	477	301.11	228	230	16.60	64.0	51.3	0.0	49	249	16.69
67	1	1	3	19	R146	R146	7205	27325	134	120	336	18	3	243	277	84.21	224	226	14.80	55.0	37.5	0.0	19	53	16.42
68	1	1	3	20	R146	R146	7445	27335	140	124	272	25	3	243	271	63.37	224	225	15.85	52.4	40.3	0.0	19	47	15.34
69	1	1	3	21	L146=H146t	L146=H146t	7695	27320	134	124	355	11	3	258	260	31.86	227	227	18.25	61.3	41.9	0.0	31	33	14.14
70	1	1	3	22	L146=H146t	L146=H146t	7945	27310	148	150	291	2	3	252	263	52.45	227	227	15.06	58.7	47.3	0.0	25	36	16.73
71	1	1	3	23	P146	P146	8190	27315	110	78	315	10	3	245	251	29.71	224	227	19.91	50.0	25.6	0.0	21	27	12.31
72	1	1	3	24	P146	P146	8430	27310	150	149	270	19	1	225	225	14.35	224	226	16.63	13.4	2.0	0.0	1	1	13.53
73	1	1	4	1	L147WT	L147WT	2685	27510	148	150	291	62	3	474	823	643.21	215	216	15.13	80.7	69.3	0.0	259	608	31.33
74	1	1	4	2	L147WT	L147WT	2935	27515	154	164	272	56	3	395	854	710.08	218	219	16.41	78.0	65.9	0.0	177	636	24.07
75	1	1	4	3	P147	P147	3190	27520	150	149	270	52	1	239	261	54.46	223	240	293.95	0.0	0.0	0.0	16	38	0.81
76	1	1	4	4	P147	P147	3445	27525	140	124	272	48	3	278	288	68.79	225	225	15.18	63.7	57.3	0.0	53	63	18.31
77	1	1	4	5	P147a	P147a	3695	27519	140	130	291	54	3	238	254	43.51	221	221	14.54	53.1	33.8	0.0	17	33	16.37
78	1	1	4	6	P147a	P147a	3960	27540	150	149	270	42	1	237	265	74.16	222	223	14.14	50.3	38.9	0.0	15	43	16.76
79	1	1	4	7	Oligo HIV Y115	Oligo HIV Y115	4200	27540	150	149	270	35	1	222	223	14.52	227	228	33.14	0.0	0.0	0.0	-4	-3	6.70
80	1	1	4	8	Oligo HIV Y115	Oligo HIV Y115	4430	27570	150	149	270	3	1	225	226	15.00	229	230	16.61	9.4	1.3	0.0	-3	-2	13.55
81	1	1	4	9	Oligo HIV M184a	Oligo HIV M184a	4680	27570	150	149	270	4	1	226	228	15.74	226	239	134.59	0.0	0.0	0.0	0	2	1.68
82	1	1	4	10	Oligo HIV M184a	Oligo HIV M184a	4930	27560	150	149	270	12	1	232	234	25.52	231	232	16.24	16.1	2.7	0.0	1	3	14.29
83	1	1	4	11	C - (H2O+S.S.)	C - (H2O+S.S.)	5205	27792	154	160	272	219	3	232	233	14.50	232	233	15.95	14.4	2.5	0.0	0	1	14.54
84	1	1	4	12	C - (H2O+S.S.)	C - (H2O+S.S.)	5474	27803	148	152	251	230	3	234	234	14.80	235	235	17.19	8.6	1.3	0.0	0	0	13.62
85	1	1	4	13	C - (H2O+S.S.)	C - (H2O+S.S.)	5690	27570	150	149	270	2	1	238	238	16.52	238	238	16.94	13.4	2.0	0.0	0	0	14.05
86	1	1	4	14	C - (H2O+S.S.)	C - (H2O+S.S.)	5930	27590	150	149	270	20	1	240	240	14.04	237	239	17.15	18.1	1.3	0.0	3	3	13.99
87	1	1	4	15	C - (H2O+S.S.)	C - (H2O+S.S.)	6180	27570	150	149	270	10	1	237	239	15.89	235	236	17.05	24.2	3.4	0.0	2	4	13.90
88	1	1	4	16	C - (H2O+S.S.)	C - (H2O+S.S.)	6440	27570	150	149	270	2	1	239	239	15.43	230	234	15.27	32.2	5.4	0.0	9	9	15.65
89	1	1	4	17	C - (H2O+S.S.)	C - (H2O+S.S.)	6700	27580	150	149	270	11	1	233	234	15.31	233	233	15.54	17.4	2.7	0.0	0	1	14.99
90	1	1	4	18	C - (H2O+S.S.)	C - (H2O+S.S.)	6940	27570	150	149	270	3	1	232	232	17.46	232	231	16.04	14.8	6.0	0.0	0	0	14.47
91	1	1	4	19	C - (H2O+S.S.)	C - (H2O+S.S.)	7200	27590	150	149	270	19	1	225	224	14.61	228	229	17.51	4.7	0.7	0.0	-2	-3	12.85
92	1	1	4	20	C - (H2O+S.S.)	C - (H2O+S.S.)	7440	27590	150	149	270	19	1	227	228	19.17	227	229	16.64	15.4	2.7	0.0	0	1	13.64
93	1	1	4	21	C - (H2O+S.S.)	C - (H2O+S.S.)	7690	27580	150	149	270	10	1	229	230	14.43	228	228	15.48	16.8	4.0	0.0	1	2	14.79
94	1	1	4	22	C - (H2O+S.S.)	C - (H2O+S.S.)	7940	27580	150	149	270	11	1	232	236	29.66	226	227	17.43	22.1	3.4	0.0	6	10	13.31
95	1	1	4	23	CIF	CIF	8185	27578	148	152	272	15	3	365	1294	1492.32	229	233	20.70	79.6	65.8	0.0	136	1065	17.63
96	1	1	4	24	CIF	CIF	8425	27585	154	164	272	28	3	318	1223	1360.57	230	231	17.20	76.2	65.2	0.0	88	993	18.48
END DATA
