# Supplementary material for: Microarray-based identification of antigenic variants of foot-and-mouth disease virus: a bioinformatics quality assessment
Source: BMC Genomics. 2006 May 18;7:117. doi: 10.1186/1471-2164-7-117 (PMC1481559; doi:10.1186/1471-2164-7-117)
Supplement: Additional File 1 — They are obtained using the Agilent and Scan Array Express (Perkin Elmer Life Sciences) analysis software for reading and quantifying the hybridization images. [file 1471-2164-7-117-S1.zip › III-31-RRD-2-15C.csv]

BEGIN HEADER
PerkinElmer Life Sciences.
ScanArrayCSVFileFormat	2.00
ScanArray Express	2.00
Number_of_Columns	26
END HEADER
BEGIN GENERAL INFO
DateTime	2005/07/22 09:59
GalFile	D:\303\AFTOCHIP\AFTOCHIP 2.1\Generalidades Aftochip 2.1\ARCHIVO GAL AFTOCHIP 2.1.gal
Scanner	Model: Serial No.:
User Name	303
Computer Name
Protocol	Easy Quant
Quantitation Method	Adaptive Circle
Quality Confidence Calculation	SignalToNoise
User comments
Image Origin	0	0
Temperature	0
Laser Powers	0
Laser On Time	0
PMT Voltages	0
END GENERAL INFO
BEGIN QUANTITATION PARAMETERS
Min Percentile	50
Max Percentile	200
END QUANTITATION PARAMETERS
BEGIN QUALITY MEASUREMENTS
Min Signal To Noise	3
END QUALITY MEASUREMENTS
BEGIN ARRAY PATTERN INFO
Units	�m
Array Rows	1
Array Columns	1
Spot Rows	4
Spot Columns	24
Array Row Spacing	4500.000000
Array Column Spacing	4500.000000
Spot Row Spacing	235.000000
Spot Column Spacing	251.000000
Spot Diameter	150
Interstitial	0
Spots Per Array	96
Total Spots	96
END ARRAY PATTERN INFO
BEGIN IMAGE INFO
ImageID	Channel	Image	Fluorophore	Barcode	Units	X Units Per Pixel	Y Units Per Pixel	X Offset	Y Offset	Status
-1	CH1	D:\303\AFTOCHIP\AFTOCHIP 2.1\Celia\15� Celia 3� impresi�n\RRD REG_SLOT01_S01.tif	Unknown	Unknown	�m	10.000000	10.000000	0.000000	0.000000	Control Image
END IMAGE INFO
BEGIN NORMALIZATION INFO
Normalization Method	LOWESS
END NORMALIZATION INFO
BEGIN DATA
Index	Array Row	Array Column	Spot Row	Spot Column	Name	ID	X	Y	Diameter	F Pixels	B Pixels	Footprint	Flags	Ch1 Median	Ch1 Mean	Ch1 SD	Ch1 B Median	Ch1 B Mean	Ch1 B SD	Ch1 % > B + 1 SD	Ch1 % > B + 2 SD	Ch1 F % Sat.	Ch1 Median - B	Ch1 Mean - B	Ch1 SignalNoiseRatio
1	1	1	1	1	CIF	CIF	11655	26935	134	120	278	41	3	377	950	929.31	212	214	12.61	86.7	74.2	0.0	165	738	29.90
2	1	1	1	2	CIF	CIF	11915	26945	140	124	278	29	3	405	970	895.34	212	213	14.43	83.1	74.2	0.0	193	758	28.07
3	1	1	1	3	S139WT	S139WT	12185	26969	140	130	257	13	3	223	278	104.46	215	216	14.48	46.2	31.5	0.0	8	63	15.40
4	1	1	1	4	S139WT	S139WT	12435	26963	134	118	278	15	3	237	303	112.30	214	214	13.29	58.5	45.8	0.0	23	89	17.84
5	1	1	1	5	G139	G139	12661	26959	140	135	238	20	3	226	230	26.82	215	215	15.26	45.2	23.0	0.0	11	15	14.81
6	1	1	1	6	G139	G139	12922	26964	134	118	259	11	3	233	243	40.66	215	216	14.28	51.7	41.5	0.0	18	28	16.31
7	1	1	1	7	G139t	G139t	13164	26968	150	157	238	14	4	223	232	32.59	218	231	181.42	0.0	0.0	0.0	5	14	1.23
8	1	1	1	8	G139t	G139t	13435	26960	120	96	257	15	3	231	269	253.69	217	217	13.60	51.0	32.3	0.0	14	52	16.99
9	1	1	1	9	G139c	G139c	13680	26970	150	149	238	3	1	222	223	14.66	221	221	14.99	18.1	4.0	0.0	1	2	14.81
10	1	1	1	10	G139c	G139c	13930	26970	150	149	238	3	1	224	226	15.70	223	225	18.31	14.8	4.7	0.0	1	3	12.23
11	1	1	1	11	I139	I139	14180	26970	150	149	238	3	1	227	228	15.45	222	224	15.16	24.2	7.4	0.0	5	6	14.97
12	1	1	1	12	I139	I139	14440	26960	150	149	238	15	1	227	229	22.66	222	221	14.59	30.2	8.1	0.0	5	7	15.55
13	1	1	1	13	N139	N139	14603	27042	148	151	238	102	4	218	219	14.00	225	378	454.29	0.0	0.0	0.0	-6	-5	0.48
14	1	1	1	14	N139	N139	14838	27021	148	148	238	104	4	222	223	15.50	226	392	426.44	0.0	0.0	0.0	-3	-2	0.52
15	1	1	1	15	T139	T139	15200	26980	150	149	238	16	1	227	228	18.13	220	221	13.39	31.5	14.1	0.0	7	8	16.95
16	1	1	1	16	T139	T139	15440	26970	150	149	238	5	1	226	227	15.65	219	220	13.44	34.2	10.1	0.0	7	8	16.82
17	1	1	1	17	RGD-WT1	RGD-WT1	15690	26965	140	134	259	9	3	257	292	82.97	223	222	15.86	59.7	50.0	0.0	34	69	16.20
18	1	1	1	18	RGD-WT1	RGD-WT1	15945	26980	140	134	257	9	3	253	283	69.42	224	224	16.22	59.0	47.8	0.0	29	59	15.60
19	1	1	1	19	RRD	RRD	16185	26985	134	120	278	10	3	242	430	308.02	224	225	16.20	50.8	42.5	0.0	18	206	14.93
20	1	1	1	20	RRD	RRD	16435	26980	134	124	257	7	3	252	461	314.78	224	224	15.32	57.3	49.2	0.0	28	237	16.45
21	1	1	1	21	RRDt	RRDt	16685	26975	134	120	278	5	3	250	273	53.78	225	226	16.31	57.5	42.5	0.0	25	48	15.33
22	1	1	1	22	RRDt	RRDt	16930	26995	148	150	259	23	3	247	295	177.54	226	227	16.56	56.7	43.3	0.0	21	69	14.92
23	1	1	1	23	RRDc	RRDc	17180	26979	150	148	238	13	3	224	226	17.18	227	227	14.95	18.9	6.1	0.0	-2	0	14.98
24	1	1	1	24	RRDc	RRDc	17436	26994	150	154	259	21	3	238	240	21.66	226	227	15.64	41.6	18.8	0.0	12	14	15.22
25	1	1	2	1	RED	RED	11650	27170	150	149	238	43	1	219	219	15.54	217	218	13.18	22.8	5.4	0.0	2	2	16.62
26	1	1	2	2	RED	RED	11920	27200	150	149	238	8	1	219	221	24.12	213	215	13.51	30.2	6.7	0.0	6	8	16.21
27	1	1	2	3	REDt	REDt	12180	27190	150	149	238	19	1	217	218	15.73	220	221	22.57	5.4	0.7	0.0	-2	-1	9.61
28	1	1	2	4	REDt	REDt	12430	27190	150	149	238	19	1	220	221	16.35	218	219	12.52	26.8	8.7	0.0	2	3	17.58
29	1	1	2	5	REDc	REDc	12670	27210	150	149	238	5	1	215	216	12.74	218	218	13.92	10.1	2.0	0.0	-2	-1	15.45
30	1	1	2	6	REDc	REDc	12920	27200	150	149	238	10	1	215	216	12.87	218	219	15.28	8.7	0.7	0.0	-2	-1	14.07
31	1	1	2	7	REG	REG	13185	27195	134	120	278	16	3	234	289	110.79	218	217	13.89	54.2	36.7	0.0	16	71	16.85
32	1	1	2	8	REG	REG	13425	27195	140	124	278	14	3	234	280	91.47	218	218	14.04	50.8	38.7	0.0	16	62	16.66
33	1	1	2	9	REGat	REGat	13680	27200	150	149	238	8	1	223	222	12.63	221	222	14.08	16.8	1.3	0.0	2	1	15.84
34	1	1	2	10	REGat	REGat	13930	27210	150	149	238	1	1	229	233	17.56	222	223	15.47	30.2	11.4	0.0	7	11	14.81
35	1	1	2	11	REGac	REGac	14180	27210	150	149	238	1	1	221	223	14.37	221	222	15.51	16.1	2.7	0.0	0	2	14.25
36	1	1	2	12	REGac	REGac	14430	27210	150	149	238	2	1	222	222	15.81	222	223	21.52	10.1	0.0	0.0	0	0	10.31
37	1	1	2	13	REGgg	REGgg	14695	27205	150	156	278	12	3	232	236	23.75	221	221	15.35	40.4	20.5	0.0	11	15	15.11
38	1	1	2	14	REGgg	REGgg	14935	27205	150	156	278	3	3	238	240	22.89	221	223	14.24	55.1	32.1	0.0	17	19	16.71
39	1	1	2	15	REGtg	REGtg	15185	27210	134	124	257	0	3	234	236	20.15	223	224	14.89	42.7	20.2	0.0	11	13	15.71
40	1	1	2	16	REGtg	REGtg	15435	27215	140	124	278	5	3	234	235	20.16	226	226	15.63	31.5	13.7	0.0	8	9	14.97
41	1	1	2	17	REGcg	REGcg	15700	27220	150	149	238	17	1	228	230	17.15	223	224	15.17	28.9	9.4	0.0	5	7	15.03
42	1	1	2	18	REGcg	REGcg	15940	27220	150	149	238	11	1	231	231	16.53	226	226	14.88	28.2	6.7	0.0	5	5	15.52
43	1	1	2	19	D143N (RGN)	D143N (RGN)	16190	27220	150	149	238	11	1	230	232	18.01	227	227	14.82	25.5	10.1	0.0	3	5	15.52
44	1	1	2	20	D143N (RGN)	D143N (RGN)	16430	27230	150	149	238	23	1	229	230	17.89	226	227	14.64	27.5	8.7	0.0	3	4	15.65
45	1	1	2	21	D143N (RGN)t	D143N (RGN)t	16680	27220	150	149	238	15	1	226	227	14.10	224	226	15.07	16.8	1.3	0.0	2	3	15.00
46	1	1	2	22	D143N (RGN)t	D143N (RGN)t	16940	27230	150	149	238	21	1	229	230	15.83	226	229	15.65	18.8	6.7	0.0	3	4	14.64
47	1	1	2	23	D143N (RGN)c	D143N (RGN)c	17190	27210	150	149	238	3	1	228	229	15.50	228	228	15.00	17.4	4.7	0.0	0	1	15.20
48	1	1	2	24	D143N (RGN)c	D143N (RGN)c	17440	27220	150	149	238	12	1	233	233	17.51	228	228	15.97	23.5	9.4	0.0	5	5	14.59
49	1	1	3	1	D143V (RGV)	D143V (RGV)	11680	27430	150	149	238	16	1	222	221	16.11	218	219	14.39	22.1	3.4	0.0	4	3	15.43
50	1	1	3	2	D143V (RGV)	D143V (RGV)	11930	27440	150	149	238	8	1	226	226	17.10	216	218	14.41	41.6	13.4	0.0	10	10	15.68
51	1	1	3	3	RGE-1 (GAA)	RGE-1 (GAA)	12170	27440	150	149	238	4	1	222	222	14.68	223	224	14.84	13.4	4.0	0.0	0	0	14.96
52	1	1	3	4	RGE-1 (GAA)	RGE-1 (GAA)	12420	27430	150	149	238	14	1	223	222	14.82	220	221	15.05	16.1	3.4	0.0	3	2	14.82
53	1	1	3	5	RGEc	RGEc	12670	27440	150	149	238	6	1	220	220	16.24	218	219	13.83	22.8	4.0	0.0	2	2	15.90
54	1	1	3	6	RGEc	RGEc	12930	27430	150	149	238	14	1	218	220	16.20	217	220	15.70	20.1	2.0	0.0	1	3	13.89
55	1	1	3	7	L144WT	L144WT	13180	27415	134	124	259	29	3	337	671	557.45	219	219	13.56	75.8	62.9	0.0	118	452	24.86
56	1	1	3	8	L144WT	L144WT	13405	27415	140	124	278	36	3	329	715	565.35	219	220	15.46	64.5	58.9	0.0	110	496	21.29
57	1	1	3	9	L144g	L144g	13675	27445	134	120	278	3	3	227	229	16.34	219	220	14.15	34.2	12.5	0.0	8	10	16.04
58	1	1	3	10	L144g	L144g	13935	27445	148	148	278	5	3	230	231	19.60	220	220	14.69	39.9	12.2	0.0	10	11	15.66
59	1	1	3	11	L144a	L144a	14175	27435	126	112	278	11	3	233	235	22.73	220	222	15.29	39.3	20.5	0.0	13	15	15.24
60	1	1	3	12	L144a	L144a	14430	27445	110	78	327	2	3	237	244	25.53	220	221	14.52	57.7	35.9	0.0	17	24	16.32
61	1	1	3	13	V144	V144	14675	27430	126	104	257	16	3	242	277	62.93	222	223	15.16	60.6	46.2	0.0	20	55	15.97
62	1	1	3	14	V144	V144	14932	27432	126	104	238	12	3	255	310	116.98	225	225	15.54	66.3	48.1	0.0	30	85	16.41
63	1	1	3	15	S144	S144	15185	27435	134	120	278	9	3	237	240	23.73	223	224	14.81	49.2	27.5	0.0	14	17	16.01
64	1	1	3	16	S144	S144	15450	27450	150	149	238	15	1	230	231	18.77	225	226	16.00	25.5	6.7	0.0	5	6	14.37
65	1	1	3	17	H146WT	H146WT	15705	27460	148	150	257	23	3	241	376	259.19	227	228	15.29	48.7	37.3	0.0	14	149	15.76
66	1	1	3	18	H146WT	H146WT	15945	27465	140	124	278	21	3	250	428	285.30	227	228	15.70	55.6	44.4	0.0	23	201	15.93
67	1	1	3	19	R146	R146	16195	27465	134	120	278	21	3	239	247	29.28	227	227	14.53	50.0	34.2	0.0	12	20	16.45
68	1	1	3	20	R146	R146	16425	27475	140	124	278	33	3	245	254	35.16	226	225	15.36	51.6	39.5	0.0	19	28	15.95
69	1	1	3	21	L146=H146t	L146=H146t	16690	27475	140	134	259	30	3	223	245	25.93	228	229	14.55	45.5	29.9	0.0	-4	17	15.32
70	1	1	3	22	L146=H146t	L146=H146t	16945	27465	148	148	278	20	3	244	249	40.79	231	232	16.53	40.5	25.7	0.0	13	18	14.76
71	1	1	3	23	P146	P146	17201	27464	150	155	259	21	3	234	237	21.72	230	232	17.38	25.2	11.0	0.0	4	7	13.46
72	1	1	3	24	P146	P146	17439	27474	134	122	259	29	3	247	246	18.11	232	233	15.58	48.4	17.2	0.0	15	14	15.86
73	1	1	4	1	L147WT	L147WT	11685	27665	134	120	278	19	3	283	731	633.50	220	221	13.81	73.3	61.7	0.0	63	511	20.50
74	1	1	4	2	L147WT	L147WT	11945	27670	120	96	257	24	3	888	1001	771.89	222	223	15.35	77.1	69.8	0.0	666	779	57.84
75	1	1	4	3	P147	P147	12185	27675	126	112	278	12	3	240	242	24.21	224	225	15.13	50.0	24.1	0.0	16	18	15.86
76	1	1	4	4	P147	P147	12420	27665	120	96	259	14	3	243	243	23.81	222	222	12.94	62.5	43.8	0.0	21	21	18.77
77	1	1	4	5	P147a	P147a	12675	27670	134	124	257	8	3	238	316	389.85	221	222	14.58	54.0	36.3	0.0	17	95	16.32
78	1	1	4	6	P147a	P147a	12935	27660	134	124	257	21	3	233	247	40.05	221	223	18.43	42.7	30.6	0.0	12	26	12.64
79	1	1	4	7	Oligo HIV Y115	Oligo HIV Y115	13180	27670	150	149	238	9	1	220	221	14.84	220	220	18.60	14.1	0.7	0.0	0	1	11.83
80	1	1	4	8	Oligo HIV Y115	Oligo HIV Y115	13420	27680	150	149	238	7	1	221	225	43.40	222	221	14.39	16.1	5.4	0.0	0	3	15.36
81	1	1	4	9	Oligo HIV M184a	Oligo HIV M184a	13675	27695	140	124	278	16	3	240	259	47.67	221	222	13.68	57.3	45.2	0.0	19	38	17.54
82	1	1	4	10	Oligo HIV M184a	Oligo HIV M184a	13935	27695	126	112	278	16	3	248	279	65.67	220	221	15.66	66.1	48.2	0.0	28	59	15.84
83	1	1	4	11	C - (H2O+S.S.)	C - (H2O+S.S.)	14178	27688	134	119	238	8	3	238	258	52.54	226	225	14.48	46.2	31.9	0.0	12	32	16.44
84	1	1	4	12	C - (H2O+S.S.)	C - (H2O+S.S.)	14430	27680	150	149	238	2	1	234	290	558.44	228	228	14.16	32.9	22.1	0.0	6	62	16.53
85	1	1	4	13	C - (H2O+S.S.)	C - (H2O+S.S.)	14680	27680	150	149	238	3	1	227	226	14.49	226	227	15.05	14.8	0.7	0.0	1	0	15.08
86	1	1	4	14	C - (H2O+S.S.)	C - (H2O+S.S.)	14930	27670	150	149	238	9	1	231	232	14.97	227	227	17.07	22.8	4.0	0.0	4	5	13.53
87	1	1	4	15	C - (H2O+S.S.)	C - (H2O+S.S.)	15180	27680	150	149	238	5	1	225	226	14.25	225	226	15.77	14.1	1.3	0.0	0	1	14.27
88	1	1	4	16	C - (H2O+S.S.)	C - (H2O+S.S.)	15440	27680	150	149	238	4	1	229	231	17.77	227	227	14.84	24.2	6.0	0.0	2	4	15.43
89	1	1	4	17	C - (H2O+S.S.)	C - (H2O+S.S.)	15700	27690	150	149	238	17	1	233	234	15.53	226	227	15.31	32.2	7.4	0.0	7	8	15.22
90	1	1	4	18	C - (H2O+S.S.)	C - (H2O+S.S.)	15950	27700	150	149	238	24	1	229	232	15.16	230	231	16.52	17.4	2.0	0.0	0	2	13.86
91	1	1	4	19	C - (H2O+S.S.)	C - (H2O+S.S.)	16190	27690	150	149	238	11	1	229	229	15.33	230	228	14.37	21.5	1.3	0.0	0	0	15.93
92	1	1	4	20	C - (H2O+S.S.)	C - (H2O+S.S.)	16430	27700	150	149	238	23	1	231	232	16.31	229	231	14.71	25.5	4.0	0.0	2	3	15.71
93	1	1	4	21	C - (H2O+S.S.)	C - (H2O+S.S.)	16690	27700	150	149	238	21	1	241	240	16.09	233	234	15.23	29.5	6.7	0.0	8	7	15.83
94	1	1	4	22	C - (H2O+S.S.)	C - (H2O+S.S.)	16930	27690	150	149	238	16	1	235	237	16.54	233	235	16.37	22.1	5.4	0.0	2	4	14.35
95	1	1	4	23	CIF	CIF	17186	27718	148	151	238	39	3	342	1724	2064.27	233	235	15.13	83.4	72.2	0.0	109	1491	22.60
96	1	1	4	24	CIF	CIF	17432	27721	148	148	238	43	3	396	1957	2257.30	234	236	14.82	89.9	77.7	0.0	162	1723	26.72
END DATA
