# Supplementary material for: Microarray-based identification of antigenic variants of foot-and-mouth disease virus: a bioinformatics quality assessment
Source: BMC Genomics. 2006 May 18;7:117. doi: 10.1186/1471-2164-7-117 (PMC1481559; doi:10.1186/1471-2164-7-117)
Supplement: Additional File 1 — They are obtained using the Agilent and Scan Array Express (Perkin Elmer Life Sciences) analysis software for reading and quantifying the hybridization images. [file 1471-2164-7-117-S1.zip › III-33-S139T-1-18V.csv]

BEGIN HEADER
PerkinElmer Life Sciences.
ScanArrayCSVFileFormat	2
ScanArray Express	2
Number_of_Columns	26
END HEADER
BEGIN GENERAL INFO
DateTime	10/26/2005 11:47
GalFile	D:\303\AFTOCHIP\AFTOCHIP 2.1\Generalidades Aftochip 2.1\ARCHIVO GAL AFTOCHIP 2.1.gal
Scanner	Model: Serial No.:
User Name	303
Computer Name
Protocol	Easy Quant
Quantitation Method	Adaptive Circle
Quality Confidence Calculation	SignalToNoise
User comments
Image Origin	0	0
Temperature	0
Laser Powers	0
Laser On Time	0
PMT Voltages	0
END GENERAL INFO
BEGIN QUANTITATION PARAMETERS
Min Percentile	50
Max Percentile	200
END QUANTITATION PARAMETERS
BEGIN QUALITY MEASUREMENTS
Min Signal To Noise	3
END QUALITY MEASUREMENTS
BEGIN ARRAY PATTERN INFO
Units	µm
Array Rows	1
Array Columns	1
Spot Rows	4
Spot Columns	24
Array Row Spacing	4500
Array Column Spacing	4500
Spot Row Spacing	255
Spot Column Spacing	250
Spot Diameter	150
Interstitial	0
Spots Per Array	96
Total Spots	96
END ARRAY PATTERN INFO
BEGIN IMAGE INFO
ImageID	Channel	Image	Fluorophore	Barcode	Units	X Units Per Pixel	Y Units Per Pixel	X Offset	Y Offset	Status
-1	CH1	D:\303\AFTOCHIP\AFTOCHIP 2.1\Vero\IV-11ª a 18ª Vero\III-IV-18ª Vero\Imágenes Scanner\III-33-S139T 0,6 1 18ªV_S02.tif	Unknown	Unknown	µm	10	10	0	0	Control Image
END IMAGE INFO
BEGIN NORMALIZATION INFO
Normalization Method	LOWESS
END NORMALIZATION INFO
BEGIN DATA
Index	Array Row	Array Column	Spot Row	Spot Column	Name	ID	X	Y	Diameter	F Pixels	B Pixels	Footprint	Flags	Ch1 Median	Ch1 Mean	Ch1 SD	Ch1 B Median	Ch1 B Mean	Ch1 B SD	Ch1 % > B + 1 SD	Ch1 % > B + 2 SD	Ch1 F % Sat.	Ch1 Median - B	Ch1 Mean - B	Ch1 SignalNoiseRatio
1	1	1	1	1	CIF	CIF	2695	26935	98	60	383	17	3	1134	1043	321.58	259	259	16.31	98.3	95	0	875	784	69.51
2	1	1	1	2	CIF	CIF	2952	26948	98	64	362	15	3	1071	971	356.01	262	266	26.13	93.8	90.6	0	809	709	40.99
3	1	1	1	3	S139WT	S139WT	3190	26950	150	149	230	3	1	265	267	26.47	258	260	19.39	25.5	10.7	0	7	9	13.67
4	1	1	1	4	S139WT	S139WT	3440	26950	150	149	230	3	1	267	269	21.37	259	260	16.91	35.6	13.4	0	8	10	15.79
5	1	1	1	5	G139	G139	3690	26950	150	149	230	3	1	261	264	17.81	262	262	16.15	18.1	6	0	0	2	16.16
6	1	1	1	6	G139	G139	3940	26950	150	149	230	3	1	263	266	17.88	265	266	16.01	18.8	5.4	0	-1	1	16.42
7	1	1	1	7	G139t	G139t	4190	26950	150	149	230	3	1	259	259	17.88	263	265	16.85	13.4	1.3	0	-3	-3	15.37
8	1	1	1	8	G139t	G139t	4440	26950	150	149	230	3	1	260	260	18.61	268	267	17.55	8.1	0.7	0	-7	-7	14.82
9	1	1	1	9	G139c	G139c	4690	26950	150	149	230	3	1	263	263	18.63	268	269	15.73	14.1	3.4	0	-4	-4	16.72
10	1	1	1	10	G139c	G139c	4940	26950	150	149	230	3	1	265	266	19.1	266	266	17.2	16.1	3.4	0	0	0	15.41
11	1	1	1	11	I139	I139	5190	26950	150	149	230	3	1	266	267	18.35	262	262	16.97	21.5	4.7	0	4	5	15.67
12	1	1	1	12	I139	I139	5440	26950	150	149	230	3	1	269	273	22.74	266	267	18.26	25.5	7.4	0	3	7	14.73
13	1	1	1	13	N139	N139	5680	26940	150	149	230	12	1	260	264	24.23	262	264	17.78	18.1	9.4	0	-1	2	14.62
14	1	1	1	14	N139	N139	5940	26960	150	149	230	10	1	265	270	26.85	260	260	19.88	24.2	8.1	0	5	10	13.33
15	1	1	1	15	T139	T139	6179	26982	100	66	362	31	3	694	669	303.65	260	261	20.5	90.9	78.8	0	434	409	33.86
16	1	1	1	16	T139	T139	6446	26982	90	50	362	33	3	797	786	225.38	260	260	18.78	96	94	0	537	526	42.44
17	1	1	1	17	RGD-WT1	RGD-WT1	6684	26974	98	58	383	22	3	896	814	436.53	268	269	20.75	96.6	82.8	0	628	546	43.19
18	1	1	1	18	RGD-WT1	RGD-WT1	6934	27009	100	63	362	57	3	929	818	274.11	263	265	20.47	92.1	90.5	0	666	555	45.39
19	1	1	1	19	RRD	RRD	7180	26990	150	149	230	39	1	261	263	18.69	260	263	19.5	20.1	2	0	1	3	13.39
20	1	1	1	20	RRD	RRD	7440	26950	150	149	230	3	1	264	264	18.9	261	262	17.24	20.1	7.4	0	3	3	15.31
21	1	1	1	21	RRDt	RRDt	7699	26947	120	95	315	14	3	282	283	28.35	262	263	16.56	54.7	27.4	0	20	21	17.03
22	1	1	1	22	RRDt	RRDt	7940	26950	150	149	230	3	1	273	276	22.46	263	268	55.09	4.7	0	0	10	13	4.96
23	1	1	1	23	RRDc	RRDc	8190	26950	150	149	230	3	1	270	271	20.26	275	295	98.4	0	0	0	-4	-3	2.74
24	1	1	1	24	RRDc	RRDc	8440	26950	150	149	230	3	1	275	282	36.04	275	297	120.25	1.3	0	0	0	7	2.29
25	1	1	2	1	RED	RED	2690	27190	150	149	230	15	1	257	258	18.34	255	257	16.69	17.4	4.7	0	2	3	15.4
26	1	1	2	2	RED	RED	2940	27200	150	149	230	6	1	258	260	18.87	246	257	15.9	42.3	18.1	0	12	14	16.23
27	1	1	2	3	REDt	REDt	3190	27205	112	82	315	3	3	272	278	30.17	255	255	14.97	56.1	35.4	0	17	23	18.17
28	1	1	2	4	REDt	REDt	3440	27205	120	96	315	3	3	271	278	29.47	256	257	18.11	47.9	30.2	0	15	22	14.97
29	1	1	2	5	REDc	REDc	3690	27210	150	149	230	5	1	259	258	17.63	262	263	16	12.8	1.3	0	-2	-3	16.19
30	1	1	2	6	REDc	REDc	3940	27210	150	149	230	5	1	260	262	16.51	266	267	17.53	9.4	2	0	-5	-3	14.83
31	1	1	2	7	REG	REG	4190	27200	150	149	230	6	1	268	268	19.8	266	267	17	21.5	4	0	2	2	15.76
32	1	1	2	8	REG	REG	4440	27210	150	149	230	5	1	265	266	18.56	269	269	16.7	14.1	2	0	-3	-2	15.87
33	1	1	2	9	REGat	REGat	4690	27210	150	149	230	5	1	272	269	18.4	272	272	17.51	12.8	1.3	0	0	-2	15.54
34	1	1	2	10	REGat	REGat	4940	27210	150	149	230	5	1	264	264	17.58	266	268	16.85	10.7	1.3	0	-1	-1	15.67
35	1	1	2	11	REGac	REGac	5190	27210	150	149	230	5	1	269	268	17.89	273	273	18.17	10.7	2	0	-3	-4	14.8
36	1	1	2	12	REGac	REGac	5430	27200	150	149	230	8	1	261	261	17.34	269	271	18.66	5.4	0.7	0	-7	-7	13.99
37	1	1	2	13	REGgg	REGgg	5675	27195	134	120	315	14	3	306	347	80.53	264	265	17.81	74.2	54.2	0	42	83	17.18
38	1	1	2	14	REGgg	REGgg	5935	27205	140	124	315	1	3	290	344	96.55	261	261	17.6	60.5	47.6	0	29	83	16.48
39	1	1	2	15	REGtg	REGtg	6180	27230	150	149	230	25	1	263	275	104.73	261	260	17.12	22.8	8.1	0	2	14	15.36
40	1	1	2	16	REGtg	REGtg	6430	27230	150	149	230	25	1	265	266	18.61	260	262	19.88	22.1	4	0	5	6	13.33
41	1	1	2	17	REGcg	REGcg	6690	27210	150	149	230	5	1	263	265	20.04	262	263	17.71	20.8	6.7	0	1	3	14.85
42	1	1	2	18	REGcg	REGcg	6940	27220	150	149	230	14	1	262	264	18.95	267	271	36.31	3.4	0	0	-4	-2	7.22
43	1	1	2	19	D143N (RGN)	D143N (RGN)	7190	27210	150	149	230	5	1	266	266	18.44	262	264	20.19	20.8	3.4	0	4	4	13.18
44	1	1	2	20	D143N (RGN)	D143N (RGN)	7440	27210	150	149	230	5	1	265	266	23	263	264	18.93	15.4	4.7	0	2	3	14
45	1	1	2	21	D143N (RGN)t	D143N (RGN)t	7690	27210	150	149	230	5	1	273	275	24.86	265	265	17.53	34.2	10.7	0	8	10	15.57
46	1	1	2	22	D143N (RGN)t	D143N (RGN)t	7940	27210	150	149	230	5	1	275	279	26.62	266	267	19.49	33.6	14.1	0	9	13	14.11
47	1	1	2	23	D143N (RGN)c	D143N (RGN)c	8190	27210	150	149	230	5	1	272	273	19.77	271	274	24.99	11.4	1.3	0	1	2	10.89
48	1	1	2	24	D143N (RGN)c	D143N (RGN)c	8440	27210	150	149	230	5	1	269	271	18.09	273	278	25.93	8.7	1.3	0	-3	-1	10.37
49	1	1	3	1	D143V (RGV)	D143V (RGV)	2685	27435	126	112	315	25	3	301	311	52.49	258	259	17.51	63.4	53.6	0	43	53	17.19
50	1	1	3	2	D143V (RGV)	D143V (RGV)	2940	27440	134	121	294	20	3	295	306	52.01	256	257	15.66	68.6	52.1	0	39	50	18.83
51	1	1	3	3	RGE-1 (GAA)	RGE-1 (GAA)	3185	27440	112	82	294	20	3	266	271	28.59	257	257	16.46	39	23.2	0	9	14	16.16
52	1	1	3	4	RGE-1 (GAA)	RGE-1 (GAA)	3440	27445	98	60	383	15	3	282	281	27.64	260	261	17.37	55	26.7	0	22	21	16.23
53	1	1	3	5	RGEc	RGEc	3690	27460	150	149	230	3	1	267	271	21.78	264	264	18.5	25.5	8.7	0	3	7	14.43
54	1	1	3	6	RGEc	RGEc	3940	27450	150	149	230	11	1	271	272	21.19	267	267	15.83	27.5	14.1	0	4	5	17.11
55	1	1	3	7	L144WT	L144WT	4185	27459	90	52	362	2	3	1161	1031	385.63	266	266	17.29	96.2	94.2	0	895	765	67.16
56	1	1	3	8	L144WT	L144WT	4418	27431	84	42	362	34	3	1182	1022	463.37	267	267	16.13	88.1	83.3	0	915	755	73.29
57	1	1	3	9	L144g	L144g	4685	27455	126	112	315	5	3	280	290	35.41	267	267	17.31	45.5	31.3	0	13	23	16.17
58	1	1	3	10	L144g	L144g	4935	27455	126	112	315	5	3	276	282	30.48	268	268	16.29	34.8	24.1	0	8	14	16.94
59	1	1	3	11	L144a	L144a	5190	27460	150	149	230	3	1	272	273	20.94	270	273	30.32	10.1	0.7	0	2	3	8.97
60	1	1	3	12	L144a	L144a	5430	27450	150	149	230	12	1	268	272	23.19	265	265	16.78	29.5	12.1	0	3	7	15.97
61	1	1	3	13	V144	V144	5689	27452	134	121	294	9	3	295	312	57.33	264	263	17.83	56.2	48.8	0	31	48	16.55
62	1	1	3	14	V144	V144	5935	27455	134	120	315	5	3	349	356	83.55	268	270	17.57	67.5	60	0	81	88	19.86
63	1	1	3	15	S144	S144	6171	27463	140	133	315	13	3	299	306	37.64	267	270	18.47	64.7	44.4	0	32	39	16.19
64	1	1	3	16	S144	S144	6440	27470	150	149	230	10	1	283	287	31.8	266	268	20.71	45	20.1	0	17	21	13.66
65	1	1	3	17	H146WT	H146WT	6691	27469	92	51	362	10	3	459	445	120.3	260	269	25.46	88.2	78.4	0	199	185	18.03
66	1	1	3	18	H146WT	H146WT	6928	27472	92	52	362	12	3	526	527	118.05	279	279	26.56	92.3	92.3	0	247	248	19.81
67	1	1	3	19	R146	R146	7185	27465	90	52	383	4	3	345	363	171.71	273	275	18.64	71.2	67.3	0	72	90	18.51
68	1	1	3	20	R146	R146	7440	27460	150	149	230	3	1	277	355	452.69	266	267	18.14	37.6	22.8	0	11	89	15.27
69	1	1	3	21	L146=H146t	L146=H146t	7685	27465	140	124	315	4	3	281	283	24.53	264	265	17.01	48.4	28.2	0	17	19	16.52
70	1	1	3	22	L146=H146t	L146=H146t	7940	27460	150	149	230	3	1	279	331	347.12	268	269	20.29	32.2	11.4	0	11	63	13.75
71	1	1	3	23	P146	P146	8180	27460	150	149	230	6	1	280	281	27.25	275	279	21.99	21.5	6	0	5	6	12.73
72	1	1	3	24	P146	P146	8440	27470	150	149	230	10	1	276	280	18.86	270	271	20.34	24.2	6	0	6	10	13.57
73	1	1	4	1	L147WT	L147WT	2685	27685	100	60	383	30	3	864	806	193.31	256	258	15.76	100	96.7	0	608	550	54.83
74	1	1	4	2	L147WT	L147WT	2925	27685	110	80	315	32	3	737	712	186.4	258	258	15.07	98.8	97.5	0	479	454	48.91
75	1	1	4	3	P147	P147	3180	27685	112	82	315	31	3	287	289	29.7	259	259	16.42	67.1	46.3	0	28	30	17.48
76	1	1	4	4	P147	P147	3435	27685	110	80	315	30	3	288	286	29.19	260	261	16.25	65	41.3	0	28	26	17.73
77	1	1	4	5	P147a	P147a	3690	27700	150	149	230	15	1	273	274	19.11	260	263	16.42	44.3	16.8	0	13	14	16.63
78	1	1	4	6	P147a	P147a	3935	27715	120	88	315	1	3	284	289	27.26	265	266	16.98	55.7	28.4	0	19	24	16.72
79	1	1	4	7	Oligo HIV Y115	Oligo HIV Y115	4190	27710	150	149	230	6	1	261	264	22.27	264	265	18.46	20.8	6	0	-2	0	14.14
80	1	1	4	8	Oligo HIV Y115	Oligo HIV Y115	4440	27720	150	149	230	5	1	264	264	16.16	268	268	16.21	7.4	2	0	-3	-3	16.28
81	1	1	4	9	Oligo HIV M184a	Oligo HIV M184a	4690	27720	150	149	230	5	1	267	267	19.2	268	269	18.3	13.4	2.7	0	0	0	14.59
82	1	1	4	10	Oligo HIV M184a	Oligo HIV M184a	4940	27720	150	149	230	5	1	267	267	17.67	270	271	18.24	10.1	0.7	0	-2	-2	14.64
83	1	1	4	11	C - (H2O+S.S.)	C - (H2O+S.S.)	5086	27704	126	108	315	99	3	269	271	17.31	272	289	80.79	0	0	0	-2	0	3.33
84	1	1	4	12	C - (H2O+S.S.)	C - (H2O+S.S.)	5327	27706	106	74	315	109	4	269	270	16.09	272	298	96.2	0	0	0	-2	-1	2.8
85	1	1	4	13	C - (H2O+S.S.)	C - (H2O+S.S.)	5670	27700	150	149	230	22	1	266	267	18.9	266	267	15.84	20.8	5.4	0	0	1	16.79
86	1	1	4	14	C - (H2O+S.S.)	C - (H2O+S.S.)	5940	27720	150	149	230	5	1	269	269	18.79	272	275	22.21	8.7	0.7	0	-2	-2	12.11
87	1	1	4	15	C - (H2O+S.S.)	C - (H2O+S.S.)	6180	27740	150	149	230	25	1	269	268	19.68	272	273	18.64	8.7	2.7	0	-2	-3	14.43
88	1	1	4	16	C - (H2O+S.S.)	C - (H2O+S.S.)	6440	27720	150	149	230	5	1	261	263	17.25	269	271	22.68	4.7	0.7	0	-7	-5	11.51
89	1	1	4	17	C - (H2O+S.S.)	C - (H2O+S.S.)	6700	27720	150	149	230	14	1	264	265	16.54	266	267	18.43	9.4	2.7	0	-1	0	14.32
90	1	1	4	18	C - (H2O+S.S.)	C - (H2O+S.S.)	6940	27720	150	149	230	5	1	263	264	17.79	269	272	21.63	6	0.7	0	-5	-4	12.16
91	1	1	4	19	C - (H2O+S.S.)	C - (H2O+S.S.)	7190	27720	150	149	230	5	1	263	265	15.79	266	266	18.07	10.7	0.7	0	-2	0	14.55
92	1	1	4	20	C - (H2O+S.S.)	C - (H2O+S.S.)	7440	27720	150	149	230	5	1	269	270	17.36	270	270	19.52	14.1	2	0	0	0	13.78
93	1	1	4	21	C - (H2O+S.S.)	C - (H2O+S.S.)	7690	27720	150	149	230	5	1	274	274	18.56	270	272	21.07	16.8	1.3	0	4	4	13.01
94	1	1	4	22	C - (H2O+S.S.)	C - (H2O+S.S.)	7930	27720	150	149	230	7	1	268	270	17.72	272	272	18.16	13.4	2	0	-3	-1	14.76
95	1	1	4	23	CIF	CIF	8179	27738	90	50	362	22	3	1078	955	337.9	274	275	20.16	94	90	0	804	681	53.47
96	1	1	4	24	CIF	CIF	8425	27735	90	52	383	22	3	1047	944	290.58	284	284	27.19	98.1	98.1	0	763	660	38.51
END DATA
