# Supplementary material for: Microarray-based identification of antigenic variants of foot-and-mouth disease virus: a bioinformatics quality assessment
Source: BMC Genomics. 2006 May 18;7:117. doi: 10.1186/1471-2164-7-117 (PMC1481559; doi:10.1186/1471-2164-7-117)
Supplement: Additional File 1 — They are obtained using the Agilent and Scan Array Express (Perkin Elmer Life Sciences) analysis software for reading and quantifying the hybridization images. [file 1471-2164-7-117-S1.zip › III-33-S139T-2-18V.csv]

BEGIN HEADER
PerkinElmer Life Sciences.
ScanArrayCSVFileFormat	2.00
ScanArray Express	2.00
Number_of_Columns	26
END HEADER
BEGIN GENERAL INFO
DateTime	2005/07/15 13:23
GalFile	D:\303\AFTOCHIP\AFTOCHIP 2.1\Generalidades Aftochip 2.1\ARCHIVO GAL AFTOCHIP 2.1.gal
Scanner	Model: Serial No.:
User Name	303
Computer Name
Protocol	Easy Quant
Quantitation Method	Adaptive Circle
Quality Confidence Calculation	SignalToNoise
User comments
Image Origin	0	0
Temperature	0
Laser Powers	0
Laser On Time	0
PMT Voltages	0
END GENERAL INFO
BEGIN QUANTITATION PARAMETERS
Min Percentile	50
Max Percentile	200
END QUANTITATION PARAMETERS
BEGIN QUALITY MEASUREMENTS
Min Signal To Noise	3
END QUALITY MEASUREMENTS
BEGIN ARRAY PATTERN INFO
Units	µm
Array Rows	1
Array Columns	1
Spot Rows	4
Spot Columns	24
Array Row Spacing	4500.000000
Array Column Spacing	4500.000000
Spot Row Spacing	239.000000
Spot Column Spacing	250.000000
Spot Diameter	150
Interstitial	0
Spots Per Array	96
Total Spots	96
END ARRAY PATTERN INFO
BEGIN IMAGE INFO
ImageID	Channel	Image	Fluorophore	Barcode	Units	X Units Per Pixel	Y Units Per Pixel	X Offset	Y Offset	Status
-1	CH1	D:\303\AFTOCHIP\AFTOCHIP 2.1\Vero\IV-11ª a 18ª Vero\III-IV-18ª Vero\Imágenes Scanner\III-33-S139T 0,6 1 18ªV_S02.tif	Unknown	Unknown	µm	10.000000	10.000000	0.000000	0.000000	Control Image
END IMAGE INFO
BEGIN NORMALIZATION INFO
Normalization Method	LOWESS
END NORMALIZATION INFO
BEGIN DATA
Index	Array Row	Array Column	Spot Row	Spot Column	Name	ID	X	Y	Diameter	F Pixels	B Pixels	Footprint	Flags	Ch1 Median	Ch1 Mean	Ch1 SD	Ch1 B Median	Ch1 B Mean	Ch1 B SD	Ch1 % > B + 1 SD	Ch1 % > B + 2 SD	Ch1 F % Sat.	Ch1 Median - B	Ch1 Mean - B	Ch1 SignalNoiseRatio
1	1	1	1	1	CIF	CIF	11679	27080	98	63	306	1007	3	1005	968	545.19	274	275	25.03	76.2	71.4	0.0	731	694	40.15
2	1	1	1	2	CIF	CIF	11929	27080	84	45	306	997	3	973	870	345.72	259	260	19.43	95.6	84.4	0.0	714	611	50.09
3	1	1	1	3	S139WT	S139WT	12150	27083	150	154	259	865	3	264	278	40.01	257	258	17.10	39.6	24.7	0.0	7	21	15.44
4	1	1	1	4	S139WT	S139WT	12393	27083	150	154	259	861	3	271	285	46.08	261	265	23.44	36.4	20.8	0.0	10	24	11.56
5	1	1	1	5	G139	G139	12679	27083	150	154	259	815	3	253	253	17.89	258	259	17.45	14.3	0.0	0.0	-4	-4	14.50
6	1	1	1	6	G139	G139	12872	27090	150	150	238	861	3	257	259	16.27	256	257	16.95	18.7	4.0	0.0	1	3	15.16
7	1	1	1	7	G139t	G139t	13129	27090	150	148	238	605	3	275	276	21.36	265	266	20.99	31.1	5.4	0.0	10	11	13.10
8	1	1	1	8	G139t	G139t	13414	27097	150	155	259	561	4	250	253	19.97	254	272	207.96	0.0	0.0	0.0	-3	0	1.20
9	1	1	1	9	G139c	G139c	13660	27089	154	167	259	509	3	273	274	20.28	255	257	18.78	49.1	18.0	0.0	18	19	14.54
10	1	1	1	10	G139c	G139c	13875	27110	150	154	238	537	3	273	273	20.30	256	258	18.89	49.4	17.5	0.0	17	17	14.46
11	1	1	1	11	I139	I139	14157	27096	150	155	259	491	3	266	267	19.90	263	265	21.37	20.0	3.2	0.0	3	4	12.45
12	1	1	1	12	I139	I139	14407	27086	150	155	259	478	3	281	284	19.14	274	276	19.75	29.7	5.8	0.0	7	10	14.23
13	1	1	1	13	N139	N139	14685	26953	126	106	259	427	3	269	270	17.42	267	284	79.34	0.0	0.0	0.0	2	3	3.39
14	1	1	1	14	N139	N139	14942	26932	168	199	195	412	3	275	275	18.01	273	280	44.14	1.0	0.0	0.0	2	2	6.23
15	1	1	1	15	T139	T139	15186	27104	84	46	327	260	3	1036	908	375.66	292	292	20.22	87.0	87.0	0.0	744	616	51.23
16	1	1	1	16	T139	T139	15450	27101	98	63	327	245	3	723	722	352.24	284	285	20.33	84.1	76.2	0.0	439	438	35.56
17	1	1	1	17	RGD-WT1	RGD-WT1	15662	27108	112	81	327	284	3	1130	949	542.02	289	290	19.19	81.5	75.3	0.0	841	660	58.89
18	1	1	1	18	RGD-WT1	RGD-WT1	15902	27100	112	80	306	291	3	1308	1126	556.94	292	292	20.16	87.5	83.8	0.0	1016	834	64.88
19	1	1	1	19	RRD	RRD	17170	26830	150	149	238	9	1	320	323	20.71	333	350	180.73	0.0	0.0	0.0	-12	-9	1.77
20	1	1	1	20	RRD	RRD	17420	26830	150	149	238	9	1	384	387	32.69	371	376	40.00	23.5	4.0	0.0	13	16	9.60
21	1	1	1	21	RRDt	RRDt	17670	26830	150	149	238	9	1	404	403	27.83	386	392	43.94	13.4	1.3	0.0	18	17	9.20
22	1	1	1	22	RRDt	RRDt	17920	26830	150	149	238	9	1	403	407	40.97	389	394	38.92	18.1	2.7	0.0	14	18	10.35
23	1	1	1	23	RRDc	RRDc	18160	26830	150	149	238	12	1	367	369	25.47	370	383	60.89	1.3	0.7	0.0	-2	0	6.03
24	1	1	1	24	RRDc	RRDc	18039	26527	196	272	115	589	3	343	345	23.57	350	363	100.88	0.4	0.0	0.0	-6	-4	3.40
25	1	1	2	1	RED	RED	11692	27267	150	153	259	898	3	267	267	20.15	258	259	16.80	30.7	9.8	0.0	9	9	15.89
26	1	1	2	2	RED	RED	11914	27274	150	154	259	916	3	266	271	28.50	261	263	18.04	26.0	9.1	0.0	5	10	14.75
27	1	1	2	3	REDt	REDt	12164	27274	150	154	259	906	3	258	259	24.39	259	261	25.46	7.1	3.2	0.0	0	0	10.13
28	1	1	2	4	REDt	REDt	12400	27253	150	154	259	905	3	267	271	21.71	270	273	27.72	11.0	0.6	0.0	-2	1	9.63
29	1	1	2	5	REDc	REDc	12656	27274	180	222	195	806	3	261	262	17.51	262	263	20.16	10.4	1.8	0.0	0	0	12.95
30	1	1	2	6	REDc	REDc	12907	27281	150	154	259	795	3	256	255	18.37	254	254	17.32	18.8	2.6	0.0	2	1	14.78
31	1	1	2	7	REG	REG	13143	27288	150	153	259	605	3	263	264	18.57	267	267	21.96	10.5	0.7	0.0	-3	-2	11.98
32	1	1	2	8	REG	REG	13424	27301	150	155	259	566	3	265	266	21.45	256	261	65.98	1.9	0.0	0.0	9	10	4.02
33	1	1	2	9	REGat	REGat	13660	27320	154	161	238	551	3	257	258	18.15	250	253	28.79	9.3	1.2	0.0	7	8	8.93
34	1	1	2	10	REGat	REGat	13880	27335	140	134	259	572	4	262	264	21.17	262	369	1077.00	0.0	0.0	0.0	0	2	0.24
35	1	1	2	11	REGac	REGac	14167	27318	154	161	259	521	3	262	264	18.85	265	265	17.18	19.3	3.7	0.0	-2	0	15.25
36	1	1	2	12	REGac	REGac	14426	27327	168	199	195	504	3	278	279	21.97	281	281	18.15	18.6	5.5	0.0	-2	-1	15.32
37	1	1	2	13	REGgg	REGgg	14703	27295	78	36	327	231	3	568	533	135.25	283	290	36.76	88.9	80.6	0.0	285	250	15.45
38	1	1	2	14	REGgg	REGgg	14888	27337	100	64	327	303	3	457	475	125.34	275	277	18.29	85.9	82.8	0.0	182	200	24.98
39	1	1	2	15	REGtg	REGtg	15183	27344	150	155	259	341	3	285	289	22.78	283	283	21.88	20.6	8.4	0.0	2	6	13.03
40	1	1	2	16	REGtg	REGtg	15385	27350	150	154	238	378	3	302	303	25.93	293	295	29.79	22.1	3.9	0.0	9	10	10.14
41	1	1	2	17	REGcg	REGcg	16670	27070	150	149	238	8	1	305	309	24.37	298	300	21.25	27.5	7.4	0.0	7	11	14.35
42	1	1	2	18	REGcg	REGcg	16920	27070	150	149	238	8	1	315	321	28.50	311	317	51.03	8.1	0.7	0.0	4	10	6.17
43	1	1	2	19	D143N (RGN)	D143N (RGN)	17170	27070	150	149	238	8	1	334	340	48.95	333	755	2736.38	0.0	0.0	0.0	1	7	0.12
44	1	1	2	20	D143N (RGN)	D143N (RGN)	17420	27070	150	149	238	8	1	351	352	21.78	358	367	41.40	1.3	0.0	0.0	-6	-5	8.48
45	1	1	2	21	D143N (RGN)t	D143N (RGN)t	17670	27070	150	149	238	8	1	378	379	23.17	365	373	39.25	13.4	0.0	0.0	13	14	9.63
46	1	1	2	22	D143N (RGN)t	D143N (RGN)t	17920	27070	150	149	238	8	1	352	352	21.88	350	351	22.84	15.4	3.4	0.0	2	2	15.41
47	1	1	2	23	D143N (RGN)c	D143N (RGN)c	18170	27070	150	149	238	8	1	347	346	21.32	351	353	23.95	8.7	0.7	0.0	-3	-4	14.49
48	1	1	2	24	D143N (RGN)c	D143N (RGN)c	18410	27070	150	149	238	11	1	350	352	22.15	355	372	108.86	0.7	0.0	0.0	-4	-2	3.22
49	1	1	3	1	D143V (RGV)	D143V (RGV)	11678	27535	126	106	259	875	3	290	310	55.42	271	272	24.32	47.2	32.1	0.0	19	39	11.93
50	1	1	3	2	D143V (RGV)	D143V (RGV)	11893	27535	150	156	259	898	3	299	324	66.33	274	275	19.54	58.3	34.6	0.0	25	50	15.30
51	1	1	3	3	RGE-1 (GAA)	RGE-1 (GAA)	12189	27524	150	155	259	841	3	257	260	23.39	261	261	18.97	14.2	5.8	0.0	-3	0	13.55
52	1	1	3	4	RGE-1 (GAA)	RGE-1 (GAA)	12419	27531	150	152	259	851	3	267	309	282.40	267	267	22.89	27.0	13.2	0.0	0	42	11.67
53	1	1	3	5	RGEc	RGEc	12658	27545	150	156	259	789	3	273	278	23.71	269	270	22.54	22.4	7.1	0.0	4	9	12.11
54	1	1	3	6	RGEc	RGEc	12897	27545	150	156	259	788	3	269	269	24.63	259	261	20.26	30.8	10.3	0.0	10	10	13.28
55	1	1	3	7	L144WT	L144WT	13171	27571	150	152	259	954	3	310	529	389.87	269	270	21.90	65.8	48.0	0.0	41	260	14.16
56	1	1	3	8	L144WT	L144WT	13414	27582	150	157	259	953	3	317	477	332.80	263	264	22.57	69.4	51.0	0.0	54	214	14.04
57	1	1	3	9	L144g	L144g	13679	27593	150	154	259	693	3	274	278	31.07	255	255	17.51	50.6	27.9	0.0	19	23	15.65
58	1	1	3	10	L144g	L144g	13875	27577	100	62	327	730	3	275	278	32.58	260	261	18.52	43.5	19.4	0.0	15	18	14.85
59	1	1	3	11	L144a	L144a	14174	27581	182	230	195	629	3	269	270	20.23	268	269	20.07	16.1	4.8	0.0	1	2	13.41
60	1	1	3	12	L144a	L144a	14435	27595	150	156	259	612	3	273	276	19.54	273	274	20.41	18.6	4.5	0.0	0	3	13.38
61	1	1	3	13	V144	V144	14692	27602	150	154	259	597	3	278	286	34.30	272	274	23.35	23.4	14.3	0.0	6	14	11.91
62	1	1	3	14	V144	V144	14907	27611	150	154	259	622	3	278	306	69.87	275	276	26.12	33.1	27.3	0.0	3	31	10.64
63	1	1	3	15	S144	S144	15141	27585	140	130	259	404	3	296	302	29.54	290	291	24.19	21.5	11.5	0.0	6	12	12.23
64	1	1	3	16	S144	S144	15384	27597	110	80	327	403	3	300	303	26.95	294	297	20.64	32.5	11.3	0.0	6	9	14.53
65	1	1	3	17	H146WT	H146WT	15683	27586	78	35	327	264	3	782	712	218.19	286	287	21.83	91.4	85.7	0.0	496	426	35.83
66	1	1	3	18	H146WT	H146WT	15930	27596	84	42	327	270	3	687	629	235.54	278	280	21.76	81.0	81.0	0.0	409	351	31.57
67	1	1	3	19	R146	R146	17170	27310	150	149	238	7	1	316	320	23.23	329	390	543.00	0.0	0.0	0.0	-12	-8	0.58
68	1	1	3	20	R146	R146	17420	27310	150	149	238	7	1	362	375	57.62	354	380	82.07	8.1	2.7	0.0	8	21	4.41
69	1	1	3	21	L146=H146t	L146=H146t	17670	27310	150	149	238	7	1	381	399	59.58	381	396	70.36	18.1	4.7	0.0	0	18	5.41
70	1	1	3	22	L146=H146t	L146=H146t	17920	27310	150	149	238	7	1	357	357	23.22	357	366	48.36	0.0	0.0	0.0	0	0	7.38
71	1	1	3	23	P146	P146	18170	27310	150	149	238	7	1	382	390	36.74	376	380	38.72	19.5	6.7	0.0	6	14	9.87
72	1	1	3	24	P146	P146	18420	27315	154	166	259	760	3	387	398	65.33	374	376	27.00	29.5	9.6	0.0	13	24	14.33
73	1	1	4	1	L147WT	L147WT	11691	27833	70	29	383	984	3	604	753	459.53	273	276	29.78	75.9	65.5	0.0	331	480	20.28
74	1	1	4	2	L147WT	L147WT	11904	27814	84	46	327	1004	3	791	713	275.49	261	263	19.42	87.0	87.0	0.0	530	452	40.73
75	1	1	4	3	P147	P147	12163	27815	140	130	259	984	3	264	267	24.55	257	258	16.94	35.4	16.9	0.0	7	10	15.58
76	1	1	4	4	P147	P147	12410	27815	140	134	259	977	3	274	277	28.38	260	261	17.12	44.0	24.6	0.0	14	17	16.01
77	1	1	4	5	P147a	P147a	12646	27816	130	116	259	786	3	274	288	63.81	266	270	51.99	16.4	2.6	0.0	8	22	5.27
78	1	1	4	6	P147a	P147a	12886	27806	130	116	259	782	3	291	296	31.95	265	268	23.61	52.6	27.6	0.0	26	31	12.33
79	1	1	4	7	Oligo HIV Y115	Oligo HIV Y115	13126	27835	150	152	259	788	3	275	276	23.13	272	274	27.45	7.9	2.0	0.0	3	4	10.02
80	1	1	4	8	Oligo HIV Y115	Oligo HIV Y115	13421	27838	150	152	259	735	3	273	272	19.00	259	261	25.77	23.0	2.0	0.0	14	13	10.59
81	1	1	4	9	Oligo HIV M184a	Oligo HIV M184a	13636	27848	150	157	259	760	3	263	268	26.17	261	261	23.67	19.7	9.6	0.0	2	7	11.11
82	1	1	4	10	Oligo HIV M184a	Oligo HIV M184a	13885	27856	168	200	195	752	3	273	274	22.11	276	276	19.41	13.5	5.5	0.0	-2	-1	14.06
83	1	1	4	11	C - (H2O+S.S.)	C - (H2O+S.S.)	14183	27870	160	177	174	679	3	282	287	27.26	274	276	18.84	31.6	15.3	0.0	8	13	14.97
84	1	1	4	12	C - (H2O+S.S.)	C - (H2O+S.S.)	14421	27880	150	148	238	683	3	295	301	29.99	281	283	19.02	43.2	18.9	0.0	14	20	15.51
85	1	1	4	13	C - (H2O+S.S.)	C - (H2O+S.S.)	14685	27871	168	194	195	656	3	272	274	19.79	277	278	20.36	12.9	3.6	0.0	-4	-2	13.36
86	1	1	4	14	C - (H2O+S.S.)	C - (H2O+S.S.)	14909	27857	140	133	259	665	3	269	269	14.41	275	277	19.36	5.3	0.0	0.0	-5	-5	13.90
87	1	1	4	15	C - (H2O+S.S.)	C - (H2O+S.S.)	15172	27876	150	157	259	414	4	293	295	21.19	293	456	1839.82	0.0	0.0	0.0	0	2	0.16
88	1	1	4	16	C - (H2O+S.S.)	C - (H2O+S.S.)	15401	27875	150	154	259	422	3	282	285	17.79	293	294	20.30	7.1	0.6	0.0	-10	-7	13.89
89	1	1	4	17	C - (H2O+S.S.)	C - (H2O+S.S.)	16670	27550	150	149	238	6	1	296	299	25.37	297	299	19.60	18.8	7.4	0.0	0	2	15.10
90	1	1	4	18	C - (H2O+S.S.)	C - (H2O+S.S.)	16920	27550	150	149	238	6	1	318	323	28.75	313	315	21.17	32.2	11.4	0.0	5	10	15.02
91	1	1	4	19	C - (H2O+S.S.)	C - (H2O+S.S.)	17170	27550	150	149	238	6	1	319	321	22.95	328	328	32.18	2.7	2.0	0.0	-8	-6	9.91
92	1	1	4	20	C - (H2O+S.S.)	C - (H2O+S.S.)	17420	27550	150	149	238	6	1	336	336	23.89	332	337	28.13	13.4	2.7	0.0	4	4	11.94
93	1	1	4	21	C - (H2O+S.S.)	C - (H2O+S.S.)	17670	27550	150	149	238	6	1	345	355	50.11	353	365	68.19	4.0	2.0	0.0	-7	2	5.06
94	1	1	4	22	C - (H2O+S.S.)	C - (H2O+S.S.)	17920	27550	150	149	238	6	1	405	440	121.68	381	391	46.15	38.9	20.8	0.0	24	59	8.78
95	1	1	4	23	CIF	CIF	17157	27832	150	153	259	291	3	372	756	595.50	327	327	21.85	68.0	50.3	0.0	45	429	17.02
96	1	1	4	24	CIF	CIF	17421	27867	140	133	259	302	3	379	834	636.55	328	331	21.04	61.7	53.4	0.0	51	506	18.01
END DATA
