# Supplementary material for: Microarray-based identification of antigenic variants of foot-and-mouth disease virus: a bioinformatics quality assessment
Source: BMC Genomics. 2006 May 18;7:117. doi: 10.1186/1471-2164-7-117 (PMC1481559; doi:10.1186/1471-2164-7-117)
Supplement: Additional File 1 — They are obtained using the Agilent and Scan Array Express (Perkin Elmer Life Sciences) analysis software for reading and quantifying the hybridization images. [file 1471-2164-7-117-S1.zip › III-33-S139T-3-18V.csv]

BEGIN HEADER
PerkinElmer Life Sciences.
ScanArrayCSVFileFormat	2.00
ScanArray Express	2.00
Number_of_Columns	26
END HEADER
BEGIN GENERAL INFO
DateTime	2005/07/15 13:32
GalFile	D:\303\AFTOCHIP\AFTOCHIP 2.1\Generalidades Aftochip 2.1\ARCHIVO GAL AFTOCHIP 2.1.gal
Scanner	Model: Serial No.:
User Name	303
Computer Name
Protocol	Easy Quant
Quantitation Method	Adaptive Circle
Quality Confidence Calculation	SignalToNoise
User comments
Image Origin	0	0
Temperature	0
Laser Powers	0
Laser On Time	0
PMT Voltages	0
END GENERAL INFO
BEGIN QUANTITATION PARAMETERS
Min Percentile	50
Max Percentile	200
END QUANTITATION PARAMETERS
BEGIN QUALITY MEASUREMENTS
Min Signal To Noise	3
END QUALITY MEASUREMENTS
BEGIN ARRAY PATTERN INFO
Units	µm
Array Rows	1
Array Columns	1
Spot Rows	4
Spot Columns	24
Array Row Spacing	4500.000000
Array Column Spacing	4500.000000
Spot Row Spacing	255.000000
Spot Column Spacing	250.000000
Spot Diameter	150
Interstitial	0
Spots Per Array	96
Total Spots	96
END ARRAY PATTERN INFO
BEGIN IMAGE INFO
ImageID	Channel	Image	Fluorophore	Barcode	Units	X Units Per Pixel	Y Units Per Pixel	X Offset	Y Offset	Status
-1	CH1	D:\303\AFTOCHIP\AFTOCHIP 2.1\Vero\IV-11ª a 18ª Vero\III-IV-18ª Vero\Imágenes Scanner\III-33-S139T 0,6 1 18ªV_S02.tif	Unknown	Unknown	µm	10.000000	10.000000	0.000000	0.000000	Control Image
END IMAGE INFO
BEGIN NORMALIZATION INFO
Normalization Method	LOWESS
END NORMALIZATION INFO
BEGIN DATA
Index	Array Row	Array Column	Spot Row	Spot Column	Name	ID	X	Y	Diameter	F Pixels	B Pixels	Footprint	Flags	Ch1 Median	Ch1 Mean	Ch1 SD	Ch1 B Median	Ch1 B Mean	Ch1 B SD	Ch1 % > B + 1 SD	Ch1 % > B + 2 SD	Ch1 F % Sat.	Ch1 Median - B	Ch1 Mean - B	Ch1 SignalNoiseRatio
1	1	1	1	1	CIF	CIF	2485	51935	90	52	383	15	3	1492	1383	411.37	305	307	18.38	100.0	100.0	0.0	1187	1078	81.17
2	1	1	1	2	CIF	CIF	2724	51946	90	52	383	7	3	1505	1430	434.85	306	307	18.61	100.0	100.0	0.0	1199	1124	80.87
3	1	1	1	3	S139WT	S139WT	2990	51940	150	149	230	20	1	305	307	23.29	308	308	16.95	20.8	5.4	0.0	-2	0	17.99
4	1	1	1	4	S139WT	S139WT	3230	51940	150	149	230	10	1	308	310	23.21	309	309	17.16	24.8	8.1	0.0	0	1	17.95
5	1	1	1	5	G139	G139	3480	51940	150	149	230	10	1	302	301	21.35	307	310	22.27	6.0	1.3	0.0	-4	-5	13.56
6	1	1	1	6	G139	G139	3730	51940	150	149	230	10	1	300	300	18.12	309	312	21.70	4.7	0.7	0.0	-8	-8	13.82
7	1	1	1	7	G139t	G139t	3980	51940	150	149	230	10	1	301	300	20.21	310	317	95.07	0.0	0.0	0.0	-8	-9	3.17
8	1	1	1	8	G139t	G139t	4230	51940	150	149	230	10	1	298	299	19.60	314	313	19.51	3.4	0.0	0.0	-15	-14	15.27
9	1	1	1	9	G139c	G139c	4480	51940	150	149	230	10	1	298	297	19.73	306	313	19.34	4.0	0.7	0.0	-7	-8	15.41
10	1	1	1	10	G139c	G139c	4730	51940	150	149	230	10	1	301	303	22.42	313	314	20.75	8.1	2.0	0.0	-11	-9	14.51
11	1	1	1	11	I139	I139	4980	51940	150	149	230	10	1	330	335	30.03	320	320	18.31	40.3	22.8	0.0	10	15	18.03
12	1	1	1	12	I139	I139	5240	51950	150	149	230	22	1	326	328	22.66	325	325	19.29	22.1	4.7	0.0	1	3	16.90
13	1	1	1	13	N139	N139	5490	51965	120	96	315	32	3	374	372	38.52	327	328	20.90	68.8	54.2	0.0	47	45	17.89
14	1	1	1	14	N139	N139	5690	51945	120	96	315	30	3	336	364	49.97	326	331	29.81	51.0	25.0	0.0	10	38	11.27
15	1	1	1	15	T139	T139	5965	51945	100	60	383	7	3	1378	1305	317.79	326	327	22.63	98.3	96.7	0.0	1052	979	60.90
16	1	1	1	16	T139	T139	6205	51955	130	112	315	21	3	1062	1107	1235.01	331	331	26.19	87.5	81.3	0.0	731	776	40.55
17	1	1	1	17	RGD-WT1	RGD-WT1	6455	51935	120	88	315	15	3	1193	1074	422.19	330	331	25.05	88.6	87.5	0.0	863	744	47.62
18	1	1	1	18	RGD-WT1	RGD-WT1	6735	51945	120	88	315	15	3	1323	1159	494.16	331	333	24.31	89.8	86.4	0.0	992	828	54.41
19	1	1	1	19	RRD	RRD	6990	51950	150	149	230	22	1	312	315	24.11	316	320	28.18	7.4	2.7	0.0	-3	0	11.07
20	1	1	1	20	RRD	RRD	7230	51960	150	149	230	22	1	310	312	23.53	315	317	21.71	14.8	2.7	0.0	-4	-2	14.28
21	1	1	1	21	RRDt	RRDt	7480	51940	150	149	230	10	1	321	327	31.00	315	323	91.58	1.3	0.7	0.0	6	12	3.51
22	1	1	1	22	RRDt	RRDt	7730	51940	150	149	230	10	1	316	318	25.95	312	312	20.32	23.5	7.4	0.0	4	6	15.55
23	1	1	1	23	RRDc	RRDc	7980	51940	150	149	230	10	1	310	310	21.80	308	309	21.48	17.4	1.3	0.0	2	2	14.43
24	1	1	1	24	RRDc	RRDc	8230	51940	150	149	230	10	1	297	309	85.62	305	306	21.49	14.1	6.0	0.0	-7	4	13.82
25	1	1	2	1	RED	RED	2470	52180	150	149	230	14	1	296	297	19.77	307	307	18.73	7.4	1.3	0.0	-10	-9	15.80
26	1	1	2	2	RED	RED	2730	52180	150	149	230	17	1	312	312	23.45	307	308	19.36	23.5	6.7	0.0	5	5	16.12
27	1	1	2	3	REDt	REDt	2975	52185	100	60	383	10	3	346	350	38.79	308	309	19.09	65.0	48.3	0.0	38	42	18.13
28	1	1	2	4	REDt	REDt	3225	52185	120	88	315	10	3	344	347	42.33	310	310	19.00	62.5	48.9	0.0	34	37	18.11
29	1	1	2	5	REDc	REDc	3470	52190	150	149	230	4	1	299	300	21.15	308	308	19.85	10.7	2.0	0.0	-8	-7	15.06
30	1	1	2	6	REDc	REDc	3720	52190	150	149	230	4	1	302	304	19.49	306	308	19.03	14.8	2.0	0.0	-3	-1	15.87
31	1	1	2	7	REG	REG	3970	52190	150	149	230	4	1	302	304	22.93	313	313	20.96	12.1	1.3	0.0	-10	-8	14.41
32	1	1	2	8	REG	REG	4220	52190	150	149	230	4	1	300	302	20.55	311	310	19.46	8.7	2.0	0.0	-10	-8	15.42
33	1	1	2	9	REGat	REGat	4470	52190	150	149	230	4	1	302	304	18.09	308	309	21.39	8.1	1.3	0.0	-5	-3	14.12
34	1	1	2	10	REGat	REGat	4720	52190	150	149	230	4	1	305	307	21.10	311	311	20.49	13.4	2.0	0.0	-5	-3	14.88
35	1	1	2	11	REGac	REGac	4970	52190	150	149	230	4	1	321	324	22.46	322	322	20.13	20.1	4.0	0.0	0	2	15.95
36	1	1	2	12	REGac	REGac	5220	52190	150	149	230	4	1	319	321	24.04	324	324	21.24	11.4	4.7	0.0	-4	-2	15.02
37	1	1	2	13	REGgg	REGgg	5460	52205	100	62	383	14	3	476	468	135.90	326	327	23.54	64.5	59.7	0.0	150	142	20.22
38	1	1	2	14	REGgg	REGgg	5695	52185	100	60	383	26	3	571	540	131.16	323	325	26.40	86.7	80.0	0.0	248	217	21.63
39	1	1	2	15	REGtg	REGtg	5950	52190	150	149	230	20	1	311	312	20.66	317	318	19.60	11.4	1.3	0.0	-5	-4	15.86
40	1	1	2	16	REGtg	REGtg	6210	52200	150	149	230	11	1	318	334	109.93	320	323	21.00	14.1	4.7	0.0	-1	14	15.15
41	1	1	2	17	REGcg	REGcg	6460	52190	150	149	230	10	1	315	314	23.28	320	329	24.51	10.7	0.7	0.0	-4	-5	12.85
42	1	1	2	18	REGcg	REGcg	6720	52200	150	149	230	5	1	320	320	19.33	327	329	26.59	3.4	0.7	0.0	-6	-6	12.03
43	1	1	2	19	D143N (RGN)	D143N (RGN)	6970	52200	150	149	230	5	1	324	328	26.54	317	317	19.69	33.6	10.1	0.0	7	11	16.46
44	1	1	2	20	D143N (RGN)	D143N (RGN)	7215	52220	110	78	294	26	3	347	347	32.28	316	318	21.07	62.8	30.8	0.0	31	31	16.47
45	1	1	2	21	D143N (RGN)t	D143N (RGN)t	7465	52215	80	32	383	21	3	358	362	28.99	325	325	20.41	68.8	37.5	0.0	33	37	17.54
46	1	1	2	22	D143N (RGN)t	D143N (RGN)t	7720	52190	150	149	230	4	1	317	319	26.33	314	316	20.46	20.8	7.4	0.0	3	5	15.49
47	1	1	2	23	D143N (RGN)c	D143N (RGN)c	7970	52190	150	149	230	4	1	301	300	17.62	314	313	18.68	2.0	0.0	0.0	-12	-13	16.11
48	1	1	2	24	D143N (RGN)c	D143N (RGN)c	8220	52190	150	149	230	4	1	295	295	17.88	306	306	20.78	4.7	0.7	0.0	-10	-10	14.20
49	1	1	3	1	D143V (RGV)	D143V (RGV)	2460	52425	110	78	315	26	3	422	410	59.92	303	301	23.19	93.6	79.5	0.0	119	107	18.20
50	1	1	3	2	D143V (RGV)	D143V (RGV)	2745	52415	120	88	315	42	3	424	432	74.08	310	311	19.53	86.4	80.7	0.0	114	122	21.71
51	1	1	3	3	RGE-1 (GAA)	RGE-1 (GAA)	2975	52435	90	52	383	15	3	373	368	37.24	311	311	18.77	84.6	65.4	0.0	62	57	19.87
52	1	1	3	4	RGE-1 (GAA)	RGE-1 (GAA)	3220	52450	150	149	230	0	1	318	328	38.05	307	313	54.13	18.8	4.0	0.0	11	21	5.87
53	1	1	3	5	RGEc	RGEc	3470	52450	150	149	230	0	1	315	318	25.68	308	308	17.96	32.2	11.4	0.0	7	10	17.53
54	1	1	3	6	RGEc	RGEc	3720	52450	150	149	230	0	1	309	312	23.00	309	310	18.50	23.5	6.0	0.0	0	3	16.70
55	1	1	3	7	L144WT	L144WT	3970	52445	148	150	251	4	3	351	704	553.16	315	314	21.73	65.3	48.0	0.0	36	389	16.15
56	1	1	3	8	L144WT	L144WT	4220	52445	130	108	315	4	3	330	347	54.94	313	313	20.62	44.4	23.1	0.0	17	34	16.00
57	1	1	3	9	L144g	L144g	4470	52450	90	49	362	0	3	383	379	36.34	308	308	18.84	91.8	75.5	0.0	75	71	20.32
58	1	1	3	10	L144g	L144g	4720	52450	150	149	230	0	1	331	347	56.04	317	318	20.67	40.9	28.2	0.0	14	30	16.01
59	1	1	3	11	L144a	L144a	4965	52445	90	52	383	6	3	364	363	29.06	326	328	22.94	69.2	44.2	0.0	38	37	15.87
60	1	1	3	12	L144a	L144a	5225	52455	90	52	383	7	3	354	355	29.83	324	325	22.01	59.6	28.8	0.0	30	31	16.08
61	1	1	3	13	V144	V144	5342	52514	100	64	383	139	3	317	319	21.21	329	344	62.60	0.0	0.0	0.0	-11	-9	5.06
62	1	1	3	14	V144	V144	5730	52475	100	62	383	27	3	453	433	64.53	326	327	23.40	83.9	79.0	0.0	127	107	19.36
63	1	1	3	15	S144	S144	5965	52470	90	48	362	21	3	360	363	33.26	324	325	19.41	70.8	47.9	0.0	36	39	18.55
64	1	1	3	16	S144	S144	6220	52460	150	149	230	10	1	334	342	36.86	327	327	23.22	31.5	17.4	0.0	7	15	14.39
65	1	1	3	17	H146WT	H146WT	6465	52465	110	80	315	16	3	605	555	178.75	327	329	24.62	72.5	70.0	0.0	278	228	24.58
66	1	1	3	18	H146WT	H146WT	6715	52455	100	60	383	7	3	736	713	147.08	327	340	100.14	95.0	85.0	0.0	409	386	7.35
67	1	1	3	19	R146	R146	6975	52460	90	48	362	11	3	406	424	148.96	325	326	22.50	77.1	68.8	0.0	81	99	18.04
68	1	1	3	20	R146	R146	7235	52475	120	88	315	29	3	352	374	83.09	323	327	31.04	46.6	30.7	0.0	29	51	11.34
69	1	1	3	21	L146=H146t	L146=H146t	7480	52470	150	149	230	22	1	324	329	28.39	322	689	3313.42	0.0	0.0	0.0	2	7	0.10
70	1	1	3	22	L146=H146t	L146=H146t	7720	52455	100	62	383	5	3	403	414	68.69	328	333	30.51	69.4	53.2	0.0	75	86	13.21
71	1	1	3	23	P146	P146	7970	52450	150	149	230	0	1	339	342	27.61	333	336	28.53	18.8	4.7	0.0	6	9	11.88
72	1	1	3	24	P146	P146	8220	52450	150	149	230	0	1	324	327	23.87	315	318	24.12	29.5	8.1	0.0	9	12	13.44
73	1	1	4	1	L147WT	L147WT	2475	52670	110	78	294	34	3	964	887	246.11	309	310	19.03	91.0	91.0	0.0	655	578	50.65
74	1	1	4	2	L147WT	L147WT	2715	52675	110	80	315	29	3	947	918	184.39	312	312	19.04	100.0	100.0	0.0	635	606	49.74
75	1	1	4	3	P147	P147	2965	52685	80	32	383	20	3	381	387	36.69	312	312	18.79	93.8	81.3	0.0	69	75	20.27
76	1	1	4	4	P147	P147	3210	52700	150	149	230	10	1	329	342	48.68	312	341	306.98	0.0	0.0	0.0	17	30	1.07
77	1	1	4	5	P147a	P147a	3460	52700	150	149	230	10	1	332	337	54.20	314	347	308.12	0.7	0.0	0.0	18	23	1.08
78	1	1	4	6	P147a	P147a	3710	52700	150	149	230	10	1	323	327	33.80	311	310	19.15	40.3	18.1	0.0	12	16	16.87
79	1	1	4	7	Oligo HIV Y115	Oligo HIV Y115	3960	52700	150	149	230	10	1	313	313	19.60	313	314	19.31	14.8	2.7	0.0	0	0	16.21
80	1	1	4	8	Oligo HIV Y115	Oligo HIV Y115	4210	52700	150	149	230	10	1	300	302	21.34	312	311	19.90	8.1	1.3	0.0	-11	-9	15.08
81	1	1	4	9	Oligo HIV M184a	Oligo HIV M184a	4460	52700	150	149	230	10	1	314	312	21.49	312	313	19.17	16.8	2.0	0.0	2	0	16.38
82	1	1	4	10	Oligo HIV M184a	Oligo HIV M184a	4710	52700	150	149	230	10	1	319	318	25.35	323	324	21.25	12.1	3.4	0.0	-3	-4	15.01
83	1	1	4	11	C - (H2O+S.S.)	C - (H2O+S.S.)	4861	52677	80	40	383	111	4	328	329	20.00	337	365	131.50	0.0	0.0	0.0	-8	-7	2.49
84	1	1	4	12	C - (H2O+S.S.)	C - (H2O+S.S.)	5101	52675	100	60	383	120	4	330	325	16.96	331	388	164.97	0.0	0.0	0.0	0	-5	2.00
85	1	1	4	13	C - (H2O+S.S.)	C - (H2O+S.S.)	5470	52690	150	149	230	14	1	318	321	29.87	329	333	38.47	2.7	0.7	0.0	-10	-7	8.27
86	1	1	4	14	C - (H2O+S.S.)	C - (H2O+S.S.)	5720	52720	150	149	230	15	1	330	330	22.82	335	336	26.16	7.4	0.0	0.0	-4	-4	12.61
87	1	1	4	15	C - (H2O+S.S.)	C - (H2O+S.S.)	5960	52710	150	149	230	11	1	322	325	24.03	325	326	20.56	16.1	3.4	0.0	-2	0	15.66
88	1	1	4	16	C - (H2O+S.S.)	C - (H2O+S.S.)	6210	52700	150	149	230	10	1	319	319	18.98	327	328	21.42	4.0	0.7	0.0	-7	-7	14.89
89	1	1	4	17	C - (H2O+S.S.)	C - (H2O+S.S.)	6460	52710	150	149	230	11	1	324	331	78.96	327	328	20.38	15.4	5.4	0.0	-2	4	15.89
90	1	1	4	18	C - (H2O+S.S.)	C - (H2O+S.S.)	6710	52710	150	149	230	11	1	316	320	23.66	324	325	23.25	10.1	2.0	0.0	-7	-3	13.59
91	1	1	4	19	C - (H2O+S.S.)	C - (H2O+S.S.)	6960	52700	150	149	230	10	1	338	344	30.87	333	335	21.99	28.9	10.7	0.0	5	11	15.37
92	1	1	4	20	C - (H2O+S.S.)	C - (H2O+S.S.)	7220	52720	150	149	230	15	1	339	340	24.62	333	345	84.65	0.7	0.0	0.0	6	7	4.00
93	1	1	4	21	C - (H2O+S.S.)	C - (H2O+S.S.)	7460	52700	150	149	230	10	1	320	321	21.06	320	683	3313.25	0.0	0.0	0.0	0	1	0.10
94	1	1	4	22	C - (H2O+S.S.)	C - (H2O+S.S.)	7710	52700	150	149	230	10	1	341	341	24.72	340	341	24.89	18.8	2.7	0.0	1	1	13.70
95	1	1	4	23	CIF	CIF	7960	52705	150	154	251	10	3	381	760	647.32	340	339	27.48	54.5	46.1	0.0	41	420	13.86
96	1	1	4	24	CIF	CIF	8205	52715	110	80	315	18	3	716	978	623.36	312	312	21.93	73.8	67.5	0.0	404	666	32.66
END DATA
