# Supplementary material for: Microarray-based identification of antigenic variants of foot-and-mouth disease virus: a bioinformatics quality assessment
Source: BMC Genomics. 2006 May 18;7:117. doi: 10.1186/1471-2164-7-117 (PMC1481559; doi:10.1186/1471-2164-7-117)
Supplement: Additional File 1 — They are obtained using the Agilent and Scan Array Express (Perkin Elmer Life Sciences) analysis software for reading and quantifying the hybridization images. [file 1471-2164-7-117-S1.zip › III-33-S139T-4-18V.csv]

BEGIN HEADER
PerkinElmer Life Sciences.
ScanArrayCSVFileFormat	2.00
ScanArray Express	2.00
Number_of_Columns	26
END HEADER
BEGIN GENERAL INFO
DateTime	2005/07/15 13:34
GalFile	D:\303\AFTOCHIP\AFTOCHIP 2.1\Generalidades Aftochip 2.1\ARCHIVO GAL AFTOCHIP 2.1.gal
Scanner	Model: Serial No.:
User Name	303
Computer Name
Protocol	Easy Quant
Quantitation Method	Adaptive Circle
Quality Confidence Calculation	SignalToNoise
User comments
Image Origin	0	0
Temperature	0
Laser Powers	0
Laser On Time	0
PMT Voltages	0
END GENERAL INFO
BEGIN QUANTITATION PARAMETERS
Min Percentile	50
Max Percentile	200
END QUANTITATION PARAMETERS
BEGIN QUALITY MEASUREMENTS
Min Signal To Noise	3
END QUALITY MEASUREMENTS
BEGIN ARRAY PATTERN INFO
Units	µm
Array Rows	1
Array Columns	1
Spot Rows	4
Spot Columns	24
Array Row Spacing	4500.000000
Array Column Spacing	4500.000000
Spot Row Spacing	255.000000
Spot Column Spacing	250.000000
Spot Diameter	150
Interstitial	0
Spots Per Array	96
Total Spots	96
END ARRAY PATTERN INFO
BEGIN IMAGE INFO
ImageID	Channel	Image	Fluorophore	Barcode	Units	X Units Per Pixel	Y Units Per Pixel	X Offset	Y Offset	Status
-1	CH1	D:\303\AFTOCHIP\AFTOCHIP 2.1\Vero\IV-11ª a 18ª Vero\III-IV-18ª Vero\Imágenes Scanner\III-33-S139T 0,6 1 18ªV_S02.tif	Unknown	Unknown	µm	10.000000	10.000000	0.000000	0.000000	Control Image
END IMAGE INFO
BEGIN NORMALIZATION INFO
Normalization Method	LOWESS
END NORMALIZATION INFO
BEGIN DATA
Index	Array Row	Array Column	Spot Row	Spot Column	Name	ID	X	Y	Diameter	F Pixels	B Pixels	Footprint	Flags	Ch1 Median	Ch1 Mean	Ch1 SD	Ch1 B Median	Ch1 B Mean	Ch1 B SD	Ch1 % > B + 1 SD	Ch1 % > B + 2 SD	Ch1 F % Sat.	Ch1 Median - B	Ch1 Mean - B	Ch1 SignalNoiseRatio
1	1	1	1	1	CIF	CIF	11497	52061	84	41	362	38	3	1713	1484	692.69	328	329	20.07	90.2	90.2	0.0	1385	1156	85.37
2	1	1	1	2	CIF	CIF	11726	52052	90	50	362	20	3	1525	1399	492.02	318	318	18.73	100.0	98.0	0.0	1207	1081	81.41
3	1	1	1	3	S139WT	S139WT	11970	52025	120	96	315	38	3	345	404	187.94	324	323	18.38	52.1	42.7	0.0	21	80	18.77
4	1	1	1	4	S139WT	S139WT	12220	52030	150	149	230	33	1	331	354	59.74	323	325	23.67	32.2	23.5	0.0	8	31	13.98
5	1	1	1	5	G139	G139	12450	52070	150	149	230	11	1	312	317	53.24	329	329	20.16	4.7	2.0	0.0	-16	-11	15.47
6	1	1	1	6	G139	G139	12700	52070	150	149	230	11	1	328	328	24.61	334	335	21.88	10.1	2.0	0.0	-5	-5	14.99
7	1	1	1	7	G139t	G139t	12950	52070	150	149	230	11	1	326	327	21.50	331	332	23.33	8.7	0.7	0.0	-4	-3	13.97
8	1	1	1	8	G139t	G139t	13200	52070	150	149	230	11	1	318	317	19.94	330	330	20.91	5.4	0.0	0.0	-11	-12	15.21
9	1	1	1	9	G139c	G139c	13450	52070	150	149	230	11	1	330	331	19.67	334	335	22.29	10.7	0.7	0.0	-3	-2	14.81
10	1	1	1	10	G139c	G139c	13700	52070	150	149	230	11	1	326	329	32.83	335	392	490.53	0.0	0.0	0.0	-8	-5	0.66
11	1	1	1	11	I139	I139	13950	52070	150	149	230	11	1	333	335	23.81	335	337	23.09	15.4	2.7	0.0	-1	0	14.42
12	1	1	1	12	I139	I139	14200	52070	150	149	230	11	1	330	340	89.19	335	337	20.11	16.1	4.7	0.0	-4	5	16.41
13	1	1	1	13	N139	N139	14349	52146	70	28	383	136	4	337	334	19.47	344	414	234.42	0.0	0.0	0.0	-6	-9	1.44
14	1	1	1	14	N139	N139	14560	52202	120	95	294	201	4	322	323	19.07	344	474	291.57	0.0	0.0	0.0	-21	-20	1.10
15	1	1	1	15	T139	T139	14975	52075	90	52	383	21	3	1325	1230	426.20	341	340	21.93	98.1	98.1	0.0	984	889	60.43
16	1	1	1	16	T139	T139	15215	52075	100	60	383	15	3	1142	1011	525.96	333	338	52.20	73.3	71.7	0.0	809	678	21.88
17	1	1	1	17	RGD-WT1	RGD-WT1	15445	52065	100	60	383	13	3	1580	1505	330.33	331	334	25.71	100.0	100.0	0.0	1249	1174	61.45
18	1	1	1	18	RGD-WT1	RGD-WT1	15695	52070	100	62	362	15	3	1581	1464	432.74	335	337	22.40	93.5	93.5	0.0	1246	1129	70.59
19	1	1	1	19	RRD	RRD	15950	52070	150	149	230	11	1	333	333	20.44	333	334	21.43	13.4	2.7	0.0	0	0	15.54
20	1	1	1	20	RRD	RRD	16200	52070	150	149	230	11	1	335	337	24.37	336	337	22.16	18.1	5.4	0.0	0	1	15.11
21	1	1	1	21	RRDt	RRDt	16450	52070	150	149	230	11	1	347	376	186.87	336	338	26.56	26.2	8.1	0.0	11	40	13.06
22	1	1	1	22	RRDt	RRDt	16700	52070	150	149	230	11	1	350	352	26.19	336	342	20.15	39.6	15.4	0.0	14	16	17.37
23	1	1	1	23	RRDc	RRDc	16950	52070	150	149	230	11	1	339	339	20.65	345	345	19.90	11.4	1.3	0.0	-5	-5	17.04
24	1	1	1	24	RRDc	RRDc	17200	52070	150	149	230	11	1	343	343	23.78	346	348	27.28	10.7	1.3	0.0	-2	-2	12.57
25	1	1	2	1	RED	RED	11460	52280	150	149	230	36	1	337	344	43.88	335	334	25.02	20.8	6.7	0.0	2	9	13.47
26	1	1	2	2	RED	RED	11720	52310	150	149	230	13	1	326	325	22.26	328	333	41.17	2.7	0.0	0.0	-1	-2	7.92
27	1	1	2	3	REDt	REDt	11965	52300	230	378	80	17	3	363	366	39.51	328	332	18.62	73.0	45.5	0.0	35	38	19.50
28	1	1	2	4	REDt	REDt	12210	52320	150	149	230	4	1	336	337	23.62	342	347	48.14	1.3	0.0	0.0	-5	-4	6.98
29	1	1	2	5	REDc	REDc	12460	52320	150	149	230	4	1	323	327	25.41	335	336	25.59	10.7	1.3	0.0	-11	-7	12.62
30	1	1	2	6	REDc	REDc	12710	52320	150	149	230	4	1	319	322	29.91	328	381	727.67	0.0	0.0	0.0	-8	-5	0.44
31	1	1	2	7	REG	REG	12950	52310	150	149	230	10	1	323	322	22.94	327	459	1371.99	0.0	0.0	0.0	-3	-4	0.24
32	1	1	2	8	REG	REG	13210	52310	150	149	230	6	1	328	328	22.91	329	330	18.50	19.5	6.0	0.0	0	0	17.73
33	1	1	2	9	REGat	REGat	13460	52320	150	149	230	4	1	325	326	20.24	334	349	145.45	0.0	0.0	0.0	-8	-7	2.23
34	1	1	2	10	REGat	REGat	13710	52320	150	149	230	4	1	330	330	20.30	334	335	21.68	10.1	0.0	0.0	-3	-3	15.22
35	1	1	2	11	REGac	REGac	13960	52320	150	149	230	4	1	362	365	39.23	352	367	101.52	2.0	0.7	0.0	10	13	3.57
36	1	1	2	12	REGac	REGac	14190	52310	150	149	230	18	1	346	348	22.77	354	367	103.59	0.0	0.0	0.0	-7	-5	3.34
37	1	1	2	13	REGgg	REGgg	14415	52305	100	60	383	44	3	562	549	172.21	343	351	83.78	63.3	60.0	0.0	219	206	6.71
38	1	1	2	14	REGgg	REGgg	14705	52305	110	80	315	11	3	534	512	161.32	341	341	23.60	65.0	60.0	0.0	193	171	22.63
39	1	1	2	15	REGtg	REGtg	14980	52310	150	149	230	23	1	356	360	28.27	348	351	23.35	26.8	10.1	0.0	8	12	15.25
40	1	1	2	16	REGtg	REGtg	15220	52320	150	149	230	12	1	342	342	20.37	335	336	21.73	23.5	5.4	0.0	7	7	15.74
41	1	1	2	17	REGcg	REGcg	15460	52320	150	149	230	4	1	335	335	19.78	329	339	81.75	0.0	0.0	0.0	6	6	4.10
42	1	1	2	18	REGcg	REGcg	15710	52330	150	149	230	13	1	356	362	37.30	340	342	25.17	38.3	11.4	0.0	16	22	14.14
43	1	1	2	19	D143N (RGN)	D143N (RGN)	15960	52320	150	149	230	4	1	342	345	23.94	341	342	27.96	12.8	3.4	0.0	1	4	12.23
44	1	1	2	20	D143N (RGN)	D143N (RGN)	16210	52325	70	26	383	8	3	376	606	757.29	344	345	26.62	57.7	15.4	0.0	32	262	14.12
45	1	1	2	21	D143N (RGN)t	D143N (RGN)t	16460	52320	150	149	230	4	1	351	356	32.08	339	340	27.37	29.5	10.7	0.0	12	17	12.82
46	1	1	2	22	D143N (RGN)t	D143N (RGN)t	16710	52320	150	149	230	4	1	355	361	33.73	343	344	20.43	38.9	14.8	0.0	12	18	17.38
47	1	1	2	23	D143N (RGN)c	D143N (RGN)c	16960	52320	150	149	230	4	1	351	353	24.29	347	348	20.77	28.9	6.7	0.0	4	6	16.90
48	1	1	2	24	D143N (RGN)c	D143N (RGN)c	17210	52320	150	149	230	4	1	347	352	52.50	348	349	21.50	13.4	4.7	0.0	0	4	16.14
49	1	1	3	1	D143V (RGV)	D143V (RGV)	11445	52525	148	148	251	48	3	340	379	85.56	322	325	22.10	45.3	35.1	0.0	18	57	15.38
50	1	1	3	2	D143V (RGV)	D143V (RGV)	11705	52545	140	124	315	26	3	343	380	77.15	322	326	57.80	33.9	28.2	0.0	21	58	5.93
51	1	1	3	3	RGE-1 (GAA)	RGE-1 (GAA)	11960	52580	150	149	230	8	1	331	340	38.67	325	347	233.42	0.0	0.0	0.0	6	15	1.42
52	1	1	3	4	RGE-1 (GAA)	RGE-1 (GAA)	12210	52580	150	149	230	8	1	349	360	40.42	336	359	232.40	0.0	0.0	0.0	13	24	1.50
53	1	1	3	5	RGEc	RGEc	12460	52580	150	149	230	8	1	342	344	21.97	344	345	18.80	21.5	4.7	0.0	-1	0	18.19
54	1	1	3	6	RGEc	RGEc	12700	52570	150	149	230	7	1	352	354	25.49	344	348	30.17	20.1	3.4	0.0	8	10	11.67
55	1	1	3	7	L144WT	L144WT	12935	52545	110	80	315	34	3	1580	1354	660.28	338	341	28.39	85.0	83.8	0.0	1242	1016	55.64
56	1	1	3	8	L144WT	L144WT	13200	52555	140	134	315	18	3	489	888	643.34	327	328	23.46	68.7	64.2	0.0	162	561	20.85
57	1	1	3	9	L144g	L144g	13450	52570	150	149	230	7	1	335	344	37.71	331	337	48.92	18.1	2.7	0.0	4	13	6.85
58	1	1	3	10	L144g	L144g	13710	52580	150	149	230	8	1	337	350	69.24	333	335	28.57	30.9	10.7	0.0	4	17	11.80
59	1	1	3	11	L144a	L144a	13960	52560	150	149	230	11	1	333	337	30.57	340	347	75.27	2.7	0.0	0.0	-6	-2	4.42
60	1	1	3	12	L144a	L144a	14205	52525	100	60	383	46	3	386	1086	1656.94	344	351	82.86	33.3	26.7	0.0	42	742	4.66
61	1	1	3	13	V144	V144	14445	52570	100	62	362	12	3	469	449	83.45	336	337	21.19	80.6	74.2	0.0	133	113	22.13
62	1	1	3	14	V144	V144	14710	52570	120	97	294	2	3	374	394	78.50	328	330	20.09	56.7	51.5	0.0	46	66	18.62
63	1	1	3	15	S144	S144	14960	52580	150	149	230	8	1	338	344	40.23	331	330	18.85	36.2	21.5	0.0	7	13	17.93
64	1	1	3	16	S144	S144	15215	52585	110	80	315	15	3	355	355	32.63	326	328	21.74	57.5	30.0	0.0	29	29	16.33
65	1	1	3	17	H146WT	H146WT	15460	52585	70	26	383	13	3	972	932	175.69	331	331	21.69	100.0	100.0	0.0	641	601	44.81
66	1	1	3	18	H146WT	H146WT	15705	52595	80	32	383	23	3	976	893	254.09	331	335	42.90	96.9	93.8	0.0	645	562	22.75
67	1	1	3	19	R146	R146	15960	52590	150	149	230	18	1	362	365	33.61	339	342	40.38	30.2	6.7	0.0	23	26	8.96
68	1	1	3	20	R146	R146	16210	52580	150	149	230	8	1	340	343	24.67	340	341	20.57	24.8	6.0	0.0	0	3	16.53
69	1	1	3	21	L146=H146t	L146=H146t	16460	52580	150	149	230	8	1	347	352	30.39	344	344	18.92	30.2	14.1	0.0	3	8	18.34
70	1	1	3	22	L146=H146t	L146=H146t	16710	52580	150	149	230	8	1	346	350	28.81	341	343	19.37	28.2	14.1	0.0	5	9	17.86
71	1	1	3	23	P146	P146	16950	52580	150	149	230	11	1	342	346	29.06	348	347	20.45	15.4	5.4	0.0	-5	-1	16.73
72	1	1	3	24	P146	P146	17200	52580	150	149	230	11	1	349	349	20.95	352	353	20.46	10.7	2.7	0.0	-2	-2	17.06
73	1	1	4	1	L147WT	L147WT	11455	52790	90	48	362	36	3	1309	1216	341.28	324	328	41.57	93.8	93.8	0.0	985	892	31.49
74	1	1	4	2	L147WT	L147WT	11700	52795	90	48	383	32	4	1375	1287	292.21	325	384	740.50	77.1	0.0	0.0	1050	962	1.86
75	1	1	4	3	P147	P147	11955	52805	100	60	383	21	3	358	360	37.09	326	328	21.48	65.0	31.7	0.0	32	34	16.66
76	1	1	4	4	P147	P147	12220	52830	150	149	230	12	1	334	343	40.11	333	361	240.95	0.7	0.0	0.0	1	10	1.39
77	1	1	4	5	P147a	P147a	12470	52830	150	149	230	12	1	344	354	35.52	347	348	23.79	24.8	12.1	0.0	-2	7	14.46
78	1	1	4	6	P147a	P147a	12720	52830	150	149	230	12	1	354	359	34.87	348	358	113.81	0.7	0.0	0.0	6	11	3.11
79	1	1	4	7	Oligo HIV Y115	Oligo HIV Y115	12960	52810	150	149	230	16	1	329	329	22.77	342	346	43.99	0.0	0.0	0.0	-12	-12	7.48
80	1	1	4	8	Oligo HIV Y115	Oligo HIV Y115	13210	52820	150	149	230	6	1	322	323	20.76	341	345	53.01	0.7	0.0	0.0	-18	-17	6.07
81	1	1	4	9	Oligo HIV M184a	Oligo HIV M184a	13470	52830	150	149	230	12	1	340	346	34.39	338	338	21.54	24.8	10.7	0.0	2	8	15.79
82	1	1	4	10	Oligo HIV M184a	Oligo HIV M184a	13715	52825	100	60	383	7	3	359	367	35.31	335	336	24.02	50.0	31.7	0.0	24	32	14.95
83	1	1	4	11	C - (H2O+S.S.)	C - (H2O+S.S.)	13965	52825	70	32	383	7	3	379	386	39.29	335	337	20.20	71.9	56.3	0.0	44	51	18.76
84	1	1	4	12	C - (H2O+S.S.)	C - (H2O+S.S.)	14210	52815	70	26	383	11	3	413	416	36.07	335	337	31.15	96.2	69.2	0.0	78	81	13.26
85	1	1	4	13	C - (H2O+S.S.)	C - (H2O+S.S.)	14470	52830	150	149	230	12	1	326	327	18.84	333	336	20.93	8.7	0.7	0.0	-6	-5	15.58
86	1	1	4	14	C - (H2O+S.S.)	C - (H2O+S.S.)	14720	52830	150	149	230	12	1	331	334	28.76	335	335	20.61	14.8	2.0	0.0	-3	0	16.06
87	1	1	4	15	C - (H2O+S.S.)	C - (H2O+S.S.)	14970	52830	150	149	230	12	1	325	325	17.94	326	328	22.57	10.1	0.0	0.0	0	0	14.40
88	1	1	4	16	C - (H2O+S.S.)	C - (H2O+S.S.)	15220	52830	150	149	230	12	1	325	328	34.48	328	331	27.77	6.7	2.7	0.0	-2	0	11.70
89	1	1	4	17	C - (H2O+S.S.)	C - (H2O+S.S.)	15470	52830	150	149	230	12	1	333	334	20.63	332	335	24.84	14.1	0.7	0.0	1	2	13.41
90	1	1	4	18	C - (H2O+S.S.)	C - (H2O+S.S.)	15720	52840	150	149	230	18	1	329	332	28.78	337	338	24.54	6.7	2.0	0.0	-7	-4	13.41
91	1	1	4	19	C - (H2O+S.S.)	C - (H2O+S.S.)	15970	52830	150	149	230	12	1	342	342	22.58	340	343	24.89	11.4	2.7	0.0	2	2	13.74
92	1	1	4	20	C - (H2O+S.S.)	C - (H2O+S.S.)	16220	52830	150	149	230	12	1	343	344	25.38	335	336	22.10	24.2	6.0	0.0	8	9	15.52
93	1	1	4	21	C - (H2O+S.S.)	C - (H2O+S.S.)	16470	52830	150	149	230	12	1	341	340	22.91	344	345	19.46	15.4	4.0	0.0	-2	-3	17.52
94	1	1	4	22	C - (H2O+S.S.)	C - (H2O+S.S.)	16710	52830	150	149	230	4	1	346	351	61.12	347	350	22.50	14.1	4.7	0.0	0	4	15.38
95	1	1	4	23	CIF	CIF	16945	52829	100	60	362	10	3	1743	1556	652.46	349	350	21.19	93.3	91.7	0.0	1394	1207	82.27
96	1	1	4	24	CIF	CIF	17193	52860	100	65	362	33	3	1588	1445	596.29	353	356	36.66	90.8	89.2	0.0	1235	1092	43.32
END DATA
