# Supplementary material for: Microarray-based identification of antigenic variants of foot-and-mouth disease virus: a bioinformatics quality assessment
Source: BMC Genomics. 2006 May 18;7:117. doi: 10.1186/1471-2164-7-117 (PMC1481559; doi:10.1186/1471-2164-7-117)
Supplement: Additional File 1 — They are obtained using the Agilent and Scan Array Express (Perkin Elmer Life Sciences) analysis software for reading and quantifying the hybridization images. [file 1471-2164-7-117-S1.zip › III-34-S139G-1-18V.csv]

BEGIN HEADER
PerkinElmer Life Sciences.
ScanArrayCSVFileFormat	2
ScanArray Express	2
Number_of_Columns	26
END HEADER
BEGIN GENERAL INFO
DateTime	10/26/2005 12:09
GalFile	D:\303\AFTOCHIP\AFTOCHIP 2.1\Generalidades Aftochip 2.1\ARCHIVO GAL AFTOCHIP 2.1.gal
Scanner	Model: Serial No.:
User Name	303
Computer Name
Protocol	Easy Quant
Quantitation Method	Adaptive Circle
Quality Confidence Calculation	SignalToNoise
User comments
Image Origin	0	0
Temperature	0
Laser Powers	0
Laser On Time	0
PMT Voltages	0
END GENERAL INFO
BEGIN QUANTITATION PARAMETERS
Min Percentile	50
Max Percentile	200
END QUANTITATION PARAMETERS
BEGIN QUALITY MEASUREMENTS
Min Signal To Noise	3
END QUALITY MEASUREMENTS
BEGIN ARRAY PATTERN INFO
Units	µm
Array Rows	1
Array Columns	1
Spot Rows	4
Spot Columns	24
Array Row Spacing	4500
Array Column Spacing	4500
Spot Row Spacing	249
Spot Column Spacing	249
Spot Diameter	150
Interstitial	0
Spots Per Array	96
Total Spots	96
END ARRAY PATTERN INFO
BEGIN IMAGE INFO
ImageID	Channel	Image	Fluorophore	Barcode	Units	X Units Per Pixel	Y Units Per Pixel	X Offset	Y Offset	Status
-1	CH1	D:\303\AFTOCHIP\AFTOCHIP 2.1\Vero\IV-11ª a 18ª Vero\III-IV-18ª Vero\Imágenes Scanner\III-34-S139G 0,6 1 18ªV_S01.tif	Unknown	Unknown	µm	10	10	0	0	Control Image
END IMAGE INFO
BEGIN NORMALIZATION INFO
Normalization Method	LOWESS
END NORMALIZATION INFO
BEGIN DATA
Index	Array Row	Array Column	Spot Row	Spot Column	Name	ID	X	Y	Diameter	F Pixels	B Pixels	Footprint	Flags	Ch1 Median	Ch1 Mean	Ch1 SD	Ch1 B Median	Ch1 B Mean	Ch1 B SD	Ch1 % > B + 1 SD	Ch1 % > B + 2 SD	Ch1 F % Sat.	Ch1 Median - B	Ch1 Mean - B	Ch1 SignalNoiseRatio
1	1	1	1	1	CIF	CIF	2779	26860	106	69	362	729	3	403	399	125.68	208	208	14.83	94.2	84.1	0	195	191	27.18
2	1	1	1	2	CIF	CIF	3028	26860	106	70	362	722	3	440	408	113.2	208	210	15.3	92.9	87.1	0	232	200	28.76
3	1	1	1	3	S139WT	S139WT	3255	26858	90	50	341	704	3	217	216	14.66	210	211	15.62	22	6	0	7	6	13.89
4	1	1	1	4	S139WT	S139WT	3500	26866	150	154	230	700	3	216	218	24.9	209	210	13.78	31.8	10.4	0	7	9	15.67
5	1	1	1	5	G139	G139	3758	26889	64	22	418	31	3	302	316	63.69	211	212	13.44	95.5	90.9	0	91	105	22.48
6	1	1	1	6	G139	G139	4022	26869	78	38	362	26	3	304	311	49.13	214	219	56.4	84.2	36.8	0	90	97	5.39
7	1	1	1	7	G139t	G139t	4283	26901	150	154	230	517	3	215	215	14.1	215	216	13.81	15.6	1.9	0	0	0	15.57
8	1	1	1	8	G139t	G139t	4526	26900	150	154	230	515	3	222	221	14.29	215	217	15	23.4	3.9	0	7	6	14.8
9	1	1	1	9	G139c	G139c	4787	26901	150	154	230	459	3	218	219	16.84	207	215	13.49	44.2	18.8	0	11	12	16.17
10	1	1	1	10	G139c	G139c	5057	26890	150	154	230	390	3	218	220	16.03	215	217	14.52	22.1	7.8	0	3	5	15.02
11	1	1	1	11	I139	I139	5307	26888	150	153	230	382	3	222	224	16.16	217	217	12.87	33.3	8.5	0	5	7	17.25
12	1	1	1	12	I139	I139	5561	26911	150	152	230	333	3	223	223	14.58	218	219	13.12	33.6	5.9	0	5	5	17
13	1	1	1	13	N139	N139	5790	26921	150	148	230	346	3	225	228	17.02	220	221	13.19	30.4	12.8	0	5	8	17.06
14	1	1	1	14	N139	N139	6046	26913	156	165	230	331	3	229	230	16.5	225	226	15.58	26.1	4.2	0	4	5	14.7
15	1	1	1	15	T139	T139	6287	26916	170	202	230	309	3	230	232	18.45	228	229	14.87	22.3	8.4	0	2	4	15.46
16	1	1	1	16	T139	T139	6534	26900	150	154	230	263	3	231	233	16.85	227	230	16.37	22.1	6.5	0	4	6	14.11
17	1	1	1	17	RGD-WT1	RGD-WT1	6766	26900	150	154	230	265	3	302	415	190.11	228	230	15.15	85.1	70.8	0	74	187	19.93
18	1	1	1	18	RGD-WT1	RGD-WT1	7013	26897	150	154	230	259	3	303	401	175.48	231	232	12.85	82.5	74	0	72	170	23.57
19	1	1	1	19	RRD	RRD	7285	26903	150	156	209	229	3	238	239	17.73	233	234	14.65	30.8	9.6	0	5	6	16.24
20	1	1	1	20	RRD	RRD	7520	26918	150	150	230	236	3	240	239	16.88	231	233	15.24	31.3	8	0	9	8	15.75
21	1	1	1	21	RRDt	RRDt	7783	26907	150	154	230	100	3	244	245	17.18	233	236	17.18	34.4	13	0	11	12	14.2
22	1	1	1	22	RRDt	RRDt	8080	26897	150	154	230	44	3	235	236	16.93	233	234	15.46	22.7	5.2	0	2	3	15.2
23	1	1	1	23	RRDc	RRDc	8326	26911	150	155	230	24	3	240	239	16.99	233	234	15.07	31.6	5.8	0	7	6	15.92
24	1	1	1	24	RRDc	RRDc	8583	26912	150	153	230	31	3	242	242	17.59	239	238	15.78	21.6	7.8	0	3	3	15.34
25	1	1	2	1	RED	RED	2776	27108	150	157	230	638	3	208	210	14.86	207	208	13.86	24.2	7.6	0	1	3	15.01
26	1	1	2	2	RED	RED	3026	27116	150	154	230	629	3	211	212	15.23	207	210	22.3	11.7	1.3	0	4	5	9.46
27	1	1	2	3	REDt	REDt	3254	27126	150	154	230	642	3	208	214	13.94	211	211	13.2	22.1	4.5	0	-2	3	15.76
28	1	1	2	4	REDt	REDt	3515	27129	150	154	209	622	3	217	218	16.5	214	213	14.38	18.8	8.4	0	3	4	15.09
29	1	1	2	5	REDc	REDc	3754	27134	150	154	230	609	3	214	214	14.32	210	211	14.31	18.2	6.5	0	4	4	14.95
30	1	1	2	6	REDc	REDc	4019	27133	150	154	230	585	3	217	216	13.83	216	216	14.11	13	3.2	0	1	0	15.38
31	1	1	2	7	REG	REG	4290	27151	150	148	230	495	3	218	219	13.26	214	216	14.89	19.6	5.4	0	4	5	14.64
32	1	1	2	8	REG	REG	4530	27147	150	154	230	496	3	215	216	14.25	217	217	14.55	13	3.2	0	-1	0	14.78
33	1	1	2	9	REGat	REGat	4808	27150	150	150	230	431	3	214	215	14.12	216	217	14.21	13.3	4	0	-1	0	15.06
34	1	1	2	10	REGat	REGat	5052	27134	162	178	230	380	3	217	218	14.14	214	216	14.16	22.5	2.8	0	3	4	15.32
35	1	1	2	11	REGac	REGac	5337	27136	148	152	230	337	3	222	223	17.91	221	221	15.57	18.4	4.6	0	1	2	14.26
36	1	1	2	12	REGac	REGac	5550	27139	150	148	230	365	3	222	222	15.15	219	221	15.7	16.9	4.7	0	3	3	14.14
37	1	1	2	13	REGgg	REGgg	5756	27147	150	155	230	401	3	236	248	41.45	223	223	15	47.1	31.6	0	13	25	15.74
38	1	1	2	14	REGgg	REGgg	6034	27157	150	155	230	365	3	243	256	41.86	223	224	14.22	56.1	41.3	0	20	33	17.08
39	1	1	2	15	REGtg	REGtg	6288	27144	150	157	230	267	3	229	229	14.81	226	225	15.54	17.8	1.9	0	3	3	14.74
40	1	1	2	16	REGtg	REGtg	6558	27144	150	157	230	231	3	231	231	16.08	224	226	15.71	29.3	5.1	0	7	7	14.71
41	1	1	2	17	REGcg	REGcg	6794	27131	130	112	294	206	3	235	235	16.64	227	229	15.05	30.4	11.6	0	8	8	15.61
42	1	1	2	18	REGcg	REGcg	7018	27123	90	51	362	224	3	237	238	15.76	231	233	13.94	35.3	9.8	0	6	7	17
43	1	1	2	19	D143N (RGN)	D143N (RGN)	7260	27131	148	146	230	161	3	243	242	18.02	233	233	14.48	37	10.3	0	10	9	16.78
44	1	1	2	20	D143N (RGN)	D143N (RGN)	7529	27148	150	152	230	142	3	242	244	22	232	232	14.59	35.5	14.5	0	10	12	16.59
45	1	1	2	21	D143N (RGN)t	D143N (RGN)t	7771	27162	140	135	294	99	3	248	250	20.26	236	236	17.26	38.5	16.3	0	12	14	14.37
46	1	1	2	22	D143N (RGN)t	D143N (RGN)t	8090	27164	150	154	230	34	3	237	238	19.59	233	235	15.45	26.6	7.8	0	4	5	15.34
47	1	1	2	23	D143N (RGN)c	D143N (RGN)c	8319	27175	150	154	209	39	3	238	237	16.04	233	232	15.19	18.8	4.5	0	5	4	15.66
48	1	1	2	24	D143N (RGN)c	D143N (RGN)c	8577	27186	150	155	230	55	3	241	241	16.34	233	235	16.98	33.5	4.5	0	8	8	14.19
49	1	1	3	1	D143V (RGV)	D143V (RGV)	2744	27362	150	157	230	733	3	227	230	24.03	211	212	16.51	49.7	23.6	0	16	19	13.75
50	1	1	3	2	D143V (RGV)	D143V (RGV)	3012	27376	150	157	230	706	3	221	226	29.91	208	209	15.25	40.8	24.2	0	13	18	14.49
51	1	1	3	3	RGE-1 (GAA)	RGE-1 (GAA)	3262	27383	150	153	230	665	3	216	218	24.09	207	210	13.98	41.8	16.3	0	9	11	15.45
52	1	1	3	4	RGE-1 (GAA)	RGE-1 (GAA)	3496	27378	128	111	294	672	3	220	221	17.92	210	210	13.85	38.7	17.1	0	10	11	15.88
53	1	1	3	5	RGEc	RGEc	3752	27379	134	121	294	595	3	215	217	16.25	210	210	14.63	26.4	7.4	0	5	7	14.7
54	1	1	3	6	RGEc	RGEc	4039	27387	162	183	230	550	3	213	214	15.18	210	213	17.23	15.8	2.7	0	3	4	12.36
55	1	1	3	7	L144WT	L144WT	4277	27401	98	62	362	538	3	424	402	131	213	214	14.21	83.9	79	0	211	189	29.84
56	1	1	3	8	L144WT	L144WT	4509	27369	112	81	294	548	3	373	389	134.04	215	216	13.81	85.2	79	0	158	174	27
57	1	1	3	9	L144g	L144g	4791	27383	150	154	230	440	3	221	225	22.33	217	217	15.06	29.2	14.9	0	4	8	14.68
58	1	1	3	10	L144g	L144g	5028	27377	160	177	230	434	3	222	224	17.8	218	218	13.64	26.6	10.7	0	4	6	16.28
59	1	1	3	11	L144a	L144a	5302	27383	140	133	294	401	3	220	222	14.97	217	218	16.39	19.5	4.5	0	3	5	13.43
60	1	1	3	12	L144a	L144a	5551	27379	150	152	230	320	3	223	223	15.99	217	220	17.44	25	2	0	6	6	12.79
61	1	1	3	13	V144	V144	5710	27393	84	41	362	394	3	265	269	33.3	220	221	14.64	82.9	73.2	0	45	49	18.1
62	1	1	3	14	V144	V144	6016	27379	98	59	362	337	3	260	264	30.19	221	223	14.7	86.4	66.1	0	39	43	17.68
63	1	1	3	15	S144	S144	6289	27378	134	121	294	273	3	229	228	15.86	226	225	14.96	17.4	6.6	0	3	2	15.31
64	1	1	3	16	S144	S144	6535	27381	128	108	273	201	3	233	234	15.08	226	227	15.22	30.6	5.6	0	7	8	15.31
65	1	1	3	17	H146WT	H146WT	6742	27388	120	94	294	235	3	303	318	84.05	228	229	15.23	76.6	68.1	0	75	90	19.89
66	1	1	3	18	H146WT	H146WT	7002	27395	92	54	341	216	3	361	358	75.14	231	231	15.57	90.7	85.2	0	130	127	23.19
67	1	1	3	19	R146	R146	7241	27392	150	152	230	173	3	244	250	29.78	230	231	14.49	50	25.7	0	14	20	16.84
68	1	1	3	20	R146	R146	7530	27404	150	154	230	126	3	241	244	20.8	232	234	16.57	36.4	14.9	0	9	12	14.54
69	1	1	3	21	L146=H146t	L146=H146t	7769	27414	150	155	230	88	3	255	257	24.29	236	237	16.63	54.8	25.8	0	19	21	15.34
70	1	1	3	22	L146=H146t	L146=H146t	8076	27411	150	155	230	31	3	236	237	16.22	237	237	16.11	16.8	3.2	0	0	0	14.65
71	1	1	3	23	P146	P146	8323	27404	150	155	230	33	3	239	241	16.58	236	237	17.74	21.9	2.6	0	3	5	13.47
72	1	1	3	24	P146	P146	8549	27421	150	152	230	36	3	245	246	16.41	237	239	16.12	32.2	9.2	0	8	9	15.2
73	1	1	4	1	L147WT	L147WT	2746	27579	112	81	294	749	3	336	320	84.82	209	210	14.59	82.7	75.3	0	127	111	23.04
74	1	1	4	2	L147WT	L147WT	3005	27605	120	88	252	729	3	330	326	78.2	208	209	14.25	85.2	79.5	0	122	118	23.15
75	1	1	4	3	P147	P147	3270	27629	150	148	230	610	3	219	220	19.67	209	210	14.73	42.6	14.2	0	10	11	14.87
76	1	1	4	4	P147	P147	3530	27619	150	148	230	592	3	220	224	23.49	210	212	15.43	39.9	14.9	0	10	14	14.26
77	1	1	4	5	P147a	P147a	3776	27626	150	154	230	556	3	215	217	16.15	212	212	13.06	28.6	7.1	0	3	5	16.46
78	1	1	4	6	P147a	P147a	4044	27633	150	155	230	530	3	217	218	13.71	210	212	15.89	27.1	4.5	0	7	8	13.65
79	1	1	4	7	Oligo HIV Y115	Oligo HIV Y115	4319	27633	150	154	230	451	3	214	214	13.72	215	216	14.02	13	1.9	0	0	0	15.26
80	1	1	4	8	Oligo HIV Y115	Oligo HIV Y115	4541	27635	120	94	273	471	3	217	218	16.07	217	217	13.97	21.3	6.4	0	0	1	15.53
81	1	1	4	9	Oligo HIV M184a	Oligo HIV M184a	4782	27628	142	137	294	471	3	216	216	13.78	214	215	13.69	21.2	2.9	0	2	2	15.78
82	1	1	4	10	Oligo HIV M184a	Oligo HIV M184a	5027	27637	150	154	230	446	3	218	218	13.62	218	217	13.48	15.6	3.9	0	0	0	16.17
83	1	1	4	11	C - (H2O+S.S.)	C - (H2O+S.S.)	5354	27523	150	155	230	255	3	221	223	19.06	226	245	57.97	1.3	0	0	-4	-2	3.81
84	1	1	4	12	C - (H2O+S.S.)	C - (H2O+S.S.)	5625	27537	150	156	209	226	3	220	220	14.65	226	234	32.76	0.6	0	0	-5	-5	6.72
85	1	1	4	13	C - (H2O+S.S.)	C - (H2O+S.S.)	5738	27632	150	154	230	336	3	223	224	14.02	221	221	14.63	15.6	3.9	0	2	3	15.25
86	1	1	4	14	C - (H2O+S.S.)	C - (H2O+S.S.)	6020	27640	150	149	230	300	3	223	226	15.91	222	223	14.18	20.8	8.1	0	1	4	15.72
87	1	1	4	15	C - (H2O+S.S.)	C - (H2O+S.S.)	6291	27636	150	155	230	173	3	225	226	14.83	225	225	16.22	17.4	2.6	0	0	1	13.87
88	1	1	4	16	C - (H2O+S.S.)	C - (H2O+S.S.)	6537	27637	150	154	230	168	3	230	230	14.46	215	228	17.4	39.6	9.1	0	15	15	13.22
89	1	1	4	17	C - (H2O+S.S.)	C - (H2O+S.S.)	6769	27640	150	148	230	178	3	233	235	16.62	228	229	14.13	25	6.8	0	5	7	16.49
90	1	1	4	18	C - (H2O+S.S.)	C - (H2O+S.S.)	7009	27622	150	152	230	179	3	237	238	16.74	232	232	15.49	23.7	7.9	0	5	6	15.3
91	1	1	4	19	C - (H2O+S.S.)	C - (H2O+S.S.)	7260	27633	150	154	230	138	3	239	238	18.63	233	234	15.25	22.7	8.4	0	6	5	15.67
92	1	1	4	20	C - (H2O+S.S.)	C - (H2O+S.S.)	7516	27635	150	152	209	124	3	235	237	15.7	230	231	15.83	28.3	7.9	0	5	7	14.85
93	1	1	4	21	C - (H2O+S.S.)	C - (H2O+S.S.)	7788	27658	140	135	294	55	3	240	240	15.66	234	236	16.73	24.4	3.7	0	6	6	14.35
94	1	1	4	22	C - (H2O+S.S.)	C - (H2O+S.S.)	8065	27657	150	156	209	27	3	241	245	36.82	237	239	18.12	22.4	3.2	0	4	8	13.3
95	1	1	4	23	CIF	CIF	8253	27664	150	155	230	38	4	281	440	271.69	238	575	3341.22	0	0	0	43	202	0.08
96	1	1	4	24	CIF	CIF	8496	27650	150	154	230	28	3	278	431	260.84	238	239	16.62	67.5	51.9	0	40	193	16.73
END DATA
