# Supplementary material for: Microarray-based identification of antigenic variants of foot-and-mouth disease virus: a bioinformatics quality assessment
Source: BMC Genomics. 2006 May 18;7:117. doi: 10.1186/1471-2164-7-117 (PMC1481559; doi:10.1186/1471-2164-7-117)
Supplement: Additional File 1 — They are obtained using the Agilent and Scan Array Express (Perkin Elmer Life Sciences) analysis software for reading and quantifying the hybridization images. [file 1471-2164-7-117-S1.zip › III-34-S139G-2-18V.csv]

BEGIN HEADER
PerkinElmer Life Sciences.
ScanArrayCSVFileFormat	2.00
ScanArray Express	2.00
Number_of_Columns	26
END HEADER
BEGIN GENERAL INFO
DateTime	2005/07/15 16:39
GalFile	D:\303\AFTOCHIP\AFTOCHIP 2.1\Generalidades Aftochip 2.1\ARCHIVO GAL AFTOCHIP 2.1.gal
Scanner	Model: Serial No.:
User Name	303
Computer Name
Protocol	Easy Quant
Quantitation Method	Adaptive Circle
Quality Confidence Calculation	SignalToNoise
User comments
Image Origin	0	0
Temperature	0
Laser Powers	0
Laser On Time	0
PMT Voltages	0
END GENERAL INFO
BEGIN QUANTITATION PARAMETERS
Min Percentile	50
Max Percentile	200
END QUANTITATION PARAMETERS
BEGIN QUALITY MEASUREMENTS
Min Signal To Noise	3
END QUALITY MEASUREMENTS
BEGIN ARRAY PATTERN INFO
Units	µm
Array Rows	1
Array Columns	1
Spot Rows	4
Spot Columns	24
Array Row Spacing	4500.000000
Array Column Spacing	4500.000000
Spot Row Spacing	253.000000
Spot Column Spacing	250.000000
Spot Diameter	150
Interstitial	0
Spots Per Array	96
Total Spots	96
END ARRAY PATTERN INFO
BEGIN IMAGE INFO
ImageID	Channel	Image	Fluorophore	Barcode	Units	X Units Per Pixel	Y Units Per Pixel	X Offset	Y Offset	Status
-1	CH1	D:\303\AFTOCHIP\AFTOCHIP 2.1\Vero\IV-11ª a 18ª Vero\III-IV-18ª Vero\Imágenes Scanner\III-34-S139G 0,6 1 18ªV_S01.tif	Unknown	Unknown	µm	10.000000	10.000000	0.000000	0.000000	Control Image
END IMAGE INFO
BEGIN NORMALIZATION INFO
Normalization Method	LOWESS
END NORMALIZATION INFO
BEGIN DATA
Index	Array Row	Array Column	Spot Row	Spot Column	Name	ID	X	Y	Diameter	F Pixels	B Pixels	Footprint	Flags	Ch1 Median	Ch1 Mean	Ch1 SD	Ch1 B Median	Ch1 B Mean	Ch1 B SD	Ch1 % > B + 1 SD	Ch1 % > B + 2 SD	Ch1 F % Sat.	Ch1 Median - B	Ch1 Mean - B	Ch1 SignalNoiseRatio
1	1	1	1	1	CIF	CIF	11752	27016	90	49	383	18	3	890	867	395.48	262	273	153.46	77.6	75.5	0.0	628	605	5.80
2	1	1	1	2	CIF	CIF	11999	27012	84	42	362	15	3	903	925	324.21	267	267	16.30	92.9	92.9	0.0	636	658	55.39
3	1	1	1	3	S139WT	S139WT	12230	27020	150	149	230	4	1	285	289	24.90	267	267	17.52	52.3	22.8	0.0	18	22	16.26
4	1	1	1	4	S139WT	S139WT	12500	27015	120	96	315	16	3	284	289	32.63	263	264	16.71	58.3	36.5	0.0	21	26	16.99
5	1	1	1	5	G139	G139	12760	27005	90	48	383	28	3	495	474	105.85	264	265	16.94	97.9	95.8	0.0	231	210	29.22
6	1	1	1	6	G139	G139	12995	27036	92	52	383	21	3	451	429	110.53	263	264	17.01	82.7	78.8	0.0	188	166	26.52
7	1	1	1	7	G139t	G139t	13250	27010	150	149	230	17	1	267	278	110.73	264	264	16.55	23.5	6.0	0.0	3	14	16.14
8	1	1	1	8	G139t	G139t	13490	27020	150	149	230	6	1	267	265	16.92	260	261	16.78	26.8	4.0	0.0	7	5	15.91
9	1	1	1	9	G139c	G139c	13740	27020	150	149	230	6	1	262	264	16.65	263	268	99.74	0.0	0.0	0.0	0	1	2.63
10	1	1	1	10	G139c	G139c	13990	27020	150	149	230	6	1	261	287	202.76	261	270	100.56	3.4	2.7	0.0	0	26	2.60
11	1	1	1	11	I139	I139	14240	27020	150	149	230	6	1	262	263	18.09	262	262	18.08	18.8	3.4	0.0	0	1	14.49
12	1	1	1	12	I139	I139	14500	27030	150	149	230	20	1	263	266	18.59	260	261	18.14	25.5	5.4	0.0	3	6	14.50
13	1	1	1	13	N139	N139	14886	27130	100	61	362	185	3	259	263	27.91	275	301	69.04	3.3	1.6	0.0	-15	-11	3.75
14	1	1	1	14	N139	N139	15146	27132	100	64	362	196	3	269	270	17.74	269	279	47.82	1.6	0.0	0.0	0	1	5.63
15	1	1	1	15	T139	T139	15260	27030	150	149	230	29	1	270	272	25.32	268	269	18.72	18.8	6.7	0.0	2	4	14.43
16	1	1	1	16	T139	T139	15490	27020	150	149	230	6	1	272	277	24.60	267	269	38.55	11.4	2.0	0.0	5	10	7.06
17	1	1	1	17	RGD-WT1	RGD-WT1	15745	27020	110	78	294	11	3	744	667	295.20	269	268	19.89	85.9	78.2	0.0	475	398	37.41
18	1	1	1	18	RGD-WT1	RGD-WT1	15985	27065	120	88	315	47	3	686	680	364.10	270	270	18.09	80.7	75.0	0.0	416	410	37.92
19	1	1	1	19	RRD	RRD	16240	27060	150	149	230	43	1	272	273	18.59	265	265	19.74	24.2	4.0	0.0	7	8	13.78
20	1	1	1	20	RRD	RRD	16490	27020	150	149	230	6	1	259	259	18.74	256	258	24.47	13.4	2.0	0.0	3	3	10.58
21	1	1	1	21	RRDt	RRDt	16740	27020	150	149	230	6	1	256	261	21.17	257	515	2203.94	0.0	0.0	0.0	0	4	0.12
22	1	1	1	22	RRDt	RRDt	16990	27020	150	149	230	6	1	257	260	21.44	248	250	16.13	38.3	17.4	0.0	9	12	15.93
23	1	1	1	23	RRDc	RRDc	17240	27020	150	149	230	6	1	251	252	18.55	249	248	17.31	22.1	5.4	0.0	2	3	14.50
24	1	1	1	24	RRDc	RRDc	17490	27020	150	149	230	6	1	246	248	17.93	242	243	15.38	29.5	9.4	0.0	4	6	16.00
25	1	1	2	1	RED	RED	11740	27240	150	149	230	30	1	266	268	17.28	264	263	15.90	26.2	10.1	0.0	2	4	16.73
26	1	1	2	2	RED	RED	11990	27260	150	149	230	11	1	270	269	21.12	265	265	16.39	25.5	9.4	0.0	5	4	16.48
27	1	1	2	3	REDt	REDt	12250	27260	150	149	230	19	1	272	274	16.93	269	267	18.24	22.1	2.0	0.0	3	5	14.91
28	1	1	2	4	REDt	REDt	12490	27250	150	149	230	21	1	275	275	18.82	268	269	16.88	29.5	6.0	0.0	7	7	16.30
29	1	1	2	5	REDc	REDc	12740	27270	150	149	230	6	1	278	277	20.05	265	266	16.62	45.0	13.4	0.0	13	12	16.73
30	1	1	2	6	REDc	REDc	12990	27270	150	149	230	6	1	263	264	17.32	256	265	16.44	34.9	6.0	0.0	7	8	16.00
31	1	1	2	7	REG	REG	13240	27260	150	149	230	11	1	270	269	17.52	263	264	16.61	26.2	6.7	0.0	7	6	16.25
32	1	1	2	8	REG	REG	13480	27270	150	149	230	3	1	266	265	15.60	260	260	16.07	22.1	4.0	0.0	6	5	16.55
33	1	1	2	9	REGat	REGat	13730	27270	150	149	230	3	1	260	262	17.06	261	261	17.34	14.8	4.0	0.0	0	1	14.99
34	1	1	2	10	REGat	REGat	13990	27260	150	149	230	11	1	265	266	17.53	261	262	18.93	19.5	2.7	0.0	4	5	14.00
35	1	1	2	11	REGac	REGac	14230	27270	150	149	230	3	1	265	267	18.00	260	261	19.07	21.5	4.7	0.0	5	7	13.90
36	1	1	2	12	REGac	REGac	14490	27270	150	149	230	6	1	268	267	16.20	263	263	17.28	21.5	2.0	0.0	5	4	15.51
37	1	1	2	13	REGgg	REGgg	14755	27280	140	134	294	23	3	305	332	69.02	264	268	23.19	68.7	47.8	0.0	41	68	13.15
38	1	1	2	14	REGgg	REGgg	14995	27280	150	154	230	14	3	292	320	65.69	266	266	20.17	57.1	39.0	0.0	26	54	14.47
39	1	1	2	15	REGtg	REGtg	15230	27270	150	149	230	3	1	271	272	23.11	267	268	19.94	18.8	6.0	0.0	4	5	13.59
40	1	1	2	16	REGtg	REGtg	15480	27270	150	149	230	3	1	269	275	30.65	266	267	18.96	24.8	8.1	0.0	3	9	14.19
41	1	1	2	17	REGcg	REGcg	15740	27270	150	149	230	6	1	275	276	19.13	269	270	21.63	20.8	3.4	0.0	6	7	12.72
42	1	1	2	18	REGcg	REGcg	15990	27290	150	149	230	20	1	276	277	17.82	269	269	17.63	29.5	6.7	0.0	7	8	15.65
43	1	1	2	19	D143N (RGN)	D143N (RGN)	16230	27270	150	149	230	3	1	282	285	30.26	273	272	17.83	38.9	18.1	0.0	9	12	15.82
44	1	1	2	20	D143N (RGN)	D143N (RGN)	16480	27275	120	96	315	6	3	290	292	23.22	268	269	19.00	58.3	27.1	0.0	22	24	15.26
45	1	1	2	21	D143N (RGN)t	D143N (RGN)t	16730	27270	150	149	230	3	1	261	266	22.49	263	263	20.03	18.8	7.4	0.0	-1	3	13.03
46	1	1	2	22	D143N (RGN)t	D143N (RGN)t	16980	27270	150	149	230	3	1	254	259	22.62	250	252	16.63	29.5	14.1	0.0	4	9	15.27
47	1	1	2	23	D143N (RGN)c	D143N (RGN)c	17230	27270	150	149	230	3	1	250	249	16.81	250	249	17.01	13.4	3.4	0.0	0	0	14.70
48	1	1	2	24	D143N (RGN)c	D143N (RGN)c	17480	27270	150	149	230	3	1	249	354	1154.57	244	246	17.27	30.2	8.1	0.0	5	110	14.41
49	1	1	3	1	D143V (RGV)	D143V (RGV)	11725	27480	126	104	294	44	3	294	307	48.52	263	263	17.08	64.4	48.1	0.0	31	44	17.22
50	1	1	3	2	D143V (RGV)	D143V (RGV)	11995	27495	110	80	315	30	3	305	320	65.13	264	265	14.85	73.8	62.5	0.0	41	56	20.54
51	1	1	3	3	RGE-1 (GAA)	RGE-1 (GAA)	12265	27490	110	78	294	45	3	292	298	27.47	266	268	18.31	69.2	38.5	0.0	26	32	15.94
52	1	1	3	4	RGE-1 (GAA)	RGE-1 (GAA)	12505	27485	110	80	315	43	3	299	304	28.43	272	271	16.33	71.3	40.0	0.0	27	32	18.31
53	1	1	3	5	RGEc	RGEc	12740	27510	150	149	230	14	1	282	282	19.72	267	269	15.44	48.3	20.1	0.0	15	15	18.27
54	1	1	3	6	RGEc	RGEc	12980	27520	150	149	230	4	1	270	272	20.42	264	264	17.61	32.9	11.4	0.0	6	8	15.33
55	1	1	3	7	L144WT	L144WT	13225	27543	92	52	362	21	3	714	653	282.14	265	268	30.31	84.6	76.9	0.0	449	388	23.56
56	1	1	3	8	L144WT	L144WT	13471	27519	92	51	362	13	3	711	685	282.84	265	267	21.98	86.3	80.4	0.0	446	420	32.35
57	1	1	3	9	L144g	L144g	13735	27515	90	52	383	8	3	291	291	25.39	263	263	18.35	63.5	36.5	0.0	28	28	15.86
58	1	1	3	10	L144g	L144g	14000	27505	100	62	383	24	3	294	298	30.99	263	264	17.93	72.6	41.9	0.0	31	35	16.40
59	1	1	3	11	L144a	L144a	14240	27520	150	149	230	7	1	263	265	18.58	262	263	18.56	18.8	3.4	0.0	1	3	14.17
60	1	1	3	12	L144a	L144a	14470	27530	150	149	230	15	1	272	272	16.65	266	267	23.16	14.1	1.3	0.0	6	6	11.74
61	1	1	3	13	V144	V144	14730	27540	150	149	230	17	1	276	285	36.37	267	266	17.20	37.6	20.8	0.0	9	18	16.04
62	1	1	3	14	V144	V144	14970	27525	110	78	315	13	3	269	321	49.77	269	271	21.43	67.9	51.3	0.0	0	52	12.55
63	1	1	3	15	S144	S144	15220	27530	150	149	230	15	1	278	280	23.39	271	277	49.71	4.0	0.7	0.0	7	9	5.59
64	1	1	3	16	S144	S144	15480	27530	150	149	230	7	1	273	280	40.09	266	265	17.71	35.6	12.1	0.0	7	14	15.42
65	1	1	3	17	H146WT	H146WT	15755	27525	80	32	383	21	3	624	590	188.64	266	268	19.39	93.8	84.4	0.0	358	324	32.18
66	1	1	3	18	H146WT	H146WT	15990	27535	80	40	383	13	3	544	545	101.04	266	267	25.91	100.0	100.0	0.0	278	279	20.99
67	1	1	3	19	R146	R146	16230	27530	150	149	230	7	1	277	280	24.89	270	274	31.66	14.1	4.0	0.0	7	10	8.75
68	1	1	3	20	R146	R146	16470	27530	150	149	230	15	1	279	281	22.94	271	272	22.87	28.2	6.7	0.0	8	10	12.20
69	1	1	3	21	L146=H146t	L146=H146t	16720	27530	150	149	230	15	1	273	277	28.51	269	271	20.21	24.2	7.4	0.0	4	8	13.51
70	1	1	3	22	L146=H146t	L146=H146t	16970	27530	150	149	230	15	1	280	282	26.02	266	268	21.12	32.9	10.7	0.0	14	16	13.26
71	1	1	3	23	P146	P146	17230	27540	150	149	230	17	1	266	267	21.34	261	262	23.49	22.8	2.0	0.0	5	6	11.32
72	1	1	3	24	P146	P146	17480	27540	150	149	230	17	1	251	252	17.29	249	253	22.37	14.1	2.0	0.0	2	3	11.22
73	1	1	4	1	L147WT	L147WT	11745	27735	70	32	383	42	3	879	854	160.00	265	265	17.41	100.0	100.0	0.0	614	589	50.48
74	1	1	4	2	L147WT	L147WT	11990	27745	80	40	383	31	3	824	785	194.03	266	265	16.43	100.0	100.0	0.0	558	519	50.17
75	1	1	4	3	P147	P147	12250	27740	150	149	230	39	1	272	274	20.39	266	267	18.24	25.5	11.4	0.0	6	8	14.91
76	1	1	4	4	P147	P147	12480	27760	150	149	230	16	1	280	281	19.83	270	270	17.31	32.2	11.4	0.0	10	11	16.18
77	1	1	4	5	P147a	P147a	12710	27780	150	149	230	24	1	284	290	28.84	273	275	19.31	36.9	22.8	0.0	11	17	14.71
78	1	1	4	6	P147a	P147a	12960	27780	150	149	230	24	1	275	275	20.73	271	271	22.80	18.8	2.0	0.0	4	4	12.06
79	1	1	4	7	Oligo HIV Y115	Oligo HIV Y115	13220	27770	150	149	230	15	1	263	265	16.80	267	265	16.80	13.4	2.7	0.0	-3	-1	15.65
80	1	1	4	8	Oligo HIV Y115	Oligo HIV Y115	13470	27780	150	149	230	14	1	265	265	16.11	264	265	16.32	15.4	6.0	0.0	1	1	16.23
81	1	1	4	9	Oligo HIV M184a	Oligo HIV M184a	13710	27780	150	149	230	24	1	275	276	23.48	266	267	16.76	32.2	13.4	0.0	9	10	16.41
82	1	1	4	10	Oligo HIV M184a	Oligo HIV M184a	13975	27770	160	180	230	10	3	277	280	21.87	261	262	17.86	47.2	19.4	0.0	16	19	15.51
83	1	1	4	11	C - (H2O+S.S.)	C - (H2O+S.S.)	14210	27780	150	149	230	24	1	271	273	22.20	261	260	16.92	38.9	15.4	0.0	10	12	16.01
84	1	1	4	12	C - (H2O+S.S.)	C - (H2O+S.S.)	14465	27785	140	124	315	20	3	276	278	23.53	261	261	16.35	47.6	22.6	0.0	15	17	16.88
85	1	1	4	13	C - (H2O+S.S.)	C - (H2O+S.S.)	14710	27780	150	149	230	24	1	269	271	21.11	265	267	17.08	30.9	8.1	0.0	4	6	15.75
86	1	1	4	14	C - (H2O+S.S.)	C - (H2O+S.S.)	14960	27780	150	149	230	24	1	276	278	20.04	269	269	18.94	28.9	6.7	0.0	7	9	14.57
87	1	1	4	15	C - (H2O+S.S.)	C - (H2O+S.S.)	15210	27780	150	149	230	24	1	272	275	22.45	273	279	54.94	2.7	0.0	0.0	0	2	4.95
88	1	1	4	16	C - (H2O+S.S.)	C - (H2O+S.S.)	15460	27780	150	149	230	24	1	277	277	19.01	268	270	19.94	28.2	6.7	0.0	9	9	13.89
89	1	1	4	17	C - (H2O+S.S.)	C - (H2O+S.S.)	15730	27780	150	149	230	5	1	278	277	19.89	269	269	19.05	26.8	7.4	0.0	9	8	14.59
90	1	1	4	18	C - (H2O+S.S.)	C - (H2O+S.S.)	15970	27780	150	149	230	14	1	270	272	22.26	261	263	19.94	24.2	5.4	0.0	9	11	13.54
91	1	1	4	19	C - (H2O+S.S.)	C - (H2O+S.S.)	16210	27780	150	149	230	24	1	269	272	25.64	263	265	28.07	13.4	1.3	0.0	6	9	9.58
92	1	1	4	20	C - (H2O+S.S.)	C - (H2O+S.S.)	16460	27780	150	149	230	24	1	270	271	19.19	263	268	23.85	19.5	1.3	0.0	7	8	11.32
93	1	1	4	21	C - (H2O+S.S.)	C - (H2O+S.S.)	16710	27780	150	149	230	24	1	274	280	39.22	266	268	18.42	30.9	12.8	0.0	8	14	14.88
94	1	1	4	22	C - (H2O+S.S.)	C - (H2O+S.S.)	16970	27790	150	149	230	19	1	269	273	28.54	266	270	23.15	16.8	4.7	0.0	3	7	11.62
95	1	1	4	23	CIF	CIF	17242	27810	90	48	362	31	3	860	837	292.61	271	273	20.74	97.9	95.8	0.0	589	566	41.47
96	1	1	4	24	CIF	CIF	17492	27826	78	35	383	47	3	1005	975	318.94	265	268	25.47	100.0	100.0	0.0	740	710	39.46
END DATA
