# Supplementary material for: Microarray-based identification of antigenic variants of foot-and-mouth disease virus: a bioinformatics quality assessment
Source: BMC Genomics. 2006 May 18;7:117. doi: 10.1186/1471-2164-7-117 (PMC1481559; doi:10.1186/1471-2164-7-117)
Supplement: Additional File 1 — They are obtained using the Agilent and Scan Array Express (Perkin Elmer Life Sciences) analysis software for reading and quantifying the hybridization images. [file 1471-2164-7-117-S1.zip › III-34-S139G-3-18V.csv]

BEGIN HEADER
PerkinElmer Life Sciences.
ScanArrayCSVFileFormat	2.00
ScanArray Express	2.00
Number_of_Columns	26
END HEADER
BEGIN GENERAL INFO
DateTime	2005/07/15 16:45
GalFile	D:\303\AFTOCHIP\AFTOCHIP 2.1\Generalidades Aftochip 2.1\ARCHIVO GAL AFTOCHIP 2.1.gal
Scanner	Model: Serial No.:
User Name	303
Computer Name
Protocol	Easy Quant
Quantitation Method	Adaptive Circle
Quality Confidence Calculation	SignalToNoise
User comments
Image Origin	0	0
Temperature	0
Laser Powers	0
Laser On Time	0
PMT Voltages	0
END GENERAL INFO
BEGIN QUANTITATION PARAMETERS
Min Percentile	50
Max Percentile	200
END QUANTITATION PARAMETERS
BEGIN QUALITY MEASUREMENTS
Min Signal To Noise	3
END QUALITY MEASUREMENTS
BEGIN ARRAY PATTERN INFO
Units	µm
Array Rows	1
Array Columns	1
Spot Rows	4
Spot Columns	24
Array Row Spacing	4500.000000
Array Column Spacing	4500.000000
Spot Row Spacing	260.000000
Spot Column Spacing	248.000000
Spot Diameter	150
Interstitial	0
Spots Per Array	96
Total Spots	96
END ARRAY PATTERN INFO
BEGIN IMAGE INFO
ImageID	Channel	Image	Fluorophore	Barcode	Units	X Units Per Pixel	Y Units Per Pixel	X Offset	Y Offset	Status
-1	CH1	D:\303\AFTOCHIP\AFTOCHIP 2.1\Vero\IV-11ª a 18ª Vero\III-IV-18ª Vero\Imágenes Scanner\III-34-S139G 0,6 1 18ªV_S01.tif	Unknown	Unknown	µm	10.000000	10.000000	0.000000	0.000000	Control Image
END IMAGE INFO
BEGIN NORMALIZATION INFO
Normalization Method	LOWESS
END NORMALIZATION INFO
BEGIN DATA
Index	Array Row	Array Column	Spot Row	Spot Column	Name	ID	X	Y	Diameter	F Pixels	B Pixels	Footprint	Flags	Ch1 Median	Ch1 Mean	Ch1 SD	Ch1 B Median	Ch1 B Mean	Ch1 B SD	Ch1 % > B + 1 SD	Ch1 % > B + 2 SD	Ch1 F % Sat.	Ch1 Median - B	Ch1 Mean - B	Ch1 SignalNoiseRatio
1	1	1	1	1	CIF	CIF	2521	51833	78	37	383	20	3	1257	1178	358.78	232	233	17.08	97.3	97.3	0.0	1025	946	73.59
2	1	1	1	2	CIF	CIF	2782	51840	86	46	383	33	3	1057	995	370.89	233	234	14.76	93.5	93.5	0.0	824	762	71.64
3	1	1	1	3	S139WT	S139WT	3010	51850	150	149	251	19	1	231	232	15.97	229	231	14.79	23.5	5.4	0.0	2	3	15.62
4	1	1	1	4	S139WT	S139WT	3250	51830	150	149	251	8	1	232	232	15.25	229	231	15.67	18.1	3.4	0.0	3	3	14.80
5	1	1	1	5	G139	G139	3515	51825	90	52	362	25	3	477	444	121.15	228	229	14.12	90.4	84.6	0.0	249	216	33.78
6	1	1	1	6	G139	G139	3755	51845	90	52	362	17	3	504	516	132.60	228	228	15.25	100.0	100.0	0.0	276	288	33.05
7	1	1	1	7	G139t	G139t	4010	51840	150	149	251	22	1	231	234	17.23	229	229	14.28	26.2	5.4	0.0	2	5	16.17
8	1	1	1	8	G139t	G139t	4230	51840	150	149	251	7	1	229	230	15.21	231	233	19.60	5.4	1.3	0.0	-1	0	11.68
9	1	1	1	9	G139c	G139c	4470	51840	150	149	251	14	1	228	228	15.51	231	232	20.29	7.4	0.7	0.0	-2	-2	11.24
10	1	1	1	10	G139c	G139c	4720	51840	150	149	251	12	1	228	229	13.59	227	228	14.38	16.8	3.4	0.0	1	2	15.86
11	1	1	1	11	I139	I139	4970	51840	150	149	251	10	1	232	234	17.53	228	229	13.58	34.9	10.1	0.0	4	6	17.08
12	1	1	1	12	I139	I139	5220	51840	150	149	251	9	1	225	225	15.28	226	227	14.80	16.1	2.7	0.0	0	0	15.21
13	1	1	1	13	N139	N139	5470	51840	150	149	251	7	1	231	232	17.38	228	228	14.35	24.2	10.1	0.0	3	4	16.10
14	1	1	1	14	N139	N139	5730	51850	150	149	251	14	1	239	238	15.45	236	235	15.76	18.8	2.7	0.0	3	2	15.17
15	1	1	1	15	T139	T139	5960	51840	150	149	251	12	1	241	240	15.41	235	236	16.90	20.1	5.4	0.0	6	5	14.26
16	1	1	1	16	T139	T139	6220	51850	150	149	251	13	1	237	236	14.49	233	234	16.39	21.5	2.0	0.0	4	3	14.46
17	1	1	1	17	RGD-WT1	RGD-WT1	6475	51855	110	80	294	19	3	594	550	155.04	228	230	15.27	95.0	92.5	0.0	366	322	38.90
18	1	1	1	18	RGD-WT1	RGD-WT1	6725	51845	120	88	294	12	3	626	589	173.72	232	233	15.60	94.3	89.8	0.0	394	357	40.13
19	1	1	1	19	RRD	RRD	6970	51850	150	149	251	14	1	234	234	15.16	231	231	13.98	22.1	5.4	0.0	3	3	16.73
20	1	1	1	20	RRD	RRD	7200	51840	150	149	251	12	1	235	233	15.24	231	234	18.81	11.4	0.0	0.0	4	2	12.49
21	1	1	1	21	RRDt	RRDt	7450	51840	150	149	251	10	1	236	239	17.44	233	235	15.82	31.5	8.7	0.0	3	6	14.92
22	1	1	1	22	RRDt	RRDt	7700	51840	150	149	251	9	1	234	236	17.03	232	232	15.69	22.8	4.7	0.0	2	4	14.91
23	1	1	1	23	RRDc	RRDc	7950	51840	150	149	251	7	1	236	238	16.06	230	233	16.76	27.5	5.4	0.0	6	8	14.08
24	1	1	1	24	RRDc	RRDc	8190	51840	150	149	251	14	1	229	229	14.51	231	231	14.98	13.4	2.7	0.0	-1	-1	15.28
25	1	1	2	1	RED	RED	2510	52080	150	149	251	18	1	236	237	17.69	233	232	17.13	25.5	4.0	0.0	3	4	13.78
26	1	1	2	2	RED	RED	2750	52090	150	149	251	6	1	236	237	15.93	233	232	15.85	22.1	7.4	0.0	3	4	14.89
27	1	1	2	3	REDt	REDt	3000	52090	140	137	315	7	3	246	248	19.59	230	231	15.41	51.1	21.2	0.0	16	18	15.97
28	1	1	2	4	REDt	REDt	3240	52080	150	149	251	16	1	241	243	19.78	230	236	72.83	0.0	0.0	0.0	11	13	3.31
29	1	1	2	5	REDc	REDc	3500	52090	150	149	251	10	1	229	230	15.33	228	229	14.41	18.1	4.0	0.0	1	2	15.89
30	1	1	2	6	REDc	REDc	3750	52100	150	149	251	10	1	231	233	15.17	229	230	15.36	23.5	4.7	0.0	2	4	15.04
31	1	1	2	7	REG	REG	3980	52090	150	149	251	10	1	232	232	15.40	230	309	1195.89	0.0	0.0	0.0	2	2	0.19
32	1	1	2	8	REG	REG	4240	52100	150	149	251	5	1	232	232	15.39	231	232	15.80	17.4	4.0	0.0	1	1	14.69
33	1	1	2	9	REGat	REGat	4470	52100	150	149	251	14	1	229	229	15.03	229	231	15.03	14.8	1.3	0.0	0	0	15.24
34	1	1	2	10	REGat	REGat	4720	52100	150	149	251	12	1	232	232	15.42	231	232	14.84	22.1	3.4	0.0	1	1	15.63
35	1	1	2	11	REGac	REGac	4970	52100	150	149	251	10	1	227	228	15.49	230	230	14.08	11.4	4.0	0.0	-2	-1	16.12
36	1	1	2	12	REGac	REGac	5220	52100	150	149	251	9	1	227	227	15.01	228	229	14.67	14.1	3.4	0.0	0	0	15.47
37	1	1	2	13	REGgg	REGgg	5475	52105	140	124	294	8	3	249	271	53.60	230	229	15.02	54.8	38.7	0.0	19	41	16.57
38	1	1	2	14	REGgg	REGgg	5735	52130	110	78	294	35	3	292	299	58.94	232	231	15.30	74.4	62.8	0.0	60	67	19.08
39	1	1	2	15	REGtg	REGtg	5980	52110	150	149	251	15	1	237	236	14.77	232	232	13.47	29.5	6.0	0.0	5	4	17.60
40	1	1	2	16	REGtg	REGtg	6210	52100	150	149	251	10	1	234	236	16.19	231	232	14.68	26.2	5.4	0.0	3	5	15.94
41	1	1	2	17	REGcg	REGcg	6480	52110	150	149	251	18	1	237	239	16.44	234	235	15.84	27.5	8.1	0.0	3	5	14.96
42	1	1	2	18	REGcg	REGcg	6730	52100	150	149	251	14	1	238	239	19.45	231	232	16.31	27.5	8.1	0.0	7	8	14.59
43	1	1	2	19	D143N (RGN)	D143N (RGN)	6960	52100	150	149	251	5	1	240	246	30.50	233	233	16.29	30.2	10.7	0.0	7	13	14.73
44	1	1	2	20	D143N (RGN)	D143N (RGN)	7200	52100	150	149	251	12	1	235	237	19.34	232	232	13.67	26.8	11.4	0.0	3	5	17.18
45	1	1	2	21	D143N (RGN)t	D143N (RGN)t	7450	52100	150	149	251	10	1	239	240	18.12	236	237	16.92	18.1	4.7	0.0	3	4	14.12
46	1	1	2	22	D143N (RGN)t	D143N (RGN)t	7700	52100	150	149	251	9	1	241	240	16.42	232	234	48.83	1.3	0.0	0.0	9	8	4.94
47	1	1	2	23	D143N (RGN)c	D143N (RGN)c	7950	52100	150	149	251	7	1	233	234	14.57	232	232	14.31	18.1	4.0	0.0	1	2	16.28
48	1	1	2	24	D143N (RGN)c	D143N (RGN)c	8190	52100	150	149	251	14	1	230	231	15.18	230	232	15.06	14.8	3.4	0.0	0	1	15.27
49	1	1	3	1	D143V (RGV)	D143V (RGV)	2485	52315	100	60	362	43	3	367	372	90.36	231	232	14.91	91.7	85.0	0.0	136	141	24.62
50	1	1	3	2	D143V (RGV)	D143V (RGV)	2755	52325	110	80	294	31	3	326	331	57.85	232	233	15.13	92.5	90.0	0.0	94	99	21.54
51	1	1	3	3	RGE-1 (GAA)	RGE-1 (GAA)	3015	52325	140	124	294	36	3	248	251	24.55	230	231	14.04	55.6	31.5	0.0	18	21	17.67
52	1	1	3	4	RGE-1 (GAA)	RGE-1 (GAA)	3255	52315	120	88	294	42	3	251	262	29.33	232	232	15.08	63.6	43.2	0.0	19	30	16.65
53	1	1	3	5	RGEc	RGEc	3500	52340	150	149	251	18	1	235	239	16.98	228	230	17.25	29.5	9.4	0.0	7	11	13.62
54	1	1	3	6	RGEc	RGEc	3730	52350	120	97	315	11	3	245	246	15.39	231	232	14.76	48.5	16.5	0.0	14	15	16.60
55	1	1	3	7	L144WT	L144WT	3985	52345	110	80	294	11	3	348	563	357.12	231	233	37.23	53.8	51.3	0.0	117	332	9.35
56	1	1	3	8	L144WT	L144WT	4255	52355	90	52	362	18	3	828	739	301.97	232	232	14.32	92.3	92.3	0.0	596	507	57.81
57	1	1	3	9	L144g	L144g	4480	52350	90	49	383	7	3	267	269	17.49	231	231	15.16	91.8	67.3	0.0	36	38	17.61
58	1	1	3	10	L144g	L144g	4725	52355	100	60	362	7	3	263	269	26.54	230	230	15.49	85.0	56.7	0.0	33	39	16.98
59	1	1	3	11	L144a	L144a	4985	52355	130	112	294	4	3	234	244	18.30	229	229	14.81	45.5	23.2	0.0	5	15	15.80
60	1	1	3	12	L144a	L144a	5210	52360	150	149	251	18	1	235	234	16.39	232	236	41.42	2.0	0.0	0.0	3	2	5.67
61	1	1	3	13	V144	V144	5455	52345	110	80	294	23	3	298	302	43.38	229	230	14.60	91.3	87.5	0.0	69	73	20.41
62	1	1	3	14	V144	V144	5715	52365	100	60	362	12	3	285	280	32.80	230	230	14.47	85.0	71.7	0.0	55	50	19.69
63	1	1	3	15	S144	S144	5965	52355	100	60	362	7	3	252	254	20.23	231	231	14.99	65.0	33.3	0.0	21	23	16.81
64	1	1	3	16	S144	S144	6220	52360	150	149	251	3	1	240	241	17.35	231	232	14.19	35.6	17.4	0.0	9	10	16.91
65	1	1	3	17	H146WT	H146WT	6485	52365	110	80	294	18	3	326	338	85.37	230	232	17.07	80.0	73.8	0.0	96	108	19.10
66	1	1	3	18	H146WT	H146WT	6745	52365	110	80	294	30	3	372	380	77.07	230	230	14.10	97.5	93.8	0.0	142	150	26.39
67	1	1	3	19	R146	R146	6970	52365	110	78	315	10	3	254	256	21.95	233	235	15.28	60.3	30.8	0.0	21	23	16.62
68	1	1	3	20	R146	R146	7210	52360	150	149	251	4	1	240	242	19.55	233	233	16.04	28.9	12.1	0.0	7	9	14.96
69	1	1	3	21	L146=H146t	L146=H146t	7450	52360	150	149	251	10	1	237	239	16.76	233	233	15.61	24.2	8.1	0.0	4	6	15.19
70	1	1	3	22	L146=H146t	L146=H146t	7700	52360	150	149	251	9	1	239	242	24.84	233	233	16.51	27.5	8.7	0.0	6	9	14.47
71	1	1	3	23	P146	P146	7960	52360	150	149	251	5	1	236	238	16.96	232	232	14.39	29.5	6.0	0.0	4	6	16.40
72	1	1	3	24	P146	P146	8210	52370	150	149	251	14	1	236	296	635.37	231	230	14.51	32.2	12.8	0.0	5	65	16.26
73	1	1	4	1	L147WT	L147WT	2505	52583	110	80	294	33	3	674	617	229.86	234	234	13.44	91.3	88.8	0.0	440	383	50.14
74	1	1	4	2	L147WT	L147WT	2750	52585	110	78	315	31	3	753	720	157.07	231	231	15.38	100.0	100.0	0.0	522	489	48.97
75	1	1	4	3	P147	P147	2985	52570	110	78	294	47	3	270	274	34.37	229	229	14.55	78.2	66.7	0.0	41	45	18.56
76	1	1	4	4	P147	P147	3255	52595	90	52	362	23	3	283	283	29.53	233	233	15.63	92.3	76.9	0.0	50	50	18.11
77	1	1	4	5	P147a	P147a	3505	52605	80	32	362	17	3	343	348	71.47	233	233	15.20	90.6	84.4	0.0	110	115	22.56
78	1	1	4	6	P147a	P147a	3745	52605	110	80	294	12	3	252	251	27.02	231	233	15.25	53.8	33.8	0.0	21	20	16.53
79	1	1	4	7	Oligo HIV Y115	Oligo HIV Y115	3990	52610	150	149	251	6	1	235	233	16.79	230	230	13.61	27.5	6.7	0.0	5	3	17.27
80	1	1	4	8	Oligo HIV Y115	Oligo HIV Y115	4250	52620	150	149	251	14	1	234	236	14.51	234	233	14.21	18.1	4.7	0.0	0	2	16.47
81	1	1	4	9	Oligo HIV M184a	Oligo HIV M184a	4480	52620	150	149	251	5	1	230	233	15.20	234	235	16.20	12.1	3.4	0.0	-3	0	14.20
82	1	1	4	10	Oligo HIV M184a	Oligo HIV M184a	4730	52620	150	149	251	4	1	237	236	15.19	229	231	14.54	30.9	4.7	0.0	8	7	16.30
83	1	1	4	11	C - (H2O+S.S.)	C - (H2O+S.S.)	4869	52520	120	97	315	145	4	233	234	14.13	234	262	124.70	0.0	0.0	0.0	0	0	1.87
84	1	1	4	12	C - (H2O+S.S.)	C - (H2O+S.S.)	5134	52532	110	79	294	123	4	240	249	37.50	235	271	112.28	5.1	0.0	0.0	5	14	2.14
85	1	1	4	13	C - (H2O+S.S.)	C - (H2O+S.S.)	5460	52620	150	149	251	16	1	232	233	13.97	231	231	14.10	16.8	3.4	0.0	1	2	16.45
86	1	1	4	14	C - (H2O+S.S.)	C - (H2O+S.S.)	5710	52620	150	149	251	14	1	235	235	14.75	231	232	14.30	25.5	4.7	0.0	4	4	16.44
87	1	1	4	15	C - (H2O+S.S.)	C - (H2O+S.S.)	5960	52620	150	149	251	12	1	233	235	15.75	231	233	16.68	20.1	4.7	0.0	2	4	13.97
88	1	1	4	16	C - (H2O+S.S.)	C - (H2O+S.S.)	6210	52620	150	149	251	10	1	233	234	14.10	233	234	14.01	16.8	3.4	0.0	0	1	16.64
89	1	1	4	17	C - (H2O+S.S.)	C - (H2O+S.S.)	6470	52630	150	149	251	13	1	234	234	15.14	234	235	15.56	16.8	2.7	0.0	0	0	15.04
90	1	1	4	18	C - (H2O+S.S.)	C - (H2O+S.S.)	6730	52620	150	149	251	14	1	236	239	16.22	231	232	14.79	28.9	10.1	0.0	5	8	15.96
91	1	1	4	19	C - (H2O+S.S.)	C - (H2O+S.S.)	6960	52620	150	149	251	5	1	233	234	15.67	233	234	15.33	16.1	4.0	0.0	0	1	15.19
92	1	1	4	20	C - (H2O+S.S.)	C - (H2O+S.S.)	7200	52620	150	149	251	12	1	234	236	15.53	232	232	14.86	25.5	2.7	0.0	2	4	15.75
93	1	1	4	21	C - (H2O+S.S.)	C - (H2O+S.S.)	7450	52620	150	149	251	10	1	239	241	17.59	231	232	15.57	34.9	7.4	0.0	8	10	15.35
94	1	1	4	22	C - (H2O+S.S.)	C - (H2O+S.S.)	7710	52620	150	149	251	4	1	236	237	14.92	234	233	14.69	22.8	4.7	0.0	2	3	16.06
95	1	1	4	23	CIF	CIF	7999	52656	100	63	383	60	3	606	632	334.97	234	234	15.70	87.3	74.6	0.0	372	398	38.61
96	1	1	4	24	CIF	CIF	8231	52624	78	36	383	29	3	806	793	230.83	234	235	15.17	100.0	97.2	0.0	572	559	53.12
END DATA
