# Supplementary material for: Microarray-based identification of antigenic variants of foot-and-mouth disease virus: a bioinformatics quality assessment
Source: BMC Genomics. 2006 May 18;7:117. doi: 10.1186/1471-2164-7-117 (PMC1481559; doi:10.1186/1471-2164-7-117)
Supplement: Additional File 1 — They are obtained using the Agilent and Scan Array Express (Perkin Elmer Life Sciences) analysis software for reading and quantifying the hybridization images. [file 1471-2164-7-117-S1.zip › III-34-S139G-4-18V.csv]

BEGIN HEADER
PerkinElmer Life Sciences.
ScanArrayCSVFileFormat	2.00
ScanArray Express	2.00
Number_of_Columns	26
END HEADER
BEGIN GENERAL INFO
DateTime	2005/07/15 16:47
GalFile	D:\303\AFTOCHIP\AFTOCHIP 2.1\Generalidades Aftochip 2.1\ARCHIVO GAL AFTOCHIP 2.1.gal
Scanner	Model: Serial No.:
User Name	303
Computer Name
Protocol	Easy Quant
Quantitation Method	Adaptive Circle
Quality Confidence Calculation	SignalToNoise
User comments
Image Origin	0	0
Temperature	0
Laser Powers	0
Laser On Time	0
PMT Voltages	0
END GENERAL INFO
BEGIN QUANTITATION PARAMETERS
Min Percentile	50
Max Percentile	200
END QUANTITATION PARAMETERS
BEGIN QUALITY MEASUREMENTS
Min Signal To Noise	3
END QUALITY MEASUREMENTS
BEGIN ARRAY PATTERN INFO
Units	µm
Array Rows	1
Array Columns	1
Spot Rows	4
Spot Columns	24
Array Row Spacing	4500.000000
Array Column Spacing	4500.000000
Spot Row Spacing	265.000000
Spot Column Spacing	249.000000
Spot Diameter	150
Interstitial	0
Spots Per Array	96
Total Spots	96
END ARRAY PATTERN INFO
BEGIN IMAGE INFO
ImageID	Channel	Image	Fluorophore	Barcode	Units	X Units Per Pixel	Y Units Per Pixel	X Offset	Y Offset	Status
-1	CH1	D:\303\AFTOCHIP\AFTOCHIP 2.1\Vero\IV-11ª a 18ª Vero\III-IV-18ª Vero\Imágenes Scanner\III-34-S139G 0,6 1 18ªV_S01.tif	Unknown	Unknown	µm	10.000000	10.000000	0.000000	0.000000	Control Image
END IMAGE INFO
BEGIN NORMALIZATION INFO
Normalization Method	LOWESS
END NORMALIZATION INFO
BEGIN DATA
Index	Array Row	Array Column	Spot Row	Spot Column	Name	ID	X	Y	Diameter	F Pixels	B Pixels	Footprint	Flags	Ch1 Median	Ch1 Mean	Ch1 SD	Ch1 B Median	Ch1 B Mean	Ch1 B SD	Ch1 % > B + 1 SD	Ch1 % > B + 2 SD	Ch1 F % Sat.	Ch1 Median - B	Ch1 Mean - B	Ch1 SignalNoiseRatio
1	1	1	1	1	CIF	CIF	11512	51982	92	52	402	23	3	841	769	341.02	242	242	15.68	92.3	90.4	0.0	599	527	53.64
2	1	1	1	2	CIF	CIF	11755	51985	100	60	294	23	3	912	874	395.33	244	243	15.11	96.7	91.7	0.0	668	630	60.36
3	1	1	1	3	S139WT	S139WT	12000	51975	106	74	315	12	3	268	277	32.51	244	248	41.48	32.4	9.5	0.0	24	33	6.46
4	1	1	1	4	S139WT	S139WT	12250	51985	112	82	315	22	3	287	345	248.01	244	244	16.21	79.3	58.5	0.0	43	101	17.71
5	1	1	1	5	G139	G139	12505	51982	90	50	381	21	3	536	531	202.83	245	246	16.16	96.0	96.0	0.0	291	286	33.16
6	1	1	1	6	G139	G139	12753	51992	100	64	334	30	3	545	553	152.12	246	247	15.92	100.0	100.0	0.0	299	307	34.24
7	1	1	1	7	G139t	G139t	12990	52000	150	149	270	38	1	254	253	18.56	248	247	15.89	28.2	6.0	0.0	6	5	15.99
8	1	1	1	8	G139t	G139t	13260	51960	150	149	270	16	1	251	250	16.58	246	247	16.42	18.8	6.0	0.0	5	4	15.28
9	1	1	1	9	G139c	G139c	13510	51960	150	149	270	17	1	246	249	16.61	249	248	15.67	18.8	2.7	0.0	-2	0	15.70
10	1	1	1	10	G139c	G139c	13760	51960	150	149	270	18	1	251	250	17.58	255	256	18.91	8.1	0.7	0.0	-3	-4	13.28
11	1	1	1	11	I139	I139	14010	51960	150	149	270	19	1	254	254	16.23	254	254	16.16	16.1	0.7	0.0	0	0	15.72
12	1	1	1	12	I139	I139	14250	51980	150	149	270	21	1	254	255	17.75	247	252	16.62	30.2	8.7	0.0	7	8	15.28
13	1	1	1	13	N139	N139	14365	52100	90	48	381	183	3	249	249	16.73	250	269	61.74	0.0	0.0	0.0	0	0	4.03
14	1	1	1	14	N139	N139	14594	52124	100	64	315	213	4	250	250	16.29	258	303	90.44	0.0	0.0	0.0	-7	-7	2.76
15	1	1	1	15	T139	T139	14990	52020	150	149	270	58	1	257	257	19.74	247	248	15.33	36.9	15.4	0.0	10	10	16.76
16	1	1	1	16	T139	T139	15250	51980	150	149	270	23	1	254	254	18.17	247	249	16.63	28.9	9.4	0.0	7	7	15.28
17	1	1	1	17	RGD-WT1	RGD-WT1	15475	51995	100	60	294	34	3	923	817	310.55	248	249	16.31	90.0	88.3	0.0	675	569	56.61
18	1	1	1	18	RGD-WT1	RGD-WT1	15770	52005	92	56	383	56	3	829	799	315.43	248	248	17.92	94.6	91.1	0.0	581	551	46.27
19	1	1	1	19	RRD	RRD	15990	52010	150	149	270	48	1	247	249	16.38	244	245	17.04	22.1	4.0	0.0	3	5	14.50
20	1	1	1	20	RRD	RRD	16250	51960	150	149	270	18	1	245	245	13.33	243	245	15.74	12.8	1.3	0.0	2	2	15.56
21	1	1	1	21	RRDt	RRDt	16500	51960	150	149	270	19	1	240	240	14.92	240	241	16.26	12.8	3.4	0.0	0	0	14.76
22	1	1	1	22	RRDt	RRDt	16750	51960	150	149	270	20	1	245	244	15.63	238	238	17.21	16.1	6.0	0.0	7	6	14.24
23	1	1	1	23	RRDc	RRDc	17000	51960	150	149	270	21	1	240	240	17.29	236	238	15.51	20.8	8.7	0.0	4	4	15.47
24	1	1	1	24	RRDc	RRDc	17250	51960	150	149	270	22	1	237	238	15.66	237	238	15.79	14.1	2.7	0.0	0	1	15.01
25	1	1	2	1	RED	RED	11490	52205	70	26	383	24	3	250	337	255.19	242	243	16.81	30.8	23.1	0.0	8	95	14.88
26	1	1	2	2	RED	RED	11750	52220	150	149	270	6	1	249	250	16.62	245	245	15.60	24.8	5.4	0.0	4	5	15.96
27	1	1	2	3	REDt	REDt	12000	52230	150	149	270	3	1	244	245	16.53	245	250	42.60	1.3	0.0	0.0	0	0	5.73
28	1	1	2	4	REDt	REDt	12250	52230	150	149	270	4	1	247	248	18.01	245	245	15.82	21.5	7.4	0.0	2	3	15.62
29	1	1	2	5	REDc	REDc	12500	52230	150	149	270	4	1	244	245	17.44	245	246	15.27	20.1	3.4	0.0	0	0	15.98
30	1	1	2	6	REDc	REDc	12750	52240	150	149	270	14	1	250	251	16.33	248	247	16.03	19.5	2.0	0.0	2	3	15.59
31	1	1	2	7	REG	REG	12990	52210	150	149	270	17	1	251	250	17.25	251	250	17.02	12.8	3.4	0.0	0	0	14.75
32	1	1	2	8	REG	REG	13240	52210	150	149	270	17	1	248	249	15.48	246	247	16.95	14.8	2.7	0.0	2	3	14.63
33	1	1	2	9	REGat	REGat	13500	52220	150	149	270	10	1	253	256	28.37	247	249	21.24	18.8	4.0	0.0	6	9	11.91
34	1	1	2	10	REGat	REGat	13750	52220	150	149	270	11	1	254	254	16.14	254	260	28.02	3.4	0.7	0.0	0	0	9.07
35	1	1	2	11	REGac	REGac	14000	52220	150	149	270	11	1	260	259	17.30	255	259	25.41	10.7	0.7	0.0	5	4	10.23
36	1	1	2	12	REGac	REGac	14240	52220	150	149	270	6	1	246	247	16.73	247	248	16.75	14.8	2.7	0.0	0	0	14.69
37	1	1	2	13	REGgg	REGgg	14480	52225	110	78	315	8	3	333	341	82.74	247	248	16.15	67.9	66.7	0.0	86	94	20.62
38	1	1	2	14	REGgg	REGgg	14725	52245	120	88	294	21	3	326	344	85.55	246	247	16.95	73.9	64.8	0.0	80	98	19.24
39	1	1	2	15	REGtg	REGtg	14990	52240	150	149	270	13	1	253	255	24.14	244	246	14.29	41.6	15.4	0.0	9	11	17.71
40	1	1	2	16	REGtg	REGtg	15250	52220	150	149	270	16	1	251	251	18.15	246	246	15.39	25.5	7.4	0.0	5	5	16.31
41	1	1	2	17	REGcg	REGcg	15480	52240	150	149	270	13	1	254	253	15.35	250	250	16.05	19.5	3.4	0.0	4	3	15.82
42	1	1	2	18	REGcg	REGcg	15730	52250	150	149	270	23	1	258	257	18.29	246	247	15.13	39.6	12.8	0.0	12	11	17.06
43	1	1	2	19	D143N (RGN)	D143N (RGN)	15990	52220	150	149	270	10	1	250	252	19.06	247	247	16.15	24.2	8.1	0.0	3	5	15.48
44	1	1	2	20	D143N (RGN)	D143N (RGN)	16240	52220	150	149	270	11	1	253	256	40.42	246	245	15.28	30.2	10.1	0.0	7	10	16.56
45	1	1	2	21	D143N (RGN)t	D143N (RGN)t	16490	52220	150	149	270	11	1	245	247	21.40	238	240	16.08	27.5	12.8	0.0	7	9	15.24
46	1	1	2	22	D143N (RGN)t	D143N (RGN)t	16740	52220	150	149	270	12	1	247	245	19.66	238	239	15.84	33.6	8.1	0.0	9	7	15.60
47	1	1	2	23	D143N (RGN)c	D143N (RGN)c	16990	52220	150	149	270	13	1	239	241	19.40	238	239	16.68	19.5	5.4	0.0	1	3	14.32
48	1	1	2	24	D143N (RGN)c	D143N (RGN)c	17240	52220	150	149	270	14	1	242	244	17.98	238	238	15.07	26.2	8.1	0.0	4	6	16.06
49	1	1	3	1	D143V (RGV)	D143V (RGV)	11495	52455	100	60	294	37	3	292	324	59.15	246	248	25.75	75.0	65.0	0.0	46	78	11.34
50	1	1	3	2	D143V (RGV)	D143V (RGV)	11735	52465	120	88	294	30	3	293	310	72.26	244	245	16.07	65.9	55.7	0.0	49	66	18.23
51	1	1	3	3	RGE-1 (GAA)	RGE-1 (GAA)	12005	52475	90	52	362	18	3	292	290	29.34	245	245	15.57	76.9	67.3	0.0	47	45	18.75
52	1	1	3	4	RGE-1 (GAA)	RGE-1 (GAA)	12245	52485	90	52	362	7	3	282	291	41.26	246	246	15.35	75.0	55.8	0.0	36	45	18.37
53	1	1	3	5	RGEc	RGEc	12500	52490	150	149	270	4	1	255	257	21.43	246	247	16.60	34.2	12.8	0.0	9	11	15.36
54	1	1	3	6	RGEc	RGEc	12740	52485	80	40	383	8	3	277	276	24.46	244	245	19.14	70.0	35.0	0.0	33	32	14.48
55	1	1	3	7	L144WT	L144WT	12982	52470	100	65	334	25	3	1024	914	386.36	249	250	17.03	89.2	87.7	0.0	775	665	60.14
56	1	1	3	8	L144WT	L144WT	13227	52468	100	64	334	29	3	1073	994	345.32	248	250	16.10	95.3	95.3	0.0	825	746	66.63
57	1	1	3	9	L144g	L144g	13485	52485	110	80	294	9	3	283	282	27.40	251	252	21.17	62.5	30.0	0.0	32	31	13.37
58	1	1	3	10	L144g	L144g	13740	52485	150	154	251	6	3	270	297	118.97	252	252	16.73	51.9	35.1	0.0	18	45	16.14
59	1	1	3	11	L144a	L144a	13990	52490	150	149	270	1	1	254	257	21.67	247	249	16.89	30.9	12.1	0.0	7	10	15.04
60	1	1	3	12	L144a	L144a	14240	52490	150	149	270	2	1	256	259	21.20	249	249	16.09	36.9	13.4	0.0	7	10	15.91
61	1	1	3	13	V144	V144	14480	52490	150	149	270	8	1	263	283	47.03	249	257	105.09	10.7	0.0	0.0	14	34	2.50
62	1	1	3	14	V144	V144	14725	52475	120	88	294	20	3	314	333	88.94	247	247	16.48	77.3	68.2	0.0	67	86	19.05
63	1	1	3	15	S144	S144	14990	52480	150	149	270	12	1	252	254	18.79	245	248	15.75	35.6	14.1	0.0	7	9	16.00
64	1	1	3	16	S144	S144	15240	52490	150	149	270	5	1	256	256	17.94	247	247	15.40	34.9	11.4	0.0	9	9	16.62
65	1	1	3	17	H146WT	H146WT	15492	52513	70	29	383	20	3	632	594	131.07	250	249	15.84	100.0	96.6	0.0	382	344	39.90
66	1	1	3	18	H146WT	H146WT	15741	52516	70	28	383	23	3	517	515	113.35	248	248	15.46	92.9	92.9	0.0	269	267	33.45
67	1	1	3	19	R146	R146	15980	52495	130	108	315	3	3	262	264	25.21	246	246	15.21	50.0	24.1	0.0	16	18	17.22
68	1	1	3	20	R146	R146	16230	52490	150	149	270	2	1	253	254	19.01	241	242	15.66	43.6	15.4	0.0	12	13	16.15
69	1	1	3	21	L146=H146t	L146=H146t	16480	52490	150	149	270	1	1	247	247	19.26	240	240	17.41	26.2	7.4	0.0	7	7	14.19
70	1	1	3	22	L146=H146t	L146=H146t	16730	52490	150	149	270	2	1	244	247	18.66	239	240	15.44	34.2	14.8	0.0	5	8	15.80
71	1	1	3	23	P146	P146	16980	52500	150	149	270	8	1	239	239	16.29	238	240	25.08	6.7	0.7	0.0	1	1	9.53
72	1	1	3	24	P146	P146	17230	52500	150	149	270	8	1	240	240	17.20	237	237	21.70	13.4	0.7	0.0	3	3	11.06
73	1	1	4	1	L147WT	L147WT	11499	52726	90	51	383	31	3	666	700	240.79	244	244	19.09	94.1	92.2	0.0	422	456	34.90
74	1	1	4	2	L147WT	L147WT	11742	52728	90	52	402	30	3	860	888	292.41	241	243	14.74	100.0	100.0	0.0	619	647	58.34
75	1	1	4	3	P147	P147	11990	52740	150	149	270	18	1	255	257	18.84	243	245	16.78	40.9	13.4	0.0	12	14	15.20
76	1	1	4	4	P147	P147	12240	52750	150	149	270	9	1	253	257	20.12	246	247	17.08	27.5	11.4	0.0	7	11	14.81
77	1	1	4	5	P147a	P147a	12490	52745	110	78	315	13	3	264	267	22.99	247	249	17.05	50.0	21.8	0.0	17	20	15.49
78	1	1	4	6	P147a	P147a	12745	52745	120	88	294	11	3	269	272	28.79	248	248	16.21	60.2	34.1	0.0	21	24	16.59
79	1	1	4	7	Oligo HIV Y115	Oligo HIV Y115	12980	52740	150	149	270	21	1	249	250	16.13	252	268	261.01	0.0	0.0	0.0	-2	-1	0.95
80	1	1	4	8	Oligo HIV Y115	Oligo HIV Y115	13230	52740	150	149	270	21	1	245	246	15.61	249	250	15.06	10.7	2.0	0.0	-3	-2	16.27
81	1	1	4	9	Oligo HIV M184a	Oligo HIV M184a	13485	52745	120	88	294	14	3	263	268	25.66	252	253	16.48	39.8	26.1	0.0	11	16	15.96
82	1	1	4	10	Oligo HIV M184a	Oligo HIV M184a	13730	52750	150	149	270	13	1	262	265	21.72	253	263	121.59	0.0	0.0	0.0	9	12	2.15
83	1	1	4	11	C - (H2O+S.S.)	C - (H2O+S.S.)	13985	52745	112	80	294	13	3	266	270	30.51	249	250	15.58	53.8	32.5	0.0	17	21	17.07
84	1	1	4	12	C - (H2O+S.S.)	C - (H2O+S.S.)	14230	52755	140	134	251	10	3	258	260	23.96	249	249	14.92	37.3	23.1	0.0	9	11	17.29
85	1	1	4	13	C - (H2O+S.S.)	C - (H2O+S.S.)	14480	52750	150	149	270	10	1	253	251	15.37	245	246	15.12	25.5	4.7	0.0	8	6	16.73
86	1	1	4	14	C - (H2O+S.S.)	C - (H2O+S.S.)	14730	52740	150	149	270	18	1	250	250	16.10	248	248	15.82	18.1	2.7	0.0	2	2	15.80
87	1	1	4	15	C - (H2O+S.S.)	C - (H2O+S.S.)	14980	52750	150	149	270	9	1	257	257	17.90	248	249	16.43	34.9	5.4	0.0	9	9	15.64
88	1	1	4	16	C - (H2O+S.S.)	C - (H2O+S.S.)	15230	52750	150	149	270	8	1	252	252	17.61	248	249	16.70	22.8	4.7	0.0	4	4	15.09
89	1	1	4	17	C - (H2O+S.S.)	C - (H2O+S.S.)	15480	52750	150	149	270	7	1	252	254	14.92	247	250	15.88	30.2	5.4	0.0	5	7	15.87
90	1	1	4	18	C - (H2O+S.S.)	C - (H2O+S.S.)	15730	52750	150	149	270	7	1	251	252	16.27	247	248	16.43	21.5	2.7	0.0	4	5	15.28
91	1	1	4	19	C - (H2O+S.S.)	C - (H2O+S.S.)	15970	52750	150	149	270	13	1	254	254	17.68	246	246	16.02	32.2	7.4	0.0	8	8	15.85
92	1	1	4	20	C - (H2O+S.S.)	C - (H2O+S.S.)	16220	52750	150	149	270	13	1	251	252	18.44	243	242	15.12	38.9	11.4	0.0	8	9	16.60
93	1	1	4	21	C - (H2O+S.S.)	C - (H2O+S.S.)	16470	52750	150	149	270	12	1	245	248	17.40	240	240	15.71	30.9	8.1	0.0	5	8	15.60
94	1	1	4	22	C - (H2O+S.S.)	C - (H2O+S.S.)	16720	52760	150	149	270	9	1	244	244	19.94	237	243	22.58	16.1	2.7	0.0	7	7	10.81
95	1	1	4	23	CIF	CIF	17007	52784	78	35	383	38	3	903	836	264.10	237	238	14.73	94.3	91.4	0.0	666	599	61.29
96	1	1	4	24	CIF	CIF	17210	52775	100	62	315	24	3	891	849	315.76	237	239	19.84	96.8	93.5	0.0	654	612	44.90
END DATA
