# Supplementary material for: Microarray-based identification of antigenic variants of foot-and-mouth disease virus: a bioinformatics quality assessment
Source: BMC Genomics. 2006 May 18;7:117. doi: 10.1186/1471-2164-7-117 (PMC1481559; doi:10.1186/1471-2164-7-117)
Supplement: Additional File 1 — They are obtained using the Agilent and Scan Array Express (Perkin Elmer Life Sciences) analysis software for reading and quantifying the hybridization images. [file 1471-2164-7-117-S1.zip › III-35-S139I-1-18V.csv]

BEGIN HEADER
PerkinElmer Life Sciences.
ScanArrayCSVFileFormat	2.00
ScanArray Express	2.00
Number_of_Columns	26
END HEADER
BEGIN GENERAL INFO
DateTime	2005/07/15 17:17
GalFile	D:\303\AFTOCHIP\AFTOCHIP 2.1\Generalidades Aftochip 2.1\ARCHIVO GAL AFTOCHIP 2.1.gal
Scanner	Model: Serial No.:
User Name	303
Computer Name
Protocol	Easy Quant
Quantitation Method	Adaptive Circle
Quality Confidence Calculation	SignalToNoise
User comments
Image Origin	0	0
Temperature	0
Laser Powers	0
Laser On Time	0
PMT Voltages	0
END GENERAL INFO
BEGIN QUANTITATION PARAMETERS
Min Percentile	50
Max Percentile	200
END QUANTITATION PARAMETERS
BEGIN QUALITY MEASUREMENTS
Min Signal To Noise	3
END QUALITY MEASUREMENTS
BEGIN ARRAY PATTERN INFO
Units	µm
Array Rows	1
Array Columns	1
Spot Rows	4
Spot Columns	24
Array Row Spacing	4500.000000
Array Column Spacing	4500.000000
Spot Row Spacing	252.000000
Spot Column Spacing	248.000000
Spot Diameter	150
Interstitial	0
Spots Per Array	96
Total Spots	96
END ARRAY PATTERN INFO
BEGIN IMAGE INFO
ImageID	Channel	Image	Fluorophore	Barcode	Units	X Units Per Pixel	Y Units Per Pixel	X Offset	Y Offset	Status
-1	CH1	D:\303\AFTOCHIP\AFTOCHIP 2.1\Vero\IV-11ª a 18ª Vero\III-IV-18ª Vero\Imágenes Scanner\III-35-S139I 0,6 1 18ªV_S01.tif	Unknown	Unknown	µm	10.000000	10.000000	0.000000	0.000000	Control Image
END IMAGE INFO
BEGIN NORMALIZATION INFO
Normalization Method	LOWESS
END NORMALIZATION INFO
BEGIN DATA
Index	Array Row	Array Column	Spot Row	Spot Column	Name	ID	X	Y	Diameter	F Pixels	B Pixels	Footprint	Flags	Ch1 Median	Ch1 Mean	Ch1 SD	Ch1 B Median	Ch1 B Mean	Ch1 B SD	Ch1 % > B + 1 SD	Ch1 % > B + 2 SD	Ch1 F % Sat.	Ch1 Median - B	Ch1 Mean - B	Ch1 SignalNoiseRatio
1	1	1	1	1	CIF	CIF	2915	26740	100	62	341	27	3	1070	997	266.26	317	318	20.15	100.0	100.0	0.0	753	680	53.11
2	1	1	1	2	CIF	CIF	3175	26741	92	54	341	29	3	1105	1044	277.25	326	327	21.53	100.0	100.0	0.0	779	718	51.33
3	1	1	1	3	S139WT	S139WT	3410	26750	150	149	230	17	1	341	340	24.73	331	334	21.38	33.6	8.7	0.0	10	9	15.95
4	1	1	1	4	S139WT	S139WT	3660	26770	150	149	230	3	1	330	329	24.57	338	339	22.86	10.1	2.0	0.0	-7	-8	14.44
5	1	1	1	5	G139	G139	3910	26770	150	149	230	5	1	324	322	24.66	342	340	21.61	6.0	0.0	0.0	-17	-19	14.99
6	1	1	1	6	G139	G139	4160	26770	150	149	230	6	1	330	331	26.90	338	338	20.93	20.1	4.7	0.0	-7	-6	15.77
7	1	1	1	7	G139t	G139t	4410	26770	150	149	230	8	1	333	332	26.79	349	349	22.22	5.4	1.3	0.0	-15	-16	14.99
8	1	1	1	8	G139t	G139t	4660	26770	150	149	230	10	1	328	326	25.89	347	347	22.08	3.4	0.0	0.0	-18	-20	14.86
9	1	1	1	9	G139c	G139c	4900	26770	150	149	230	3	1	337	335	29.54	352	363	110.66	0.0	0.0	0.0	-14	-16	3.05
10	1	1	1	10	G139c	G139c	5150	26770	150	149	230	5	1	343	341	27.67	354	355	22.33	9.4	0.0	0.0	-10	-12	15.36
11	1	1	1	11	I139	I139	5405	26765	90	52	362	11	3	502	510	94.35	352	353	25.99	92.3	86.5	0.0	150	158	19.31
12	1	1	1	12	I139	I139	5655	26765	90	52	362	13	3	535	519	86.19	354	355	24.61	92.3	86.5	0.0	181	165	21.74
13	1	1	1	13	N139	N139	5910	26770	150	149	230	20	1	356	360	28.28	352	353	24.99	24.2	8.7	0.0	4	8	14.25
14	1	1	1	14	N139	N139	6140	26770	150	149	230	3	1	357	360	25.76	350	350	25.75	25.5	4.0	0.0	7	10	13.87
15	1	1	1	15	T139	T139	6395	26775	142	140	294	11	3	368	370	36.52	352	354	23.44	40.7	17.1	0.0	16	18	15.70
16	1	1	1	16	T139	T139	6655	26775	170	208	230	22	3	365	371	39.04	357	357	23.00	35.6	20.7	0.0	8	14	15.87
17	1	1	1	17	RGD-WT1	RGD-WT1	6885	26790	110	78	273	22	3	1119	1013	394.27	354	355	23.25	87.2	84.6	0.0	765	659	48.12
18	1	1	1	18	RGD-WT1	RGD-WT1	7165	26800	110	78	273	48	4	1179	1073	325.68	355	395	469.35	78.2	24.4	0.0	824	718	2.51
19	1	1	1	19	RRD	RRD	7410	26800	150	149	230	45	1	355	354	25.11	345	345	22.38	26.2	9.4	0.0	10	9	15.86
20	1	1	1	20	RRD	RRD	7630	26770	150	149	230	5	1	338	337	21.91	339	340	21.38	15.4	2.7	0.0	0	-1	15.81
21	1	1	1	21	RRDt	RRDt	7880	26770	150	149	230	6	1	363	361	26.53	347	346	23.84	32.9	10.7	0.0	16	14	15.22
22	1	1	1	22	RRDt	RRDt	8130	26770	150	149	230	8	1	358	362	26.31	341	343	22.29	43.6	16.8	0.0	17	21	16.06
23	1	1	1	23	RRDc	RRDc	8380	26770	150	149	230	10	1	347	350	83.39	343	343	23.83	20.8	3.4	0.0	4	7	14.56
24	1	1	1	24	RRDc	RRDc	8620	26770	150	149	230	3	1	342	342	24.15	346	348	35.71	6.0	0.0	0.0	-3	-3	9.58
25	1	1	2	1	RED	RED	2910	26990	150	149	230	29	1	321	322	24.27	325	326	22.57	13.4	2.0	0.0	-3	-2	14.22
26	1	1	2	2	RED	RED	3160	27010	150	149	230	9	1	324	326	23.69	323	325	21.99	20.1	3.4	0.0	1	3	14.74
27	1	1	2	3	REDt	REDt	3410	27020	150	149	230	0	1	340	345	32.52	332	360	300.33	0.0	0.0	0.0	8	13	1.13
28	1	1	2	4	REDt	REDt	3660	27020	150	149	230	2	1	345	344	25.29	338	342	22.33	20.8	8.7	0.0	7	6	15.45
29	1	1	2	5	REDc	REDc	3910	27020	150	149	230	4	1	326	328	24.12	338	341	21.29	12.8	1.3	0.0	-11	-9	15.31
30	1	1	2	6	REDc	REDc	4150	27020	150	149	230	3	1	328	329	23.24	344	346	26.17	3.4	1.3	0.0	-15	-14	12.54
31	1	1	2	7	REG	REG	4400	27010	150	149	230	9	1	334	337	27.04	350	351	22.64	10.7	1.3	0.0	-15	-12	14.75
32	1	1	2	8	REG	REG	4650	27010	150	149	230	9	1	343	342	24.39	342	344	25.92	16.1	0.7	0.0	1	0	13.23
33	1	1	2	9	REGat	REGat	4900	27020	150	149	230	2	1	346	352	44.38	346	347	22.14	29.5	11.4	0.0	0	6	15.63
34	1	1	2	10	REGat	REGat	5150	27020	150	149	230	4	1	343	345	25.64	353	355	21.94	12.8	4.0	0.0	-9	-7	15.63
35	1	1	2	11	REGac	REGac	5390	27020	150	149	230	3	1	343	343	23.45	354	356	30.34	4.0	0.0	0.0	-10	-10	11.31
36	1	1	2	12	REGac	REGac	5650	27020	150	149	230	8	1	341	346	27.04	353	359	29.80	11.4	0.7	0.0	-11	-6	11.44
37	1	1	2	13	REGgg	REGgg	5905	27025	100	60	362	16	3	483	469	68.12	355	357	22.69	90.0	80.0	0.0	128	114	21.29
38	1	1	2	14	REGgg	REGgg	6155	27020	100	62	341	17	3	542	534	65.17	355	354	23.17	98.4	96.8	0.0	187	179	23.39
39	1	1	2	15	REGtg	REGtg	6390	27020	150	149	230	4	1	343	342	24.26	355	357	21.47	8.1	0.0	0.0	-11	-12	15.98
40	1	1	2	16	REGtg	REGtg	6630	27020	150	149	230	3	1	339	339	24.58	353	356	23.45	6.0	1.3	0.0	-13	-13	14.45
41	1	1	2	17	REGcg	REGcg	6880	27030	150	149	230	10	1	340	341	26.30	354	354	22.61	7.4	0.7	0.0	-13	-12	15.04
42	1	1	2	18	REGcg	REGcg	7150	27040	150	149	230	28	1	336	338	21.53	352	352	21.62	6.0	0.0	0.0	-15	-13	15.54
43	1	1	2	19	D143N (RGN)	D143N (RGN)	7380	27020	150	149	230	2	1	337	336	24.04	350	352	23.97	7.4	0.7	0.0	-12	-13	14.06
44	1	1	2	20	D143N (RGN)	D143N (RGN)	7630	27020	150	149	230	4	1	345	343	22.83	346	351	60.18	0.7	0.0	0.0	0	-2	5.73
45	1	1	2	21	D143N (RGN)t	D143N (RGN)t	7870	27020	150	149	230	3	1	348	351	28.56	343	345	22.78	20.8	6.0	0.0	5	8	15.28
46	1	1	2	22	D143N (RGN)t	D143N (RGN)t	8120	27020	150	149	230	1	1	352	354	28.26	340	342	21.62	34.9	12.1	0.0	12	14	16.28
47	1	1	2	23	D143N (RGN)c	D143N (RGN)c	8370	27020	150	149	230	0	1	332	332	25.35	336	337	23.06	16.8	2.7	0.0	-3	-3	14.40
48	1	1	2	24	D143N (RGN)c	D143N (RGN)c	8620	27020	150	149	230	2	1	335	335	22.37	343	345	23.80	6.0	1.3	0.0	-7	-7	14.08
49	1	1	3	1	D143V (RGV)	D143V (RGV)	2910	27240	150	149	230	31	1	329	330	27.69	326	328	30.38	15.4	3.4	0.0	3	4	10.83
50	1	1	3	2	D143V (RGV)	D143V (RGV)	3155	27245	100	60	362	27	3	349	352	26.18	325	326	20.05	58.3	31.7	0.0	24	27	17.41
51	1	1	3	3	RGE-1 (GAA)	RGE-1 (GAA)	3410	27270	150	149	230	1	1	331	422	725.73	327	329	25.32	22.1	7.4	0.0	4	95	13.07
52	1	1	3	4	RGE-1 (GAA)	RGE-1 (GAA)	3650	27270	150	149	230	7	1	336	337	24.91	339	342	29.21	11.4	2.7	0.0	-2	-1	11.50
53	1	1	3	5	RGEc	RGEc	3900	27270	150	149	230	5	1	327	327	25.30	338	343	27.80	8.7	0.0	0.0	-10	-10	11.76
54	1	1	3	6	RGEc	RGEc	4150	27260	150	149	230	11	1	330	331	23.69	346	347	26.20	4.0	0.0	0.0	-15	-14	12.60
55	1	1	3	7	L144WT	L144WT	4395	27250	80	40	341	22	3	951	973	139.49	348	348	20.83	100.0	100.0	0.0	603	625	45.65
56	1	1	3	8	L144WT	L144WT	4645	27245	90	52	362	26	3	930	885	145.38	346	348	27.25	100.0	100.0	0.0	584	539	34.13
57	1	1	3	9	L144g	L144g	4880	27260	150	149	230	21	1	350	352	28.19	352	354	22.01	20.1	7.4	0.0	-1	0	15.90
58	1	1	3	10	L144g	L144g	5140	27270	150	149	230	5	1	353	353	24.91	356	357	25.56	11.4	3.4	0.0	-2	-2	13.81
59	1	1	3	11	L144a	L144a	5390	27270	150	149	230	3	1	346	346	22.59	359	360	26.33	4.0	0.0	0.0	-12	-12	13.14
60	1	1	3	12	L144a	L144a	5640	27270	150	149	230	2	1	351	352	27.94	357	358	23.90	11.4	3.4	0.0	-5	-4	14.69
61	1	1	3	13	V144	V144	5883	27275	150	156	251	5	3	460	460	59.71	352	354	24.44	91.0	87.2	0.0	108	108	18.82
62	1	1	3	14	V144	V144	6145	27268	150	156	209	9	3	367	378	46.03	355	355	26.13	39.7	26.3	0.0	12	23	14.05
63	1	1	3	15	S144	S144	6380	27270	150	149	230	5	1	350	387	299.63	354	359	53.40	4.7	2.7	0.0	-3	33	6.55
64	1	1	3	16	S144	S144	6630	27270	150	149	230	3	1	353	355	41.09	350	354	22.97	15.4	4.0	0.0	3	5	15.37
65	1	1	3	17	H146WT	H146WT	6885	27275	90	52	362	4	3	471	469	69.82	351	353	25.34	88.5	76.9	0.0	120	118	18.59
66	1	1	3	18	H146WT	H146WT	7135	27275	100	60	362	6	3	450	448	59.14	349	350	22.66	88.3	81.7	0.0	101	99	19.86
67	1	1	3	19	R146	R146	7370	27270	150	149	230	7	1	357	356	22.70	352	358	68.97	2.0	0.0	0.0	5	4	5.18
68	1	1	3	20	R146	R146	7620	27270	150	149	230	5	1	354	355	22.23	357	358	25.14	10.1	1.3	0.0	-2	-1	14.08
69	1	1	3	21	L146=H146t	L146=H146t	7870	27270	150	149	230	3	1	354	352	22.85	337	347	23.57	36.2	6.7	0.0	17	15	15.02
70	1	1	3	22	L146=H146t	L146=H146t	8120	27270	150	149	230	2	1	342	347	32.99	346	348	22.92	14.8	8.7	0.0	-3	1	14.92
71	1	1	3	23	P146	P146	8380	27270	150	149	230	10	1	343	344	23.80	341	342	24.21	18.1	3.4	0.0	2	3	14.17
72	1	1	3	24	P146	P146	8620	27270	150	149	230	2	1	347	346	25.81	345	345	22.03	18.8	7.4	0.0	2	1	15.75
73	1	1	4	1	L147WT	L147WT	2900	27475	100	62	383	50	3	660	642	96.43	323	327	38.45	100.0	98.4	0.0	337	319	17.17
74	1	1	4	2	L147WT	L147WT	3155	27475	110	80	294	48	3	645	597	151.76	325	325	22.63	90.0	87.5	0.0	320	272	28.50
75	1	1	4	3	P147	P147	3400	27510	150	149	230	16	1	335	337	23.32	334	335	24.01	18.8	2.7	0.0	1	3	13.95
76	1	1	4	4	P147	P147	3650	27530	150	149	230	10	1	339	340	20.94	337	340	21.47	20.1	2.0	0.0	2	3	15.79
77	1	1	4	5	P147a	P147a	3900	27530	150	149	230	8	1	337	339	25.29	338	340	21.55	22.1	4.0	0.0	0	1	15.64
78	1	1	4	6	P147a	P147a	4140	27530	150	149	230	15	1	346	346	21.92	347	349	24.42	10.1	2.7	0.0	0	0	14.17
79	1	1	4	7	Oligo HIV Y115	Oligo HIV Y115	4390	27520	150	149	230	12	1	328	328	25.28	349	350	22.88	4.7	0.0	0.0	-20	-20	14.33
80	1	1	4	8	Oligo HIV Y115	Oligo HIV Y115	4630	27520	150	149	230	20	1	326	327	26.82	347	349	24.59	6.7	0.7	0.0	-20	-19	13.26
81	1	1	4	9	Oligo HIV M184a	Oligo HIV M184a	4890	27530	150	149	230	10	1	340	340	21.59	350	352	22.22	6.0	0.0	0.0	-9	-9	15.30
82	1	1	4	10	Oligo HIV M184a	Oligo HIV M184a	5140	27530	150	149	230	8	1	348	347	26.83	351	353	25.60	14.8	0.7	0.0	-2	-3	13.59
83	1	1	4	11	C - (H2O+S.S.)	C - (H2O+S.S.)	5282	27575	70	28	383	121	3	353	351	23.91	354	374	88.52	0.0	0.0	0.0	0	-2	3.99
84	1	1	4	12	C - (H2O+S.S.)	C - (H2O+S.S.)	5514	27577	80	38	341	135	3	359	365	25.69	360	388	104.62	0.0	0.0	0.0	0	5	3.43
85	1	1	4	13	C - (H2O+S.S.)	C - (H2O+S.S.)	5870	27540	150	149	230	25	1	344	346	27.06	356	358	31.67	6.7	2.0	0.0	-11	-9	10.86
86	1	1	4	14	C - (H2O+S.S.)	C - (H2O+S.S.)	6130	27530	150	149	230	10	1	343	344	24.57	349	350	25.56	10.7	1.3	0.0	-5	-4	13.42
87	1	1	4	15	C - (H2O+S.S.)	C - (H2O+S.S.)	6380	27530	150	149	230	8	1	347	348	25.55	351	351	22.55	14.8	4.0	0.0	-3	-2	15.39
88	1	1	4	16	C - (H2O+S.S.)	C - (H2O+S.S.)	6620	27530	150	149	230	15	1	348	347	23.62	337	352	22.84	28.2	6.7	0.0	11	10	15.23
89	1	1	4	17	C - (H2O+S.S.)	C - (H2O+S.S.)	6870	27530	150	149	230	13	1	349	347	26.73	359	358	23.34	8.7	2.0	0.0	-9	-11	14.95
90	1	1	4	18	C - (H2O+S.S.)	C - (H2O+S.S.)	7120	27530	150	149	230	11	1	336	337	24.31	352	353	23.65	4.0	1.3	0.0	-15	-14	14.21
91	1	1	4	19	C - (H2O+S.S.)	C - (H2O+S.S.)	7370	27530	150	149	230	10	1	335	338	23.54	353	353	21.34	9.4	1.3	0.0	-17	-14	15.70
92	1	1	4	20	C - (H2O+S.S.)	C - (H2O+S.S.)	7620	27530	150	149	230	8	1	338	340	22.99	349	351	23.69	10.1	0.7	0.0	-10	-8	14.27
93	1	1	4	21	C - (H2O+S.S.)	C - (H2O+S.S.)	7860	27530	150	149	230	15	1	351	352	24.94	346	347	20.05	21.5	9.4	0.0	5	6	17.51
94	1	1	4	22	C - (H2O+S.S.)	C - (H2O+S.S.)	8120	27530	150	149	230	6	1	344	350	35.96	347	348	23.97	16.1	2.7	0.0	-2	3	14.35
95	1	1	4	23	CIF	CIF	8395	27545	100	60	362	33	3	1033	939	365.93	346	346	22.32	86.7	81.7	0.0	687	593	46.27
96	1	1	4	24	CIF	CIF	8621	27549	92	51	362	25	3	993	892	359.65	341	342	24.00	80.4	80.4	0.0	652	551	41.37
END DATA
