# Supplementary material for: Microarray-based identification of antigenic variants of foot-and-mouth disease virus: a bioinformatics quality assessment
Source: BMC Genomics. 2006 May 18;7:117. doi: 10.1186/1471-2164-7-117 (PMC1481559; doi:10.1186/1471-2164-7-117)
Supplement: Additional File 1 — They are obtained using the Agilent and Scan Array Express (Perkin Elmer Life Sciences) analysis software for reading and quantifying the hybridization images. [file 1471-2164-7-117-S1.zip › III-35-S139I-2-18V.csv]

BEGIN HEADER
PerkinElmer Life Sciences.
ScanArrayCSVFileFormat	2.00
ScanArray Express	2.00
Number_of_Columns	26
END HEADER
BEGIN GENERAL INFO
DateTime	2005/07/15 17:20
GalFile	D:\303\AFTOCHIP\AFTOCHIP 2.1\Generalidades Aftochip 2.1\ARCHIVO GAL AFTOCHIP 2.1.gal
Scanner	Model: Serial No.:
User Name	303
Computer Name
Protocol	Easy Quant
Quantitation Method	Adaptive Circle
Quality Confidence Calculation	SignalToNoise
User comments
Image Origin	0	0
Temperature	0
Laser Powers	0
Laser On Time	0
PMT Voltages	0
END GENERAL INFO
BEGIN QUANTITATION PARAMETERS
Min Percentile	50
Max Percentile	200
END QUANTITATION PARAMETERS
BEGIN QUALITY MEASUREMENTS
Min Signal To Noise	3
END QUALITY MEASUREMENTS
BEGIN ARRAY PATTERN INFO
Units	µm
Array Rows	1
Array Columns	1
Spot Rows	4
Spot Columns	24
Array Row Spacing	4500.000000
Array Column Spacing	4500.000000
Spot Row Spacing	264.000000
Spot Column Spacing	250.000000
Spot Diameter	150
Interstitial	0
Spots Per Array	96
Total Spots	96
END ARRAY PATTERN INFO
BEGIN IMAGE INFO
ImageID	Channel	Image	Fluorophore	Barcode	Units	X Units Per Pixel	Y Units Per Pixel	X Offset	Y Offset	Status
-1	CH1	D:\303\AFTOCHIP\AFTOCHIP 2.1\Vero\IV-11ª a 18ª Vero\III-IV-18ª Vero\Imágenes Scanner\III-35-S139I 0,6 1 18ªV_S01.tif	Unknown	Unknown	µm	10.000000	10.000000	0.000000	0.000000	Control Image
END IMAGE INFO
BEGIN NORMALIZATION INFO
Normalization Method	LOWESS
END NORMALIZATION INFO
BEGIN DATA
Index	Array Row	Array Column	Spot Row	Spot Column	Name	ID	X	Y	Diameter	F Pixels	B Pixels	Footprint	Flags	Ch1 Median	Ch1 Mean	Ch1 SD	Ch1 B Median	Ch1 B Mean	Ch1 B SD	Ch1 % > B + 1 SD	Ch1 % > B + 2 SD	Ch1 F % Sat.	Ch1 Median - B	Ch1 Mean - B	Ch1 SignalNoiseRatio
1	1	1	1	1	CIF	CIF	11881	26912	78	38	383	24	3	1021	951	253.31	339	341	22.57	94.7	92.1	0.0	682	612	45.23
2	1	1	1	2	CIF	CIF	12137	26905	84	44	383	19	3	964	903	348.97	346	346	22.10	86.4	81.8	0.0	618	557	43.61
3	1	1	1	3	S139WT	S139WT	12400	26910	150	149	270	31	1	358	360	28.66	354	360	63.99	4.0	0.0	0.0	4	6	5.59
4	1	1	1	4	S139WT	S139WT	12620	26880	150	149	270	11	1	371	425	331.92	345	355	24.22	53.7	26.2	0.0	26	80	15.32
5	1	1	1	5	G139	G139	12870	26880	150	149	270	11	1	353	364	68.14	357	359	22.78	25.5	9.4	0.0	-3	7	15.50
6	1	1	1	6	G139	G139	13120	26880	150	149	270	11	1	351	348	26.32	359	360	26.51	6.7	0.7	0.0	-7	-10	13.24
7	1	1	1	7	G139t	G139t	13370	26880	150	149	270	11	1	342	343	24.17	354	356	26.55	4.7	0.0	0.0	-11	-10	12.88
8	1	1	1	8	G139t	G139t	13620	26880	150	149	270	11	1	353	354	26.74	358	357	20.99	14.8	4.7	0.0	-4	-3	16.81
9	1	1	1	9	G139c	G139c	13870	26880	150	149	270	11	1	360	361	27.16	364	373	105.88	0.7	0.0	0.0	-3	-2	3.40
10	1	1	1	10	G139c	G139c	14140	26910	150	149	270	25	1	349	352	26.42	353	355	22.51	19.5	5.4	0.0	-3	0	15.50
11	1	1	1	11	I139	I139	14397	26949	70	29	402	62	3	518	510	93.24	359	362	27.07	89.7	79.3	0.0	159	151	19.13
12	1	1	1	12	I139	I139	14655	26935	70	32	383	53	3	504	501	85.21	358	361	27.25	90.6	78.1	0.0	146	143	18.49
13	1	1	1	13	N139	N139	14824	27031	90	51	402	152	4	365	370	26.53	374	422	123.13	0.0	0.0	0.0	-8	-3	2.96
14	1	1	1	14	N139	N139	15030	27067	100	65	315	201	3	367	365	24.35	381	425	119.22	0.0	0.0	0.0	-13	-15	3.08
15	1	1	1	15	T139	T139	15400	26920	150	149	270	39	1	370	388	95.26	367	371	32.30	22.1	10.7	0.0	3	21	11.45
16	1	1	1	16	T139	T139	15635	26905	110	80	315	18	3	397	411	54.98	369	372	31.74	46.3	32.5	0.0	28	42	12.51
17	1	1	1	17	RGD-WT1	RGD-WT1	15866	26936	84	46	383	47	3	1143	1034	476.45	367	372	37.01	73.9	73.9	0.0	776	667	30.89
18	1	1	1	18	RGD-WT1	RGD-WT1	16130	26917	98	61	315	27	3	1279	1226	685.81	360	362	26.48	95.1	93.4	0.0	919	866	48.30
19	1	1	1	19	RRD	RRD	16380	26900	150	149	270	12	1	368	371	32.66	361	364	29.04	20.1	4.0	0.0	7	10	12.67
20	1	1	1	20	RRD	RRD	16620	26880	150	149	270	11	1	360	368	34.52	363	365	31.22	20.8	7.4	0.0	-2	5	11.53
21	1	1	1	21	RRDt	RRDt	16885	26915	120	88	315	28	3	390	397	38.27	360	361	25.53	53.4	35.2	0.0	30	37	15.27
22	1	1	1	22	RRDt	RRDt	17140	26925	142	138	251	36	3	400	1149	4355.29	358	359	24.61	55.8	45.7	0.0	42	791	16.25
23	1	1	1	23	RRDc	RRDc	17390	26930	150	149	270	44	1	367	369	25.92	362	364	25.46	23.5	5.4	0.0	5	7	14.42
24	1	1	1	24	RRDc	RRDc	17620	26880	150	149	270	11	1	369	371	25.42	361	363	24.04	24.2	6.7	0.0	8	10	15.35
25	1	1	2	1	RED	RED	11900	27170	150	149	270	28	1	343	344	35.28	339	341	22.65	20.8	6.0	0.0	4	5	15.14
26	1	1	2	2	RED	RED	12145	27160	134	124	334	18	3	355	359	30.35	342	343	21.94	37.1	13.7	0.0	13	17	16.18
27	1	1	2	3	REDt	REDt	12370	27140	150	149	270	14	1	329	331	21.10	345	348	58.23	0.0	0.0	0.0	-15	-13	5.65
28	1	1	2	4	REDt	REDt	12620	27140	150	149	270	14	1	344	343	23.29	353	360	78.40	0.0	0.0	0.0	-8	-9	4.39
29	1	1	2	5	REDc	REDc	12870	27140	150	149	270	14	1	354	359	28.10	360	363	25.10	14.1	6.0	0.0	-5	0	14.10
30	1	1	2	6	REDc	REDc	13120	27140	150	149	270	14	1	357	357	22.85	361	364	24.46	13.4	0.7	0.0	-3	-3	14.59
31	1	1	2	7	REG	REG	13380	27130	150	149	270	21	1	357	353	24.55	354	356	23.43	16.1	3.4	0.0	3	0	15.24
32	1	1	2	8	REG	REG	13620	27140	150	149	270	14	1	349	350	25.19	358	357	23.94	8.7	1.3	0.0	-8	-7	14.58
33	1	1	2	9	REGat	REGat	13870	27140	150	149	270	14	1	351	350	23.47	354	357	27.10	8.7	0.7	0.0	-2	-3	12.95
34	1	1	2	10	REGat	REGat	14120	27140	150	149	270	14	1	349	348	25.64	346	353	26.28	16.8	1.3	0.0	3	2	13.28
35	1	1	2	11	REGac	REGac	14390	27170	150	149	270	21	1	362	364	27.56	361	366	70.38	0.7	0.0	0.0	1	3	5.14
36	1	1	2	12	REGac	REGac	14640	27170	150	149	270	21	1	362	377	130.03	364	368	25.92	13.4	4.0	0.0	-1	13	13.97
37	1	1	2	13	REGgg	REGgg	14895	27155	90	52	383	16	3	517	552	86.30	369	375	42.05	90.4	90.4	0.0	148	183	12.30
38	1	1	2	14	REGgg	REGgg	15150	27165	120	96	315	25	3	453	470	107.38	370	380	67.63	51.0	38.5	0.0	83	100	6.70
39	1	1	2	15	REGtg	REGtg	15390	27150	150	149	270	11	1	374	376	26.90	370	376	59.04	4.0	0.0	0.0	4	6	6.34
40	1	1	2	16	REGtg	REGtg	15620	27140	150	149	270	14	1	371	371	23.51	366	371	34.42	12.8	0.0	0.0	5	5	10.78
41	1	1	2	17	REGcg	REGcg	15880	27160	150	149	270	8	1	364	367	26.54	365	373	87.33	0.7	0.0	0.0	0	2	4.17
42	1	1	2	18	REGcg	REGcg	16130	27150	150	149	270	1	1	364	366	23.41	367	369	26.63	13.4	1.3	0.0	-2	0	13.67
43	1	1	2	19	D143N (RGN)	D143N (RGN)	16370	27140	150	149	270	14	1	367	369	31.87	360	363	27.90	18.8	6.7	0.0	7	9	13.16
44	1	1	2	20	D143N (RGN)	D143N (RGN)	16620	27140	150	149	270	14	1	364	368	25.87	365	367	32.47	14.1	2.7	0.0	0	3	11.21
45	1	1	2	21	D143N (RGN)t	D143N (RGN)t	16870	27140	150	149	270	14	1	370	377	40.92	362	366	41.45	12.8	3.4	0.0	8	15	8.93
46	1	1	2	22	D143N (RGN)t	D143N (RGN)t	17130	27170	150	149	270	18	1	375	376	26.96	362	364	25.05	34.9	6.7	0.0	13	14	14.97
47	1	1	2	23	D143N (RGN)c	D143N (RGN)c	17370	27140	150	149	270	14	1	357	359	22.56	363	367	66.49	0.0	0.0	0.0	-5	-3	5.37
48	1	1	2	24	D143N (RGN)c	D143N (RGN)c	17620	27140	150	149	270	14	1	361	364	24.60	358	370	84.74	0.7	0.0	0.0	3	6	4.26
49	1	1	3	1	D143V (RGV)	D143V (RGV)	11880	27400	150	149	270	15	1	348	355	37.95	339	340	22.36	32.2	20.1	0.0	9	16	15.56
50	1	1	3	2	D143V (RGV)	D143V (RGV)	12135	27405	120	88	315	11	3	370	379	48.47	345	345	22.91	51.1	33.0	0.0	25	34	16.15
51	1	1	3	3	RGE-1 (GAA)	RGE-1 (GAA)	12370	27410	150	149	270	10	1	346	351	58.41	348	349	38.27	7.4	0.7	0.0	-1	3	9.04
52	1	1	3	4	RGE-1 (GAA)	RGE-1 (GAA)	12620	27410	150	149	270	10	1	353	356	26.06	352	365	150.83	0.0	0.0	0.0	1	4	2.34
53	1	1	3	5	RGEc	RGEc	12870	27410	150	149	270	10	1	354	358	24.77	362	367	33.12	7.4	0.7	0.0	-7	-3	10.69
54	1	1	3	6	RGEc	RGEc	13130	27400	150	149	270	15	1	374	383	50.07	370	375	30.65	20.8	8.1	0.0	4	13	12.20
55	1	1	3	7	L144WT	L144WT	13436	27402	90	50	383	58	3	984	885	340.76	368	371	31.09	84.0	82.0	0.0	616	517	31.65
56	1	1	3	8	L144WT	L144WT	13600	27416	78	39	383	28	3	895	863	372.40	361	364	24.52	89.7	89.7	0.0	534	502	36.50
57	1	1	3	9	L144g	L144g	13870	27410	150	149	270	10	1	361	363	25.61	360	363	24.50	16.8	4.0	0.0	1	3	14.73
58	1	1	3	10	L144g	L144g	14120	27410	150	149	270	10	1	356	358	25.21	355	356	25.94	19.5	3.4	0.0	1	3	13.72
59	1	1	3	11	L144a	L144a	14370	27410	150	149	270	10	1	352	353	25.50	358	361	37.07	4.7	0.7	0.0	-5	-4	9.50
60	1	1	3	12	L144a	L144a	14620	27410	150	149	270	10	1	366	370	33.24	363	365	28.88	20.8	6.0	0.0	3	7	12.67
61	1	1	3	13	V144	V144	14890	27420	150	149	270	12	1	383	390	41.67	364	366	23.98	47.7	26.2	0.0	19	26	15.97
62	1	1	3	14	V144	V144	15140	27420	150	149	270	12	1	379	387	39.45	368	371	29.10	28.9	16.1	0.0	11	19	13.02
63	1	1	3	15	S144	S144	15370	27410	150	149	270	10	1	371	378	50.61	369	375	45.06	6.7	1.3	0.0	2	9	8.23
64	1	1	3	16	S144	S144	15620	27410	150	149	270	10	1	367	368	26.00	365	369	32.05	16.1	0.0	0.0	2	3	11.45
65	1	1	3	17	H146WT	H146WT	15885	27430	70	26	402	14	3	688	640	158.08	367	374	55.67	88.5	76.9	0.0	321	273	12.36
66	1	1	3	18	H146WT	H146WT	16153	27433	70	30	383	30	4	635	603	122.18	373	458	1338.14	0.0	0.0	0.0	262	230	0.47
67	1	1	3	19	R146	R146	16370	27410	150	149	270	10	1	377	378	25.53	369	371	39.03	14.8	0.0	0.0	8	9	9.66
68	1	1	3	20	R146	R146	16620	27410	150	149	270	10	1	359	361	22.99	363	366	43.92	3.4	0.0	0.0	-3	-1	8.17
69	1	1	3	21	L146=H146t	L146=H146t	16870	27410	150	149	270	10	1	357	356	21.98	355	358	22.87	18.1	4.7	0.0	2	1	15.61
70	1	1	3	22	L146=H146t	L146=H146t	17120	27410	150	149	270	10	1	361	365	28.71	360	360	21.43	28.2	7.4	0.0	1	5	16.84
71	1	1	3	23	P146	P146	17380	27420	150	149	270	5	1	373	378	25.62	364	368	35.81	18.8	1.3	0.0	9	14	10.42
72	1	1	3	24	P146	P146	17620	27420	150	149	270	10	1	366	371	34.46	364	372	59.06	7.4	1.3	0.0	2	7	6.20
73	1	1	4	1	L147WT	L147WT	11895	27624	84	44	383	57	3	689	644	182.94	340	340	23.72	84.1	81.8	0.0	349	304	29.05
74	1	1	4	2	L147WT	L147WT	12145	27642	78	36	383	40	3	721	716	95.35	347	358	177.42	97.2	58.3	0.0	374	369	4.06
75	1	1	4	3	P147	P147	12390	27650	150	149	270	31	1	354	356	27.25	352	352	21.30	26.2	8.7	0.0	2	4	16.62
76	1	1	4	4	P147	P147	12620	27670	150	149	270	12	1	349	352	42.08	352	361	64.61	2.0	1.3	0.0	-2	0	5.40
77	1	1	4	5	P147a	P147a	12870	27670	150	149	270	12	1	358	360	23.59	360	361	23.36	15.4	3.4	0.0	-1	0	15.32
78	1	1	4	6	P147a	P147a	13120	27670	150	149	270	12	1	351	352	23.42	360	364	55.17	2.0	0.0	0.0	-8	-7	6.36
79	1	1	4	7	Oligo HIV Y115	Oligo HIV Y115	13390	27660	150	149	270	22	1	359	359	25.39	375	376	25.06	6.0	0.0	0.0	-15	-15	14.32
80	1	1	4	8	Oligo HIV Y115	Oligo HIV Y115	13620	27670	150	149	270	12	1	356	362	61.97	374	377	27.63	6.7	2.0	0.0	-17	-11	12.88
81	1	1	4	9	Oligo HIV M184a	Oligo HIV M184a	13870	27670	150	149	270	12	1	383	393	72.77	369	371	24.27	38.3	15.4	0.0	14	24	15.78
82	1	1	4	10	Oligo HIV M184a	Oligo HIV M184a	14120	27670	150	149	270	12	1	371	372	25.62	366	369	33.51	10.1	1.3	0.0	5	6	11.07
83	1	1	4	11	C - (H2O+S.S.)	C - (H2O+S.S.)	14370	27670	150	149	270	12	1	358	361	27.34	346	357	22.03	36.9	14.8	0.0	12	15	16.25
84	1	1	4	12	C - (H2O+S.S.)	C - (H2O+S.S.)	14620	27670	150	149	270	12	1	364	366	27.73	364	365	24.51	19.5	5.4	0.0	0	2	14.85
85	1	1	4	13	C - (H2O+S.S.)	C - (H2O+S.S.)	14870	27670	150	149	270	12	1	362	365	20.73	372	372	27.26	7.4	0.0	0.0	-9	-6	13.28
86	1	1	4	14	C - (H2O+S.S.)	C - (H2O+S.S.)	15120	27670	150	149	270	12	1	368	369	27.83	366	369	30.18	15.4	3.4	0.0	2	3	12.19
87	1	1	4	15	C - (H2O+S.S.)	C - (H2O+S.S.)	15370	27670	150	149	270	12	1	367	367	24.54	369	371	27.31	11.4	2.7	0.0	-1	-1	13.44
88	1	1	4	16	C - (H2O+S.S.)	C - (H2O+S.S.)	15620	27670	150	149	270	12	1	373	380	33.22	371	376	34.67	23.5	6.0	0.0	2	9	10.76
89	1	1	4	17	C - (H2O+S.S.)	C - (H2O+S.S.)	15870	27670	150	149	270	12	1	363	367	30.52	374	378	35.73	5.4	0.7	0.0	-10	-6	10.16
90	1	1	4	18	C - (H2O+S.S.)	C - (H2O+S.S.)	16120	27670	150	149	270	12	1	375	377	31.71	369	370	25.89	26.2	7.4	0.0	6	8	14.48
91	1	1	4	19	C - (H2O+S.S.)	C - (H2O+S.S.)	16370	27670	150	149	270	12	1	379	379	33.14	377	376	27.09	14.1	3.4	0.0	2	2	13.99
92	1	1	4	20	C - (H2O+S.S.)	C - (H2O+S.S.)	16620	27670	150	149	270	12	1	364	366	32.43	370	371	26.55	10.1	2.7	0.0	-5	-3	13.71
93	1	1	4	21	C - (H2O+S.S.)	C - (H2O+S.S.)	16870	27670	150	149	270	12	1	363	362	20.27	360	361	25.21	12.1	1.3	0.0	3	2	14.40
94	1	1	4	22	C - (H2O+S.S.)	C - (H2O+S.S.)	17130	27680	150	149	270	1	1	366	365	25.69	358	369	119.13	0.7	0.0	0.0	8	7	3.07
95	1	1	4	23	CIF	CIF	17402	27716	90	49	383	41	3	983	966	392.24	365	367	29.18	87.8	83.7	0.0	618	601	33.69
96	1	1	4	24	CIF	CIF	17642	27709	78	38	402	30	3	1292	1208	349.07	367	369	26.56	100.0	92.1	0.0	925	841	48.64
END DATA
