# Supplementary material for: Microarray-based identification of antigenic variants of foot-and-mouth disease virus: a bioinformatics quality assessment
Source: BMC Genomics. 2006 May 18;7:117. doi: 10.1186/1471-2164-7-117 (PMC1481559; doi:10.1186/1471-2164-7-117)
Supplement: Additional File 1 — They are obtained using the Agilent and Scan Array Express (Perkin Elmer Life Sciences) analysis software for reading and quantifying the hybridization images. [file 1471-2164-7-117-S1.zip › III-35-S139I-3-18V.csv]

BEGIN HEADER
PerkinElmer Life Sciences.
ScanArrayCSVFileFormat	2.00
ScanArray Express	2.00
Number_of_Columns	26
END HEADER
BEGIN GENERAL INFO
DateTime	2005/07/15 17:25
GalFile	D:\303\AFTOCHIP\AFTOCHIP 2.1\Generalidades Aftochip 2.1\ARCHIVO GAL AFTOCHIP 2.1.gal
Scanner	Model: Serial No.:
User Name	303
Computer Name
Protocol	Easy Quant
Quantitation Method	Adaptive Circle
Quality Confidence Calculation	SignalToNoise
User comments
Image Origin	0	0
Temperature	0
Laser Powers	0
Laser On Time	0
PMT Voltages	0
END GENERAL INFO
BEGIN QUANTITATION PARAMETERS
Min Percentile	50
Max Percentile	200
END QUANTITATION PARAMETERS
BEGIN QUALITY MEASUREMENTS
Min Signal To Noise	3
END QUALITY MEASUREMENTS
BEGIN ARRAY PATTERN INFO
Units	µm
Array Rows	1
Array Columns	1
Spot Rows	4
Spot Columns	24
Array Row Spacing	4500.000000
Array Column Spacing	4500.000000
Spot Row Spacing	257.000000
Spot Column Spacing	250.000000
Spot Diameter	150
Interstitial	0
Spots Per Array	96
Total Spots	96
END ARRAY PATTERN INFO
BEGIN IMAGE INFO
ImageID	Channel	Image	Fluorophore	Barcode	Units	X Units Per Pixel	Y Units Per Pixel	X Offset	Y Offset	Status
-1	CH1	D:\303\AFTOCHIP\AFTOCHIP 2.1\Vero\IV-11ª a 18ª Vero\III-IV-18ª Vero\Imágenes Scanner\III-35-S139I 0,6 1 18ªV_S01.tif	Unknown	Unknown	µm	10.000000	10.000000	0.000000	0.000000	Control Image
END IMAGE INFO
BEGIN NORMALIZATION INFO
Normalization Method	LOWESS
END NORMALIZATION INFO
BEGIN DATA
Index	Array Row	Array Column	Spot Row	Spot Column	Name	ID	X	Y	Diameter	F Pixels	B Pixels	Footprint	Flags	Ch1 Median	Ch1 Mean	Ch1 SD	Ch1 B Median	Ch1 B Mean	Ch1 B SD	Ch1 % > B + 1 SD	Ch1 % > B + 2 SD	Ch1 F % Sat.	Ch1 Median - B	Ch1 Mean - B	Ch1 SignalNoiseRatio
1	1	1	1	1	CIF	CIF	2625	51705	90	52	383	26	3	2739	2619	546.13	690	701	83.05	100.0	100.0	0.0	2049	1929	32.98
2	1	1	1	2	CIF	CIF	2892	51705	90	50	383	36	3	2675	2558	744.25	702	708	50.67	96.0	96.0	0.0	1973	1856	52.79
3	1	1	1	3	S139WT	S139WT	3120	51730	150	149	230	5	1	775	796	193.19	754	753	48.67	32.2	11.4	0.0	21	42	15.92
4	1	1	1	4	S139WT	S139WT	3370	51730	150	149	230	5	1	730	723	53.89	762	768	52.68	3.4	0.7	0.0	-31	-38	13.86
5	1	1	1	5	G139	G139	3620	51730	150	149	230	5	1	720	715	70.16	771	831	750.47	0.0	0.0	0.0	-50	-55	0.96
6	1	1	1	6	G139	G139	3870	51730	150	149	230	5	1	722	718	77.04	779	785	56.62	5.4	1.3	0.0	-56	-60	12.75
7	1	1	1	7	G139t	G139t	4120	51730	150	149	230	5	1	711	712	60.24	775	779	40.27	4.7	0.0	0.0	-63	-62	17.65
8	1	1	1	8	G139t	G139t	4370	51730	150	149	230	5	1	728	733	67.37	772	778	51.06	8.1	2.7	0.0	-43	-38	14.26
9	1	1	1	9	G139c	G139c	4620	51730	150	149	230	5	1	711	709	63.39	782	784	47.05	0.7	0.0	0.0	-70	-72	15.11
10	1	1	1	10	G139c	G139c	4880	51730	150	149	230	15	1	739	730	65.12	799	803	48.21	1.3	0.0	0.0	-59	-68	15.33
11	1	1	1	11	I139	I139	5145	51742	90	50	383	32	3	1403	1435	529.10	788	795	50.82	84.0	82.0	0.0	615	647	27.61
12	1	1	1	12	I139	I139	5385	51735	90	52	383	20	3	1270	1242	182.65	798	803	55.35	96.2	96.2	0.0	472	444	22.95
13	1	1	1	13	N139	N139	5650	51740	150	149	230	36	1	795	800	55.15	793	795	51.05	18.1	4.7	0.0	2	7	15.57
14	1	1	1	14	N139	N139	5890	51730	150	149	230	25	1	779	787	57.05	807	815	54.01	9.4	2.7	0.0	-27	-19	14.42
15	1	1	1	15	T139	T139	6135	51745	154	164	251	26	3	919	1040	271.58	830	832	68.87	57.9	42.1	0.0	89	210	13.34
16	1	1	1	16	T139	T139	6375	51750	154	166	230	23	3	824	875	136.87	809	813	65.59	39.8	33.7	0.0	15	66	12.56
17	1	1	1	17	RGD-WT1	RGD-WT1	6618	51786	98	58	383	56	3	3581	3090	1145.34	816	829	93.63	89.7	87.9	0.0	2765	2274	38.25
18	1	1	1	18	RGD-WT1	RGD-WT1	6868	51778	84	43	383	47	3	3353	3156	643.00	809	812	83.09	100.0	97.7	0.0	2544	2347	40.35
19	1	1	1	19	RRD	RRD	7120	51760	150	149	230	30	1	766	764	41.34	781	785	47.91	6.0	0.0	0.0	-14	-16	15.99
20	1	1	1	20	RRD	RRD	7370	51730	150	149	230	5	1	786	798	67.65	785	787	44.55	24.2	12.8	0.0	1	13	17.64
21	1	1	1	21	RRDt	RRDt	7620	51735	110	78	315	7	3	861	901	128.54	812	816	59.50	48.7	37.2	0.0	49	89	14.47
22	1	1	1	22	RRDt	RRDt	7870	51730	150	149	230	5	1	804	816	102.89	819	823	58.24	16.1	10.7	0.0	-14	-2	13.81
23	1	1	1	23	RRDc	RRDc	8120	51730	150	149	230	5	1	768	769	59.74	793	794	72.23	6.0	2.0	0.0	-24	-23	10.63
24	1	1	1	24	RRDc	RRDc	8370	51730	150	149	230	5	1	752	758	51.42	784	792	93.18	2.0	0.0	0.0	-31	-25	8.07
25	1	1	2	1	RED	RED	2620	51970	150	149	230	17	1	700	710	72.49	696	705	98.35	10.1	2.7	0.0	4	14	7.12
26	1	1	2	2	RED	RED	2870	51980	150	149	230	8	1	682	686	57.04	713	743	323.34	0.0	0.0	0.0	-30	-26	2.11
27	1	1	2	3	REDt	REDt	3110	51990	150	149	230	5	1	770	773	52.09	742	748	68.66	14.8	5.4	0.0	28	31	11.21
28	1	1	2	4	REDt	REDt	3360	51990	150	149	230	5	1	742	748	50.87	744	747	49.85	15.4	4.0	0.0	-1	4	14.89
29	1	1	2	5	REDc	REDc	3610	51990	150	149	230	5	1	721	722	53.88	752	752	42.34	7.4	1.3	0.0	-30	-29	17.03
30	1	1	2	6	REDc	REDc	3860	51990	150	149	230	5	1	742	736	61.72	777	778	43.62	8.7	2.0	0.0	-34	-40	17.01
31	1	1	2	7	REG	REG	4120	51980	150	149	230	8	1	748	752	49.02	789	796	59.80	2.7	0.0	0.0	-40	-36	12.51
32	1	1	2	8	REG	REG	4360	51980	150	149	230	8	1	731	728	49.47	777	780	50.58	1.3	0.0	0.0	-45	-48	14.45
33	1	1	2	9	REGat	REGat	4610	51990	150	149	230	5	1	753	751	85.79	798	800	46.31	10.7	6.0	0.0	-44	-46	16.26
34	1	1	2	10	REGat	REGat	4860	51990	150	149	230	5	1	763	763	73.56	800	807	48.56	8.7	1.3	0.0	-36	-36	15.71
35	1	1	2	11	REGac	REGac	5120	51990	150	149	230	6	1	757	749	68.41	799	804	54.55	6.0	0.7	0.0	-41	-49	13.88
36	1	1	2	12	REGac	REGac	5380	52000	150	149	230	20	1	763	775	91.23	805	828	245.84	0.7	0.7	0.0	-41	-29	3.10
37	1	1	2	13	REGgg	REGgg	5645	51995	148	148	251	33	3	828	972	276.30	789	789	44.27	48.6	37.8	0.0	39	183	18.70
38	1	1	2	14	REGgg	REGgg	5885	51980	154	166	230	23	3	862	1254	1851.05	806	808	50.31	51.2	39.2	0.0	56	448	17.13
39	1	1	2	15	REGtg	REGtg	6140	51990	150	149	230	25	1	795	796	58.66	828	828	60.61	6.0	0.0	0.0	-32	-31	13.12
40	1	1	2	16	REGtg	REGtg	6360	52000	150	149	230	14	1	757	760	48.08	807	807	52.00	5.4	0.0	0.0	-49	-46	14.56
41	1	1	2	17	REGcg	REGcg	6620	52000	150	149	230	14	1	760	765	53.66	809	813	53.78	6.0	0.7	0.0	-48	-43	14.13
42	1	1	2	18	REGcg	REGcg	6870	52000	150	149	230	14	1	721	728	45.99	792	789	48.65	1.3	0.7	0.0	-70	-63	14.82
43	1	1	2	19	D143N (RGN)	D143N (RGN)	7110	51990	150	149	230	5	1	775	778	42.15	798	803	56.71	2.7	0.7	0.0	-22	-19	13.67
44	1	1	2	20	D143N (RGN)	D143N (RGN)	7360	51990	150	149	230	5	1	798	804	62.62	799	798	48.25	22.1	6.7	0.0	0	5	16.54
45	1	1	2	21	D143N (RGN)t	D143N (RGN)t	7610	51990	150	149	230	5	1	765	791	159.85	805	812	62.56	6.0	3.4	0.0	-39	-13	12.23
46	1	1	2	22	D143N (RGN)t	D143N (RGN)t	7860	51990	150	149	230	5	1	803	802	49.54	805	806	52.61	12.8	2.0	0.0	-1	-2	15.26
47	1	1	2	23	D143N (RGN)c	D143N (RGN)c	8110	51990	150	149	230	5	1	737	737	47.71	783	780	52.25	2.7	0.0	0.0	-45	-45	14.11
48	1	1	2	24	D143N (RGN)c	D143N (RGN)c	8360	51990	150	149	230	5	1	755	756	50.25	788	792	82.87	0.7	0.0	0.0	-32	-31	9.11
49	1	1	3	1	D143V (RGV)	D143V (RGV)	2610	52210	150	149	230	33	1	691	704	76.16	678	685	46.84	35.6	20.8	0.0	13	26	14.75
50	1	1	3	2	D143V (RGV)	D143V (RGV)	2870	52200	150	149	230	43	1	700	712	81.57	689	721	322.82	0.0	0.0	0.0	11	23	2.17
51	1	1	3	3	RGE-1 (GAA)	RGE-1 (GAA)	3110	52220	150	149	230	24	1	699	703	49.54	714	720	59.42	10.1	0.0	0.0	-14	-10	11.76
52	1	1	3	4	RGE-1 (GAA)	RGE-1 (GAA)	3355	52240	170	196	230	10	3	766	778	73.28	737	737	43.14	40.8	23.5	0.0	29	41	17.76
53	1	1	3	5	RGEc	RGEc	3600	52240	150	149	230	15	1	710	711	49.20	752	759	47.64	2.0	0.0	0.0	-41	-40	14.90
54	1	1	3	6	RGEc	RGEc	3860	52230	150	149	230	14	1	721	727	48.96	757	760	46.16	7.4	2.7	0.0	-35	-29	15.62
55	1	1	3	7	L144WT	L144WT	4125	52205	90	52	383	39	3	2523	2369	953.01	782	785	48.23	82.7	82.7	0.0	1741	1587	52.31
56	1	1	3	8	L144WT	L144WT	4355	52215	90	52	383	30	3	2264	2136	1093.37	792	793	49.73	73.1	69.2	0.0	1472	1344	45.53
57	1	1	3	9	L144g	L144g	4615	52235	148	148	251	8	3	822	846	85.87	796	798	50.07	42.6	19.6	0.0	26	50	16.42
58	1	1	3	10	L144g	L144g	4850	52240	150	149	230	15	1	802	826	101.24	793	797	49.57	30.9	16.1	0.0	9	33	16.18
59	1	1	3	11	L144a	L144a	5110	52240	150	149	230	5	1	771	771	47.99	794	792	44.10	10.1	0.7	0.0	-22	-22	17.48
60	1	1	3	12	L144a	L144a	5360	52240	150	149	230	5	1	804	806	56.29	789	789	42.90	28.9	11.4	0.0	15	17	18.74
61	1	1	3	13	V144	V144	5620	52241	150	148	230	7	3	868	927	171.31	812	835	250.55	23.6	0.7	0.0	56	115	3.46
62	1	1	3	14	V144	V144	5877	52256	150	155	251	18	3	827	849	100.36	804	803	57.56	36.1	20.6	0.0	23	45	14.37
63	1	1	3	15	S144	S144	6100	52240	150	149	230	15	1	789	792	56.41	797	803	52.04	12.1	3.4	0.0	-7	-4	15.16
64	1	1	3	16	S144	S144	6360	52240	150	149	230	5	1	765	772	58.23	790	790	51.72	14.1	1.3	0.0	-24	-17	14.79
65	1	1	3	17	H146WT	H146WT	6620	52245	100	62	383	5	3	1342	1324	210.24	789	790	49.12	100.0	96.8	0.0	553	535	27.32
66	1	1	3	18	H146WT	H146WT	6875	52250	100	62	362	12	3	1327	1292	197.69	772	775	52.00	100.0	95.2	0.0	555	520	25.52
67	1	1	3	19	R146	R146	7110	52250	150	149	230	7	1	789	791	43.49	793	795	53.40	10.7	0.7	0.0	-3	-1	14.77
68	1	1	3	20	R146	R146	7350	52245	160	180	251	14	3	840	846	66.29	790	793	44.84	56.1	21.1	0.0	50	56	18.73
69	1	1	3	21	L146=H146t	L146=H146t	7620	52260	150	149	230	17	1	747	750	50.63	784	788	56.48	2.0	0.7	0.0	-36	-33	13.23
70	1	1	3	22	L146=H146t	L146=H146t	7850	52240	150	149	230	15	1	739	743	51.25	772	773	47.64	5.4	0.7	0.0	-32	-28	15.51
71	1	1	3	23	P146	P146	8100	52240	150	149	230	15	1	731	733	45.13	761	762	44.44	4.0	0.0	0.0	-29	-27	16.45
72	1	1	3	24	P146	P146	8350	52250	150	149	230	16	1	792	810	254.99	790	798	60.98	9.4	2.7	0.0	2	20	12.99
73	1	1	4	1	L147WT	L147WT	2626	52455	110	78	315	46	3	1485	1422	346.01	677	680	44.79	93.6	92.3	0.0	808	745	33.16
74	1	1	4	2	L147WT	L147WT	2888	52445	110	78	315	60	3	1459	1441	340.16	677	681	51.69	94.9	93.6	0.0	782	764	28.23
75	1	1	4	3	P147	P147	3110	52470	150	149	230	30	1	708	711	63.20	685	691	46.70	29.5	8.7	0.0	23	26	15.16
76	1	1	4	4	P147	P147	3340	52500	150	149	230	24	1	727	732	44.30	721	724	43.32	18.8	6.0	0.0	6	11	16.78
77	1	1	4	5	P147a	P147a	3590	52500	150	149	230	24	1	764	766	51.02	747	754	46.23	26.8	8.7	0.0	17	19	16.53
78	1	1	4	6	P147a	P147a	3840	52500	150	149	230	24	1	772	765	55.00	756	758	51.53	20.8	2.0	0.0	16	9	14.98
79	1	1	4	7	Oligo HIV Y115	Oligo HIV Y115	4110	52490	150	149	230	11	1	730	731	73.21	774	772	48.79	9.4	2.7	0.0	-43	-42	14.96
80	1	1	4	8	Oligo HIV Y115	Oligo HIV Y115	4350	52490	150	149	230	18	1	723	724	54.81	781	780	55.03	1.3	0.0	0.0	-57	-56	13.14
81	1	1	4	9	Oligo HIV M184a	Oligo HIV M184a	4590	52500	150	149	230	24	1	764	758	65.79	773	773	43.57	15.4	4.0	0.0	-8	-14	17.54
82	1	1	4	10	Oligo HIV M184a	Oligo HIV M184a	4850	52500	150	149	230	14	1	736	738	58.79	794	795	42.02	4.0	0.7	0.0	-57	-55	17.51
83	1	1	4	11	C - (H2O+S.S.)	C - (H2O+S.S.)	5007	52509	80	40	362	107	4	783	783	32.08	802	866	265.22	0.0	0.0	0.0	-18	-18	2.95
84	1	1	4	12	C - (H2O+S.S.)	C - (H2O+S.S.)	5252	52517	92	52	383	111	4	799	795	44.16	792	906	356.26	0.0	0.0	0.0	7	3	2.24
85	1	1	4	13	C - (H2O+S.S.)	C - (H2O+S.S.)	5610	52510	150	149	230	10	1	738	742	58.20	809	819	55.64	3.4	0.0	0.0	-70	-66	13.26
86	1	1	4	14	C - (H2O+S.S.)	C - (H2O+S.S.)	5840	52500	150	149	230	24	1	801	804	74.20	812	818	54.76	18.1	8.1	0.0	-10	-7	14.63
87	1	1	4	15	C - (H2O+S.S.)	C - (H2O+S.S.)	6090	52500	150	149	230	24	1	771	768	54.72	830	843	120.22	0.0	0.0	0.0	-58	-61	6.41
88	1	1	4	16	C - (H2O+S.S.)	C - (H2O+S.S.)	6340	52500	150	149	230	24	1	778	780	55.44	793	788	53.95	10.7	2.7	0.0	-14	-12	14.42
89	1	1	4	17	C - (H2O+S.S.)	C - (H2O+S.S.)	6600	52500	150	149	230	14	1	801	804	61.51	801	803	46.70	22.1	5.4	0.0	0	3	17.15
90	1	1	4	18	C - (H2O+S.S.)	C - (H2O+S.S.)	6850	52510	150	149	230	17	1	734	737	46.11	782	789	58.94	0.7	0.0	0.0	-47	-44	12.45
91	1	1	4	19	C - (H2O+S.S.)	C - (H2O+S.S.)	7090	52500	150	149	230	24	1	757	754	59.75	764	765	52.32	10.1	2.0	0.0	-6	-9	14.47
92	1	1	4	20	C - (H2O+S.S.)	C - (H2O+S.S.)	7360	52520	150	149	230	19	1	748	752	55.47	784	790	61.26	6.0	0.0	0.0	-35	-31	12.21
93	1	1	4	21	C - (H2O+S.S.)	C - (H2O+S.S.)	7665	52550	120	96	294	70	3	881	876	61.24	772	776	59.16	76.0	45.8	0.0	109	104	14.89
94	1	1	4	22	C - (H2O+S.S.)	C - (H2O+S.S.)	7880	52530	150	149	230	33	1	759	748	58.31	782	781	55.34	4.7	0.7	0.0	-22	-33	13.72
95	1	1	4	23	CIF	CIF	8109	52514	70	28	383	13	3	2267	2050	981.51	761	764	59.97	78.6	78.6	0.0	1506	1289	37.80
96	1	1	4	24	CIF	CIF	8348	52508	78	37	383	16	3	2740	2593	983.67	772	777	62.72	91.9	91.9	0.0	1968	1821	43.68
END DATA
