# Supplementary material for: Microarray-based identification of antigenic variants of foot-and-mouth disease virus: a bioinformatics quality assessment
Source: BMC Genomics. 2006 May 18;7:117. doi: 10.1186/1471-2164-7-117 (PMC1481559; doi:10.1186/1471-2164-7-117)
Supplement: Additional File 1 — They are obtained using the Agilent and Scan Array Express (Perkin Elmer Life Sciences) analysis software for reading and quantifying the hybridization images. [file 1471-2164-7-117-S1.zip › III-35-S139I-4-18V.csv]

BEGIN HEADER
PerkinElmer Life Sciences.
ScanArrayCSVFileFormat	2.00
ScanArray Express	2.00
Number_of_Columns	26
END HEADER
BEGIN GENERAL INFO
DateTime	2005/07/15 17:28
GalFile	D:\303\AFTOCHIP\AFTOCHIP 2.1\Generalidades Aftochip 2.1\ARCHIVO GAL AFTOCHIP 2.1.gal
Scanner	Model: Serial No.:
User Name	303
Computer Name
Protocol	Easy Quant
Quantitation Method	Adaptive Circle
Quality Confidence Calculation	SignalToNoise
User comments
Image Origin	0	0
Temperature	0
Laser Powers	0
Laser On Time	0
PMT Voltages	0
END GENERAL INFO
BEGIN QUANTITATION PARAMETERS
Min Percentile	50
Max Percentile	200
END QUANTITATION PARAMETERS
BEGIN QUALITY MEASUREMENTS
Min Signal To Noise	3
END QUALITY MEASUREMENTS
BEGIN ARRAY PATTERN INFO
Units	µm
Array Rows	1
Array Columns	1
Spot Rows	4
Spot Columns	24
Array Row Spacing	4500.000000
Array Column Spacing	4500.000000
Spot Row Spacing	245.000000
Spot Column Spacing	250.000000
Spot Diameter	150
Interstitial	0
Spots Per Array	96
Total Spots	96
END ARRAY PATTERN INFO
BEGIN IMAGE INFO
ImageID	Channel	Image	Fluorophore	Barcode	Units	X Units Per Pixel	Y Units Per Pixel	X Offset	Y Offset	Status
-1	CH1	D:\303\AFTOCHIP\AFTOCHIP 2.1\Vero\IV-11ª a 18ª Vero\III-IV-18ª Vero\Imágenes Scanner\III-35-S139I 0,6 1 18ªV_S01.tif	Unknown	Unknown	µm	10.000000	10.000000	0.000000	0.000000	Control Image
END IMAGE INFO
BEGIN NORMALIZATION INFO
Normalization Method	LOWESS
END NORMALIZATION INFO
BEGIN DATA
Index	Array Row	Array Column	Spot Row	Spot Column	Name	ID	X	Y	Diameter	F Pixels	B Pixels	Footprint	Flags	Ch1 Median	Ch1 Mean	Ch1 SD	Ch1 B Median	Ch1 B Mean	Ch1 B SD	Ch1 % > B + 1 SD	Ch1 % > B + 2 SD	Ch1 F % Sat.	Ch1 Median - B	Ch1 Mean - B	Ch1 SignalNoiseRatio
1	1	1	1	1	CIF	CIF	11632	51852	128	108	294	81	3	1461	2580	2089.81	778	781	52.12	88.9	78.7	0.0	683	1802	28.03
2	1	1	1	2	CIF	CIF	11887	51858	92	52	362	76	3	2958	2614	980.87	769	768	38.12	92.3	90.4	0.0	2189	1845	77.59
3	1	1	1	3	S139WT	S139WT	12150	51915	150	154	209	47	3	776	804	117.60	761	760	38.53	31.2	14.9	0.0	15	43	20.14
4	1	1	1	4	S139WT	S139WT	12386	51915	150	152	209	43	3	785	802	66.82	762	774	90.78	17.1	4.6	0.0	23	40	8.65
5	1	1	1	5	G139	G139	12615	51910	150	154	230	33	3	723	783	607.66	762	765	39.13	5.8	3.2	0.0	-38	21	18.48
6	1	1	1	6	G139	G139	12872	51952	150	154	230	57	3	730	727	44.83	748	747	40.62	8.4	1.9	0.0	-17	-20	17.97
7	1	1	1	7	G139t	G139t	13118	51943	150	153	209	60	3	757	753	35.32	769	764	51.21	2.0	0.0	0.0	-11	-15	14.78
8	1	1	1	8	G139t	G139t	13372	51932	150	154	230	70	3	763	757	48.86	796	804	58.39	0.6	0.0	0.0	-32	-38	13.07
9	1	1	1	9	G139c	G139c	13633	51922	150	153	230	90	3	755	752	45.36	765	771	51.46	3.9	0.0	0.0	-9	-12	14.67
10	1	1	1	10	G139c	G139c	13889	51912	150	152	230	106	3	733	773	400.41	744	746	34.57	13.8	3.3	0.0	-10	29	21.20
11	1	1	1	11	I139	I139	14132	51901	64	22	418	110	3	1410	1383	201.56	737	737	43.54	100.0	100.0	0.0	673	646	32.39
12	1	1	1	12	I139	I139	14382	51897	84	42	341	120	3	1313	1298	293.37	739	732	55.79	88.1	88.1	0.0	574	559	23.54
13	1	1	1	13	N139	N139	14629	51745	150	154	209	201	3	749	749	45.45	735	726	176.11	0.0	0.0	0.0	14	14	4.25
14	1	1	1	14	N139	N139	14893	51756	150	155	209	209	3	734	735	41.99	735	743	95.84	2.6	0.0	0.0	0	0	7.66
15	1	1	1	15	T139	T139	15132	51911	150	152	230	152	3	780	852	186.88	729	727	43.89	55.3	32.2	0.0	51	123	17.77
16	1	1	1	16	T139	T139	15372	51901	150	152	230	152	3	726	800	153.39	727	727	43.63	37.5	34.9	0.0	0	73	16.64
17	1	1	1	17	RGD-WT1	RGD-WT1	15632	51912	150	154	230	173	3	1055	1737	1185.44	731	735	48.99	65.6	59.1	0.0	324	1006	21.53
18	1	1	1	18	RGD-WT1	RGD-WT1	15890	51915	150	154	209	192	3	1022	1711	1173.70	751	767	78.66	60.4	54.5	0.0	271	960	12.99
19	1	1	1	19	RRD	RRD	16159	51923	150	154	209	223	3	795	793	63.45	775	787	83.90	14.9	1.3	0.0	20	18	9.48
20	1	1	1	20	RRD	RRD	16398	51926	150	156	209	212	3	725	721	40.55	758	764	57.31	1.3	0.0	0.0	-32	-36	12.65
21	1	1	1	21	RRDt	RRDt	16623	51928	150	153	230	210	3	775	814	117.57	748	757	55.97	37.3	19.6	0.0	27	66	13.85
22	1	1	1	22	RRDt	RRDt	16847	51931	150	154	230	186	3	769	793	92.35	748	753	47.27	36.4	22.1	0.0	21	45	16.27
23	1	1	1	23	RRDc	RRDc	17104	52051	150	155	230	270	3	800	807	55.37	743	755	62.87	46.5	12.9	0.0	57	64	12.72
24	1	1	1	24	RRDc	RRDc	17344	52058	150	157	230	278	3	744	744	40.99	730	733	39.79	24.8	7.6	0.0	14	14	18.70
25	1	1	2	1	RED	RED	11626	52181	150	155	230	511	3	758	764	51.79	775	779	52.31	11.0	3.2	0.0	-16	-10	14.49
26	1	1	2	2	RED	RED	11875	52182	150	156	230	499	3	743	752	46.52	758	764	47.21	10.3	2.6	0.0	-14	-5	15.74
27	1	1	2	3	REDt	REDt	12157	52189	150	154	230	521	3	748	743	48.21	755	761	61.91	5.2	0.6	0.0	-6	-11	12.08
28	1	1	2	4	REDt	REDt	12393	52191	150	154	230	497	3	739	743	43.17	764	762	46.39	7.1	0.6	0.0	-24	-20	15.93
29	1	1	2	5	REDc	REDc	12627	52200	126	106	294	473	3	739	738	44.69	746	744	46.01	10.4	0.9	0.0	-6	-7	16.06
30	1	1	2	6	REDc	REDc	12884	52200	126	106	294	469	3	736	735	40.54	741	740	43.96	10.4	0.9	0.0	-4	-5	16.74
31	1	1	2	7	REG	REG	13131	52202	120	95	294	456	4	777	778	40.06	756	802	273.98	0.0	0.0	0.0	21	22	2.84
32	1	1	2	8	REG	REG	13379	52217	150	154	209	448	4	747	741	38.89	760	839	429.36	0.0	0.0	0.0	-12	-18	1.74
33	1	1	2	9	REGat	REGat	13632	52220	150	150	230	441	3	750	746	38.75	754	754	46.96	6.7	0.0	0.0	-3	-7	15.97
34	1	1	2	10	REGat	REGat	13882	52220	150	150	230	430	3	757	754	63.20	749	749	42.40	19.3	6.0	0.0	8	5	17.85
35	1	1	2	11	REGac	REGac	14125	52223	150	156	209	414	3	712	710	34.31	734	733	45.80	1.3	0.0	0.0	-21	-23	15.55
36	1	1	2	12	REGac	REGac	14369	52227	150	154	209	399	3	769	781	71.03	744	748	55.46	33.8	17.5	0.0	25	37	13.87
37	1	1	2	13	REGgg	REGgg	14621	52128	150	152	230	162	3	765	921	311.15	728	729	53.32	42.1	33.6	0.0	37	193	14.35
38	1	1	2	14	REGgg	REGgg	14892	52182	140	135	294	187	3	745	937	332.83	730	733	42.87	39.3	34.8	0.0	15	207	17.38
39	1	1	2	15	REGtg	REGtg	15113	52238	112	82	294	365	3	749	752	45.29	735	737	49.93	20.7	4.9	0.0	14	17	15.00
40	1	1	2	16	REGtg	REGtg	15363	52238	126	105	294	354	3	726	722	36.40	722	732	69.48	1.9	0.0	0.0	4	0	10.45
41	1	1	2	17	REGcg	REGcg	15616	52250	110	76	294	352	3	718	715	33.35	721	721	43.37	5.3	0.0	0.0	-2	-5	16.55
42	1	1	2	18	REGcg	REGcg	15874	52237	90	51	341	342	3	726	724	35.88	731	738	57.61	0.0	0.0	0.0	-4	-6	12.60
43	1	1	2	19	D143N (RGN)	D143N (RGN)	16146	52266	120	92	273	363	4	762	770	60.34	728	757	330.96	0.0	0.0	0.0	34	42	2.30
44	1	1	2	20	D143N (RGN)	D143N (RGN)	16381	52254	120	96	273	333	3	727	730	30.91	733	738	41.46	8.3	0.0	0.0	-5	-2	17.53
45	1	1	2	21	D143N (RGN)t	D143N (RGN)t	16607	52274	110	80	273	312	3	797	801	77.43	733	741	61.12	51.3	23.8	0.0	64	68	13.04
46	1	1	2	22	D143N (RGN)t	D143N (RGN)t	16866	52259	120	96	294	301	3	831	836	46.32	744	752	49.55	84.4	39.6	0.0	87	92	16.77
47	1	1	2	23	D143N (RGN)c	D143N (RGN)c	17101	52259	150	152	230	278	3	726	730	42.30	733	733	33.91	16.4	4.6	0.0	-6	-2	21.41
48	1	1	2	24	D143N (RGN)c	D143N (RGN)c	17354	52258	150	157	230	269	3	737	740	45.50	730	731	35.85	25.5	10.2	0.0	7	10	20.56
49	1	1	3	1	D143V (RGV)	D143V (RGV)	11622	52397	150	153	209	510	3	774	801	92.52	767	772	43.37	29.4	17.6	0.0	7	34	17.84
50	1	1	3	2	D143V (RGV)	D143V (RGV)	11875	52401	134	122	294	525	3	829	846	99.49	758	764	43.24	60.7	41.0	0.0	71	88	19.17
51	1	1	3	3	RGE-1 (GAA)	RGE-1 (GAA)	12143	52411	150	154	230	555	3	758	763	62.36	753	756	60.74	14.3	6.5	0.0	5	10	12.48
52	1	1	3	4	RGE-1 (GAA)	RGE-1 (GAA)	12400	52415	150	154	209	574	3	757	760	52.57	762	765	47.07	13.0	4.5	0.0	-4	-1	16.08
53	1	1	3	5	RGEc	RGEc	12636	52423	150	155	209	574	3	771	787	68.59	753	772	223.82	1.3	0.0	0.0	18	34	3.44
54	1	1	3	6	RGEc	RGEc	12886	52413	150	155	209	582	3	744	743	45.33	753	757	47.43	12.9	1.9	0.0	-8	-9	15.69
55	1	1	3	7	L144WT	L144WT	13160	52376	92	54	341	608	3	2693	2413	914.64	757	767	96.96	90.7	83.3	0.0	1936	1656	27.77
56	1	1	3	8	L144WT	L144WT	13354	52361	92	53	362	561	3	2756	2407	915.38	758	755	52.42	84.9	84.9	0.0	1998	1649	52.58
57	1	1	3	9	L144g	L144g	13647	52407	150	154	209	623	3	746	747	56.26	762	763	44.52	13.6	3.2	0.0	-15	-14	16.76
58	1	1	3	10	L144g	L144g	13882	52408	150	154	230	620	3	740	757	76.75	762	760	54.05	18.2	11.0	0.0	-21	-4	13.69
59	1	1	3	11	L144a	L144a	14115	52412	150	156	230	615	3	729	730	64.03	734	737	46.63	9.6	3.2	0.0	-4	-3	15.63
60	1	1	3	12	L144a	L144a	14369	52422	150	152	230	633	3	734	734	47.23	744	754	64.67	7.9	0.0	0.0	-9	-9	11.35
61	1	1	3	13	V144	V144	14635	52429	150	154	230	661	3	743	765	80.76	715	711	40.74	42.2	24.0	0.0	28	50	18.24
62	1	1	3	14	V144	V144	14868	52425	150	156	209	654	3	732	757	100.21	709	707	41.59	38.5	24.4	0.0	23	48	17.60
63	1	1	3	15	S144	S144	15119	52425	150	154	209	666	3	706	705	64.40	715	720	39.09	14.9	8.4	0.0	-8	-9	18.06
64	1	1	3	16	S144	S144	15358	52421	150	152	230	665	3	691	690	42.75	719	723	41.69	5.9	0.7	0.0	-27	-28	16.57
65	1	1	3	17	H146WT	H146WT	15634	52410	78	39	362	698	3	1383	1291	533.47	724	723	41.60	69.2	61.5	0.0	659	567	33.25
66	1	1	3	18	H146WT	H146WT	15871	52414	84	42	341	697	3	1725	1658	492.08	734	738	49.37	100.0	92.9	0.0	991	924	34.94
67	1	1	3	19	R146	R146	16140	52465	150	154	209	741	3	723	727	50.73	720	723	39.54	20.8	7.8	0.0	3	7	18.29
68	1	1	3	20	R146	R146	16390	52463	150	154	209	752	3	713	717	38.93	737	735	34.35	8.4	3.2	0.0	-23	-19	20.75
69	1	1	3	21	L146=H146t	L146=H146t	16612	52452	150	154	230	733	3	775	815	225.53	748	756	45.92	39.0	20.1	0.0	27	67	16.88
70	1	1	3	22	L146=H146t	L146=H146t	16844	52448	150	157	230	725	3	746	752	47.75	755	770	61.86	8.9	1.9	0.0	-8	-2	12.06
71	1	1	3	23	P146	P146	17104	52467	150	155	209	751	3	720	735	120.28	723	725	31.37	18.7	5.2	0.0	-2	12	22.95
72	1	1	3	24	P146	P146	17357	52463	150	154	209	763	3	703	705	36.84	725	725	36.94	7.1	1.3	0.0	-21	-19	19.03
73	1	1	4	1	L147WT	L147WT	11621	52604	92	53	341	64	3	2206	2021	847.29	758	759	51.87	94.3	79.2	0.0	1448	1263	42.53
74	1	1	4	2	L147WT	L147WT	11889	52619	92	51	362	51	3	2029	1898	663.06	763	768	45.07	82.4	82.4	0.0	1266	1135	45.02
75	1	1	4	3	P147	P147	12150	52636	150	154	209	1021	3	760	758	40.50	781	787	57.15	0.0	0.0	0.0	-20	-22	13.30
76	1	1	4	4	P147	P147	12386	52638	150	157	230	997	3	747	747	46.88	768	768	49.58	5.1	0.6	0.0	-20	-20	15.07
77	1	1	4	5	P147a	P147a	12626	52645	154	164	209	978	3	751	749	46.13	751	754	46.48	12.2	4.9	0.0	0	-1	16.16
78	1	1	4	6	P147a	P147a	12886	52642	150	157	230	976	4	740	738	45.04	768	2133	8180.42	0.0	0.0	0.0	-27	-29	0.09
79	1	1	4	7	Oligo HIV Y115	Oligo HIV Y115	13150	52643	150	154	209	979	4	713	708	52.57	746	969	1938.47	0.0	0.0	0.0	-32	-37	0.37
80	1	1	4	8	Oligo HIV Y115	Oligo HIV Y115	13350	52650	150	149	230	922	3	697	702	58.43	737	738	46.87	5.4	2.0	0.0	-39	-34	14.87
81	1	1	4	9	Oligo HIV M184a	Oligo HIV M184a	13614	52643	150	155	209	923	3	764	769	57.90	751	752	47.12	31.0	8.4	0.0	13	18	16.21
82	1	1	4	10	Oligo HIV M184a	Oligo HIV M184a	13872	52641	150	152	230	920	3	719	716	48.44	738	735	53.29	4.6	0.7	0.0	-18	-21	13.49
83	1	1	4	11	C - (H2O+S.S.)	C - (H2O+S.S.)	14117	52649	140	133	294	906	3	716	726	72.29	724	723	39.89	23.3	12.8	0.0	-7	2	17.95
84	1	1	4	12	C - (H2O+S.S.)	C - (H2O+S.S.)	14367	52647	140	133	273	895	3	751	754	71.91	736	736	39.04	37.6	16.5	0.0	15	18	19.24
85	1	1	4	13	C - (H2O+S.S.)	C - (H2O+S.S.)	14627	52648	150	153	230	894	3	674	677	44.59	708	712	51.68	3.9	0.0	0.0	-33	-30	13.04
86	1	1	4	14	C - (H2O+S.S.)	C - (H2O+S.S.)	14866	52643	150	155	209	871	3	668	672	47.35	698	702	66.76	3.9	0.6	0.0	-29	-25	10.01
87	1	1	4	15	C - (H2O+S.S.)	C - (H2O+S.S.)	15110	52650	150	149	230	857	3	660	669	56.36	701	704	49.25	5.4	0.7	0.0	-40	-31	13.40
88	1	1	4	16	C - (H2O+S.S.)	C - (H2O+S.S.)	15366	52650	150	154	230	852	3	690	693	47.70	737	740	49.68	3.2	0.6	0.0	-46	-43	13.89
89	1	1	4	17	C - (H2O+S.S.)	C - (H2O+S.S.)	15635	52650	150	154	230	859	3	825	830	63.08	786	800	94.42	18.2	1.3	0.0	39	44	8.74
90	1	1	4	18	C - (H2O+S.S.)	C - (H2O+S.S.)	15891	52656	140	133	273	856	3	728	741	66.03	764	778	80.16	8.3	3.0	0.0	-35	-22	9.08
91	1	1	4	19	C - (H2O+S.S.)	C - (H2O+S.S.)	16135	52668	150	156	230	842	3	728	725	43.73	727	726	41.20	14.1	1.9	0.0	1	-1	17.67
92	1	1	4	20	C - (H2O+S.S.)	C - (H2O+S.S.)	16387	52672	150	153	230	834	3	733	728	47.75	723	726	36.58	26.8	5.9	0.0	10	5	20.04
93	1	1	4	21	C - (H2O+S.S.)	C - (H2O+S.S.)	16619	52673	170	201	209	807	3	706	707	45.06	731	732	36.39	9.5	1.5	0.0	-24	-23	19.40
94	1	1	4	22	C - (H2O+S.S.)	C - (H2O+S.S.)	16854	52665	170	206	209	779	3	709	712	39.70	737	738	55.85	2.9	0.0	0.0	-27	-24	12.69
95	1	1	4	23	CIF	CIF	17097	52684	92	53	341	768	3	2789	2486	850.11	723	720	44.74	90.6	90.6	0.0	2066	1763	62.34
96	1	1	4	24	CIF	CIF	17383	52710	92	54	362	799	3	1965	2114	1148.82	733	759	157.99	72.2	68.5	0.0	1232	1381	12.44
END DATA
