# Supplementary material for: Microarray-based identification of antigenic variants of foot-and-mouth disease virus: a bioinformatics quality assessment
Source: BMC Genomics. 2006 May 18;7:117. doi: 10.1186/1471-2164-7-117 (PMC1481559; doi:10.1186/1471-2164-7-117)
Supplement: Additional File 1 — They are obtained using the Agilent and Scan Array Express (Perkin Elmer Life Sciences) analysis software for reading and quantifying the hybridization images. [file 1471-2164-7-117-S1.zip › III-4-S144-1-10C.csv]

BEGIN HEADER
PerkinElmer Life Sciences.
ScanArrayCSVFileFormat	2.00
ScanArray Express	2.00
Number_of_Columns	26
END HEADER
BEGIN GENERAL INFO
DateTime	2005/04/22 16:55
GalFile	D:\303\AFTOCHIP\AFTOCHIP 2.1\Generalidades Aftochip 2.1\ARCHIVO GAL AFTOCHIP 2.1.gal
Scanner	Model: Serial No.:
User Name	303
Computer Name
Protocol	Easy Quant
Quantitation Method	Adaptive Circle
Quality Confidence Calculation	SignalToNoise
User comments
Image Origin	0	0
Temperature	0
Laser Powers	0
Laser On Time	0
PMT Voltages	0
END GENERAL INFO
BEGIN QUANTITATION PARAMETERS
Min Percentile	50
Max Percentile	200
END QUANTITATION PARAMETERS
BEGIN QUALITY MEASUREMENTS
Min Signal To Noise	3
END QUALITY MEASUREMENTS
BEGIN ARRAY PATTERN INFO
Units	�m
Array Rows	1
Array Columns	1
Spot Rows	4
Spot Columns	24
Array Row Spacing	4500.000000
Array Column Spacing	4500.000000
Spot Row Spacing	248.000000
Spot Column Spacing	251.000000
Spot Diameter	150
Interstitial	0
Spots Per Array	96
Total Spots	96
END ARRAY PATTERN INFO
BEGIN IMAGE INFO
ImageID	Channel	Image	Fluorophore	Barcode	Units	X Units Per Pixel	Y Units Per Pixel	X Offset	Y Offset	Status
-1	CH1	D:\303\AFTOCHIP\AFTOCHIP 2.1\Celia\10� Celia 3� impresi�n\Im�genes scaner\S144 V144_Chip 4_S01.tif	Unknown	Unknown	�m	10.000000	10.000000	0.000000	0.000000	Control Image
END IMAGE INFO
BEGIN NORMALIZATION INFO
Normalization Method	LOWESS
END NORMALIZATION INFO
BEGIN DATA
Index	Array Row	Array Column	Spot Row	Spot Column	Name	ID	X	Y	Diameter	F Pixels	B Pixels	Footprint	Flags	Ch1 Median	Ch1 Mean	Ch1 SD	Ch1 B Median	Ch1 B Mean	Ch1 B SD	Ch1 % > B + 1 SD	Ch1 % > B + 2 SD	Ch1 F % Sat.	Ch1 Median - B	Ch1 Mean - B	Ch1 SignalNoiseRatio
1	1	1	1	1	CIF	CIF	2956	26795	150	152	209	1020	3	306	686	555.70	231	232	15.16	84.2	75.0	0.0	75	455	20.19
2	1	1	1	2	CIF	CIF	3219	26790	120	97	294	997	3	1045	998	547.92	233	233	16.26	94.8	90.7	0.0	812	765	64.28
3	1	1	1	3	S139WT	S139WT	3482	26797	142	136	294	900	3	268	307	75.43	235	236	16.59	69.9	48.5	0.0	33	72	16.16
4	1	1	1	4	S139WT	S139WT	3710	26791	134	121	294	923	3	276	308	75.36	238	238	16.81	62.8	52.9	0.0	38	70	16.42
5	1	1	1	5	G139	G139	3991	26810	150	148	230	819	3	248	257	38.80	238	239	16.33	41.9	24.3	0.0	10	19	15.19
6	1	1	1	6	G139	G139	4238	26814	150	157	209	812	3	253	259	29.98	238	238	15.75	49.7	32.5	0.0	15	21	16.06
7	1	1	1	7	G139t	G139t	4488	26821	150	152	230	803	3	254	259	28.29	243	243	17.36	43.4	24.3	0.0	11	16	14.63
8	1	1	1	8	G139t	G139t	4749	26813	150	154	230	783	3	256	262	30.52	242	242	20.68	39.0	22.1	0.0	14	20	12.38
9	1	1	1	9	G139c	G139c	5027	26810	150	154	230	621	3	251	252	20.07	244	244	17.99	31.8	9.7	0.0	7	8	13.95
10	1	1	1	10	G139c	G139c	5276	26811	150	155	230	613	3	256	257	19.97	245	247	16.24	39.4	12.3	0.0	11	12	15.76
11	1	1	1	11	I139	I139	5503	26813	148	152	230	627	3	249	252	18.43	246	248	18.32	25.0	7.2	0.0	3	6	13.59
12	1	1	1	12	I139	I139	5748	26817	150	153	230	581	3	253	292	380.22	245	248	17.26	30.7	8.5	0.0	8	47	14.65
13	1	1	1	13	N139	N139	5998	26812	162	183	230	490	3	255	255	18.96	247	249	17.48	26.2	8.7	0.0	8	8	14.59
14	1	1	1	14	N139	N139	6251	26813	162	183	230	478	3	256	258	21.15	247	250	25.68	23.5	3.8	0.0	9	11	9.97
15	1	1	1	15	T139	T139	6494	26818	150	157	230	475	3	279	287	39.12	251	253	26.17	51.6	35.0	0.0	28	36	10.66
16	1	1	1	16	T139	T139	6741	26814	150	155	209	469	3	281	318	264.14	252	254	21.09	57.4	39.4	0.0	29	66	13.33
17	1	1	1	17	RGD-WT1	RGD-WT1	6984	26793	150	155	230	340	3	520	496	181.05	254	255	16.37	90.3	80.6	0.0	266	242	31.76
18	1	1	1	18	RGD-WT1	RGD-WT1	7241	26810	150	148	230	324	3	572	518	193.98	255	255	16.10	84.5	78.4	0.0	317	263	35.53
19	1	1	1	19	RRD	RRD	7480	26803	150	154	230	325	3	262	263	18.69	256	257	16.46	31.2	10.4	0.0	6	7	15.92
20	1	1	1	20	RRD	RRD	7773	26803	150	154	230	273	3	262	263	17.42	258	258	17.66	24.0	6.5	0.0	4	5	14.83
21	1	1	1	21	RRDt	RRDt	8022	26800	150	150	230	139	3	268	270	20.39	258	259	16.32	37.3	15.3	0.0	10	12	16.42
22	1	1	1	22	RRDt	RRDt	8265	26803	150	156	251	136	3	268	270	19.56	261	263	17.27	32.7	9.0	0.0	7	9	15.52
23	1	1	1	23	RRDc	RRDc	8508	26806	150	157	230	124	3	265	267	20.08	262	264	17.05	22.9	7.6	0.0	3	5	15.54
24	1	1	1	24	RRDc	RRDc	8755	26803	150	156	251	128	3	263	266	19.63	263	264	17.19	23.1	7.1	0.0	0	3	15.30
25	1	1	2	1	RED	RED	2956	27025	150	152	209	999	3	237	238	16.26	233	233	14.96	27.0	7.2	0.0	4	5	15.84
26	1	1	2	2	RED	RED	3220	27025	150	154	209	975	3	227	239	17.51	234	234	16.32	22.1	6.5	0.0	-6	5	13.91
27	1	1	2	3	REDt	REDt	3477	27022	150	153	230	895	3	242	244	20.61	236	236	15.13	29.4	14.4	0.0	6	8	16.00
28	1	1	2	4	REDt	REDt	3713	27021	150	154	230	900	3	226	243	23.72	237	238	16.62	29.9	11.0	0.0	-10	6	13.60
29	1	1	2	5	REDc	REDc	3991	27028	150	152	230	778	3	239	240	16.40	238	241	46.22	0.7	0.0	0.0	1	2	5.17
30	1	1	2	6	REDc	REDc	4244	27028	150	157	230	765	3	242	243	17.81	238	241	23.88	12.7	2.5	0.0	4	5	10.13
31	1	1	2	7	REG	REG	4488	27038	150	154	230	761	3	244	246	16.91	242	242	16.04	22.7	8.4	0.0	2	4	15.21
32	1	1	2	8	REG	REG	4755	27043	150	156	251	735	3	246	247	18.85	239	239	16.48	30.8	8.3	0.0	7	8	14.93
33	1	1	2	9	REGat	REGat	5025	27034	156	166	230	582	4	242	244	17.48	244	258	164.99	0.0	0.0	0.0	-1	0	1.47
34	1	1	2	10	REGat	REGat	5276	27043	156	165	230	572	3	246	248	16.19	244	245	16.27	24.2	4.2	0.0	2	4	15.12
35	1	1	2	11	REGac	REGac	5512	27039	150	152	230	577	3	248	248	15.70	246	247	17.45	17.1	2.6	0.0	2	2	14.21
36	1	1	2	12	REGac	REGac	5751	27039	150	152	230	578	3	248	248	15.86	249	248	16.19	9.9	2.0	0.0	0	0	15.32
37	1	1	2	13	REGgg	REGgg	5998	27046	150	157	230	449	3	296	306	57.93	248	250	19.31	61.1	54.1	0.0	48	58	15.33
38	1	1	2	14	REGgg	REGgg	6245	27047	162	180	251	442	3	277	298	54.75	252	253	18.71	55.6	41.1	0.0	25	46	14.81
39	1	1	2	15	REGtg	REGtg	6494	27049	150	155	230	434	3	255	257	18.56	250	252	17.22	27.1	7.7	0.0	5	7	14.81
40	1	1	2	16	REGtg	REGtg	6734	27035	150	152	209	434	3	256	258	18.83	254	255	18.06	22.4	3.9	0.0	2	4	14.18
41	1	1	2	17	REGcg	REGcg	6976	27039	150	155	230	306	3	258	258	19.40	258	258	17.76	18.1	4.5	0.0	0	0	14.53
42	1	1	2	18	REGcg	REGcg	7230	27039	150	148	230	293	3	261	260	17.66	255	255	17.25	23.0	4.7	0.0	6	5	15.13
43	1	1	2	19	D143N (RGN)	D143N (RGN)	7487	27038	150	153	230	276	3	264	263	18.03	257	258	18.28	26.1	5.2	0.0	7	6	14.44
44	1	1	2	20	D143N (RGN)	D143N (RGN)	7775	27039	150	154	251	229	3	258	261	23.93	260	259	15.80	14.9	5.2	0.0	-1	1	16.33
45	1	1	2	21	D143N (RGN)t	D143N (RGN)t	8022	27035	150	156	209	98	3	261	263	20.71	259	261	15.53	24.4	9.0	0.0	2	4	16.80
46	1	1	2	22	D143N (RGN)t	D143N (RGN)t	8261	27032	150	152	230	100	3	262	264	22.27	260	260	16.13	21.7	7.9	0.0	2	4	16.25
47	1	1	2	23	D143N (RGN)c	D143N (RGN)c	8511	27032	150	152	230	91	3	264	264	16.36	263	262	17.00	16.4	2.0	0.0	1	1	15.53
48	1	1	2	24	D143N (RGN)c	D143N (RGN)c	8761	27035	150	154	209	81	3	267	265	19.14	262	263	16.05	24.7	5.8	0.0	5	3	16.63
49	1	1	3	1	D143V (RGV)	D143V (RGV)	2953	27296	150	155	230	980	3	243	243	18.62	234	237	25.96	14.2	3.2	0.0	9	9	9.36
50	1	1	3	2	D143V (RGV)	D143V (RGV)	3224	27295	150	152	209	950	3	244	246	21.89	234	234	15.83	40.8	19.1	0.0	10	12	15.42
51	1	1	3	3	RGE-1 (GAA)	RGE-1 (GAA)	3479	27283	140	133	294	872	3	240	241	17.77	234	235	15.21	35.3	9.8	0.0	6	7	15.78
52	1	1	3	4	RGE-1 (GAA)	RGE-1 (GAA)	3713	27279	148	146	230	878	3	239	241	15.68	234	236	16.47	28.8	6.2	0.0	5	7	14.51
53	1	1	3	5	RGEc	RGEc	3991	27292	150	152	230	736	3	237	241	17.27	235	236	16.45	26.3	7.9	0.0	2	6	14.41
54	1	1	3	6	RGEc	RGEc	4249	27293	140	133	294	718	3	250	250	19.31	238	239	15.54	40.6	17.3	0.0	12	12	16.08
55	1	1	3	7	L144WT	L144WT	4493	27290	134	122	294	715	3	341	361	112.63	239	240	15.94	77.0	62.3	0.0	102	122	21.39
56	1	1	3	8	L144WT	L144WT	4757	27294	148	152	209	691	3	271	333	110.77	244	243	21.11	53.3	44.7	0.0	27	89	12.83
57	1	1	3	9	L144g	L144g	5021	27288	156	170	230	545	3	261	280	54.37	245	245	16.26	48.8	40.0	0.0	16	35	16.05
58	1	1	3	10	L144g	L144g	5275	27285	148	148	230	533	3	265	276	42.75	246	246	17.76	50.7	35.1	0.0	19	30	14.92
59	1	1	3	11	L144a	L144a	5512	27285	162	182	209	536	3	257	263	31.42	248	247	15.71	39.0	25.3	0.0	9	15	16.36
60	1	1	3	12	L144a	L144a	5748	27277	148	151	230	541	3	267	273	32.39	248	248	17.11	51.7	35.1	0.0	19	25	15.60
61	1	1	3	13	V144	V144	5995	27290	154	166	251	410	3	281	282	34.86	251	251	19.68	59.6	39.2	0.0	30	31	14.28
62	1	1	3	14	V144	V144	6236	27293	162	180	230	409	3	273	277	36.07	252	253	20.00	50.0	31.7	0.0	21	25	13.65
63	1	1	3	15	S144	S144	6487	27307	150	154	230	399	3	1238	1199	750.37	255	255	17.72	100.0	99.4	0.0	983	944	69.86
64	1	1	3	16	S144	S144	6737	27317	168	199	230	390	3	700	1340	1235.96	253	258	32.65	91.0	84.4	0.0	447	1087	21.44
65	1	1	3	17	H146WT	H146WT	6987	27293	150	154	230	253	3	270	304	70.84	257	257	17.96	48.1	36.4	0.0	13	47	15.03
66	1	1	3	18	H146WT	H146WT	7233	27292	150	153	230	247	3	277	295	56.18	255	255	18.88	54.2	34.6	0.0	22	40	14.67
67	1	1	3	19	R146	R146	7494	27278	150	157	230	228	3	259	262	21.51	258	260	17.87	21.7	9.6	0.0	1	4	14.49
68	1	1	3	20	R146	R146	7783	27289	150	154	230	179	3	263	263	18.52	258	258	17.79	27.3	5.2	0.0	5	5	14.78
69	1	1	3	21	L146=H146t	L146=H146t	8019	27288	150	152	230	59	4	250	265	19.75	259	281	318.04	0.0	0.0	0.0	-8	6	0.79
70	1	1	3	22	L146=H146t	L146=H146t	8272	27278	150	154	230	49	3	265	265	17.58	265	264	20.28	11.0	2.6	0.0	0	0	13.06
71	1	1	3	23	P146	P146	8511	27285	150	154	209	49	3	268	269	21.06	263	263	20.89	20.8	5.8	0.0	5	6	12.83
72	1	1	3	24	P146	P146	8760	27278	150	150	230	42	3	273	271	19.13	261	264	21.25	28.7	4.7	0.0	12	10	12.85
73	1	1	4	1	L147WT	L147WT	2976	27560	130	110	294	936	3	723	647	260.62	233	233	15.81	92.7	86.4	0.0	490	414	45.74
74	1	1	4	2	L147WT	L147WT	3236	27563	120	94	294	917	3	793	740	209.98	234	235	16.44	98.9	96.8	0.0	559	506	48.24
75	1	1	4	3	P147	P147	3485	27550	150	154	251	844	3	252	258	31.46	236	237	18.82	45.5	28.6	0.0	16	22	13.39
76	1	1	4	4	P147	P147	3720	27549	150	148	230	849	3	252	256	27.10	237	238	15.66	49.3	29.7	0.0	15	19	16.09
77	1	1	4	5	P147a	P147a	3997	27546	150	155	230	688	3	248	255	26.50	240	241	17.41	40.0	19.4	0.0	8	15	14.24
78	1	1	4	6	P147a	P147a	4250	27546	150	154	230	675	3	249	256	28.16	240	241	16.88	37.0	24.0	0.0	9	16	14.75
79	1	1	4	7	Oligo HIV Y115	Oligo HIV Y115	4497	27537	140	133	294	669	3	241	242	15.88	241	242	16.36	12.8	4.5	0.0	0	1	14.73
80	1	1	4	8	Oligo HIV Y115	Oligo HIV Y115	4754	27540	156	166	230	653	3	243	243	15.38	242	243	17.15	15.1	3.0	0.0	1	1	14.17
81	1	1	4	9	Oligo HIV M184a	Oligo HIV M184a	5026	27542	150	157	230	500	3	244	246	16.72	242	248	24.62	10.8	1.9	0.0	2	4	9.91
82	1	1	4	10	Oligo HIV M184a	Oligo HIV M184a	5268	27528	150	154	230	499	3	240	248	15.37	245	246	23.12	11.0	0.0	0.0	-4	3	10.38
83	1	1	4	11	C - (H2O+S.S.)	C - (H2O+S.S.)	5504	27546	150	154	230	503	3	268	382	197.78	248	247	17.57	51.9	42.9	0.0	20	134	15.25
84	1	1	4	12	C - (H2O+S.S.)	C - (H2O+S.S.)	5747	27554	150	155	209	500	3	281	413	232.53	248	249	18.12	61.9	49.0	0.0	33	165	15.51
85	1	1	4	13	C - (H2O+S.S.)	C - (H2O+S.S.)	5987	27539	150	154	230	376	3	252	253	16.90	251	250	17.78	15.6	3.9	0.0	1	2	14.17
86	1	1	4	14	C - (H2O+S.S.)	C - (H2O+S.S.)	6234	27543	150	155	230	369	3	251	253	19.97	250	251	16.40	23.9	5.8	0.0	1	3	15.30
87	1	1	4	15	C - (H2O+S.S.)	C - (H2O+S.S.)	6486	27543	150	155	230	357	3	254	255	15.62	255	254	16.25	14.8	3.2	0.0	0	0	15.64
88	1	1	4	16	C - (H2O+S.S.)	C - (H2O+S.S.)	6736	27550	150	154	230	348	3	260	266	39.64	256	260	34.04	11.0	3.2	0.0	4	10	7.64
89	1	1	4	17	C - (H2O+S.S.)	C - (H2O+S.S.)	6983	27550	150	154	230	215	3	253	254	17.81	255	256	17.27	16.2	2.6	0.0	-1	0	14.65
90	1	1	4	18	C - (H2O+S.S.)	C - (H2O+S.S.)	7240	27543	150	154	230	198	3	251	259	20.30	257	257	16.56	22.7	4.5	0.0	-5	2	15.15
91	1	1	4	19	C - (H2O+S.S.)	C - (H2O+S.S.)	7492	27535	162	182	209	187	3	262	268	46.36	257	259	16.07	25.3	7.1	0.0	5	11	16.30
92	1	1	4	20	C - (H2O+S.S.)	C - (H2O+S.S.)	7786	27537	156	165	230	134	3	258	258	16.59	258	258	18.54	12.7	1.2	0.0	0	0	13.91
93	1	1	4	21	C - (H2O+S.S.)	C - (H2O+S.S.)	8018	27533	150	153	230	20	3	261	263	17.00	261	261	18.52	18.3	1.3	0.0	0	2	14.09
94	1	1	4	22	C - (H2O+S.S.)	C - (H2O+S.S.)	8285	27532	150	156	251	11	3	262	262	17.45	262	268	36.18	3.2	0.0	0.0	0	0	7.24
95	1	1	4	23	CIF	CIF	8488	27549	150	152	230	30	3	574	1205	967.64	265	266	17.72	98.0	92.8	0.0	309	940	32.40
96	1	1	4	24	CIF	CIF	8762	27557	156	166	230	16	3	537	1156	999.94	267	268	18.94	83.1	75.3	0.0	270	889	28.35
END DATA
