# Supplementary material for: Microarray-based identification of antigenic variants of foot-and-mouth disease virus: a bioinformatics quality assessment
Source: BMC Genomics. 2006 May 18;7:117. doi: 10.1186/1471-2164-7-117 (PMC1481559; doi:10.1186/1471-2164-7-117)
Supplement: Additional File 1 — They are obtained using the Agilent and Scan Array Express (Perkin Elmer Life Sciences) analysis software for reading and quantifying the hybridization images. [file 1471-2164-7-117-S1.zip › III-4-S144-2-10C.csv]

BEGIN HEADER
PerkinElmer Life Sciences.
ScanArrayCSVFileFormat	2.00
ScanArray Express	2.00
Number_of_Columns	26
END HEADER
BEGIN GENERAL INFO
DateTime	2005/04/22 18:11
GalFile	D:\303\AFTOCHIP\AFTOCHIP 2.1\Generalidades Aftochip 2.1\ARCHIVO GAL AFTOCHIP 2.1.gal
Scanner	Model: Serial No.:
User Name	303
Computer Name
Protocol	Easy Quant
Quantitation Method	Adaptive Circle
Quality Confidence Calculation	SignalToNoise
User comments
Image Origin	0	0
Temperature	0
Laser Powers	0
Laser On Time	0
PMT Voltages	0
END GENERAL INFO
BEGIN QUANTITATION PARAMETERS
Min Percentile	50
Max Percentile	200
END QUANTITATION PARAMETERS
BEGIN QUALITY MEASUREMENTS
Min Signal To Noise	3
END QUALITY MEASUREMENTS
BEGIN ARRAY PATTERN INFO
Units	�m
Array Rows	1
Array Columns	1
Spot Rows	4
Spot Columns	24
Array Row Spacing	4500.000000
Array Column Spacing	4500.000000
Spot Row Spacing	248.000000
Spot Column Spacing	251.000000
Spot Diameter	150
Interstitial	0
Spots Per Array	96
Total Spots	96
END ARRAY PATTERN INFO
BEGIN IMAGE INFO
ImageID	Channel	Image	Fluorophore	Barcode	Units	X Units Per Pixel	Y Units Per Pixel	X Offset	Y Offset	Status
-1	CH1	D:\303\AFTOCHIP\AFTOCHIP 2.1\Celia\10� Celia 3� impresi�n\Im�genes scaner\S144 V144_Chip 4_S01.tif	Unknown	Unknown	�m	10.000000	10.000000	0.000000	0.000000	Control Image
END IMAGE INFO
BEGIN NORMALIZATION INFO
Normalization Method	LOWESS
END NORMALIZATION INFO
BEGIN DATA
Index	Array Row	Array Column	Spot Row	Spot Column	Name	ID	X	Y	Diameter	F Pixels	B Pixels	Footprint	Flags	Ch1 Median	Ch1 Mean	Ch1 SD	Ch1 B Median	Ch1 B Mean	Ch1 B SD	Ch1 % > B + 1 SD	Ch1 % > B + 2 SD	Ch1 F % Sat.	Ch1 Median - B	Ch1 Mean - B	Ch1 SignalNoiseRatio
1	1	1	1	1	CIF	CIF	11935	26861	154	162	251	26	3	547	1034	853.16	261	261	17.46	98.8	97.5	0.0	286	773	31.33
2	1	1	1	2	CIF	CIF	12192	26863	148	151	230	20	3	504	1001	844.45	258	257	15.97	90.1	83.4	0.0	246	743	31.57
3	1	1	1	3	S139WT	S139WT	12456	26865	134	120	273	7	3	288	325	84.68	253	255	26.42	56.7	40.0	0.0	35	72	10.90
4	1	1	1	4	S139WT	S139WT	12712	26868	148	148	230	5	3	275	306	78.17	254	255	16.04	53.4	35.8	0.0	21	52	17.15
5	1	1	1	5	G139	G139	12965	26865	148	148	230	2	3	267	271	24.87	254	257	34.68	20.9	4.1	0.0	13	17	7.70
6	1	1	1	6	G139	G139	13205	26865	140	124	294	11	3	270	274	25.64	250	252	16.42	56.5	36.3	0.0	20	24	16.44
7	1	1	1	7	G139t	G139t	13455	26855	140	124	294	15	3	268	270	23.25	250	251	16.33	52.4	25.8	0.0	18	20	16.41
8	1	1	1	8	G139t	G139t	13705	26865	140	124	294	13	3	263	269	27.16	249	249	17.07	49.2	28.2	0.0	14	20	15.40
9	1	1	1	9	G139c	G139c	13960	26865	140	134	273	9	3	253	258	22.71	245	245	14.53	40.3	22.4	0.0	8	13	17.42
10	1	1	1	10	G139c	G139c	14230	26870	150	149	230	11	1	251	252	18.10	247	248	15.55	27.5	8.7	0.0	4	5	16.14
11	1	1	1	11	I139	I139	14480	26870	150	149	230	11	1	257	273	124.36	252	254	21.78	16.1	4.7	0.0	5	21	11.80
12	1	1	1	12	I139	I139	14720	26860	150	149	230	3	1	253	265	80.14	252	254	22.23	16.8	4.7	0.0	1	13	11.38
13	1	1	1	13	N139	N139	14959	26865	140	130	273	14	3	301	331	84.36	248	251	29.99	56.2	46.2	0.0	53	83	10.04
14	1	1	1	14	N139	N139	15213	26869	148	146	230	12	3	283	317	80.37	249	251	27.20	52.1	43.8	0.0	34	68	10.40
15	1	1	1	15	T139	T139	15460	26866	140	133	294	15	3	269	315	332.19	248	250	23.24	48.9	30.1	0.0	21	67	11.57
16	1	1	1	16	T139	T139	15710	26850	150	149	230	21	1	267	294	219.10	244	246	17.09	55.0	40.9	0.0	23	50	15.62
17	1	1	1	17	RGD-WT1	RGD-WT1	15970	26855	154	166	209	12	3	278	326	105.44	245	253	76.53	34.3	21.7	0.0	33	81	3.63
18	1	1	1	18	RGD-WT1	RGD-WT1	16236	26852	148	151	230	14	3	258	285	77.52	243	243	15.02	49.7	36.4	0.0	15	42	17.18
19	1	1	1	19	RRD	RRD	16490	26870	150	149	230	12	1	246	245	15.14	240	240	15.91	24.2	3.4	0.0	6	5	15.46
20	1	1	1	20	RRD	RRD	16740	26870	150	149	230	11	1	243	243	15.46	242	242	15.54	18.8	2.0	0.0	1	1	15.64
21	1	1	1	21	RRDt	RRDt	16990	26870	150	149	230	11	1	247	248	16.09	244	249	54.57	0.0	0.0	0.0	3	4	4.53
22	1	1	1	22	RRDt	RRDt	17240	26870	150	149	230	10	1	244	245	26.90	240	241	14.26	26.2	4.0	0.0	4	5	17.11
23	1	1	1	23	RRDc	RRDc	17490	26870	150	149	230	9	1	237	236	14.79	236	236	17.99	13.4	0.7	0.0	1	0	13.18
24	1	1	1	24	RRDc	RRDc	17740	26870	150	149	230	8	1	254	255	17.73	250	252	21.08	20.1	2.0	0.0	4	5	12.05
25	1	1	2	1	RED	RED	11937	27109	150	154	230	25	4	265	266	18.90	260	278	209.17	0.0	0.0	0.0	5	6	1.27
26	1	1	2	2	RED	RED	12200	27120	150	149	230	15	1	262	261	17.55	260	260	16.67	22.8	2.7	0.0	2	1	15.72
27	1	1	2	3	REDt	REDt	12460	27120	150	149	230	9	1	258	262	20.14	255	256	16.61	29.5	6.0	0.0	3	7	15.54
28	1	1	2	4	REDt	REDt	12720	27120	150	149	230	10	1	258	258	15.92	256	255	16.55	18.8	2.0	0.0	2	2	15.59
29	1	1	2	5	REDc	REDc	12970	27120	150	149	230	10	1	255	256	16.78	252	253	15.85	22.1	5.4	0.0	3	4	16.09
30	1	1	2	6	REDc	REDc	13220	27120	150	149	230	9	1	258	259	17.13	252	254	18.27	23.5	4.7	0.0	6	7	14.12
31	1	1	2	7	REG	REG	13470	27100	150	149	230	11	1	252	256	35.69	248	250	16.78	27.5	8.7	0.0	4	8	15.01
32	1	1	2	8	REG	REG	13710	27110	150	149	230	8	1	251	252	16.61	249	251	17.20	18.8	2.0	0.0	2	3	14.59
33	1	1	2	9	REGat	REGat	13980	27120	150	149	230	13	1	250	250	15.66	245	249	39.59	0.7	0.0	0.0	5	5	6.31
34	1	1	2	10	REGat	REGat	14230	27120	150	149	230	13	1	249	250	16.92	244	246	16.77	28.2	5.4	0.0	5	6	14.84
35	1	1	2	11	REGac	REGac	14480	27110	150	149	230	8	1	255	255	16.27	250	252	26.00	9.4	0.7	0.0	5	5	9.81
36	1	1	2	12	REGac	REGac	14730	27110	150	149	230	7	1	251	254	17.52	251	253	21.14	11.4	1.3	0.0	0	3	11.87
37	1	1	2	13	REGgg	REGgg	14975	27100	134	124	315	11	3	283	300	48.40	249	250	20.29	65.3	45.2	0.0	34	51	13.95
38	1	1	2	14	REGgg	REGgg	15222	27096	140	132	294	15	3	288	297	49.75	246	247	20.06	65.2	52.3	0.0	42	51	14.36
39	1	1	2	15	REGtg	REGtg	15465	27095	140	124	294	20	3	256	262	34.44	246	246	18.15	37.9	14.5	0.0	10	16	14.11
40	1	1	2	16	REGtg	REGtg	15720	27100	150	149	230	12	1	250	252	16.97	242	247	17.99	34.9	5.4	0.0	8	10	13.90
41	1	1	2	17	REGcg	REGcg	15970	27110	150	149	230	7	1	246	245	15.54	242	242	16.10	20.8	2.7	0.0	4	3	15.28
42	1	1	2	18	REGcg	REGcg	16240	27120	150	149	230	14	1	246	247	18.07	243	245	18.39	16.1	4.0	0.0	3	4	13.38
43	1	1	2	19	D143N (RGN)	D143N (RGN)	16490	27120	150	149	230	13	1	246	244	16.25	239	240	15.50	29.5	3.4	0.0	7	5	15.87
44	1	1	2	20	D143N (RGN)	D143N (RGN)	16740	27120	150	149	230	13	1	244	245	19.41	241	242	16.32	21.5	7.4	0.0	3	4	14.95
45	1	1	2	21	D143N (RGN)t	D143N (RGN)t	16990	27120	150	149	230	12	1	245	244	16.49	239	241	16.34	20.8	5.4	0.0	6	5	15.00
46	1	1	2	22	D143N (RGN)t	D143N (RGN)t	17240	27120	150	149	230	11	1	242	241	16.11	240	240	17.35	16.1	2.7	0.0	2	1	13.95
47	1	1	2	23	D143N (RGN)c	D143N (RGN)c	17490	27120	150	149	230	11	1	238	239	16.61	237	237	16.06	16.8	4.0	0.0	1	2	14.82
48	1	1	2	24	D143N (RGN)c	D143N (RGN)c	17740	27120	150	149	230	10	1	253	254	17.30	249	249	18.52	22.1	4.7	0.0	4	5	13.66
49	1	1	3	1	D143V (RGV)	D143V (RGV)	11942	27373	150	153	230	24	3	272	273	22.09	260	262	17.40	38.6	15.0	0.0	12	13	15.63
50	1	1	3	2	D143V (RGV)	D143V (RGV)	12207	27368	140	133	294	10	3	267	270	24.71	257	258	16.91	34.6	19.5	0.0	10	13	15.79
51	1	1	3	3	RGE-1 (GAA)	RGE-1 (GAA)	12480	27370	150	149	230	19	1	264	264	20.87	255	256	17.59	32.9	9.4	0.0	9	9	15.01
52	1	1	3	4	RGE-1 (GAA)	RGE-1 (GAA)	12720	27370	150	149	230	12	1	259	262	21.14	254	255	17.39	28.2	11.4	0.0	5	8	14.89
53	1	1	3	5	RGEc	RGEc	12970	27370	150	149	230	11	1	257	258	18.41	255	258	28.46	8.1	0.7	0.0	2	3	9.03
54	1	1	3	6	RGEc	RGEc	13220	27360	150	149	230	3	1	257	264	79.75	251	252	17.64	27.5	7.4	0.0	6	13	14.57
55	1	1	3	7	L144WT	L144WT	13465	27339	148	152	251	20	3	283	432	424.46	251	251	19.17	57.2	46.7	0.0	32	181	14.77
56	1	1	3	8	L144WT	L144WT	13698	27352	140	135	294	21	3	275	345	122.97	249	257	78.71	37.8	30.4	0.0	26	96	3.49
57	1	1	3	9	L144g	L144g	13960	27360	150	149	230	9	1	251	253	20.26	250	251	17.66	24.2	5.4	0.0	1	3	14.21
58	1	1	3	10	L144g	L144g	14230	27360	150	149	230	9	1	252	254	18.17	248	249	17.50	26.8	6.0	0.0	4	6	14.40
59	1	1	3	11	L144a	L144a	14475	27355	148	148	230	5	3	274	286	45.57	248	250	16.11	61.5	41.9	0.0	26	38	17.01
60	1	1	3	12	L144a	L144a	14715	27355	148	148	230	8	3	276	294	50.40	250	250	18.57	58.1	42.6	0.0	26	44	14.86
61	1	1	3	13	V144	V144	14976	27345	140	130	273	14	3	284	288	36.86	251	251	15.86	65.4	52.3	0.0	33	37	17.90
62	1	1	3	14	V144	V144	15219	27348	140	135	294	12	3	282	284	35.76	248	249	16.13	62.2	51.1	0.0	34	36	17.48
63	1	1	3	15	S144	S144	15474	27355	148	150	209	5	3	432	691	559.01	245	246	15.96	84.7	76.7	0.0	187	446	27.07
64	1	1	3	16	S144	S144	15712	27358	154	162	230	14	3	363	630	457.44	243	244	16.45	89.5	79.0	0.0	120	387	22.07
65	1	1	3	17	H146WT	H146WT	15975	27355	148	148	230	5	3	250	259	31.07	245	246	17.50	31.8	17.6	0.0	5	14	14.29
66	1	1	3	18	H146WT	H146WT	16235	27365	154	164	230	7	3	253	259	32.25	244	245	16.95	32.9	18.3	0.0	9	15	14.92
67	1	1	3	19	R146	R146	16490	27370	150	149	230	15	1	245	248	22.84	241	242	16.57	26.8	6.7	0.0	4	7	14.79
68	1	1	3	20	R146	R146	16740	27370	150	149	230	14	1	245	246	18.73	240	241	16.96	23.5	7.4	0.0	5	6	14.45
69	1	1	3	21	L146=H146t	L146=H146t	16990	27370	150	149	230	13	1	240	238	16.14	239	241	15.46	14.1	2.7	0.0	1	0	15.52
70	1	1	3	22	L146=H146t	L146=H146t	17240	27370	150	149	230	13	1	240	240	16.35	240	239	15.27	16.8	1.3	0.0	0	0	15.72
71	1	1	3	23	P146	P146	17490	27370	150	149	230	12	1	236	240	21.13	237	238	17.14	18.8	3.4	0.0	0	3	13.77
72	1	1	3	24	P146	P146	17740	27360	150	149	230	5	1	252	254	15.21	246	248	19.79	22.8	3.4	0.0	6	8	12.74
73	1	1	4	1	L147WT	L147WT	11961	27619	140	135	294	12	3	427	756	479.15	262	263	18.01	85.9	83.0	0.0	165	494	23.70
74	1	1	4	2	L147WT	L147WT	12221	27616	140	133	294	12	3	602	728	459.11	259	259	16.92	88.7	82.0	0.0	343	469	35.59
75	1	1	4	3	P147	P147	12478	27615	140	130	273	16	3	277	277	25.06	255	257	16.97	57.7	33.8	0.0	22	22	16.32
76	1	1	4	4	P147	P147	12730	27610	150	149	230	15	1	268	270	21.75	254	257	28.12	24.8	4.0	0.0	14	16	9.53
77	1	1	4	5	P147a	P147a	12975	27610	140	134	315	9	3	278	281	31.75	252	257	29.03	47.8	18.7	0.0	26	29	9.58
78	1	1	4	6	P147a	P147a	13225	27623	134	118	315	17	4	287	288	35.12	251	263	124.75	0.0	0.0	0.0	36	37	2.30
79	1	1	4	7	Oligo HIV Y115	Oligo HIV Y115	13470	27590	150	149	230	17	1	253	253	16.90	253	255	27.18	2.7	0.0	0.0	0	0	9.31
80	1	1	4	8	Oligo HIV Y115	Oligo HIV Y115	13710	27600	150	149	230	11	1	251	253	16.79	249	258	84.16	0.0	0.0	0.0	2	4	2.98
81	1	1	4	9	Oligo HIV M184a	Oligo HIV M184a	13975	27610	140	134	315	6	3	253	260	27.57	249	250	19.18	32.1	17.2	0.0	4	11	13.19
82	1	1	4	10	Oligo HIV M184a	Oligo HIV M184a	14235	27612	140	130	315	15	3	259	265	29.13	244	247	18.75	46.9	30.0	0.0	15	21	13.82
83	1	1	4	11	C - (H2O+S.S.)	C - (H2O+S.S.)	14475	27605	148	148	230	4	3	269	285	48.65	234	248	16.02	75.7	53.4	0.0	35	51	16.79
84	1	1	4	12	C - (H2O+S.S.)	C - (H2O+S.S.)	14725	27605	140	124	294	3	3	274	284	35.93	251	251	15.13	65.3	43.5	0.0	23	33	18.11
85	1	1	4	13	C - (H2O+S.S.)	C - (H2O+S.S.)	14980	27590	150	149	230	18	1	250	252	16.44	252	252	16.33	18.1	2.7	0.0	-1	0	15.31
86	1	1	4	14	C - (H2O+S.S.)	C - (H2O+S.S.)	15230	27610	150	149	230	6	1	256	255	17.75	249	251	17.85	22.8	5.4	0.0	7	6	14.34
87	1	1	4	15	C - (H2O+S.S.)	C - (H2O+S.S.)	15480	27600	150	149	230	8	1	250	251	17.99	247	247	16.26	22.1	5.4	0.0	3	4	15.38
88	1	1	4	16	C - (H2O+S.S.)	C - (H2O+S.S.)	15720	27600	150	149	230	9	1	247	248	16.55	243	244	17.15	24.8	4.7	0.0	4	5	14.41
89	1	1	4	17	C - (H2O+S.S.)	C - (H2O+S.S.)	15990	27610	150	149	230	12	1	246	246	17.06	242	243	17.74	19.5	2.0	0.0	4	4	13.87
90	1	1	4	18	C - (H2O+S.S.)	C - (H2O+S.S.)	16240	27610	150	149	230	11	1	243	245	17.90	240	241	16.47	26.2	6.7	0.0	3	5	14.76
91	1	1	4	19	C - (H2O+S.S.)	C - (H2O+S.S.)	16490	27610	150	149	230	10	1	246	247	17.12	241	242	20.08	19.5	3.4	0.0	5	6	12.25
92	1	1	4	20	C - (H2O+S.S.)	C - (H2O+S.S.)	16740	27610	150	149	230	9	1	243	244	17.91	243	243	15.78	22.8	4.7	0.0	0	1	15.40
93	1	1	4	21	C - (H2O+S.S.)	C - (H2O+S.S.)	16990	27610	150	149	230	8	1	246	245	15.87	241	241	17.48	19.5	3.4	0.0	5	4	14.07
94	1	1	4	22	C - (H2O+S.S.)	C - (H2O+S.S.)	17240	27610	150	149	230	8	1	242	243	19.04	238	240	16.55	21.5	6.7	0.0	4	5	14.62
95	1	1	4	23	CIF	CIF	17475	27600	154	166	251	12	3	329	535	405.65	237	239	16.86	81.3	72.9	0.0	92	298	19.52
96	1	1	4	24	CIF	CIF	17729	27599	154	166	230	11	3	300	443	319.45	243	246	18.92	71.1	58.4	0.0	57	200	15.85
END DATA
