# Supplementary material for: Microarray-based identification of antigenic variants of foot-and-mouth disease virus: a bioinformatics quality assessment
Source: BMC Genomics. 2006 May 18;7:117. doi: 10.1186/1471-2164-7-117 (PMC1481559; doi:10.1186/1471-2164-7-117)
Supplement: Additional File 1 — They are obtained using the Agilent and Scan Array Express (Perkin Elmer Life Sciences) analysis software for reading and quantifying the hybridization images. [file 1471-2164-7-117-S1.zip › III-4-V144-3-10C.csv]

BEGIN HEADER
PerkinElmer Life Sciences.
ScanArrayCSVFileFormat	2.00
ScanArray Express	2.00
Number_of_Columns	26
END HEADER
BEGIN GENERAL INFO
DateTime	2005/04/22 18:17
GalFile	D:\303\AFTOCHIP\AFTOCHIP 2.1\Generalidades Aftochip 2.1\ARCHIVO GAL AFTOCHIP 2.1.gal
Scanner	Model: Serial No.:
User Name	303
Computer Name
Protocol	Easy Quant
Quantitation Method	Adaptive Circle
Quality Confidence Calculation	SignalToNoise
User comments
Image Origin	0	0
Temperature	0
Laser Powers	0
Laser On Time	0
PMT Voltages	0
END GENERAL INFO
BEGIN QUANTITATION PARAMETERS
Min Percentile	50
Max Percentile	200
END QUANTITATION PARAMETERS
BEGIN QUALITY MEASUREMENTS
Min Signal To Noise	3
END QUALITY MEASUREMENTS
BEGIN ARRAY PATTERN INFO
Units	�m
Array Rows	1
Array Columns	1
Spot Rows	4
Spot Columns	24
Array Row Spacing	4500.000000
Array Column Spacing	4500.000000
Spot Row Spacing	248.000000
Spot Column Spacing	251.000000
Spot Diameter	150
Interstitial	0
Spots Per Array	96
Total Spots	96
END ARRAY PATTERN INFO
BEGIN IMAGE INFO
ImageID	Channel	Image	Fluorophore	Barcode	Units	X Units Per Pixel	Y Units Per Pixel	X Offset	Y Offset	Status
-1	CH1	D:\303\AFTOCHIP\AFTOCHIP 2.1\Celia\10� Celia 3� impresi�n\Im�genes scaner\S144 V144_Chip 4_S01.tif	Unknown	Unknown	�m	10.000000	10.000000	0.000000	0.000000	Control Image
END IMAGE INFO
BEGIN NORMALIZATION INFO
Normalization Method	LOWESS
END NORMALIZATION INFO
BEGIN DATA
Index	Array Row	Array Column	Spot Row	Spot Column	Name	ID	X	Y	Diameter	F Pixels	B Pixels	Footprint	Flags	Ch1 Median	Ch1 Mean	Ch1 SD	Ch1 B Median	Ch1 B Mean	Ch1 B SD	Ch1 % > B + 1 SD	Ch1 % > B + 2 SD	Ch1 F % Sat.	Ch1 Median - B	Ch1 Mean - B	Ch1 SignalNoiseRatio
1	1	1	1	1	CIF	CIF	3020	51835	140	134	273	13	3	646	786	499.11	228	230	34.37	82.8	75.4	0.0	418	558	18.80
2	1	1	1	2	CIF	CIF	3270	51825	140	134	273	19	3	648	897	537.12	227	231	28.82	93.3	88.1	0.0	421	670	22.49
3	1	1	1	3	S139WT	S139WT	3522	51825	140	130	273	20	3	276	300	61.37	232	232	15.25	74.6	61.5	0.0	44	68	18.10
4	1	1	1	4	S139WT	S139WT	3775	51835	140	124	294	15	3	262	289	65.04	231	231	17.29	65.3	45.2	0.0	31	58	15.16
5	1	1	1	5	G139	G139	4010	51840	150	149	230	2	1	245	245	19.42	234	241	50.67	2.7	0.0	0.0	11	11	4.84
6	1	1	1	6	G139	G139	4275	51845	140	124	294	12	3	255	262	45.71	234	234	15.99	60.5	29.8	0.0	21	28	15.95
7	1	1	1	7	G139t	G139t	4515	51840	148	150	251	1	3	248	256	28.54	238	238	15.69	46.7	28.7	0.0	10	18	15.80
8	1	1	1	8	G139t	G139t	4767	51854	150	155	209	11	3	253	256	32.76	239	239	16.11	40.6	19.4	0.0	14	17	15.70
9	1	1	1	9	G139c	G139c	5016	51854	150	154	209	11	3	240	242	18.70	238	239	15.42	23.4	8.4	0.0	2	4	15.57
10	1	1	1	10	G139c	G139c	5270	51851	150	148	230	9	3	248	248	17.98	242	242	17.36	23.6	4.7	0.0	6	6	14.29
11	1	1	1	11	I139	I139	5520	51850	150	149	230	8	3	247	251	28.61	243	245	16.96	30.9	9.4	0.0	4	8	14.56
12	1	1	1	12	I139	I139	5756	51857	150	155	230	20	3	247	249	18.57	242	243	15.17	27.7	11.0	0.0	5	7	16.28
13	1	1	1	13	N139	N139	6010	51860	150	149	230	20	1	247	249	19.84	243	245	25.09	14.8	3.4	0.0	4	6	9.84
14	1	1	1	14	N139	N139	6270	51857	150	154	230	15	3	247	250	21.21	243	243	17.46	28.6	8.4	0.0	4	7	14.15
15	1	1	1	15	T139	T139	6512	51854	140	132	273	15	3	282	281	31.63	245	245	20.83	68.2	43.2	0.0	37	36	13.54
16	1	1	1	16	T139	T139	6779	51851	148	145	230	10	3	273	277	32.86	246	250	34.12	43.4	11.7	0.0	27	31	8.00
17	1	1	1	17	RGD-WT1	RGD-WT1	7010	51846	130	110	294	14	3	358	340	77.02	244	249	35.08	69.1	60.9	0.0	114	96	10.20
18	1	1	1	18	RGD-WT1	RGD-WT1	7260	51846	150	154	230	15	3	360	343	73.74	246	248	18.14	76.0	69.5	0.0	114	97	19.85
19	1	1	1	19	RRD	RRD	7510	51830	150	149	230	19	1	247	247	17.73	249	249	17.34	11.4	2.0	0.0	-1	-1	14.25
20	1	1	1	20	RRD	RRD	7780	51840	150	149	230	3	1	246	247	17.64	246	247	22.20	11.4	2.0	0.0	0	1	11.08
21	1	1	1	21	RRDt	RRDt	8030	51840	150	149	230	2	1	246	249	25.89	243	244	16.89	24.8	5.4	0.0	3	6	14.56
22	1	1	1	22	RRDt	RRDt	8280	51840	150	149	230	1	1	243	243	17.32	243	243	17.16	14.1	2.0	0.0	0	0	14.16
23	1	1	1	23	RRDc	RRDc	8530	51840	150	149	230	1	1	245	245	16.36	243	243	16.61	14.8	4.0	0.0	2	2	14.75
24	1	1	1	24	RRDc	RRDc	8805	51840	150	154	251	23	3	244	245	15.70	243	244	16.65	13.6	3.2	0.0	1	2	14.65
25	1	1	2	1	RED	RED	3020	52090	150	149	230	12	1	229	230	14.73	222	227	17.80	26.8	2.7	0.0	7	8	12.87
26	1	1	2	2	RED	RED	3270	52090	150	149	230	11	1	230	232	14.79	222	230	17.15	28.2	4.0	0.0	8	10	13.41
27	1	1	2	3	REDt	REDt	3520	52090	150	149	230	10	1	238	240	17.50	230	245	134.86	0.0	0.0	0.0	8	10	1.76
28	1	1	2	4	REDt	REDt	3760	52090	150	149	230	0	1	241	244	18.13	232	233	15.45	36.9	16.1	0.0	9	12	15.60
29	1	1	2	5	REDc	REDc	4010	52090	150	149	230	1	1	238	239	18.62	236	242	48.88	1.3	0.0	0.0	2	3	4.87
30	1	1	2	6	REDc	REDc	4270	52090	150	149	230	7	1	237	240	16.41	236	237	15.26	26.2	4.7	0.0	1	4	15.53
31	1	1	2	7	REG	REG	4520	52090	150	149	230	6	1	237	238	14.29	238	237	15.64	12.8	1.3	0.0	0	0	15.15
32	1	1	2	8	REG	REG	4770	52090	150	149	230	5	1	240	241	16.80	237	237	16.77	20.1	4.0	0.0	3	4	14.32
33	1	1	2	9	REGat	REGat	5020	52090	150	149	230	4	1	241	241	15.89	239	241	18.92	17.4	2.7	0.0	2	2	12.74
34	1	1	2	10	REGat	REGat	5270	52090	150	149	230	3	1	243	242	15.84	242	244	25.36	4.7	0.7	0.0	1	0	9.58
35	1	1	2	11	REGac	REGac	5520	52090	150	149	230	2	1	242	243	15.14	240	243	17.39	17.4	1.3	0.0	2	3	13.92
36	1	1	2	12	REGac	REGac	5760	52100	150	149	230	13	1	243	243	14.19	244	259	147.21	0.0	0.0	0.0	0	0	1.65
37	1	1	2	13	REGgg	REGgg	6013	52101	148	146	230	13	3	262	277	35.69	245	245	16.63	57.5	39.7	0.0	17	32	15.75
38	1	1	2	14	REGgg	REGgg	6275	52094	148	150	230	6	3	270	273	33.34	240	242	17.36	64.7	45.3	0.0	30	33	15.56
39	1	1	2	15	REGtg	REGtg	6520	52080	150	149	230	9	1	251	251	17.88	244	245	16.53	26.2	6.0	0.0	7	7	15.18
40	1	1	2	16	REGtg	REGtg	6780	52080	150	149	230	11	1	253	263	75.37	246	247	17.61	26.8	7.4	0.0	7	17	14.37
41	1	1	2	17	REGcg	REGcg	7010	52090	150	149	230	13	1	245	248	17.55	245	246	16.21	19.5	6.7	0.0	0	3	15.12
42	1	1	2	18	REGcg	REGcg	7270	52090	150	149	230	4	1	248	248	17.77	247	249	18.11	12.8	2.0	0.0	1	1	13.69
43	1	1	2	19	D143N (RGN)	D143N (RGN)	7530	52090	150	149	230	4	1	246	247	17.55	246	247	16.33	22.1	4.7	0.0	0	1	15.06
44	1	1	2	20	D143N (RGN)	D143N (RGN)	7780	52090	150	149	230	3	1	247	250	15.47	249	252	19.92	13.4	0.7	0.0	-1	1	12.40
45	1	1	2	21	D143N (RGN)t	D143N (RGN)t	8030	52090	150	149	230	2	1	248	251	21.83	245	250	19.35	19.5	6.7	0.0	3	6	12.81
46	1	1	2	22	D143N (RGN)t	D143N (RGN)t	8280	52090	150	149	230	1	1	242	243	15.58	241	243	17.23	17.4	1.3	0.0	1	2	14.05
47	1	1	2	23	D143N (RGN)c	D143N (RGN)c	8530	52090	150	149	230	0	1	243	244	17.98	244	244	15.97	17.4	4.0	0.0	0	0	15.21
48	1	1	2	24	D143N (RGN)c	D143N (RGN)c	8780	52090	150	149	230	0	1	244	246	15.11	243	245	17.05	18.8	3.4	0.0	1	3	14.31
49	1	1	3	1	D143V (RGV)	D143V (RGV)	3010	52350	150	149	230	12	1	235	257	254.79	226	227	15.16	36.9	10.7	0.0	9	31	15.50
50	1	1	3	2	D143V (RGV)	D143V (RGV)	3260	52340	150	149	230	2	1	234	235	17.58	231	232	14.91	22.1	7.4	0.0	3	4	15.70
51	1	1	3	3	RGE-1 (GAA)	RGE-1 (GAA)	3510	52340	150	149	230	2	1	238	237	17.04	229	230	16.58	30.2	6.7	0.0	9	8	14.35
52	1	1	3	4	RGE-1 (GAA)	RGE-1 (GAA)	3760	52340	150	149	230	2	1	236	236	16.98	232	236	26.92	10.1	0.7	0.0	4	4	8.77
53	1	1	3	5	RGEc	RGEc	4010	52340	150	149	230	3	1	242	243	21.39	235	235	16.22	27.5	8.7	0.0	7	8	14.92
54	1	1	3	6	RGEc	RGEc	4270	52340	150	149	230	7	1	240	242	17.63	236	237	17.40	23.5	7.4	0.0	4	6	13.79
55	1	1	3	7	L144WT	L144WT	4515	52345	148	148	230	7	3	256	263	34.88	236	238	18.07	50.7	34.5	0.0	20	27	14.17
56	1	1	3	8	L144WT	L144WT	4765	52340	140	134	315	2	3	263	272	37.25	237	239	17.54	59.7	41.0	0.0	26	35	15.00
57	1	1	3	9	L144g	L144g	5020	52345	140	134	273	8	3	250	252	21.12	242	242	15.81	32.1	15.7	0.0	8	10	15.82
58	1	1	3	10	L144g	L144g	5270	52340	150	149	230	4	1	250	251	19.11	241	242	17.30	28.9	9.4	0.0	9	10	14.45
59	1	1	3	11	L144a	L144a	5520	52350	150	149	230	12	1	246	249	25.18	240	242	17.54	26.8	8.1	0.0	6	9	14.02
60	1	1	3	12	L144a	L144a	5760	52340	150	149	230	8	1	250	251	19.53	245	262	148.23	0.0	0.0	0.0	5	6	1.69
61	1	1	3	13	V144	V144	6017	52344	162	180	209	7	3	1242	1184	724.88	247	248	17.10	92.8	88.3	0.0	995	937	72.65
62	1	1	3	14	V144	V144	6265	52350	162	184	251	13	3	1225	1167	725.36	245	246	15.97	94.6	89.7	0.0	980	922	76.73
63	1	1	3	15	S144	S144	6516	52344	150	154	209	8	3	261	263	22.24	248	249	17.77	42.2	18.2	0.0	13	15	14.68
64	1	1	3	16	S144	S144	6770	52345	156	166	209	6	3	259	264	21.57	248	249	17.48	45.8	16.3	0.0	11	16	14.82
65	1	1	3	17	H146WT	H146WT	7005	52340	148	150	251	19	3	282	333	95.13	248	248	19.58	64.0	48.7	0.0	34	85	14.40
66	1	1	3	18	H146WT	H146WT	7270	52335	156	166	209	6	3	281	322	88.89	254	254	21.73	55.4	41.6	0.0	27	68	12.93
67	1	1	3	19	R146	R146	7529	52335	148	152	209	4	3	259	259	21.14	248	250	16.35	40.1	17.8	0.0	11	11	15.84
68	1	1	3	20	R146	R146	7780	52340	150	149	230	4	1	257	259	18.11	250	251	19.56	29.5	6.0	0.0	7	9	13.14
69	1	1	3	21	L146=H146t	L146=H146t	8030	52340	150	149	230	3	1	252	281	184.55	248	251	20.13	16.1	5.4	0.0	4	33	12.52
70	1	1	3	22	L146=H146t	L146=H146t	8280	52340	150	149	230	2	1	246	248	17.31	245	245	15.68	25.5	4.7	0.0	1	3	15.69
71	1	1	3	23	P146	P146	8530	52340	150	149	230	2	1	245	246	18.24	243	245	18.71	17.4	4.0	0.0	2	3	13.09
72	1	1	3	24	P146	P146	8780	52350	150	149	230	12	1	244	246	19.01	245	246	16.59	16.8	3.4	0.0	0	1	14.70
73	1	1	4	1	L147WT	L147WT	3013	52598	140	133	294	13	3	564	562	244.45	226	227	14.52	95.5	94.0	0.0	338	336	38.85
74	1	1	4	2	L147WT	L147WT	3265	52595	134	120	294	11	3	683	629	228.96	230	230	16.92	95.8	93.3	0.0	453	399	40.37
75	1	1	4	3	P147	P147	3515	52595	134	120	294	11	3	253	257	27.44	232	232	16.55	58.3	37.5	0.0	21	25	15.29
76	1	1	4	4	P147	P147	3765	52589	134	122	315	5	3	250	259	35.10	236	237	16.65	45.1	33.6	0.0	14	23	15.02
77	1	1	4	5	P147a	P147a	4015	52585	134	120	294	3	3	246	254	32.77	235	235	14.54	43.3	31.7	0.0	11	19	16.92
78	1	1	4	6	P147a	P147a	4265	52585	140	124	294	2	3	253	260	31.55	236	236	16.12	51.6	33.1	0.0	17	24	15.69
79	1	1	4	7	Oligo HIV Y115	Oligo HIV Y115	4520	52580	150	149	230	8	1	236	237	17.66	240	242	18.07	10.7	0.7	0.0	-3	-2	13.06
80	1	1	4	8	Oligo HIV Y115	Oligo HIV Y115	4770	52580	150	149	230	7	1	242	242	16.99	237	240	17.44	21.5	5.4	0.0	5	5	13.88
81	1	1	4	9	Oligo HIV M184a	Oligo HIV M184a	5020	52580	150	149	230	6	1	242	243	17.36	242	243	15.42	18.1	6.0	0.0	0	1	15.69
82	1	1	4	10	Oligo HIV M184a	Oligo HIV M184a	5270	52590	150	149	230	5	1	242	243	19.13	244	244	18.23	16.8	2.7	0.0	-1	0	13.28
83	1	1	4	11	C - (H2O+S.S.)	C - (H2O+S.S.)	5525	52493	140	130	315	93	4	244	248	21.47	244	265	101.69	0.0	0.0	0.0	0	4	2.40
84	1	1	4	12	C - (H2O+S.S.)	C - (H2O+S.S.)	5759	52501	140	135	294	84	4	248	253	30.19	245	268	102.88	2.2	0.0	0.0	3	8	2.41
85	1	1	4	13	C - (H2O+S.S.)	C - (H2O+S.S.)	6015	52576	150	152	251	10	3	245	250	39.70	245	246	17.12	16.4	5.3	0.0	0	5	14.31
86	1	1	4	14	C - (H2O+S.S.)	C - (H2O+S.S.)	6270	52570	150	149	230	15	1	246	248	17.91	248	249	17.35	15.4	4.7	0.0	-1	0	14.18
87	1	1	4	15	C - (H2O+S.S.)	C - (H2O+S.S.)	6520	52570	150	149	230	15	1	250	251	17.17	249	248	16.98	19.5	2.7	0.0	1	2	14.72
88	1	1	4	16	C - (H2O+S.S.)	C - (H2O+S.S.)	6780	52580	150	149	230	9	1	247	248	17.54	248	249	17.50	15.4	2.7	0.0	0	0	14.11
89	1	1	4	17	C - (H2O+S.S.)	C - (H2O+S.S.)	7020	52580	150	149	230	6	1	252	253	17.73	251	252	18.86	16.1	4.0	0.0	1	2	13.36
90	1	1	4	18	C - (H2O+S.S.)	C - (H2O+S.S.)	7270	52580	150	149	230	7	1	256	256	17.73	251	251	17.86	22.8	2.7	0.0	5	5	14.33
91	1	1	4	19	C - (H2O+S.S.)	C - (H2O+S.S.)	7530	52580	150	149	230	6	1	250	252	17.21	249	250	17.10	19.5	3.4	0.0	1	3	14.62
92	1	1	4	20	C - (H2O+S.S.)	C - (H2O+S.S.)	7780	52580	150	149	230	6	1	254	255	17.87	249	250	17.77	24.2	4.7	0.0	5	6	14.29
93	1	1	4	21	C - (H2O+S.S.)	C - (H2O+S.S.)	8030	52580	150	149	230	5	1	248	250	20.34	251	250	16.82	15.4	8.1	0.0	-2	0	14.74
94	1	1	4	22	C - (H2O+S.S.)	C - (H2O+S.S.)	8280	52580	150	149	230	5	1	248	249	17.21	247	248	16.25	18.1	5.4	0.0	1	2	15.26
95	1	1	4	23	CIF	CIF	8535	52585	148	148	230	5	3	476	932	765.16	249	249	18.23	84.5	74.3	0.0	227	683	26.12
96	1	1	4	24	CIF	CIF	8787	52591	162	183	230	6	3	384	759	680.99	248	249	17.33	74.9	66.7	0.0	136	511	22.16
END DATA
