# Supplementary material for: Microarray-based identification of antigenic variants of foot-and-mouth disease virus: a bioinformatics quality assessment
Source: BMC Genomics. 2006 May 18;7:117. doi: 10.1186/1471-2164-7-117 (PMC1481559; doi:10.1186/1471-2164-7-117)
Supplement: Additional File 1 — They are obtained using the Agilent and Scan Array Express (Perkin Elmer Life Sciences) analysis software for reading and quantifying the hybridization images. [file 1471-2164-7-117-S1.zip › III-4-V144-4-10C.csv]

BEGIN HEADER
PerkinElmer Life Sciences.
ScanArrayCSVFileFormat	2.00
ScanArray Express	2.00
Number_of_Columns	26
END HEADER
BEGIN GENERAL INFO
DateTime	2005/04/22 18:24
GalFile	D:\303\AFTOCHIP\AFTOCHIP 2.1\Generalidades Aftochip 2.1\ARCHIVO GAL AFTOCHIP 2.1.gal
Scanner	Model: Serial No.:
User Name	303
Computer Name
Protocol	Easy Quant
Quantitation Method	Adaptive Circle
Quality Confidence Calculation	SignalToNoise
User comments
Image Origin	0	0
Temperature	0
Laser Powers	0
Laser On Time	0
PMT Voltages	0
END GENERAL INFO
BEGIN QUANTITATION PARAMETERS
Min Percentile	50
Max Percentile	200
END QUANTITATION PARAMETERS
BEGIN QUALITY MEASUREMENTS
Min Signal To Noise	3
END QUALITY MEASUREMENTS
BEGIN ARRAY PATTERN INFO
Units	�m
Array Rows	1
Array Columns	1
Spot Rows	4
Spot Columns	24
Array Row Spacing	4500.000000
Array Column Spacing	4500.000000
Spot Row Spacing	248.000000
Spot Column Spacing	251.000000
Spot Diameter	150
Interstitial	0
Spots Per Array	96
Total Spots	96
END ARRAY PATTERN INFO
BEGIN IMAGE INFO
ImageID	Channel	Image	Fluorophore	Barcode	Units	X Units Per Pixel	Y Units Per Pixel	X Offset	Y Offset	Status
-1	CH1	D:\303\AFTOCHIP\AFTOCHIP 2.1\Celia\10� Celia 3� impresi�n\Im�genes scaner\S144 V144_Chip 4_S01.tif	Unknown	Unknown	�m	10.000000	10.000000	0.000000	0.000000	Control Image
END IMAGE INFO
BEGIN NORMALIZATION INFO
Normalization Method	LOWESS
END NORMALIZATION INFO
BEGIN DATA
Index	Array Row	Array Column	Spot Row	Spot Column	Name	ID	X	Y	Diameter	F Pixels	B Pixels	Footprint	Flags	Ch1 Median	Ch1 Mean	Ch1 SD	Ch1 B Median	Ch1 B Mean	Ch1 B SD	Ch1 % > B + 1 SD	Ch1 % > B + 2 SD	Ch1 F % Sat.	Ch1 Median - B	Ch1 Mean - B	Ch1 SignalNoiseRatio
1	1	1	1	1	CIF	CIF	12019	51879	148	145	230	184	3	343	695	599.60	238	239	17.15	87.6	77.9	0.0	105	457	20.00
2	1	1	1	2	CIF	CIF	12260	51883	150	154	230	225	3	360	1035	2379.01	245	247	29.86	84.4	68.2	0.0	115	790	12.06
3	1	1	1	3	S139WT	S139WT	12500	51882	142	139	294	218	4	265	297	75.35	240	267	231.85	2.9	0.0	0.0	25	57	1.14
4	1	1	1	4	S139WT	S139WT	12737	51878	148	151	230	229	3	259	285	62.12	239	241	17.97	54.3	38.4	0.0	20	46	14.41
5	1	1	1	5	G139	G139	13007	51883	150	154	230	192	3	247	252	24.75	240	242	19.79	33.1	11.7	0.0	7	12	12.48
6	1	1	1	6	G139	G139	13262	51877	148	151	230	179	3	251	254	27.63	238	240	15.35	48.3	29.1	0.0	13	16	16.35
7	1	1	1	7	G139t	G139t	13538	51883	162	182	230	144	3	241	248	48.50	238	239	16.09	29.1	12.6	0.0	3	10	14.98
8	1	1	1	8	G139t	G139t	13812	51880	150	150	230	113	3	246	248	19.94	240	241	17.04	31.3	9.3	0.0	6	8	14.44
9	1	1	1	9	G139c	G139c	14066	51887	150	155	230	102	3	242	244	17.48	238	242	22.83	17.4	0.6	0.0	4	6	10.60
10	1	1	1	10	G139c	G139c	14316	51880	150	154	230	96	3	239	240	16.27	237	239	16.15	18.2	3.2	0.0	2	3	14.80
11	1	1	1	11	I139	I139	14569	51880	150	148	230	87	3	240	241	17.59	240	240	14.24	25.0	8.1	0.0	0	1	16.86
12	1	1	1	12	I139	I139	14811	51870	148	146	230	89	3	240	240	17.04	237	239	15.58	22.6	6.8	0.0	3	3	15.40
13	1	1	1	13	N139	N139	15053	51873	162	179	230	90	3	253	292	80.97	236	238	15.92	52.5	39.7	0.0	17	56	15.90
14	1	1	1	14	N139	N139	15320	51871	150	148	230	21	3	256	282	66.56	241	243	19.20	43.9	29.1	0.0	15	41	13.33
15	1	1	1	15	T139	T139	15554	51868	154	161	230	12	3	207	210	28.89	242	242	15.66	6.2	1.9	0.0	-34	-31	13.22
16	1	1	1	16	T139	T139	15818	51891	154	163	230	53	3	257	261	26.46	243	245	23.89	30.1	11.0	0.0	14	18	10.76
17	1	1	1	17	RGD-WT1	RGD-WT1	16068	51880	140	131	294	45	3	256	266	41.66	245	248	24.41	31.3	14.5	0.0	11	21	10.49
18	1	1	1	18	RGD-WT1	RGD-WT1	16328	51894	150	156	209	32	3	255	267	47.15	247	255	35.51	18.6	11.5	0.0	8	20	7.18
19	1	1	1	19	RRD	RRD	16569	51887	150	154	230	33	3	249	250	16.05	252	254	18.07	11.0	1.3	0.0	-2	-1	13.78
20	1	1	1	20	RRD	RRD	16826	51876	150	154	230	19	3	258	259	21.25	253	254	19.36	24.7	7.1	0.0	5	6	13.33
21	1	1	1	21	RRDt	RRDt	17080	51876	150	154	230	9	4	254	256	20.77	251	272	205.94	0.0	0.0	0.0	3	5	1.23
22	1	1	1	22	RRDt	RRDt	17330	51880	150	149	230	2	3	250	253	25.18	250	250	18.54	16.1	6.0	0.0	0	3	13.48
23	1	1	1	23	RRDc	RRDc	17544	51880	150	154	230	24	3	244	246	14.44	248	249	16.51	10.4	1.3	0.0	-3	-1	14.78
24	1	1	1	24	RRDc	RRDc	17765	51880	150	154	251	52	3	256	267	69.38	247	251	34.41	6.5	3.2	0.0	9	20	7.44
25	1	1	2	1	RED	RED	12025	52119	150	154	251	207	3	241	243	16.65	238	239	18.71	20.8	5.2	0.0	3	5	12.88
26	1	1	2	2	RED	RED	12254	52119	150	155	230	226	3	242	252	79.73	240	241	15.98	25.2	8.4	0.0	2	12	15.15
27	1	1	2	3	REDt	REDt	12500	52115	150	154	209	213	3	241	244	16.44	236	237	15.40	31.2	8.4	0.0	5	8	15.65
28	1	1	2	4	REDt	REDt	12739	52116	150	155	230	223	3	240	241	15.11	239	241	16.32	15.5	3.9	0.0	1	2	14.70
29	1	1	2	5	REDc	REDc	13013	52119	150	154	230	184	3	240	239	16.44	238	239	15.08	18.8	3.2	0.0	2	1	15.92
30	1	1	2	6	REDc	REDc	13260	52116	150	154	230	178	3	241	242	25.36	238	240	15.97	18.8	5.8	0.0	3	4	15.09
31	1	1	2	7	REG	REG	13539	52116	150	155	230	141	3	238	241	20.73	238	240	15.05	25.2	7.1	0.0	0	3	15.81
32	1	1	2	8	REG	REG	13813	52116	150	155	230	110	3	239	241	17.54	240	242	17.27	18.1	2.6	0.0	0	1	13.84
33	1	1	2	9	REGat	REGat	14070	52119	150	148	230	96	3	245	247	20.49	238	239	17.33	29.7	14.2	0.0	7	9	14.14
34	1	1	2	10	REGat	REGat	14327	52123	150	154	230	83	3	236	239	17.52	237	243	53.55	1.3	0.0	0.0	0	2	4.41
35	1	1	2	11	REGac	REGac	14567	52123	150	154	230	87	4	239	243	48.98	237	254	106.09	0.6	0.6	0.0	2	6	2.25
36	1	1	2	12	REGac	REGac	14815	52108	148	152	251	85	3	237	239	18.16	236	236	14.79	24.3	3.3	0.0	1	3	16.02
37	1	1	2	13	REGgg	REGgg	15051	52100	162	181	230	93	3	245	253	30.29	237	239	15.50	40.9	26.0	0.0	8	16	15.81
38	1	1	2	14	REGgg	REGgg	15308	52109	150	152	230	77	3	257	262	27.08	242	244	16.45	46.7	30.9	0.0	15	20	15.62
39	1	1	2	15	REGtg	REGtg	15556	52123	150	155	230	68	3	247	251	39.79	241	243	17.28	28.4	11.0	0.0	6	10	14.29
40	1	1	2	16	REGtg	REGtg	15822	52126	150	156	230	45	3	248	250	22.54	242	243	17.88	27.6	7.7	0.0	6	8	13.87
41	1	1	2	17	REGcg	REGcg	16077	52113	150	154	230	37	3	248	248	19.39	245	245	17.03	20.8	4.5	0.0	3	3	14.57
42	1	1	2	18	REGcg	REGcg	16330	52120	150	149	230	26	3	245	248	17.09	246	247	18.64	20.1	2.0	0.0	0	2	13.15
43	1	1	2	19	D143N (RGN)	D143N (RGN)	16580	52123	150	154	230	19	3	249	250	19.36	250	249	16.36	17.5	3.9	0.0	0	0	15.22
44	1	1	2	20	D143N (RGN)	D143N (RGN)	16819	52127	150	154	230	24	3	245	245	15.99	250	251	18.30	5.2	0.6	0.0	-4	-4	13.39
45	1	1	2	21	D143N (RGN)t	D143N (RGN)t	17084	52137	150	155	230	9	3	250	252	18.83	248	251	19.74	21.3	3.9	0.0	2	4	12.67
46	1	1	2	22	D143N (RGN)t	D143N (RGN)t	17323	52137	150	154	230	11	3	247	246	17.28	248	250	17.97	11.7	3.2	0.0	0	-1	13.75
47	1	1	2	23	D143N (RGN)c	D143N (RGN)c	17534	52130	150	154	230	35	3	241	250	28.84	247	248	17.29	20.1	4.5	0.0	-5	3	13.94
48	1	1	2	24	D143N (RGN)c	D143N (RGN)c	17770	52126	150	154	230	44	3	249	249	14.01	250	253	20.53	5.8	0.0	0.0	0	0	12.13
49	1	1	3	1	D143V (RGV)	D143V (RGV)	12016	52385	140	130	273	187	3	253	259	26.18	240	240	15.63	45.4	28.5	0.0	13	19	16.19
50	1	1	3	2	D143V (RGV)	D143V (RGV)	12252	52381	140	135	294	220	3	263	263	27.73	245	244	17.25	50.4	29.6	0.0	18	18	15.25
51	1	1	3	3	RGE-1 (GAA)	RGE-1 (GAA)	12507	52373	150	154	230	201	3	251	253	20.94	241	241	18.47	31.8	12.3	0.0	10	12	13.59
52	1	1	3	4	RGE-1 (GAA)	RGE-1 (GAA)	12749	52372	150	152	230	207	3	246	251	24.45	243	244	22.92	23.7	2.6	0.0	3	8	10.73
53	1	1	3	5	RGEc	RGEc	13013	52369	150	154	230	182	3	247	247	16.95	242	242	16.31	22.1	4.5	0.0	5	5	15.14
54	1	1	3	6	RGEc	RGEc	13266	52357	154	162	230	171	3	240	242	21.17	241	240	15.62	19.8	5.6	0.0	0	1	15.37
55	1	1	3	7	L144WT	L144WT	13544	52351	154	162	230	136	3	240	246	27.35	241	242	19.15	21.0	9.9	0.0	0	5	12.53
56	1	1	3	8	L144WT	L144WT	13813	52361	150	154	230	109	3	247	255	31.65	239	240	15.58	38.3	27.3	0.0	8	16	15.86
57	1	1	3	9	L144g	L144g	14074	52362	150	157	230	91	3	243	243	15.39	238	239	15.07	23.6	4.5	0.0	5	5	16.13
58	1	1	3	10	L144g	L144g	14334	52366	150	154	230	75	3	237	237	14.43	238	244	38.29	1.9	0.0	0.0	0	0	6.19
59	1	1	3	11	L144a	L144a	14560	52366	150	154	230	92	3	239	240	15.80	240	241	18.56	11.7	1.3	0.0	0	0	12.88
60	1	1	3	12	L144a	L144a	14814	52361	154	162	230	83	3	242	243	15.93	238	238	18.21	18.5	1.9	0.0	4	5	13.29
61	1	1	3	13	V144	V144	15009	52395	162	186	209	130	3	686	1076	1087.58	239	242	16.85	94.1	88.2	0.0	447	837	40.70
62	1	1	3	14	V144	V144	15249	52394	162	181	209	132	3	900	1036	709.81	242	242	16.01	92.3	87.8	0.0	658	794	56.23
63	1	1	3	15	S144	S144	15549	52394	150	155	209	76	3	246	247	18.53	248	247	17.35	19.4	1.9	0.0	-1	0	14.18
64	1	1	3	16	S144	S144	15822	52385	154	160	209	45	4	248	254	41.06	247	261	143.43	0.6	0.6	0.0	1	7	1.73
65	1	1	3	17	H146WT	H146WT	16070	52374	154	164	209	39	3	252	260	38.00	244	245	15.44	34.8	15.9	0.0	8	16	16.32
66	1	1	3	18	H146WT	H146WT	16335	52373	150	156	251	18	3	247	253	34.34	249	250	18.53	15.4	6.4	0.0	-1	4	13.33
67	1	1	3	19	R146	R146	16581	52380	150	148	230	17	3	249	249	17.39	248	248	15.69	20.9	4.7	0.0	1	1	15.87
68	1	1	3	20	R146	R146	16820	52380	150	149	230	21	3	249	253	25.90	246	248	16.43	33.6	11.4	0.0	3	7	15.16
69	1	1	3	21	L146=H146t	L146=H146t	17084	52383	150	155	230	7	3	255	298	360.86	250	249	17.77	21.3	5.2	0.0	5	48	14.35
70	1	1	3	22	L146=H146t	L146=H146t	17330	52390	150	149	230	14	3	255	256	21.22	252	253	18.73	21.5	4.7	0.0	3	4	13.62
71	1	1	3	23	P146	P146	17543	52384	150	155	209	27	3	259	260	22.43	252	253	19.56	28.4	11.0	0.0	7	8	13.24
72	1	1	3	24	P146	P146	17791	52383	150	154	230	22	3	258	263	46.96	255	258	20.32	16.9	5.8	0.0	3	8	12.70
73	1	1	4	1	L147WT	L147WT	12015	52649	148	152	251	210	3	444	659	429.51	241	244	25.47	84.2	73.0	0.0	203	418	17.43
74	1	1	4	2	L147WT	L147WT	12243	52641	150	154	230	227	4	484	654	415.01	243	524	3459.19	0.0	0.0	0.0	241	411	0.14
75	1	1	4	3	P147	P147	12508	52624	156	167	209	195	3	252	256	27.84	246	247	17.16	28.1	12.0	0.0	6	10	14.68
76	1	1	4	4	P147	P147	12754	52629	156	167	230	197	3	252	258	28.24	242	243	20.86	34.7	16.8	0.0	10	16	12.08
77	1	1	4	5	P147a	P147a	13022	52631	142	138	294	170	3	260	274	40.40	240	241	14.65	59.4	42.8	0.0	20	34	17.75
78	1	1	4	6	P147a	P147a	13274	52629	150	155	230	159	3	264	268	31.26	242	242	16.56	56.8	37.4	0.0	22	26	15.94
79	1	1	4	7	Oligo HIV Y115	Oligo HIV Y115	13546	52627	150	155	230	130	3	239	240	16.49	242	245	33.28	1.3	0.0	0.0	-2	-1	7.18
80	1	1	4	8	Oligo HIV Y115	Oligo HIV Y115	13818	52626	148	151	230	101	3	242	242	16.01	238	239	14.42	28.5	4.6	0.0	4	4	16.78
81	1	1	4	9	Oligo HIV M184a	Oligo HIV M184a	14086	52628	154	161	230	77	3	242	247	28.05	237	240	16.19	25.5	11.8	0.0	5	10	14.95
82	1	1	4	10	Oligo HIV M184a	Oligo HIV M184a	14343	52614	148	152	209	64	3	245	246	19.74	242	251	50.46	2.6	0.0	0.0	3	4	4.85
83	1	1	4	11	C - (H2O+S.S.)	C - (H2O+S.S.)	14580	52625	154	166	209	70	3	243	245	22.21	241	242	17.58	16.3	4.2	0.0	2	4	13.82
84	1	1	4	12	C - (H2O+S.S.)	C - (H2O+S.S.)	14820	52627	150	154	230	74	3	245	255	58.91	237	243	18.92	29.9	11.7	0.0	8	18	12.95
85	1	1	4	13	C - (H2O+S.S.)	C - (H2O+S.S.)	15039	52630	150	148	230	97	3	244	245	16.36	241	242	16.84	18.9	6.1	0.0	3	4	14.49
86	1	1	4	14	C - (H2O+S.S.)	C - (H2O+S.S.)	15271	52634	150	155	209	107	3	242	244	15.56	242	243	16.32	17.4	3.9	0.0	0	2	14.83
87	1	1	4	15	C - (H2O+S.S.)	C - (H2O+S.S.)	15549	52637	150	154	230	73	3	248	250	16.86	244	249	39.21	3.9	0.0	0.0	4	6	6.33
88	1	1	4	16	C - (H2O+S.S.)	C - (H2O+S.S.)	15824	52634	150	154	209	41	3	251	261	99.75	246	245	16.78	22.1	6.5	0.0	5	15	14.95
89	1	1	4	17	C - (H2O+S.S.)	C - (H2O+S.S.)	16074	52641	150	155	230	38	3	247	247	16.24	245	250	32.90	2.6	0.0	0.0	2	2	7.51
90	1	1	4	18	C - (H2O+S.S.)	C - (H2O+S.S.)	16346	52627	150	155	230	7	3	251	253	27.44	252	254	30.69	3.9	1.3	0.0	0	1	8.18
91	1	1	4	19	C - (H2O+S.S.)	C - (H2O+S.S.)	16599	52630	150	148	230	7	3	252	252	19.16	250	254	31.57	7.4	0.0	0.0	2	2	7.98
92	1	1	4	20	C - (H2O+S.S.)	C - (H2O+S.S.)	16824	52620	150	154	230	15	3	252	253	16.25	250	257	48.38	0.0	0.0	0.0	2	3	5.21
93	1	1	4	21	C - (H2O+S.S.)	C - (H2O+S.S.)	17081	52630	150	148	230	8	3	258	257	19.24	250	252	18.58	19.6	4.7	0.0	8	7	13.89
94	1	1	4	22	C - (H2O+S.S.)	C - (H2O+S.S.)	17325	52631	162	186	251	9	3	261	266	32.14	254	267	77.19	1.6	1.1	0.0	7	12	3.38
95	1	1	4	23	CIF	CIF	17513	52643	148	152	230	60	3	453	715	530.59	262	264	23.79	86.8	77.0	0.0	191	453	19.04
96	1	1	4	24	CIF	CIF	17757	52644	150	155	209	56	3	440	718	564.84	262	264	21.23	81.9	72.9	0.0	178	456	20.72
END DATA
