# Supplementary material for: Microarray-based identification of antigenic variants of foot-and-mouth disease virus: a bioinformatics quality assessment
Source: BMC Genomics. 2006 May 18;7:117. doi: 10.1186/1471-2164-7-117 (PMC1481559; doi:10.1186/1471-2164-7-117)
Supplement: Additional File 1 — They are obtained using the Agilent and Scan Array Express (Perkin Elmer Life Sciences) analysis software for reading and quantifying the hybridization images. [file 1471-2164-7-117-S1.zip › III-5-RED-3-10C.csv]

BEGIN HEADER
PerkinElmer Life Sciences.
ScanArrayCSVFileFormat	2.00
ScanArray Express	2.00
Number_of_Columns	26
END HEADER
BEGIN GENERAL INFO
DateTime	2005/07/06 16:37
GalFile	D:\303\AFTOCHIP\AFTOCHIP 2.1\Generalidades Aftochip 2.1\ARCHIVO GAL AFTOCHIP 2.1.gal
Scanner	Model: Serial No.:
User Name	303
Computer Name
Protocol	Easy Quant
Quantitation Method	Adaptive Circle
Quality Confidence Calculation	SignalToNoise
User comments
Image Origin	0	0
Temperature	0
Laser Powers	0
Laser On Time	0
PMT Voltages	0
END GENERAL INFO
BEGIN QUANTITATION PARAMETERS
Min Percentile	50
Max Percentile	200
END QUANTITATION PARAMETERS
BEGIN QUALITY MEASUREMENTS
Min Signal To Noise	3
END QUALITY MEASUREMENTS
BEGIN ARRAY PATTERN INFO
Units	�m
Array Rows	1
Array Columns	1
Spot Rows	4
Spot Columns	24
Array Row Spacing	4500.000000
Array Column Spacing	4500.000000
Spot Row Spacing	262.000000
Spot Column Spacing	251.000000
Spot Diameter	150
Interstitial	0
Spots Per Array	96
Total Spots	96
END ARRAY PATTERN INFO
BEGIN IMAGE INFO
ImageID	Channel	Image	Fluorophore	Barcode	Units	X Units Per Pixel	Y Units Per Pixel	X Offset	Y Offset	Status
-1	CH1	D:\303\AFTOCHIP\AFTOCHIP 2.1\Celia\10� Celia 3� impresi�n\Im�genes scaner\RGD RED_Chip 5_S01.tif	Unknown	Unknown	�m	10.000000	10.000000	0.000000	0.000000	Control Image
END IMAGE INFO
BEGIN NORMALIZATION INFO
Normalization Method	LOWESS
END NORMALIZATION INFO
BEGIN DATA
Index	Array Row	Array Column	Spot Row	Spot Column	Name	ID	X	Y	Diameter	F Pixels	B Pixels	Footprint	Flags	Ch1 Median	Ch1 Mean	Ch1 SD	Ch1 B Median	Ch1 B Mean	Ch1 B SD	Ch1 % > B + 1 SD	Ch1 % > B + 2 SD	Ch1 F % Sat.	Ch1 Median - B	Ch1 Mean - B	Ch1 SignalNoiseRatio
1	1	1	1	1	CIF	CIF	3245	51995	134	120	336	38	3	691	668	392.55	230	231	13.91	90.8	74.2	0.0	461	438	49.68
2	1	1	1	2	CIF	CIF	3485	51995	126	112	336	31	3	775	835	509.94	229	228	13.71	91.1	87.5	0.0	546	606	56.53
3	1	1	1	3	S139WT	S139WT	3735	51980	100	62	355	20	3	336	340	43.61	229	230	13.58	98.4	98.4	0.0	107	111	24.74
4	1	1	1	4	S139WT	S139WT	3990	51985	126	104	315	26	3	333	318	75.78	231	231	13.05	73.1	66.3	0.0	102	87	25.51
5	1	1	1	5	G139	G139	4235	51975	126	112	336	15	3	240	240	16.22	230	230	14.19	37.5	16.1	0.0	10	10	16.91
6	1	1	1	6	G139	G139	4480	51970	150	149	270	8	1	238	238	17.05	230	231	14.75	36.9	10.7	0.0	8	8	16.13
7	1	1	1	7	G139t	G139t	4730	51970	140	137	270	7	3	237	239	18.31	230	230	14.54	35.0	14.6	0.0	7	9	16.29
8	1	1	1	8	G139t	G139t	4975	51975	134	120	336	6	3	242	242	19.71	230	232	19.05	33.3	9.2	0.0	12	12	12.70
9	1	1	1	9	G139c	G139c	5230	51970	150	149	270	5	1	235	239	46.02	234	235	18.98	12.1	2.7	0.0	1	5	12.38
10	1	1	1	10	G139c	G139c	5480	51970	150	149	270	4	1	238	238	14.41	233	234	15.89	25.5	2.0	0.0	5	5	14.98
11	1	1	1	11	I139	I139	5730	51970	150	149	270	3	1	238	238	15.36	236	237	17.26	16.8	2.0	0.0	2	2	13.79
12	1	1	1	12	I139	I139	5980	51970	150	149	270	2	1	237	239	17.19	234	234	13.95	29.5	10.1	0.0	3	5	16.99
13	1	1	1	13	N139	N139	6230	51975	106	74	315	6	3	259	258	20.87	238	237	14.97	58.1	33.8	0.0	21	20	17.30
14	1	1	1	14	N139	N139	6475	51975	112	80	336	8	3	256	260	24.44	238	239	14.15	56.3	38.8	0.0	18	22	18.09
15	1	1	1	15	T139	T139	6730	51970	150	149	270	1	1	243	244	13.26	238	240	15.39	24.2	2.0	0.0	5	6	15.79
16	1	1	1	16	T139	T139	6990	51970	150	149	270	8	1	247	247	15.05	241	242	14.51	25.5	3.4	0.0	6	6	17.03
17	1	1	1	17	RGD-WT1	RGD-WT1	7235	51970	130	108	355	2	3	289	288	31.32	240	241	15.23	84.3	71.3	0.0	49	48	18.98
18	1	1	1	18	RGD-WT1	RGD-WT1	7470	51975	130	108	315	15	3	279	280	24.37	242	245	30.35	64.8	21.3	0.0	37	38	9.19
19	1	1	1	19	RRD	RRD	7720	51980	150	149	270	18	1	246	246	16.46	243	244	16.06	20.8	4.7	0.0	3	3	15.32
20	1	1	1	20	RRD	RRD	7990	51970	150	149	270	4	1	243	241	14.81	240	240	14.93	15.4	2.0	0.0	3	1	16.27
21	1	1	1	21	RRDt	RRDt	8240	51970	150	149	270	3	1	248	249	18.41	240	240	14.48	35.6	14.1	0.0	8	9	17.13
22	1	1	1	22	RRDt	RRDt	8490	51970	150	149	270	2	1	248	249	17.95	240	240	14.39	36.2	15.4	0.0	8	9	17.23
23	1	1	1	23	RRDc	RRDc	8740	51970	150	149	270	2	1	244	243	13.38	243	243	15.33	11.4	1.3	0.0	1	0	15.91
24	1	1	1	24	RRDc	RRDc	8990	51970	150	149	270	1	1	244	244	17.05	245	244	14.45	18.8	6.7	0.0	0	0	16.89
25	1	1	2	1	RED	RED	3241	52233	112	80	315	24	3	403	386	84.71	230	234	43.75	86.3	77.5	0.0	173	156	9.21
26	1	1	2	2	RED	RED	3485	52240	120	96	355	19	3	432	413	94.71	228	228	13.88	94.8	91.7	0.0	204	185	31.13
27	1	1	2	3	REDt	REDt	3735	52245	90	52	404	21	3	254	256	22.72	228	228	13.65	73.1	48.1	0.0	26	28	18.60
28	1	1	2	4	REDt	REDt	3980	52245	140	134	251	17	3	239	240	21.48	229	229	13.99	40.3	22.4	0.0	10	11	17.08
29	1	1	2	5	REDc	REDc	4220	52230	150	149	270	0	1	229	230	14.32	227	228	13.51	23.5	5.4	0.0	2	3	16.95
30	1	1	2	6	REDc	REDc	4470	52230	150	149	270	1	1	230	231	18.03	229	231	14.62	28.2	6.7	0.0	1	2	15.73
31	1	1	2	7	REG	REG	4720	52230	150	149	270	2	1	240	241	20.18	230	232	20.87	28.2	6.7	0.0	10	11	11.50
32	1	1	2	8	REG	REG	4975	52235	126	112	336	4	3	259	260	30.23	229	230	13.95	64.3	50.9	0.0	30	31	18.57
33	1	1	2	9	REGat	REGat	5225	52235	100	60	336	4	3	254	257	18.88	232	232	13.96	73.3	38.3	0.0	22	25	18.19
34	1	1	2	10	REGat	REGat	5480	52230	150	149	270	4	1	243	245	18.77	235	234	14.69	38.9	14.1	0.0	8	10	16.54
35	1	1	2	11	REGac	REGac	5730	52230	150	149	270	3	1	241	250	95.77	234	235	15.24	32.2	6.0	0.0	7	16	15.81
36	1	1	2	12	REGac	REGac	5980	52230	150	149	270	2	1	239	240	16.01	237	238	15.48	21.5	5.4	0.0	2	3	15.44
37	1	1	2	13	REGgg	REGgg	6230	52230	150	149	270	1	1	244	243	16.29	238	238	15.13	26.8	6.0	0.0	6	5	16.13
38	1	1	2	14	REGgg	REGgg	6480	52220	150	149	270	10	1	242	243	15.53	238	238	14.99	28.2	6.0	0.0	4	5	16.14
39	1	1	2	15	REGtg	REGtg	6730	52230	150	149	270	0	1	240	240	15.55	238	239	15.33	23.5	1.3	0.0	2	2	15.66
40	1	1	2	16	REGtg	REGtg	6980	52230	150	149	270	1	1	243	243	16.44	239	239	16.00	25.5	6.0	0.0	4	4	15.19
41	1	1	2	17	REGcg	REGcg	7220	52230	150	149	270	12	1	239	240	16.61	239	240	15.21	20.1	5.4	0.0	0	1	15.71
42	1	1	2	18	REGcg	REGcg	7480	52230	150	149	270	3	1	241	241	14.41	244	244	14.36	12.1	0.7	0.0	-2	-2	16.78
43	1	1	2	19	D143N (RGN)	D143N (RGN)	7730	52230	150	149	270	4	1	241	244	16.43	243	243	15.09	18.1	5.4	0.0	-1	1	15.97
44	1	1	2	20	D143N (RGN)	D143N (RGN)	7990	52230	150	149	270	4	1	242	244	14.75	241	241	16.41	18.8	2.7	0.0	1	3	14.75
45	1	1	2	21	D143N (RGN)t	D143N (RGN)t	8240	52230	150	149	270	3	1	242	242	18.51	239	240	14.93	24.2	7.4	0.0	3	3	16.21
46	1	1	2	22	D143N (RGN)t	D143N (RGN)t	8490	52230	150	149	270	2	1	241	241	15.45	242	243	14.11	15.4	2.7	0.0	0	0	17.08
47	1	1	2	23	D143N (RGN)c	D143N (RGN)c	8740	52230	150	149	270	1	1	242	243	13.43	244	244	16.36	12.1	1.3	0.0	-1	0	14.79
48	1	1	2	24	D143N (RGN)c	D143N (RGN)c	8990	52230	150	149	270	0	1	242	243	15.98	244	244	15.24	15.4	4.0	0.0	-1	0	15.88
49	1	1	3	1	D143V (RGV)	D143V (RGV)	3230	52490	150	149	270	13	1	229	229	14.12	230	235	46.80	0.0	0.0	0.0	0	0	4.89
50	1	1	3	2	D143V (RGV)	D143V (RGV)	3470	52490	150	149	270	3	1	231	232	14.57	228	228	15.48	20.8	5.4	0.0	3	4	14.92
51	1	1	3	3	RGE-1 (GAA)	RGE-1 (GAA)	3710	52480	150	149	270	15	1	234	233	15.01	231	231	14.87	16.8	5.4	0.0	3	2	15.74
52	1	1	3	4	RGE-1 (GAA)	RGE-1 (GAA)	3970	52490	150	149	270	2	1	231	232	14.10	227	228	14.77	26.2	4.7	0.0	4	5	15.64
53	1	1	3	5	RGEc	RGEc	4220	52490	150	149	270	2	1	235	237	13.76	231	233	15.94	23.5	5.4	0.0	4	6	14.75
54	1	1	3	6	RGEc	RGEc	4470	52490	150	149	270	2	1	237	237	15.97	232	233	15.57	24.8	3.4	0.0	5	5	15.22
55	1	1	3	7	L144WT	L144WT	4715	52495	120	88	336	8	3	384	371	93.27	235	235	15.36	85.2	81.8	0.0	149	136	24.99
56	1	1	3	8	L144WT	L144WT	4965	52495	100	60	336	8	3	385	392	79.36	230	231	16.03	96.7	91.7	0.0	155	162	24.02
57	1	1	3	9	L144g	L144g	5220	52490	150	149	270	5	1	233	235	15.64	232	233	16.20	18.1	5.4	0.0	1	3	14.38
58	1	1	3	10	L144g	L144g	5470	52490	150	149	270	6	1	233	235	14.22	236	237	14.91	14.8	3.4	0.0	-2	0	15.62
59	1	1	3	11	L144a	L144a	5730	52480	150	149	270	12	1	240	239	14.84	240	242	18.21	10.1	2.7	0.0	0	0	13.18
60	1	1	3	12	L144a	L144a	5985	52485	126	112	336	10	3	253	256	39.14	240	241	16.45	41.1	18.8	0.0	13	16	15.38
61	1	1	3	13	V144	V144	6215	52485	120	88	336	15	3	263	265	20.14	240	242	16.55	64.8	35.2	0.0	23	25	15.89
62	1	1	3	14	V144	V144	6475	52470	126	104	355	22	3	265	267	19.74	240	242	17.90	69.2	35.6	0.0	25	27	14.80
63	1	1	3	15	S144	S144	6730	52480	150	149	270	12	1	241	242	16.30	237	238	14.90	22.8	6.7	0.0	4	5	16.17
64	1	1	3	16	S144	S144	6980	52490	150	149	270	2	1	241	241	15.08	241	242	17.33	12.1	0.7	0.0	0	0	13.91
65	1	1	3	17	H146WT	H146WT	7225	52475	134	120	336	19	3	317	346	99.86	238	240	16.72	74.2	60.0	0.0	79	108	18.96
66	1	1	3	18	H146WT	H146WT	7485	52485	140	124	272	7	3	331	348	103.88	242	242	15.02	71.0	60.5	0.0	89	106	22.04
67	1	1	3	19	R146	R146	7730	52490	150	149	270	5	1	251	251	17.44	243	244	17.67	28.2	6.0	0.0	8	8	14.20
68	1	1	3	20	R146	R146	7975	52495	148	148	272	11	3	252	254	20.70	244	244	17.14	28.4	10.8	0.0	8	10	14.70
69	1	1	3	21	L146=H146t	L146=H146t	8230	52490	150	149	270	6	1	242	244	17.20	242	241	15.74	20.8	4.0	0.0	0	2	15.38
70	1	1	3	22	L146=H146t	L146=H146t	8480	52490	150	149	270	7	1	247	249	17.72	240	241	15.82	32.2	10.7	0.0	7	9	15.61
71	1	1	3	23	P146	P146	8720	52480	150	149	270	22	1	244	244	15.04	242	244	16.51	16.1	2.7	0.0	2	2	14.78
72	1	1	3	24	P146	P146	8980	52480	150	149	270	15	1	243	243	14.38	241	243	16.05	14.1	2.7	0.0	2	2	15.14
73	1	1	4	1	L147WT	L147WT	3235	52745	120	88	336	20	3	499	514	148.37	231	231	14.03	97.7	96.6	0.0	268	283	35.56
74	1	1	4	2	L147WT	L147WT	3480	52745	120	96	315	15	3	469	464	99.04	227	228	16.54	97.9	96.9	0.0	242	237	28.36
75	1	1	4	3	P147	P147	3715	52735	120	88	336	19	3	253	260	33.73	227	228	16.79	61.4	46.6	0.0	26	33	15.07
76	1	1	4	4	P147	P147	3960	52740	150	149	270	17	1	230	245	116.35	225	226	15.40	26.8	8.1	0.0	5	20	14.93
77	1	1	4	5	P147a	P147a	4210	52760	150	149	270	11	1	233	235	17.86	228	229	14.60	32.9	12.8	0.0	5	7	15.96
78	1	1	4	6	P147a	P147a	4460	52760	150	149	270	12	1	235	236	20.05	230	230	15.99	27.5	10.1	0.0	5	6	14.70
79	1	1	4	7	Oligo HIV Y115	Oligo HIV Y115	4720	52770	150	149	270	15	1	235	235	13.92	235	236	14.34	12.1	2.0	0.0	0	0	16.39
80	1	1	4	8	Oligo HIV Y115	Oligo HIV Y115	4970	52760	150	149	270	6	1	232	234	15.24	233	234	15.31	17.4	4.7	0.0	0	1	15.16
81	1	1	4	9	Oligo HIV M184a	Oligo HIV M184a	5220	52760	150	149	270	7	1	231	234	14.37	232	233	14.28	20.1	4.7	0.0	0	2	16.17
82	1	1	4	10	Oligo HIV M184a	Oligo HIV M184a	5480	52750	150	149	270	6	1	238	238	14.77	234	236	16.15	17.4	2.0	0.0	4	4	14.74
83	1	1	4	11	C - (H2O+S.S.)	C - (H2O+S.S.)	5745	52745	126	112	336	20	3	288	395	199.73	239	241	23.41	56.3	50.0	0.0	49	156	12.30
84	1	1	4	12	C - (H2O+S.S.)	C - (H2O+S.S.)	6000	52755	126	104	315	22	3	323	435	225.96	239	240	14.52	75.0	62.5	0.0	84	196	22.25
85	1	1	4	13	C - (H2O+S.S.)	C - (H2O+S.S.)	6240	52760	150	149	270	12	1	241	240	13.84	239	240	16.42	9.4	1.3	0.0	2	1	14.68
86	1	1	4	14	C - (H2O+S.S.)	C - (H2O+S.S.)	6470	52750	150	149	270	10	1	238	241	15.92	239	240	17.10	16.8	2.7	0.0	0	2	13.92
87	1	1	4	15	C - (H2O+S.S.)	C - (H2O+S.S.)	6720	52760	150	149	270	11	1	237	238	15.44	237	239	16.11	16.1	2.7	0.0	0	1	14.71
88	1	1	4	16	C - (H2O+S.S.)	C - (H2O+S.S.)	6970	52760	150	149	270	12	1	241	243	15.31	242	242	14.91	18.8	3.4	0.0	0	1	16.16
89	1	1	4	17	C - (H2O+S.S.)	C - (H2O+S.S.)	7230	52760	150	149	270	6	1	240	239	14.40	239	240	15.21	11.4	2.0	0.0	1	0	15.78
90	1	1	4	18	C - (H2O+S.S.)	C - (H2O+S.S.)	7480	52760	150	149	270	6	1	240	240	14.03	237	240	25.20	6.7	0.0	0.0	3	3	9.52
91	1	1	4	19	C - (H2O+S.S.)	C - (H2O+S.S.)	7730	52760	150	149	270	7	1	240	239	14.77	242	244	16.75	10.1	0.7	0.0	-1	-2	14.33
92	1	1	4	20	C - (H2O+S.S.)	C - (H2O+S.S.)	7980	52760	150	149	270	7	1	239	241	16.97	244	245	17.28	12.1	2.0	0.0	-4	-2	13.83
93	1	1	4	21	C - (H2O+S.S.)	C - (H2O+S.S.)	8230	52760	150	149	270	8	1	245	247	16.85	242	242	14.72	26.8	12.1	0.0	3	5	16.64
94	1	1	4	22	C - (H2O+S.S.)	C - (H2O+S.S.)	8470	52750	150	149	270	18	1	240	242	13.82	242	243	14.35	12.8	4.0	0.0	-1	0	16.72
95	1	1	4	23	CIF	CIF	8726	52739	140	133	270	20	3	357	846	700.07	244	251	82.56	57.9	45.1	0.0	113	602	4.32
96	1	1	4	24	CIF	CIF	8972	52735	140	130	251	26	3	381	946	789.20	243	245	17.21	86.2	77.7	0.0	138	703	22.14
END DATA
