# Supplementary material for: Microarray-based identification of antigenic variants of foot-and-mouth disease virus: a bioinformatics quality assessment
Source: BMC Genomics. 2006 May 18;7:117. doi: 10.1186/1471-2164-7-117 (PMC1481559; doi:10.1186/1471-2164-7-117)
Supplement: Additional File 1 — They are obtained using the Agilent and Scan Array Express (Perkin Elmer Life Sciences) analysis software for reading and quantifying the hybridization images. [file 1471-2164-7-117-S1.zip › III-5-RED-4-10C.csv]

BEGIN HEADER
PerkinElmer Life Sciences.
ScanArrayCSVFileFormat	2.00
ScanArray Express	2.00
Number_of_Columns	26
END HEADER
BEGIN GENERAL INFO
DateTime	2005/07/06 16:44
GalFile	D:\303\AFTOCHIP\AFTOCHIP 2.1\Generalidades Aftochip 2.1\ARCHIVO GAL AFTOCHIP 2.1.gal
Scanner	Model: Serial No.:
User Name	303
Computer Name
Protocol	Easy Quant
Quantitation Method	Adaptive Circle
Quality Confidence Calculation	SignalToNoise
User comments
Image Origin	0	0
Temperature	0
Laser Powers	0
Laser On Time	0
PMT Voltages	0
END GENERAL INFO
BEGIN QUANTITATION PARAMETERS
Min Percentile	50
Max Percentile	200
END QUANTITATION PARAMETERS
BEGIN QUALITY MEASUREMENTS
Min Signal To Noise	3
END QUALITY MEASUREMENTS
BEGIN ARRAY PATTERN INFO
Units	�m
Array Rows	1
Array Columns	1
Spot Rows	4
Spot Columns	24
Array Row Spacing	4500.000000
Array Column Spacing	4500.000000
Spot Row Spacing	262.000000
Spot Column Spacing	251.000000
Spot Diameter	150
Interstitial	0
Spots Per Array	96
Total Spots	96
END ARRAY PATTERN INFO
BEGIN IMAGE INFO
ImageID	Channel	Image	Fluorophore	Barcode	Units	X Units Per Pixel	Y Units Per Pixel	X Offset	Y Offset	Status
-1	CH1	D:\303\AFTOCHIP\AFTOCHIP 2.1\Celia\10� Celia 3� impresi�n\Im�genes scaner\RGD RED_Chip 5_S01.tif	Unknown	Unknown	�m	10.000000	10.000000	0.000000	0.000000	Control Image
END IMAGE INFO
BEGIN NORMALIZATION INFO
Normalization Method	LOWESS
END NORMALIZATION INFO
BEGIN DATA
Index	Array Row	Array Column	Spot Row	Spot Column	Name	ID	X	Y	Diameter	F Pixels	B Pixels	Footprint	Flags	Ch1 Median	Ch1 Mean	Ch1 SD	Ch1 B Median	Ch1 B Mean	Ch1 B SD	Ch1 % > B + 1 SD	Ch1 % > B + 2 SD	Ch1 F % Sat.	Ch1 Median - B	Ch1 Mean - B	Ch1 SignalNoiseRatio
1	1	1	1	1	CIF	CIF	12236	51995	140	130	251	23	3	344	717	558.24	249	250	22.11	90.0	69.2	0.0	95	468	15.56
2	1	1	1	2	CIF	CIF	12475	51992	134	120	336	14	3	371	768	585.72	251	251	15.17	86.7	78.3	0.0	120	517	24.46
3	1	1	1	3	S139WT	S139WT	12725	51995	126	112	336	16	3	278	313	77.43	250	251	17.07	63.4	42.9	0.0	28	63	16.29
4	1	1	1	4	S139WT	S139WT	12975	51995	134	120	336	16	3	277	307	74.26	249	250	15.23	62.5	49.2	0.0	28	58	18.18
5	1	1	1	5	G139	G139	13220	51990	150	149	270	12	1	256	257	17.75	248	249	15.02	36.2	12.1	0.0	8	9	17.04
6	1	1	1	6	G139	G139	13480	51980	150	149	270	5	1	251	254	18.27	248	249	16.24	24.2	8.7	0.0	3	6	15.45
7	1	1	1	7	G139t	G139t	13730	51980	150	149	270	4	1	253	255	19.88	248	248	14.98	31.5	12.8	0.0	5	7	16.89
8	1	1	1	8	G139t	G139t	13980	51980	150	149	270	3	1	251	252	19.08	248	248	14.91	28.9	8.1	0.0	3	4	16.83
9	1	1	1	9	G139c	G139c	14230	51980	150	149	270	2	1	254	253	15.46	246	248	19.80	20.1	1.3	0.0	8	7	12.83
10	1	1	1	10	G139c	G139c	14480	51980	150	149	270	2	1	247	247	14.66	244	247	16.88	16.8	2.0	0.0	3	3	14.63
11	1	1	1	11	I139	I139	14730	51980	150	149	270	1	1	244	245	16.35	246	246	15.55	15.4	3.4	0.0	-1	0	15.69
12	1	1	1	12	I139	I139	14980	51980	150	149	270	2	1	244	245	15.96	245	245	15.57	14.1	2.7	0.0	0	0	15.67
13	1	1	1	13	N139	N139	15230	51985	134	124	315	6	3	364	368	115.65	239	241	14.32	80.6	63.7	0.0	125	129	25.41
14	1	1	1	14	N139	N139	15475	51985	168	192	272	10	3	267	357	152.72	241	242	14.81	63.5	47.9	0.0	26	116	18.03
15	1	1	1	15	T139	T139	15720	51980	150	149	270	14	1	242	242	14.57	238	238	15.32	23.5	2.0	0.0	4	4	15.79
16	1	1	1	16	T139	T139	15990	51980	150	149	270	5	1	237	238	15.61	236	236	13.42	24.2	6.7	0.0	1	2	17.65
17	1	1	1	17	RGD-WT1	RGD-WT1	16235	51975	140	124	272	3	3	251	250	20.83	235	235	13.84	54.8	25.0	0.0	16	15	18.14
18	1	1	1	18	RGD-WT1	RGD-WT1	16485	51975	150	156	272	3	3	251	254	21.21	233	235	13.41	60.3	35.3	0.0	18	21	18.72
19	1	1	1	19	RRD	RRD	16740	51980	150	149	270	2	1	235	236	15.83	233	234	14.92	17.4	5.4	0.0	2	3	15.75
20	1	1	1	20	RRD	RRD	16990	51980	150	149	270	2	1	230	232	15.54	232	233	15.14	12.1	3.4	0.0	-1	0	15.19
21	1	1	1	21	RRDt	RRDt	17240	51980	150	149	270	1	1	233	234	14.15	228	229	14.34	26.8	5.4	0.0	5	6	16.25
22	1	1	1	22	RRDt	RRDt	17490	51980	150	149	270	2	1	230	233	30.48	230	230	14.97	16.1	8.1	0.0	0	3	15.37
23	1	1	1	23	RRDc	RRDc	17740	51980	150	149	270	2	1	230	230	13.02	230	231	16.36	12.1	1.3	0.0	0	0	14.06
24	1	1	1	24	RRDc	RRDc	17990	51980	150	149	270	3	1	229	229	12.20	229	229	14.32	10.7	1.3	0.0	0	0	15.99
25	1	1	2	1	RED	RED	12228	52252	126	104	315	13	3	280	370	160.75	247	248	13.94	69.2	55.8	0.0	33	123	20.08
26	1	1	2	2	RED	RED	12475	52255	120	88	336	15	3	290	381	159.89	248	249	14.32	67.0	59.1	0.0	42	133	20.25
27	1	1	2	3	REDt	REDt	12720	52250	150	149	270	10	1	256	258	18.72	250	250	15.30	34.9	11.4	0.0	6	8	16.73
28	1	1	2	4	REDt	REDt	12970	52250	150	149	270	10	1	252	253	14.41	248	248	16.41	22.8	2.0	0.0	4	5	15.35
29	1	1	2	5	REDc	REDc	13220	52240	150	149	270	4	1	249	250	16.13	249	249	16.04	18.8	4.0	0.0	0	1	15.53
30	1	1	2	6	REDc	REDc	13480	52240	150	149	270	4	1	249	250	15.49	248	249	16.41	18.8	2.7	0.0	1	2	15.17
31	1	1	2	7	REG	REG	13730	52235	140	134	251	6	3	258	261	24.82	249	248	17.02	35.8	18.7	0.0	9	12	15.16
32	1	1	2	8	REG	REG	13975	52235	140	124	272	5	3	262	265	25.55	248	248	14.26	49.2	26.6	0.0	14	17	18.37
33	1	1	2	9	REGat	REGat	14230	52240	150	149	270	1	1	252	251	16.42	246	247	14.50	29.5	6.0	0.0	6	5	17.38
34	1	1	2	10	REGat	REGat	14480	52240	150	149	270	0	1	250	252	30.35	243	244	15.49	30.2	9.4	0.0	7	9	16.14
35	1	1	2	11	REGac	REGac	14730	52240	150	149	270	0	1	247	246	15.26	247	247	14.80	12.8	2.0	0.0	0	0	16.69
36	1	1	2	12	REGac	REGac	14980	52240	150	149	270	1	1	245	247	17.03	246	246	14.91	18.1	5.4	0.0	0	1	16.43
37	1	1	2	13	REGgg	REGgg	15230	52240	150	149	270	2	1	242	243	14.35	242	242	15.03	14.1	2.7	0.0	0	1	16.11
38	1	1	2	14	REGgg	REGgg	15480	52240	150	149	270	3	1	243	243	13.97	243	243	14.72	16.8	2.0	0.0	0	0	16.51
39	1	1	2	15	REGtg	REGtg	15730	52240	150	149	270	4	1	244	244	17.62	239	239	14.52	30.2	8.7	0.0	5	5	16.81
40	1	1	2	16	REGtg	REGtg	15990	52240	150	149	270	4	1	246	248	20.26	240	239	17.16	28.2	10.7	0.0	6	8	14.34
41	1	1	2	17	REGcg	REGcg	16240	52240	150	149	270	3	1	239	240	13.78	237	237	14.76	16.1	4.7	0.0	2	3	16.20
42	1	1	2	18	REGcg	REGcg	16490	52240	150	149	270	2	1	238	240	15.43	233	234	15.37	28.9	6.7	0.0	5	7	15.49
43	1	1	2	19	D143N (RGN)	D143N (RGN)	16740	52240	150	149	270	1	1	234	234	13.93	232	231	16.48	14.1	1.3	0.0	2	2	14.20
44	1	1	2	20	D143N (RGN)	D143N (RGN)	16990	52240	150	149	270	0	1	234	234	14.45	230	230	15.17	20.8	4.7	0.0	4	4	15.43
45	1	1	2	21	D143N (RGN)t	D143N (RGN)t	17240	52240	150	149	270	0	1	230	231	14.39	230	230	15.09	14.1	2.0	0.0	0	1	15.24
46	1	1	2	22	D143N (RGN)t	D143N (RGN)t	17490	52240	150	149	270	1	1	229	231	13.64	230	230	14.61	14.8	2.7	0.0	0	1	15.68
47	1	1	2	23	D143N (RGN)c	D143N (RGN)c	17740	52240	150	149	270	2	1	231	232	15.97	230	233	19.49	13.4	4.0	0.0	1	2	11.85
48	1	1	2	24	D143N (RGN)c	D143N (RGN)c	17990	52240	150	149	270	3	1	228	230	14.58	229	232	19.86	10.1	0.7	0.0	0	1	11.48
49	1	1	3	1	D143V (RGV)	D143V (RGV)	12230	52500	150	149	270	10	1	249	250	15.27	249	250	16.68	14.1	2.7	0.0	0	1	14.93
50	1	1	3	2	D143V (RGV)	D143V (RGV)	12470	52500	150	149	270	2	1	250	250	14.88	248	248	16.23	16.1	2.7	0.0	2	2	15.41
51	1	1	3	3	RGE-1 (GAA)	RGE-1 (GAA)	12720	52500	150	149	270	3	1	249	250	15.41	251	250	14.46	14.8	3.4	0.0	-1	0	17.22
52	1	1	3	4	RGE-1 (GAA)	RGE-1 (GAA)	12970	52500	150	149	270	3	1	247	249	16.81	247	248	15.23	18.8	4.0	0.0	0	2	16.22
53	1	1	3	5	RGEc	RGEc	13220	52500	150	149	270	4	1	249	249	15.42	248	248	15.82	15.4	3.4	0.0	1	1	15.74
54	1	1	3	6	RGEc	RGEc	13480	52500	150	149	270	5	1	252	252	15.05	249	249	15.94	20.1	2.0	0.0	3	3	15.81
55	1	1	3	7	L144WT	L144WT	13735	52505	134	120	336	9	3	281	324	91.97	249	249	15.84	65.8	50.8	0.0	32	75	17.74
56	1	1	3	8	L144WT	L144WT	13975	52496	134	120	336	6	3	276	308	70.51	246	246	15.64	65.8	53.3	0.0	30	62	17.64
57	1	1	3	9	L144g	L144g	14230	52500	150	149	270	2	1	249	249	15.94	245	245	15.07	24.2	5.4	0.0	4	4	16.52
58	1	1	3	10	L144g	L144g	14480	52500	150	149	270	2	1	246	244	14.94	246	247	18.42	5.4	0.7	0.0	0	-1	13.35
59	1	1	3	11	L144a	L144a	14730	52500	150	149	270	2	1	247	248	16.32	246	247	17.50	14.8	2.0	0.0	1	2	14.11
60	1	1	3	12	L144a	L144a	14980	52490	150	149	270	12	1	243	243	14.28	245	245	15.75	13.4	0.7	0.0	-1	-1	15.43
61	1	1	3	13	V144	V144	15235	52495	130	112	336	7	3	259	260	18.17	241	242	14.84	58.9	26.8	0.0	18	19	17.45
62	1	1	3	14	V144	V144	15480	52500	150	149	270	3	1	245	247	17.16	241	242	14.06	30.9	11.4	0.0	4	6	17.43
63	1	1	3	15	S144	S144	15730	52500	150	149	270	4	1	236	236	14.96	240	240	13.51	10.7	1.3	0.0	-3	-3	17.46
64	1	1	3	16	S144	S144	15990	52500	150	149	270	5	1	240	241	15.77	238	239	15.57	14.8	3.4	0.0	2	3	15.42
65	1	1	3	17	H146WT	H146WT	16235	52495	134	120	336	7	3	248	263	43.92	237	238	16.21	40.0	28.3	0.0	11	26	15.30
66	1	1	3	18	H146WT	H146WT	16485	52505	148	148	272	3	3	248	281	88.89	235	236	16.71	44.6	28.4	0.0	13	46	14.84
67	1	1	3	19	R146	R146	16740	52500	150	149	270	2	1	235	237	15.76	234	234	15.63	21.5	4.7	0.0	1	3	15.03
68	1	1	3	20	R146	R146	16990	52500	150	149	270	2	1	234	232	15.87	226	232	15.47	26.2	6.7	0.0	8	6	15.13
69	1	1	3	21	L146=H146t	L146=H146t	17240	52500	150	149	270	2	1	233	233	13.67	230	230	14.27	20.8	4.7	0.0	3	3	16.32
70	1	1	3	22	L146=H146t	L146=H146t	17490	52500	150	149	270	2	1	232	233	15.15	229	229	14.21	24.2	4.7	0.0	3	4	16.33
71	1	1	3	23	P146	P146	17730	52480	150	149	270	25	1	231	232	12.75	231	233	25.55	3.4	0.0	0.0	0	1	9.04
72	1	1	3	24	P146	P146	17980	52490	150	149	270	17	1	232	233	13.73	231	233	16.95	14.8	0.0	0.0	1	2	13.69
73	1	1	4	1	L147WT	L147WT	12235	52765	140	124	272	14	3	468	556	257.92	249	250	15.28	87.1	80.6	0.0	219	307	30.63
74	1	1	4	2	L147WT	L147WT	12480	52765	140	134	251	8	3	460	500	232.41	248	247	16.85	83.6	70.1	0.0	212	252	27.31
75	1	1	4	3	P147	P147	12730	52770	150	149	270	9	1	254	255	15.74	250	250	15.60	26.8	4.7	0.0	4	5	16.28
76	1	1	4	4	P147	P147	12970	52770	150	149	270	6	1	253	256	25.48	250	250	15.31	21.5	9.4	0.0	3	6	16.53
77	1	1	4	5	P147a	P147a	13225	52770	130	108	355	5	3	266	267	25.73	248	249	15.17	53.7	30.6	0.0	18	19	17.53
78	1	1	4	6	P147a	P147a	13485	52770	140	134	291	11	3	259	261	21.62	250	252	16.78	33.6	14.9	0.0	9	11	15.43
79	1	1	4	7	Oligo HIV Y115	Oligo HIV Y115	13730	52770	150	149	270	6	1	252	250	15.92	250	251	17.08	14.1	0.7	0.0	2	0	14.76
80	1	1	4	8	Oligo HIV Y115	Oligo HIV Y115	13980	52770	150	149	270	6	1	247	247	14.99	247	248	16.74	15.4	0.7	0.0	0	0	14.76
81	1	1	4	9	Oligo HIV M184a	Oligo HIV M184a	14235	52765	140	124	272	6	3	262	268	29.13	249	249	15.75	46.8	23.4	0.0	13	19	16.64
82	1	1	4	10	Oligo HIV M184a	Oligo HIV M184a	14475	52765	134	120	336	4	3	257	263	31.22	246	247	15.08	45.0	25.8	0.0	11	17	17.04
83	1	1	4	11	C - (H2O+S.S.)	C - (H2O+S.S.)	14735	52755	140	124	272	10	3	256	264	31.73	243	245	15.22	41.9	30.6	0.0	13	21	16.82
84	1	1	4	12	C - (H2O+S.S.)	C - (H2O+S.S.)	14985	52755	140	124	272	10	3	257	265	31.39	243	243	15.21	48.4	35.5	0.0	14	22	16.90
85	1	1	4	13	C - (H2O+S.S.)	C - (H2O+S.S.)	15230	52760	150	149	270	4	1	244	244	15.51	241	242	14.26	22.8	4.7	0.0	3	3	17.11
86	1	1	4	14	C - (H2O+S.S.)	C - (H2O+S.S.)	15480	52770	150	149	270	6	1	240	242	14.43	242	243	17.91	10.1	0.0	0.0	-1	0	13.40
87	1	1	4	15	C - (H2O+S.S.)	C - (H2O+S.S.)	15730	52770	150	149	270	7	1	239	240	14.82	239	240	16.93	17.4	0.7	0.0	0	1	14.12
88	1	1	4	16	C - (H2O+S.S.)	C - (H2O+S.S.)	15990	52770	150	149	270	7	1	240	240	15.11	237	238	15.86	18.8	2.7	0.0	3	3	15.13
89	1	1	4	17	C - (H2O+S.S.)	C - (H2O+S.S.)	16240	52770	150	149	270	6	1	236	235	14.55	239	239	16.30	5.4	0.0	0.0	-2	-3	14.48
90	1	1	4	18	C - (H2O+S.S.)	C - (H2O+S.S.)	16490	52770	150	149	270	6	1	230	231	15.62	234	234	15.01	14.8	1.3	0.0	-3	-2	15.32
91	1	1	4	19	C - (H2O+S.S.)	C - (H2O+S.S.)	16740	52770	150	149	270	6	1	236	235	14.43	234	235	14.78	15.4	3.4	0.0	2	1	15.97
92	1	1	4	20	C - (H2O+S.S.)	C - (H2O+S.S.)	16990	52770	150	149	270	5	1	231	233	13.71	230	231	14.45	22.1	2.7	0.0	1	3	15.98
93	1	1	4	21	C - (H2O+S.S.)	C - (H2O+S.S.)	17240	52770	150	149	270	5	1	233	234	14.94	229	230	14.78	22.8	6.7	0.0	4	5	15.77
94	1	1	4	22	C - (H2O+S.S.)	C - (H2O+S.S.)	17480	52750	150	149	270	18	1	232	247	154.69	231	232	14.99	19.5	3.4	0.0	1	16	15.48
95	1	1	4	23	CIF	CIF	17727	52743	140	133	251	26	3	342	575	370.41	231	235	51.24	61.7	51.9	0.0	111	344	6.68
96	1	1	4	24	CIF	CIF	17975	52749	140	130	291	24	3	454	606	403.88	230	231	14.60	90.0	77.7	0.0	224	376	31.09
END DATA
