# Supplementary material for: Microarray-based identification of antigenic variants of foot-and-mouth disease virus: a bioinformatics quality assessment
Source: BMC Genomics. 2006 May 18;7:117. doi: 10.1186/1471-2164-7-117 (PMC1481559; doi:10.1186/1471-2164-7-117)
Supplement: Additional File 1 — They are obtained using the Agilent and Scan Array Express (Perkin Elmer Life Sciences) analysis software for reading and quantifying the hybridization images. [file 1471-2164-7-117-S1.zip › III-5-RGD-1-10C.csv]

BEGIN HEADER
PerkinElmer Life Sciences.
ScanArrayCSVFileFormat	2.00
ScanArray Express	2.00
Number_of_Columns	26
END HEADER
BEGIN GENERAL INFO
DateTime	2005/07/06 17:02
GalFile	D:\303\AFTOCHIP\AFTOCHIP 2.1\Generalidades Aftochip 2.1\ARCHIVO GAL AFTOCHIP 2.1.gal
Scanner	Model: Serial No.:
User Name	303
Computer Name
Protocol	Easy Quant
Quantitation Method	Adaptive Circle
Quality Confidence Calculation	SignalToNoise
User comments
Image Origin	0	0
Temperature	0
Laser Powers	0
Laser On Time	0
PMT Voltages	0
END GENERAL INFO
BEGIN QUANTITATION PARAMETERS
Min Percentile	50
Max Percentile	200
END QUANTITATION PARAMETERS
BEGIN QUALITY MEASUREMENTS
Min Signal To Noise	3
END QUALITY MEASUREMENTS
BEGIN ARRAY PATTERN INFO
Units	�m
Array Rows	1
Array Columns	1
Spot Rows	4
Spot Columns	24
Array Row Spacing	4500.000000
Array Column Spacing	4500.000000
Spot Row Spacing	262.000000
Spot Column Spacing	251.000000
Spot Diameter	150
Interstitial	0
Spots Per Array	96
Total Spots	96
END ARRAY PATTERN INFO
BEGIN IMAGE INFO
ImageID	Channel	Image	Fluorophore	Barcode	Units	X Units Per Pixel	Y Units Per Pixel	X Offset	Y Offset	Status
-1	CH1	D:\303\AFTOCHIP\AFTOCHIP 2.1\Celia\10� Celia 3� impresi�n\Im�genes scaner\RGD RED_Chip 5_S01.tif	Unknown	Unknown	�m	10.000000	10.000000	0.000000	0.000000	Control Image
END IMAGE INFO
BEGIN NORMALIZATION INFO
Normalization Method	LOWESS
END NORMALIZATION INFO
BEGIN DATA
Index	Array Row	Array Column	Spot Row	Spot Column	Name	ID	X	Y	Diameter	F Pixels	B Pixels	Footprint	Flags	Ch1 Median	Ch1 Mean	Ch1 SD	Ch1 B Median	Ch1 B Mean	Ch1 B SD	Ch1 % > B + 1 SD	Ch1 % > B + 2 SD	Ch1 F % Sat.	Ch1 Median - B	Ch1 Mean - B	Ch1 SignalNoiseRatio
1	1	1	1	1	CIF	CIF	3090	26995	140	134	251	35	3	818	1104	868.36	239	241	18.86	85.8	77.6	0.0	579	865	43.38
2	1	1	1	2	CIF	CIF	3330	26995	140	134	251	42	3	948	1184	865.35	251	252	21.45	95.5	82.8	0.0	697	933	44.19
3	1	1	1	3	S139WT	S139WT	3595	26985	112	80	336	25	3	435	427	83.96	251	253	22.94	90.0	87.5	0.0	184	176	18.96
4	1	1	1	4	S139WT	S139WT	3845	26975	110	80	336	19	3	440	433	75.37	252	255	24.38	96.3	93.8	0.0	188	181	18.05
5	1	1	1	5	G139	G139	4105	26975	126	112	336	13	3	261	264	31.98	244	248	24.50	44.6	18.8	0.0	17	20	10.65
6	1	1	1	6	G139	G139	4350	26975	110	78	315	16	3	280	286	27.19	247	249	22.83	75.6	34.6	0.0	33	39	12.27
7	1	1	1	7	G139t	G139t	4608	26971	130	112	315	9	3	271	274	32.03	249	253	25.43	46.4	17.0	0.0	22	25	10.66
8	1	1	1	8	G139t	G139t	4858	26974	140	132	251	12	3	270	280	40.93	255	257	25.08	34.1	18.2	0.0	15	25	10.76
9	1	1	1	9	G139c	G139c	5100	26970	150	149	270	17	1	251	252	19.67	248	250	22.10	18.8	2.7	0.0	3	4	11.36
10	1	1	1	10	G139c	G139c	5350	26970	150	149	270	18	1	243	248	25.04	245	247	19.03	19.5	4.7	0.0	-1	3	12.77
11	1	1	1	11	I139	I139	5600	26970	150	149	270	19	1	248	252	20.99	245	248	20.46	22.1	8.1	0.0	3	7	12.12
12	1	1	1	12	I139	I139	5850	26970	150	149	270	20	1	248	252	29.23	238	243	19.39	36.2	12.8	0.0	10	14	12.79
13	1	1	1	13	N139	N139	6105	26965	134	120	336	15	3	258	265	32.08	238	238	15.91	56.7	35.8	0.0	20	27	16.22
14	1	1	1	14	N139	N139	6370	26960	150	149	270	4	1	263	269	30.70	246	276	274.83	0.0	0.0	0.0	17	23	0.96
15	1	1	1	15	T139	T139	6615	26965	110	80	336	7	3	285	286	25.02	246	250	40.96	51.3	3.8	0.0	39	40	6.96
16	1	1	1	16	T139	T139	6845	26985	140	124	272	34	3	284	287	35.03	243	245	17.47	78.2	58.1	0.0	41	44	16.25
17	1	1	1	17	RGD-WT1	RGD-WT1	7115	26986	110	78	336	24	3	1032	1022	251.96	245	248	29.70	100.0	100.0	0.0	787	777	34.75
18	1	1	1	18	RGD-WT1	RGD-WT1	7362	26978	130	113	315	19	4	838	746	270.66	244	275	407.04	69.0	9.7	0.0	594	502	2.06
19	1	1	1	19	RRD	RRD	7610	26970	150	149	270	17	1	252	253	21.94	244	245	17.19	33.6	14.1	0.0	8	9	14.66
20	1	1	1	20	RRD	RRD	7870	26965	126	104	315	7	3	258	261	23.66	244	245	17.58	45.2	21.2	0.0	14	17	14.68
21	1	1	1	21	RRDt	RRDt	8130	26960	150	149	270	4	1	256	259	26.82	241	244	30.40	27.5	4.0	0.0	15	18	8.42
22	1	1	1	22	RRDt	RRDt	8380	26960	150	149	270	4	1	264	267	26.47	243	249	62.85	8.7	0.0	0.0	21	24	4.20
23	1	1	1	23	RRDc	RRDc	8610	26970	150	149	270	21	1	236	237	19.41	235	237	19.66	16.8	3.4	0.0	1	2	12.00
24	1	1	1	24	RRDc	RRDc	8860	26970	150	149	270	21	1	234	235	17.35	235	235	16.06	17.4	4.0	0.0	0	0	14.57
25	1	1	2	1	RED	RED	3115	27255	140	124	272	29	3	263	266	24.88	242	244	19.14	53.2	22.6	0.0	21	24	13.74
26	1	1	2	2	RED	RED	3360	27240	150	149	270	13	1	253	257	44.32	247	250	21.84	20.1	7.4	0.0	6	10	11.58
27	1	1	2	3	REDt	REDt	3635	27225	120	88	336	24	3	297	295	41.29	246	251	30.83	62.5	39.8	0.0	51	49	9.63
28	1	1	2	4	REDt	REDt	3875	27230	90	48	423	14	3	297	309	35.67	247	252	27.87	87.5	50.0	0.0	50	62	10.66
29	1	1	2	5	REDc	REDc	4110	27230	150	149	270	4	1	251	254	24.34	249	254	31.73	10.7	3.4	0.0	2	5	7.91
30	1	1	2	6	REDc	REDc	4350	27230	150	149	270	13	1	239	241	20.21	242	246	23.55	8.7	1.3	0.0	-2	0	10.15
31	1	1	2	7	REG	REG	4610	27240	150	149	270	14	1	260	262	23.33	248	251	25.63	28.9	6.0	0.0	12	14	10.14
32	1	1	2	8	REG	REG	4860	27220	150	149	270	8	1	260	262	26.40	250	251	20.57	36.2	13.4	0.0	10	12	12.64
33	1	1	2	9	REGat	REGat	5120	27230	150	149	270	5	1	243	248	25.22	245	246	17.39	20.1	7.4	0.0	-1	3	13.98
34	1	1	2	10	REGat	REGat	5370	27230	150	149	270	4	1	239	241	17.53	242	243	19.16	12.8	1.3	0.0	-2	0	12.47
35	1	1	2	11	REGac	REGac	5610	27230	150	149	270	8	1	241	244	17.07	245	246	19.55	9.4	2.0	0.0	-3	0	12.33
36	1	1	2	12	REGac	REGac	5860	27230	150	149	270	9	1	251	252	18.10	242	244	19.91	28.2	7.4	0.0	9	10	12.61
37	1	1	2	13	REGgg	REGgg	6130	27225	126	104	315	9	3	362	354	81.28	239	239	15.14	85.6	76.9	0.0	123	115	23.90
38	1	1	2	14	REGgg	REGgg	6390	27220	150	149	270	19	1	294	310	64.84	243	269	272.60	0.0	0.0	0.0	51	67	1.08
39	1	1	2	15	REGtg	REGtg	6620	27220	150	149	270	6	1	245	248	20.55	243	243	16.53	24.8	6.0	0.0	2	5	14.82
40	1	1	2	16	REGtg	REGtg	6860	27230	150	149	270	13	1	250	249	16.78	246	244	15.16	22.1	4.0	0.0	4	3	16.49
41	1	1	2	17	REGcg	REGcg	7100	27230	150	149	270	24	1	247	248	19.11	246	249	36.18	4.7	0.0	0.0	1	2	6.83
42	1	1	2	18	REGcg	REGcg	7360	27220	150	149	270	16	1	251	251	18.29	245	283	439.34	0.0	0.0	0.0	6	6	0.57
43	1	1	2	19	D143N (RGN)	D143N (RGN)	7620	27225	110	78	315	6	3	269	274	29.94	246	247	17.12	61.5	37.2	0.0	23	28	15.71
44	1	1	2	20	D143N (RGN)	D143N (RGN)	7875	27225	126	112	336	2	3	260	262	26.45	243	243	15.87	51.8	32.1	0.0	17	19	16.38
45	1	1	2	21	D143N (RGN)t	D143N (RGN)t	8145	27215	130	112	336	20	3	278	277	35.40	241	243	29.76	56.3	20.5	0.0	37	36	9.34
46	1	1	2	22	D143N (RGN)t	D143N (RGN)t	8385	27225	130	112	336	5	3	260	266	37.77	240	241	17.91	51.8	32.1	0.0	20	26	14.52
47	1	1	2	23	D143N (RGN)c	D143N (RGN)c	8620	27230	150	149	270	10	1	237	238	17.07	237	239	21.48	10.7	1.3	0.0	0	1	11.03
48	1	1	2	24	D143N (RGN)c	D143N (RGN)c	8870	27230	150	149	270	11	1	248	252	27.28	242	245	19.13	30.9	16.1	0.0	6	10	12.96
49	1	1	3	1	D143V (RGV)	D143V (RGV)	3135	27485	110	80	336	26	3	400	456	125.84	245	249	27.93	98.8	95.0	0.0	155	211	14.32
50	1	1	3	2	D143V (RGV)	D143V (RGV)	3380	27485	110	78	315	21	3	372	370	40.45	251	255	30.55	98.7	93.6	0.0	121	119	12.18
51	1	1	3	3	RGE-1 (GAA)	RGE-1 (GAA)	3635	27485	120	88	336	24	3	306	305	36.91	252	251	19.72	79.5	64.8	0.0	54	53	15.51
52	1	1	3	4	RGE-1 (GAA)	RGE-1 (GAA)	3880	27485	110	78	315	19	3	329	329	41.53	249	255	46.55	80.8	39.7	0.0	80	80	7.07
53	1	1	3	5	RGEc	RGEc	4125	27485	120	88	336	13	3	290	294	26.30	251	254	27.43	69.3	33.0	0.0	39	43	10.57
54	1	1	3	6	RGEc	RGEc	4365	27485	110	80	336	3	3	302	304	47.18	251	258	31.79	70.0	35.0	0.0	51	53	9.50
55	1	1	3	7	L144WT	L144WT	4625	27485	134	120	336	11	3	860	914	635.97	246	251	29.45	75.0	68.3	0.0	614	668	29.20
56	1	1	3	8	L144WT	L144WT	4885	27475	134	120	336	23	3	546	583	332.68	242	244	20.40	76.7	66.7	0.0	304	341	26.76
57	1	1	3	9	L144g	L144g	5135	27490	110	78	355	18	3	327	330	36.14	243	248	24.35	97.4	89.7	0.0	84	87	13.43
58	1	1	3	10	L144g	L144g	5385	27480	110	78	355	19	3	313	315	40.00	239	238	19.51	93.6	84.6	0.0	74	76	16.05
59	1	1	3	11	L144a	L144a	5620	27480	126	101	334	8	3	280	282	35.23	247	248	18.62	63.4	48.5	0.0	33	35	15.04
60	1	1	3	12	L144a	L144a	5865	27475	110	80	336	14	3	301	304	37.77	242	242	19.16	85.0	72.5	0.0	59	62	15.71
61	1	1	3	13	V144	V144	6115	27490	130	108	355	5	3	459	432	142.42	240	241	16.70	83.3	79.6	0.0	219	192	27.48
62	1	1	3	14	V144	V144	6385	27485	110	80	336	14	3	460	481	135.00	240	241	16.73	96.3	96.3	0.0	220	241	27.50
63	1	1	3	15	S144	S144	6620	27470	120	97	334	18	3	293	293	29.11	242	243	23.62	83.5	57.7	0.0	51	51	12.41
64	1	1	3	16	S144	S144	6855	27480	110	78	355	20	3	288	291	22.56	244	245	21.20	91.0	52.6	0.0	44	47	13.58
65	1	1	3	17	H146WT	H146WT	7105	27470	120	96	355	26	3	327	395	162.95	243	245	23.50	68.8	54.2	0.0	84	152	13.92
66	1	1	3	18	H146WT	H146WT	7375	27465	126	112	336	22	3	335	395	153.48	244	243	17.31	73.2	59.8	0.0	91	151	19.35
67	1	1	3	19	R146	R146	7625	27475	120	88	336	12	3	278	285	49.34	246	249	21.71	55.7	39.8	0.0	32	39	12.80
68	1	1	3	20	R146	R146	7876	27485	134	120	315	3	3	266	282	48.09	244	245	18.06	52.5	45.8	0.0	22	38	14.73
69	1	1	3	21	L146=H146t	L146=H146t	8140	27490	150	149	270	11	1	248	253	23.63	239	240	16.53	34.9	17.4	0.0	9	14	15.01
70	1	1	3	22	L146=H146t	L146=H146t	8375	27485	100	60	336	5	3	273	276	25.72	238	240	18.37	76.7	48.3	0.0	35	38	14.86
71	1	1	3	23	P146	P146	8620	27470	150	149	270	21	1	251	251	17.99	240	242	19.87	30.9	7.4	0.0	11	11	12.63
72	1	1	3	24	P146	P146	8880	27470	150	149	270	18	1	252	257	26.50	243	244	19.91	32.2	13.4	0.0	9	14	12.65
73	1	1	4	1	L147WT	L147WT	3135	27745	110	80	336	27	3	788	771	142.17	237	239	20.80	100.0	100.0	0.0	551	534	37.88
74	1	1	4	2	L147WT	L147WT	3380	27730	110	81	334	29	3	954	935	221.50	245	246	21.71	100.0	100.0	0.0	709	690	43.93
75	1	1	4	3	P147	P147	3635	27735	134	120	336	29	3	266	280	49.91	245	246	19.38	50.8	39.2	0.0	21	35	13.72
76	1	1	4	4	P147	P147	3890	27745	126	104	315	29	3	289	290	45.90	244	245	19.44	67.3	55.8	0.0	45	46	14.87
77	1	1	4	5	P147a	P147a	4145	27730	110	78	355	38	3	315	308	47.49	249	250	20.65	74.4	65.4	0.0	66	59	15.26
78	1	1	4	6	P147a	P147a	4385	27740	110	78	355	24	3	297	303	45.31	256	259	26.00	60.3	41.0	0.0	41	47	11.42
79	1	1	4	7	Oligo HIV Y115	Oligo HIV Y115	4630	27760	150	149	270	18	1	253	255	21.13	256	258	22.48	10.1	2.7	0.0	-2	0	11.25
80	1	1	4	8	Oligo HIV Y115	Oligo HIV Y115	4890	27750	150	149	270	24	1	251	254	17.00	240	243	20.00	32.9	7.4	0.0	11	14	12.55
81	1	1	4	9	Oligo HIV M184a	Oligo HIV M184a	5130	27760	150	149	270	16	1	236	234	14.47	241	242	16.64	4.0	0.0	0.0	-4	-6	14.19
82	1	1	4	10	Oligo HIV M184a	Oligo HIV M184a	5380	27750	150	149	270	12	1	241	243	26.85	235	237	17.59	24.8	6.7	0.0	6	8	13.70
83	1	1	4	11	C - (H2O+S.S.)	C - (H2O+S.S.)	5620	27735	134	124	315	15	3	292	365	165.95	237	238	16.40	60.5	52.4	0.0	55	128	17.81
84	1	1	4	12	C - (H2O+S.S.)	C - (H2O+S.S.)	5865	27735	148	148	272	15	3	281	469	288.17	238	239	16.96	64.2	54.1	0.0	43	231	16.57
85	1	1	4	13	C - (H2O+S.S.)	C - (H2O+S.S.)	6120	27750	150	149	270	0	1	239	240	17.65	237	238	15.09	21.5	5.4	0.0	2	3	15.83
86	1	1	4	14	C - (H2O+S.S.)	C - (H2O+S.S.)	6380	27760	150	149	270	12	1	253	259	41.41	242	243	17.36	36.2	12.1	0.0	11	17	14.57
87	1	1	4	15	C - (H2O+S.S.)	C - (H2O+S.S.)	6630	27750	150	149	270	7	1	246	246	17.29	240	242	17.95	27.5	4.0	0.0	6	6	13.70
88	1	1	4	16	C - (H2O+S.S.)	C - (H2O+S.S.)	6880	27760	150	149	270	11	1	245	245	15.98	243	246	21.02	10.1	0.7	0.0	2	2	11.65
89	1	1	4	17	C - (H2O+S.S.)	C - (H2O+S.S.)	7120	27750	150	149	270	4	1	242	243	16.37	245	245	16.07	14.1	1.3	0.0	-2	-1	15.06
90	1	1	4	18	C - (H2O+S.S.)	C - (H2O+S.S.)	7380	27750	150	149	270	4	1	243	247	20.59	248	255	74.70	1.3	0.0	0.0	-4	0	3.25
91	1	1	4	19	C - (H2O+S.S.)	C - (H2O+S.S.)	7630	27760	150	149	270	10	1	253	255	18.56	250	270	66.10	0.7	0.0	0.0	3	5	3.83
92	1	1	4	20	C - (H2O+S.S.)	C - (H2O+S.S.)	7880	27760	150	149	270	9	1	264	264	18.16	256	274	55.54	0.7	0.0	0.0	8	8	4.75
93	1	1	4	21	C - (H2O+S.S.)	C - (H2O+S.S.)	8130	27760	150	149	270	9	1	251	252	17.59	243	244	16.36	32.2	11.4	0.0	8	9	15.35
94	1	1	4	22	C - (H2O+S.S.)	C - (H2O+S.S.)	8370	27740	150	149	270	13	1	255	257	24.55	242	243	17.47	36.9	18.1	0.0	13	15	14.60
95	1	1	4	23	CIF	CIF	8629	27718	134	121	315	31	3	1424	1288	915.21	240	242	17.96	90.1	81.0	0.0	1184	1048	79.29
96	1	1	4	24	CIF	CIF	8873	27717	126	108	315	33	3	1543	1400	906.40	242	246	22.54	89.8	82.4	0.0	1301	1158	68.47
END DATA
