# Supplementary material for: Microarray-based identification of antigenic variants of foot-and-mouth disease virus: a bioinformatics quality assessment
Source: BMC Genomics. 2006 May 18;7:117. doi: 10.1186/1471-2164-7-117 (PMC1481559; doi:10.1186/1471-2164-7-117)
Supplement: Additional File 1 — They are obtained using the Agilent and Scan Array Express (Perkin Elmer Life Sciences) analysis software for reading and quantifying the hybridization images. [file 1471-2164-7-117-S1.zip › III-5-RGD-2-10C.csv]

BEGIN HEADER
PerkinElmer Life Sciences.
ScanArrayCSVFileFormat	2.00
ScanArray Express	2.00
Number_of_Columns	26
END HEADER
BEGIN GENERAL INFO
DateTime	2005/07/06 17:05
GalFile	D:\303\AFTOCHIP\AFTOCHIP 2.1\Generalidades Aftochip 2.1\ARCHIVO GAL AFTOCHIP 2.1.gal
Scanner	Model: Serial No.:
User Name	303
Computer Name
Protocol	Easy Quant
Quantitation Method	Adaptive Circle
Quality Confidence Calculation	SignalToNoise
User comments
Image Origin	0	0
Temperature	0
Laser Powers	0
Laser On Time	0
PMT Voltages	0
END GENERAL INFO
BEGIN QUANTITATION PARAMETERS
Min Percentile	50
Max Percentile	200
END QUANTITATION PARAMETERS
BEGIN QUALITY MEASUREMENTS
Min Signal To Noise	3
END QUALITY MEASUREMENTS
BEGIN ARRAY PATTERN INFO
Units	�m
Array Rows	1
Array Columns	1
Spot Rows	4
Spot Columns	24
Array Row Spacing	4500.000000
Array Column Spacing	4500.000000
Spot Row Spacing	262.000000
Spot Column Spacing	251.000000
Spot Diameter	150
Interstitial	0
Spots Per Array	96
Total Spots	96
END ARRAY PATTERN INFO
BEGIN IMAGE INFO
ImageID	Channel	Image	Fluorophore	Barcode	Units	X Units Per Pixel	Y Units Per Pixel	X Offset	Y Offset	Status
-1	CH1	D:\303\AFTOCHIP\AFTOCHIP 2.1\Celia\10� Celia 3� impresi�n\Im�genes scaner\RGD RED_Chip 5_S01.tif	Unknown	Unknown	�m	10.000000	10.000000	0.000000	0.000000	Control Image
END IMAGE INFO
BEGIN NORMALIZATION INFO
Normalization Method	LOWESS
END NORMALIZATION INFO
BEGIN DATA
Index	Array Row	Array Column	Spot Row	Spot Column	Name	ID	X	Y	Diameter	F Pixels	B Pixels	Footprint	Flags	Ch1 Median	Ch1 Mean	Ch1 SD	Ch1 B Median	Ch1 B Mean	Ch1 B SD	Ch1 % > B + 1 SD	Ch1 % > B + 2 SD	Ch1 F % Sat.	Ch1 Median - B	Ch1 Mean - B	Ch1 SignalNoiseRatio
1	1	1	1	1	CIF	CIF	12070	26992	140	131	251	34	3	554	1131	916.72	259	261	24.40	90.1	80.2	0.0	295	872	22.70
2	1	1	1	2	CIF	CIF	12313	26980	140	133	270	33	3	442	780	598.72	263	266	24.01	79.7	69.2	0.0	179	517	18.41
3	1	1	1	3	S139WT	S139WT	12585	27005	134	120	336	39	3	320	372	111.77	265	273	35.10	59.2	47.5	0.0	55	107	9.12
4	1	1	1	4	S139WT	S139WT	12830	26996	150	154	251	33	3	283	372	156.04	261	263	22.11	51.9	41.6	0.0	22	111	12.80
5	1	1	1	5	G139	G139	13078	26988	126	104	315	28	3	262	304	275.96	248	250	21.22	43.3	23.1	0.0	14	56	12.35
6	1	1	1	6	G139	G139	13340	26970	150	149	270	8	1	257	259	24.11	251	252	22.04	25.5	6.7	0.0	6	8	11.66
7	1	1	1	7	G139t	G139t	13590	26975	110	78	315	11	3	272	272	22.24	245	247	20.94	67.9	20.5	0.0	27	27	12.99
8	1	1	1	8	G139t	G139t	13845	26975	120	88	336	9	3	259	268	31.29	244	245	17.08	56.8	29.5	0.0	15	24	15.17
9	1	1	1	9	G139c	G139c	14090	26970	150	149	270	11	1	253	254	21.22	244	246	20.36	30.9	8.1	0.0	9	10	12.43
10	1	1	1	10	G139c	G139c	14340	26970	150	149	270	12	1	255	262	34.31	249	252	22.60	24.2	10.7	0.0	6	13	11.28
11	1	1	1	11	I139	I139	14590	26970	150	149	270	13	1	253	256	29.07	246	249	25.89	22.1	5.4	0.0	7	10	9.77
12	1	1	1	12	I139	I139	14850	26980	150	149	270	13	1	252	254	19.07	244	246	20.73	24.8	6.0	0.0	8	10	12.16
13	1	1	1	13	N139	N139	15100	26995	134	124	315	29	4	245	240	301.42	247	278	515.73	29.0	0.0	0.0	200	290	0.87
14	1	1	1	14	N139	N139	15345	26985	142	140	272	21	3	241	243	278.12	235	236	19.24	61.4	56.4	0.0	112	245	18.03
15	1	1	1	15	T139	T139	15610	26985	134	124	315	18	3	263	269	35.25	237	240	20.90	58.1	39.5	0.0	26	32	12.58
16	1	1	1	16	T139	T139	15855	26980	134	124	355	13	3	247	251	22.61	236	237	17.64	46.0	17.7	0.0	11	15	14.00
17	1	1	1	17	RGD-WT1	RGD-WT1	16095	26965	128	112	336	13	3	414	523	275.52	230	231	18.29	84.8	73.2	0.0	184	293	22.63
18	1	1	1	18	RGD-WT1	RGD-WT1	16350	26965	134	124	315	9	3	345	548	331.73	235	236	19.17	79.0	71.8	0.0	110	313	17.99
19	1	1	1	19	RRD	RRD	16600	26970	150	149	270	11	1	233	237	18.63	231	231	17.76	24.8	6.7	0.0	2	6	13.12
20	1	1	1	20	RRD	RRD	16850	26970	150	149	270	12	1	233	237	21.37	228	234	42.81	6.7	0.0	0.0	5	9	5.44
21	1	1	1	21	RRDt	RRDt	17105	26975	128	112	336	11	3	244	247	23.67	231	231	15.53	47.3	25.9	0.0	13	16	15.71
22	1	1	1	22	RRDt	RRDt	17350	26965	128	108	315	13	3	242	245	19.29	229	230	15.45	42.6	21.3	0.0	13	16	15.66
23	1	1	1	23	RRDc	RRDc	17600	26970	150	149	270	14	1	224	227	14.58	225	226	13.66	22.1	4.7	0.0	0	2	16.40
24	1	1	1	24	RRDc	RRDc	17850	26970	150	149	270	15	1	234	235	16.76	219	227	15.77	48.3	16.8	0.0	15	16	14.84
25	1	1	2	1	RED	RED	12095	27233	150	156	272	4	3	267	271	35.43	260	266	30.18	17.9	4.5	0.0	7	11	8.85
26	1	1	2	2	RED	RED	12320	27230	150	149	270	23	1	262	268	53.46	258	262	25.64	17.4	2.7	0.0	4	10	10.22
27	1	1	2	3	REDt	REDt	12600	27250	150	149	270	22	1	260	261	23.28	254	259	24.77	17.4	3.4	0.0	6	7	10.49
28	1	1	2	4	REDt	REDt	12850	27230	150	149	270	4	1	250	251	17.81	244	246	19.38	22.1	5.4	0.0	6	7	12.90
29	1	1	2	5	REDc	REDc	13090	27230	150	149	270	6	1	248	250	19.34	240	241	18.11	28.2	9.4	0.0	8	10	13.70
30	1	1	2	6	REDc	REDc	13340	27230	150	149	270	7	1	251	251	18.65	246	249	22.96	18.8	0.7	0.0	5	5	10.93
31	1	1	2	7	REG	REG	13600	27230	150	149	270	1	1	256	261	28.56	244	251	22.88	32.9	12.1	0.0	12	17	11.19
32	1	1	2	8	REG	REG	13850	27230	150	149	270	1	1	253	261	34.62	244	249	25.67	26.2	8.7	0.0	9	17	9.86
33	1	1	2	9	REGat	REGat	14090	27230	150	149	270	10	1	247	251	28.65	245	246	19.55	17.4	7.4	0.0	2	6	12.63
34	1	1	2	10	REGat	REGat	14340	27230	150	149	270	11	1	253	254	20.77	247	250	20.22	25.5	6.0	0.0	6	7	12.52
35	1	1	2	11	REGac	REGac	14590	27230	150	149	270	12	1	247	251	34.65	244	246	22.92	18.8	4.0	0.0	3	7	10.78
36	1	1	2	12	REGac	REGac	14850	27230	150	149	270	3	1	240	240	16.60	240	242	19.21	12.8	1.3	0.0	0	0	12.49
37	1	1	2	13	REGgg	REGgg	15105	27230	128	108	355	1	3	329	319	70.60	242	243	19.68	69.4	63.0	0.0	87	77	16.72
38	1	1	2	14	REGgg	REGgg	15340	27215	100	62	315	20	3	322	341	92.45	233	233	17.24	95.2	95.2	0.0	89	108	18.68
39	1	1	2	15	REGtg	REGtg	15605	27230	128	108	355	2	3	246	248	24.91	234	236	19.22	38.9	19.4	0.0	12	14	12.80
40	1	1	2	16	REGtg	REGtg	15855	27230	134	124	355	3	3	255	257	26.71	237	238	17.13	50.0	25.0	0.0	18	20	14.89
41	1	1	2	17	REGcg	REGcg	16100	27220	150	149	270	12	1	238	242	21.99	231	256	306.99	0.0	0.0	0.0	7	11	0.78
42	1	1	2	18	REGcg	REGcg	16350	27220	150	149	270	12	1	230	231	14.82	230	232	17.53	14.1	2.0	0.0	0	1	13.12
43	1	1	2	19	D143N (RGN)	D143N (RGN)	16600	27230	150	149	270	10	1	235	237	23.50	232	234	18.77	22.8	10.7	0.0	3	5	12.52
44	1	1	2	20	D143N (RGN)	D143N (RGN)	16850	27235	100	62	315	13	3	251	252	17.46	229	231	16.11	59.7	30.6	0.0	22	23	15.58
45	1	1	2	21	D143N (RGN)t	D143N (RGN)t	17105	27215	110	80	336	15	3	257	256	22.65	233	232	16.44	66.3	35.0	0.0	24	23	15.63
46	1	1	2	22	D143N (RGN)t	D143N (RGN)t	17360	27215	90	48	383	14	3	276	277	22.97	230	231	16.61	93.8	64.6	0.0	46	47	16.61
47	1	1	2	23	D143N (RGN)c	D143N (RGN)c	17610	27220	150	149	270	9	1	230	230	13.93	229	229	15.26	13.4	1.3	0.0	1	1	15.07
48	1	1	2	24	D143N (RGN)c	D143N (RGN)c	17860	27230	150	149	270	5	1	232	231	15.97	230	229	16.94	14.1	2.0	0.0	2	1	13.70
49	1	1	3	1	D143V (RGV)	D143V (RGV)	12115	27494	140	130	272	22	3	267	282	41.66	256	260	29.11	34.6	20.0	0.0	11	26	9.17
50	1	1	3	2	D143V (RGV)	D143V (RGV)	12355	27495	148	148	272	12	3	262	278	46.26	250	257	26.91	39.2	26.4	0.0	12	28	9.73
51	1	1	3	3	RGE-1 (GAA)	RGE-1 (GAA)	12608	27495	134	120	315	13	3	272	279	38.65	245	247	18.99	60.8	35.8	0.0	27	34	14.32
52	1	1	3	4	RGE-1 (GAA)	RGE-1 (GAA)	12870	27495	134	124	315	24	3	263	273	36.49	241	242	22.15	55.6	37.9	0.0	22	32	11.88
53	1	1	3	5	RGEc	RGEc	13110	27490	150	149	270	13	1	250	253	19.43	245	248	18.59	26.8	6.7	0.0	5	8	13.45
54	1	1	3	6	RGEc	RGEc	13350	27480	150	149	270	10	1	248	251	21.03	250	251	21.41	14.1	3.4	0.0	-1	1	11.58
55	1	1	3	7	L144WT	L144WT	13608	27485	120	94	315	10	3	599	820	565.61	249	253	23.31	77.7	73.4	0.0	350	571	25.69
56	1	1	3	8	L144WT	L144WT	13872	27495	110	78	315	22	3	1250	1091	637.62	245	247	26.02	80.8	78.2	0.0	1005	846	48.04
57	1	1	3	9	L144g	L144g	14125	27485	110	80	336	25	3	286	286	37.56	251	253	23.74	56.3	33.8	0.0	35	35	12.05
58	1	1	3	10	L144g	L144g	14360	27480	150	149	270	13	1	272	275	34.59	251	257	34.65	28.2	10.7	0.0	21	24	7.85
59	1	1	3	11	L144a	L144a	14615	27485	134	120	336	13	3	267	273	34.02	244	245	17.75	55.8	37.5	0.0	23	29	15.05
60	1	1	3	12	L144a	L144a	14860	27479	134	121	334	12	3	256	278	131.18	237	237	16.21	55.4	38.0	0.0	19	41	15.80
61	1	1	3	13	V144	V144	15115	27485	120	88	336	11	3	360	353	79.17	237	239	19.25	80.7	77.3	0.0	123	116	18.70
62	1	1	3	14	V144	V144	15360	27485	110	78	315	7	3	407	408	72.77	236	238	19.23	96.2	96.2	0.0	171	172	21.16
63	1	1	3	15	S144	S144	15605	27485	128	112	336	5	3	251	258	33.00	236	239	19.16	42.0	33.0	0.0	15	22	13.10
64	1	1	3	16	S144	S144	15860	27475	120	96	315	15	3	247	257	32.53	234	235	17.31	44.8	28.1	0.0	13	23	14.27
65	1	1	3	17	H146WT	H146WT	16115	27475	120	88	336	16	3	258	320	108.16	228	229	15.16	63.6	50.0	0.0	30	92	17.01
66	1	1	3	18	H146WT	H146WT	16365	27475	134	120	336	16	3	267	380	185.20	229	230	16.21	66.7	55.0	0.0	38	151	16.47
67	1	1	3	19	R146	R146	16615	27485	142	140	272	6	3	243	245	23.48	231	231	16.89	42.9	21.4	0.0	12	14	14.39
68	1	1	3	20	R146	R146	16855	27485	100	60	336	8	3	270	269	25.53	229	231	16.79	81.7	61.7	0.0	41	40	16.08
69	1	1	3	21	L146=H146t	L146=H146t	17110	27490	150	149	270	2	1	240	240	17.22	231	231	18.21	28.2	3.4	0.0	9	9	13.18
70	1	1	3	22	L146=H146t	L146=H146t	17360	27480	150	149	270	11	1	232	231	16.00	225	226	14.00	29.5	9.4	0.0	7	6	16.57
71	1	1	3	23	P146	P146	17610	27480	150	149	270	11	1	237	238	18.20	229	231	19.63	29.5	4.7	0.0	8	9	12.07
72	1	1	3	24	P146	P146	17860	27480	150	149	270	12	1	231	233	15.70	228	229	15.62	23.5	5.4	0.0	3	5	14.79
73	1	1	4	1	L147WT	L147WT	12125	27750	148	150	291	32	3	320	485	260.75	253	256	26.83	67.3	51.3	0.0	67	232	11.93
74	1	1	4	2	L147WT	L147WT	12365	27745	134	120	336	22	3	445	499	258.96	248	251	19.41	72.5	66.7	0.0	197	251	22.93
75	1	1	4	3	P147	P147	12605	27755	150	156	272	10	3	277	284	47.99	251	254	20.90	55.1	34.6	0.0	26	33	13.25
76	1	1	4	4	P147	P147	12860	27760	150	149	270	16	1	250	252	20.18	243	244	24.30	21.5	4.0	0.0	7	9	10.29
77	1	1	4	5	P147a	P147a	13105	27745	134	120	336	11	3	268	270	32.55	246	248	19.75	54.2	28.3	0.0	22	24	13.57
78	1	1	4	6	P147a	P147a	13375	27735	110	80	336	32	3	294	292	33.34	247	248	18.75	77.5	60.0	0.0	47	45	15.68
79	1	1	4	7	Oligo HIV Y115	Oligo HIV Y115	13630	27740	150	149	270	33	1	254	256	20.37	244	246	19.49	34.2	8.1	0.0	10	12	13.03
80	1	1	4	8	Oligo HIV Y115	Oligo HIV Y115	13872	27740	148	148	270	25	3	257	265	34.34	243	243	18.26	45.3	22.3	0.0	14	22	14.08
81	1	1	4	9	Oligo HIV M184a	Oligo HIV M184a	14125	27735	110	80	336	30	3	307	316	59.96	242	244	18.31	73.8	63.8	0.0	65	74	16.77
82	1	1	4	10	Oligo HIV M184a	Oligo HIV M184a	14370	27725	140	134	251	32	3	269	320	183.84	244	246	21.67	52.2	43.3	0.0	25	76	12.42
83	1	1	4	11	C - (H2O+S.S.)	C - (H2O+S.S.)	14620	27740	150	149	270	21	1	264	285	55.74	240	246	69.97	25.5	9.4	0.0	24	45	3.77
84	1	1	4	12	C - (H2O+S.S.)	C - (H2O+S.S.)	14865	27745	142	140	272	13	3	260	287	64.11	238	245	70.21	30.0	14.3	0.0	22	49	3.70
85	1	1	4	13	C - (H2O+S.S.)	C - (H2O+S.S.)	15110	27760	150	149	270	9	1	239	240	19.63	238	240	21.54	16.1	2.7	0.0	1	2	11.09
86	1	1	4	14	C - (H2O+S.S.)	C - (H2O+S.S.)	15360	27760	150	149	270	8	1	238	239	26.79	237	240	18.97	11.4	2.7	0.0	1	2	12.55
87	1	1	4	15	C - (H2O+S.S.)	C - (H2O+S.S.)	15600	27760	150	149	270	9	1	231	230	14.79	233	233	15.50	10.1	0.0	0.0	-1	-2	14.90
88	1	1	4	16	C - (H2O+S.S.)	C - (H2O+S.S.)	15860	27760	150	149	270	7	1	235	235	18.24	231	233	19.90	16.8	4.0	0.0	4	4	11.81
89	1	1	4	17	C - (H2O+S.S.)	C - (H2O+S.S.)	16120	27750	150	149	270	11	1	237	238	17.60	229	230	16.19	31.5	7.4	0.0	8	9	14.64
90	1	1	4	18	C - (H2O+S.S.)	C - (H2O+S.S.)	16370	27750	150	149	270	10	1	235	238	19.16	233	236	18.97	21.5	4.7	0.0	2	5	12.39
91	1	1	4	19	C - (H2O+S.S.)	C - (H2O+S.S.)	16610	27760	150	149	270	7	1	235	238	18.74	232	234	17.35	26.8	6.0	0.0	3	6	13.55
92	1	1	4	20	C - (H2O+S.S.)	C - (H2O+S.S.)	16860	27760	150	149	270	7	1	233	231	18.95	232	233	17.53	11.4	1.3	0.0	1	0	13.29
93	1	1	4	21	C - (H2O+S.S.)	C - (H2O+S.S.)	17110	27760	150	149	270	7	1	238	242	18.08	233	233	18.96	30.2	8.1	0.0	5	9	12.55
94	1	1	4	22	C - (H2O+S.S.)	C - (H2O+S.S.)	17360	27750	150	149	270	4	1	231	231	17.36	227	229	21.50	16.8	0.7	0.0	4	4	10.74
95	1	1	4	23	CIF	CIF	17615	27725	148	148	272	27	3	286	521	391.31	229	230	16.45	78.4	65.5	0.0	57	292	17.38
96	1	1	4	24	CIF	CIF	17860	27725	142	138	251	27	3	299	503	337.22	227	227	15.64	74.6	64.5	0.0	72	276	19.12
END DATA
