# Supplementary material for: Microarray-based identification of antigenic variants of foot-and-mouth disease virus: a bioinformatics quality assessment
Source: BMC Genomics. 2006 May 18;7:117. doi: 10.1186/1471-2164-7-117 (PMC1481559; doi:10.1186/1471-2164-7-117)
Supplement: Additional File 1 — They are obtained using the Agilent and Scan Array Express (Perkin Elmer Life Sciences) analysis software for reading and quantifying the hybridization images. [file 1471-2164-7-117-S1.zip › III-8-L147P-3-8V.csv]

BEGIN HEADER
PerkinElmer Life Sciences.
ScanArrayCSVFileFormat	2.00
ScanArray Express	2.00
Number_of_Columns	26
END HEADER
BEGIN GENERAL INFO
DateTime	2005/05/05 16:40
GalFile	D:\303\AFTOCHIP\AFTOCHIP 2.1\Generalidades Aftochip 2.1\ARCHIVO GAL AFTOCHIP 2.1.gal
Scanner	Model: Serial No.:
User Name	303
Computer Name
Protocol	Easy Quant
Quantitation Method	Adaptive Circle
Quality Confidence Calculation	SignalToNoise
User comments
Image Origin	0	0
Temperature	0
Laser Powers	0
Laser On Time	0
PMT Voltages	0
END GENERAL INFO
BEGIN QUANTITATION PARAMETERS
Min Percentile	50
Max Percentile	200
END QUANTITATION PARAMETERS
BEGIN QUALITY MEASUREMENTS
Min Signal To Noise	3
END QUALITY MEASUREMENTS
BEGIN ARRAY PATTERN INFO
Units	µm
Array Rows	1
Array Columns	1
Spot Rows	4
Spot Columns	24
Array Row Spacing	4500.000000
Array Column Spacing	4500.000000
Spot Row Spacing	254.000000
Spot Column Spacing	250.000000
Spot Diameter	150
Interstitial	0
Spots Per Array	96
Total Spots	96
END ARRAY PATTERN INFO
BEGIN IMAGE INFO
ImageID	Channel	Image	Fluorophore	Barcode	Units	X Units Per Pixel	Y Units Per Pixel	X Offset	Y Offset	Status
-1	CH1	D:\303\AFTOCHIP\AFTOCHIP 2.1\Vero\III-7ª a 10ª Vero\III-8ª Vero\III-8ªV Imágenes Scanner\RGN L147P_Chip 8_S01.tif	Unknown	Unknown	µm	10.000000	10.000000	0.000000	0.000000	Control Image
END IMAGE INFO
BEGIN NORMALIZATION INFO
Normalization Method	LOWESS
END NORMALIZATION INFO
BEGIN DATA
Index	Array Row	Array Column	Spot Row	Spot Column	Name	ID	X	Y	Diameter	F Pixels	B Pixels	Footprint	Flags	Ch1 Median	Ch1 Mean	Ch1 SD	Ch1 B Median	Ch1 B Mean	Ch1 B SD	Ch1 % > B + 1 SD	Ch1 % > B + 2 SD	Ch1 F % Sat.	Ch1 Median - B	Ch1 Mean - B	Ch1 SignalNoiseRatio
1	1	1	1	1	CIF	CIF	3335	51817	98	58	362	35	3	434	437	117.66	194	195	11.81	100.0	96.6	0.0	240	243	36.75
2	1	1	1	2	CIF	CIF	3587	51777	110	81	294	5	3	446	432	96.89	192	192	12.30	98.8	96.3	0.0	254	240	36.26
3	1	1	1	3	S139WT	S139WT	3845	51770	120	96	294	12	3	205	209	16.49	191	192	11.81	56.3	35.4	0.0	14	18	17.35
4	1	1	1	4	S139WT	S139WT	4095	51765	120	88	315	16	3	215	216	21.07	192	192	11.47	68.2	52.3	0.0	23	24	18.74
5	1	1	1	5	G139	G139	4340	51760	150	149	230	20	1	197	196	12.17	193	193	10.63	28.2	4.0	0.0	4	3	18.54
6	1	1	1	6	G139	G139	4590	51780	150	149	230	0	1	195	196	12.39	192	192	10.23	26.8	8.7	0.0	3	4	19.06
7	1	1	1	7	G139t	G139t	4840	51780	150	149	230	0	1	195	196	13.27	193	193	10.80	30.9	9.4	0.0	2	3	18.06
8	1	1	1	8	G139t	G139t	5090	51780	150	149	230	0	1	201	202	14.48	197	197	22.40	10.7	0.7	0.0	4	5	8.97
9	1	1	1	9	G139c	G139c	5340	51780	150	149	230	0	1	196	197	11.90	195	200	21.71	4.7	0.0	0.0	1	2	9.03
10	1	1	1	10	G139c	G139c	5590	51780	150	149	230	0	1	194	194	12.59	194	194	12.76	15.4	2.0	0.0	0	0	15.20
11	1	1	1	11	I139	I139	5840	51780	150	149	230	0	1	193	194	11.31	195	195	11.81	14.8	0.7	0.0	-1	0	16.34
12	1	1	1	12	I139	I139	6090	51780	150	149	230	0	1	196	195	11.24	195	194	12.46	12.8	1.3	0.0	1	0	15.73
13	1	1	1	13	N139	N139	6340	51780	150	149	230	0	1	198	198	10.37	192	194	11.35	31.5	4.0	0.0	6	6	17.45
14	1	1	1	14	N139	N139	6580	51800	150	149	230	21	1	197	197	12.28	193	194	10.98	27.5	7.4	0.0	4	4	17.94
15	1	1	1	15	T139	T139	6840	51785	120	96	315	4	3	207	207	17.19	194	194	11.75	53.1	26.0	0.0	13	13	17.62
16	1	1	1	16	T139	T139	7090	51780	150	149	230	0	1	199	199	14.22	195	195	13.66	28.2	6.7	0.0	4	4	14.57
17	1	1	1	17	RGD-WT1	RGD-WT1	7340	51780	120	97	294	0	3	438	432	98.22	194	195	11.47	96.9	96.9	0.0	244	238	38.18
18	1	1	1	18	RGD-WT1	RGD-WT1	7616	51807	130	115	294	39	3	403	386	115.25	195	197	21.39	86.1	83.5	0.0	208	191	18.84
19	1	1	1	19	RRD	RRD	7860	51810	150	149	230	35	1	197	197	17.76	194	195	12.16	22.8	4.7	0.0	3	3	16.19
20	1	1	1	20	RRD	RRD	8090	51780	150	149	230	0	1	194	195	11.95	196	197	12.63	13.4	1.3	0.0	-1	0	15.36
21	1	1	1	21	RRDt	RRDt	8340	51780	150	149	230	0	1	198	197	10.28	196	195	11.82	15.4	1.3	0.0	2	1	16.75
22	1	1	1	22	RRDt	RRDt	8590	51780	150	149	230	0	1	195	196	12.30	193	193	13.02	18.8	3.4	0.0	2	3	14.98
23	1	1	1	23	RRDc	RRDc	8840	51780	150	149	230	0	1	198	197	12.82	194	194	12.02	18.8	4.7	0.0	4	3	16.47
24	1	1	1	24	RRDc	RRDc	9090	51780	150	149	230	0	1	196	196	11.70	194	194	11.57	22.1	4.0	0.0	2	2	16.94
25	1	1	2	1	RED	RED	3340	52030	150	149	230	4	1	193	193	12.34	194	194	11.18	10.1	3.4	0.0	0	0	17.26
26	1	1	2	2	RED	RED	3590	52030	150	149	230	4	1	190	192	13.43	194	194	11.28	15.4	4.7	0.0	-3	-1	16.84
27	1	1	2	3	REDt	REDt	3840	52030	150	149	230	4	1	194	194	11.92	192	193	12.63	19.5	3.4	0.0	2	2	15.36
28	1	1	2	4	REDt	REDt	4090	52020	150	149	230	14	1	196	196	13.32	192	193	11.68	28.9	6.0	0.0	4	4	16.79
29	1	1	2	5	REDc	REDc	4340	52030	150	149	230	4	1	193	193	11.38	194	194	19.46	3.4	0.0	0.0	0	0	9.92
30	1	1	2	6	REDc	REDc	4590	52030	150	149	230	4	1	194	194	10.69	193	195	13.22	14.1	0.0	0.0	1	1	14.67
31	1	1	2	7	REG	REG	4840	52030	150	149	230	4	1	194	194	11.86	195	195	12.23	12.1	2.0	0.0	0	0	15.87
32	1	1	2	8	REG	REG	5090	52030	150	149	230	4	1	191	192	12.92	195	197	21.73	4.7	0.0	0.0	-3	-2	8.79
33	1	1	2	9	REGat	REGat	5340	52030	150	149	230	4	1	191	192	11.52	195	194	10.92	14.1	2.7	0.0	-3	-2	17.48
34	1	1	2	10	REGat	REGat	5590	52030	150	149	230	4	1	193	194	12.09	193	193	12.15	13.4	4.7	0.0	0	1	15.88
35	1	1	2	11	REGac	REGac	5840	52030	150	149	230	4	1	198	197	12.43	194	195	11.81	22.8	6.0	0.0	4	3	16.77
36	1	1	2	12	REGac	REGac	6090	52030	150	149	230	4	1	196	195	12.17	193	193	11.62	20.8	4.7	0.0	3	2	16.87
37	1	1	2	13	REGgg	REGgg	6330	52025	128	108	315	11	3	225	225	29.78	194	195	11.56	67.6	56.5	0.0	31	31	19.47
38	1	1	2	14	REGgg	REGgg	6580	52060	128	109	294	27	3	224	226	28.96	192	194	11.24	77.1	65.1	0.0	32	34	19.93
39	1	1	2	15	REGtg	REGtg	6830	52050	150	149	230	17	1	197	198	10.82	195	195	11.83	19.5	3.4	0.0	2	3	16.65
40	1	1	2	16	REGtg	REGtg	7090	52030	150	149	230	4	1	198	197	11.45	194	194	10.75	26.8	3.4	0.0	4	3	18.41
41	1	1	2	17	REGcg	REGcg	7340	52030	150	149	230	4	1	196	195	12.74	196	195	12.28	10.1	2.0	0.0	0	0	15.96
42	1	1	2	18	REGcg	REGcg	7600	52050	150	149	230	18	1	196	196	11.67	195	196	11.68	17.4	3.4	0.0	1	1	16.78
43	1	1	2	19	D143N (RGN)	D143N (RGN)	7840	52030	150	149	230	4	1	197	198	12.20	193	194	11.44	28.2	6.0	0.0	4	5	17.22
44	1	1	2	20	D143N (RGN)	D143N (RGN)	8090	52030	150	149	230	4	1	195	195	13.04	195	196	13.54	12.8	2.7	0.0	0	0	14.40
45	1	1	2	21	D143N (RGN)t	D143N (RGN)t	8340	52030	150	149	230	4	1	196	197	11.31	194	194	11.35	24.2	5.4	0.0	2	3	17.28
46	1	1	2	22	D143N (RGN)t	D143N (RGN)t	8590	52030	150	149	230	4	1	196	198	15.90	195	196	26.26	4.0	1.3	0.0	1	3	7.46
47	1	1	2	23	D143N (RGN)c	D143N (RGN)c	8840	52030	150	149	230	4	1	196	195	11.88	195	196	11.82	16.8	0.7	0.0	1	0	16.58
48	1	1	2	24	D143N (RGN)c	D143N (RGN)c	9090	52030	150	149	230	4	1	195	195	11.55	194	194	12.76	18.1	1.3	0.0	1	1	15.29
49	1	1	3	1	D143V (RGV)	D143V (RGV)	3340	52290	150	149	230	1	1	201	201	14.70	194	195	16.82	24.2	2.7	0.0	7	7	11.95
50	1	1	3	2	D143V (RGV)	D143V (RGV)	3590	52290	150	149	230	1	1	197	198	15.04	193	193	11.30	25.5	10.7	0.0	4	5	17.44
51	1	1	3	3	RGE-1 (GAA)	RGE-1 (GAA)	3840	52290	150	149	230	1	1	194	196	12.97	194	194	11.57	22.8	5.4	0.0	0	2	16.77
52	1	1	3	4	RGE-1 (GAA)	RGE-1 (GAA)	4090	52290	150	149	230	1	1	196	196	10.98	192	193	11.04	21.5	4.7	0.0	4	4	17.75
53	1	1	3	5	RGEc	RGEc	4340	52290	150	149	230	1	1	198	198	12.54	193	193	13.18	24.2	5.4	0.0	5	5	15.03
54	1	1	3	6	RGEc	RGEc	4590	52290	150	149	230	1	1	195	195	11.37	192	193	14.19	14.1	2.0	0.0	3	3	13.74
55	1	1	3	7	L144WT	L144WT	4825	52300	100	62	362	17	3	350	343	69.62	193	193	14.08	95.2	91.9	0.0	157	150	24.86
56	1	1	3	8	L144WT	L144WT	5083	52306	92	53	383	17	3	359	345	71.19	191	192	13.07	90.6	90.6	0.0	168	154	27.46
57	1	1	3	9	L144g	L144g	5340	52290	150	149	230	1	1	197	198	14.18	193	194	13.37	24.2	6.7	0.0	4	5	14.74
58	1	1	3	10	L144g	L144g	5590	52290	150	149	230	1	1	198	198	12.64	192	195	14.61	21.5	4.7	0.0	6	6	13.56
59	1	1	3	11	L144a	L144a	5850	52290	150	149	230	10	1	196	196	10.99	195	196	15.65	10.1	0.0	0.0	1	1	12.52
60	1	1	3	12	L144a	L144a	6090	52300	150	149	230	11	1	196	196	11.61	194	196	17.21	9.4	0.0	0.0	2	2	11.39
61	1	1	3	13	V144	V144	6325	52290	120	96	294	12	3	217	220	25.41	195	195	13.36	63.5	38.5	0.0	22	25	16.25
62	1	1	3	14	V144	V144	6585	52305	130	112	315	16	3	211	213	17.47	194	194	12.45	59.8	32.1	0.0	17	19	16.95
63	1	1	3	15	S144	S144	6840	52300	150	149	230	11	1	201	200	13.93	194	195	11.85	32.9	9.4	0.0	7	6	16.97
64	1	1	3	16	S144	S144	7090	52290	150	149	230	1	1	197	198	13.05	194	194	12.28	26.2	6.7	0.0	3	4	16.04
65	1	1	3	17	H146WT	H146WT	7340	52290	150	149	230	1	1	197	198	12.17	193	194	10.65	29.5	8.7	0.0	4	5	18.49
66	1	1	3	18	H146WT	H146WT	7590	52290	150	149	230	1	1	198	198	14.90	193	195	12.51	24.2	7.4	0.0	5	5	15.83
67	1	1	3	19	R146	R146	7840	52290	150	149	230	1	1	198	199	11.65	194	194	15.66	16.8	1.3	0.0	4	5	12.65
68	1	1	3	20	R146	R146	8090	52290	150	149	230	1	1	198	198	11.68	196	197	15.72	14.1	0.0	0.0	2	2	12.60
69	1	1	3	21	L146=H146t	L146=H146t	8340	52290	150	149	230	1	1	196	196	11.19	197	198	12.06	11.4	1.3	0.0	0	0	16.25
70	1	1	3	22	L146=H146t	L146=H146t	8590	52290	150	149	230	1	1	195	196	11.51	194	195	11.85	21.5	2.7	0.0	1	2	16.45
71	1	1	3	23	P146	P146	8840	52290	150	149	230	1	1	195	195	12.18	195	197	18.70	8.1	0.0	0.0	0	0	10.43
72	1	1	3	24	P146	P146	9080	52290	150	149	230	9	1	196	197	12.76	193	194	11.07	24.8	6.0	0.0	3	4	17.71
73	1	1	4	1	L147WT	L147WT	3340	52540	150	149	230	2	1	198	199	12.05	193	194	15.45	16.8	2.7	0.0	5	6	12.82
74	1	1	4	2	L147WT	L147WT	3590	52540	150	149	230	2	1	198	199	14.72	192	192	10.79	34.2	14.8	0.0	6	7	18.35
75	1	1	4	3	P147	P147	3845	52545	90	52	383	5	3	333	335	45.47	194	194	11.70	100.0	100.0	0.0	139	141	28.46
76	1	1	4	4	P147	P147	4109	52566	92	53	383	29	3	317	313	48.90	194	194	11.52	98.1	96.2	0.0	123	119	27.52
77	1	1	4	5	P147a	P147a	4340	52540	150	149	230	2	1	196	198	13.68	195	195	10.96	26.8	6.7	0.0	1	3	17.88
78	1	1	4	6	P147a	P147a	4590	52540	150	149	230	2	1	196	197	11.96	193	194	12.55	28.2	2.0	0.0	3	4	15.61
79	1	1	4	7	Oligo HIV Y115	Oligo HIV Y115	4830	52540	150	149	230	10	1	195	195	14.22	194	194	11.71	19.5	4.7	0.0	1	1	16.66
80	1	1	4	8	Oligo HIV Y115	Oligo HIV Y115	5090	52540	150	149	230	2	1	195	196	12.66	194	194	11.50	24.8	5.4	0.0	1	2	16.96
81	1	1	4	9	Oligo HIV M184a	Oligo HIV M184a	5340	52540	150	149	230	2	1	195	196	12.72	193	194	11.97	22.1	6.0	0.0	2	3	16.29
82	1	1	4	10	Oligo HIV M184a	Oligo HIV M184a	5600	52540	150	149	230	10	1	194	195	12.27	193	195	11.70	18.8	4.7	0.0	1	2	16.58
83	1	1	4	11	C - (H2O+S.S.)	C - (H2O+S.S.)	5767	52460	112	80	294	109	1	195	194	12.42	198	216	61.20	0.0	0.0	0.0	-2	-3	3.19
84	1	1	4	12	C - (H2O+S.S.)	C - (H2O+S.S.)	5997	52467	80	37	362	117	1	195	196	10.94	199	215	52.97	0.0	0.0	0.0	-3	-2	3.68
85	1	1	4	13	C - (H2O+S.S.)	C - (H2O+S.S.)	6340	52550	150	149	230	7	1	193	193	12.84	194	195	11.73	16.1	4.0	0.0	0	0	16.45
86	1	1	4	14	C - (H2O+S.S.)	C - (H2O+S.S.)	6590	52550	150	149	230	7	1	196	197	12.03	196	196	12.98	15.4	1.3	0.0	0	1	15.10
87	1	1	4	15	C - (H2O+S.S.)	C - (H2O+S.S.)	6840	52540	150	149	230	2	1	197	198	12.85	197	197	12.31	17.4	4.0	0.0	0	1	16.00
88	1	1	4	16	C - (H2O+S.S.)	C - (H2O+S.S.)	7090	52540	150	149	230	2	1	197	196	13.98	194	195	11.68	20.1	5.4	0.0	3	2	16.86
89	1	1	4	17	C - (H2O+S.S.)	C - (H2O+S.S.)	7340	52540	150	149	230	2	1	194	195	11.61	197	196	12.43	12.1	0.7	0.0	-2	-1	15.61
90	1	1	4	18	C - (H2O+S.S.)	C - (H2O+S.S.)	7590	52540	150	149	230	2	1	195	196	11.87	198	197	12.24	16.1	1.3	0.0	-2	-1	15.93
91	1	1	4	19	C - (H2O+S.S.)	C - (H2O+S.S.)	7840	52540	150	149	230	2	1	196	196	10.93	195	194	12.40	14.1	1.3	0.0	1	1	15.81
92	1	1	4	20	C - (H2O+S.S.)	C - (H2O+S.S.)	8090	52540	150	149	230	2	1	193	194	12.17	193	194	12.96	17.4	2.7	0.0	0	1	14.89
93	1	1	4	21	C - (H2O+S.S.)	C - (H2O+S.S.)	8340	52540	150	149	230	2	1	198	197	12.02	196	197	12.09	19.5	2.7	0.0	2	1	16.38
94	1	1	4	22	C - (H2O+S.S.)	C - (H2O+S.S.)	8590	52540	150	149	230	2	1	199	206	48.45	193	194	11.61	32.2	13.4	0.0	6	13	17.15
95	1	1	4	23	CIF	CIF	8825	52535	90	52	383	16	3	817	825	278.48	196	198	18.16	98.1	98.1	0.0	621	629	45.00
96	1	1	4	24	CIF	CIF	9065	52545	90	52	383	24	3	878	884	226.72	198	199	16.86	100.0	100.0	0.0	680	686	52.07
END DATA
