# Supplementary material for: Microarray-based identification of antigenic variants of foot-and-mouth disease virus: a bioinformatics quality assessment
Source: BMC Genomics. 2006 May 18;7:117. doi: 10.1186/1471-2164-7-117 (PMC1481559; doi:10.1186/1471-2164-7-117)
Supplement: Additional File 1 — They are obtained using the Agilent and Scan Array Express (Perkin Elmer Life Sciences) analysis software for reading and quantifying the hybridization images. [file 1471-2164-7-117-S1.zip › III-8-L147P-4-8V.csv]

BEGIN HEADER
PerkinElmer Life Sciences.
ScanArrayCSVFileFormat	2.00
ScanArray Express	2.00
Number_of_Columns	26
END HEADER
BEGIN GENERAL INFO
DateTime	2005/05/05 16:49
GalFile	D:\303\AFTOCHIP\AFTOCHIP 2.1\Generalidades Aftochip 2.1\ARCHIVO GAL AFTOCHIP 2.1.gal
Scanner	Model: Serial No.:
User Name	303
Computer Name
Protocol	Easy Quant
Quantitation Method	Adaptive Circle
Quality Confidence Calculation	SignalToNoise
User comments
Image Origin	0	0
Temperature	0
Laser Powers	0
Laser On Time	0
PMT Voltages	0
END GENERAL INFO
BEGIN QUANTITATION PARAMETERS
Min Percentile	50
Max Percentile	200
END QUANTITATION PARAMETERS
BEGIN QUALITY MEASUREMENTS
Min Signal To Noise	3
END QUALITY MEASUREMENTS
BEGIN ARRAY PATTERN INFO
Units	µm
Array Rows	1
Array Columns	1
Spot Rows	4
Spot Columns	24
Array Row Spacing	4500.000000
Array Column Spacing	4500.000000
Spot Row Spacing	254.000000
Spot Column Spacing	250.000000
Spot Diameter	150
Interstitial	0
Spots Per Array	96
Total Spots	96
END ARRAY PATTERN INFO
BEGIN IMAGE INFO
ImageID	Channel	Image	Fluorophore	Barcode	Units	X Units Per Pixel	Y Units Per Pixel	X Offset	Y Offset	Status
-1	CH1	D:\303\AFTOCHIP\AFTOCHIP 2.1\Vero\III-7ª a 10ª Vero\III-8ª Vero\III-8ªV Imágenes Scanner\RGN L147P_Chip 8_S01.tif	Unknown	Unknown	µm	10.000000	10.000000	0.000000	0.000000	Control Image
END IMAGE INFO
BEGIN NORMALIZATION INFO
Normalization Method	LOWESS
END NORMALIZATION INFO
BEGIN DATA
Index	Array Row	Array Column	Spot Row	Spot Column	Name	ID	X	Y	Diameter	F Pixels	B Pixels	Footprint	Flags	Ch1 Median	Ch1 Mean	Ch1 SD	Ch1 B Median	Ch1 B Mean	Ch1 B SD	Ch1 % > B + 1 SD	Ch1 % > B + 2 SD	Ch1 F % Sat.	Ch1 Median - B	Ch1 Mean - B	Ch1 SignalNoiseRatio
1	1	1	1	1	CIF	CIF	12364	51841	84	42	362	945	3	569	555	160.56	196	196	10.74	100.0	95.2	0.0	373	359	52.96
2	1	1	1	2	CIF	CIF	12600	51802	84	41	362	966	3	619	579	204.22	195	194	11.53	95.1	90.2	0.0	424	384	53.66
3	1	1	1	3	S139WT	S139WT	12842	51819	78	38	362	937	3	232	232	19.34	194	194	11.71	89.5	71.1	0.0	38	38	19.82
4	1	1	1	4	S139WT	S139WT	13091	51848	98	63	362	900	3	219	222	26.87	193	194	11.76	73.0	52.4	0.0	26	29	18.63
5	1	1	1	5	G139	G139	13000	52730	150	149	230	9	1	196	195	11.25	200	248	105.59	0.0	0.0	0.0	-3	-4	1.86
6	1	1	1	6	G139	G139	13250	52730	150	149	230	9	1	196	197	11.08	200	210	53.03	0.0	0.0	0.0	-3	-2	3.70
7	1	1	1	7	G139t	G139t	13500	52730	150	149	230	9	1	197	197	11.53	198	199	12.59	7.4	3.4	0.0	0	0	15.64
8	1	1	1	8	G139t	G139t	13750	52730	150	149	230	9	1	195	195	11.59	197	197	10.98	14.1	2.0	0.0	-1	-1	17.76
9	1	1	1	9	G139c	G139c	14000	52730	150	149	230	9	1	195	196	11.62	197	197	12.08	10.7	2.0	0.0	-1	0	16.15
10	1	1	1	10	G139c	G139c	14250	52730	150	149	230	9	1	195	195	10.97	196	197	14.52	8.7	0.0	0.0	0	0	13.43
11	1	1	1	11	I139	I139	14500	52730	150	149	230	9	1	196	197	11.77	198	200	14.12	8.7	1.3	0.0	-1	0	13.88
12	1	1	1	12	I139	I139	14750	52730	150	149	230	9	1	196	196	12.08	200	201	14.75	6.7	0.0	0.0	-3	-3	13.29
13	1	1	1	13	N139	N139	15000	52730	150	149	230	9	1	196	196	12.87	200	203	16.60	5.4	0.0	0.0	-3	-3	11.80
14	1	1	1	14	N139	N139	15250	52730	150	149	230	9	1	195	195	12.15	196	197	13.14	14.8	2.0	0.0	0	0	14.84
15	1	1	1	15	T139	T139	15500	52730	150	149	230	9	1	198	198	10.79	199	198	12.83	9.4	0.0	0.0	0	0	15.44
16	1	1	1	16	T139	T139	15750	52730	150	149	230	9	1	200	199	12.93	199	199	12.52	14.8	2.7	0.0	1	0	15.98
17	1	1	1	17	RGD-WT1	RGD-WT1	16356	51830	92	54	362	842	3	382	375	75.10	196	196	11.39	94.4	94.4	0.0	186	179	33.55
18	1	1	1	18	RGD-WT1	RGD-WT1	16627	51830	106	72	294	860	3	351	333	102.29	198	197	11.85	80.6	76.4	0.0	153	135	29.62
19	1	1	1	19	RRD	RRD	16500	52730	150	149	230	9	1	198	199	15.42	198	199	13.47	17.4	2.0	0.0	0	1	14.70
20	1	1	1	20	RRD	RRD	16750	52730	150	149	230	9	1	198	198	11.69	198	198	11.31	14.8	2.0	0.0	0	0	17.51
21	1	1	1	21	RRDt	RRDt	17000	52730	150	149	230	9	1	197	197	12.14	198	197	11.67	12.8	2.0	0.0	0	0	16.88
22	1	1	1	22	RRDt	RRDt	17250	52730	150	149	230	9	1	201	201	12.90	198	198	13.44	20.8	3.4	0.0	3	3	14.96
23	1	1	1	23	RRDc	RRDc	17500	52730	150	149	230	9	1	197	197	11.31	196	198	11.80	17.4	3.4	0.0	1	1	16.69
24	1	1	1	24	RRDc	RRDc	17750	52730	150	149	230	9	1	198	198	11.74	200	237	145.95	0.0	0.0	0.0	-1	-1	1.36
25	1	1	2	1	RED	RED	12125	52980	120	96	294	113	1	197	198	10.32	200	3043	9011.23	0.0	0.0	0.0	-2	-1	0.02
26	1	1	2	2	RED	RED	12260	52980	150	149	230	3	1	193	194	9.90	192	197	11.40	20.8	2.0	0.0	1	2	16.93
27	1	1	2	3	REDt	REDt	12510	52980	150	149	230	3	1	197	197	10.82	196	196	12.16	17.4	2.7	0.0	1	1	16.20
28	1	1	2	4	REDt	REDt	12760	52980	150	149	230	3	1	199	199	11.09	196	197	11.44	20.1	3.4	0.0	3	3	17.40
29	1	1	2	5	REDc	REDc	13010	52980	150	149	230	3	1	196	197	12.11	196	197	12.32	20.1	3.4	0.0	0	1	15.91
30	1	1	2	6	REDc	REDc	13260	52980	150	149	230	3	1	198	197	11.96	194	195	12.65	16.1	2.7	0.0	4	3	15.66
31	1	1	2	7	REG	REG	13510	52980	150	149	230	3	1	197	198	11.89	185	196	11.26	54.4	19.5	0.0	12	13	17.49
32	1	1	2	8	REG	REG	13760	52980	150	149	230	3	1	197	197	11.56	199	198	11.90	12.1	0.0	0.0	-1	-1	16.55
33	1	1	2	9	REGat	REGat	14010	52980	150	149	230	3	1	197	197	11.46	196	196	10.73	17.4	5.4	0.0	1	1	18.36
34	1	1	2	10	REGat	REGat	14260	52980	150	149	230	3	1	197	198	12.92	197	198	12.48	16.8	4.7	0.0	0	1	15.79
35	1	1	2	11	REGac	REGac	14510	52980	150	149	230	3	1	200	199	12.97	197	197	12.17	20.1	5.4	0.0	3	2	16.43
36	1	1	2	12	REGac	REGac	14760	52980	150	149	230	3	1	197	196	12.60	198	198	11.92	14.8	2.7	0.0	0	-1	16.53
37	1	1	2	13	REGgg	REGgg	15010	52980	150	149	230	3	1	200	200	11.82	196	196	11.62	24.2	5.4	0.0	4	4	17.22
38	1	1	2	14	REGgg	REGgg	15260	52980	150	149	230	3	1	196	198	14.12	197	197	11.86	22.8	6.0	0.0	0	1	16.52
39	1	1	2	15	REGtg	REGtg	15510	52980	150	149	230	3	1	196	197	10.63	198	199	11.56	12.1	0.7	0.0	-1	0	16.96
40	1	1	2	16	REGtg	REGtg	15760	52980	150	149	230	3	1	200	200	11.55	200	200	12.25	10.7	2.0	0.0	0	0	16.33
41	1	1	2	17	REGcg	REGcg	16010	52980	150	149	230	3	1	199	198	12.97	201	337	1197.84	0.0	0.0	0.0	-1	-2	0.17
42	1	1	2	18	REGcg	REGcg	16260	52980	150	149	230	3	1	198	198	12.28	200	206	62.06	0.0	0.0	0.0	-1	-1	3.19
43	1	1	2	19	D143N (RGN)	D143N (RGN)	16510	52980	150	149	230	3	1	197	198	11.55	197	196	11.29	17.4	5.4	0.0	0	1	17.44
44	1	1	2	20	D143N (RGN)	D143N (RGN)	16760	52980	150	149	230	3	1	199	277	666.65	198	198	12.03	19.5	6.7	0.0	1	79	16.54
45	1	1	2	21	D143N (RGN)t	D143N (RGN)t	17010	52980	150	149	230	3	1	197	198	12.29	196	196	11.76	25.5	4.0	0.0	1	2	16.75
46	1	1	2	22	D143N (RGN)t	D143N (RGN)t	17260	52980	150	149	230	3	1	197	198	11.57	198	198	12.07	12.8	1.3	0.0	0	0	16.32
47	1	1	2	23	D143N (RGN)c	D143N (RGN)c	17510	52980	150	149	230	3	1	199	200	11.29	199	199	12.16	14.1	2.0	0.0	0	1	16.37
48	1	1	2	24	D143N (RGN)c	D143N (RGN)c	17760	52980	150	149	230	3	1	198	199	12.45	197	197	12.06	18.1	4.0	0.0	1	2	16.41
49	1	1	3	1	D143V (RGV)	D143V (RGV)	12010	53240	150	149	230	3	1	196	196	9.93	196	196	12.07	12.1	0.7	0.0	0	0	16.24
50	1	1	3	2	D143V (RGV)	D143V (RGV)	12260	53240	150	149	230	3	1	195	195	12.47	195	196	11.13	13.4	3.4	0.0	0	0	17.51
51	1	1	3	3	RGE-1 (GAA)	RGE-1 (GAA)	12510	53240	150	149	230	3	1	195	196	11.96	197	198	12.19	13.4	2.7	0.0	-1	0	15.99
52	1	1	3	4	RGE-1 (GAA)	RGE-1 (GAA)	12760	53240	150	149	230	3	1	200	199	10.79	195	195	12.01	20.1	4.0	0.0	5	4	16.66
53	1	1	3	5	RGEc	RGEc	13010	53240	150	149	230	3	1	195	196	11.32	196	195	12.40	12.8	2.0	0.0	0	0	15.73
54	1	1	3	6	RGEc	RGEc	13260	53240	150	149	230	3	1	200	199	12.28	195	195	12.32	23.5	4.0	0.0	5	4	16.23
55	1	1	3	7	L144WT	L144WT	13838	52340	112	80	294	884	3	372	370	144.99	196	196	11.28	82.5	78.8	0.0	176	174	32.97
56	1	1	3	8	L144WT	L144WT	14127	52326	98	59	383	901	3	404	377	110.34	194	195	11.86	86.4	83.1	0.0	210	183	34.08
57	1	1	3	9	L144g	L144g	14010	53240	150	149	230	3	1	195	196	10.59	197	196	11.80	14.8	0.7	0.0	-1	0	16.52
58	1	1	3	10	L144g	L144g	14260	53240	150	149	230	3	1	196	195	11.93	197	197	11.79	12.8	1.3	0.0	0	-1	16.63
59	1	1	3	11	L144a	L144a	14510	53240	150	149	230	3	1	197	198	12.80	196	196	11.90	22.8	7.4	0.0	1	2	16.56
60	1	1	3	12	L144a	L144a	14760	53240	150	149	230	3	1	199	199	12.24	198	198	13.18	16.1	2.0	0.0	1	1	15.10
61	1	1	3	13	V144	V144	15010	53240	150	149	230	3	1	198	199	14.25	197	197	11.57	26.2	7.4	0.0	1	2	17.12
62	1	1	3	14	V144	V144	15260	53240	150	149	230	3	1	196	197	12.17	197	197	12.18	15.4	2.7	0.0	0	0	16.09
63	1	1	3	15	S144	S144	15510	53240	150	149	230	3	1	198	199	12.02	196	196	12.08	19.5	5.4	0.0	2	3	16.39
64	1	1	3	16	S144	S144	15760	53240	150	149	230	3	1	195	196	11.77	196	197	11.74	18.1	1.3	0.0	0	0	16.61
65	1	1	3	17	H146WT	H146WT	16359	52347	92	51	362	824	3	224	227	26.20	196	197	12.12	74.5	54.9	0.0	28	31	18.48
66	1	1	3	18	H146WT	H146WT	16612	52350	92	52	362	813	3	223	226	26.13	195	197	12.26	73.1	59.6	0.0	28	31	18.18
67	1	1	3	19	R146	R146	16510	53240	150	149	230	3	1	197	198	12.37	196	215	198.32	0.0	0.0	0.0	1	2	0.99
68	1	1	3	20	R146	R146	16760	53240	150	149	230	3	1	198	198	12.42	196	198	11.03	23.5	2.7	0.0	2	2	17.94
69	1	1	3	21	L146=H146t	L146=H146t	17010	53240	150	149	230	3	1	201	199	10.22	199	200	21.87	2.7	0.0	0.0	2	0	9.19
70	1	1	3	22	L146=H146t	L146=H146t	17260	53240	150	149	230	3	1	196	196	11.31	199	199	10.94	14.8	1.3	0.0	-2	-2	17.92
71	1	1	3	23	P146	P146	17510	53240	150	149	230	3	1	198	198	12.02	198	200	12.23	16.8	2.7	0.0	0	0	16.19
72	1	1	3	24	P146	P146	17760	53240	150	149	230	3	1	198	200	14.52	196	197	12.61	19.5	4.0	0.0	2	4	15.71
73	1	1	4	1	L147WT	L147WT	12020	53490	150	149	230	10	1	197	199	15.27	196	196	13.16	20.1	5.4	0.0	1	3	14.97
74	1	1	4	2	L147WT	L147WT	12270	53490	150	149	230	10	1	195	195	11.65	195	196	11.77	20.8	1.3	0.0	0	0	16.56
75	1	1	4	3	P147	P147	12866	52608	92	53	362	901	3	457	458	92.52	195	195	11.65	100.0	100.0	0.0	262	263	39.22
76	1	1	4	4	P147	P147	13104	52604	112	82	315	890	3	440	426	126.02	196	197	11.72	97.6	97.6	0.0	244	230	37.55
77	1	1	4	5	P147a	P147a	13020	53490	150	149	230	10	1	197	196	11.17	196	196	11.87	11.4	1.3	0.0	1	0	16.60
78	1	1	4	6	P147a	P147a	13270	53490	150	149	230	10	1	197	197	11.51	196	197	11.37	21.5	2.7	0.0	1	1	17.33
79	1	1	4	7	Oligo HIV Y115	Oligo HIV Y115	13520	53490	150	149	230	10	1	197	198	11.25	197	196	11.64	15.4	4.0	0.0	0	1	16.93
80	1	1	4	8	Oligo HIV Y115	Oligo HIV Y115	13770	53490	150	149	230	10	1	196	197	12.29	196	196	11.51	18.8	5.4	0.0	0	1	17.03
81	1	1	4	9	Oligo HIV M184a	Oligo HIV M184a	14020	53490	150	149	230	10	1	198	197	12.31	195	196	11.61	25.5	4.0	0.0	3	2	17.06
82	1	1	4	10	Oligo HIV M184a	Oligo HIV M184a	14270	53490	150	149	230	10	1	197	207	88.47	198	198	12.73	11.4	1.3	0.0	0	9	15.48
83	1	1	4	11	C - (H2O+S.S.)	C - (H2O+S.S.)	14520	53490	150	149	230	10	1	197	205	59.70	191	197	12.47	31.5	9.4	0.0	6	14	15.80
84	1	1	4	12	C - (H2O+S.S.)	C - (H2O+S.S.)	14770	53490	150	149	230	10	1	197	198	13.42	197	199	13.10	16.8	3.4	0.0	0	1	15.04
85	1	1	4	13	C - (H2O+S.S.)	C - (H2O+S.S.)	15020	53490	150	149	230	10	1	197	197	11.24	199	199	13.43	10.7	0.0	0.0	-1	-1	14.67
86	1	1	4	14	C - (H2O+S.S.)	C - (H2O+S.S.)	15270	53490	150	149	230	10	1	199	199	11.91	198	200	12.80	18.1	2.7	0.0	1	1	15.55
87	1	1	4	15	C - (H2O+S.S.)	C - (H2O+S.S.)	15520	53490	150	149	230	10	1	198	198	12.13	197	198	12.63	17.4	2.0	0.0	1	1	15.68
88	1	1	4	16	C - (H2O+S.S.)	C - (H2O+S.S.)	15770	53490	150	149	230	10	1	198	199	13.01	193	196	12.55	26.8	3.4	0.0	5	6	15.78
89	1	1	4	17	C - (H2O+S.S.)	C - (H2O+S.S.)	16020	53490	150	149	230	10	1	198	199	11.76	197	198	12.53	20.1	2.0	0.0	1	2	15.81
90	1	1	4	18	C - (H2O+S.S.)	C - (H2O+S.S.)	16270	53490	150	149	230	10	1	199	200	17.12	197	198	12.38	21.5	7.4	0.0	2	3	16.08
91	1	1	4	19	C - (H2O+S.S.)	C - (H2O+S.S.)	16520	53490	150	149	230	10	1	200	199	11.48	197	197	11.60	23.5	4.0	0.0	3	2	17.24
92	1	1	4	20	C - (H2O+S.S.)	C - (H2O+S.S.)	16770	53490	150	149	230	10	1	197	196	11.02	197	199	12.97	8.7	0.7	0.0	0	0	15.19
93	1	1	4	21	C - (H2O+S.S.)	C - (H2O+S.S.)	17020	53490	150	149	230	10	1	197	199	12.73	200	199	12.29	14.1	4.0	0.0	-2	0	16.03
94	1	1	4	22	C - (H2O+S.S.)	C - (H2O+S.S.)	17270	53490	150	149	230	10	1	198	201	18.00	199	199	12.94	17.4	5.4	0.0	0	2	15.30
95	1	1	4	23	CIF	CIF	17848	52579	128	108	294	871	3	647	568	289.56	197	198	11.28	92.6	88.0	0.0	450	371	57.34
96	1	1	4	24	CIF	CIF	18102	52594	112	83	315	869	3	682	628	268.36	197	198	12.85	94.0	90.4	0.0	485	431	53.06
END DATA
