# Supplementary material for: Microarray-based identification of antigenic variants of foot-and-mouth disease virus: a bioinformatics quality assessment
Source: BMC Genomics. 2006 May 18;7:117. doi: 10.1186/1471-2164-7-117 (PMC1481559; doi:10.1186/1471-2164-7-117)
Supplement: Additional File 1 — They are obtained using the Agilent and Scan Array Express (Perkin Elmer Life Sciences) analysis software for reading and quantifying the hybridization images. [file 1471-2164-7-117-S1.zip › III-8-RGN-1-8V.csv]

BEGIN HEADER
PerkinElmer Life Sciences.
ScanArrayCSVFileFormat	2.00
ScanArray Express	2.00
Number_of_Columns	26
END HEADER
BEGIN GENERAL INFO
DateTime	2005/05/05 16:28
GalFile	D:\303\AFTOCHIP\AFTOCHIP 2.1\Generalidades Aftochip 2.1\ARCHIVO GAL AFTOCHIP 2.1.gal
Scanner	Model: Serial No.:
User Name	303
Computer Name
Protocol	Easy Quant
Quantitation Method	Adaptive Circle
Quality Confidence Calculation	SignalToNoise
User comments
Image Origin	0	0
Temperature	0
Laser Powers	0
Laser On Time	0
PMT Voltages	0
END GENERAL INFO
BEGIN QUANTITATION PARAMETERS
Min Percentile	50
Max Percentile	200
END QUANTITATION PARAMETERS
BEGIN QUALITY MEASUREMENTS
Min Signal To Noise	3
END QUALITY MEASUREMENTS
BEGIN ARRAY PATTERN INFO
Units	µm
Array Rows	1
Array Columns	1
Spot Rows	4
Spot Columns	24
Array Row Spacing	4500.000000
Array Column Spacing	4500.000000
Spot Row Spacing	239.000000
Spot Column Spacing	250.000000
Spot Diameter	150
Interstitial	0
Spots Per Array	96
Total Spots	96
END ARRAY PATTERN INFO
BEGIN IMAGE INFO
ImageID	Channel	Image	Fluorophore	Barcode	Units	X Units Per Pixel	Y Units Per Pixel	X Offset	Y Offset	Status
-1	CH1	D:\303\AFTOCHIP\AFTOCHIP 2.1\Vero\III-7ª a 10ª Vero\III-8ª Vero\III-8ªV Imágenes Scanner\RGN L147P_Chip 8_S01.tif	Unknown	Unknown	µm	10.000000	10.000000	0.000000	0.000000	Control Image
END IMAGE INFO
BEGIN NORMALIZATION INFO
Normalization Method	LOWESS
END NORMALIZATION INFO
BEGIN DATA
Index	Array Row	Array Column	Spot Row	Spot Column	Name	ID	X	Y	Diameter	F Pixels	B Pixels	Footprint	Flags	Ch1 Median	Ch1 Mean	Ch1 SD	Ch1 B Median	Ch1 B Mean	Ch1 B SD	Ch1 % > B + 1 SD	Ch1 % > B + 2 SD	Ch1 F % Sat.	Ch1 Median - B	Ch1 Mean - B	Ch1 SignalNoiseRatio
1	1	1	1	1	CIF	CIF	3333	26814	92	53	327	1077	3	285	297	46.36	193	193	13.36	100.0	94.3	0.0	92	104	21.34
2	1	1	1	2	CIF	CIF	3590	26827	98	61	327	1067	4	299	300	44.47	196	221	325.84	0.0	0.0	0.0	103	104	0.92
3	1	1	1	3	S139WT	S139WT	4740	26210	150	149	238	1	1	191	190	11.27	191	192	11.96	9.4	1.3	0.0	0	0	15.97
4	1	1	1	4	S139WT	S139WT	4990	26210	150	149	238	1	1	193	193	10.83	191	193	16.08	8.7	0.0	0.0	2	2	12.00
5	1	1	1	5	G139	G139	5240	26210	150	149	238	1	1	192	192	11.33	191	192	11.50	16.1	2.7	0.0	1	1	16.69
6	1	1	1	6	G139	G139	5490	26210	150	149	238	1	1	194	192	11.33	191	192	12.36	13.4	0.0	0.0	3	1	15.70
7	1	1	1	7	G139t	G139t	5740	26210	150	149	238	1	1	190	191	12.61	192	192	12.34	16.8	2.7	0.0	-1	0	15.39
8	1	1	1	8	G139t	G139t	5990	26210	150	149	238	1	1	191	191	11.05	191	191	10.72	16.8	2.7	0.0	0	0	17.82
9	1	1	1	9	G139c	G139c	6240	26210	150	149	238	1	1	194	194	12.28	194	194	12.14	15.4	2.0	0.0	0	0	15.98
10	1	1	1	10	G139c	G139c	6490	26210	150	149	238	1	1	195	195	11.58	193	193	10.58	23.5	3.4	0.0	2	2	18.44
11	1	1	1	11	I139	I139	6740	26210	150	149	238	1	1	195	195	11.80	195	195	11.92	14.1	1.3	0.0	0	0	16.37
12	1	1	1	12	I139	I139	6990	26210	150	149	238	1	1	191	192	11.20	193	192	12.07	15.4	0.0	0.0	-1	0	15.82
13	1	1	1	13	N139	N139	7240	26210	150	149	238	1	1	192	193	11.99	192	193	12.76	17.4	0.7	0.0	0	1	15.05
14	1	1	1	14	N139	N139	7490	26210	150	149	238	1	1	194	195	11.85	194	195	11.90	18.1	2.7	0.0	0	1	16.30
15	1	1	1	15	T139	T139	7740	26210	150	149	238	1	1	194	194	11.59	194	194	11.97	16.8	1.3	0.0	0	0	16.21
16	1	1	1	16	T139	T139	7990	26210	150	149	238	1	1	195	196	18.20	196	196	12.00	12.8	2.7	0.0	0	0	16.24
17	1	1	1	17	RGD-WT1	RGD-WT1	8240	26210	150	149	238	1	1	196	196	12.14	196	196	11.51	18.1	4.0	0.0	0	0	17.03
18	1	1	1	18	RGD-WT1	RGD-WT1	8490	26210	150	149	238	1	1	198	198	12.03	198	198	11.95	16.1	2.0	0.0	0	0	16.57
19	1	1	1	19	RRD	RRD	8740	26210	150	149	238	1	1	198	198	11.83	197	197	12.07	18.1	4.0	0.0	1	1	16.41
20	1	1	1	20	RRD	RRD	8990	26210	150	149	238	1	1	196	198	13.92	196	197	11.90	26.2	6.7	0.0	0	2	16.47
21	1	1	1	21	RRDt	RRDt	9240	26210	150	149	238	1	1	198	197	11.41	196	197	11.19	18.1	2.7	0.0	2	1	17.70
22	1	1	1	22	RRDt	RRDt	9490	26210	150	149	238	1	1	196	197	14.86	196	197	11.40	13.4	3.4	0.0	0	1	17.19
23	1	1	1	23	RRDc	RRDc	9740	26210	150	149	238	1	1	196	198	12.74	196	196	11.43	22.8	6.0	0.0	0	2	17.14
24	1	1	1	24	RRDc	RRDc	9990	26210	150	149	238	1	1	195	196	11.59	196	197	13.10	14.1	0.7	0.0	0	0	14.89
25	1	1	2	1	RED	RED	4240	26450	150	149	238	0	1	191	192	12.21	191	191	11.32	20.8	3.4	0.0	0	1	16.87
26	1	1	2	2	RED	RED	4490	26450	150	149	238	0	1	194	194	10.95	190	190	11.51	26.2	3.4	0.0	4	4	16.86
27	1	1	2	3	REDt	REDt	4740	26450	150	149	238	0	1	189	190	11.71	191	192	12.77	12.8	1.3	0.0	-1	0	14.81
28	1	1	2	4	REDt	REDt	4990	26450	150	149	238	0	1	193	195	14.60	191	192	11.38	26.8	10.1	0.0	2	4	16.97
29	1	1	2	5	REDc	REDc	5240	26450	150	149	238	0	1	193	193	11.69	192	193	11.13	20.8	3.4	0.0	1	1	17.34
30	1	1	2	6	REDc	REDc	5490	26450	150	149	238	0	1	191	192	11.99	193	192	11.35	16.1	2.0	0.0	-1	0	16.83
31	1	1	2	7	REG	REG	5740	26450	150	149	238	0	1	193	193	12.33	191	192	11.91	19.5	2.7	0.0	2	2	16.21
32	1	1	2	8	REG	REG	5990	26450	150	149	238	0	1	191	192	10.80	191	192	11.08	14.8	4.0	0.0	0	1	17.24
33	1	1	2	9	REGat	REGat	6240	26450	150	149	238	0	1	193	192	11.95	192	193	11.42	14.8	4.0	0.0	1	0	16.90
34	1	1	2	10	REGat	REGat	6490	26450	150	149	238	0	1	194	194	12.26	191	192	11.13	23.5	4.0	0.0	3	3	17.43
35	1	1	2	11	REGac	REGac	6740	26450	150	149	238	0	1	195	194	12.02	193	194	11.64	19.5	2.0	0.0	2	1	16.75
36	1	1	2	12	REGac	REGac	6990	26450	150	149	238	0	1	193	195	13.33	194	195	11.74	18.8	4.0	0.0	0	1	16.43
37	1	1	2	13	REGgg	REGgg	7240	26450	150	149	238	0	1	193	193	11.95	194	194	11.35	15.4	2.0	0.0	0	0	17.01
38	1	1	2	14	REGgg	REGgg	7490	26450	150	149	238	0	1	195	195	12.06	194	194	11.69	19.5	4.7	0.0	1	1	16.68
39	1	1	2	15	REGtg	REGtg	7740	26450	150	149	238	0	1	194	194	12.03	196	196	12.22	12.1	2.0	0.0	-1	-1	15.88
40	1	1	2	16	REGtg	REGtg	7990	26450	150	149	238	0	1	196	197	11.66	194	196	11.69	22.1	4.0	0.0	2	3	16.77
41	1	1	2	17	REGcg	REGcg	8240	26450	150	149	238	0	1	196	196	11.18	196	196	12.07	14.1	0.7	0.0	0	0	16.24
42	1	1	2	18	REGcg	REGcg	8490	26450	150	149	238	0	1	196	199	17.03	198	198	12.11	14.8	4.0	0.0	-1	1	16.19
43	1	1	2	19	D143N (RGN)	D143N (RGN)	7819	27050	92	50	306	1041	3	294	291	33.34	196	196	11.87	100.0	100.0	0.0	98	95	24.77
44	1	1	2	20	D143N (RGN)	D143N (RGN)	8066	27053	98	59	327	1034	3	292	309	84.15	195	196	12.96	98.3	94.9	0.0	97	114	22.53
45	1	1	2	21	D143N (RGN)t	D143N (RGN)t	9240	26450	150	149	238	0	1	198	198	11.71	198	200	19.12	4.7	0.7	0.0	0	0	10.35
46	1	1	2	22	D143N (RGN)t	D143N (RGN)t	9490	26450	150	149	238	0	1	199	199	11.74	198	198	14.06	14.8	0.7	0.0	1	1	14.16
47	1	1	2	23	D143N (RGN)c	D143N (RGN)c	9740	26450	150	149	238	0	1	194	196	12.26	198	197	11.67	13.4	1.3	0.0	-3	-1	16.62
48	1	1	2	24	D143N (RGN)c	D143N (RGN)c	9990	26450	150	149	238	0	1	195	195	11.75	196	197	11.68	16.1	2.0	0.0	0	0	16.69
49	1	1	3	1	D143V (RGV)	D143V (RGV)	4240	26690	150	149	238	0	1	193	192	11.34	192	191	10.61	18.8	1.3	0.0	1	0	18.19
50	1	1	3	2	D143V (RGV)	D143V (RGV)	4490	26690	150	149	238	0	1	192	193	11.54	191	191	11.83	21.5	5.4	0.0	1	2	16.23
51	1	1	3	3	RGE-1 (GAA)	RGE-1 (GAA)	4740	26690	150	149	238	0	1	189	190	11.45	192	192	11.92	15.4	0.7	0.0	-2	-1	15.86
52	1	1	3	4	RGE-1 (GAA)	RGE-1 (GAA)	4990	26690	150	149	238	0	1	192	193	11.64	194	194	11.20	14.8	2.7	0.0	-1	0	17.14
53	1	1	3	5	RGEc	RGEc	5240	26690	150	149	238	0	1	193	193	12.02	194	193	11.31	13.4	1.3	0.0	0	0	17.07
54	1	1	3	6	RGEc	RGEc	5490	26690	150	149	238	0	1	191	191	12.73	192	193	11.39	13.4	2.0	0.0	0	0	16.77
55	1	1	3	7	L144WT	L144WT	5740	26690	150	149	238	0	1	193	193	12.27	193	194	11.84	22.8	2.0	0.0	0	0	16.29
56	1	1	3	8	L144WT	L144WT	5990	26690	150	149	238	0	1	191	191	10.88	184	191	11.46	33.6	9.4	0.0	7	7	16.66
57	1	1	3	9	L144g	L144g	6240	26690	150	149	238	0	1	194	195	13.15	191	193	11.51	24.2	7.4	0.0	3	4	16.86
58	1	1	3	10	L144g	L144g	6490	26690	150	149	238	0	1	192	192	12.22	194	194	12.02	12.8	1.3	0.0	-1	-1	15.98
59	1	1	3	11	L144a	L144a	6740	26690	150	149	238	0	1	193	194	12.09	192	193	11.60	18.8	4.7	0.0	1	2	16.64
60	1	1	3	12	L144a	L144a	6990	26690	150	149	238	0	1	194	193	11.21	194	195	11.87	13.4	0.7	0.0	0	0	16.34
61	1	1	3	13	V144	V144	7240	26690	150	149	238	0	1	195	196	12.97	195	198	17.16	11.4	1.3	0.0	0	1	11.37
62	1	1	3	14	V144	V144	7490	26690	150	149	238	0	1	194	195	11.10	195	202	22.54	3.4	0.0	0.0	0	0	8.61
63	1	1	3	15	S144	S144	7740	26690	150	149	238	0	1	193	194	10.39	194	196	16.13	4.7	0.0	0.0	0	0	11.96
64	1	1	3	16	S144	S144	7990	26690	150	149	238	0	1	196	196	11.62	196	196	12.38	16.1	1.3	0.0	0	0	15.84
65	1	1	3	17	H146WT	H146WT	8240	26690	150	149	238	0	1	195	196	11.90	196	196	12.25	12.8	0.7	0.0	0	0	15.92
66	1	1	3	18	H146WT	H146WT	8490	26690	150	149	238	0	1	198	198	12.97	197	197	11.99	23.5	2.0	0.0	1	1	16.52
67	1	1	3	19	R146	R146	8740	26690	150	149	238	0	1	199	199	11.66	195	197	12.14	26.2	4.0	0.0	4	4	16.40
68	1	1	3	20	R146	R146	8990	26690	150	149	238	0	1	196	197	13.26	197	197	11.23	17.4	3.4	0.0	0	0	17.46
69	1	1	3	21	L146=H146t	L146=H146t	9240	26690	150	149	238	0	1	197	197	12.05	185	201	41.52	0.7	0.0	0.0	12	12	4.74
70	1	1	3	22	L146=H146t	L146=H146t	9490	26690	150	149	238	0	1	196	198	12.21	196	197	13.10	17.4	2.0	0.0	0	2	14.96
71	1	1	3	23	P146	P146	9740	26690	150	149	238	0	1	198	198	11.47	197	197	12.75	12.1	2.0	0.0	1	1	15.53
72	1	1	3	24	P146	P146	9990	26690	150	149	238	0	1	196	196	10.90	195	196	11.93	16.8	2.7	0.0	1	1	16.42
73	1	1	4	1	L147WT	L147WT	3351	27561	106	69	327	1056	3	220	221	21.40	191	192	11.48	81.2	66.7	0.0	29	30	19.17
74	1	1	4	2	L147WT	L147WT	3569	27583	84	41	327	1084	3	310	388	198.55	191	193	12.43	87.8	75.6	0.0	119	197	24.94
75	1	1	4	3	P147	P147	4740	26930	150	149	238	1	1	191	193	12.65	195	196	22.23	2.0	0.7	0.0	-3	-1	8.59
76	1	1	4	4	P147	P147	4990	26930	150	149	238	1	1	191	191	12.55	193	194	12.74	10.7	2.0	0.0	-1	-1	14.99
77	1	1	4	5	P147a	P147a	5240	26930	150	149	238	1	1	189	190	10.61	191	194	12.21	11.4	1.3	0.0	-1	0	15.47
78	1	1	4	6	P147a	P147a	5490	26930	150	149	238	1	1	195	194	11.98	193	193	11.15	20.8	2.7	0.0	2	1	17.49
79	1	1	4	7	Oligo HIV Y115	Oligo HIV Y115	5740	26930	150	149	238	1	1	194	194	12.45	193	194	12.05	18.1	4.0	0.0	1	1	16.10
80	1	1	4	8	Oligo HIV Y115	Oligo HIV Y115	5990	26930	150	149	238	1	1	192	193	11.36	192	193	11.91	20.1	0.7	0.0	0	1	16.12
81	1	1	4	9	Oligo HIV M184a	Oligo HIV M184a	6240	26930	150	149	238	1	1	194	194	11.94	194	195	13.07	12.1	0.7	0.0	0	0	14.84
82	1	1	4	10	Oligo HIV M184a	Oligo HIV M184a	6490	26930	150	149	238	1	1	194	194	12.73	195	196	12.90	15.4	0.7	0.0	0	0	15.04
83	1	1	4	11	C - (H2O+S.S.)	C - (H2O+S.S.)	6806	26902	70	28	383	161	4	191	194	11.65	195	530	3363.09	0.0	0.0	0.0	-3	0	0.06
84	1	1	4	12	C - (H2O+S.S.)	C - (H2O+S.S.)	6990	26930	150	149	238	1	1	195	194	11.89	195	196	11.55	12.1	4.0	0.0	0	0	16.88
85	1	1	4	13	C - (H2O+S.S.)	C - (H2O+S.S.)	7240	26930	150	149	238	1	1	195	196	11.64	198	205	26.73	0.0	0.0	0.0	-2	-1	7.30
86	1	1	4	14	C - (H2O+S.S.)	C - (H2O+S.S.)	7490	26930	150	149	238	1	1	196	196	12.79	198	203	24.11	4.7	0.0	0.0	-1	-1	8.13
87	1	1	4	15	C - (H2O+S.S.)	C - (H2O+S.S.)	7740	26930	150	149	238	1	1	197	205	105.82	198	207	31.20	1.3	0.7	0.0	0	7	6.31
88	1	1	4	16	C - (H2O+S.S.)	C - (H2O+S.S.)	7990	26930	150	149	238	1	1	195	195	10.42	201	209	45.29	0.0	0.0	0.0	-5	-5	4.31
89	1	1	4	17	C - (H2O+S.S.)	C - (H2O+S.S.)	8240	26930	150	149	238	1	1	196	196	10.82	198	198	12.53	9.4	1.3	0.0	-1	-1	15.64
90	1	1	4	18	C - (H2O+S.S.)	C - (H2O+S.S.)	8490	26930	150	149	238	1	1	194	195	12.23	194	204	72.49	0.0	0.0	0.0	0	1	2.68
91	1	1	4	19	C - (H2O+S.S.)	C - (H2O+S.S.)	8740	26930	150	149	238	1	1	197	201	25.19	197	887	5691.59	0.0	0.0	0.0	0	4	0.03
92	1	1	4	20	C - (H2O+S.S.)	C - (H2O+S.S.)	8990	26930	150	149	238	1	1	195	196	10.53	197	197	11.13	11.4	1.3	0.0	-1	0	17.52
93	1	1	4	21	C - (H2O+S.S.)	C - (H2O+S.S.)	9240	26930	150	149	238	1	1	195	196	12.55	196	196	12.61	14.8	2.0	0.0	0	0	15.47
94	1	1	4	22	C - (H2O+S.S.)	C - (H2O+S.S.)	9490	26930	150	149	238	1	1	198	198	12.90	198	199	11.56	15.4	4.0	0.0	0	0	17.12
95	1	1	4	23	CIF	CIF	8801	27572	106	70	327	1057	3	430	408	112.44	197	198	33.86	84.3	80.0	0.0	233	211	12.70
96	1	1	4	24	CIF	CIF	9065	27547	112	84	327	1020	3	432	417	161.43	197	197	12.11	89.3	84.5	0.0	235	220	35.67
END DATA
