# Supplementary material for: Microarray-based identification of antigenic variants of foot-and-mouth disease virus: a bioinformatics quality assessment
Source: BMC Genomics. 2006 May 18;7:117. doi: 10.1186/1471-2164-7-117 (PMC1481559; doi:10.1186/1471-2164-7-117)
Supplement: Additional File 1 — They are obtained using the Agilent and Scan Array Express (Perkin Elmer Life Sciences) analysis software for reading and quantifying the hybridization images. [file 1471-2164-7-117-S1.zip › III-8-RGN-2-8V.csv]

BEGIN HEADER
PerkinElmer Life Sciences.
ScanArrayCSVFileFormat	2.00
ScanArray Express	2.00
Number_of_Columns	26
END HEADER
BEGIN GENERAL INFO
DateTime	2005/05/05 16:32
GalFile	D:\303\AFTOCHIP\AFTOCHIP 2.1\Generalidades Aftochip 2.1\ARCHIVO GAL AFTOCHIP 2.1.gal
Scanner	Model: Serial No.:
User Name	303
Computer Name
Protocol	Easy Quant
Quantitation Method	Adaptive Circle
Quality Confidence Calculation	SignalToNoise
User comments
Image Origin	0	0
Temperature	0
Laser Powers	0
Laser On Time	0
PMT Voltages	0
END GENERAL INFO
BEGIN QUANTITATION PARAMETERS
Min Percentile	50
Max Percentile	200
END QUANTITATION PARAMETERS
BEGIN QUALITY MEASUREMENTS
Min Signal To Noise	3
END QUALITY MEASUREMENTS
BEGIN ARRAY PATTERN INFO
Units	µm
Array Rows	1
Array Columns	1
Spot Rows	4
Spot Columns	24
Array Row Spacing	4500.000000
Array Column Spacing	4500.000000
Spot Row Spacing	248.000000
Spot Column Spacing	250.000000
Spot Diameter	150
Interstitial	0
Spots Per Array	96
Total Spots	96
END ARRAY PATTERN INFO
BEGIN IMAGE INFO
ImageID	Channel	Image	Fluorophore	Barcode	Units	X Units Per Pixel	Y Units Per Pixel	X Offset	Y Offset	Status
-1	CH1	D:\303\AFTOCHIP\AFTOCHIP 2.1\Vero\III-7ª a 10ª Vero\III-8ª Vero\III-8ªV Imágenes Scanner\RGN L147P_Chip 8_S01.tif	Unknown	Unknown	µm	10.000000	10.000000	0.000000	0.000000	Control Image
END IMAGE INFO
BEGIN NORMALIZATION INFO
Normalization Method	LOWESS
END NORMALIZATION INFO
BEGIN DATA
Index	Array Row	Array Column	Spot Row	Spot Column	Name	ID	X	Y	Diameter	F Pixels	B Pixels	Footprint	Flags	Ch1 Median	Ch1 Mean	Ch1 SD	Ch1 B Median	Ch1 B Mean	Ch1 B SD	Ch1 % > B + 1 SD	Ch1 % > B + 2 SD	Ch1 F % Sat.	Ch1 Median - B	Ch1 Mean - B	Ch1 SignalNoiseRatio
1	1	1	1	1	CIF	CIF	12319	26839	92	51	362	753	3	379	386	80.67	197	197	12.24	96.1	96.1	0.0	182	189	30.96
2	1	1	1	2	CIF	CIF	12561	26849	92	51	362	758	3	377	379	92.34	197	198	12.12	96.1	94.1	0.0	180	182	31.10
3	1	1	1	3	S139WT	S139WT	12010	26560	150	149	230	16	1	197	197	11.18	196	197	12.19	15.4	2.0	0.0	1	1	16.16
4	1	1	1	4	S139WT	S139WT	12310	26590	150	149	230	42	1	198	198	12.63	196	197	14.52	14.8	1.3	0.0	2	2	13.64
5	1	1	1	5	G139	G139	12530	26580	150	149	230	15	1	197	196	11.03	195	196	12.60	17.4	1.3	0.0	2	1	15.63
6	1	1	1	6	G139	G139	12760	26560	150	149	230	16	1	199	198	12.31	198	197	12.34	14.8	0.7	0.0	1	0	16.12
7	1	1	1	7	G139t	G139t	13010	26560	150	149	230	16	1	196	196	12.13	197	198	12.26	14.1	2.0	0.0	0	0	15.99
8	1	1	1	8	G139t	G139t	13260	26560	150	149	230	16	1	198	197	11.89	197	197	12.39	12.1	4.0	0.0	1	0	15.98
9	1	1	1	9	G139c	G139c	13510	26560	150	149	230	16	1	196	196	11.32	198	198	12.28	9.4	1.3	0.0	-1	-1	15.96
10	1	1	1	10	G139c	G139c	13760	26560	150	149	230	16	1	198	197	11.35	198	198	12.81	9.4	2.0	0.0	0	0	15.46
11	1	1	1	11	I139	I139	14010	26560	150	149	230	16	1	200	198	11.74	198	199	12.05	13.4	3.4	0.0	2	0	16.60
12	1	1	1	12	I139	I139	14260	26560	150	149	230	16	1	198	198	12.17	198	199	12.87	12.1	2.7	0.0	0	0	15.38
13	1	1	1	13	N139	N139	14510	26560	150	149	230	16	1	198	197	12.77	198	200	14.13	12.8	1.3	0.0	0	0	14.01
14	1	1	1	14	N139	N139	14760	26560	150	149	230	16	1	198	198	11.61	197	198	12.40	15.4	1.3	0.0	1	1	15.97
15	1	1	1	15	T139	T139	14903	26636	90	51	362	177	1	200	200	11.28	198	561	3610.39	0.0	0.0	0.0	2	2	0.06
16	1	1	1	16	T139	T139	15280	26580	150	149	230	15	1	197	197	11.60	200	203	22.06	0.7	0.0	0.0	-2	-2	8.93
17	1	1	1	17	RGD-WT1	RGD-WT1	16296	26816	150	154	230	756	3	209	220	34.41	196	197	11.67	52.6	37.7	0.0	13	24	17.91
18	1	1	1	18	RGD-WT1	RGD-WT1	16586	26814	150	154	209	802	3	205	217	32.79	198	199	13.32	40.9	29.2	0.0	7	19	15.40
19	1	1	1	19	RRD	RRD	16010	26560	150	149	230	16	1	199	198	11.32	198	305	1383.61	0.0	0.0	0.0	1	0	0.14
20	1	1	1	20	RRD	RRD	16260	26560	150	149	230	16	1	199	201	20.54	198	323	1427.39	0.0	0.0	0.0	1	3	0.14
21	1	1	1	21	RRDt	RRDt	16510	26560	150	149	230	16	1	199	201	17.68	198	200	14.17	15.4	4.0	0.0	1	3	14.04
22	1	1	1	22	RRDt	RRDt	16760	26560	150	149	230	16	1	197	197	16.16	197	198	17.39	9.4	1.3	0.0	0	0	11.33
23	1	1	1	23	RRDc	RRDc	17010	26560	150	149	230	16	1	197	197	10.96	199	200	17.08	2.7	0.0	0.0	-1	-1	11.53
24	1	1	1	24	RRDc	RRDc	17260	26560	150	149	230	16	1	198	198	13.34	196	196	12.55	19.5	3.4	0.0	2	2	15.77
25	1	1	2	1	RED	RED	11520	26810	150	149	230	6	1	196	197	13.02	198	198	11.36	20.1	3.4	0.0	-1	0	17.26
26	1	1	2	2	RED	RED	11770	26810	150	149	230	6	1	198	198	11.44	198	197	12.12	12.1	2.0	0.0	0	0	16.34
27	1	1	2	3	REDt	REDt	12070	26840	150	149	230	51	1	197	198	12.44	197	197	11.48	16.8	6.0	0.0	0	1	17.15
28	1	1	2	4	REDt	REDt	12157	26979	90	51	362	226	1	196	197	12.96	198	199	14.91	15.7	2.0	0.0	-1	0	13.14
29	1	1	2	5	REDc	REDc	12426	27015	100	62	341	234	1	193	194	13.87	200	201	13.26	8.1	1.6	0.0	-6	-5	14.56
30	1	1	2	6	REDc	REDc	12790	26830	150	149	230	21	1	202	202	15.93	198	198	13.43	24.8	9.4	0.0	4	4	15.04
31	1	1	2	7	REG	REG	13020	26810	150	149	230	6	1	202	203	15.64	196	197	12.50	29.5	12.8	0.0	6	7	16.16
32	1	1	2	8	REG	REG	13270	26810	150	149	230	6	1	198	198	10.63	200	199	11.99	12.8	2.0	0.0	-1	-1	16.52
33	1	1	2	9	REGat	REGat	13520	26810	150	149	230	6	1	198	199	13.61	197	198	12.44	22.8	4.0	0.0	1	2	15.92
34	1	1	2	10	REGat	REGat	13770	26810	150	149	230	6	1	200	201	13.10	199	199	12.29	16.1	3.4	0.0	1	2	16.27
35	1	1	2	11	REGac	REGac	14020	26810	150	149	230	6	1	199	200	12.92	198	198	12.71	22.1	2.7	0.0	1	2	15.66
36	1	1	2	12	REGac	REGac	14270	26810	150	149	230	6	1	199	198	11.65	196	196	13.26	14.8	1.3	0.0	3	2	15.01
37	1	1	2	13	REGgg	REGgg	14520	26810	150	149	230	6	1	199	201	12.75	197	198	12.86	20.1	7.4	0.0	2	4	15.48
38	1	1	2	14	REGgg	REGgg	14770	26810	150	149	230	6	1	199	199	11.71	197	197	12.39	18.8	4.0	0.0	2	2	16.07
39	1	1	2	15	REGtg	REGtg	15030	26820	150	149	230	7	1	203	209	61.76	197	198	12.61	26.8	10.7	0.0	6	12	16.10
40	1	1	2	16	REGtg	REGtg	15301	26817	142	137	294	61	3	208	212	20.66	197	198	12.78	47.4	29.2	0.0	11	15	16.28
41	1	1	2	17	REGcg	REGcg	15558	26818	148	148	230	55	3	208	213	22.30	196	197	12.12	48.6	29.1	0.0	12	17	17.16
42	1	1	2	18	REGcg	REGcg	15790	26830	150	149	230	21	1	202	202	13.79	199	218	191.33	0.0	0.0	0.0	3	3	1.06
43	1	1	2	19	D143N (RGN)	D143N (RGN)	16814	27100	78	39	362	804	4	289	289	38.58	197	206	118.22	25.6	0.0	0.0	92	92	2.44
44	1	1	2	20	D143N (RGN)	D143N (RGN)	17062	27101	78	38	362	811	3	268	274	42.80	196	196	12.91	100.0	89.5	0.0	72	78	20.75
45	1	1	2	21	D143N (RGN)t	D143N (RGN)t	16666	26976	170	204	230	180	3	198	198	12.79	201	202	19.84	3.9	0.5	0.0	-2	-2	9.98
46	1	1	2	22	D143N (RGN)t	D143N (RGN)t	16770	26810	150	149	230	6	1	198	198	11.26	195	196	11.74	22.8	2.0	0.0	3	3	16.86
47	1	1	2	23	D143N (RGN)c	D143N (RGN)c	17020	26810	150	149	230	6	1	197	198	11.27	197	198	17.25	8.1	0.0	0.0	0	1	11.42
48	1	1	2	24	D143N (RGN)c	D143N (RGN)c	17270	26810	150	149	230	6	1	200	202	25.55	195	196	11.61	28.2	9.4	0.0	5	7	17.23
49	1	1	3	1	D143V (RGV)	D143V (RGV)	11520	27060	150	149	230	6	1	198	198	11.70	196	196	12.04	20.8	2.7	0.0	2	2	16.45
50	1	1	3	2	D143V (RGV)	D143V (RGV)	11770	27060	150	149	230	6	1	198	199	12.48	197	197	11.37	23.5	3.4	0.0	1	2	17.41
51	1	1	3	3	RGE-1 (GAA)	RGE-1 (GAA)	12020	27060	150	149	230	6	1	198	198	11.62	196	197	12.81	20.8	2.0	0.0	2	2	15.45
52	1	1	3	4	RGE-1 (GAA)	RGE-1 (GAA)	12290	27080	150	149	230	23	1	199	200	11.89	195	196	13.57	24.2	2.0	0.0	4	5	14.67
53	1	1	3	5	RGEc	RGEc	12540	27080	150	149	230	23	1	200	200	11.11	194	195	12.51	26.2	5.4	0.0	6	6	15.99
54	1	1	3	6	RGEc	RGEc	12770	27060	150	149	230	6	1	197	197	11.62	197	198	12.00	12.1	2.0	0.0	0	0	16.41
55	1	1	3	7	L144WT	L144WT	13020	27060	150	149	230	6	1	199	198	11.84	197	197	12.69	17.4	2.7	0.0	2	1	15.68
56	1	1	3	8	L144WT	L144WT	13270	27060	150	149	230	6	1	198	197	11.36	196	197	11.82	16.8	2.0	0.0	2	1	16.75
57	1	1	3	9	L144g	L144g	13520	27060	150	149	230	6	1	198	198	11.96	196	197	12.90	21.5	2.0	0.0	2	2	15.35
58	1	1	3	10	L144g	L144g	13780	27070	150	149	230	9	1	197	197	10.96	197	197	12.31	14.8	0.7	0.0	0	0	16.01
59	1	1	3	11	L144a	L144a	14030	27060	150	149	230	4	1	199	199	11.68	195	196	12.50	24.2	4.0	0.0	4	4	15.92
60	1	1	3	12	L144a	L144a	14270	27060	150	149	230	6	1	198	197	12.16	196	198	12.73	18.1	2.7	0.0	2	1	15.55
61	1	1	3	13	V144	V144	14520	27060	150	149	230	6	1	197	199	12.48	198	198	11.79	19.5	5.4	0.0	0	1	16.70
62	1	1	3	14	V144	V144	14770	27060	150	149	230	6	1	199	199	13.04	198	198	12.52	16.8	5.4	0.0	1	1	15.90
63	1	1	3	15	S144	S144	15020	27060	150	149	230	6	1	200	199	13.40	196	197	12.69	22.1	4.7	0.0	4	3	15.76
64	1	1	3	16	S144	S144	15285	27085	100	60	341	25	3	216	218	21.28	197	198	13.38	60.0	33.3	0.0	19	21	16.14
65	1	1	3	17	H146WT	H146WT	15540	27080	150	149	230	23	1	206	206	15.03	198	198	11.93	36.9	14.8	0.0	8	8	17.27
66	1	1	3	18	H146WT	H146WT	15770	27060	150	149	230	6	1	197	198	10.69	198	198	11.28	14.1	1.3	0.0	0	0	17.46
67	1	1	3	19	R146	R146	16020	27060	150	149	230	6	1	201	204	19.75	196	197	11.67	33.6	13.4	0.0	5	8	17.22
68	1	1	3	20	R146	R146	16270	27060	150	149	230	6	1	200	201	12.72	200	200	11.77	18.1	4.0	0.0	0	1	17.00
69	1	1	3	21	L146=H146t	L146=H146t	16520	27060	150	149	230	6	1	195	196	12.99	198	199	12.77	15.4	2.7	0.0	-2	-1	15.27
70	1	1	3	22	L146=H146t	L146=H146t	16658	27210	170	200	230	191	3	197	197	13.11	198	199	12.97	16.0	3.0	0.0	0	0	15.19
71	1	1	3	23	P146	P146	16979	27283	160	177	230	222	3	195	196	12.77	197	197	12.61	12.4	4.0	0.0	-1	0	15.46
72	1	1	3	24	P146	P146	17270	27060	150	149	230	6	1	196	198	15.12	195	197	24.35	7.4	0.7	0.0	1	3	8.05
73	1	1	4	1	L147WT	L147WT	12335	27610	92	56	362	793	3	265	267	38.66	199	199	11.82	87.5	87.5	0.0	66	68	22.42
74	1	1	4	2	L147WT	L147WT	12574	27607	92	53	362	791	3	278	282	33.49	197	198	12.76	100.0	100.0	0.0	81	85	21.79
75	1	1	4	3	P147	P147	12030	27300	150	149	230	9	1	199	199	12.16	196	197	12.95	18.8	2.7	0.0	3	3	15.37
76	1	1	4	4	P147	P147	12280	27300	150	149	230	9	1	198	198	10.96	198	198	12.47	11.4	2.0	0.0	0	0	15.87
77	1	1	4	5	P147a	P147a	12530	27300	150	149	230	9	1	201	201	12.78	194	196	11.56	34.2	10.1	0.0	7	7	17.39
78	1	1	4	6	P147a	P147a	12780	27300	150	149	230	9	1	197	198	12.44	198	198	14.94	13.4	0.0	0.0	0	0	13.19
79	1	1	4	7	Oligo HIV Y115	Oligo HIV Y115	13030	27300	150	149	230	9	1	196	196	11.79	195	197	11.63	19.5	2.0	0.0	1	1	16.85
80	1	1	4	8	Oligo HIV Y115	Oligo HIV Y115	13280	27300	150	149	230	9	1	197	197	12.15	197	197	11.96	16.1	2.7	0.0	0	0	16.47
81	1	1	4	9	Oligo HIV M184a	Oligo HIV M184a	13540	27310	150	149	230	14	1	199	199	11.51	198	199	10.96	19.5	3.4	0.0	1	1	18.16
82	1	1	4	10	Oligo HIV M184a	Oligo HIV M184a	13741	27205	90	52	341	151	1	194	196	12.36	200	205	21.93	1.9	0.0	0.0	-5	-3	8.85
83	1	1	4	11	C - (H2O+S.S.)	C - (H2O+S.S.)	14037	27220	120	95	294	116	1	199	199	11.46	197	201	15.94	12.6	0.0	0.0	2	2	12.49
84	1	1	4	12	C - (H2O+S.S.)	C - (H2O+S.S.)	14300	27300	150	149	230	25	1	198	199	14.94	198	199	12.13	19.5	4.7	0.0	0	1	16.33
85	1	1	4	13	C - (H2O+S.S.)	C - (H2O+S.S.)	14530	27300	150	149	230	9	1	198	200	12.05	198	198	12.20	16.8	4.7	0.0	0	2	16.23
86	1	1	4	14	C - (H2O+S.S.)	C - (H2O+S.S.)	14780	27300	150	149	230	9	1	199	200	12.15	199	200	12.02	19.5	2.7	0.0	0	1	16.55
87	1	1	4	15	C - (H2O+S.S.)	C - (H2O+S.S.)	15030	27300	150	149	230	9	1	195	197	12.93	198	198	12.93	16.8	1.3	0.0	-2	0	15.08
88	1	1	4	16	C - (H2O+S.S.)	C - (H2O+S.S.)	15280	27300	150	149	230	9	1	200	200	13.51	199	198	13.77	18.1	3.4	0.0	1	1	14.53
89	1	1	4	17	C - (H2O+S.S.)	C - (H2O+S.S.)	15530	27300	150	149	230	9	1	198	199	12.92	196	197	13.10	22.1	2.7	0.0	2	3	15.12
90	1	1	4	18	C - (H2O+S.S.)	C - (H2O+S.S.)	15780	27300	150	149	230	9	1	199	200	12.61	196	197	11.32	28.2	8.1	0.0	3	4	17.59
91	1	1	4	19	C - (H2O+S.S.)	C - (H2O+S.S.)	16030	27300	150	149	230	9	1	195	194	11.65	198	202	33.34	0.0	0.0	0.0	-2	-3	5.85
92	1	1	4	20	C - (H2O+S.S.)	C - (H2O+S.S.)	16280	27300	150	149	230	9	1	197	199	13.95	197	198	11.58	17.4	6.7	0.0	0	2	17.01
93	1	1	4	21	C - (H2O+S.S.)	C - (H2O+S.S.)	16530	27300	150	149	230	9	1	202	203	17.65	197	197	12.11	30.2	10.7	0.0	5	6	16.69
94	1	1	4	22	C - (H2O+S.S.)	C - (H2O+S.S.)	16780	27300	150	149	230	9	1	198	199	11.74	197	197	12.55	18.1	3.4	0.0	1	2	15.78
95	1	1	4	23	CIF	CIF	17792	27606	70	28	362	804	3	422	405	137.30	196	196	11.73	89.3	89.3	0.0	226	209	35.97
96	1	1	4	24	CIF	CIF	18060	27611	92	50	362	831	3	399	361	90.48	196	196	12.36	96.0	88.0	0.0	203	165	32.28
END DATA
