# Supplementary material for: Microarray-based identification of antigenic variants of foot-and-mouth disease virus: a bioinformatics quality assessment
Source: BMC Genomics. 2006 May 18;7:117. doi: 10.1186/1471-2164-7-117 (PMC1481559; doi:10.1186/1471-2164-7-117)
Supplement: Additional File 1 — They are obtained using the Agilent and Scan Array Express (Perkin Elmer Life Sciences) analysis software for reading and quantifying the hybridization images. [file 1471-2164-7-117-S1.zip › III-9-H146P-3-8V.csv]

BEGIN HEADER
PerkinElmer Life Sciences.
ScanArrayCSVFileFormat	2.00
ScanArray Express	2.00
Number_of_Columns	26
END HEADER
BEGIN GENERAL INFO
DateTime	2005/05/05 18:15
GalFile	D:\303\AFTOCHIP\AFTOCHIP 2.1\Generalidades Aftochip 2.1\ARCHIVO GAL AFTOCHIP 2.1.gal
Scanner	Model: Serial No.:
User Name	303
Computer Name
Protocol	Easy Quant
Quantitation Method	Adaptive Circle
Quality Confidence Calculation	SignalToNoise
User comments
Image Origin	0	0
Temperature	0
Laser Powers	0
Laser On Time	0
PMT Voltages	0
END GENERAL INFO
BEGIN QUANTITATION PARAMETERS
Min Percentile	50
Max Percentile	200
END QUANTITATION PARAMETERS
BEGIN QUALITY MEASUREMENTS
Min Signal To Noise	3
END QUALITY MEASUREMENTS
BEGIN ARRAY PATTERN INFO
Units	µm
Array Rows	1
Array Columns	1
Spot Rows	4
Spot Columns	24
Array Row Spacing	4500.000000
Array Column Spacing	4500.000000
Spot Row Spacing	254.000000
Spot Column Spacing	250.000000
Spot Diameter	150
Interstitial	0
Spots Per Array	96
Total Spots	96
END ARRAY PATTERN INFO
BEGIN IMAGE INFO
ImageID	Channel	Image	Fluorophore	Barcode	Units	X Units Per Pixel	Y Units Per Pixel	X Offset	Y Offset	Status
-1	CH1	D:\303\AFTOCHIP\AFTOCHIP 2.1\Vero\III-7ª a 10ª Vero\III-8ª Vero\III-8ªV Imágenes Scanner\RGG H146P_Chip 9_S01.tif	Unknown	Unknown	µm	10.000000	10.000000	0.000000	0.000000	Control Image
END IMAGE INFO
BEGIN NORMALIZATION INFO
Normalization Method	LOWESS
END NORMALIZATION INFO
BEGIN DATA
Index	Array Row	Array Column	Spot Row	Spot Column	Name	ID	X	Y	Diameter	F Pixels	B Pixels	Footprint	Flags	Ch1 Median	Ch1 Mean	Ch1 SD	Ch1 B Median	Ch1 B Mean	Ch1 B SD	Ch1 % > B + 1 SD	Ch1 % > B + 2 SD	Ch1 F % Sat.	Ch1 Median - B	Ch1 Mean - B	Ch1 SignalNoiseRatio
1	1	1	1	1	CIF	CIF	3217	51845	120	90	315	15	3	1234	1092	511.42	203	205	14.54	98.9	95.6	0.0	1031	889	84.86
2	1	1	1	2	CIF	CIF	3457	51837	112	83	294	12	3	865	873	351.54	204	208	16.89	96.4	95.2	0.0	661	669	51.21
3	1	1	1	3	S139WT	S139WT	3715	51849	90	52	362	13	3	283	282	31.22	207	211	30.98	94.2	55.8	0.0	76	75	9.13
4	1	1	1	4	S139WT	S139WT	3967	51862	100	64	362	20	3	277	269	39.72	203	204	15.40	81.3	75.0	0.0	74	66	17.99
5	1	1	1	5	G139	G139	4190	51850	150	149	230	11	1	211	214	20.27	203	203	16.24	36.2	18.1	0.0	8	11	12.99
6	1	1	1	6	G139	G139	4450	51850	150	149	230	2	1	213	215	17.48	206	209	17.12	28.9	10.7	0.0	7	9	12.44
7	1	1	1	7	G139t	G139t	4700	51850	150	149	230	2	1	207	207	15.14	202	203	12.88	32.9	10.1	0.0	5	5	16.07
8	1	1	1	8	G139t	G139t	4950	51850	150	149	230	2	1	203	203	15.46	203	203	12.93	20.8	6.0	0.0	0	0	15.70
9	1	1	1	9	G139c	G139c	5200	51850	150	149	230	2	1	208	208	13.83	204	205	14.69	23.5	5.4	0.0	4	4	14.16
10	1	1	1	10	G139c	G139c	5450	51850	150	149	230	2	1	204	204	12.86	202	228	307.43	0.0	0.0	0.0	2	2	0.66
11	1	1	1	11	I139	I139	5700	51850	150	149	230	2	1	205	205	13.18	204	206	17.12	13.4	1.3	0.0	1	1	11.98
12	1	1	1	12	I139	I139	5950	51850	150	149	230	2	1	208	208	14.11	203	204	14.15	22.8	7.4	0.0	5	5	14.70
13	1	1	1	13	N139	N139	6200	51850	150	149	230	2	1	209	209	14.69	205	205	13.72	21.5	6.0	0.0	4	4	15.23
14	1	1	1	14	N139	N139	6450	51850	150	149	230	2	1	209	209	16.58	203	206	18.32	20.1	6.7	0.0	6	6	11.41
15	1	1	1	15	T139	T139	6700	51850	150	149	230	2	1	203	203	14.46	202	204	16.05	16.8	0.7	0.0	1	1	12.65
16	1	1	1	16	T139	T139	6950	51850	150	149	230	2	1	204	206	14.71	204	205	14.29	21.5	3.4	0.0	0	2	14.28
17	1	1	1	17	RGD-WT1	RGD-WT1	7200	51855	110	78	315	7	3	454	445	107.82	204	204	12.96	97.4	92.3	0.0	250	241	35.03
18	1	1	1	18	RGD-WT1	RGD-WT1	7445	51845	120	88	315	7	3	375	372	74.08	201	203	13.73	97.7	94.3	0.0	174	171	27.31
19	1	1	1	19	RRD	RRD	7700	51850	150	149	230	2	1	208	210	14.46	205	205	13.96	21.5	8.1	0.0	3	5	14.90
20	1	1	1	20	RRD	RRD	7950	51850	150	149	230	2	1	212	212	14.92	209	211	18.84	15.4	1.3	0.0	3	3	11.25
21	1	1	1	21	RRDt	RRDt	8200	51850	150	149	230	2	1	198	199	12.31	202	203	14.17	6.0	2.0	0.0	-3	-2	13.97
22	1	1	1	22	RRDt	RRDt	8450	51850	150	149	230	2	1	210	211	18.71	203	204	16.86	24.8	6.7	0.0	7	8	12.45
23	1	1	1	23	RRDc	RRDc	8700	51850	150	149	230	2	1	202	202	13.10	204	208	21.31	4.0	0.7	0.0	-1	-1	9.48
24	1	1	1	24	RRDc	RRDc	8950	51850	150	149	230	2	1	198	199	14.07	200	200	12.02	15.4	4.7	0.0	-1	0	16.47
25	1	1	2	1	RED	RED	3205	52095	134	120	315	7	3	217	229	37.97	200	200	12.64	60.0	34.2	0.0	17	29	17.17
26	1	1	2	2	RED	RED	3450	52090	150	149	230	12	1	202	203	13.97	199	201	12.89	23.5	7.4	0.0	3	4	15.67
27	1	1	2	3	REDt	REDt	3700	52100	150	149	230	2	1	207	208	15.03	203	205	14.64	26.2	4.0	0.0	4	5	14.14
28	1	1	2	4	REDt	REDt	3950	52100	150	149	230	2	1	209	219	83.21	201	203	12.83	38.9	18.1	0.0	8	18	16.30
29	1	1	2	5	REDc	REDc	4200	52100	150	149	230	2	1	203	204	14.50	202	202	12.35	19.5	6.0	0.0	1	2	16.43
30	1	1	2	6	REDc	REDc	4450	52100	150	149	230	2	1	205	205	15.34	201	201	13.00	26.2	8.1	0.0	4	4	15.77
31	1	1	2	7	REG	REG	4700	52100	150	149	230	2	1	204	204	13.73	204	203	14.82	14.8	1.3	0.0	0	0	13.77
32	1	1	2	8	REG	REG	4950	52100	150	149	230	2	1	203	204	12.63	202	203	13.06	18.8	4.0	0.0	1	2	15.54
33	1	1	2	9	REGat	REGat	5200	52100	150	149	230	2	1	199	200	12.35	201	203	13.17	9.4	0.7	0.0	-1	0	15.11
34	1	1	2	10	REGat	REGat	5450	52100	150	149	230	2	1	202	202	10.97	204	204	12.20	8.1	0.0	0.0	-1	-1	16.56
35	1	1	2	11	REGac	REGac	5700	52100	150	149	230	2	1	197	199	12.98	204	206	13.35	9.4	1.3	0.0	-6	-4	14.75
36	1	1	2	12	REGac	REGac	5950	52100	150	149	230	2	1	206	209	18.88	203	203	14.90	25.5	9.4	0.0	3	6	13.82
37	1	1	2	13	REGgg	REGgg	6200	52095	120	96	315	7	3	219	220	21.38	203	203	12.34	54.2	40.6	0.0	16	17	17.75
38	1	1	2	14	REGgg	REGgg	6445	52095	120	88	315	9	3	225	227	26.15	201	201	13.92	68.2	40.9	0.0	24	26	16.16
39	1	1	2	15	REGtg	REGtg	6700	52100	150	149	230	2	1	200	201	13.76	202	203	13.03	10.1	0.7	0.0	-1	0	15.35
40	1	1	2	16	REGtg	REGtg	6950	52100	150	149	230	2	1	202	203	12.73	204	204	12.21	14.8	3.4	0.0	-1	0	16.55
41	1	1	2	17	REGcg	REGcg	7200	52100	150	149	230	2	1	210	209	14.00	203	204	13.24	26.2	7.4	0.0	7	6	15.86
42	1	1	2	18	REGcg	REGcg	7450	52100	150	149	230	2	1	204	206	15.34	201	201	12.90	30.2	8.7	0.0	3	5	15.81
43	1	1	2	19	D143N (RGN)	D143N (RGN)	7700	52100	150	149	230	2	1	208	210	16.35	202	202	13.01	28.2	10.1	0.0	6	8	15.99
44	1	1	2	20	D143N (RGN)	D143N (RGN)	7950	52100	120	97	294	2	3	220	222	18.05	207	208	13.56	48.5	21.6	0.0	13	15	16.22
45	1	1	2	21	D143N (RGN)t	D143N (RGN)t	8200	52100	150	149	230	2	1	205	206	16.51	204	205	14.09	17.4	5.4	0.0	1	2	14.55
46	1	1	2	22	D143N (RGN)t	D143N (RGN)t	8450	52100	150	149	230	2	1	203	204	17.06	198	200	16.67	24.8	2.0	0.0	5	6	12.17
47	1	1	2	23	D143N (RGN)c	D143N (RGN)c	8700	52100	150	149	230	2	1	200	202	13.56	202	202	13.62	18.1	1.3	0.0	-1	0	14.68
48	1	1	2	24	D143N (RGN)c	D143N (RGN)c	8950	52100	150	149	230	2	1	198	200	13.45	200	200	13.70	12.1	2.0	0.0	-1	0	14.45
49	1	1	3	1	D143V (RGV)	D143V (RGV)	3205	52355	140	124	315	3	3	212	216	18.18	201	202	12.96	46.0	26.6	0.0	11	15	16.36
50	1	1	3	2	D143V (RGV)	D143V (RGV)	3460	52360	150	149	230	9	1	207	208	15.32	200	201	15.42	28.2	9.4	0.0	7	8	13.42
51	1	1	3	3	RGE-1 (GAA)	RGE-1 (GAA)	3700	52360	150	149	230	4	1	200	201	13.77	200	201	13.41	19.5	2.7	0.0	0	1	14.91
52	1	1	3	4	RGE-1 (GAA)	RGE-1 (GAA)	3955	52355	148	148	251	3	3	211	211	16.23	201	201	12.06	44.6	18.9	0.0	10	10	17.49
53	1	1	3	5	RGEc	RGEc	4200	52360	150	149	230	4	1	206	206	14.40	198	200	13.91	30.2	11.4	0.0	8	8	14.81
54	1	1	3	6	RGEc	RGEc	4450	52360	150	149	230	4	1	204	205	13.76	198	199	12.90	32.2	10.7	0.0	6	7	15.81
55	1	1	3	7	L144WT	L144WT	4712	52358	112	81	294	9	3	238	239	30.22	202	202	13.02	71.6	63.0	0.0	36	37	18.27
56	1	1	3	8	L144WT	L144WT	4969	52359	90	47	362	16	3	383	382	63.72	204	204	13.01	100.0	100.0	0.0	179	178	29.44
57	1	1	3	9	L144g	L144g	5200	52360	150	149	230	4	1	210	215	53.88	204	204	13.62	28.9	7.4	0.0	6	11	15.42
58	1	1	3	10	L144g	L144g	5450	52360	150	149	230	4	1	208	209	13.73	204	205	15.04	24.2	3.4	0.0	4	5	13.83
59	1	1	3	11	L144a	L144a	5710	52360	150	149	230	9	1	205	206	15.12	206	206	12.34	23.5	8.1	0.0	0	0	16.62
60	1	1	3	12	L144a	L144a	5960	52370	150	149	230	16	1	204	207	20.71	202	202	13.15	25.5	10.1	0.0	2	5	15.52
61	1	1	3	13	V144	V144	6200	52360	150	149	230	4	1	211	211	16.14	203	204	22.28	14.8	2.7	0.0	8	8	9.47
62	1	1	3	14	V144	V144	6450	52360	150	149	230	4	1	211	219	61.34	203	203	14.07	39.6	15.4	0.0	8	16	15.00
63	1	1	3	15	S144	S144	6700	52360	150	149	230	4	1	203	203	14.68	203	204	12.87	13.4	4.0	0.0	0	0	15.77
64	1	1	3	16	S144	S144	6950	52360	150	149	230	4	1	204	205	18.26	203	204	14.08	18.1	3.4	0.0	1	2	14.48
65	1	1	3	17	H146WT	H146WT	7200	52360	150	149	230	4	1	215	216	17.48	203	206	14.59	45.6	14.8	0.0	12	13	14.74
66	1	1	3	18	H146WT	H146WT	7450	52360	150	149	230	4	1	203	213	79.29	202	204	15.58	20.8	3.4	0.0	1	11	13.03
67	1	1	3	19	R146	R146	7700	52360	150	149	230	4	1	202	201	14.89	198	199	12.29	24.8	8.1	0.0	4	3	16.43
68	1	1	3	20	R146	R146	7950	52360	150	149	230	4	1	214	217	20.25	205	205	15.25	34.2	12.8	0.0	9	12	14.03
69	1	1	3	21	L146=H146t	L146=H146t	8200	52360	150	149	230	4	1	205	206	15.70	203	204	13.41	25.5	7.4	0.0	2	3	15.28
70	1	1	3	22	L146=H146t	L146=H146t	8450	52360	150	149	230	4	1	208	208	14.96	200	201	11.87	38.9	12.8	0.0	8	8	17.53
71	1	1	3	23	P146	P146	8686	52371	56	16	418	23	3	266	273	37.01	199	199	12.22	93.8	93.8	0.0	67	74	21.77
72	1	1	3	24	P146	P146	8956	52360	78	39	362	3	3	275	274	30.89	200	206	76.20	48.7	0.0	0.0	75	74	3.61
73	1	1	4	1	L147WT	L147WT	3205	52605	126	112	315	6	3	213	216	16.82	201	202	13.43	47.3	25.9	0.0	12	15	15.86
74	1	1	4	2	L147WT	L147WT	3470	52600	134	121	294	20	3	226	227	23.66	200	201	13.07	68.6	49.6	0.0	26	27	17.29
75	1	1	4	3	P147	P147	3710	52610	150	149	230	8	1	205	206	17.05	200	201	13.11	28.2	6.7	0.0	5	6	15.64
76	1	1	4	4	P147	P147	3950	52610	150	149	230	1	1	206	207	15.51	201	201	13.62	25.5	7.4	0.0	5	6	15.12
77	1	1	4	5	P147a	P147a	4200	52610	150	149	230	1	1	199	200	14.04	199	199	12.75	14.8	2.7	0.0	0	1	15.61
78	1	1	4	6	P147a	P147a	4450	52610	150	149	230	1	1	200	201	13.89	199	200	12.36	21.5	5.4	0.0	1	2	16.18
79	1	1	4	7	Oligo HIV Y115	Oligo HIV Y115	4700	52610	150	149	230	1	1	197	198	12.18	200	200	12.02	12.1	3.4	0.0	-2	-1	16.39
80	1	1	4	8	Oligo HIV Y115	Oligo HIV Y115	4950	52610	150	149	230	1	1	203	205	16.39	202	202	13.10	19.5	6.7	0.0	1	3	15.50
81	1	1	4	9	Oligo HIV M184a	Oligo HIV M184a	5200	52610	150	149	230	1	1	204	205	12.69	203	203	13.41	18.1	2.7	0.0	1	2	15.22
82	1	1	4	10	Oligo HIV M184a	Oligo HIV M184a	5460	52610	150	149	230	8	1	202	202	13.07	202	201	12.30	11.4	3.4	0.0	0	0	16.42
83	1	1	4	11	C - (H2O+S.S.)	C - (H2O+S.S.)	5847	52612	70	29	362	143	1	203	204	13.47	207	246	112.75	0.0	0.0	0.0	-3	-2	1.80
84	1	1	4	12	C - (H2O+S.S.)	C - (H2O+S.S.)	6086	52607	80	38	362	131	1	205	202	13.22	205	219	59.93	0.0	0.0	0.0	0	-2	3.42
85	1	1	4	13	C - (H2O+S.S.)	C - (H2O+S.S.)	6210	52620	150	149	230	13	1	204	205	13.40	203	209	49.86	0.7	0.0	0.0	1	2	4.09
86	1	1	4	14	C - (H2O+S.S.)	C - (H2O+S.S.)	6450	52610	150	149	230	1	1	207	208	14.53	203	204	13.66	26.8	5.4	0.0	4	5	15.15
87	1	1	4	15	C - (H2O+S.S.)	C - (H2O+S.S.)	6700	52610	150	149	230	1	1	205	205	14.49	201	201	13.17	23.5	6.0	0.0	4	4	15.57
88	1	1	4	16	C - (H2O+S.S.)	C - (H2O+S.S.)	6950	52610	150	149	230	1	1	205	207	14.86	203	204	14.34	20.1	5.4	0.0	2	4	14.30
89	1	1	4	17	C - (H2O+S.S.)	C - (H2O+S.S.)	7200	52610	150	149	230	1	1	208	210	16.40	203	206	13.12	30.9	12.1	0.0	5	7	15.85
90	1	1	4	18	C - (H2O+S.S.)	C - (H2O+S.S.)	7450	52610	150	149	230	1	1	200	205	21.06	203	205	13.69	25.5	6.7	0.0	-2	2	14.61
91	1	1	4	19	C - (H2O+S.S.)	C - (H2O+S.S.)	7700	52610	150	149	230	1	1	207	207	14.01	204	205	12.16	24.2	5.4	0.0	3	3	17.03
92	1	1	4	20	C - (H2O+S.S.)	C - (H2O+S.S.)	7950	52610	150	149	230	1	1	206	206	13.54	207	209	17.37	9.4	0.7	0.0	0	0	11.86
93	1	1	4	21	C - (H2O+S.S.)	C - (H2O+S.S.)	8200	52610	150	149	230	1	1	198	198	13.30	201	201	13.89	9.4	1.3	0.0	-2	-2	14.26
94	1	1	4	22	C - (H2O+S.S.)	C - (H2O+S.S.)	8450	52600	150	149	230	10	1	206	208	21.03	202	202	13.56	27.5	10.7	0.0	4	6	15.19
95	1	1	4	23	CIF	CIF	8695	52602	90	50	362	12	3	741	752	204.74	202	204	15.26	100.0	100.0	0.0	539	550	48.56
96	1	1	4	24	CIF	CIF	8945	52605	100	60	383	10	3	707	690	211.42	201	203	17.58	98.3	98.3	0.0	506	489	40.22
END DATA
