# Supplementary material for: Microarray-based identification of antigenic variants of foot-and-mouth disease virus: a bioinformatics quality assessment
Source: BMC Genomics. 2006 May 18;7:117. doi: 10.1186/1471-2164-7-117 (PMC1481559; doi:10.1186/1471-2164-7-117)
Supplement: Additional File 1 — They are obtained using the Agilent and Scan Array Express (Perkin Elmer Life Sciences) analysis software for reading and quantifying the hybridization images. [file 1471-2164-7-117-S1.zip › III-9-H146P-4-8V.csv]

BEGIN HEADER
PerkinElmer Life Sciences.
ScanArrayCSVFileFormat	2.00
ScanArray Express	2.00
Number_of_Columns	26
END HEADER
BEGIN GENERAL INFO
DateTime	2005/05/05 18:22
GalFile	D:\303\AFTOCHIP\AFTOCHIP 2.1\Generalidades Aftochip 2.1\ARCHIVO GAL AFTOCHIP 2.1.gal
Scanner	Model: Serial No.:
User Name	303
Computer Name
Protocol	Easy Quant
Quantitation Method	Adaptive Circle
Quality Confidence Calculation	SignalToNoise
User comments
Image Origin	0	0
Temperature	0
Laser Powers	0
Laser On Time	0
PMT Voltages	0
END GENERAL INFO
BEGIN QUANTITATION PARAMETERS
Min Percentile	50
Max Percentile	200
END QUANTITATION PARAMETERS
BEGIN QUALITY MEASUREMENTS
Min Signal To Noise	3
END QUALITY MEASUREMENTS
BEGIN ARRAY PATTERN INFO
Units	µm
Array Rows	1
Array Columns	1
Spot Rows	4
Spot Columns	24
Array Row Spacing	4500.000000
Array Column Spacing	4500.000000
Spot Row Spacing	254.000000
Spot Column Spacing	250.000000
Spot Diameter	150
Interstitial	0
Spots Per Array	96
Total Spots	96
END ARRAY PATTERN INFO
BEGIN IMAGE INFO
ImageID	Channel	Image	Fluorophore	Barcode	Units	X Units Per Pixel	Y Units Per Pixel	X Offset	Y Offset	Status
-1	CH1	D:\303\AFTOCHIP\AFTOCHIP 2.1\Vero\III-7ª a 10ª Vero\III-8ª Vero\III-8ªV Imágenes Scanner\RGG H146P_Chip 9_S01.tif	Unknown	Unknown	µm	10.000000	10.000000	0.000000	0.000000	Control Image
END IMAGE INFO
BEGIN NORMALIZATION INFO
Normalization Method	LOWESS
END NORMALIZATION INFO
BEGIN DATA
Index	Array Row	Array Column	Spot Row	Spot Column	Name	ID	X	Y	Diameter	F Pixels	B Pixels	Footprint	Flags	Ch1 Median	Ch1 Mean	Ch1 SD	Ch1 B Median	Ch1 B Mean	Ch1 B SD	Ch1 % > B + 1 SD	Ch1 % > B + 2 SD	Ch1 F % Sat.	Ch1 Median - B	Ch1 Mean - B	Ch1 SignalNoiseRatio
1	1	1	1	1	CIF	CIF	12223	51901	126	105	294	29	3	262	420	307.11	207	209	14.27	74.3	60.0	0.0	55	213	18.36
2	1	1	1	2	CIF	CIF	12434	51889	90	51	362	10	3	898	766	353.82	207	208	14.41	96.1	90.2	0.0	691	559	62.32
3	1	1	1	3	S139WT	S139WT	12728	51911	78	38	362	38	4	288	284	42.11	207	215	97.02	28.9	0.0	0.0	81	77	2.97
4	1	1	1	4	S139WT	S139WT	12950	51895	80	40	383	7	3	221	222	14.14	200	201	13.62	75.0	37.5	0.0	21	22	16.23
5	1	1	1	5	G139	G139	13200	51890	150	149	230	5	1	204	206	15.73	201	201	13.01	27.5	8.7	0.0	3	5	15.68
6	1	1	1	6	G139	G139	13450	51890	150	149	230	5	1	200	200	14.57	196	198	14.82	21.5	4.7	0.0	4	4	13.50
7	1	1	1	7	G139t	G139t	13700	51890	150	149	230	5	1	202	203	13.52	201	202	19.27	8.7	1.3	0.0	1	2	10.49
8	1	1	1	8	G139t	G139t	13950	51890	150	149	230	5	1	203	208	41.04	200	203	16.60	18.1	8.1	0.0	3	8	12.23
9	1	1	1	9	G139c	G139c	14200	51890	150	149	230	5	1	206	206	12.89	202	202	14.20	20.1	3.4	0.0	4	4	14.50
10	1	1	1	10	G139c	G139c	14450	51890	150	149	230	5	1	206	207	14.54	200	203	15.64	26.2	4.0	0.0	6	7	13.17
11	1	1	1	11	I139	I139	14700	51890	150	149	230	5	1	203	204	13.01	204	205	14.63	14.8	2.0	0.0	0	0	13.87
12	1	1	1	12	I139	I139	14970	51900	150	149	230	27	1	198	201	19.08	198	200	18.63	10.1	1.3	0.0	0	3	10.63
13	1	1	1	13	N139	N139	15212	52013	100	64	383	122	1	208	207	12.86	206	221	49.19	0.0	0.0	0.0	2	1	4.23
14	1	1	1	14	N139	N139	15458	52025	100	62	383	132	1	200	203	11.38	208	214	27.60	0.0	0.0	0.0	-7	-4	7.25
15	1	1	1	15	T139	T139	15710	51900	150	149	230	18	1	203	205	13.05	203	203	14.31	16.8	4.0	0.0	0	2	14.18
16	1	1	1	16	T139	T139	15960	51890	150	149	230	15	1	201	201	11.95	200	298	683.90	0.0	0.0	0.0	1	1	0.29
17	1	1	1	17	RGD-WT1	RGD-WT1	16224	51876	106	72	315	33	4	349	334	71.98	200	219	247.23	2.8	0.0	0.0	149	134	1.41
18	1	1	1	18	RGD-WT1	RGD-WT1	16465	51905	100	60	383	25	3	324	303	60.36	199	200	13.55	85.0	80.0	0.0	125	104	23.91
19	1	1	1	19	RRD	RRD	16720	51900	150	149	230	27	1	201	202	13.09	198	199	12.90	22.1	5.4	0.0	3	4	15.59
20	1	1	1	20	RRD	RRD	16950	51890	150	149	230	5	1	198	199	12.95	199	200	15.77	10.7	1.3	0.0	0	0	12.55
21	1	1	1	21	RRDt	RRDt	17200	51890	150	149	230	5	1	207	209	14.73	201	203	13.79	30.9	12.1	0.0	6	8	15.01
22	1	1	1	22	RRDt	RRDt	17450	51890	150	149	230	5	1	195	196	12.63	198	199	12.77	14.8	3.4	0.0	-2	-1	15.27
23	1	1	1	23	RRDc	RRDc	17700	51890	150	149	230	5	1	202	205	25.98	201	201	12.89	20.1	6.0	0.0	1	4	15.67
24	1	1	1	24	RRDc	RRDc	17950	51890	150	149	230	5	1	203	205	16.51	200	202	12.79	25.5	10.1	0.0	3	5	15.87
25	1	1	2	1	RED	RED	12190	52140	150	149	230	6	1	206	207	19.17	205	207	16.34	16.8	4.0	0.0	1	2	12.60
26	1	1	2	2	RED	RED	12440	52140	150	149	230	6	1	210	210	16.16	205	207	20.51	18.1	0.7	0.0	5	5	10.24
27	1	1	2	3	REDt	REDt	12690	52140	150	149	230	6	1	208	209	15.51	206	206	14.57	20.8	6.7	0.0	2	3	14.27
28	1	1	2	4	REDt	REDt	12940	52140	150	149	230	6	1	201	202	13.86	206	205	14.00	8.7	2.0	0.0	-4	-3	14.36
29	1	1	2	5	REDc	REDc	13190	52140	150	149	230	6	1	198	199	13.25	203	204	15.60	8.1	0.7	0.0	-4	-3	12.70
30	1	1	2	6	REDc	REDc	13440	52140	150	149	230	6	1	198	199	13.69	204	207	19.62	4.0	0.7	0.0	-5	-4	10.09
31	1	1	2	7	REG	REG	13690	52140	150	149	230	6	1	198	197	14.53	199	201	14.11	12.1	2.0	0.0	0	-1	14.03
32	1	1	2	8	REG	REG	13940	52140	150	149	230	6	1	207	209	14.24	202	204	14.68	28.2	4.0	0.0	5	7	14.10
33	1	1	2	9	REGat	REGat	14190	52140	150	149	230	6	1	200	201	14.88	202	204	12.50	15.4	4.0	0.0	-1	0	16.00
34	1	1	2	10	REGat	REGat	14440	52140	150	149	230	6	1	199	199	12.91	204	205	16.13	4.0	0.0	0.0	-4	-4	12.34
35	1	1	2	11	REGac	REGac	14690	52140	150	149	230	6	1	207	208	16.84	206	207	16.22	20.1	4.0	0.0	1	2	12.77
36	1	1	2	12	REGac	REGac	14950	52140	150	149	230	6	1	201	212	89.11	200	201	15.57	15.4	2.7	0.0	1	12	12.91
37	1	1	2	13	REGgg	REGgg	15235	52153	142	136	315	40	3	206	217	30.04	203	203	14.69	35.3	19.9	0.0	3	14	14.02
38	1	1	2	14	REGgg	REGgg	15468	52169	134	121	294	31	3	220	226	31.41	201	203	17.58	52.1	28.9	0.0	19	25	12.52
39	1	1	2	15	REGtg	REGtg	15710	52150	150	149	230	16	1	207	206	15.72	201	201	13.67	30.2	6.7	0.0	6	5	15.14
40	1	1	2	16	REGtg	REGtg	15940	52140	150	149	230	6	1	207	211	25.51	200	203	13.20	36.2	14.8	0.0	7	11	15.68
41	1	1	2	17	REGcg	REGcg	16200	52140	150	149	230	6	1	203	203	12.74	201	201	15.48	14.8	2.0	0.0	2	2	13.11
42	1	1	2	18	REGcg	REGcg	16450	52140	150	149	230	6	1	200	201	12.84	201	201	11.77	16.1	3.4	0.0	0	0	17.00
43	1	1	2	19	D143N (RGN)	D143N (RGN)	16690	52140	150	149	230	6	1	204	204	12.86	201	202	15.11	12.8	2.0	0.0	3	3	13.50
44	1	1	2	20	D143N (RGN)	D143N (RGN)	16940	52140	150	149	230	6	1	196	198	13.37	199	201	14.38	14.8	1.3	0.0	-2	0	13.63
45	1	1	2	21	D143N (RGN)t	D143N (RGN)t	17190	52140	150	149	230	6	1	208	210	17.19	203	203	13.30	30.9	10.1	0.0	5	7	15.63
46	1	1	2	22	D143N (RGN)t	D143N (RGN)t	17440	52140	150	149	230	6	1	199	199	12.76	200	201	15.03	8.7	2.0	0.0	0	0	13.24
47	1	1	2	23	D143N (RGN)c	D143N (RGN)c	17700	52140	150	149	230	6	1	202	201	11.81	201	202	14.52	10.7	0.0	0.0	1	0	13.91
48	1	1	2	24	D143N (RGN)c	D143N (RGN)c	17950	52140	150	149	230	6	1	205	204	14.74	201	201	13.15	22.8	3.4	0.0	4	3	15.58
49	1	1	3	1	D143V (RGV)	D143V (RGV)	12210	52410	150	149	230	19	1	209	212	21.62	206	206	16.81	26.8	8.1	0.0	3	6	12.43
50	1	1	3	2	D143V (RGV)	D143V (RGV)	12450	52410	150	149	230	12	1	211	214	19.89	205	207	14.56	34.9	9.4	0.0	6	9	14.49
51	1	1	3	3	RGE-1 (GAA)	RGE-1 (GAA)	12690	52400	150	149	230	4	1	213	217	23.01	206	207	17.38	30.2	9.4	0.0	7	11	12.26
52	1	1	3	4	RGE-1 (GAA)	RGE-1 (GAA)	12940	52400	150	149	230	4	1	218	218	17.84	207	209	14.85	38.3	15.4	0.0	11	11	14.68
53	1	1	3	5	RGEc	RGEc	13190	52400	150	149	230	4	1	206	208	16.62	203	204	15.44	23.5	6.0	0.0	3	5	13.34
54	1	1	3	6	RGEc	RGEc	13440	52400	150	149	230	4	1	207	207	12.97	209	211	21.65	6.7	0.7	0.0	-1	-1	9.56
55	1	1	3	7	L144WT	L144WT	13709	52406	78	36	383	15	3	314	314	30.71	202	204	16.06	100.0	97.2	0.0	112	112	19.55
56	1	1	3	8	L144WT	L144WT	13914	52392	64	23	362	31	3	256	265	39.69	205	207	16.65	91.3	69.6	0.0	51	60	15.37
57	1	1	3	9	L144g	L144g	14190	52400	150	149	230	4	1	202	203	12.41	202	203	13.87	22.1	1.3	0.0	0	1	14.56
58	1	1	3	10	L144g	L144g	14440	52400	150	149	230	4	1	207	207	14.62	206	207	14.20	15.4	2.0	0.0	1	1	14.58
59	1	1	3	11	L144a	L144a	14690	52400	150	149	230	4	1	211	213	21.11	208	212	31.05	5.4	0.7	0.0	3	5	6.79
60	1	1	3	12	L144a	L144a	14940	52400	150	149	230	4	1	198	198	12.26	203	204	21.22	1.3	0.0	0.0	-4	-4	9.33
61	1	1	3	13	V144	V144	15210	52395	156	166	251	16	3	212	212	16.99	200	202	13.82	47.0	18.7	0.0	12	12	15.34
62	1	1	3	14	V144	V144	15460	52410	150	149	230	19	1	202	203	15.11	200	204	47.68	1.3	0.0	0.0	2	3	4.24
63	1	1	3	15	S144	S144	15690	52400	150	149	230	4	1	203	205	14.14	201	206	56.71	0.0	0.0	0.0	2	4	3.58
64	1	1	3	16	S144	S144	15940	52400	150	149	230	4	1	204	203	14.83	206	205	14.01	10.1	1.3	0.0	-1	-2	14.56
65	1	1	3	17	H146WT	H146WT	16190	52400	150	149	230	4	1	204	204	15.08	200	200	13.87	24.8	6.7	0.0	4	4	14.70
66	1	1	3	18	H146WT	H146WT	16440	52400	150	149	230	4	1	203	206	16.30	202	203	13.96	24.2	8.1	0.0	1	4	14.54
67	1	1	3	19	R146	R146	16690	52400	150	149	230	4	1	201	203	15.15	200	203	15.19	20.8	4.7	0.0	1	3	13.23
68	1	1	3	20	R146	R146	16940	52400	150	149	230	4	1	201	201	13.92	203	206	41.29	0.7	0.0	0.0	-1	-1	4.87
69	1	1	3	21	L146=H146t	L146=H146t	17190	52400	150	149	230	4	1	203	204	18.09	201	202	13.31	16.8	4.7	0.0	2	3	15.25
70	1	1	3	22	L146=H146t	L146=H146t	17450	52400	150	149	230	5	1	203	203	12.07	196	201	12.73	28.9	6.0	0.0	7	7	15.94
71	1	1	3	23	P146	P146	17724	52415	64	24	383	31	3	259	258	23.08	203	203	14.45	95.8	87.5	0.0	56	55	17.92
72	1	1	3	24	P146	P146	17953	52409	78	37	362	10	3	241	240	19.16	201	202	13.40	91.9	70.3	0.0	40	39	17.99
73	1	1	4	1	L147WT	L147WT	12205	52676	64	24	383	25	3	258	253	25.45	210	213	29.11	66.7	29.2	0.0	48	43	8.86
74	1	1	4	2	L147WT	L147WT	12455	52665	100	60	383	16	3	231	233	23.58	204	205	14.55	71.7	45.0	0.0	27	29	15.88
75	1	1	4	3	P147	P147	12690	52660	150	149	230	9	1	199	201	15.61	202	203	13.78	14.8	4.0	0.0	-2	0	14.44
76	1	1	4	4	P147	P147	12930	52650	150	149	230	14	1	206	206	13.84	204	206	14.65	18.1	3.4	0.0	2	2	14.06
77	1	1	4	5	P147a	P147a	13180	52650	150	149	230	14	1	207	208	20.43	204	206	14.57	15.4	3.4	0.0	3	4	14.20
78	1	1	4	6	P147a	P147a	13430	52650	150	149	230	14	1	201	202	14.27	203	205	20.77	9.4	0.7	0.0	-1	0	9.68
79	1	1	4	7	Oligo HIV Y115	Oligo HIV Y115	13680	52650	150	149	230	14	1	207	208	14.71	202	204	13.54	22.8	7.4	0.0	5	6	15.29
80	1	1	4	8	Oligo HIV Y115	Oligo HIV Y115	13930	52650	150	149	230	14	1	203	203	13.93	203	203	13.83	14.1	3.4	0.0	0	0	14.68
81	1	1	4	9	Oligo HIV M184a	Oligo HIV M184a	14185	52645	150	156	251	12	3	204	217	29.51	201	201	13.29	44.2	25.0	0.0	3	16	15.35
82	1	1	4	10	Oligo HIV M184a	Oligo HIV M184a	14449	52647	120	95	294	6	3	220	223	17.49	206	209	18.48	40.0	16.8	0.0	14	17	11.90
83	1	1	4	11	C - (H2O+S.S.)	C - (H2O+S.S.)	14680	52650	150	149	230	14	1	202	204	13.33	204	205	15.82	13.4	1.3	0.0	-1	0	12.76
84	1	1	4	12	C - (H2O+S.S.)	C - (H2O+S.S.)	14930	52650	150	149	230	14	1	206	207	15.30	197	199	13.61	34.9	12.1	0.0	9	10	15.13
85	1	1	4	13	C - (H2O+S.S.)	C - (H2O+S.S.)	15180	52650	150	149	230	14	1	205	205	16.68	202	204	16.97	19.5	6.0	0.0	3	3	12.08
86	1	1	4	14	C - (H2O+S.S.)	C - (H2O+S.S.)	15430	52650	150	149	230	14	1	199	199	11.24	201	202	13.61	10.7	0.7	0.0	-1	-1	14.62
87	1	1	4	15	C - (H2O+S.S.)	C - (H2O+S.S.)	15680	52650	150	149	230	14	1	200	200	12.59	201	201	12.12	14.1	2.7	0.0	0	0	16.50
88	1	1	4	16	C - (H2O+S.S.)	C - (H2O+S.S.)	15930	52650	150	149	230	14	1	204	205	14.92	203	203	13.33	19.5	5.4	0.0	1	2	15.31
89	1	1	4	17	C - (H2O+S.S.)	C - (H2O+S.S.)	16180	52650	150	149	230	14	1	203	203	14.50	200	201	12.33	20.1	8.1	0.0	3	3	16.46
90	1	1	4	18	C - (H2O+S.S.)	C - (H2O+S.S.)	16430	52650	150	149	230	14	1	203	205	15.72	203	203	13.13	21.5	4.7	0.0	0	2	15.46
91	1	1	4	19	C - (H2O+S.S.)	C - (H2O+S.S.)	16680	52650	150	149	230	14	1	204	204	14.36	202	202	12.48	22.8	6.0	0.0	2	2	16.35
92	1	1	4	20	C - (H2O+S.S.)	C - (H2O+S.S.)	16930	52650	150	149	230	14	1	200	202	13.69	200	200	12.30	22.1	7.4	0.0	0	2	16.26
93	1	1	4	21	C - (H2O+S.S.)	C - (H2O+S.S.)	17180	52650	150	149	230	14	1	196	195	12.18	201	201	13.74	5.4	0.0	0.0	-4	-5	14.26
94	1	1	4	22	C - (H2O+S.S.)	C - (H2O+S.S.)	17430	52650	150	149	230	14	1	201	202	12.14	197	198	13.18	24.2	4.7	0.0	4	5	15.25
95	1	1	4	23	CIF	CIF	17702	52662	100	64	362	8	3	506	529	206.68	203	205	22.23	90.6	87.5	0.0	303	326	22.77
96	1	1	4	24	CIF	CIF	17940	52657	100	65	362	5	3	791	725	233.15	204	205	13.73	93.8	93.8	0.0	587	521	57.61
END DATA
