# Supplementary material for: Microarray-based identification of antigenic variants of foot-and-mouth disease virus: a bioinformatics quality assessment
Source: BMC Genomics. 2006 May 18;7:117. doi: 10.1186/1471-2164-7-117 (PMC1481559; doi:10.1186/1471-2164-7-117)
Supplement: Additional File 1 — They are obtained using the Agilent and Scan Array Express (Perkin Elmer Life Sciences) analysis software for reading and quantifying the hybridization images. [file 1471-2164-7-117-S1.zip › III-9-RGG-1-8V.csv]

BEGIN HEADER
PerkinElmer Life Sciences.
ScanArrayCSVFileFormat	2.00
ScanArray Express	2.00
Number_of_Columns	26
END HEADER
BEGIN GENERAL INFO
DateTime	2005/05/05 17:13
GalFile	D:\303\AFTOCHIP\AFTOCHIP 2.1\Generalidades Aftochip 2.1\ARCHIVO GAL AFTOCHIP 2.1.gal
Scanner	Model: Serial No.:
User Name	303
Computer Name
Protocol	Easy Quant
Quantitation Method	Adaptive Circle
Quality Confidence Calculation	SignalToNoise
User comments
Image Origin	0	0
Temperature	0
Laser Powers	0
Laser On Time	0
PMT Voltages	0
END GENERAL INFO
BEGIN QUANTITATION PARAMETERS
Min Percentile	50
Max Percentile	200
END QUANTITATION PARAMETERS
BEGIN QUALITY MEASUREMENTS
Min Signal To Noise	3
END QUALITY MEASUREMENTS
BEGIN ARRAY PATTERN INFO
Units	µm
Array Rows	1
Array Columns	1
Spot Rows	4
Spot Columns	24
Array Row Spacing	4500.000000
Array Column Spacing	4500.000000
Spot Row Spacing	254.000000
Spot Column Spacing	250.000000
Spot Diameter	150
Interstitial	0
Spots Per Array	96
Total Spots	96
END ARRAY PATTERN INFO
BEGIN IMAGE INFO
ImageID	Channel	Image	Fluorophore	Barcode	Units	X Units Per Pixel	Y Units Per Pixel	X Offset	Y Offset	Status
-1	CH1	D:\303\AFTOCHIP\AFTOCHIP 2.1\Vero\III-7ª a 10ª Vero\III-8ª Vero\III-8ªV Imágenes Scanner\RGG H146P_Chip 9_S01.tif	Unknown	Unknown	µm	10.000000	10.000000	0.000000	0.000000	Control Image
END IMAGE INFO
BEGIN NORMALIZATION INFO
Normalization Method	LOWESS
END NORMALIZATION INFO
BEGIN DATA
Index	Array Row	Array Column	Spot Row	Spot Column	Name	ID	X	Y	Diameter	F Pixels	B Pixels	Footprint	Flags	Ch1 Median	Ch1 Mean	Ch1 SD	Ch1 B Median	Ch1 B Mean	Ch1 B SD	Ch1 % > B + 1 SD	Ch1 % > B + 2 SD	Ch1 F % Sat.	Ch1 Median - B	Ch1 Mean - B	Ch1 SignalNoiseRatio
1	1	1	1	1	CIF	CIF	3213	26856	126	106	315	2979	3	514	500	253.32	197	199	22.10	83.0	71.7	0.0	317	303	23.26
2	1	1	1	2	CIF	CIF	3486	26859	110	79	294	2924	3	522	454	185.40	198	197	12.58	93.7	83.5	0.0	324	256	41.49
3	1	1	1	3	S139WT	S139WT	3726	26849	150	155	230	2648	3	208	214	24.91	197	196	12.32	46.5	36.1	0.0	11	17	16.88
4	1	1	1	4	S139WT	S139WT	3957	26846	150	155	251	2636	3	211	213	23.05	197	201	38.59	13.5	0.6	0.0	14	16	5.47
5	1	1	1	5	G139	G139	7210	27100	150	149	230	4	1	214	227	98.39	200	203	17.37	46.3	17.4	0.0	14	27	12.32
6	1	1	1	6	G139	G139	7460	27100	150	149	230	4	1	209	209	16.78	205	208	18.83	14.8	4.0	0.0	4	4	11.10
7	1	1	1	7	G139t	G139t	7710	27100	150	149	230	4	1	202	204	14.61	200	201	15.74	18.8	4.7	0.0	2	4	12.83
8	1	1	1	8	G139t	G139t	7960	27100	150	149	230	4	1	204	203	15.56	202	204	16.60	10.7	2.7	0.0	2	1	12.29
9	1	1	1	9	G139c	G139c	8210	27100	150	149	230	4	1	204	205	14.87	202	203	16.63	18.1	2.0	0.0	2	3	12.27
10	1	1	1	10	G139c	G139c	8460	27100	150	149	230	4	1	203	204	15.06	204	205	15.09	14.1	2.7	0.0	0	0	13.45
11	1	1	1	11	I139	I139	8710	27100	150	149	230	4	1	204	205	19.87	203	207	30.01	8.7	1.3	0.0	1	2	6.80
12	1	1	1	12	I139	I139	8960	27100	150	149	230	4	1	202	208	42.38	202	204	15.18	12.8	4.0	0.0	0	6	13.31
13	1	1	1	13	N139	N139	9210	27100	150	149	230	4	1	205	205	14.63	202	203	12.31	24.8	8.7	0.0	3	3	16.65
14	1	1	1	14	N139	N139	9460	27100	150	149	230	4	1	201	201	13.44	201	202	12.96	16.8	4.0	0.0	0	0	15.51
15	1	1	1	15	T139	T139	9710	27100	150	149	230	4	1	205	205	14.34	203	203	13.81	20.1	2.7	0.0	2	2	14.84
16	1	1	1	16	T139	T139	9960	27100	150	149	230	4	1	199	200	16.85	202	203	17.21	10.7	1.3	0.0	-2	-1	11.56
17	1	1	1	17	RGD-WT1	RGD-WT1	10210	27100	150	149	230	4	1	201	201	12.72	198	199	13.14	16.1	3.4	0.0	3	3	15.30
18	1	1	1	18	RGD-WT1	RGD-WT1	10460	27100	150	149	230	4	1	199	201	13.64	199	201	15.39	11.4	2.7	0.0	0	2	12.93
19	1	1	1	19	RRD	RRD	10710	27100	150	149	230	4	1	201	202	15.16	199	201	13.25	20.8	3.4	0.0	2	3	15.17
20	1	1	1	20	RRD	RRD	10960	27100	150	149	230	4	1	200	204	25.48	197	197	12.86	25.5	10.7	0.0	3	7	15.56
21	1	1	1	21	RRDt	RRDt	11210	27100	150	149	230	4	1	201	204	22.77	197	198	14.13	26.2	4.7	0.0	4	7	14.23
22	1	1	1	22	RRDt	RRDt	11460	27100	150	149	230	4	1	202	202	15.83	199	200	14.06	21.5	4.0	0.0	3	3	14.36
23	1	1	1	23	RRDc	RRDc	11710	27100	150	149	230	4	1	201	201	19.00	202	205	23.80	4.0	2.0	0.0	0	0	8.45
24	1	1	1	24	RRDc	RRDc	11960	27100	150	149	230	4	1	201	200	12.69	200	200	13.81	14.1	1.3	0.0	1	0	14.55
25	1	1	2	1	RED	RED	6230	27350	150	149	230	16	1	208	210	16.53	205	205	14.61	25.5	6.7	0.0	3	5	14.24
26	1	1	2	2	RED	RED	6470	27360	150	149	230	9	1	206	211	26.10	203	208	23.84	14.1	5.4	0.0	3	8	8.64
27	1	1	2	3	REDt	REDt	6710	27350	150	149	230	4	1	202	212	85.88	203	206	17.60	9.4	1.3	0.0	0	9	11.48
28	1	1	2	4	REDt	REDt	6960	27350	150	149	230	4	1	207	210	28.85	202	204	15.85	23.5	10.1	0.0	5	8	13.06
29	1	1	2	5	REDc	REDc	7099	27225	168	194	251	172	1	202	208	31.65	206	212	29.11	8.2	3.1	0.0	-3	2	6.94
30	1	1	2	6	REDc	REDc	7362	27235	154	160	251	178	1	209	210	17.75	210	216	29.10	3.8	0.6	0.0	0	0	7.18
31	1	1	2	7	REG	REG	7710	27350	150	149	230	4	1	207	210	22.02	202	203	12.97	30.9	12.1	0.0	5	8	15.96
32	1	1	2	8	REG	REG	7960	27350	150	149	230	4	1	204	206	14.32	201	201	12.85	27.5	8.7	0.0	3	5	15.87
33	1	1	2	9	REGat	REGat	8210	27350	150	149	230	4	1	204	204	15.06	203	205	14.56	15.4	2.7	0.0	1	1	14.01
34	1	1	2	10	REGat	REGat	8460	27350	150	149	230	4	1	204	206	15.69	206	209	27.10	6.7	0.0	0.0	-1	0	7.53
35	1	1	2	11	REGac	REGac	8720	27350	150	149	230	6	1	202	205	19.58	202	203	15.93	15.4	4.7	0.0	0	3	12.68
36	1	1	2	12	REGac	REGac	8960	27340	150	149	230	13	1	203	202	15.37	204	205	17.15	9.4	1.3	0.0	0	-1	11.84
37	1	1	2	13	REGgg	REGgg	6214	27104	150	154	251	2787	3	353	581	372.23	203	204	18.87	90.3	81.8	0.0	150	378	18.71
38	1	1	2	14	REGgg	REGgg	6478	27096	150	157	251	2743	3	396	626	539.15	202	203	13.73	83.4	75.8	0.0	194	424	28.85
39	1	1	2	15	REGtg	REGtg	9710	27350	150	149	230	4	1	203	204	20.48	203	204	13.67	18.1	4.7	0.0	0	1	14.85
40	1	1	2	16	REGtg	REGtg	9960	27350	150	149	230	4	1	197	198	11.15	203	203	15.66	6.0	0.0	0.0	-5	-4	12.58
41	1	1	2	17	REGcg	REGcg	10210	27350	150	149	230	4	1	201	204	17.69	201	201	14.52	12.8	4.7	0.0	0	3	13.85
42	1	1	2	18	REGcg	REGcg	10460	27350	150	149	230	4	1	196	198	14.28	197	198	12.92	13.4	4.0	0.0	0	1	15.17
43	1	1	2	19	D143N (RGN)	D143N (RGN)	10710	27350	150	149	230	4	1	200	205	41.97	198	198	12.70	22.8	5.4	0.0	2	7	15.75
44	1	1	2	20	D143N (RGN)	D143N (RGN)	10960	27350	150	149	230	4	1	198	198	11.11	197	198	12.71	12.8	1.3	0.0	1	1	15.58
45	1	1	2	21	D143N (RGN)t	D143N (RGN)t	11210	27350	150	149	230	4	1	200	202	13.99	198	199	13.35	24.2	6.7	0.0	2	4	14.98
46	1	1	2	22	D143N (RGN)t	D143N (RGN)t	11460	27350	150	149	230	4	1	198	198	13.71	204	219	185.29	0.0	0.0	0.0	-5	-5	1.07
47	1	1	2	23	D143N (RGN)c	D143N (RGN)c	11710	27350	150	149	230	4	1	201	202	14.31	201	327	745.94	0.0	0.0	0.0	0	1	0.27
48	1	1	2	24	D143N (RGN)c	D143N (RGN)c	11960	27350	150	149	230	4	1	196	196	11.59	199	199	13.66	8.1	0.7	0.0	-2	-2	14.35
49	1	1	3	1	D143V (RGV)	D143V (RGV)	6210	27610	150	149	230	5	1	204	215	63.03	204	205	16.54	16.8	7.4	0.0	0	11	12.33
50	1	1	3	2	D143V (RGV)	D143V (RGV)	6460	27610	150	149	230	5	1	203	203	12.80	202	202	14.92	10.7	3.4	0.0	1	1	13.61
51	1	1	3	3	RGE-1 (GAA)	RGE-1 (GAA)	6710	27610	150	149	230	5	1	201	204	21.41	202	204	14.88	18.8	2.7	0.0	0	2	13.51
52	1	1	3	4	RGE-1 (GAA)	RGE-1 (GAA)	6960	27610	150	149	230	5	1	203	204	17.57	203	204	16.49	10.7	2.7	0.0	0	1	12.31
53	1	1	3	5	RGEc	RGEc	7210	27610	150	149	230	5	1	203	203	22.69	201	203	19.34	10.7	1.3	0.0	2	2	10.49
54	1	1	3	6	RGEc	RGEc	7460	27610	150	149	230	5	1	203	205	13.45	205	207	19.72	8.7	0.7	0.0	-1	0	10.29
55	1	1	3	7	L144WT	L144WT	7710	27610	150	149	230	5	1	202	204	15.67	202	204	16.42	12.1	4.0	0.0	0	2	12.30
56	1	1	3	8	L144WT	L144WT	7960	27610	150	149	230	5	1	204	203	14.17	201	214	116.95	0.0	0.0	0.0	3	2	1.74
57	1	1	3	9	L144g	L144g	8210	27610	150	149	230	5	1	204	205	14.18	205	207	14.96	12.8	3.4	0.0	0	0	13.64
58	1	1	3	10	L144g	L144g	8470	27610	150	149	230	6	1	211	216	24.73	211	226	187.73	0.0	0.0	0.0	0	5	1.12
59	1	1	3	11	L144a	L144a	8598	27492	100	64	362	103	1	205	253	354.50	209	272	249.03	1.6	1.6	0.0	-3	44	0.82
60	1	1	3	12	L144a	L144a	8838	27489	98	63	362	104	1	196	197	15.31	205	296	263.72	0.0	0.0	0.0	-8	-7	0.74
61	1	1	3	13	V144	V144	9220	27600	150	149	230	8	1	200	203	32.95	199	200	14.75	17.4	4.0	0.0	1	4	13.56
62	1	1	3	14	V144	V144	9460	27610	150	149	230	5	1	198	199	26.70	201	202	15.03	7.4	1.3	0.0	-2	-1	13.17
63	1	1	3	15	S144	S144	9710	27610	150	149	230	5	1	196	196	14.05	196	198	14.18	15.4	2.0	0.0	0	0	13.82
64	1	1	3	16	S144	S144	9960	27610	150	149	230	5	1	198	199	12.04	197	198	13.25	18.8	1.3	0.0	1	2	14.95
65	1	1	3	17	H146WT	H146WT	7214	27349	84	42	362	2692	3	293	302	62.57	203	207	34.10	88.1	64.3	0.0	90	99	8.59
66	1	1	3	18	H146WT	H146WT	7468	27378	106	71	294	2686	3	252	260	54.44	205	206	14.68	73.2	62.0	0.0	47	55	17.16
67	1	1	3	19	R146	R146	10710	27610	150	149	230	5	1	199	199	13.80	196	197	12.50	24.2	6.0	0.0	3	3	15.92
68	1	1	3	20	R146	R146	10960	27610	150	149	230	5	1	200	202	22.10	200	201	13.77	16.1	5.4	0.0	0	2	14.53
69	1	1	3	21	L146=H146t	L146=H146t	11210	27610	150	149	230	5	1	202	202	14.08	199	200	12.54	24.8	6.0	0.0	3	3	16.11
70	1	1	3	22	L146=H146t	L146=H146t	11460	27610	150	149	230	5	1	198	198	13.67	200	200	13.13	9.4	3.4	0.0	-1	-1	15.08
71	1	1	3	23	P146	P146	11710	27610	150	149	230	5	1	196	197	14.07	199	199	12.31	15.4	6.7	0.0	-2	-1	15.92
72	1	1	3	24	P146	P146	11960	27610	150	149	230	5	1	199	199	13.31	200	199	12.09	14.8	6.0	0.0	0	0	16.46
73	1	1	4	1	L147WT	L147WT	3217	27599	126	105	294	2914	3	293	294	73.57	196	197	12.57	87.6	77.1	0.0	97	98	23.30
74	1	1	4	2	L147WT	L147WT	3467	27592	126	105	294	2883	3	289	294	70.21	198	198	12.48	88.6	81.9	0.0	91	96	23.16
75	1	1	4	3	P147	P147	6720	27860	150	149	230	5	1	203	224	179.42	200	202	15.70	16.8	4.0	0.0	3	24	12.93
76	1	1	4	4	P147	P147	6970	27860	150	149	230	5	1	207	208	15.56	203	206	16.32	20.1	4.7	0.0	4	5	12.68
77	1	1	4	5	P147a	P147a	7220	27860	150	149	230	5	1	202	203	14.89	204	207	15.77	10.7	2.0	0.0	-1	0	12.81
78	1	1	4	6	P147a	P147a	7470	27860	150	149	230	5	1	211	215	22.82	206	209	18.73	24.2	8.7	0.0	5	9	11.27
79	1	1	4	7	Oligo HIV Y115	Oligo HIV Y115	7720	27860	150	149	230	5	1	201	203	13.61	205	206	16.83	10.1	0.7	0.0	-3	-1	11.94
80	1	1	4	8	Oligo HIV Y115	Oligo HIV Y115	7970	27860	150	149	230	5	1	201	202	14.92	202	204	16.00	14.1	0.7	0.0	0	0	12.56
81	1	1	4	9	Oligo HIV M184a	Oligo HIV M184a	8220	27860	150	149	230	5	1	197	198	13.89	201	201	13.50	12.8	2.7	0.0	-3	-2	14.59
82	1	1	4	10	Oligo HIV M184a	Oligo HIV M184a	8470	27860	150	149	230	5	1	196	197	13.90	201	203	14.48	7.4	2.0	0.0	-4	-3	13.54
83	1	1	4	11	C - (H2O+S.S.)	C - (H2O+S.S.)	8730	27860	150	149	230	15	1	199	201	15.30	202	205	24.24	4.7	0.7	0.0	-2	0	8.21
84	1	1	4	12	C - (H2O+S.S.)	C - (H2O+S.S.)	8980	27850	150	149	230	19	1	201	201	15.23	201	201	14.72	10.7	2.0	0.0	0	0	13.65
85	1	1	4	13	C - (H2O+S.S.)	C - (H2O+S.S.)	9220	27860	150	149	230	5	1	197	198	12.81	200	204	28.87	2.0	0.0	0.0	-2	-1	6.82
86	1	1	4	14	C - (H2O+S.S.)	C - (H2O+S.S.)	9470	27860	150	149	230	5	1	202	203	14.19	201	202	13.80	16.8	4.0	0.0	1	2	14.64
87	1	1	4	15	C - (H2O+S.S.)	C - (H2O+S.S.)	9720	27860	150	149	230	5	1	202	205	18.50	199	199	12.93	28.9	7.4	0.0	3	6	15.62
88	1	1	4	16	C - (H2O+S.S.)	C - (H2O+S.S.)	9970	27860	150	149	230	5	1	201	200	12.96	199	200	13.72	16.8	2.7	0.0	2	1	14.65
89	1	1	4	17	C - (H2O+S.S.)	C - (H2O+S.S.)	10220	27860	150	149	230	5	1	202	203	22.19	199	200	14.04	16.8	2.7	0.0	3	4	14.39
90	1	1	4	18	C - (H2O+S.S.)	C - (H2O+S.S.)	10470	27860	150	149	230	5	1	196	196	11.92	201	200	14.56	7.4	0.0	0.0	-4	-4	13.46
91	1	1	4	19	C - (H2O+S.S.)	C - (H2O+S.S.)	10720	27860	150	149	230	5	1	194	194	12.78	193	198	12.25	16.1	2.7	0.0	1	1	15.84
92	1	1	4	20	C - (H2O+S.S.)	C - (H2O+S.S.)	10970	27860	150	149	230	5	1	197	197	13.24	197	199	12.61	13.4	2.7	0.0	0	0	15.63
93	1	1	4	21	C - (H2O+S.S.)	C - (H2O+S.S.)	11220	27860	150	149	230	5	1	198	202	25.75	196	197	12.37	25.5	6.7	0.0	2	6	16.00
94	1	1	4	22	C - (H2O+S.S.)	C - (H2O+S.S.)	11470	27867	126	106	294	135	1	201	201	13.73	198	197	13.05	18.9	3.8	0.0	3	3	15.40
95	1	1	4	23	CIF	CIF	8724	27606	126	108	315	2841	3	838	784	510.80	202	204	15.94	86.1	76.9	0.0	636	582	52.58
96	1	1	4	24	CIF	CIF	8968	27606	126	104	315	2815	3	525	524	275.85	199	200	13.28	90.4	78.8	0.0	326	325	39.52
END DATA
