# Supplementary material for: Microarray-based identification of antigenic variants of foot-and-mouth disease virus: a bioinformatics quality assessment
Source: BMC Genomics. 2006 May 18;7:117. doi: 10.1186/1471-2164-7-117 (PMC1481559; doi:10.1186/1471-2164-7-117)
Supplement: Additional File 1 — They are obtained using the Agilent and Scan Array Express (Perkin Elmer Life Sciences) analysis software for reading and quantifying the hybridization images. [file 1471-2164-7-117-S1.zip › III-9-RGG-2-8V.csv]

BEGIN HEADER
PerkinElmer Life Sciences.
ScanArrayCSVFileFormat	2.00
ScanArray Express	2.00
Number_of_Columns	26
END HEADER
BEGIN GENERAL INFO
DateTime	2005/05/05 17:24
GalFile	D:\303\AFTOCHIP\AFTOCHIP 2.1\Generalidades Aftochip 2.1\ARCHIVO GAL AFTOCHIP 2.1.gal
Scanner	Model: Serial No.:
User Name	303
Computer Name
Protocol	Easy Quant
Quantitation Method	Adaptive Circle
Quality Confidence Calculation	SignalToNoise
User comments
Image Origin	0	0
Temperature	0
Laser Powers	0
Laser On Time	0
PMT Voltages	0
END GENERAL INFO
BEGIN QUANTITATION PARAMETERS
Min Percentile	50
Max Percentile	200
END QUANTITATION PARAMETERS
BEGIN QUALITY MEASUREMENTS
Min Signal To Noise	3
END QUALITY MEASUREMENTS
BEGIN ARRAY PATTERN INFO
Units	µm
Array Rows	1
Array Columns	1
Spot Rows	4
Spot Columns	24
Array Row Spacing	4500.000000
Array Column Spacing	4500.000000
Spot Row Spacing	254.000000
Spot Column Spacing	250.000000
Spot Diameter	150
Interstitial	0
Spots Per Array	96
Total Spots	96
END ARRAY PATTERN INFO
BEGIN IMAGE INFO
ImageID	Channel	Image	Fluorophore	Barcode	Units	X Units Per Pixel	Y Units Per Pixel	X Offset	Y Offset	Status
-1	CH1	D:\303\AFTOCHIP\AFTOCHIP 2.1\Vero\III-7ª a 10ª Vero\III-8ª Vero\III-8ªV Imágenes Scanner\RGG H146P_Chip 9_S01.tif	Unknown	Unknown	µm	10.000000	10.000000	0.000000	0.000000	Control Image
END IMAGE INFO
BEGIN NORMALIZATION INFO
Normalization Method	LOWESS
END NORMALIZATION INFO
BEGIN DATA
Index	Array Row	Array Column	Spot Row	Spot Column	Name	ID	X	Y	Diameter	F Pixels	B Pixels	Footprint	Flags	Ch1 Median	Ch1 Mean	Ch1 SD	Ch1 B Median	Ch1 B Mean	Ch1 B SD	Ch1 % > B + 1 SD	Ch1 % > B + 2 SD	Ch1 F % Sat.	Ch1 Median - B	Ch1 Mean - B	Ch1 SignalNoiseRatio
1	1	1	1	1	CIF	CIF	12190	26904	112	82	315	831	3	709	639	279.74	202	205	33.72	90.2	80.5	0.0	507	437	21.03
2	1	1	1	2	CIF	CIF	12440	26893	106	72	315	822	3	602	559	198.51	203	204	17.00	93.1	91.7	0.0	399	356	35.41
3	1	1	1	3	S139WT	S139WT	12698	26935	84	42	383	809	3	224	230	32.67	202	203	15.25	57.1	42.9	0.0	22	28	14.69
4	1	1	1	4	S139WT	S139WT	12957	26915	92	52	383	789	3	258	255	37.14	202	205	17.26	80.8	71.2	0.0	56	53	14.95
5	1	1	1	5	G139	G139	14030	26830	150	149	230	2	1	197	198	12.54	199	204	36.63	0.7	0.0	0.0	-1	0	5.38
6	1	1	1	6	G139	G139	14280	26830	150	149	230	2	1	203	206	17.14	201	207	48.91	2.0	0.0	0.0	2	5	4.15
7	1	1	1	7	G139t	G139t	14530	26830	150	149	230	2	1	202	202	12.76	205	206	15.10	8.1	1.3	0.0	-2	-2	13.38
8	1	1	1	8	G139t	G139t	14780	26830	150	149	230	2	1	203	205	22.03	204	206	18.36	7.4	2.7	0.0	0	1	11.05
9	1	1	1	9	G139c	G139c	15030	26830	150	149	230	2	1	203	205	16.00	202	204	18.93	13.4	4.0	0.0	1	3	10.72
10	1	1	1	10	G139c	G139c	15283	26798	150	153	230	68	1	201	201	12.40	203	219	49.52	0.0	0.0	0.0	-1	-1	4.06
11	1	1	1	11	I139	I139	15537	26802	150	153	230	69	1	202	204	19.10	208	218	34.41	2.0	1.3	0.0	-5	-3	5.87
12	1	1	1	12	I139	I139	15780	26830	150	149	230	2	1	203	207	20.21	203	204	14.52	20.1	6.7	0.0	0	4	13.98
13	1	1	1	13	N139	N139	16030	26830	150	149	230	2	1	203	205	14.95	204	204	15.03	13.4	4.0	0.0	0	1	13.50
14	1	1	1	14	N139	N139	16280	26830	150	149	230	2	1	201	201	13.11	206	209	29.88	1.3	0.0	0.0	-4	-4	6.73
15	1	1	1	15	T139	T139	16530	26830	150	149	230	2	1	203	205	15.41	203	204	14.58	19.5	4.7	0.0	0	2	13.93
16	1	1	1	16	T139	T139	16780	26830	150	149	230	2	1	207	208	12.96	204	205	13.39	26.2	4.7	0.0	3	4	15.46
17	1	1	1	17	RGD-WT1	RGD-WT1	17030	26830	150	149	230	2	1	201	202	13.05	203	205	13.01	14.1	3.4	0.0	-1	0	15.45
18	1	1	1	18	RGD-WT1	RGD-WT1	17280	26830	150	149	230	2	1	205	204	13.82	206	205	12.82	12.8	3.4	0.0	0	-1	15.99
19	1	1	1	19	RRD	RRD	17530	26830	150	149	230	2	1	203	204	14.53	204	203	13.43	16.1	5.4	0.0	0	0	15.12
20	1	1	1	20	RRD	RRD	17780	26830	150	149	230	2	1	203	204	12.57	204	205	13.35	13.4	1.3	0.0	0	0	15.20
21	1	1	1	21	RRDt	RRDt	17904	26828	80	39	362	55	4	211	210	12.37	203	299	626.76	0.0	0.0	0.0	8	7	0.34
22	1	1	1	22	RRDt	RRDt	18280	26830	150	149	230	2	1	202	202	12.39	201	203	15.85	9.4	0.7	0.0	1	1	12.74
23	1	1	1	23	RRDc	RRDc	18530	26830	150	149	230	2	1	205	206	13.58	203	203	12.83	18.8	8.1	0.0	2	3	15.98
24	1	1	1	24	RRDc	RRDc	18780	26830	150	149	230	2	1	206	207	14.68	201	205	13.63	28.9	8.1	0.0	5	6	15.11
25	1	1	2	1	RED	RED	13030	27080	150	149	230	5	1	201	201	11.79	201	203	14.96	10.1	0.7	0.0	0	0	13.44
26	1	1	2	2	RED	RED	13280	27080	150	149	230	5	1	199	200	14.10	200	200	13.62	16.8	1.3	0.0	0	0	14.61
27	1	1	2	3	REDt	REDt	13530	27080	150	149	230	5	1	199	200	13.04	202	203	14.43	9.4	2.0	0.0	-2	-1	13.79
28	1	1	2	4	REDt	REDt	13780	27080	150	149	230	5	1	199	199	12.12	203	205	16.98	3.4	0.0	0.0	-3	-3	11.72
29	1	1	2	5	REDc	REDc	14030	27080	150	149	230	5	1	203	202	13.89	200	202	14.49	19.5	4.7	0.0	3	2	14.01
30	1	1	2	6	REDc	REDc	14280	27080	150	149	230	5	1	201	203	17.54	201	201	17.04	14.1	2.7	0.0	0	2	11.79
31	1	1	2	7	REG	REG	14530	27080	150	149	230	5	1	206	208	19.28	205	207	21.39	12.1	3.4	0.0	1	3	9.63
32	1	1	2	8	REG	REG	14780	27080	150	149	230	5	1	201	202	13.18	202	205	22.04	6.0	0.0	0.0	0	0	9.12
33	1	1	2	9	REGat	REGat	15030	27080	150	149	230	5	1	208	209	17.78	207	214	32.59	4.7	1.3	0.0	1	2	6.38
34	1	1	2	10	REGat	REGat	15298	27020	150	150	230	99	1	203	218	148.32	207	320	222.10	0.7	0.7	0.0	-3	11	0.91
35	1	1	2	11	REGac	REGac	15583	26995	150	156	251	141	1	200	201	13.79	211	222	39.99	0.0	0.0	0.0	-10	-9	5.00
36	1	1	2	12	REGac	REGac	15780	27080	150	149	230	5	1	203	203	13.14	201	201	13.80	17.4	4.0	0.0	2	2	14.71
37	1	1	2	13	REGgg	REGgg	15208	27161	150	152	230	754	3	316	487	286.97	203	214	120.09	48.0	42.1	0.0	113	284	2.63
38	1	1	2	14	REGgg	REGgg	15454	27157	150	155	230	766	3	299	409	213.33	204	207	23.66	80.6	67.7	0.0	95	205	12.64
39	1	1	2	15	REGtg	REGtg	16530	27080	150	149	230	5	1	203	205	20.46	201	204	14.47	22.1	5.4	0.0	2	4	14.03
40	1	1	2	16	REGtg	REGtg	16780	27080	150	149	230	5	1	204	205	13.42	204	205	14.10	14.1	2.7	0.0	0	1	14.47
41	1	1	2	17	REGcg	REGcg	17030	27080	150	149	230	5	1	200	200	12.76	203	204	15.09	8.1	0.7	0.0	-2	-2	13.26
42	1	1	2	18	REGcg	REGcg	17280	27080	150	149	230	5	1	201	202	16.76	196	202	12.78	24.8	8.7	0.0	5	6	15.72
43	1	1	2	19	D143N (RGN)	D143N (RGN)	17530	27080	150	149	230	5	1	205	205	12.75	203	208	51.59	0.0	0.0	0.0	2	2	3.97
44	1	1	2	20	D143N (RGN)	D143N (RGN)	17780	27080	150	149	230	5	1	200	200	14.10	202	208	80.71	0.0	0.0	0.0	-1	-1	2.48
45	1	1	2	21	D143N (RGN)t	D143N (RGN)t	18030	27080	150	149	230	5	1	203	202	12.68	202	224	292.68	0.0	0.0	0.0	1	0	0.69
46	1	1	2	22	D143N (RGN)t	D143N (RGN)t	18280	27080	150	149	230	5	1	204	204	12.81	202	201	12.64	18.1	3.4	0.0	2	2	16.14
47	1	1	2	23	D143N (RGN)c	D143N (RGN)c	18530	27080	150	149	230	5	1	202	202	12.18	203	207	39.89	0.0	0.0	0.0	0	0	5.06
48	1	1	2	24	D143N (RGN)c	D143N (RGN)c	18780	27080	150	149	230	5	1	204	204	12.96	204	204	14.32	10.7	1.3	0.0	0	0	14.25
49	1	1	3	1	D143V (RGV)	D143V (RGV)	13030	27340	150	149	230	2	1	205	205	13.68	201	202	15.80	22.8	2.0	0.0	4	4	12.97
50	1	1	3	2	D143V (RGV)	D143V (RGV)	13280	27340	150	149	230	2	1	202	203	13.90	199	200	12.91	23.5	6.0	0.0	3	4	15.65
51	1	1	3	3	RGE-1 (GAA)	RGE-1 (GAA)	13530	27340	150	149	230	2	1	204	206	14.87	201	201	13.58	20.8	6.7	0.0	3	5	15.02
52	1	1	3	4	RGE-1 (GAA)	RGE-1 (GAA)	13780	27340	150	149	230	2	1	200	203	25.76	203	206	18.51	7.4	1.3	0.0	-2	0	10.80
53	1	1	3	5	RGEc	RGEc	14030	27340	150	149	230	2	1	200	200	14.65	200	200	14.28	10.7	3.4	0.0	0	0	14.00
54	1	1	3	6	RGEc	RGEc	14280	27340	150	149	230	2	1	197	198	12.94	199	199	13.87	14.8	2.7	0.0	-1	0	14.20
55	1	1	3	7	L144WT	L144WT	14530	27340	150	149	230	2	1	198	199	12.39	198	199	16.82	11.4	1.3	0.0	0	1	11.77
56	1	1	3	8	L144WT	L144WT	14780	27340	150	149	230	2	1	198	198	14.10	197	198	12.91	16.1	4.7	0.0	1	1	15.34
57	1	1	3	9	L144g	L144g	15030	27340	150	149	230	2	1	199	199	13.23	201	204	33.05	0.0	0.0	0.0	-1	-1	6.02
58	1	1	3	10	L144g	L144g	15280	27340	150	149	230	2	1	197	198	12.41	202	213	43.47	0.0	0.0	0.0	-4	-3	4.53
59	1	1	3	11	L144a	L144a	15530	27340	150	149	230	2	1	199	198	13.87	200	208	41.23	0.0	0.0	0.0	0	-1	4.83
60	1	1	3	12	L144a	L144a	15780	27340	150	149	230	2	1	201	201	13.11	200	201	13.43	18.8	2.0	0.0	1	1	14.97
61	1	1	3	13	V144	V144	16030	27340	150	149	230	2	1	198	197	12.72	197	198	11.77	19.5	1.3	0.0	1	0	16.82
62	1	1	3	14	V144	V144	16280	27340	150	149	230	2	1	203	206	19.33	199	200	12.96	32.9	10.1	0.0	4	7	15.67
63	1	1	3	15	S144	S144	16530	27238	150	150	230	135	1	208	211	21.78	209	216	28.90	10.0	3.3	0.0	0	2	7.20
64	1	1	3	16	S144	S144	16780	27231	150	148	230	139	1	202	204	16.35	207	212	43.09	1.4	0.0	0.0	-4	-2	4.69
65	1	1	3	17	H146WT	H146WT	16553	27403	150	154	251	384	3	243	250	36.43	232	242	48.56	12.3	1.9	0.0	11	18	5.00
66	1	1	3	18	H146WT	H146WT	16737	27432	134	120	294	454	3	252	285	121.59	222	239	52.34	34.2	13.3	0.0	30	63	4.81
67	1	1	3	19	R146	R146	17530	27340	150	149	230	2	1	204	206	17.47	203	204	14.58	16.8	2.7	0.0	1	3	13.99
68	1	1	3	20	R146	R146	17710	27390	150	149	230	84	1	204	204	12.62	204	205	16.88	7.4	2.0	0.0	0	0	12.09
69	1	1	3	21	L146=H146t	L146=H146t	18030	27340	150	149	230	2	1	209	209	20.17	203	275	764.10	0.0	0.0	0.0	6	6	0.27
70	1	1	3	22	L146=H146t	L146=H146t	18280	27340	150	149	230	2	1	205	205	13.42	203	205	13.98	22.1	2.7	0.0	2	2	14.66
71	1	1	3	23	P146	P146	18530	27340	150	149	230	2	1	204	203	12.36	203	202	13.14	10.7	2.7	0.0	1	0	15.52
72	1	1	3	24	P146	P146	18780	27340	150	149	230	2	1	205	207	16.48	205	207	14.00	18.8	6.0	0.0	0	2	14.64
73	1	1	4	1	L147WT	L147WT	12216	27654	84	46	383	770	3	279	281	36.04	199	200	13.26	95.7	93.5	0.0	80	82	21.05
74	1	1	4	2	L147WT	L147WT	12458	27661	98	63	362	770	3	346	345	88.44	198	199	13.02	90.5	87.3	0.0	148	147	26.57
75	1	1	4	3	P147	P147	13530	27590	150	149	230	3	1	197	198	12.06	198	199	12.08	14.1	0.7	0.0	0	0	16.31
76	1	1	4	4	P147	P147	13780	27590	150	149	230	3	1	196	200	35.52	198	201	17.60	11.4	0.7	0.0	-1	2	11.14
77	1	1	4	5	P147a	P147a	14030	27590	150	149	230	3	1	199	200	13.80	200	200	14.80	12.8	2.0	0.0	0	0	13.45
78	1	1	4	6	P147a	P147a	14280	27590	150	149	230	3	1	200	201	12.31	200	203	16.60	10.1	0.7	0.0	0	1	12.05
79	1	1	4	7	Oligo HIV Y115	Oligo HIV Y115	14530	27590	150	149	230	3	1	200	201	13.10	201	202	24.64	3.4	0.0	0.0	0	0	8.12
80	1	1	4	8	Oligo HIV Y115	Oligo HIV Y115	14780	27590	150	149	230	3	1	203	204	13.15	200	203	26.07	4.7	0.0	0.0	3	4	7.79
81	1	1	4	9	Oligo HIV M184a	Oligo HIV M184a	15030	27590	150	149	230	3	1	204	205	15.10	203	207	22.86	8.7	2.0	0.0	1	2	8.92
82	1	1	4	10	Oligo HIV M184a	Oligo HIV M184a	15280	27590	150	149	230	3	1	199	199	12.94	202	203	15.08	9.4	0.7	0.0	-2	-2	13.20
83	1	1	4	11	C - (H2O+S.S.)	C - (H2O+S.S.)	15530	27590	150	149	230	3	1	202	202	13.87	202	203	15.38	15.4	0.7	0.0	0	0	13.13
84	1	1	4	12	C - (H2O+S.S.)	C - (H2O+S.S.)	15780	27590	150	149	230	3	1	203	203	12.90	201	200	13.46	15.4	4.7	0.0	2	2	15.09
85	1	1	4	13	C - (H2O+S.S.)	C - (H2O+S.S.)	16030	27590	150	149	230	3	1	199	203	26.04	202	202	13.12	16.1	3.4	0.0	-2	1	15.17
86	1	1	4	14	C - (H2O+S.S.)	C - (H2O+S.S.)	16280	27590	150	149	230	3	1	205	207	15.77	206	209	19.96	12.1	2.0	0.0	0	1	10.27
87	1	1	4	15	C - (H2O+S.S.)	C - (H2O+S.S.)	16530	27590	150	149	230	3	1	237	243	31.71	230	245	60.44	4.7	1.3	0.0	7	13	3.92
88	1	1	4	16	C - (H2O+S.S.)	C - (H2O+S.S.)	16780	27590	150	149	230	3	1	217	226	31.72	216	234	66.38	7.4	0.7	0.0	1	10	3.27
89	1	1	4	17	C - (H2O+S.S.)	C - (H2O+S.S.)	17030	27590	150	149	230	3	1	203	206	16.43	205	230	264.09	0.0	0.0	0.0	-1	1	0.77
90	1	1	4	18	C - (H2O+S.S.)	C - (H2O+S.S.)	17280	27590	150	149	230	3	1	206	221	157.00	203	205	14.06	24.2	9.4	0.0	3	18	14.65
91	1	1	4	19	C - (H2O+S.S.)	C - (H2O+S.S.)	17460	27640	150	149	230	82	1	204	207	17.99	202	204	13.07	20.8	6.7	0.0	2	5	15.60
92	1	1	4	20	C - (H2O+S.S.)	C - (H2O+S.S.)	17800	27494	130	110	315	134	1	201	202	12.76	204	271	672.66	0.0	0.0	0.0	-2	-1	0.30
93	1	1	4	21	C - (H2O+S.S.)	C - (H2O+S.S.)	18051	27488	120	95	294	141	1	211	212	13.80	204	207	18.17	22.1	2.1	0.0	7	8	11.61
94	1	1	4	22	C - (H2O+S.S.)	C - (H2O+S.S.)	18280	27590	150	149	230	3	1	203	205	12.07	203	204	12.39	16.8	4.0	0.0	0	2	16.39
95	1	1	4	23	CIF	CIF	17718	27671	134	121	294	737	3	309	512	380.48	204	205	14.44	78.5	73.6	0.0	105	308	21.39
96	1	1	4	24	CIF	CIF	17962	27668	120	94	294	734	3	571	752	541.17	204	206	13.37	85.1	73.4	0.0	367	548	42.72
END DATA
