# Supplementary material for: Microarray-based identification of antigenic variants of foot-and-mouth disease virus: a bioinformatics quality assessment
Source: BMC Genomics. 2006 May 18;7:117. doi: 10.1186/1471-2164-7-117 (PMC1481559; doi:10.1186/1471-2164-7-117)
Supplement: Additional File 1 — They are obtained using the Agilent and Scan Array Express (Perkin Elmer Life Sciences) analysis software for reading and quantifying the hybridization images. [file 1471-2164-7-117-S1.zip › IV-10-RGD-3-2V.csv]

BEGIN HEADER
PerkinElmer Life Sciences.
ScanArrayCSVFileFormat	2.00
ScanArray Express	2.00
Number_of_Columns	26
END HEADER
BEGIN GENERAL INFO
DateTime	2005/05/05 10:51
GalFile	D:\303\AFTOCHIP\AFTOCHIP 2.1\Generalidades Aftochip 2.1\ARCHIVO GAL AFTOCHIP 2.1.gal
Scanner	Model: Serial No.:
User Name	303
Computer Name
Protocol	Easy Quant
Quantitation Method	Adaptive Circle
Quality Confidence Calculation	SignalToNoise
User comments
Image Origin	0	0
Temperature	0
Laser Powers	0
Laser On Time	0
PMT Voltages	0
END GENERAL INFO
BEGIN QUANTITATION PARAMETERS
Min Percentile	50
Max Percentile	200
END QUANTITATION PARAMETERS
BEGIN QUALITY MEASUREMENTS
Min Signal To Noise	3
END QUALITY MEASUREMENTS
BEGIN ARRAY PATTERN INFO
Units	�m
Array Rows	1
Array Columns	1
Spot Rows	4
Spot Columns	24
Array Row Spacing	4500.000000
Array Column Spacing	4500.000000
Spot Row Spacing	252.000000
Spot Column Spacing	250.000000
Spot Diameter	150
Interstitial	0
Spots Per Array	96
Total Spots	96
END ARRAY PATTERN INFO
BEGIN IMAGE INFO
ImageID	Channel	Image	Fluorophore	Barcode	Units	X Units Per Pixel	Y Units Per Pixel	X Offset	Y Offset	Status
-1	CH1	D:\303\AFTOCHIP\AFTOCHIP 2.1\Vero\IV-2�Vero\Im�genes Scanner IV-2�Vero\IV-10-H146R RGD_SLOT05_S01.tif	Unknown	Unknown	�m	10.000000	10.000000	0.000000	0.000000	Control Image
END IMAGE INFO
BEGIN NORMALIZATION INFO
Normalization Method	LOWESS
END NORMALIZATION INFO
BEGIN DATA
Index	Array Row	Array Column	Spot Row	Spot Column	Name	ID	X	Y	Diameter	F Pixels	B Pixels	Footprint	Flags	Ch1 Median	Ch1 Mean	Ch1 SD	Ch1 B Median	Ch1 B Mean	Ch1 B SD	Ch1 % > B + 1 SD	Ch1 % > B + 2 SD	Ch1 F % Sat.	Ch1 Median - B	Ch1 Mean - B	Ch1 SignalNoiseRatio
1	1	1	1	1	CIF	CIF	3264	51960	98	61	362	12	3	2015	1606	772.62	214	215	13.37	100.0	98.4	0.0	1801	1392	150.76
2	1	1	1	2	CIF	CIF	3510	51955	80	40	383	6	3	1765	1704	514.96	220	232	48.61	100.0	100.0	0.0	1545	1484	36.31
3	1	1	1	3	S139WT	S139WT	3760	51955	110	78	315	6	3	709	754	276.90	422	423	168.55	71.8	41.0	0.0	287	332	4.21
4	1	1	1	4	S139WT	S139WT	4005	51955	90	52	383	2	3	719	712	88.57	397	406	86.18	100.0	96.2	0.0	322	315	8.34
5	1	1	1	5	G139	G139	4260	51950	150	149	230	6	1	269	276	35.92	255	283	184.51	0.0	0.0	0.0	14	21	1.46
6	1	1	1	6	G139	G139	4515	51950	148	150	230	11	3	244	250	30.57	233	237	33.72	24.7	10.7	0.0	11	17	7.24
7	1	1	1	7	G139t	G139t	4765	51955	168	192	251	11	3	236	242	25.93	227	228	15.12	39.6	22.9	0.0	9	15	15.61
8	1	1	1	8	G139t	G139t	5010	51950	150	149	230	6	1	242	245	29.30	226	412	2081.33	0.0	0.0	0.0	16	19	0.12
9	1	1	1	9	G139c	G139c	5260	51950	150	149	230	6	1	225	228	15.51	221	221	14.95	32.2	9.4	0.0	4	7	15.05
10	1	1	1	10	G139c	G139c	5510	51950	150	149	230	6	1	226	226	14.96	221	225	57.38	0.0	0.0	0.0	5	5	3.94
11	1	1	1	11	I139	I139	5760	51950	150	149	230	6	1	224	225	15.38	221	222	14.26	22.8	8.7	0.0	3	4	15.71
12	1	1	1	12	I139	I139	6010	51950	150	149	230	6	1	221	224	25.23	220	221	13.95	20.8	7.4	0.0	1	4	15.84
13	1	1	1	13	N139	N139	6260	51950	150	149	230	6	1	222	224	14.71	220	220	13.83	25.5	6.0	0.0	2	4	16.05
14	1	1	1	14	N139	N139	6510	51950	150	149	230	6	1	226	227	16.37	220	219	12.89	30.9	10.7	0.0	6	7	17.54
15	1	1	1	15	T139	T139	6765	51955	142	140	315	11	3	234	247	34.12	219	220	14.79	52.1	40.7	0.0	15	28	15.82
16	1	1	1	16	T139	T139	7010	51955	142	138	315	6	3	238	251	34.58	220	220	14.44	58.7	40.6	0.0	18	31	16.48
17	1	1	1	17	RGD-WT1	RGD-WT1	7260	51955	100	62	383	6	3	1377	1387	411.57	221	222	14.04	100.0	100.0	0.0	1156	1166	98.07
18	1	1	1	18	RGD-WT1	RGD-WT1	7505	51950	100	62	362	3	3	1955	1982	444.61	220	221	17.70	100.0	100.0	0.0	1735	1762	110.48
19	1	1	1	19	RRD	RRD	7765	51955	128	112	315	11	3	234	236	28.60	221	221	13.59	48.2	24.1	0.0	13	15	17.22
20	1	1	1	20	RRD	RRD	8010	51955	128	108	315	6	3	232	235	20.49	223	224	16.24	33.3	15.7	0.0	9	12	14.29
21	1	1	1	21	RRDt	RRDt	8255	51965	128	112	315	11	3	242	247	33.70	220	220	14.09	56.3	44.6	0.0	22	27	17.18
22	1	1	1	22	RRDt	RRDt	8515	51960	134	124	294	12	3	233	239	21.82	220	221	12.41	50.8	35.5	0.0	13	19	18.77
23	1	1	1	23	RRDc	RRDc	8765	51960	130	108	294	12	3	233	240	34.07	222	222	13.67	43.5	25.9	0.0	11	18	17.05
24	1	1	1	24	RRDc	RRDc	9010	51950	150	149	230	6	1	226	228	16.58	222	222	15.31	27.5	6.0	0.0	4	6	14.76
25	1	1	2	1	RED	RED	3255	52205	126	112	315	0	3	232	243	75.54	216	217	12.62	60.7	33.9	0.0	16	27	18.38
26	1	1	2	2	RED	RED	3505	52205	126	112	315	0	3	234	236	22.40	218	217	13.35	53.6	35.7	0.0	16	18	17.53
27	1	1	2	3	REDt	REDt	3760	52200	150	149	230	7	1	233	235	20.13	231	246	48.89	2.7	0.0	0.0	2	4	4.77
28	1	1	2	4	REDt	REDt	4010	52200	150	149	230	7	1	276	273	32.10	260	279	60.81	6.7	0.0	0.0	16	13	4.54
29	1	1	2	5	REDc	REDc	4260	52200	150	149	230	7	1	248	251	22.25	248	268	174.29	0.0	0.0	0.0	0	3	1.42
30	1	1	2	6	REDc	REDc	4510	52200	150	149	230	7	1	234	233	17.77	228	230	17.79	22.8	4.7	0.0	6	5	13.15
31	1	1	2	7	REG	REG	4760	52200	150	149	230	7	1	229	228	13.66	226	227	15.62	14.8	3.4	0.0	3	2	14.66
32	1	1	2	8	REG	REG	5010	52200	150	149	230	7	1	230	231	16.08	225	226	14.81	30.2	6.7	0.0	5	6	15.53
33	1	1	2	9	REGat	REGat	5260	52200	150	149	230	7	1	224	225	15.28	224	224	16.18	14.8	2.7	0.0	0	1	13.84
34	1	1	2	10	REGat	REGat	5510	52200	150	149	230	7	1	227	225	14.46	224	241	175.81	0.0	0.0	0.0	3	1	1.29
35	1	1	2	11	REGac	REGac	5760	52210	150	149	230	7	1	222	223	14.42	220	222	15.10	19.5	4.7	0.0	2	3	14.70
36	1	1	2	12	REGac	REGac	6000	52200	150	149	230	6	1	227	226	14.61	220	222	14.90	29.5	4.7	0.0	7	6	15.23
37	1	1	2	13	REGgg	REGgg	6250	52195	100	62	383	10	3	580	555	120.72	221	221	13.63	96.8	95.2	0.0	359	334	42.55
38	1	1	2	14	REGgg	REGgg	6500	52195	100	62	383	10	3	551	552	97.16	221	222	14.44	100.0	100.0	0.0	330	331	38.17
39	1	1	2	15	REGtg	REGtg	6750	52200	150	149	230	6	1	224	224	14.06	222	223	14.89	20.1	1.3	0.0	2	2	15.04
40	1	1	2	16	REGtg	REGtg	7000	52200	150	149	230	6	1	228	234	74.04	222	222	14.85	26.8	6.0	0.0	6	12	15.35
41	1	1	2	17	REGcg	REGcg	7260	52210	150	149	230	7	1	225	226	17.14	221	222	16.58	26.2	6.7	0.0	4	5	13.57
42	1	1	2	18	REGcg	REGcg	7510	52210	150	149	230	7	1	231	229	16.70	223	223	15.23	25.5	7.4	0.0	8	6	15.17
43	1	1	2	19	D143N (RGN)	D143N (RGN)	7755	52205	156	164	251	0	3	239	242	33.35	222	222	13.95	54.3	34.8	0.0	17	20	17.13
44	1	1	2	20	D143N (RGN)	D143N (RGN)	8000	52205	156	166	251	4	3	236	243	29.97	223	224	16.15	44.6	32.5	0.0	13	20	14.62
45	1	1	2	21	D143N (RGN)t	D143N (RGN)t	8245	52225	130	112	315	22	3	244	254	60.98	221	222	14.40	58.0	45.5	0.0	23	33	16.95
46	1	1	2	22	D143N (RGN)t	D143N (RGN)t	8505	52210	148	150	230	5	3	238	244	28.94	221	223	14.80	54.0	36.0	0.0	17	23	16.08
47	1	1	2	23	D143N (RGN)c	D143N (RGN)c	8755	52205	128	112	315	0	3	229	233	16.85	221	222	14.99	41.1	14.3	0.0	8	12	15.28
48	1	1	2	24	D143N (RGN)c	D143N (RGN)c	9000	52200	150	149	230	6	1	230	232	21.41	223	224	15.06	32.2	12.1	0.0	7	9	15.28
49	1	1	3	1	D143V (RGV)	D143V (RGV)	3265	52455	162	180	251	11	3	239	322	151.39	219	219	13.95	56.1	45.6	0.0	20	103	17.13
50	1	1	3	2	D143V (RGV)	D143V (RGV)	3515	52455	148	148	251	11	3	269	316	101.40	218	217	13.82	64.9	56.1	0.0	51	98	19.46
51	1	1	3	3	RGE-1 (GAA)	RGE-1 (GAA)	3760	52455	162	184	251	6	3	240	296	95.60	217	218	14.49	54.3	47.3	0.0	23	79	16.56
52	1	1	3	4	RGE-1 (GAA)	RGE-1 (GAA)	4020	52460	150	149	230	16	1	285	623	2920.55	219	220	14.92	65.8	56.4	0.0	66	404	19.10
53	1	1	3	5	RGEc	RGEc	4265	52455	162	180	251	11	3	242	254	41.91	223	224	15.83	57.8	38.9	0.0	19	31	15.29
54	1	1	3	6	RGEc	RGEc	4510	52450	150	149	230	9	1	251	255	40.43	222	224	15.16	56.4	49.0	0.0	29	33	16.56
55	1	1	3	7	L144WT	L144WT	4765	52450	110	78	294	12	3	2575	2446	620.51	215	223	14.43	100.0	100.0	0.0	2360	2231	178.43
56	1	1	3	8	L144WT	L144WT	5010	52460	100	69	362	6	3	2514	2519	550.74	223	223	13.98	100.0	100.0	0.0	2291	2296	179.88
57	1	1	3	9	L144g	L144g	5260	52445	156	166	251	13	3	265	371	166.06	223	225	15.49	66.3	53.6	0.0	42	148	17.11
58	1	1	3	10	L144g	L144g	5510	52450	156	177	230	9	3	272	363	149.94	224	224	14.78	68.9	57.1	0.0	48	139	18.40
59	1	1	3	11	L144a	L144a	5765	52465	156	164	251	13	3	243	277	67.47	224	224	15.96	51.2	45.1	0.0	19	53	15.23
60	1	1	3	12	L144a	L144a	6005	52455	162	180	251	2	3	246	280	70.36	224	225	15.25	53.3	45.6	0.0	22	56	16.13
61	1	1	3	13	V144	V144	6235	52440	110	78	294	25	3	572	567	108.88	225	225	15.98	98.7	98.7	0.0	347	342	35.79
62	1	1	3	14	V144	V144	6485	52450	110	78	294	20	3	562	541	103.35	226	227	19.00	98.7	97.4	0.0	336	315	29.58
63	1	1	3	15	S144	S144	6735	52450	148	150	230	20	3	251	264	44.76	226	226	15.68	54.0	48.0	0.0	25	38	16.01
64	1	1	3	16	S144	S144	6985	52455	142	140	315	19	3	262	262	39.07	223	229	86.08	9.3	0.0	0.0	39	39	3.04
65	1	1	3	17	H146WT	H146WT	7270	52465	100	62	383	17	3	751	727	302.34	224	224	15.63	100.0	98.4	0.0	527	503	48.03
66	1	1	3	18	H146WT	H146WT	7505	52460	100	62	362	3	3	674	683	359.01	224	230	99.21	85.5	66.1	0.0	450	459	6.79
67	1	1	3	19	R146	R146	7750	52460	150	149	230	5	1	232	252	49.26	222	231	124.00	8.7	0.0	0.0	10	30	1.87
68	1	1	3	20	R146	R146	7995	52455	162	180	251	9	3	230	237	28.63	225	226	16.28	29.4	17.2	0.0	5	12	14.13
69	1	1	3	21	L146=H146t	L146=H146t	8255	52465	134	120	315	8	3	235	244	32.36	223	228	33.55	25.8	11.7	0.0	12	21	7.00
70	1	1	3	22	L146=H146t	L146=H146t	8510	52480	150	149	230	23	1	237	245	27.43	223	230	94.90	1.3	0.0	0.0	14	22	2.50
71	1	1	3	23	P146	P146	8750	52460	150	149	230	5	1	228	228	16.36	222	224	13.71	26.8	11.4	0.0	6	6	16.63
72	1	1	3	24	P146	P146	9000	52450	150	149	230	8	1	227	227	15.59	224	225	14.41	22.8	3.4	0.0	3	3	15.76
73	1	1	4	1	L147WT	L147WT	3265	52705	90	52	383	11	3	1482	1459	164.65	215	216	14.39	100.0	100.0	0.0	1267	1244	102.96
74	1	1	4	2	L147WT	L147WT	3505	52695	90	52	383	13	3	1975	1973	286.09	216	216	14.42	100.0	100.0	0.0	1759	1757	136.94
75	1	1	4	3	P147	P147	3765	52715	148	148	251	12	3	236	258	49.29	219	220	14.93	54.1	42.6	0.0	17	39	15.81
76	1	1	4	4	P147	P147	4005	52705	168	192	251	4	3	229	244	42.84	219	221	19.41	37.0	29.2	0.0	10	25	11.80
77	1	1	4	5	P147a	P147a	4265	52705	168	192	251	11	3	235	257	52.03	219	220	13.70	55.2	41.1	0.0	16	38	17.15
78	1	1	4	6	P147a	P147a	4515	52705	154	164	251	11	3	241	269	59.16	220	223	18.44	52.4	40.2	0.0	21	49	13.07
79	1	1	4	7	Oligo HIV Y115	Oligo HIV Y115	4760	52710	150	149	230	5	1	223	223	12.18	224	225	14.29	9.4	0.0	0.0	0	0	15.61
80	1	1	4	8	Oligo HIV Y115	Oligo HIV Y115	4990	52720	150	149	230	18	1	221	222	13.37	222	240	182.97	0.0	0.0	0.0	0	0	1.21
81	1	1	4	9	Oligo HIV M184a	Oligo HIV M184a	5240	52710	150	149	230	14	1	225	225	14.44	224	224	14.48	15.4	2.7	0.0	1	1	15.54
82	1	1	4	10	Oligo HIV M184a	Oligo HIV M184a	5490	52710	150	149	230	14	1	230	231	15.18	224	225	14.22	28.2	9.4	0.0	6	7	16.17
83	1	1	4	11	C - (H2O+S.S.)	C - (H2O+S.S.)	5750	52720	150	149	230	11	1	228	228	15.35	225	227	15.10	21.5	3.4	0.0	3	3	15.10
84	1	1	4	12	C - (H2O+S.S.)	C - (H2O+S.S.)	5990	52720	150	149	230	18	1	229	231	16.51	226	228	16.24	22.1	6.7	0.0	3	5	14.10
85	1	1	4	13	C - (H2O+S.S.)	C - (H2O+S.S.)	6230	52710	150	149	230	24	1	228	230	16.16	223	226	15.04	24.2	7.4	0.0	5	7	15.16
86	1	1	4	14	C - (H2O+S.S.)	C - (H2O+S.S.)	6480	52710	150	149	230	24	1	230	230	16.14	227	227	15.84	22.8	4.0	0.0	3	3	14.52
87	1	1	4	15	C - (H2O+S.S.)	C - (H2O+S.S.)	6730	52710	150	149	230	24	1	227	227	13.66	229	231	23.84	4.0	0.0	0.0	-1	-1	9.52
88	1	1	4	16	C - (H2O+S.S.)	C - (H2O+S.S.)	6980	52710	150	149	230	24	1	230	231	16.72	225	225	15.19	23.5	5.4	0.0	5	6	15.15
89	1	1	4	17	C - (H2O+S.S.)	C - (H2O+S.S.)	7250	52720	150	149	230	11	1	225	230	40.50	226	226	13.58	19.5	3.4	0.0	0	4	16.57
90	1	1	4	18	C - (H2O+S.S.)	C - (H2O+S.S.)	7490	52720	150	149	230	18	1	230	231	16.29	225	225	13.44	30.9	11.4	0.0	5	6	17.11
91	1	1	4	19	C - (H2O+S.S.)	C - (H2O+S.S.)	7730	52710	150	149	230	24	1	230	532	2162.73	225	224	14.26	28.9	12.1	0.0	5	307	16.13
92	1	1	4	20	C - (H2O+S.S.)	C - (H2O+S.S.)	7980	52710	150	149	230	24	1	219	221	12.99	227	231	69.17	0.0	0.0	0.0	-7	-5	3.17
93	1	1	4	21	C - (H2O+S.S.)	C - (H2O+S.S.)	8230	52710	150	149	230	24	1	227	227	12.91	223	227	36.72	0.7	0.0	0.0	4	4	6.18
94	1	1	4	22	C - (H2O+S.S.)	C - (H2O+S.S.)	8490	52720	150	149	230	18	1	224	225	13.57	224	226	22.06	6.0	0.7	0.0	0	1	10.15
95	1	1	4	23	CIF	CIF	8750	52705	100	62	383	5	3	2012	2031	663.32	224	225	15.84	100.0	100.0	0.0	1788	1807	127.06
96	1	1	4	24	CIF	CIF	9000	52710	100	69	362	4	3	1780	1771	453.17	223	224	14.57	100.0	100.0	0.0	1557	1548	122.17
END DATA
