# Supplementary material for: Microarray-based identification of antigenic variants of foot-and-mouth disease virus: a bioinformatics quality assessment
Source: BMC Genomics. 2006 May 18;7:117. doi: 10.1186/1471-2164-7-117 (PMC1481559; doi:10.1186/1471-2164-7-117)
Supplement: Additional File 1 — They are obtained using the Agilent and Scan Array Express (Perkin Elmer Life Sciences) analysis software for reading and quantifying the hybridization images. [file 1471-2164-7-117-S1.zip › IV-10-RGD-4-2V.csv]

BEGIN HEADER
PerkinElmer Life Sciences.
ScanArrayCSVFileFormat	2.00
ScanArray Express	2.00
Number_of_Columns	26
END HEADER
BEGIN GENERAL INFO
DateTime	2005/05/05 10:58
GalFile	D:\303\AFTOCHIP\AFTOCHIP 2.1\Generalidades Aftochip 2.1\ARCHIVO GAL AFTOCHIP 2.1.gal
Scanner	Model: Serial No.:
User Name	303
Computer Name
Protocol	Easy Quant
Quantitation Method	Adaptive Circle
Quality Confidence Calculation	SignalToNoise
User comments
Image Origin	0	0
Temperature	0
Laser Powers	0
Laser On Time	0
PMT Voltages	0
END GENERAL INFO
BEGIN QUANTITATION PARAMETERS
Min Percentile	50
Max Percentile	200
END QUANTITATION PARAMETERS
BEGIN QUALITY MEASUREMENTS
Min Signal To Noise	3
END QUALITY MEASUREMENTS
BEGIN ARRAY PATTERN INFO
Units	�m
Array Rows	1
Array Columns	1
Spot Rows	4
Spot Columns	24
Array Row Spacing	4500.000000
Array Column Spacing	4500.000000
Spot Row Spacing	252.000000
Spot Column Spacing	250.000000
Spot Diameter	150
Interstitial	0
Spots Per Array	96
Total Spots	96
END ARRAY PATTERN INFO
BEGIN IMAGE INFO
ImageID	Channel	Image	Fluorophore	Barcode	Units	X Units Per Pixel	Y Units Per Pixel	X Offset	Y Offset	Status
-1	CH1	D:\303\AFTOCHIP\AFTOCHIP 2.1\Vero\IV-2�Vero\Im�genes Scanner IV-2�Vero\IV-10-H146R RGD_SLOT05_S01.tif	Unknown	Unknown	�m	10.000000	10.000000	0.000000	0.000000	Control Image
END IMAGE INFO
BEGIN NORMALIZATION INFO
Normalization Method	LOWESS
END NORMALIZATION INFO
BEGIN DATA
Index	Array Row	Array Column	Spot Row	Spot Column	Name	ID	X	Y	Diameter	F Pixels	B Pixels	Footprint	Flags	Ch1 Median	Ch1 Mean	Ch1 SD	Ch1 B Median	Ch1 B Mean	Ch1 B SD	Ch1 % > B + 1 SD	Ch1 % > B + 2 SD	Ch1 F % Sat.	Ch1 Median - B	Ch1 Mean - B	Ch1 SignalNoiseRatio
1	1	1	1	1	CIF	CIF	12262	52007	70	29	362	11	3	2288	2058	1074.47	221	233	176.55	100.0	89.7	0.0	2067	1837	12.96
2	1	1	1	2	CIF	CIF	12509	52012	78	38	362	11	3	1205	1230	683.59	220	221	15.02	100.0	100.0	0.0	985	1010	80.20
3	1	1	1	3	S139WT	S139WT	12755	52010	98	60	362	7	3	279	324	91.75	219	219	13.77	90.0	73.3	0.0	60	105	20.27
4	1	1	1	4	S139WT	S139WT	13010	52012	64	23	418	11	3	541	514	119.68	219	219	14.45	100.0	100.0	0.0	322	295	37.43
5	1	1	1	5	G139	G139	13255	52005	140	124	315	3	3	229	239	32.58	220	221	15.14	39.5	21.8	0.0	9	19	15.12
6	1	1	1	6	G139	G139	13505	52000	154	166	230	4	3	226	240	71.97	220	220	15.06	33.7	19.3	0.0	6	20	15.01
7	1	1	1	7	G139t	G139t	13755	51995	154	164	251	9	3	224	231	26.41	220	223	19.76	25.6	15.2	0.0	4	11	11.33
8	1	1	1	8	G139t	G139t	14010	51995	154	166	251	12	3	225	233	32.73	218	219	14.61	36.7	18.7	0.0	7	15	15.40
9	1	1	1	9	G139c	G139c	14260	52000	150	149	230	9	1	225	225	15.24	220	220	13.73	28.2	7.4	0.0	5	5	16.39
10	1	1	1	10	G139c	G139c	14510	52000	150	149	230	9	1	224	224	14.36	221	221	13.88	23.5	5.4	0.0	3	3	16.14
11	1	1	1	11	I139	I139	14760	52000	150	149	230	9	1	231	231	14.64	224	223	15.65	26.2	4.7	0.0	7	7	14.76
12	1	1	1	12	I139	I139	15010	52000	150	149	230	9	1	227	227	13.39	226	227	15.26	10.7	2.0	0.0	1	1	14.88
13	1	1	1	13	N139	N139	15270	52000	150	149	230	18	1	231	232	17.10	230	233	51.74	1.3	0.0	0.0	1	2	4.46
14	1	1	1	14	N139	N139	15510	52000	150	149	230	9	1	231	232	15.73	226	227	14.80	25.5	6.0	0.0	5	6	15.61
15	1	1	1	15	T139	T139	15760	51995	148	150	251	11	3	239	256	68.87	224	226	13.05	51.3	35.3	0.0	15	32	18.31
16	1	1	1	16	T139	T139	16010	52000	150	149	230	9	1	239	249	32.33	226	228	26.59	31.5	18.1	0.0	13	23	8.99
17	1	1	1	17	RGD-WT1	RGD-WT1	16255	51995	90	52	383	9	3	2237	2017	553.35	226	228	16.41	100.0	100.0	0.0	2011	1791	136.33
18	1	1	1	18	RGD-WT1	RGD-WT1	16519	52046	100	63	362	45	3	1642	1414	723.29	225	226	14.94	100.0	100.0	0.0	1417	1189	109.88
19	1	1	1	19	RRD	RRD	16755	52020	142	138	294	16	3	229	234	19.84	227	228	15.80	29.0	12.3	0.0	2	7	14.49
20	1	1	1	20	RRD	RRD	17010	52000	150	149	230	9	1	232	236	20.26	228	230	19.85	22.8	6.0	0.0	4	8	11.69
21	1	1	1	21	RRDt	RRDt	17260	52000	150	149	230	9	1	239	241	19.96	230	231	16.24	32.2	13.4	0.0	9	11	14.72
22	1	1	1	22	RRDt	RRDt	17505	52005	142	140	315	3	3	237	240	23.43	229	229	16.06	35.7	17.9	0.0	8	11	14.76
23	1	1	1	23	RRDc	RRDc	17755	52000	156	166	230	4	3	228	234	28.64	224	225	16.30	24.1	10.8	0.0	4	10	13.99
24	1	1	1	24	RRDc	RRDc	18010	52000	150	149	230	9	1	233	233	15.09	214	226	15.38	55.7	21.5	0.0	19	19	15.15
25	1	1	2	1	RED	RED	12245	52255	100	60	383	6	3	246	252	29.67	220	220	13.35	65.0	46.7	0.0	26	32	18.42
26	1	1	2	2	RED	RED	12495	52255	90	52	383	6	3	247	249	28.53	220	220	18.01	57.7	38.5	0.0	27	29	13.71
27	1	1	2	3	REDt	REDt	12750	52260	150	149	230	4	1	224	226	16.46	219	220	12.69	32.9	8.1	0.0	5	7	17.66
28	1	1	2	4	REDt	REDt	13000	52250	150	149	230	5	1	225	226	17.64	221	220	14.84	28.2	7.4	0.0	4	5	15.16
29	1	1	2	5	REDc	REDc	13250	52250	150	149	230	5	1	223	223	15.06	217	217	15.08	26.2	5.4	0.0	6	6	14.79
30	1	1	2	6	REDc	REDc	13500	52250	150	149	230	5	1	222	223	15.43	218	220	18.19	19.5	2.0	0.0	4	5	12.21
31	1	1	2	7	REG	REG	13750	52250	150	149	230	5	1	225	226	14.95	221	222	17.48	14.1	3.4	0.0	4	5	12.87
32	1	1	2	8	REG	REG	14000	52250	150	149	230	5	1	219	220	14.56	217	217	13.01	26.2	4.7	0.0	2	3	16.84
33	1	1	2	9	REGat	REGat	14250	52250	150	149	230	5	1	224	223	13.72	221	221	14.07	18.1	2.7	0.0	3	2	15.91
34	1	1	2	10	REGat	REGat	14500	52250	150	149	230	5	1	223	227	22.68	219	219	12.75	29.5	14.1	0.0	4	8	17.49
35	1	1	2	11	REGac	REGac	14750	52250	150	149	230	5	1	219	221	15.63	220	221	13.00	22.8	3.4	0.0	0	1	16.85
36	1	1	2	12	REGac	REGac	15010	52250	150	149	230	10	1	222	222	14.96	222	223	14.05	14.1	3.4	0.0	0	0	15.80
37	1	1	2	13	REGgg	REGgg	15265	52245	98	60	383	16	3	393	421	140.36	222	223	14.96	93.3	83.3	0.0	171	199	26.27
38	1	1	2	14	REGgg	REGgg	15505	52235	90	52	383	20	3	613	596	198.26	224	227	46.66	96.2	92.3	0.0	389	372	13.14
39	1	1	2	15	REGtg	REGtg	15750	52250	150	149	230	5	1	226	228	15.80	226	231	59.34	0.0	0.0	0.0	0	2	3.81
40	1	1	2	16	REGtg	REGtg	16000	52250	150	149	230	5	1	232	233	15.16	225	230	14.86	32.2	8.1	0.0	7	8	15.61
41	1	1	2	17	REGcg	REGcg	16250	52260	150	149	230	4	1	232	233	15.92	230	230	13.96	26.2	4.7	0.0	2	3	16.62
42	1	1	2	18	REGcg	REGcg	16500	52260	150	149	230	4	1	235	236	14.32	228	230	18.84	19.5	2.7	0.0	7	8	12.47
43	1	1	2	19	D143N (RGN)	D143N (RGN)	16745	52260	134	124	294	8	3	235	241	25.70	230	230	14.51	33.1	19.4	0.0	5	11	16.19
44	1	1	2	20	D143N (RGN)	D143N (RGN)	17000	52260	150	149	230	4	1	235	241	25.46	226	227	13.65	40.9	21.5	0.0	9	15	17.21
45	1	1	2	21	D143N (RGN)t	D143N (RGN)t	17255	52255	134	120	315	3	3	241	257	44.32	229	230	14.77	45.8	36.7	0.0	12	28	16.32
46	1	1	2	22	D143N (RGN)t	D143N (RGN)t	17500	52250	150	149	230	5	1	242	249	30.12	233	233	14.76	40.3	25.5	0.0	9	16	16.39
47	1	1	2	23	D143N (RGN)c	D143N (RGN)c	17745	52255	156	164	251	7	3	234	238	23.27	231	233	14.35	25.6	12.8	0.0	3	7	16.31
48	1	1	2	24	D143N (RGN)c	D143N (RGN)c	18005	52255	142	140	315	3	3	246	259	51.72	232	232	15.56	46.4	20.7	0.0	14	27	15.81
49	1	1	3	1	D143V (RGV)	D143V (RGV)	12258	52481	148	148	230	27	3	245	321	144.08	223	224	14.18	54.1	45.9	0.0	22	98	17.28
50	1	1	3	2	D143V (RGV)	D143V (RGV)	12505	52494	148	150	251	14	3	241	294	109.38	221	222	14.01	57.3	40.0	0.0	20	73	17.20
51	1	1	3	3	RGE-1 (GAA)	RGE-1 (GAA)	12760	52515	134	124	315	11	3	245	281	77.69	220	222	15.54	60.5	41.9	0.0	25	61	15.77
52	1	1	3	4	RGE-1 (GAA)	RGE-1 (GAA)	13010	52505	154	166	251	8	3	237	282	96.51	222	223	15.24	49.4	34.3	0.0	15	60	15.55
53	1	1	3	5	RGEc	RGEc	13255	52505	130	112	315	4	3	249	273	119.51	221	224	29.20	49.1	30.4	0.0	28	52	8.53
54	1	1	3	6	RGEc	RGEc	13500	52495	162	184	251	12	3	231	241	35.79	221	223	17.44	33.7	23.9	0.0	10	20	13.25
55	1	1	3	7	L144WT	L144WT	13755	52495	90	52	383	12	3	3108	2817	770.63	222	223	19.99	100.0	100.0	0.0	2886	2595	155.51
56	1	1	3	8	L144WT	L144WT	13995	52495	90	52	383	13	3	2314	2197	548.09	222	224	22.60	100.0	100.0	0.0	2092	1975	102.37
57	1	1	3	9	L144g	L144g	14235	52505	162	180	251	16	3	237	332	179.41	222	222	14.34	51.1	38.3	0.0	15	110	16.53
58	1	1	3	10	L144g	L144g	14495	52495	156	164	251	14	3	241	319	132.56	222	222	16.84	51.2	43.9	0.0	19	97	14.31
59	1	1	3	11	L144a	L144a	14755	52505	162	180	251	4	3	233	273	82.05	221	222	15.23	47.8	36.1	0.0	12	52	15.30
60	1	1	3	12	L144a	L144a	14995	52505	162	180	251	7	3	234	259	57.95	221	222	13.46	47.2	33.3	0.0	13	38	17.38
61	1	1	3	13	V144	V144	15255	52505	156	164	251	4	3	243	350	217.56	219	219	13.83	63.4	48.8	0.0	24	131	17.57
62	1	1	3	14	V144	V144	15485	52515	148	148	251	18	3	239	308	159.64	222	223	17.97	48.6	41.2	0.0	17	86	13.30
63	1	1	3	15	S144	S144	15740	52510	150	149	230	11	1	237	265	58.03	226	226	19.88	45.0	36.9	0.0	11	39	11.92
64	1	1	3	16	S144	S144	15990	52510	150	149	230	11	1	246	272	57.36	226	242	147.17	6.0	0.0	0.0	20	46	1.67
65	1	1	3	17	H146WT	H146WT	16276	52525	70	30	383	29	3	839	709	290.69	225	225	14.09	100.0	100.0	0.0	614	484	59.53
66	1	1	3	18	H146WT	H146WT	16505	52515	70	32	383	8	3	782	821	421.67	229	230	14.30	100.0	100.0	0.0	553	592	54.68
67	1	1	3	19	R146	R146	16765	52525	148	148	251	21	3	251	280	61.47	232	232	16.13	52.7	39.2	0.0	19	48	15.56
68	1	1	3	20	R146	R146	17005	52525	120	88	315	17	3	293	338	228.83	231	232	18.54	79.5	71.6	0.0	62	107	15.81
69	1	1	3	21	L146=H146t	L146=H146t	17255	52510	148	150	230	3	3	239	243	20.59	233	234	16.19	30.0	10.0	0.0	6	10	14.76
70	1	1	3	22	L146=H146t	L146=H146t	17500	52500	150	149	230	7	1	239	246	26.63	234	236	15.78	32.2	19.5	0.0	5	12	15.14
71	1	1	3	23	P146	P146	17750	52500	150	149	230	7	1	239	241	18.41	236	239	20.40	17.4	2.7	0.0	3	5	11.72
72	1	1	3	24	P146	P146	18000	52500	150	149	230	7	1	240	242	19.42	234	233	14.46	33.6	14.1	0.0	6	8	16.59
73	1	1	4	1	L147WT	L147WT	12265	52776	80	36	362	21	3	1300	1009	511.97	224	224	14.26	94.4	91.7	0.0	1076	785	91.14
74	1	1	4	2	L147WT	L147WT	12511	52776	78	36	362	18	3	2061	1812	1009.12	224	225	14.49	100.0	97.2	0.0	1837	1588	142.28
75	1	1	4	3	P147	P147	12760	52765	100	62	383	10	3	302	307	47.93	223	223	14.55	98.4	90.3	0.0	79	84	20.76
76	1	1	4	4	P147	P147	13020	52770	150	149	230	21	1	249	257	38.39	220	222	16.01	60.4	47.7	0.0	29	37	15.55
77	1	1	4	5	P147a	P147a	13265	52765	126	112	315	14	3	232	252	48.63	221	224	28.61	27.7	22.3	0.0	11	31	8.11
78	1	1	4	6	P147a	P147a	13495	52765	110	80	315	8	3	235	258	52.65	220	221	14.09	50.0	37.5	0.0	15	38	16.68
79	1	1	4	7	Oligo HIV Y115	Oligo HIV Y115	13740	52760	150	149	230	11	1	224	229	44.99	224	224	14.02	16.8	4.7	0.0	0	5	15.98
80	1	1	4	8	Oligo HIV Y115	Oligo HIV Y115	13990	52760	150	149	230	11	1	223	222	13.90	222	223	15.37	11.4	2.0	0.0	1	0	14.51
81	1	1	4	9	Oligo HIV M184a	Oligo HIV M184a	14240	52760	150	149	230	11	1	222	222	13.88	223	223	13.72	12.1	2.7	0.0	0	0	16.17
82	1	1	4	10	Oligo HIV M184a	Oligo HIV M184a	14490	52760	150	149	230	11	1	220	222	15.01	221	240	203.26	0.0	0.0	0.0	0	1	1.08
83	1	1	4	11	C - (H2O+S.S.)	C - (H2O+S.S.)	14750	52770	150	149	230	10	1	222	224	13.84	222	224	13.64	20.1	5.4	0.0	0	2	16.28
84	1	1	4	12	C - (H2O+S.S.)	C - (H2O+S.S.)	14990	52770	150	149	230	15	1	222	223	14.85	222	223	13.93	19.5	4.0	0.0	0	1	15.93
85	1	1	4	13	C - (H2O+S.S.)	C - (H2O+S.S.)	15240	52760	150	149	230	11	1	224	224	13.65	221	222	14.19	17.4	4.7	0.0	3	3	15.79
86	1	1	4	14	C - (H2O+S.S.)	C - (H2O+S.S.)	15490	52770	150	149	230	15	1	219	220	13.75	222	223	13.72	14.8	2.0	0.0	-2	-1	15.96
87	1	1	4	15	C - (H2O+S.S.)	C - (H2O+S.S.)	15740	52760	150	149	230	11	1	224	223	14.99	222	223	15.06	18.1	1.3	0.0	2	1	14.87
88	1	1	4	16	C - (H2O+S.S.)	C - (H2O+S.S.)	15990	52760	150	149	230	11	1	225	226	15.52	222	222	14.58	19.5	6.0	0.0	3	4	15.44
89	1	1	4	17	C - (H2O+S.S.)	C - (H2O+S.S.)	16240	52770	150	149	230	15	1	221	222	14.02	220	222	13.54	21.5	3.4	0.0	1	2	16.32
90	1	1	4	18	C - (H2O+S.S.)	C - (H2O+S.S.)	16500	52770	150	149	230	10	1	224	225	14.25	224	224	16.23	11.4	2.0	0.0	0	1	13.80
91	1	1	4	19	C - (H2O+S.S.)	C - (H2O+S.S.)	16750	52770	150	149	230	10	1	226	227	15.35	225	227	14.31	24.2	5.4	0.0	1	2	15.80
92	1	1	4	20	C - (H2O+S.S.)	C - (H2O+S.S.)	16990	52770	150	149	230	15	1	232	232	15.93	228	230	15.15	20.1	4.7	0.0	4	4	15.31
93	1	1	4	21	C - (H2O+S.S.)	C - (H2O+S.S.)	17240	52760	150	149	230	11	1	229	231	15.08	233	243	79.26	0.0	0.0	0.0	-3	-1	2.89
94	1	1	4	22	C - (H2O+S.S.)	C - (H2O+S.S.)	17490	52760	150	149	230	11	1	233	234	17.11	237	279	207.14	0.0	0.0	0.0	-3	-2	1.12
95	1	1	4	23	CIF	CIF	17742	52762	92	52	362	10	3	2572	2167	964.40	235	237	16.09	100.0	100.0	0.0	2337	1932	159.83
96	1	1	4	24	CIF	CIF	17997	52775	92	52	383	15	3	2621	2269	976.11	236	236	17.04	100.0	98.1	0.0	2385	2033	153.83
END DATA
