# Supplementary material for: Microarray-based identification of antigenic variants of foot-and-mouth disease virus: a bioinformatics quality assessment
Source: BMC Genomics. 2006 May 18;7:117. doi: 10.1186/1471-2164-7-117 (PMC1481559; doi:10.1186/1471-2164-7-117)
Supplement: Additional File 1 — They are obtained using the Agilent and Scan Array Express (Perkin Elmer Life Sciences) analysis software for reading and quantifying the hybridization images. [file 1471-2164-7-117-S1.zip › IV-12-RGV-3-3V.csv]

BEGIN HEADER
PerkinElmer Life Sciences.
ScanArrayCSVFileFormat	2.00
ScanArray Express	2.00
Number_of_Columns	26
END HEADER
BEGIN GENERAL INFO
DateTime	2005/05/05 11:14
GalFile	D:\303\AFTOCHIP\AFTOCHIP 2.1\Generalidades Aftochip 2.1\ARCHIVO GAL AFTOCHIP 2.1.gal
Scanner	Model: Serial No.:
User Name	303
Computer Name
Protocol	Easy Quant
Quantitation Method	Adaptive Circle
Quality Confidence Calculation	SignalToNoise
User comments
Image Origin	0	0
Temperature	0
Laser Powers	0
Laser On Time	0
PMT Voltages	0
END GENERAL INFO
BEGIN QUANTITATION PARAMETERS
Min Percentile	50
Max Percentile	200
END QUANTITATION PARAMETERS
BEGIN QUALITY MEASUREMENTS
Min Signal To Noise	3
END QUALITY MEASUREMENTS
BEGIN ARRAY PATTERN INFO
Units	�m
Array Rows	1
Array Columns	1
Spot Rows	4
Spot Columns	24
Array Row Spacing	4500.000000
Array Column Spacing	4500.000000
Spot Row Spacing	239.000000
Spot Column Spacing	250.000000
Spot Diameter	150
Interstitial	0
Spots Per Array	96
Total Spots	96
END ARRAY PATTERN INFO
BEGIN IMAGE INFO
ImageID	Channel	Image	Fluorophore	Barcode	Units	X Units Per Pixel	Y Units Per Pixel	X Offset	Y Offset	Status
-1	CH1	D:\303\AFTOCHIP\AFTOCHIP 2.1\Vero\IV-3�Vero\Im�genes Scanner\IV-12-again-3�Vero_SLOT01_S01.tif	Unknown	Unknown	�m	10.000000	10.000000	0.000000	0.000000	Control Image
END IMAGE INFO
BEGIN NORMALIZATION INFO
Normalization Method	LOWESS
END NORMALIZATION INFO
BEGIN DATA
Index	Array Row	Array Column	Spot Row	Spot Column	Name	ID	X	Y	Diameter	F Pixels	B Pixels	Footprint	Flags	Ch1 Median	Ch1 Mean	Ch1 SD	Ch1 B Median	Ch1 B Mean	Ch1 B SD	Ch1 % > B + 1 SD	Ch1 % > B + 2 SD	Ch1 F % Sat.	Ch1 Median - B	Ch1 Mean - B	Ch1 SignalNoiseRatio
1	1	1	1	1	CIF	CIF	3164	51889	98	59	327	696	0	562	512	198.80	192	192	11.31	98.3	94.9	0.0	370	320	49.70
2	1	1	1	2	CIF	CIF	3409	51887	84	41	327	691	0	485	477	205.77	198	199	15.33	82.9	82.9	0.0	287	279	31.65
3	1	1	1	3	S139WT	S139WT	3653	51894	84	155	259	662	0	227	237	48.77	214	219	27.57	31.6	14.2	0.0	13	23	8.23
4	1	1	1	4	S139WT	S139WT	3914	51894	98	58	327	647	0	262	276	66.52	219	227	66.40	27.6	6.9	0.0	43	57	3.95
5	1	1	1	5	G139	G139	4600	51340	150	149	238	13	1	214	216	20.70	209	210	31.91	8.1	2.0	0.0	5	7	6.71
6	1	1	1	6	G139	G139	4850	51340	150	149	238	13	1	203	204	15.30	209	212	24.04	3.4	1.3	0.0	-5	-4	8.45
7	1	1	1	7	G139t	G139t	5100	51340	150	149	238	13	1	200	201	14.94	207	208	14.64	8.7	2.7	0.0	-6	-5	13.66
8	1	1	1	8	G139t	G139t	5350	51340	150	149	238	13	1	202	202	12.53	205	208	17.40	6.0	0.0	0.0	-2	-2	11.61
9	1	1	1	9	G139c	G139c	5600	51340	150	149	238	13	1	220	219	14.32	210	212	17.05	23.5	1.3	0.0	10	9	12.90
10	1	1	1	10	G139c	G139c	5850	51340	150	149	238	13	1	218	218	13.17	214	217	17.71	13.4	1.3	0.0	4	4	12.31
11	1	1	1	11	I139	I139	6100	51340	150	149	238	13	1	220	231	46.27	223	1707	7852.63	0.0	0.0	0.0	-2	8	0.03
12	1	1	1	12	I139	I139	6472	51458	126	104	259	198	1	225	235	39.73	235	6537	17128.01	0.0	0.0	0.0	-9	0	0.01
13	1	1	1	13	N139	N139	6600	51340	150	149	238	13	1	230	230	20.75	232	1422	7659.89	0.0	0.0	0.0	-1	-1	0.03
14	1	1	1	14	N139	N139	6850	51340	150	149	238	13	1	229	244	88.49	228	236	65.43	6.0	4.0	0.0	1	16	3.50
15	1	1	1	15	T139	T139	7100	51340	150	149	238	13	1	211	211	14.67	213	215	28.97	3.4	0.0	0.0	-1	-1	7.28
16	1	1	1	16	T139	T139	7350	51340	150	149	238	13	1	205	206	13.18	205	207	13.60	15.4	3.4	0.0	0	1	15.07
17	1	1	1	17	RGD-WT1	RGD-WT1	7153	51861	150	154	259	562	0	229	253	86.72	207	208	16.76	57.8	40.9	0.0	22	46	13.66
18	1	1	1	18	RGD-WT1	RGD-WT1	7400	51867	150	154	259	561	0	206	234	129.08	198	203	37.47	24.7	14.3	0.0	8	36	5.50
19	1	1	1	19	RRD	RRD	8100	51340	150	149	238	13	1	196	196	21.64	199	200	16.04	5.4	1.3	0.0	-2	-2	12.22
20	1	1	1	20	RRD	RRD	8350	51340	150	149	238	13	1	196	198	17.22	199	543	4061.18	0.0	0.0	0.0	-2	0	0.05
21	1	1	1	21	RRDt	RRDt	8600	51340	150	149	238	13	1	198	298	779.23	200	225	182.81	5.4	3.4	0.0	-1	98	1.08
22	1	1	1	22	RRDt	RRDt	8850	51340	150	149	238	13	1	200	311	490.39	201	216	130.70	9.4	6.7	0.0	0	110	1.53
23	1	1	1	23	RRDc	RRDc	9100	51340	150	149	238	13	1	198	200	12.62	201	253	383.91	0.0	0.0	0.0	-2	0	0.52
24	1	1	1	24	RRDc	RRDc	9350	51340	150	149	238	13	1	200	200	14.89	200	203	35.44	2.0	0.0	0.0	0	0	5.64
25	1	1	2	1	RED	RED	3610	51580	150	149	238	5	1	215	216	14.54	217	221	47.62	0.0	0.0	0.0	-1	0	4.51
26	1	1	2	2	RED	RED	3860	51580	150	149	238	5	1	231	234	18.83	231	232	17.24	18.1	4.7	0.0	0	3	13.40
27	1	1	2	3	REDt	REDt	4110	51580	150	149	238	5	1	228	230	19.58	225	226	21.22	11.4	3.4	0.0	3	5	10.75
28	1	1	2	4	REDt	REDt	4360	51580	150	149	238	5	1	223	228	42.59	223	224	18.09	10.1	4.0	0.0	0	5	12.33
29	1	1	2	5	REDc	REDc	4610	51580	150	149	238	5	1	229	231	17.90	220	220	17.99	24.2	6.7	0.0	9	11	12.73
30	1	1	2	6	REDc	REDc	4860	51580	150	149	238	5	1	213	213	14.60	219	219	17.94	6.0	0.0	0.0	-5	-5	11.87
31	1	1	2	7	REG	REG	5110	51580	150	149	238	5	1	205	207	15.28	205	207	24.30	6.7	1.3	0.0	0	2	8.44
32	1	1	2	8	REG	REG	5360	51580	150	149	238	5	1	204	206	18.80	207	208	20.13	10.7	4.7	0.0	-2	0	10.13
33	1	1	2	9	REGat	REGat	5610	51580	150	149	238	5	1	228	231	22.03	221	222	15.64	32.2	13.4	0.0	7	10	14.58
34	1	1	2	10	REGat	REGat	5860	51580	150	149	238	5	1	223	228	34.84	222	224	19.27	15.4	3.4	0.0	1	6	11.57
35	1	1	2	11	REGac	REGac	6110	51580	150	149	238	5	1	218	227	44.78	227	4335	14313.84	0.0	0.0	0.0	-8	0	0.02
36	1	1	2	12	REGac	REGac	6360	51580	150	149	238	5	1	229	233	35.79	225	232	35.31	2.0	1.3	0.0	4	8	6.49
37	1	1	2	13	REGgg	REGgg	6143	52118	120	96	259	605	0	374	390	110.34	225	226	16.66	89.6	84.4	0.0	149	165	22.45
38	1	1	2	14	REGgg	REGgg	6378	52128	120	94	259	622	0	346	363	127.42	221	223	21.91	85.1	74.5	0.0	125	142	15.79
39	1	1	2	15	REGtg	REGtg	7150	51620	150	149	238	51	1	206	217	55.43	205	218	111.01	4.7	2.7	0.0	1	12	1.86
40	1	1	2	16	REGtg	REGtg	7360	51580	150	149	238	5	1	192	194	14.82	198	202	39.36	0.7	0.0	0.0	-5	-3	4.88
41	1	1	2	17	REGcg	REGcg	7610	51580	150	149	238	5	1	196	197	16.48	200	204	57.04	0.7	0.0	0.0	-3	-2	3.44
42	1	1	2	18	REGcg	REGcg	7860	51580	150	149	238	5	1	197	270	473.78	197	207	85.90	4.7	4.7	0.0	0	73	2.29
43	1	1	2	19	D143N (RGN)	D143N (RGN)	8110	51580	150	149	238	5	1	196	198	14.76	196	262	558.96	0.0	0.0	0.0	0	2	0.35
44	1	1	2	20	D143N (RGN)	D143N (RGN)	8360	51580	150	149	238	5	1	193	197	35.59	193	231	501.60	0.0	0.0	0.0	0	4	0.38
45	1	1	2	21	D143N (RGN)t	D143N (RGN)t	8610	51580	150	149	238	5	1	196	196	11.47	197	344	1555.15	0.0	0.0	0.0	0	0	0.13
46	1	1	2	22	D143N (RGN)t	D143N (RGN)t	8860	51580	150	149	238	5	1	196	197	13.86	197	464	2960.73	0.0	0.0	0.0	0	0	0.07
47	1	1	2	23	D143N (RGN)c	D143N (RGN)c	9110	51580	150	149	238	5	1	196	198	13.44	198	200	28.83	3.4	0.7	0.0	-1	0	6.80
48	1	1	2	24	D143N (RGN)c	D143N (RGN)c	9360	51580	150	149	238	5	1	202	389	1323.11	199	225	256.77	2.7	2.7	0.0	3	190	0.79
49	1	1	3	1	D143V (RGV)	D143V (RGV)	3168	52402	112	81	327	706	0	568	551	206.88	191	191	11.92	95.1	95.1	0.0	377	360	47.65
50	1	1	3	2	D143V (RGV)	D143V (RGV)	3419	52398	106	70	327	695	0	632	650	241.30	192	192	12.73	97.1	95.7	0.0	440	458	49.66
51	1	1	3	3	RGE-1 (GAA)	RGE-1 (GAA)	4110	51820	150	149	238	4	1	215	219	17.90	213	215	17.04	20.1	7.4	0.0	2	6	12.62
52	1	1	3	4	RGE-1 (GAA)	RGE-1 (GAA)	4360	51820	150	149	238	4	1	221	222	17.18	219	220	15.97	20.1	6.0	0.0	2	3	13.83
53	1	1	3	5	RGEc	RGEc	4610	51820	150	149	238	4	1	227	231	29.72	221	224	20.30	22.1	5.4	0.0	6	10	11.18
54	1	1	3	6	RGEc	RGEc	4860	51820	150	149	238	4	1	226	228	17.09	223	226	23.33	13.4	1.3	0.0	3	5	9.69
55	1	1	3	7	L144WT	L144WT	4630	52381	112	84	327	653	0	321	342	80.81	229	231	18.17	92.9	85.7	0.0	92	113	17.67
56	1	1	3	8	L144WT	L144WT	4891	52388	112	80	327	644	0	343	365	103.95	234	236	29.61	83.8	76.3	0.0	109	131	11.59
57	1	1	3	9	L144g	L144g	5610	51820	150	149	238	4	1	213	212	15.35	217	220	21.17	5.4	0.7	0.0	-3	-4	10.06
58	1	1	3	10	L144g	L144g	5860	51820	150	149	238	4	1	230	233	22.25	227	260	248.11	0.0	0.0	0.0	3	6	0.93
59	1	1	3	11	L144a	L144a	6130	51870	150	149	238	49	1	226	233	38.90	226	304	424.65	0.0	0.0	0.0	0	7	0.53
60	1	1	3	12	L144a	L144a	6360	51850	150	149	238	26	1	222	245	166.94	222	251	188.74	2.0	2.0	0.0	0	23	1.18
61	1	1	3	13	V144	V144	6610	51820	150	149	238	4	1	232	237	23.70	226	233	51.41	7.4	0.7	0.0	6	11	4.51
62	1	1	3	14	V144	V144	6880	51840	150	149	238	24	1	230	272	471.30	222	223	15.09	35.6	16.8	0.0	8	50	15.24
63	1	1	3	15	S144	S144	7030	51774	100	61	327	140	1	217	219	17.02	221	233	52.82	1.6	0.0	0.0	-3	-1	4.11
64	1	1	3	16	S144	S144	7282	51756	150	156	259	157	1	196	198	14.03	202	217	60.78	0.0	0.0	0.0	-5	-3	3.22
65	1	1	3	17	H146WT	H146WT	7610	51820	150	149	238	4	1	199	204	41.54	197	204	52.38	2.7	2.0	0.0	2	7	3.80
66	1	1	3	18	H146WT	H146WT	7860	51820	150	149	238	4	1	198	198	14.60	198	212	83.89	0.0	0.0	0.0	0	0	2.36
67	1	1	3	19	R146	R146	8110	51820	150	149	238	4	1	200	212	117.11	197	197	13.82	26.2	8.7	0.0	3	15	14.47
68	1	1	3	20	R146	R146	8360	51820	150	149	238	4	1	196	313	551.23	196	275	716.78	4.7	3.4	0.0	0	117	0.27
69	1	1	3	21	L146=H146t	L146=H146t	8610	51820	150	149	238	4	1	197	203	43.63	196	215	181.91	1.3	0.7	0.0	1	7	1.08
70	1	1	3	22	L146=H146t	L146=H146t	8860	51820	150	149	238	4	1	199	201	17.76	198	199	16.82	19.5	4.0	0.0	1	3	11.83
71	1	1	3	23	P146	P146	9110	51820	150	149	238	4	1	200	199	13.94	199	213	160.21	0.0	0.0	0.0	1	0	1.25
72	1	1	3	24	P146	P146	9360	51820	150	149	238	4	1	202	212	113.16	199	200	15.96	10.1	2.7	0.0	3	13	12.66
73	1	1	4	1	L147WT	L147WT	3165	52651	106	72	327	701	0	691	643	275.28	191	192	13.12	94.4	93.1	0.0	500	452	52.66
74	1	1	4	2	L147WT	L147WT	3400	52643	98	61	327	688	3	596	586	187.85	192	192	13.14	98.4	98.4	0.0	404	394	45.36
75	1	1	4	3	P147	P147	4120	52060	150	149	238	8	1	221	224	24.38	217	216	13.37	27.5	12.1	0.0	4	7	16.53
76	1	1	4	4	P147	P147	4370	52060	150	149	238	8	1	222	224	23.45	224	237	145.59	0.7	0.0	0.0	-1	0	1.52
77	1	1	4	5	P147a	P147a	4161	52639	150	152	259	663	3	234	245	43.06	220	222	24.16	34.9	21.7	0.0	14	25	9.69
78	1	1	4	6	P147a	P147a	4403	52646	150	155	259	666	3	233	251	50.20	224	227	32.58	32.3	16.8	0.0	9	27	7.15
79	1	1	4	7	Oligo HIV Y115	Oligo HIV Y115	5120	52060	150	149	238	8	1	229	234	29.61	235	243	39.18	5.4	2.0	0.0	-5	0	5.84
80	1	1	4	8	Oligo HIV Y115	Oligo HIV Y115	5370	52060	150	149	238	8	1	224	224	15.70	228	231	23.13	3.4	0.7	0.0	-3	-3	9.68
81	1	1	4	9	Oligo HIV M184a	Oligo HIV M184a	5620	52060	150	149	238	8	1	225	228	23.23	230	229	17.34	11.4	3.4	0.0	-4	-1	12.98
82	1	1	4	10	Oligo HIV M184a	Oligo HIV M184a	5890	52110	150	149	238	54	1	229	235	55.30	225	230	52.02	1.3	1.3	0.0	4	10	4.40
83	1	1	4	11	C - (H2O+S.S.)	C - (H2O+S.S.)	6040	51984	106	74	327	149	1	223	224	14.18	226	251	179.81	0.0	0.0	0.0	-2	-1	1.24
84	1	1	4	12	C - (H2O+S.S.)	C - (H2O+S.S.)	6283	51981	90	51	327	151	1	217	220	16.14	225	249	127.32	0.0	0.0	0.0	-7	-4	1.70
85	1	1	4	13	C - (H2O+S.S.)	C - (H2O+S.S.)	6620	52090	150	149	238	28	1	221	227	26.10	222	231	70.82	4.7	0.7	0.0	0	5	3.12
86	1	1	4	14	C - (H2O+S.S.)	C - (H2O+S.S.)	6870	52060	150	149	238	8	1	227	265	216.31	219	238	129.46	4.7	2.7	0.0	8	46	1.75
87	1	1	4	15	C - (H2O+S.S.)	C - (H2O+S.S.)	7140	52080	150	149	238	32	1	208	282	646.40	209	253	424.20	2.0	1.3	0.0	0	73	0.49
88	1	1	4	16	C - (H2O+S.S.)	C - (H2O+S.S.)	7370	52060	150	149	238	8	1	206	217	53.65	204	212	74.59	6.0	2.0	0.0	2	13	2.76
89	1	1	4	17	C - (H2O+S.S.)	C - (H2O+S.S.)	7620	52060	150	149	238	8	1	199	210	71.57	199	218	102.91	2.7	1.3	0.0	0	11	1.93
90	1	1	4	18	C - (H2O+S.S.)	C - (H2O+S.S.)	7870	52060	150	149	238	8	1	198	201	19.65	199	214	122.43	0.0	0.0	0.0	0	2	1.62
91	1	1	4	19	C - (H2O+S.S.)	C - (H2O+S.S.)	8120	52060	150	149	238	8	1	200	215	85.07	197	206	70.16	2.7	2.7	0.0	3	18	2.85
92	1	1	4	20	C - (H2O+S.S.)	C - (H2O+S.S.)	8370	52060	150	149	238	8	1	201	302	516.96	197	203	39.50	12.8	8.7	0.0	4	105	5.09
93	1	1	4	21	C - (H2O+S.S.)	C - (H2O+S.S.)	8620	52060	150	149	238	8	1	201	208	75.14	199	216	100.33	0.7	0.7	0.0	2	9	2.00
94	1	1	4	22	C - (H2O+S.S.)	C - (H2O+S.S.)	8870	52060	150	149	238	8	1	201	216	105.90	200	238	278.41	1.3	1.3	0.0	1	16	0.72
95	1	1	4	23	CIF	CIF	8663	52631	126	105	259	611	3	446	640	778.40	201	209	82.93	65.7	57.1	0.0	245	439	5.38
96	1	1	4	24	CIF	CIF	8926	52624	126	108	259	590	3	304	448	374.98	201	205	27.61	61.1	55.6	0.0	103	247	11.01
END DATA
