# Supplementary material for: Microarray-based identification of antigenic variants of foot-and-mouth disease virus: a bioinformatics quality assessment
Source: BMC Genomics. 2006 May 18;7:117. doi: 10.1186/1471-2164-7-117 (PMC1481559; doi:10.1186/1471-2164-7-117)
Supplement: Additional File 1 — They are obtained using the Agilent and Scan Array Express (Perkin Elmer Life Sciences) analysis software for reading and quantifying the hybridization images. [file 1471-2164-7-117-S1.zip › IV-13-RGN-1-3V.csv]

BEGIN HEADER
PerkinElmer Life Sciences.
ScanArrayCSVFileFormat	2.00
ScanArray Express	2.00
Number_of_Columns	26
END HEADER
BEGIN GENERAL INFO
DateTime	2005/05/05 11:53
GalFile	D:\303\AFTOCHIP\AFTOCHIP 2.1\Generalidades Aftochip 2.1\ARCHIVO GAL AFTOCHIP 2.1.gal
Scanner	Model: Serial No.:
User Name	303
Computer Name
Protocol	Easy Quant
Quantitation Method	Adaptive Circle
Quality Confidence Calculation	SignalToNoise
User comments
Image Origin	0	0
Temperature	0
Laser Powers	0
Laser On Time	0
PMT Voltages	0
END GENERAL INFO
BEGIN QUANTITATION PARAMETERS
Min Percentile	50
Max Percentile	200
END QUANTITATION PARAMETERS
BEGIN QUALITY MEASUREMENTS
Min Signal To Noise	3
END QUALITY MEASUREMENTS
BEGIN ARRAY PATTERN INFO
Units	�m
Array Rows	1
Array Columns	1
Spot Rows	4
Spot Columns	24
Array Row Spacing	4500.000000
Array Column Spacing	4500.000000
Spot Row Spacing	239.000000
Spot Column Spacing	250.000000
Spot Diameter	150
Interstitial	0
Spots Per Array	96
Total Spots	96
END ARRAY PATTERN INFO
BEGIN IMAGE INFO
ImageID	Channel	Image	Fluorophore	Barcode	Units	X Units Per Pixel	Y Units Per Pixel	X Offset	Y Offset	Status
-1	CH1	D:\303\AFTOCHIP\AFTOCHIP 2.1\Vero\IV-3�Vero\Im�genes Scanner\IV-13-RGN L147P-3�Vero_SLOT03_S01.tif	Unknown	Unknown	�m	10.000000	10.000000	0.000000	0.000000	Control Image
END IMAGE INFO
BEGIN NORMALIZATION INFO
Normalization Method	LOWESS
END NORMALIZATION INFO
BEGIN DATA
Index	Array Row	Array Column	Spot Row	Spot Column	Name	ID	X	Y	Diameter	F Pixels	B Pixels	Footprint	Flags	Ch1 Median	Ch1 Mean	Ch1 SD	Ch1 B Median	Ch1 B Mean	Ch1 B SD	Ch1 % > B + 1 SD	Ch1 % > B + 2 SD	Ch1 F % Sat.	Ch1 Median - B	Ch1 Mean - B	Ch1 SignalNoiseRatio
1	1	1	1	1	CIF	CIF	2900	27119	56	19	383	18	3	1260	1176	675.98	220	221	16.45	100.0	100.0	0.0	1040	956	76.58
2	1	1	1	2	CIF	CIF	3164	27126	64	24	383	20	3	571	698	390.93	220	225	40.93	91.7	87.5	0.0	351	478	13.95
3	1	1	1	3	S139WT	S139WT	3400	27135	78	38	327	4	3	255	287	67.88	225	225	18.41	65.8	39.5	0.0	30	62	13.85
4	1	1	1	4	S139WT	S139WT	3650	27135	70	26	383	3	3	268	285	50.85	224	225	16.39	80.8	57.7	0.0	44	61	16.35
5	1	1	1	5	G139	G139	3900	27140	150	149	238	4	1	231	237	46.39	219	227	17.86	34.9	12.1	0.0	12	18	12.93
6	1	1	1	6	G139	G139	4150	27140	150	149	238	4	1	234	235	18.62	225	229	21.36	21.5	5.4	0.0	9	10	10.96
7	1	1	1	7	G139t	G139t	4400	27140	150	149	238	4	1	228	228	15.74	225	225	16.42	18.1	4.0	0.0	3	3	13.89
8	1	1	1	8	G139t	G139t	4650	27140	150	149	238	4	1	228	230	17.93	226	226	15.73	23.5	8.1	0.0	2	4	14.50
9	1	1	1	9	G139c	G139c	4900	27140	150	149	238	4	1	232	238	78.60	226	226	15.42	24.2	3.4	0.0	6	12	15.05
10	1	1	1	10	G139c	G139c	5150	27140	150	149	238	4	1	235	248	123.58	230	232	31.61	4.0	1.3	0.0	5	18	7.43
11	1	1	1	11	I139	I139	5400	27140	120	97	238	4	3	242	254	35.74	231	232	15.34	40.2	26.8	0.0	11	23	15.77
12	1	1	1	12	I139	I139	5655	27135	134	120	259	8	3	242	255	37.89	231	231	17.02	36.7	22.5	0.0	11	24	14.22
13	1	1	1	13	N139	N139	5900	27130	150	149	238	7	1	236	237	21.24	231	232	16.26	22.8	7.4	0.0	5	6	14.52
14	1	1	1	14	N139	N139	6150	27130	150	149	238	7	1	230	235	51.61	232	244	170.76	1.3	0.7	0.0	-1	3	1.35
15	1	1	1	15	T139	T139	6405	27135	128	112	259	8	3	251	258	34.20	233	234	16.55	53.6	31.3	0.0	18	25	15.16
16	1	1	1	16	T139	T139	6655	27135	120	88	259	8	3	255	267	43.29	238	239	15.54	50.0	30.7	0.0	17	29	16.41
17	1	1	1	17	RGD-WT1	RGD-WT1	6912	27115	90	50	327	27	3	828	722	235.12	238	238	17.71	98.0	94.0	0.0	590	484	46.75
18	1	1	1	18	RGD-WT1	RGD-WT1	7164	27116	80	37	327	27	3	885	808	198.68	241	245	48.02	100.0	97.3	0.0	644	567	18.43
19	1	1	1	19	RRD	RRD	7400	27120	150	149	238	17	1	245	245	16.43	239	240	14.03	26.2	6.7	0.0	6	6	17.46
20	1	1	1	20	RRD	RRD	7650	27140	150	149	238	4	1	244	246	16.13	245	243	16.62	20.8	3.4	0.0	0	1	14.68
21	1	1	1	21	RRDt	RRDt	7900	27140	150	149	238	4	1	252	291	209.00	243	243	15.40	37.6	25.5	0.0	9	48	16.36
22	1	1	1	22	RRDt	RRDt	8150	27135	128	108	259	3	3	258	256	20.17	244	245	15.69	45.4	14.8	0.0	14	12	16.44
23	1	1	1	23	RRDc	RRDc	8400	27140	150	149	238	4	1	253	256	17.87	247	248	15.33	37.6	12.8	0.0	6	9	16.51
24	1	1	1	24	RRDc	RRDc	8650	27140	150	149	238	4	1	252	252	18.64	246	245	15.62	30.2	10.1	0.0	6	6	16.13
25	1	1	2	1	RED	RED	2900	27340	150	149	238	36	1	224	225	15.67	221	222	17.69	15.4	3.4	0.0	3	4	12.66
26	1	1	2	2	RED	RED	3150	27380	150	149	238	4	1	223	225	18.40	222	227	18.50	18.8	4.0	0.0	1	3	12.05
27	1	1	2	3	REDt	REDt	3400	27380	150	149	238	4	1	226	226	15.32	227	227	17.47	11.4	0.0	0.0	0	0	12.93
28	1	1	2	4	REDt	REDt	3650	27380	150	149	238	4	1	227	228	16.25	226	226	16.12	21.5	4.7	0.0	1	2	14.09
29	1	1	2	5	REDc	REDc	3900	27380	150	149	238	4	1	228	235	56.34	230	230	14.02	17.4	7.4	0.0	-1	5	16.27
30	1	1	2	6	REDc	REDc	4150	27380	150	149	238	4	1	228	227	14.94	227	228	14.64	16.8	3.4	0.0	1	0	15.57
31	1	1	2	7	REG	REG	4400	27380	150	149	238	4	1	229	245	103.11	227	229	30.19	7.4	4.0	0.0	2	18	7.59
32	1	1	2	8	REG	REG	4650	27380	150	149	238	4	1	228	230	16.28	226	226	16.33	16.8	3.4	0.0	2	4	13.96
33	1	1	2	9	REGat	REGat	4900	27380	150	149	238	4	1	227	228	15.49	230	229	15.09	12.1	2.7	0.0	-2	-1	15.04
34	1	1	2	10	REGat	REGat	5140	27380	150	149	238	7	1	232	232	14.25	229	230	14.69	22.1	2.7	0.0	3	3	15.80
35	1	1	2	11	REGac	REGac	5400	27380	150	149	238	4	1	242	2860	10430.94	236	236	16.04	29.5	17.4	0.0	6	2624	15.09
36	1	1	2	12	REGac	REGac	5640	27370	150	149	238	9	1	239	280	404.17	236	235	15.17	24.8	12.1	0.0	3	44	15.75
37	1	1	2	13	REGgg	REGgg	5895	27355	148	148	259	21	3	255	295	79.26	233	233	16.89	54.1	42.6	0.0	22	62	15.10
38	1	1	2	14	REGgg	REGgg	6140	27350	150	149	238	27	1	256	293	76.77	233	245	170.80	16.1	0.0	0.0	23	60	1.50
39	1	1	2	15	REGtg	REGtg	6400	27370	150	149	238	7	1	241	240	14.95	238	238	20.29	10.1	0.7	0.0	3	2	11.88
40	1	1	2	16	REGtg	REGtg	6650	27380	150	149	238	4	1	239	239	15.42	235	236	14.70	26.2	6.0	0.0	4	4	16.26
41	1	1	2	17	REGcg	REGcg	6900	27380	150	149	238	4	1	241	288	425.80	237	239	22.03	14.1	5.4	0.0	4	51	10.94
42	1	1	2	18	REGcg	REGcg	7150	27370	150	149	238	7	1	246	246	18.06	243	242	16.16	22.1	5.4	0.0	3	3	15.22
43	1	1	2	19	D143N (RGN)	D143N (RGN)	7395	27370	70	26	362	6	3	978	867	282.57	245	248	59.14	96.2	96.2	0.0	733	622	16.54
44	1	1	2	20	D143N (RGN)	D143N (RGN)	7645	27375	70	32	383	2	3	794	754	303.93	246	247	20.27	100.0	100.0	0.0	548	508	39.18
45	1	1	2	21	D143N (RGN)t	D143N (RGN)t	7900	27375	134	124	259	3	3	266	272	32.92	248	248	16.33	51.6	28.2	0.0	18	24	16.29
46	1	1	2	22	D143N (RGN)t	D143N (RGN)t	8150	27375	156	166	195	3	3	255	265	35.00	251	251	16.65	32.5	16.9	0.0	4	14	15.32
47	1	1	2	23	D143N (RGN)c	D143N (RGN)c	8400	27380	150	149	238	4	1	257	259	21.33	252	254	17.10	28.9	10.7	0.0	5	7	15.03
48	1	1	2	24	D143N (RGN)c	D143N (RGN)c	8650	27375	156	166	195	3	3	255	260	23.87	249	250	16.68	30.7	12.0	0.0	6	11	15.29
49	1	1	3	1	D143V (RGV)	D143V (RGV)	2900	27620	150	149	238	5	1	233	242	26.49	228	237	94.32	0.7	0.0	0.0	5	14	2.47
50	1	1	3	2	D143V (RGV)	D143V (RGV)	3150	27620	150	149	238	5	1	238	249	33.38	226	249	246.82	0.0	0.0	0.0	12	23	0.96
51	1	1	3	3	RGE-1 (GAA)	RGE-1 (GAA)	3400	27620	150	149	238	5	1	232	236	21.63	226	227	14.51	36.9	16.1	0.0	6	10	15.99
52	1	1	3	4	RGE-1 (GAA)	RGE-1 (GAA)	3650	27620	150	149	238	5	1	237	245	60.11	227	229	17.52	34.9	12.8	0.0	10	18	13.53
53	1	1	3	5	RGEc	RGEc	3900	27620	150	149	238	5	1	245	320	625.82	233	234	15.39	45.0	23.5	0.0	12	87	15.92
54	1	1	3	6	RGEc	RGEc	4145	27625	100	60	327	9	3	251	256	27.16	232	232	15.31	63.3	35.0	0.0	19	24	16.39
55	1	1	3	7	L144WT	L144WT	4390	27610	100	69	306	8	3	744	727	146.42	228	230	15.79	100.0	100.0	0.0	516	499	47.12
56	1	1	3	8	L144WT	L144WT	4640	27615	100	62	327	6	3	762	748	119.13	228	230	17.65	100.0	100.0	0.0	534	520	43.18
57	1	1	3	9	L144g	L144g	4885	27625	100	60	327	15	3	271	272	25.10	229	230	14.93	85.0	71.7	0.0	42	43	18.16
58	1	1	3	10	L144g	L144g	5130	27620	150	149	238	17	1	249	253	29.70	230	244	179.00	0.0	0.0	0.0	19	23	1.39
59	1	1	3	11	L144a	L144a	5390	27610	150	149	238	8	1	248	251	23.50	237	279	540.50	0.0	0.0	0.0	11	14	0.46
60	1	1	3	12	L144a	L144a	5635	27605	128	112	259	16	3	266	273	46.23	237	238	16.10	66.1	46.4	0.0	29	36	16.52
61	1	1	3	13	V144	V144	5895	27615	120	88	259	2	3	311	304	44.92	234	239	71.25	54.5	3.4	0.0	77	70	4.36
62	1	1	3	14	V144	V144	6135	27615	120	88	259	12	3	312	308	50.51	238	237	15.54	79.5	73.9	0.0	74	70	20.07
63	1	1	3	15	S144	S144	6390	27620	150	149	238	8	1	250	252	20.07	240	244	29.94	19.5	0.7	0.0	10	12	8.35
64	1	1	3	16	S144	S144	6645	27620	140	134	238	5	3	254	253	21.52	238	239	15.77	50.0	19.4	0.0	16	15	16.11
65	1	1	3	17	H146WT	H146WT	6893	27618	70	29	383	4	3	630	588	153.22	243	242	15.24	100.0	100.0	0.0	387	345	41.33
66	1	1	3	18	H146WT	H146WT	7150	27618	70	28	383	3	3	566	507	156.78	243	245	15.32	100.0	96.4	0.0	323	264	36.94
67	1	1	3	19	R146	R146	7395	27605	148	148	259	11	3	247	251	21.19	246	247	16.15	23.0	10.8	0.0	1	5	15.29
68	1	1	3	20	R146	R146	7650	27620	150	149	238	5	1	255	256	19.86	249	252	42.06	4.0	0.0	0.0	6	7	6.06
69	1	1	3	21	L146=H146t	L146=H146t	7905	27615	128	112	259	7	3	261	263	24.70	250	251	15.34	40.2	20.5	0.0	11	13	17.02
70	1	1	3	22	L146=H146t	L146=H146t	8150	27620	150	149	238	5	1	257	259	15.60	252	253	17.10	24.2	6.0	0.0	5	7	15.03
71	1	1	3	23	P146	P146	8390	27620	150	149	238	8	1	256	258	19.81	256	255	17.84	19.5	6.7	0.0	0	2	14.35
72	1	1	3	24	P146	P146	8640	27620	150	149	238	8	1	256	255	17.47	254	254	16.48	17.4	2.7	0.0	2	1	15.53
73	1	1	4	1	L147WT	L147WT	2906	27868	56	17	383	15	3	595	583	95.98	225	228	25.71	100.0	100.0	0.0	370	358	23.14
74	1	1	4	2	L147WT	L147WT	3154	27867	50	13	383	14	4	587	596	62.08	229	251	337.10	76.9	0.0	0.0	358	367	1.74
75	1	1	4	3	P147	P147	3400	27860	150	149	238	6	1	234	250	116.38	226	226	15.89	38.3	21.5	0.0	8	24	14.72
76	1	1	4	4	P147	P147	3650	27855	142	138	259	2	3	237	241	21.02	228	230	14.37	37.7	21.0	0.0	9	13	16.49
77	1	1	4	5	P147a	P147a	3900	27860	150	149	238	6	1	242	250	29.75	232	233	19.49	34.9	19.5	0.0	10	18	12.41
78	1	1	4	6	P147a	P147a	4140	27870	150	149	238	17	1	243	254	36.09	231	274	468.19	0.0	0.0	0.0	12	23	0.52
79	1	1	4	7	Oligo HIV Y115	Oligo HIV Y115	4390	27860	150	149	238	8	1	248	249	23.69	237	243	28.76	20.1	2.7	0.0	11	12	8.62
80	1	1	4	8	Oligo HIV Y115	Oligo HIV Y115	4650	27860	150	149	238	6	1	233	235	21.63	231	238	28.73	8.7	2.7	0.0	2	4	8.11
81	1	1	4	9	Oligo HIV M184a	Oligo HIV M184a	4890	27860	150	149	238	8	1	235	235	14.49	232	231	15.33	18.8	2.7	0.0	3	3	15.33
82	1	1	4	10	Oligo HIV M184a	Oligo HIV M184a	5140	27860	150	149	238	8	1	232	233	16.95	232	233	16.45	19.5	4.7	0.0	0	1	14.10
83	1	1	4	11	C - (H2O+S.S.)	C - (H2O+S.S.)	5400	27860	150	149	238	6	1	236	237	13.34	237	237	16.08	11.4	0.0	0.0	0	0	14.68
84	1	1	4	12	C - (H2O+S.S.)	C - (H2O+S.S.)	5640	27850	150	149	238	8	1	235	236	15.63	237	238	16.79	14.1	2.0	0.0	-1	0	14.00
85	1	1	4	13	C - (H2O+S.S.)	C - (H2O+S.S.)	5900	27860	150	149	238	6	1	239	239	14.37	239	240	13.88	20.1	4.7	0.0	0	0	17.22
86	1	1	4	14	C - (H2O+S.S.)	C - (H2O+S.S.)	6140	27860	150	149	238	8	1	243	246	13.82	241	241	15.66	20.1	4.7	0.0	2	5	15.52
87	1	1	4	15	C - (H2O+S.S.)	C - (H2O+S.S.)	6400	27860	150	149	238	6	1	248	247	15.55	245	246	17.32	16.8	2.0	0.0	3	2	14.32
88	1	1	4	16	C - (H2O+S.S.)	C - (H2O+S.S.)	6650	27860	150	149	238	6	1	244	314	716.31	241	242	16.52	22.1	5.4	0.0	3	73	14.77
89	1	1	4	17	C - (H2O+S.S.)	C - (H2O+S.S.)	6900	27860	150	149	238	6	1	249	248	15.49	244	245	15.67	22.1	4.0	0.0	5	4	15.89
90	1	1	4	18	C - (H2O+S.S.)	C - (H2O+S.S.)	7140	27860	150	149	238	8	1	244	245	16.49	247	252	34.05	2.7	0.0	0.0	-2	-1	7.16
91	1	1	4	19	C - (H2O+S.S.)	C - (H2O+S.S.)	7400	27860	150	149	238	6	1	252	252	16.09	248	248	16.98	26.2	1.3	0.0	4	4	14.84
92	1	1	4	20	C - (H2O+S.S.)	C - (H2O+S.S.)	7650	27860	150	149	238	6	1	252	252	17.25	251	253	17.21	16.8	2.7	0.0	1	1	14.65
93	1	1	4	21	C - (H2O+S.S.)	C - (H2O+S.S.)	7900	27860	150	149	238	6	1	252	254	15.92	252	253	18.29	13.4	1.3	0.0	0	2	13.78
94	1	1	4	22	C - (H2O+S.S.)	C - (H2O+S.S.)	8140	27860	150	149	238	8	1	256	260	41.61	253	256	38.13	2.7	1.3	0.0	3	7	6.71
95	1	1	4	23	CIF	CIF	8380	27870	92	49	306	23	3	801	845	426.50	254	257	34.78	100.0	98.0	0.0	547	591	23.03
96	1	1	4	24	CIF	CIF	8636	27872	92	53	327	20	3	585	778	384.38	257	257	17.38	100.0	100.0	0.0	328	521	33.67
END DATA
