# Supplementary material for: Microarray-based identification of antigenic variants of foot-and-mouth disease virus: a bioinformatics quality assessment
Source: BMC Genomics. 2006 May 18;7:117. doi: 10.1186/1471-2164-7-117 (PMC1481559; doi:10.1186/1471-2164-7-117)
Supplement: Additional File 1 — They are obtained using the Agilent and Scan Array Express (Perkin Elmer Life Sciences) analysis software for reading and quantifying the hybridization images. [file 1471-2164-7-117-S1.zip › IV-13-RGN-2-3V.csv]

BEGIN HEADER
PerkinElmer Life Sciences.
ScanArrayCSVFileFormat	2.00
ScanArray Express	2.00
Number_of_Columns	26
END HEADER
BEGIN GENERAL INFO
DateTime	2005/05/05 12:10
GalFile	D:\303\AFTOCHIP\AFTOCHIP 2.1\Generalidades Aftochip 2.1\ARCHIVO GAL AFTOCHIP 2.1.gal
Scanner	Model: Serial No.:
User Name	303
Computer Name
Protocol	Easy Quant
Quantitation Method	Adaptive Circle
Quality Confidence Calculation	SignalToNoise
User comments
Image Origin	0	0
Temperature	0
Laser Powers	0
Laser On Time	0
PMT Voltages	0
END GENERAL INFO
BEGIN QUANTITATION PARAMETERS
Min Percentile	50
Max Percentile	200
END QUANTITATION PARAMETERS
BEGIN QUALITY MEASUREMENTS
Min Signal To Noise	3
END QUALITY MEASUREMENTS
BEGIN ARRAY PATTERN INFO
Units	�m
Array Rows	1
Array Columns	1
Spot Rows	4
Spot Columns	24
Array Row Spacing	4500.000000
Array Column Spacing	4500.000000
Spot Row Spacing	239.000000
Spot Column Spacing	250.000000
Spot Diameter	150
Interstitial	0
Spots Per Array	96
Total Spots	96
END ARRAY PATTERN INFO
BEGIN IMAGE INFO
ImageID	Channel	Image	Fluorophore	Barcode	Units	X Units Per Pixel	Y Units Per Pixel	X Offset	Y Offset	Status
-1	CH1	D:\303\AFTOCHIP\AFTOCHIP 2.1\Vero\IV-3�Vero\Im�genes Scanner\IV-13-RGN L147P-3�Vero_SLOT03_S01.tif	Unknown	Unknown	�m	10.000000	10.000000	0.000000	0.000000	Control Image
END IMAGE INFO
BEGIN NORMALIZATION INFO
Normalization Method	LOWESS
END NORMALIZATION INFO
BEGIN DATA
Index	Array Row	Array Column	Spot Row	Spot Column	Name	ID	X	Y	Diameter	F Pixels	B Pixels	Footprint	Flags	Ch1 Median	Ch1 Mean	Ch1 SD	Ch1 B Median	Ch1 B Mean	Ch1 B SD	Ch1 % > B + 1 SD	Ch1 % > B + 2 SD	Ch1 F % Sat.	Ch1 Median - B	Ch1 Mean - B	Ch1 SignalNoiseRatio
1	1	1	1	1	CIF	CIF	11876	27180	70	26	362	21	3	1174	1606	976.92	269	271	21.07	100.0	100.0	0.0	905	1337	55.73
2	1	1	1	2	CIF	CIF	12139	27185	80	38	327	19	3	652	1114	901.03	270	269	18.94	92.1	86.8	0.0	382	844	34.42
3	1	1	1	3	S139WT	S139WT	12388	27186	50	14	383	18	3	565	529	163.09	270	273	25.15	85.7	85.7	0.0	295	259	22.46
4	1	1	1	4	S139WT	S139WT	12639	27174	64	24	383	28	4	466	465	143.78	270	293	239.71	41.7	0.0	0.0	196	195	1.94
5	1	1	1	5	G139	G139	12840	27210	150	149	238	40	1	273	275	24.60	268	269	17.04	30.9	8.7	0.0	5	7	16.02
6	1	1	1	6	G139	G139	13130	27210	150	149	238	8	1	275	278	26.27	268	271	17.73	28.9	13.4	0.0	7	10	15.51
7	1	1	1	7	G139t	G139t	13380	27210	150	149	238	8	1	276	278	23.06	268	269	17.15	28.9	12.1	0.0	8	10	16.09
8	1	1	1	8	G139t	G139t	13630	27210	150	149	238	8	1	273	279	24.84	271	271	18.26	22.8	10.7	0.0	2	8	14.95
9	1	1	1	9	G139c	G139c	13880	27210	150	149	238	8	1	277	277	20.13	274	274	18.80	20.1	6.0	0.0	3	3	14.74
10	1	1	1	10	G139c	G139c	14130	27210	150	149	238	8	1	273	276	19.84	276	275	17.62	15.4	2.7	0.0	-2	0	15.50
11	1	1	1	11	I139	I139	14380	27210	150	149	238	8	1	280	284	35.23	272	272	19.63	24.2	10.1	0.0	8	12	14.27
12	1	1	1	12	I139	I139	14630	27205	156	166	195	3	3	283	291	36.78	275	275	18.49	29.5	14.5	0.0	8	16	15.31
13	1	1	1	13	N139	N139	14880	27210	150	149	238	8	1	277	278	16.31	275	275	17.46	20.1	2.7	0.0	2	3	15.86
14	1	1	1	14	N139	N139	15130	27210	150	149	238	8	1	289	295	82.90	280	283	35.47	7.4	1.3	0.0	9	15	8.15
15	1	1	1	15	T139	T139	15380	27205	120	96	259	3	3	296	305	35.00	280	280	22.58	41.7	20.8	0.0	16	25	13.11
16	1	1	1	16	T139	T139	15630	27195	148	150	259	6	3	288	298	41.99	277	280	25.98	27.3	13.3	0.0	11	21	11.08
17	1	1	1	17	RGD-WT1	RGD-WT1	15899	27188	78	38	327	22	3	1204	1007	412.95	279	281	22.73	97.4	92.1	0.0	925	728	52.97
18	1	1	1	18	RGD-WT1	RGD-WT1	16134	27197	92	53	327	5	3	1024	922	425.45	289	292	30.14	90.6	86.8	0.0	735	633	33.97
19	1	1	1	19	RRD	RRD	16400	27180	150	149	238	30	1	323	472	1268.67	292	304	49.73	39.6	16.8	0.0	31	180	6.50
20	1	1	1	20	RRD	RRD	16620	27190	150	149	238	14	1	270	279	39.42	286	312	63.45	7.4	0.7	0.0	-15	-6	4.26
21	1	1	1	21	RRDt	RRDt	16880	27210	150	149	238	8	1	262	264	27.27	256	261	20.11	24.2	8.1	0.0	6	8	13.03
22	1	1	1	22	RRDt	RRDt	17130	27210	150	149	238	8	1	265	269	22.34	260	261	19.10	24.2	8.7	0.0	5	9	13.87
23	1	1	1	23	RRDc	RRDc	17380	27210	150	149	238	8	1	265	268	20.29	259	260	18.89	26.2	12.1	0.0	6	9	14.03
24	1	1	1	24	RRDc	RRDc	17650	27210	150	149	238	22	1	267	269	22.56	262	263	20.93	25.5	6.0	0.0	5	7	12.76
25	1	1	2	1	RED	RED	11850	27420	150	149	238	35	1	267	268	17.34	267	269	16.14	18.8	2.7	0.0	0	1	16.54
26	1	1	2	2	RED	RED	12140	27430	150	149	238	15	1	267	275	45.31	266	268	19.59	24.2	8.1	0.0	1	9	13.63
27	1	1	2	3	REDt	REDt	12390	27430	150	149	238	15	1	272	272	18.20	272	273	20.79	14.8	0.7	0.0	0	0	13.08
28	1	1	2	4	REDt	REDt	12610	27450	150	149	238	21	1	273	273	19.00	269	270	22.97	18.1	2.0	0.0	4	4	11.88
29	1	1	2	5	REDc	REDc	12880	27450	150	149	238	9	1	268	268	15.74	265	266	19.55	13.4	0.7	0.0	3	3	13.71
30	1	1	2	6	REDc	REDc	13130	27450	150	149	238	9	1	271	272	15.98	268	269	17.98	18.1	3.4	0.0	3	4	15.08
31	1	1	2	7	REG	REG	13380	27450	150	149	238	9	1	272	381	1058.85	268	268	16.81	26.2	12.1	0.0	4	113	16.18
32	1	1	2	8	REG	REG	13630	27440	150	149	238	1	1	269	269	17.05	273	272	17.78	10.7	0.0	0.0	-3	-3	15.13
33	1	1	2	9	REGat	REGat	13880	27440	150	149	238	1	1	269	269	16.15	270	271	17.13	12.8	1.3	0.0	0	0	15.70
34	1	1	2	10	REGat	REGat	14130	27440	150	149	238	1	1	273	274	18.93	276	277	18.60	15.4	1.3	0.0	-2	-1	14.68
35	1	1	2	11	REGac	REGac	14380	27450	150	149	238	9	1	275	277	18.35	278	279	20.80	14.1	1.3	0.0	-2	0	13.22
36	1	1	2	12	REGac	REGac	14630	27450	150	149	238	9	1	286	284	17.07	282	284	19.47	16.8	0.7	0.0	4	2	14.69
37	1	1	2	13	REGgg	REGgg	14868	27431	148	148	259	14	3	308	340	91.68	283	285	26.12	48.6	29.1	0.0	25	57	11.79
38	1	1	2	14	REGgg	REGgg	15132	27446	148	151	259	6	3	301	332	79.88	283	283	18.09	49.7	34.4	0.0	18	49	16.64
39	1	1	2	15	REGtg	REGtg	15380	27450	150	149	238	9	1	285	285	18.71	281	283	20.94	18.1	3.4	0.0	4	4	13.61
40	1	1	2	16	REGtg	REGtg	15640	27440	150	149	238	10	1	271	274	18.32	277	277	19.11	14.1	0.7	0.0	-5	-2	14.18
41	1	1	2	17	REGcg	REGcg	15880	27440	150	149	238	1	1	269	271	19.99	274	278	32.21	5.4	0.0	0.0	-4	-2	8.35
42	1	1	2	18	REGcg	REGcg	16140	27430	150	149	238	15	1	273	274	17.94	267	268	18.39	28.9	4.0	0.0	6	7	14.85
43	1	1	2	19	D143N (RGN)	D143N (RGN)	16395	27430	70	26	362	19	3	1009	1329	820.26	268	272	25.51	100.0	100.0	0.0	741	1061	39.55
44	1	1	2	20	D143N (RGN)	D143N (RGN)	16636	27436	78	33	327	7	3	730	1188	866.48	270	277	31.54	97.0	93.9	0.0	460	918	23.15
45	1	1	2	21	D143N (RGN)t	D143N (RGN)t	16870	27430	150	149	238	13	1	269	299	197.54	261	262	18.87	32.9	18.8	0.0	8	38	14.26
46	1	1	2	22	D143N (RGN)t	D143N (RGN)t	17130	27445	142	138	259	4	3	273	317	206.61	263	267	36.04	23.2	13.0	0.0	10	54	7.58
47	1	1	2	23	D143N (RGN)c	D143N (RGN)c	17395	27445	148	148	259	14	3	268	275	32.44	258	259	17.69	38.5	17.6	0.0	10	17	15.15
48	1	1	2	24	D143N (RGN)c	D143N (RGN)c	17655	27445	142	140	259	24	3	278	285	34.19	263	266	22.56	37.1	17.9	0.0	15	22	12.32
49	1	1	3	1	D143V (RGV)	D143V (RGV)	11895	27695	162	180	195	21	3	276	286	44.51	268	268	18.22	31.7	16.1	0.0	8	18	15.14
50	1	1	3	2	D143V (RGV)	D143V (RGV)	12130	27690	150	149	238	10	1	280	291	38.92	269	271	20.98	36.2	18.1	0.0	11	22	13.35
51	1	1	3	3	RGE-1 (GAA)	RGE-1 (GAA)	12380	27685	162	184	195	5	3	279	290	38.68	271	272	18.72	37.5	19.6	0.0	8	19	14.91
52	1	1	3	4	RGE-1 (GAA)	RGE-1 (GAA)	12630	27685	154	166	259	5	3	274	285	37.32	269	270	19.77	28.9	16.3	0.0	5	16	13.86
53	1	1	3	5	RGEc	RGEc	12880	27690	150	149	238	10	1	271	271	22.09	266	266	17.79	26.8	7.4	0.0	5	5	15.24
54	1	1	3	6	RGEc	RGEc	13130	27690	150	149	238	10	1	279	279	21.77	269	275	45.51	5.4	0.0	0.0	10	10	6.13
55	1	1	3	7	L144WT	L144WT	13382	27685	90	50	327	6	3	1328	1120	533.87	266	267	17.50	98.0	92.0	0.0	1062	854	75.88
56	1	1	3	8	L144WT	L144WT	13639	27668	92	52	327	14	3	1664	1435	764.55	274	273	19.39	98.1	92.3	0.0	1390	1161	85.82
57	1	1	3	9	L144g	L144g	13885	27655	156	164	195	24	3	282	291	33.31	271	271	20.37	38.4	22.6	0.0	11	20	13.84
58	1	1	3	10	L144g	L144g	14145	27655	162	180	195	28	3	293	299	31.12	278	280	19.13	43.9	25.0	0.0	15	21	15.31
59	1	1	3	11	L144a	L144a	14375	27675	156	164	195	6	3	292	300	33.17	290	293	34.40	22.0	7.3	0.0	2	10	8.49
60	1	1	3	12	L144a	L144a	14625	27685	170	208	195	7	3	308	314	34.69	301	303	33.96	19.2	11.1	0.0	7	13	9.07
61	1	1	3	13	V144	V144	14875	27675	148	148	259	6	3	302	331	66.67	294	296	21.71	35.1	27.7	0.0	8	37	13.91
62	1	1	3	14	V144	V144	15137	27686	134	119	259	9	3	333	406	152.47	288	290	25.40	61.3	47.9	0.0	45	118	13.11
63	1	1	3	15	S144	S144	15380	27670	150	149	238	9	1	290	299	44.45	288	290	22.05	26.2	8.1	0.0	2	11	13.15
64	1	1	3	16	S144	S144	15650	27665	156	166	195	24	3	307	309	29.59	288	292	21.89	47.0	18.7	0.0	19	21	14.02
65	1	1	3	17	H146WT	H146WT	15895	27680	70	26	362	15	3	1135	1025	442.05	293	298	31.14	100.0	100.0	0.0	842	732	36.45
66	1	1	3	18	H146WT	H146WT	16140	27688	70	28	383	12	3	799	822	366.21	298	310	52.38	100.0	85.7	0.0	501	524	15.25
67	1	1	3	19	R146	R146	16300	27685	160	180	195	79	3	357	360	79.31	279	296	61.96	62.2	17.8	0.0	78	81	5.76
68	1	1	3	20	R146	R146	16640	27650	148	145	238	31	3	309	313	42.39	268	270	22.86	62.8	46.9	0.0	41	45	13.52
69	1	1	3	21	L146=H146t	L146=H146t	16885	27675	142	140	259	6	3	256	268	24.42	265	264	16.88	27.9	12.1	0.0	-8	3	15.16
70	1	1	3	22	L146=H146t	L146=H146t	17130	27690	150	149	238	10	1	268	272	24.17	262	262	17.92	31.5	11.4	0.0	6	10	14.95
71	1	1	3	23	P146	P146	17380	27680	150	149	238	0	1	267	268	20.57	259	260	18.19	28.2	9.4	0.0	8	9	14.67
72	1	1	3	24	P146	P146	17650	27690	150	149	238	23	1	266	268	19.38	269	269	19.32	10.7	4.0	0.0	-2	0	13.77
73	1	1	4	1	L147WT	L147WT	11887	27921	70	29	383	7	3	1050	1114	504.88	273	272	20.20	100.0	100.0	0.0	777	841	51.98
74	1	1	4	2	L147WT	L147WT	12140	27928	70	28	383	14	3	999	1101	506.88	273	274	21.71	100.0	100.0	0.0	726	828	46.01
75	1	1	4	3	P147	P147	12395	27935	148	148	259	22	3	292	300	34.03	275	279	24.84	40.5	25.0	0.0	17	25	11.76
76	1	1	4	4	P147	P147	12625	27930	148	150	238	12	3	276	282	31.81	273	273	19.36	29.3	14.7	0.0	3	9	14.25
77	1	1	4	5	P147a	P147a	12880	27925	142	138	259	6	3	278	288	37.79	268	270	18.91	41.3	23.9	0.0	10	20	14.70
78	1	1	4	6	P147a	P147a	13130	27925	142	138	259	6	3	282	290	35.39	267	268	20.11	44.2	20.3	0.0	15	23	14.02
79	1	1	4	7	Oligo HIV Y115	Oligo HIV Y115	13380	27930	150	149	238	11	1	275	275	17.14	270	270	18.79	20.1	2.7	0.0	5	5	14.64
80	1	1	4	8	Oligo HIV Y115	Oligo HIV Y115	13640	27920	150	149	238	10	1	278	279	18.87	274	275	22.73	16.8	3.4	0.0	4	5	12.23
81	1	1	4	9	Oligo HIV M184a	Oligo HIV M184a	13890	27910	150	149	238	13	1	273	274	16.45	276	275	19.86	9.4	0.7	0.0	-2	-1	13.75
82	1	1	4	10	Oligo HIV M184a	Oligo HIV M184a	14130	27910	150	149	238	8	1	287	285	18.61	280	282	19.95	23.5	3.4	0.0	7	5	14.38
83	1	1	4	11	C - (H2O+S.S.)	C - (H2O+S.S.)	14380	27930	150	149	238	11	1	299	302	24.76	296	297	21.12	20.8	6.0	0.0	3	6	14.15
84	1	1	4	12	C - (H2O+S.S.)	C - (H2O+S.S.)	14630	27930	150	149	238	11	1	299	300	20.66	303	305	25.32	8.1	0.7	0.0	-3	-2	11.81
85	1	1	4	13	C - (H2O+S.S.)	C - (H2O+S.S.)	14870	27920	150	149	238	9	1	297	297	22.48	302	307	28.53	4.7	1.3	0.0	-4	-4	10.41
86	1	1	4	14	C - (H2O+S.S.)	C - (H2O+S.S.)	15105	27890	148	150	238	38	3	320	323	41.96	287	290	21.20	59.3	42.0	0.0	33	36	15.09
87	1	1	4	15	C - (H2O+S.S.)	C - (H2O+S.S.)	15370	27910	150	149	238	12	1	284	284	19.41	281	283	18.58	22.8	2.7	0.0	3	3	15.28
88	1	1	4	16	C - (H2O+S.S.)	C - (H2O+S.S.)	15640	27920	150	149	238	10	1	282	283	22.00	281	288	35.03	7.4	0.7	0.0	1	2	8.05
89	1	1	4	17	C - (H2O+S.S.)	C - (H2O+S.S.)	15885	27925	156	164	195	7	3	305	308	37.16	278	285	38.81	37.2	11.6	0.0	27	30	7.86
90	1	1	4	18	C - (H2O+S.S.)	C - (H2O+S.S.)	16130	27930	150	149	238	11	1	273	275	19.37	277	278	20.66	11.4	1.3	0.0	-3	-1	13.21
91	1	1	4	19	C - (H2O+S.S.)	C - (H2O+S.S.)	16340	27930	150	149	238	40	1	273	273	17.65	270	271	18.73	17.4	4.0	0.0	3	3	14.57
92	1	1	4	20	C - (H2O+S.S.)	C - (H2O+S.S.)	16635	27915	150	156	259	6	3	281	284	28.08	267	267	18.24	39.1	20.5	0.0	14	17	15.40
93	1	1	4	21	C - (H2O+S.S.)	C - (H2O+S.S.)	16880	27930	150	149	238	11	1	274	273	33.51	265	267	17.69	24.8	6.7	0.0	9	8	15.49
94	1	1	4	22	C - (H2O+S.S.)	C - (H2O+S.S.)	17130	27920	150	149	238	1	1	265	273	47.61	265	270	28.55	12.1	4.7	0.0	0	8	9.28
95	1	1	4	23	CIF	CIF	17380	27933	84	41	327	13	3	1409	1662	1068.09	270	271	17.50	100.0	97.6	0.0	1139	1392	80.50
96	1	1	4	24	CIF	CIF	17625	27934	92	52	327	15	3	690	1575	1337.18	267	273	29.29	90.4	88.5	0.0	423	1308	23.56
END DATA
