# Supplementary material for: Microarray-based identification of antigenic variants of foot-and-mouth disease virus: a bioinformatics quality assessment
Source: BMC Genomics. 2006 May 18;7:117. doi: 10.1186/1471-2164-7-117 (PMC1481559; doi:10.1186/1471-2164-7-117)
Supplement: Additional File 1 — They are obtained using the Agilent and Scan Array Express (Perkin Elmer Life Sciences) analysis software for reading and quantifying the hybridization images. [file 1471-2164-7-117-S1.zip › IV-14-H146P-3-3V.csv]

BEGIN HEADER
PerkinElmer Life Sciences.
ScanArrayCSVFileFormat	2.00
ScanArray Express	2.00
Number_of_Columns	26
END HEADER
BEGIN GENERAL INFO
DateTime	2005/05/05 12:27
GalFile	D:\303\AFTOCHIP\AFTOCHIP 2.1\Generalidades Aftochip 2.1\ARCHIVO GAL AFTOCHIP 2.1.gal
Scanner	Model: Serial No.:
User Name	303
Computer Name
Protocol	Easy Quant
Quantitation Method	Adaptive Circle
Quality Confidence Calculation	SignalToNoise
User comments
Image Origin	0	0
Temperature	0
Laser Powers	0
Laser On Time	0
PMT Voltages	0
END GENERAL INFO
BEGIN QUANTITATION PARAMETERS
Min Percentile	50
Max Percentile	200
END QUANTITATION PARAMETERS
BEGIN QUALITY MEASUREMENTS
Min Signal To Noise	3
END QUALITY MEASUREMENTS
BEGIN ARRAY PATTERN INFO
Units	�m
Array Rows	1
Array Columns	1
Spot Rows	4
Spot Columns	24
Array Row Spacing	4500.000000
Array Column Spacing	4500.000000
Spot Row Spacing	244.000000
Spot Column Spacing	250.000000
Spot Diameter	150
Interstitial	0
Spots Per Array	96
Total Spots	96
END ARRAY PATTERN INFO
BEGIN IMAGE INFO
ImageID	Channel	Image	Fluorophore	Barcode	Units	X Units Per Pixel	Y Units Per Pixel	X Offset	Y Offset	Status
-1	CH1	D:\303\AFTOCHIP\AFTOCHIP 2.1\Vero\IV-3�Vero\Im�genes Scanner\IV-14-RGG H146P-3�Vero_SLOT04_S01.tif	Unknown	Unknown	�m	10.000000	10.000000	0.000000	0.000000	Control Image
END IMAGE INFO
BEGIN NORMALIZATION INFO
Normalization Method	LOWESS
END NORMALIZATION INFO
BEGIN DATA
Index	Array Row	Array Column	Spot Row	Spot Column	Name	ID	X	Y	Diameter	F Pixels	B Pixels	Footprint	Flags	Ch1 Median	Ch1 Mean	Ch1 SD	Ch1 B Median	Ch1 B Mean	Ch1 B SD	Ch1 % > B + 1 SD	Ch1 % > B + 2 SD	Ch1 F % Sat.	Ch1 Median - B	Ch1 Mean - B	Ch1 SignalNoiseRatio
1	1	1	1	1	CIF	CIF	2856	52001	98	59	346	5	3	614	878	549.87	213	214	13.11	100.0	100.0	0.0	401	665	46.82
2	1	1	1	2	CIF	CIF	3102	51999	98	63	346	1	3	775	970	602.97	217	218	18.44	100.0	100.0	0.0	558	753	42.03
3	1	1	1	3	S139WT	S139WT	3363	52002	90	51	327	12	3	410	380	85.96	216	218	16.71	90.2	90.2	0.0	194	164	24.54
4	1	1	1	4	S139WT	S139WT	3612	52009	98	63	346	14	3	384	366	110.33	213	216	49.33	73.0	60.3	0.0	171	153	7.79
5	1	1	1	5	G139	G139	3855	51995	162	180	195	6	3	221	227	25.16	214	214	14.85	33.9	22.2	0.0	7	13	14.88
6	1	1	1	6	G139	G139	4115	52000	156	166	214	14	3	223	235	39.04	213	214	13.66	43.4	26.5	0.0	10	22	16.32
7	1	1	1	7	G139t	G139t	4355	52000	176	216	214	4	3	222	229	25.45	214	215	13.93	44.4	25.0	0.0	8	15	15.94
8	1	1	1	8	G139t	G139t	4605	51995	184	240	195	6	3	227	233	26.86	217	218	14.62	40.8	23.8	0.0	10	16	15.53
9	1	1	1	9	G139c	G139c	4850	52000	150	149	278	0	1	220	221	15.55	211	214	14.48	39.6	13.4	0.0	9	10	15.19
10	1	1	1	10	G139c	G139c	5080	51990	150	149	278	22	1	226	225	16.28	214	215	15.51	38.3	9.4	0.0	12	11	14.57
11	1	1	1	11	I139	I139	5330	51990	150	149	278	22	1	218	218	15.44	215	215	14.14	20.8	6.7	0.0	3	3	15.41
12	1	1	1	12	I139	I139	5580	51990	150	149	278	22	1	216	218	16.07	216	216	13.73	25.5	6.0	0.0	0	2	15.73
13	1	1	1	13	N139	N139	5840	52000	150	149	278	10	1	215	216	13.01	214	215	15.41	16.8	0.7	0.0	1	2	13.95
14	1	1	1	14	N139	N139	6090	52000	150	149	278	10	1	218	218	24.39	212	214	21.45	12.8	1.3	0.0	6	6	10.16
15	1	1	1	15	T139	T139	6355	52005	168	192	195	6	3	226	232	27.32	215	216	14.76	41.7	27.1	0.0	11	17	15.32
16	1	1	1	16	T139	T139	6605	51985	148	148	259	14	3	226	230	21.66	214	215	13.93	46.6	27.0	0.0	12	16	16.23
17	1	1	1	17	RGD-WT1	RGD-WT1	6845	51985	100	60	327	15	3	799	795	121.95	212	214	14.92	100.0	100.0	0.0	587	583	53.57
18	1	1	1	18	RGD-WT1	RGD-WT1	7095	51995	100	60	327	7	3	713	682	119.65	214	214	14.18	100.0	98.3	0.0	499	468	50.29
19	1	1	1	19	RRD	RRD	7350	51990	150	149	278	9	1	222	224	18.22	215	216	15.78	30.2	9.4	0.0	7	9	14.07
20	1	1	1	20	RRD	RRD	7580	51990	150	149	278	22	1	228	230	18.91	218	219	14.71	40.9	14.8	0.0	10	12	15.50
21	1	1	1	21	RRDt	RRDt	7830	51990	150	149	278	22	1	224	226	18.07	217	218	14.88	32.9	14.1	0.0	7	9	15.05
22	1	1	1	22	RRDt	RRDt	8080	51990	150	149	278	22	1	221	222	19.34	214	215	13.68	32.9	9.4	0.0	7	8	16.16
23	1	1	1	23	RRDc	RRDc	8330	51990	150	149	278	22	1	221	220	13.69	217	218	16.13	16.1	0.7	0.0	4	3	13.70
24	1	1	1	24	RRDc	RRDc	8580	51990	150	149	278	22	1	220	225	55.23	216	217	15.19	22.1	8.1	0.0	4	9	14.48
25	1	1	2	1	RED	RED	2860	52250	150	149	278	11	1	216	218	18.23	213	215	19.43	15.4	1.3	0.0	3	5	11.12
26	1	1	2	2	RED	RED	3110	52240	150	149	278	10	1	219	240	184.15	215	216	14.66	24.8	7.4	0.0	4	25	14.93
27	1	1	2	3	REDt	REDt	3350	52230	150	149	278	13	1	217	218	16.54	215	215	13.76	25.5	6.7	0.0	2	3	15.77
28	1	1	2	4	REDt	REDt	3600	52240	150	149	278	3	1	219	219	14.01	209	211	13.72	37.6	10.1	0.0	10	10	15.96
29	1	1	2	5	REDc	REDc	3860	52250	150	149	278	11	1	218	217	13.97	214	214	12.98	20.1	4.0	0.0	4	3	16.79
30	1	1	2	6	REDc	REDc	4110	52230	150	149	278	16	1	218	217	14.48	214	214	14.42	21.5	3.4	0.0	4	3	15.12
31	1	1	2	7	REG	REG	4350	52240	150	149	278	3	1	217	216	13.25	216	219	44.38	0.7	0.0	0.0	1	0	4.89
32	1	1	2	8	REG	REG	4610	52240	150	149	278	10	1	220	224	21.08	217	218	18.80	21.5	6.0	0.0	3	7	11.70
33	1	1	2	9	REGat	REGat	4850	52240	150	149	278	3	1	214	216	14.86	217	217	15.05	14.1	2.7	0.0	-2	0	14.22
34	1	1	2	10	REGat	REGat	5090	52230	150	149	278	17	1	219	221	15.04	218	220	15.13	21.5	2.7	0.0	1	3	14.47
35	1	1	2	11	REGac	REGac	5340	52230	150	149	278	17	1	218	219	14.37	216	217	15.42	19.5	4.0	0.0	2	3	14.14
36	1	1	2	12	REGac	REGac	5600	52230	150	149	278	13	1	218	220	13.87	215	216	14.75	25.5	4.0	0.0	3	5	14.78
37	1	1	2	13	REGgg	REGgg	5859	52252	100	66	327	10	3	346	339	49.34	214	216	14.58	100.0	92.4	0.0	132	125	23.73
38	1	1	2	14	REGgg	REGgg	6109	52261	100	65	346	18	3	337	330	51.97	214	215	13.77	93.8	89.2	0.0	123	116	24.47
39	1	1	2	15	REGtg	REGtg	6350	52250	150	149	278	6	1	216	216	13.91	215	216	14.71	18.1	2.0	0.0	1	1	14.69
40	1	1	2	16	REGtg	REGtg	6600	52230	150	149	278	13	1	220	219	15.43	214	214	13.35	25.5	8.1	0.0	6	5	16.48
41	1	1	2	17	REGcg	REGcg	6850	52230	150	149	278	13	1	221	219	13.91	213	215	14.22	24.2	4.0	0.0	8	6	15.54
42	1	1	2	18	REGcg	REGcg	7110	52230	150	149	278	16	1	220	220	14.65	215	215	15.08	21.5	5.4	0.0	5	5	14.59
43	1	1	2	19	D143N (RGN)	D143N (RGN)	7345	52235	100	60	327	10	3	237	240	25.80	220	221	17.00	51.7	25.0	0.0	17	20	13.95
44	1	1	2	20	D143N (RGN)	D143N (RGN)	7590	52230	150	149	278	17	1	237	241	22.65	225	229	23.54	32.2	6.7	0.0	12	16	10.07
45	1	1	2	21	D143N (RGN)t	D143N (RGN)t	7840	52230	150	149	278	17	1	225	227	17.50	220	222	17.99	23.5	7.4	0.0	5	7	12.50
46	1	1	2	22	D143N (RGN)t	D143N (RGN)t	8090	52230	150	149	278	17	1	223	225	18.61	218	217	14.03	30.2	12.8	0.0	5	7	15.89
47	1	1	2	23	D143N (RGN)c	D143N (RGN)c	8340	52240	150	149	278	11	1	222	222	15.20	217	217	13.53	28.9	8.7	0.0	5	5	16.41
48	1	1	2	24	D143N (RGN)c	D143N (RGN)c	8600	52230	150	149	278	13	1	221	220	15.69	217	219	23.81	9.4	0.7	0.0	4	3	9.28
49	1	1	3	1	D143V (RGV)	D143V (RGV)	2870	52520	150	149	278	37	0	247	256	55.39	219	240	236.49	1.3	0.0	0.0	28	37	1.04
50	1	1	3	2	D143V (RGV)	D143V (RGV)	3120	52510	150	149	278	29	0	243	268	136.37	212	216	54.25	38.3	14.8	0.0	31	56	4.48
51	1	1	3	3	RGE-1 (GAA)	RGE-1 (GAA)	3355	52495	156	164	195	8	3	230	237	30.63	211	212	12.55	57.9	43.3	0.0	19	26	18.33
52	1	1	3	4	RGE-1 (GAA)	RGE-1 (GAA)	3605	52505	170	208	195	17	3	221	231	29.47	211	212	17.97	40.4	27.4	0.0	10	20	12.30
53	1	1	3	5	RGEc	RGEc	3860	52540	150	149	278	53	1	230	230	17.83	218	219	16.59	38.3	10.7	0.0	12	12	13.87
54	1	1	3	6	RGEc	RGEc	4100	52500	150	149	278	12	1	222	226	18.21	222	223	15.71	24.2	9.4	0.0	0	4	14.13
55	1	1	3	7	L144WT	L144WT	4360	52495	100	62	327	12	3	570	570	80.34	220	222	19.74	100.0	98.4	0.0	350	350	28.88
56	1	1	3	8	L144WT	L144WT	4615	52500	100	62	346	19	3	573	557	85.42	212	214	16.70	100.0	100.0	0.0	361	345	34.31
57	1	1	3	9	L144g	L144g	4875	52510	110	78	346	33	3	240	238	19.34	216	217	16.44	60.3	32.1	0.0	24	22	14.60
58	1	1	3	10	L144g	L144g	5105	52500	100	62	346	13	3	236	241	15.31	218	219	16.41	61.3	30.6	0.0	18	23	14.38
59	1	1	3	11	L144a	L144a	5340	52480	150	149	278	12	1	222	222	16.13	218	218	15.88	23.5	4.0	0.0	4	4	13.98
60	1	1	3	12	L144a	L144a	5600	52490	150	149	278	2	1	220	221	15.74	213	214	14.28	33.6	8.7	0.0	7	8	15.41
61	1	1	3	13	V144	V144	5860	52505	156	166	195	19	3	229	233	24.37	215	216	14.81	48.2	31.3	0.0	14	18	15.46
62	1	1	3	14	V144	V144	6110	52525	156	166	195	38	3	227	235	40.35	213	215	15.43	48.2	29.5	0.0	14	22	14.71
63	1	1	3	15	S144	S144	6350	52510	150	149	278	22	1	223	224	16.17	214	215	13.93	41.6	10.7	0.0	9	10	16.00
64	1	1	3	16	S144	S144	6590	52480	150	149	278	12	1	221	221	15.88	215	216	13.06	28.9	7.4	0.0	6	6	16.93
65	1	1	3	17	H146WT	H146WT	6850	52485	120	96	259	2	3	234	240	29.59	219	219	14.27	51.0	34.4	0.0	15	21	16.40
66	1	1	3	18	H146WT	H146WT	7120	52490	150	149	278	19	1	222	226	19.87	215	216	16.49	32.9	14.1	0.0	7	11	13.46
67	1	1	3	19	R146	R146	7360	52490	150	149	278	9	1	231	232	19.37	226	229	22.47	18.1	4.7	0.0	5	6	10.28
68	1	1	3	20	R146	R146	7590	52480	150	149	278	12	1	231	229	19.48	232	235	22.73	10.7	0.7	0.0	0	-2	10.16
69	1	1	3	21	L146=H146t	L146=H146t	7840	52480	150	149	278	12	1	223	229	51.81	219	222	17.05	20.8	4.7	0.0	4	10	13.08
70	1	1	3	22	L146=H146t	L146=H146t	8095	52495	110	80	327	9	3	227	230	16.64	214	214	13.72	47.5	22.5	0.0	13	16	16.54
71	1	1	3	23	P146	P146	8359	52502	90	50	327	16	3	382	370	87.69	218	218	14.53	98.0	94.0	0.0	164	152	26.29
72	1	1	3	24	P146	P146	8613	52506	90	51	327	21	3	325	343	87.17	220	220	16.97	92.2	88.2	0.0	105	123	19.15
73	1	1	4	1	L147WT	L147WT	2874	52760	78	39	346	36	0	299	290	48.19	219	236	173.53	2.6	0.0	0.0	80	71	1.72
74	1	1	4	2	L147WT	L147WT	3113	52762	100	64	327	32	3	373	369	77.30	214	215	15.43	95.3	90.6	0.0	159	155	24.17
75	1	1	4	3	P147	P147	3350	52740	150	149	278	8	1	213	213	14.07	211	212	12.80	18.1	5.4	0.0	2	2	16.64
76	1	1	4	4	P147	P147	3610	52730	150	149	278	9	1	228	231	19.82	223	228	29.70	14.1	2.7	0.0	5	8	7.68
77	1	1	4	5	P147a	P147a	3855	52706	134	120	259	25	4	245	357	869.30	232	238	31.02	20.8	4.2	0.0	13	125	7.90
78	1	1	4	6	P147a	P147a	4100	52720	150	149	278	11	1	232	258	156.56	227	228	18.81	32.2	9.4	0.0	5	31	12.34
79	1	1	4	7	Oligo HIV Y115	Oligo HIV Y115	4360	52730	150	149	278	9	1	217	217	13.71	219	221	15.98	10.1	0.7	0.0	-1	-1	13.58
80	1	1	4	8	Oligo HIV Y115	Oligo HIV Y115	4610	52730	150	149	278	9	1	213	214	14.87	211	227	205.08	0.0	0.0	0.0	2	3	1.04
81	1	1	4	9	Oligo HIV M184a	Oligo HIV M184a	4870	52740	150	149	278	21	1	217	217	14.35	219	218	14.95	12.1	1.3	0.0	-1	-1	14.52
82	1	1	4	10	Oligo HIV M184a	Oligo HIV M184a	5100	52720	150	149	278	11	1	216	216	18.06	216	216	13.73	16.8	4.7	0.0	0	0	15.73
83	1	1	4	11	C - (H2O+S.S.)	C - (H2O+S.S.)	5350	52720	150	149	278	11	1	222	223	16.07	218	218	13.83	26.2	7.4	0.0	4	5	16.05
84	1	1	4	12	C - (H2O+S.S.)	C - (H2O+S.S.)	5600	52720	150	149	278	11	1	223	224	16.58	216	216	14.10	28.9	12.1	0.0	7	8	15.81
85	1	1	4	13	C - (H2O+S.S.)	C - (H2O+S.S.)	5860	52730	150	149	278	9	1	220	220	14.47	216	216	13.65	22.8	4.0	0.0	4	4	16.12
86	1	1	4	14	C - (H2O+S.S.)	C - (H2O+S.S.)	6110	52750	150	149	278	20	1	215	216	13.45	215	216	14.31	17.4	1.3	0.0	0	1	15.02
87	1	1	4	15	C - (H2O+S.S.)	C - (H2O+S.S.)	6350	52720	150	149	278	11	1	219	219	15.18	216	216	14.35	23.5	4.0	0.0	3	3	15.26
88	1	1	4	16	C - (H2O+S.S.)	C - (H2O+S.S.)	6600	52720	150	149	278	11	1	220	220	16.53	219	219	14.09	16.1	3.4	0.0	1	1	15.61
89	1	1	4	17	C - (H2O+S.S.)	C - (H2O+S.S.)	6850	52720	150	149	278	11	1	226	238	88.41	219	220	15.62	36.2	13.4	0.0	7	19	14.47
90	1	1	4	18	C - (H2O+S.S.)	C - (H2O+S.S.)	7120	52730	150	149	278	19	1	219	222	27.89	214	215	13.45	28.9	9.4	0.0	5	8	16.28
91	1	1	4	19	C - (H2O+S.S.)	C - (H2O+S.S.)	7350	52720	150	149	278	11	1	228	227	16.93	223	229	23.32	8.7	1.3	0.0	5	4	9.78
92	1	1	4	20	C - (H2O+S.S.)	C - (H2O+S.S.)	7600	52720	150	149	278	11	1	225	226	15.30	228	232	22.42	9.4	0.0	0.0	-2	-1	10.04
93	1	1	4	21	C - (H2O+S.S.)	C - (H2O+S.S.)	7850	52720	150	149	278	11	1	219	218	13.54	217	218	13.45	18.8	3.4	0.0	2	1	16.28
94	1	1	4	22	C - (H2O+S.S.)	C - (H2O+S.S.)	8100	52730	150	149	278	1	1	218	218	15.33	216	217	14.27	16.8	2.7	0.0	2	2	15.28
95	1	1	4	23	CIF	CIF	8347	52754	128	111	259	22	3	1326	1127	709.24	216	218	14.28	91.0	85.6	0.0	1110	911	92.88
96	1	1	4	24	CIF	CIF	8600	52750	106	69	346	18	3	1653	1463	460.80	218	220	14.09	100.0	100.0	0.0	1435	1245	117.29
END DATA
