# Supplementary material for: Microarray-based identification of antigenic variants of foot-and-mouth disease virus: a bioinformatics quality assessment
Source: BMC Genomics. 2006 May 18;7:117. doi: 10.1186/1471-2164-7-117 (PMC1481559; doi:10.1186/1471-2164-7-117)
Supplement: Additional File 1 — They are obtained using the Agilent and Scan Array Express (Perkin Elmer Life Sciences) analysis software for reading and quantifying the hybridization images. [file 1471-2164-7-117-S1.zip › IV-14-H146P-4-3V.csv]

BEGIN HEADER
PerkinElmer Life Sciences.
ScanArrayCSVFileFormat	2.00
ScanArray Express	2.00
Number_of_Columns	26
END HEADER
BEGIN GENERAL INFO
DateTime	2005/05/05 12:38
GalFile	D:\303\AFTOCHIP\AFTOCHIP 2.1\Generalidades Aftochip 2.1\ARCHIVO GAL AFTOCHIP 2.1.gal
Scanner	Model: Serial No.:
User Name	303
Computer Name
Protocol	Easy Quant
Quantitation Method	Adaptive Circle
Quality Confidence Calculation	SignalToNoise
User comments
Image Origin	0	0
Temperature	0
Laser Powers	0
Laser On Time	0
PMT Voltages	0
END GENERAL INFO
BEGIN QUANTITATION PARAMETERS
Min Percentile	50
Max Percentile	200
END QUANTITATION PARAMETERS
BEGIN QUALITY MEASUREMENTS
Min Signal To Noise	3
END QUALITY MEASUREMENTS
BEGIN ARRAY PATTERN INFO
Units	�m
Array Rows	1
Array Columns	1
Spot Rows	4
Spot Columns	24
Array Row Spacing	4500.000000
Array Column Spacing	4500.000000
Spot Row Spacing	246.000000
Spot Column Spacing	250.000000
Spot Diameter	150
Interstitial	0
Spots Per Array	96
Total Spots	96
END ARRAY PATTERN INFO
BEGIN IMAGE INFO
ImageID	Channel	Image	Fluorophore	Barcode	Units	X Units Per Pixel	Y Units Per Pixel	X Offset	Y Offset	Status
-1	CH1	D:\303\AFTOCHIP\AFTOCHIP 2.1\Vero\IV-3�Vero\Im�genes Scanner\IV-14-RGG H146P-3�Vero_SLOT04_S01.tif	Unknown	Unknown	�m	10.000000	10.000000	0.000000	0.000000	Control Image
END IMAGE INFO
BEGIN NORMALIZATION INFO
Normalization Method	LOWESS
END NORMALIZATION INFO
BEGIN DATA
Index	Array Row	Array Column	Spot Row	Spot Column	Name	ID	X	Y	Diameter	F Pixels	B Pixels	Footprint	Flags	Ch1 Median	Ch1 Mean	Ch1 SD	Ch1 B Median	Ch1 B Mean	Ch1 B SD	Ch1 % > B + 1 SD	Ch1 % > B + 2 SD	Ch1 F % Sat.	Ch1 Median - B	Ch1 Mean - B	Ch1 SignalNoiseRatio
1	1	1	1	1	CIF	CIF	11835	52038	92	54	362	224	3	513	1115	952.09	220	220	14.77	96.3	94.4	0.0	293	895	34.73
2	1	1	1	2	CIF	CIF	12085	52046	78	32	341	13	3	1271	1117	598.65	219	219	14.97	100.0	100.0	0.0	1052	898	84.91
3	1	1	1	3	S139WT	S139WT	12349	52052	80	39	362	205	3	366	390	128.14	216	217	20.37	89.7	82.1	0.0	150	174	17.97
4	1	1	1	4	S139WT	S139WT	12599	52053	70	29	341	203	3	458	405	119.11	217	218	14.26	93.1	89.7	0.0	241	188	32.11
5	1	1	1	5	G139	G139	12833	52040	150	154	230	216	3	225	237	37.84	218	218	14.43	38.3	24.0	0.0	7	19	15.60
6	1	1	1	6	G139	G139	13072	52044	150	156	209	225	3	225	228	22.23	218	218	14.90	31.4	15.4	0.0	7	10	15.10
7	1	1	1	7	G139t	G139t	13351	52034	170	200	209	156	4	224	1453	7186.36	220	243	258.47	5.0	4.5	0.0	4	1233	0.87
8	1	1	1	8	G139t	G139t	13610	52034	150	154	209	145	3	227	235	24.34	220	220	15.47	39.0	21.4	0.0	7	15	14.67
9	1	1	1	9	G139c	G139c	13868	52034	150	156	209	116	3	224	225	15.16	220	221	16.94	22.4	4.5	0.0	4	5	13.22
10	1	1	1	10	G139c	G139c	14118	52023	150	153	209	105	3	228	229	19.65	219	223	24.28	20.3	2.0	0.0	9	10	9.39
11	1	1	1	11	I139	I139	14346	52027	150	155	230	124	3	218	220	13.94	217	218	14.04	19.4	5.2	0.0	1	3	15.52
12	1	1	1	12	I139	I139	14598	52016	150	156	209	114	3	224	223	13.35	219	220	13.94	23.1	7.7	0.0	5	4	16.07
13	1	1	1	13	N139	N139	14845	52019	150	154	230	107	3	221	223	16.10	220	220	13.36	20.8	4.5	0.0	1	3	16.54
14	1	1	1	14	N139	N139	15102	52023	150	153	209	88	3	221	222	14.67	219	219	13.98	20.9	6.5	0.0	2	3	15.80
15	1	1	1	15	T139	T139	15344	52020	128	106	294	89	3	226	232	21.25	219	219	14.14	39.6	21.7	0.0	7	13	15.99
16	1	1	1	16	T139	T139	15575	52032	162	182	230	104	3	227	232	21.26	220	220	14.36	38.5	16.5	0.0	7	12	15.81
17	1	1	1	17	RGD-WT1	RGD-WT1	15839	52025	100	60	341	74	3	749	697	350.01	221	221	14.88	96.7	93.3	0.0	528	476	50.34
18	1	1	1	18	RGD-WT1	RGD-WT1	16082	52030	106	70	362	71	3	727	633	222.60	222	223	15.23	91.4	87.1	0.0	505	411	47.73
19	1	1	1	19	RRD	RRD	16335	52030	150	154	230	60	3	225	225	16.35	222	223	17.19	18.8	3.2	0.0	3	3	13.09
20	1	1	1	20	RRD	RRD	16592	52023	150	153	209	46	3	227	230	28.30	227	226	16.80	17.6	3.3	0.0	0	3	13.51
21	1	1	1	21	RRDt	RRDt	16846	52020	150	154	230	35	3	230	232	16.81	223	224	14.90	29.2	11.7	0.0	7	9	15.44
22	1	1	1	22	RRDt	RRDt	17082	52019	150	152	230	40	4	228	229	17.28	227	241	144.77	0.0	0.0	0.0	1	2	1.57
23	1	1	1	23	RRDc	RRDc	17342	52020	150	150	230	21	4	229	230	14.87	224	235	77.67	0.0	0.0	0.0	5	6	2.95
24	1	1	1	24	RRDc	RRDc	17603	52019	150	154	230	16	3	226	227	17.71	225	226	16.65	20.8	4.5	0.0	1	2	13.57
25	1	1	2	1	RED	RED	11828	52266	150	156	209	193	3	226	225	15.53	217	219	14.61	34.6	9.0	0.0	9	8	15.47
26	1	1	2	2	RED	RED	12098	52277	150	153	230	170	3	222	222	18.29	216	218	14.52	29.4	8.5	0.0	6	6	15.29
27	1	1	2	3	REDt	REDt	12365	52284	150	152	209	151	3	224	224	14.99	216	217	14.92	32.2	5.9	0.0	8	8	15.02
28	1	1	2	4	REDt	REDt	12606	52283	150	155	209	158	3	219	220	16.15	217	218	13.71	21.3	7.7	0.0	2	3	15.98
29	1	1	2	5	REDc	REDc	12842	52301	150	152	230	171	3	219	221	14.07	219	218	13.95	17.8	6.6	0.0	0	2	15.69
30	1	1	2	6	REDc	REDc	13070	52294	150	154	209	190	3	218	218	15.02	216	217	12.71	24.0	5.8	0.0	2	2	17.15
31	1	1	2	7	REG	REG	13338	52297	150	153	230	166	3	217	217	14.37	217	217	13.01	17.6	3.9	0.0	0	0	16.68
32	1	1	2	8	REG	REG	13605	52290	150	154	230	132	3	221	221	15.90	220	220	13.66	14.9	4.5	0.0	1	1	16.17
33	1	1	2	9	REGat	REGat	13887	52301	150	154	230	98	3	218	219	15.17	215	215	12.86	29.2	7.1	0.0	3	4	16.95
34	1	1	2	10	REGat	REGat	14124	52297	150	155	230	100	3	220	220	13.47	217	219	16.94	12.9	2.6	0.0	3	3	12.99
35	1	1	2	11	REGac	REGac	14345	52294	150	152	209	123	3	222	222	13.34	219	220	15.93	14.5	2.6	0.0	3	3	13.94
36	1	1	2	12	REGac	REGac	14598	52297	148	151	294	111	3	222	222	13.96	219	219	13.94	19.2	4.6	0.0	3	3	15.93
37	1	1	2	13	REGgg	REGgg	14838	52262	90	52	362	112	3	310	310	55.59	219	220	14.35	94.2	82.7	0.0	91	91	21.61
38	1	1	2	14	REGgg	REGgg	15081	52276	84	42	341	106	3	359	349	76.37	219	220	14.33	100.0	90.5	0.0	140	130	25.06
39	1	1	2	15	REGtg	REGtg	15341	52276	150	155	209	86	3	223	224	14.01	219	219	13.84	23.9	5.2	0.0	4	5	16.11
40	1	1	2	16	REGtg	REGtg	15580	52269	150	148	230	90	3	222	223	14.23	221	222	14.44	18.2	2.0	0.0	1	2	15.37
41	1	1	2	17	REGcg	REGcg	15834	52280	150	154	230	76	3	226	229	39.87	223	224	14.84	21.4	6.5	0.0	3	6	15.23
42	1	1	2	18	REGcg	REGcg	16085	52280	150	154	230	66	3	224	226	17.32	224	225	15.61	22.7	4.5	0.0	0	2	14.35
43	1	1	2	19	D143N (RGN)	D143N (RGN)	16342	52277	150	153	230	50	3	228	229	18.79	222	224	16.33	26.1	7.8	0.0	6	7	13.96
44	1	1	2	20	D143N (RGN)	D143N (RGN)	16606	52280	150	154	230	28	3	229	228	17.44	226	227	16.61	16.2	3.9	0.0	3	2	13.78
45	1	1	2	21	D143N (RGN)t	D143N (RGN)t	16841	52284	150	155	209	34	3	233	232	15.80	227	229	15.45	20.0	5.2	0.0	6	5	15.08
46	1	1	2	22	D143N (RGN)t	D143N (RGN)t	17070	52286	150	154	209	46	3	231	230	16.20	229	228	15.19	16.2	3.9	0.0	2	1	15.20
47	1	1	2	23	D143N (RGN)c	D143N (RGN)c	17341	52298	150	152	230	21	3	233	233	16.56	228	231	17.75	23.0	3.9	0.0	5	5	13.12
48	1	1	2	24	D143N (RGN)c	D143N (RGN)c	17602	52305	150	156	209	23	3	233	233	15.04	230	231	15.95	18.6	3.8	0.0	3	3	14.61
49	1	1	3	1	D143V (RGV)	D143V (RGV)	11855	52522	150	156	230	190	3	232	241	34.25	218	219	14.39	48.1	32.7	0.0	14	23	16.12
50	1	1	3	2	D143V (RGV)	D143V (RGV)	12085	52509	150	154	230	208	3	233	241	32.49	220	221	21.00	36.4	24.0	0.0	13	21	11.10
51	1	1	3	3	RGE-1 (GAA)	RGE-1 (GAA)	12343	52532	120	96	294	188	3	233	240	30.94	217	218	18.05	44.8	28.1	0.0	16	23	12.91
52	1	1	3	4	RGE-1 (GAA)	RGE-1 (GAA)	12578	52523	150	153	209	201	3	231	240	33.14	216	217	15.90	49.7	30.7	0.0	15	24	14.53
53	1	1	3	5	RGEc	RGEc	12813	52534	150	155	209	213	3	222	222	17.24	218	218	15.67	20.6	6.5	0.0	4	4	14.17
54	1	1	3	6	RGEc	RGEc	13070	52525	148	150	273	180	3	219	220	16.80	218	219	18.49	14.7	4.0	0.0	1	2	11.84
55	1	1	3	7	L144WT	L144WT	13342	52514	90	50	341	154	3	739	676	178.03	218	218	14.04	100.0	100.0	0.0	521	458	52.65
56	1	1	3	8	L144WT	L144WT	13586	52524	98	58	341	157	3	585	539	151.52	218	219	14.60	96.6	94.8	0.0	367	321	40.06
57	1	1	3	9	L144g	L144g	13883	52533	150	154	209	98	3	223	225	15.55	218	218	15.08	27.9	7.8	0.0	5	7	14.78
58	1	1	3	10	L144g	L144g	14120	52544	150	154	209	103	3	222	224	17.29	217	218	13.48	33.1	11.7	0.0	5	7	16.46
59	1	1	3	11	L144a	L144a	14355	52545	150	156	209	111	3	223	222	14.57	219	219	13.32	20.5	5.1	0.0	4	3	16.74
60	1	1	3	12	L144a	L144a	14586	52539	128	107	294	120	3	224	223	14.60	216	217	13.09	29.9	7.5	0.0	8	7	17.12
61	1	1	3	13	V144	V144	14838	52511	142	138	294	109	3	236	237	25.98	218	220	13.73	52.9	33.3	0.0	18	19	17.19
62	1	1	3	14	V144	V144	15060	52506	150	154	209	133	3	231	233	22.00	222	223	17.21	36.4	16.2	0.0	9	11	13.42
63	1	1	3	15	S144	S144	15338	52520	150	150	230	86	3	226	231	39.98	219	220	15.43	28.0	7.3	0.0	7	12	14.65
64	1	1	3	16	S144	S144	15603	52527	150	154	230	64	3	222	222	14.09	220	221	16.70	13.0	1.9	0.0	2	2	13.30
65	1	1	3	17	H146WT	H146WT	15838	52520	150	150	230	70	3	227	230	20.00	222	223	16.22	28.7	13.3	0.0	5	8	13.99
66	1	1	3	18	H146WT	H146WT	16092	52520	150	150	230	57	4	229	231	20.29	222	241	154.59	0.0	0.0	0.0	7	9	1.48
67	1	1	3	19	R146	R146	16338	52527	150	153	230	52	3	233	235	16.18	223	225	17.04	36.6	8.5	0.0	10	12	13.68
68	1	1	3	20	R146	R146	16592	52534	150	156	209	40	3	234	233	16.56	225	226	15.04	27.6	7.1	0.0	9	8	15.56
69	1	1	3	21	L146=H146t	L146=H146t	16834	52533	150	155	209	39	3	226	229	22.07	228	227	15.23	14.8	6.5	0.0	-1	1	14.84
70	1	1	3	22	L146=H146t	L146=H146t	17086	52510	148	152	294	32	3	231	232	16.86	225	227	14.77	28.9	12.5	0.0	6	7	15.64
71	1	1	3	23	P146	P146	17345	52556	78	32	341	30	3	296	357	116.66	230	231	15.25	93.8	84.4	0.0	66	127	19.40
72	1	1	3	24	P146	P146	17594	52535	84	44	341	7	3	381	387	119.70	231	232	15.86	90.9	84.1	0.0	150	156	24.02
73	1	1	4	1	L147WT	L147WT	11851	52803	64	22	397	192	3	340	327	36.72	220	221	14.41	100.0	95.5	0.0	120	107	23.60
74	1	1	4	2	L147WT	L147WT	12091	52798	64	22	418	198	3	381	386	32.23	219	220	18.49	100.0	100.0	0.0	162	167	20.60
75	1	1	4	3	P147	P147	12359	52763	150	154	209	177	3	221	221	14.23	218	219	14.44	16.9	3.2	0.0	3	3	15.30
76	1	1	4	4	P147	P147	12566	52770	150	154	230	217	3	223	221	14.98	217	218	15.71	24.0	3.2	0.0	6	4	14.19
77	1	1	4	5	P147a	P147a	12806	52763	150	155	209	218	3	218	219	14.14	216	217	14.63	19.4	3.9	0.0	2	3	14.90
78	1	1	4	6	P147a	P147a	13080	52759	150	148	230	168	3	219	219	13.95	212	218	13.25	33.1	9.5	0.0	7	7	16.53
79	1	1	4	7	Oligo HIV Y115	Oligo HIV Y115	13365	52767	150	156	230	126	3	216	218	14.01	215	215	13.65	20.5	5.8	0.0	1	3	15.83
80	1	1	4	8	Oligo HIV Y115	Oligo HIV Y115	13601	52763	150	154	209	138	3	218	220	16.10	217	219	17.54	17.5	1.9	0.0	1	3	12.43
81	1	1	4	9	Oligo HIV M184a	Oligo HIV M184a	13894	52773	150	155	209	85	3	221	223	15.28	220	220	14.81	22.6	5.2	0.0	1	3	14.92
82	1	1	4	10	Oligo HIV M184a	Oligo HIV M184a	14105	52784	150	152	209	117	3	219	220	18.80	219	219	13.67	15.1	3.3	0.0	0	1	16.02
83	1	1	4	11	C - (H2O+S.S.)	C - (H2O+S.S.)	14338	52788	150	154	230	125	4	219	220	16.57	220	226	80.13	0.6	0.0	0.0	0	0	2.73
84	1	1	4	12	C - (H2O+S.S.)	C - (H2O+S.S.)	14572	52797	150	153	230	133	3	223	226	23.18	218	218	15.01	25.5	10.5	0.0	5	8	14.86
85	1	1	4	13	C - (H2O+S.S.)	C - (H2O+S.S.)	14845	52774	150	152	209	98	3	222	223	15.69	221	222	14.82	16.4	2.6	0.0	1	2	14.98
86	1	1	4	14	C - (H2O+S.S.)	C - (H2O+S.S.)	15077	52773	150	154	209	107	3	222	223	15.58	221	222	14.60	18.8	5.8	0.0	1	2	15.20
87	1	1	4	15	C - (H2O+S.S.)	C - (H2O+S.S.)	15334	52781	150	155	230	88	3	229	235	43.93	223	224	17.49	24.5	7.1	0.0	6	12	13.09
88	1	1	4	16	C - (H2O+S.S.)	C - (H2O+S.S.)	15605	52774	150	152	209	60	3	229	229	15.71	226	229	19.21	13.8	2.0	0.0	3	3	11.92
89	1	1	4	17	C - (H2O+S.S.)	C - (H2O+S.S.)	15852	52777	150	153	230	54	3	224	223	13.14	222	223	14.98	13.7	2.6	0.0	2	1	14.96
90	1	1	4	18	C - (H2O+S.S.)	C - (H2O+S.S.)	16098	52766	150	156	209	49	3	222	221	15.32	222	223	14.91	17.9	3.2	0.0	0	0	14.89
91	1	1	4	19	C - (H2O+S.S.)	C - (H2O+S.S.)	16355	52774	150	152	209	33	3	224	224	13.27	225	229	40.56	0.0	0.0	0.0	0	0	5.52
92	1	1	4	20	C - (H2O+S.S.)	C - (H2O+S.S.)	16602	52766	150	156	209	29	3	226	226	15.75	223	222	14.31	23.1	6.4	0.0	3	3	15.80
93	1	1	4	21	C - (H2O+S.S.)	C - (H2O+S.S.)	16841	52770	150	148	230	30	3	226	228	15.53	226	230	35.98	2.0	0.0	0.0	0	2	6.28
94	1	1	4	22	C - (H2O+S.S.)	C - (H2O+S.S.)	17092	52771	156	170	230	19	3	230	231	16.62	228	230	17.37	13.5	2.4	0.0	2	3	13.24
95	1	1	4	23	CIF	CIF	17324	52778	92	53	362	28	3	1787	1554	562.32	225	227	17.13	100.0	100.0	0.0	1562	1329	104.30
96	1	1	4	24	CIF	CIF	17580	52787	112	80	294	18	3	1275	1189	815.79	228	229	14.97	83.8	82.5	0.0	1047	961	85.17
END DATA
