# Supplementary material for: Microarray-based identification of antigenic variants of foot-and-mouth disease virus: a bioinformatics quality assessment
Source: BMC Genomics. 2006 May 18;7:117. doi: 10.1186/1471-2164-7-117 (PMC1481559; doi:10.1186/1471-2164-7-117)
Supplement: Additional File 1 — They are obtained using the Agilent and Scan Array Express (Perkin Elmer Life Sciences) analysis software for reading and quantifying the hybridization images. [file 1471-2164-7-117-S1.zip › IV-14-RGG-1-3V.csv]

BEGIN HEADER
PerkinElmer Life Sciences.
ScanArrayCSVFileFormat	2.00
ScanArray Express	2.00
Number_of_Columns	26
END HEADER
BEGIN GENERAL INFO
DateTime	2005/05/05 12:17
GalFile	D:\303\AFTOCHIP\AFTOCHIP 2.1\Generalidades Aftochip 2.1\ARCHIVO GAL AFTOCHIP 2.1.gal
Scanner	Model: Serial No.:
User Name	303
Computer Name
Protocol	Easy Quant
Quantitation Method	Adaptive Circle
Quality Confidence Calculation	SignalToNoise
User comments
Image Origin	0	0
Temperature	0
Laser Powers	0
Laser On Time	0
PMT Voltages	0
END GENERAL INFO
BEGIN QUANTITATION PARAMETERS
Min Percentile	50
Max Percentile	200
END QUANTITATION PARAMETERS
BEGIN QUALITY MEASUREMENTS
Min Signal To Noise	3
END QUALITY MEASUREMENTS
BEGIN ARRAY PATTERN INFO
Units	�m
Array Rows	1
Array Columns	1
Spot Rows	4
Spot Columns	24
Array Row Spacing	4500.000000
Array Column Spacing	4500.000000
Spot Row Spacing	239.000000
Spot Column Spacing	249.000000
Spot Diameter	150
Interstitial	0
Spots Per Array	96
Total Spots	96
END ARRAY PATTERN INFO
BEGIN IMAGE INFO
ImageID	Channel	Image	Fluorophore	Barcode	Units	X Units Per Pixel	Y Units Per Pixel	X Offset	Y Offset	Status
-1	CH1	D:\303\AFTOCHIP\AFTOCHIP 2.1\Vero\IV-3�Vero\Im�genes Scanner\IV-14-RGG H146P-3�Vero_SLOT04_S01.tif	Unknown	Unknown	�m	10.000000	10.000000	0.000000	0.000000	Control Image
END IMAGE INFO
BEGIN NORMALIZATION INFO
Normalization Method	LOWESS
END NORMALIZATION INFO
BEGIN DATA
Index	Array Row	Array Column	Spot Row	Spot Column	Name	ID	X	Y	Diameter	F Pixels	B Pixels	Footprint	Flags	Ch1 Median	Ch1 Mean	Ch1 SD	Ch1 B Median	Ch1 B Mean	Ch1 B SD	Ch1 % > B + 1 SD	Ch1 % > B + 2 SD	Ch1 F % Sat.	Ch1 Median - B	Ch1 Mean - B	Ch1 SignalNoiseRatio
1	1	1	1	1	CIF	CIF	2876	27001	86	45	327	19	3	378	742	672.50	211	213	16.87	93.3	88.9	0.0	167	531	22.41
2	1	1	1	2	CIF	CIF	3131	27004	70	28	383	24	3	1274	1321	1004.74	215	215	17.69	92.9	85.7	0.0	1059	1106	72.02
3	1	1	1	3	S139WT	S139WT	3374	27008	64	23	383	17	3	279	351	204.88	217	218	16.58	87.0	73.9	0.0	62	134	16.83
4	1	1	1	4	S139WT	S139WT	3633	27005	78	36	327	28	3	269	300	72.22	224	226	21.23	75.0	55.6	0.0	45	76	12.67
5	1	1	1	5	G139	G139	3884	27005	148	150	259	29	3	228	233	27.40	222	224	17.26	30.7	15.3	0.0	6	11	13.21
6	1	1	1	6	G139	G139	4100	27010	150	149	238	4	1	230	235	23.32	226	227	18.03	26.2	8.7	0.0	4	9	12.75
7	1	1	1	7	G139t	G139t	4340	27010	150	149	238	12	1	225	227	20.67	218	230	185.51	0.0	0.0	0.0	7	9	1.21
8	1	1	1	8	G139t	G139t	4610	27010	150	149	238	9	1	220	222	19.07	215	218	18.17	26.8	6.7	0.0	5	7	12.11
9	1	1	1	9	G139c	G139c	4840	27010	150	149	238	10	1	210	212	14.27	211	213	15.20	14.8	2.7	0.0	0	1	13.82
10	1	1	1	10	G139c	G139c	5090	27010	150	149	238	9	1	214	215	15.53	214	216	19.02	10.1	4.0	0.0	0	1	11.25
11	1	1	1	11	I139	I139	5340	27010	150	149	238	8	1	219	222	25.56	214	217	19.79	22.8	10.7	0.0	5	8	11.07
12	1	1	1	12	I139	I139	5590	27010	150	149	238	7	1	212	212	12.96	209	210	17.51	13.4	1.3	0.0	3	3	12.11
13	1	1	1	13	N139	N139	5870	27000	150	149	238	26	1	211	212	12.76	210	211	14.79	15.4	2.0	0.0	1	2	14.26
14	1	1	1	14	N139	N139	6150	27000	90	49	306	56	3	245	243	21.92	213	213	17.66	71.4	42.9	0.0	32	30	13.87
15	1	1	1	15	T139	T139	6395	27000	110	78	287	52	3	223	227	20.58	209	210	14.10	48.7	25.6	0.0	14	18	15.82
16	1	1	1	16	T139	T139	6590	27010	150	149	238	4	1	212	215	16.88	211	210	13.54	27.5	9.4	0.0	1	4	15.66
17	1	1	1	17	RGD-WT1	RGD-WT1	6830	27010	150	149	238	12	1	215	222	25.74	210	211	15.77	30.9	18.1	0.0	5	12	13.64
18	1	1	1	18	RGD-WT1	RGD-WT1	7080	27010	150	149	238	11	1	212	219	24.25	207	207	14.13	34.9	18.8	0.0	5	12	15.01
19	1	1	1	19	RRD	RRD	7330	27010	150	149	238	10	1	211	1217	6359.88	209	209	13.94	25.5	10.7	0.0	2	1008	15.14
20	1	1	1	20	RRD	RRD	7580	27010	150	149	238	9	1	208	210	14.69	208	208	12.96	22.8	5.4	0.0	0	2	16.05
21	1	1	1	21	RRDt	RRDt	7830	27010	150	149	238	8	1	209	209	13.20	207	234	394.15	0.0	0.0	0.0	2	2	0.53
22	1	1	1	22	RRDt	RRDt	8080	27010	150	149	238	7	1	210	210	13.73	205	207	17.09	15.4	2.7	0.0	5	5	12.29
23	1	1	1	23	RRDc	RRDc	8330	27010	150	149	238	6	1	211	210	13.96	209	211	21.02	8.1	0.0	0.0	2	1	10.04
24	1	1	1	24	RRDc	RRDc	8580	27010	150	149	238	5	1	211	211	13.90	210	211	14.45	16.8	1.3	0.0	1	1	14.60
25	1	1	2	1	RED	RED	2860	27260	150	149	238	8	1	214	215	20.72	214	216	16.45	10.7	4.0	0.0	0	1	13.01
26	1	1	2	2	RED	RED	3110	27250	150	149	238	3	1	213	215	16.70	211	214	16.48	22.8	5.4	0.0	2	4	12.92
27	1	1	2	3	REDt	REDt	3350	27250	150	149	238	6	1	217	218	17.53	210	211	13.88	34.2	10.1	0.0	7	8	15.64
28	1	1	2	4	REDt	REDt	3600	27250	150	149	238	5	1	216	218	19.20	219	219	17.06	14.1	4.0	0.0	-2	0	12.66
29	1	1	2	5	REDc	REDc	3850	27250	150	149	238	4	1	220	220	14.12	219	221	19.07	9.4	0.7	0.0	1	1	11.53
30	1	1	2	6	REDc	REDc	4100	27260	150	149	238	9	1	222	228	59.26	224	226	19.38	13.4	2.7	0.0	-1	4	11.45
31	1	1	2	7	REG	REG	4365	27245	90	52	308	13	3	273	273	32.43	227	228	19.26	73.1	63.5	0.0	46	46	14.18
32	1	1	2	8	REG	REG	4639	27256	100	63	327	36	3	290	292	33.38	233	234	20.26	90.5	65.1	0.0	57	59	14.32
33	1	1	2	9	REGat	REGat	4860	27250	150	149	238	9	1	241	244	26.29	234	235	26.09	20.8	6.0	0.0	7	10	9.24
34	1	1	2	10	REGat	REGat	5090	27250	150	149	238	9	1	212	212	12.78	215	219	21.20	3.4	0.0	0.0	-2	-2	10.00
35	1	1	2	11	REGac	REGac	5340	27250	150	149	238	8	1	209	208	12.76	209	210	13.99	12.1	1.3	0.0	0	0	14.94
36	1	1	2	12	REGac	REGac	5600	27250	150	149	238	3	1	210	211	15.85	207	208	13.62	22.1	4.7	0.0	3	4	15.42
37	1	1	2	13	REGgg	REGgg	5872	27244	134	118	259	25	3	661	923	641.87	210	209	13.12	99.2	94.9	0.0	451	713	50.36
38	1	1	2	14	REGgg	REGgg	6110	27245	134	124	259	14	3	641	1003	797.75	213	212	13.45	99.2	87.9	0.0	428	790	47.64
39	1	1	2	15	REGtg	REGtg	6350	27250	150	149	238	5	1	215	217	15.63	211	211	13.49	32.9	10.7	0.0	4	6	15.93
40	1	1	2	16	REGtg	REGtg	6590	27250	150	149	238	3	1	212	213	15.83	211	212	14.26	18.1	5.4	0.0	1	2	14.87
41	1	1	2	17	REGcg	REGcg	6845	27255	120	88	240	4	3	223	227	22.30	212	211	14.67	46.6	22.7	0.0	11	15	15.20
42	1	1	2	18	REGcg	REGcg	7095	27245	110	80	308	7	3	223	229	23.41	208	209	13.13	52.5	30.0	0.0	15	21	16.98
43	1	1	2	19	D143N (RGN)	D143N (RGN)	7330	27250	150	149	238	10	1	211	211	13.01	212	212	12.73	16.1	1.3	0.0	0	0	16.57
44	1	1	2	20	D143N (RGN)	D143N (RGN)	7580	27250	150	149	238	9	1	210	210	13.07	209	209	13.15	14.8	5.4	0.0	1	1	15.97
45	1	1	2	21	D143N (RGN)t	D143N (RGN)t	7830	27250	150	149	238	8	1	209	210	13.46	208	210	20.54	9.4	0.0	0.0	1	2	10.18
46	1	1	2	22	D143N (RGN)t	D143N (RGN)t	8080	27250	150	149	238	7	1	212	212	13.17	207	208	13.98	22.1	5.4	0.0	5	5	15.17
47	1	1	2	23	D143N (RGN)c	D143N (RGN)c	8330	27250	150	149	238	6	1	211	212	13.20	210	211	13.20	16.1	6.0	0.0	1	2	15.99
48	1	1	2	24	D143N (RGN)c	D143N (RGN)c	8580	27250	150	149	238	5	1	214	214	15.26	210	211	14.00	25.5	6.7	0.0	4	4	15.29
49	1	1	3	1	D143V (RGV)	D143V (RGV)	2860	27500	150	149	238	9	1	228	242	39.53	214	229	152.95	0.7	0.0	0.0	14	28	1.49
50	1	1	3	2	D143V (RGV)	D143V (RGV)	3125	27485	148	148	240	17	3	233	249	45.03	215	218	19.12	49.3	34.5	0.0	18	34	12.19
51	1	1	3	3	RGE-1 (GAA)	RGE-1 (GAA)	3365	27485	110	80	308	10	3	241	241	27.44	212	212	15.20	68.8	46.3	0.0	29	29	15.85
52	1	1	3	4	RGE-1 (GAA)	RGE-1 (GAA)	3600	27490	150	149	238	5	1	225	227	22.58	220	222	20.58	22.1	8.7	0.0	5	7	10.93
53	1	1	3	5	RGEc	RGEc	3850	27500	150	149	238	10	1	219	230	92.71	225	226	18.16	10.1	5.4	0.0	-5	5	12.06
54	1	1	3	6	RGEc	RGEc	4100	27530	150	149	238	39	1	261	292	204.87	225	225	17.30	69.8	51.0	0.0	36	67	15.08
55	1	1	3	7	L144WT	L144WT	4372	27493	110	79	327	18	3	307	298	41.99	224	224	16.40	89.9	77.2	0.0	83	74	18.72
56	1	1	3	8	L144WT	L144WT	4617	27497	106	73	327	15	3	300	296	37.11	226	226	16.30	90.4	82.2	0.0	74	70	18.40
57	1	1	3	9	L144g	L144g	4850	27490	150	149	238	0	1	228	228	21.46	222	224	17.87	28.9	8.1	0.0	6	6	12.76
58	1	1	3	10	L144g	L144g	5090	27490	150	149	238	9	1	222	223	20.02	222	224	23.42	12.1	0.7	0.0	0	1	9.48
59	1	1	3	11	L144a	L144a	5340	27490	150	149	238	8	1	230	228	18.96	218	220	18.61	30.9	6.7	0.0	12	10	12.36
60	1	1	3	12	L144a	L144a	5590	27490	150	149	238	7	1	209	214	39.60	212	216	19.89	8.7	1.3	0.0	-2	2	10.51
61	1	1	3	13	V144	V144	5855	27490	120	96	219	8	3	228	228	19.61	210	210	12.76	57.3	27.1	0.0	18	18	17.87
62	1	1	3	14	V144	V144	6110	27490	100	69	306	14	3	231	231	18.64	210	211	14.04	59.4	33.3	0.0	21	21	16.45
63	1	1	3	15	S144	S144	6350	27490	150	149	238	5	1	212	212	14.10	210	210	14.06	18.1	2.0	0.0	2	2	15.08
64	1	1	3	16	S144	S144	6600	27500	150	149	238	11	1	213	215	21.56	210	210	13.95	25.5	5.4	0.0	3	5	15.27
65	1	1	3	17	H146WT	H146WT	6855	27510	70	26	343	23	3	307	314	46.56	212	212	13.46	96.2	96.2	0.0	95	102	22.81
66	1	1	3	18	H146WT	H146WT	7112	27482	100	64	327	20	3	247	271	57.86	209	211	13.74	82.8	60.9	0.0	38	62	17.98
67	1	1	3	19	R146	R146	7340	27490	150	149	238	0	1	213	214	15.50	213	213	15.22	18.8	4.0	0.0	0	1	14.00
68	1	1	3	20	R146	R146	7580	27490	150	149	238	9	1	216	217	18.59	213	212	15.12	16.8	7.4	0.0	3	4	14.29
69	1	1	3	21	L146=H146t	L146=H146t	7830	27490	150	149	238	8	1	212	211	14.84	210	209	13.79	15.4	4.7	0.0	2	1	15.37
70	1	1	3	22	L146=H146t	L146=H146t	8080	27490	150	149	238	7	1	211	213	14.95	210	210	13.76	21.5	6.7	0.0	1	3	15.34
71	1	1	3	23	P146	P146	8330	27490	150	149	238	6	1	214	216	24.61	212	213	19.13	13.4	1.3	0.0	2	4	11.19
72	1	1	3	24	P146	P146	8580	27490	150	149	238	5	1	212	213	14.03	212	212	15.37	17.4	2.7	0.0	0	1	13.80
73	1	1	4	1	L147WT	L147WT	2855	27740	106	74	287	11	3	319	394	172.77	210	211	15.59	97.3	95.9	0.0	109	184	20.46
74	1	1	4	2	L147WT	L147WT	3117	27749	112	80	327	21	3	304	337	123.22	209	210	13.92	91.3	88.8	0.0	95	128	21.84
75	1	1	4	3	P147	P147	3360	27740	150	149	238	11	1	218	220	19.83	208	210	14.59	39.6	19.5	0.0	10	12	14.94
76	1	1	4	4	P147	P147	3600	27730	150	149	238	5	1	217	219	17.00	215	223	75.82	0.0	0.0	0.0	2	4	2.86
77	1	1	4	5	P147a	P147a	3850	27730	150	149	238	4	1	222	226	32.23	217	222	25.82	18.8	5.4	0.0	5	9	8.60
78	1	1	4	6	P147a	P147a	4100	27750	150	149	238	20	1	221	223	19.01	215	218	21.61	23.5	4.0	0.0	6	8	10.23
79	1	1	4	7	Oligo HIV Y115	Oligo HIV Y115	4350	27730	150	149	238	2	1	222	223	17.79	220	222	17.01	14.1	4.0	0.0	2	3	13.05
80	1	1	4	8	Oligo HIV Y115	Oligo HIV Y115	4600	27730	150	149	238	1	1	224	225	18.87	219	220	14.92	30.2	8.1	0.0	5	6	15.01
81	1	1	4	9	Oligo HIV M184a	Oligo HIV M184a	4840	27730	150	149	238	10	1	220	221	16.73	212	219	18.55	26.2	6.0	0.0	8	9	11.86
82	1	1	4	10	Oligo HIV M184a	Oligo HIV M184a	5090	27730	150	149	238	9	1	223	224	16.98	218	218	15.50	25.5	6.7	0.0	5	6	14.39
83	1	1	4	11	C - (H2O+S.S.)	C - (H2O+S.S.)	5340	27730	150	149	238	8	1	217	218	15.18	217	220	25.25	6.0	0.0	0.0	0	1	8.59
84	1	1	4	12	C - (H2O+S.S.)	C - (H2O+S.S.)	5590	27730	150	149	238	7	1	224	225	17.55	219	220	18.62	22.1	5.4	0.0	5	6	12.03
85	1	1	4	13	C - (H2O+S.S.)	C - (H2O+S.S.)	5840	27730	150	149	238	6	1	230	235	28.65	218	220	20.95	40.3	21.5	0.0	12	17	10.98
86	1	1	4	14	C - (H2O+S.S.)	C - (H2O+S.S.)	6100	27730	150	149	238	4	1	214	214	12.97	212	224	173.70	0.0	0.0	0.0	2	2	1.23
87	1	1	4	15	C - (H2O+S.S.)	C - (H2O+S.S.)	6340	27730	150	149	238	4	1	210	212	13.71	208	224	177.81	0.0	0.0	0.0	2	4	1.18
88	1	1	4	16	C - (H2O+S.S.)	C - (H2O+S.S.)	6590	27730	150	149	238	3	1	213	213	14.24	211	211	13.41	19.5	6.7	0.0	2	2	15.88
89	1	1	4	17	C - (H2O+S.S.)	C - (H2O+S.S.)	6850	27740	150	149	238	12	1	213	213	15.51	209	210	13.71	22.8	5.4	0.0	4	4	15.54
90	1	1	4	18	C - (H2O+S.S.)	C - (H2O+S.S.)	7090	27730	150	149	238	1	1	210	212	14.00	212	213	13.98	16.1	4.7	0.0	-1	0	15.02
91	1	1	4	19	C - (H2O+S.S.)	C - (H2O+S.S.)	7330	27730	150	149	238	10	1	213	214	13.99	209	209	12.63	26.2	8.1	0.0	4	5	16.87
92	1	1	4	20	C - (H2O+S.S.)	C - (H2O+S.S.)	7580	27730	150	149	238	9	1	215	217	17.64	211	212	14.15	24.2	6.7	0.0	4	6	15.20
93	1	1	4	21	C - (H2O+S.S.)	C - (H2O+S.S.)	7830	27730	150	149	238	8	1	221	222	15.89	213	215	17.22	28.2	4.7	0.0	8	9	12.84
94	1	1	4	22	C - (H2O+S.S.)	C - (H2O+S.S.)	8080	27730	150	149	238	7	1	215	214	15.75	217	217	16.59	9.4	1.3	0.0	-1	-2	12.96
95	1	1	4	23	CIF	CIF	8345	27740	110	78	287	13	3	424	462	155.36	216	218	19.03	100.0	96.2	0.0	208	246	22.28
96	1	1	4	24	CIF	CIF	8595	27735	110	80	308	11	3	413	457	162.13	213	213	14.14	98.8	96.3	0.0	200	244	29.21
END DATA
