# Supplementary material for: Microarray-based identification of antigenic variants of foot-and-mouth disease virus: a bioinformatics quality assessment
Source: BMC Genomics. 2006 May 18;7:117. doi: 10.1186/1471-2164-7-117 (PMC1481559; doi:10.1186/1471-2164-7-117)
Supplement: Additional File 1 — They are obtained using the Agilent and Scan Array Express (Perkin Elmer Life Sciences) analysis software for reading and quantifying the hybridization images. [file 1471-2164-7-117-S1.zip › IV-14-RGG-2-3V.csv]

BEGIN HEADER
PerkinElmer Life Sciences.
ScanArrayCSVFileFormat	2.00
ScanArray Express	2.00
Number_of_Columns	26
END HEADER
BEGIN GENERAL INFO
DateTime	2005/05/05 12:21
GalFile	D:\303\AFTOCHIP\AFTOCHIP 2.1\Generalidades Aftochip 2.1\ARCHIVO GAL AFTOCHIP 2.1.gal
Scanner	Model: Serial No.:
User Name	303
Computer Name
Protocol	Easy Quant
Quantitation Method	Adaptive Circle
Quality Confidence Calculation	SignalToNoise
User comments
Image Origin	0	0
Temperature	0
Laser Powers	0
Laser On Time	0
PMT Voltages	0
END GENERAL INFO
BEGIN QUANTITATION PARAMETERS
Min Percentile	50
Max Percentile	200
END QUANTITATION PARAMETERS
BEGIN QUALITY MEASUREMENTS
Min Signal To Noise	3
END QUALITY MEASUREMENTS
BEGIN ARRAY PATTERN INFO
Units	�m
Array Rows	1
Array Columns	1
Spot Rows	4
Spot Columns	24
Array Row Spacing	4500.000000
Array Column Spacing	4500.000000
Spot Row Spacing	239.000000
Spot Column Spacing	249.000000
Spot Diameter	150
Interstitial	0
Spots Per Array	96
Total Spots	96
END ARRAY PATTERN INFO
BEGIN IMAGE INFO
ImageID	Channel	Image	Fluorophore	Barcode	Units	X Units Per Pixel	Y Units Per Pixel	X Offset	Y Offset	Status
-1	CH1	D:\303\AFTOCHIP\AFTOCHIP 2.1\Vero\IV-3�Vero\Im�genes Scanner\IV-14-RGG H146P-3�Vero_SLOT04_S01.tif	Unknown	Unknown	�m	10.000000	10.000000	0.000000	0.000000	Control Image
END IMAGE INFO
BEGIN NORMALIZATION INFO
Normalization Method	LOWESS
END NORMALIZATION INFO
BEGIN DATA
Index	Array Row	Array Column	Spot Row	Spot Column	Name	ID	X	Y	Diameter	F Pixels	B Pixels	Footprint	Flags	Ch1 Median	Ch1 Mean	Ch1 SD	Ch1 B Median	Ch1 B Mean	Ch1 B SD	Ch1 % > B + 1 SD	Ch1 % > B + 2 SD	Ch1 F % Sat.	Ch1 Median - B	Ch1 Mean - B	Ch1 SignalNoiseRatio
1	1	1	1	1	CIF	CIF	11844	27054	84	46	327	29	3	384	716	610.17	211	212	13.99	93.5	89.1	0.0	173	505	27.46
2	1	1	1	2	CIF	CIF	12097	27061	92	51	327	21	3	330	547	441.22	210	212	20.25	82.4	78.4	0.0	120	337	16.30
3	1	1	1	3	S139WT	S139WT	12361	27051	56	19	383	27	3	256	273	53.31	210	211	13.74	84.2	68.4	0.0	46	63	18.63
4	1	1	1	4	S139WT	S139WT	12608	27058	64	22	383	20	3	283	278	51.69	210	211	13.16	86.4	68.2	0.0	73	68	21.50
5	1	1	1	5	G139	G139	12870	27080	150	149	238	13	1	215	215	14.61	209	211	13.83	33.6	7.4	0.0	6	6	15.55
6	1	1	1	6	G139	G139	13120	27080	150	149	238	14	1	217	216	17.11	212	212	13.61	25.5	6.0	0.0	5	4	15.95
7	1	1	1	7	G139t	G139t	13360	27080	150	149	238	5	1	220	221	16.19	213	213	14.82	36.9	10.7	0.0	7	8	14.84
8	1	1	1	8	G139t	G139t	13610	27080	150	149	238	6	1	214	215	16.67	212	211	13.70	24.8	6.7	0.0	2	3	15.62
9	1	1	1	9	G139c	G139c	13860	27080	150	149	238	7	1	212	212	13.39	214	214	14.40	11.4	0.7	0.0	-1	-1	14.73
10	1	1	1	10	G139c	G139c	14110	27080	150	149	238	8	1	218	219	19.40	212	213	14.80	30.2	6.0	0.0	6	7	14.73
11	1	1	1	11	I139	I139	14360	27080	150	149	238	9	1	213	214	14.27	214	215	14.19	17.4	2.7	0.0	0	0	15.01
12	1	1	1	12	I139	I139	14610	27080	150	149	238	10	1	215	215	14.93	216	217	16.09	12.8	0.7	0.0	0	0	13.36
13	1	1	1	13	N139	N139	14840	27070	150	149	238	12	1	225	227	16.96	220	244	190.08	0.0	0.0	0.0	5	7	1.18
14	1	1	1	14	N139	N139	15110	27080	150	149	238	12	1	212	213	14.23	211	214	14.47	20.8	4.0	0.0	1	2	14.65
15	1	1	1	15	T139	T139	15360	27080	150	149	238	13	1	216	216	15.34	211	213	25.81	10.7	1.3	0.0	5	5	8.37
16	1	1	1	16	T139	T139	15610	27080	150	149	238	14	1	219	220	17.46	212	213	15.85	28.9	8.7	0.0	7	8	13.82
17	1	1	1	17	RGD-WT1	RGD-WT1	15865	27071	78	36	308	22	3	245	251	25.42	214	217	32.98	55.6	13.9	0.0	31	37	7.43
18	1	1	1	18	RGD-WT1	RGD-WT1	16105	27075	90	52	308	11	1	320	328	43.32	216	232	48.32	94.2	61.5	0.0	104	112	6.62
19	1	1	1	19	RRD	RRD	16350	27080	150	149	238	7	1	216	444	1510.32	214	214	12.85	26.8	11.4	0.0	2	230	16.80
20	1	1	1	20	RRD	RRD	16600	27080	150	149	238	8	1	219	221	31.30	214	215	16.78	24.8	2.0	0.0	5	7	13.05
21	1	1	1	21	RRDt	RRDt	16850	27080	150	149	238	9	1	219	221	14.96	206	219	16.78	40.3	8.1	0.0	13	15	13.05
22	1	1	1	22	RRDt	RRDt	17100	27080	150	149	238	10	1	221	221	13.56	221	222	19.14	9.4	0.0	0.0	0	0	11.54
23	1	1	1	23	RRDc	RRDc	17350	27080	150	149	238	11	1	234	251	191.38	223	224	20.07	28.2	8.7	0.0	11	28	11.66
24	1	1	1	24	RRDc	RRDc	17600	27080	150	149	238	12	1	223	228	24.31	223	223	14.00	24.8	8.1	0.0	0	5	15.93
25	1	1	2	1	RED	RED	11840	27300	150	149	238	27	1	214	213	14.69	213	213	15.14	10.7	3.4	0.0	1	0	14.13
26	1	1	2	2	RED	RED	12100	27320	150	149	238	10	1	212	226	113.40	209	210	14.34	22.8	6.0	0.0	3	17	14.79
27	1	1	2	3	REDt	REDt	12360	27320	150	149	238	2	1	210	211	13.56	209	209	12.66	20.1	6.0	0.0	1	2	16.59
28	1	1	2	4	REDt	REDt	12610	27320	150	149	238	2	1	215	215	13.71	212	213	25.13	6.0	0.0	0.0	3	3	8.55
29	1	1	2	5	REDc	REDc	12860	27320	150	149	238	3	1	213	214	14.38	212	212	13.73	21.5	6.0	0.0	1	2	15.52
30	1	1	2	6	REDc	REDc	13110	27320	150	149	238	4	1	212	214	15.35	211	213	20.49	15.4	2.0	0.0	1	3	10.35
31	1	1	2	7	REG	REG	13360	27315	134	124	259	5	3	219	222	19.46	214	214	13.45	34.7	16.9	0.0	5	8	16.28
32	1	1	2	8	REG	REG	13610	27320	150	149	238	6	1	218	218	14.87	212	212	14.86	28.2	7.4	0.0	6	6	14.67
33	1	1	2	9	REGat	REGat	13860	27320	150	149	238	7	1	216	216	14.39	214	213	14.26	19.5	3.4	0.0	2	2	15.14
34	1	1	2	10	REGat	REGat	14110	27320	150	149	238	8	1	215	216	14.02	212	214	15.45	17.4	4.7	0.0	3	4	13.92
35	1	1	2	11	REGac	REGac	14360	27320	150	149	238	9	1	219	220	13.66	211	214	13.63	36.2	6.7	0.0	8	9	16.07
36	1	1	2	12	REGac	REGac	14590	27320	150	149	238	10	1	214	221	70.12	213	214	14.66	23.5	5.4	0.0	1	8	14.60
37	1	1	2	13	REGgg	REGgg	14842	27319	120	95	259	7	3	416	649	472.29	219	220	16.77	91.6	86.3	0.0	197	430	24.81
38	1	1	2	14	REGgg	REGgg	15095	27322	112	82	308	5	3	584	774	510.60	217	231	167.50	64.6	51.2	0.0	367	557	3.49
39	1	1	2	15	REGtg	REGtg	15350	27320	150	149	238	3	1	220	221	16.15	212	216	22.88	20.1	2.0	0.0	8	9	9.62
40	1	1	2	16	REGtg	REGtg	15600	27320	150	149	238	4	1	221	226	41.19	212	213	13.48	36.9	17.4	0.0	9	14	16.39
41	1	1	2	17	REGcg	REGcg	15855	27315	148	148	240	11	3	222	225	23.42	213	214	14.59	39.9	15.5	0.0	9	12	15.21
42	1	1	2	18	REGcg	REGcg	16105	27315	180	216	176	11	1	257	261	31.75	221	231	39.64	47.7	10.6	0.0	36	40	6.48
43	1	1	2	19	D143N (RGN)	D143N (RGN)	16350	27320	150	149	238	7	1	213	213	13.80	213	217	17.56	10.1	1.3	0.0	0	0	12.13
44	1	1	2	20	D143N (RGN)	D143N (RGN)	16600	27320	150	149	238	8	1	215	216	15.70	213	215	14.52	22.8	4.0	0.0	2	3	14.81
45	1	1	2	21	D143N (RGN)t	D143N (RGN)t	16850	27320	150	149	238	9	1	219	220	18.53	217	222	37.74	2.7	0.7	0.0	2	3	5.80
46	1	1	2	22	D143N (RGN)t	D143N (RGN)t	17090	27320	150	149	238	1	1	223	227	31.60	217	226	53.56	4.0	2.0	0.0	6	10	4.16
47	1	1	2	23	D143N (RGN)c	D143N (RGN)c	17340	27315	134	124	259	2	3	222	233	59.70	219	220	15.40	25.0	11.3	0.0	3	14	14.42
48	1	1	2	24	D143N (RGN)c	D143N (RGN)c	17590	27320	150	149	238	2	1	225	227	17.49	220	221	14.60	29.5	9.4	0.0	5	7	15.41
49	1	1	3	1	D143V (RGV)	D143V (RGV)	11835	27545	148	148	240	27	3	219	229	33.72	209	211	17.17	35.8	25.0	0.0	10	20	12.75
50	1	1	3	2	D143V (RGV)	D143V (RGV)	12080	27550	150	149	238	30	0	217	229	36.19	205	210	13.59	45.6	29.5	0.0	12	24	15.97
51	1	1	3	3	RGE-1 (GAA)	RGE-1 (GAA)	12345	27560	134	124	219	13	3	215	217	15.63	208	209	13.09	32.3	15.3	0.0	7	9	16.43
52	1	1	3	4	RGE-1 (GAA)	RGE-1 (GAA)	12605	27555	142	140	240	2	3	218	220	17.83	210	210	14.55	35.7	13.6	0.0	8	10	14.99
53	1	1	3	5	RGEc	RGEc	12860	27560	150	149	238	4	1	217	216	12.32	211	212	13.66	21.5	2.7	0.0	6	5	15.89
54	1	1	3	6	RGEc	RGEc	13110	27560	150	149	238	5	1	214	214	13.23	211	210	12.78	21.5	6.0	0.0	3	3	16.74
55	1	1	3	7	L144WT	L144WT	13365	27544	78	32	308	16	3	270	270	25.54	214	214	17.27	90.6	84.4	0.0	56	56	15.63
56	1	1	3	8	L144WT	L144WT	13614	27552	80	39	327	11	3	260	260	35.38	212	213	13.96	82.1	71.8	0.0	48	48	18.62
57	1	1	3	9	L144g	L144g	13850	27560	150	149	238	4	1	216	217	15.00	211	212	13.98	24.2	9.4	0.0	5	6	15.45
58	1	1	3	10	L144g	L144g	14100	27560	150	149	238	3	1	218	218	13.71	214	226	143.22	0.0	0.0	0.0	4	4	1.52
59	1	1	3	11	L144a	L144a	14350	27560	150	149	238	3	1	219	220	15.63	216	218	16.78	13.4	2.0	0.0	3	4	13.05
60	1	1	3	12	L144a	L144a	14600	27560	150	149	238	2	1	215	216	13.47	216	216	14.27	11.4	1.3	0.0	0	0	15.07
61	1	1	3	13	V144	V144	14845	27555	162	180	176	3	3	225	229	20.19	219	219	12.79	38.9	22.8	0.0	6	10	17.59
62	1	1	3	14	V144	V144	15095	27555	134	120	240	2	3	225	226	17.32	218	218	14.82	29.2	9.2	0.0	7	8	15.18
63	1	1	3	15	S144	S144	15350	27560	150	149	238	4	1	220	219	13.51	217	217	14.59	17.4	2.0	0.0	3	2	15.08
64	1	1	3	16	S144	S144	15600	27560	150	149	238	5	1	220	221	14.39	212	221	86.87	0.7	0.0	0.0	8	9	2.53
65	1	1	3	17	H146WT	H146WT	15855	27548	80	36	308	14	3	269	337	110.82	218	219	14.29	88.9	80.6	0.0	51	119	18.83
66	1	1	3	18	H146WT	H146WT	16075	27555	140	124	240	18	1	299	348	173.75	228	232	26.25	89.5	66.9	0.0	71	120	11.39
67	1	1	3	19	R146	R146	16340	27560	150	149	238	4	1	222	221	14.96	216	227	39.06	2.7	0.0	0.0	6	5	5.68
68	1	1	3	20	R146	R146	16590	27560	150	149	238	3	1	222	223	16.22	216	221	43.90	4.0	0.0	0.0	6	7	5.06
69	1	1	3	21	L146=H146t	L146=H146t	16840	27560	150	149	238	3	1	219	242	221.49	218	222	43.63	2.7	1.3	0.0	1	24	5.02
70	1	1	3	22	L146=H146t	L146=H146t	17090	27560	150	149	238	2	1	226	226	18.09	220	221	17.53	24.2	5.4	0.0	6	6	12.90
71	1	1	3	23	P146	P146	17340	27550	150	149	238	7	1	219	220	13.77	222	226	24.37	3.4	0.0	0.0	-2	-1	8.99
72	1	1	3	24	P146	P146	17585	27555	150	156	240	3	3	234	233	16.21	220	220	13.19	50.0	19.2	0.0	14	13	17.74
73	1	1	4	1	L147WT	L147WT	11850	27801	70	26	383	11	3	372	413	143.35	209	214	58.47	88.5	57.7	0.0	163	204	6.36
74	1	1	4	2	L147WT	L147WT	12099	27800	90	46	306	11	3	328	452	232.99	209	210	13.59	93.5	93.5	0.0	119	243	24.13
75	1	1	4	3	P147	P147	12340	27800	150	149	238	19	1	217	217	15.39	210	213	30.98	5.4	0.0	0.0	7	7	7.00
76	1	1	4	4	P147	P147	12600	27800	150	149	238	8	1	215	216	15.02	211	211	13.15	26.2	8.1	0.0	4	5	16.35
77	1	1	4	5	P147a	P147a	12850	27800	150	149	238	7	1	217	217	16.45	211	214	38.27	2.7	0.0	0.0	6	6	5.67
78	1	1	4	6	P147a	P147a	13100	27795	128	108	259	5	3	219	221	19.71	209	210	14.47	38.9	16.7	0.0	10	12	15.14
79	1	1	4	7	Oligo HIV Y115	Oligo HIV Y115	13350	27800	150	149	238	6	1	218	217	13.05	214	215	14.15	15.4	3.4	0.0	4	3	15.41
80	1	1	4	8	Oligo HIV Y115	Oligo HIV Y115	13600	27800	150	149	238	5	1	214	214	15.15	217	217	14.74	12.8	1.3	0.0	-2	-2	14.52
81	1	1	4	9	Oligo HIV M184a	Oligo HIV M184a	13850	27800	150	149	238	4	1	214	214	13.87	212	212	13.72	20.8	3.4	0.0	2	2	15.59
82	1	1	4	10	Oligo HIV M184a	Oligo HIV M184a	14100	27800	150	149	238	4	1	216	217	14.50	215	220	66.43	0.0	0.0	0.0	1	2	3.25
83	1	1	4	11	C - (H2O+S.S.)	C - (H2O+S.S.)	14350	27800	150	149	238	3	1	219	220	15.11	217	216	13.89	22.8	6.7	0.0	2	3	15.76
84	1	1	4	12	C - (H2O+S.S.)	C - (H2O+S.S.)	14590	27800	150	149	238	10	1	213	213	12.83	216	217	15.08	9.4	0.0	0.0	-2	-2	14.12
85	1	1	4	13	C - (H2O+S.S.)	C - (H2O+S.S.)	14840	27800	150	149	238	9	1	221	224	18.81	217	219	15.82	26.2	8.1	0.0	4	7	13.97
86	1	1	4	14	C - (H2O+S.S.)	C - (H2O+S.S.)	15090	27800	150	149	238	8	1	216	218	13.31	217	219	13.99	15.4	3.4	0.0	0	1	15.44
87	1	1	4	15	C - (H2O+S.S.)	C - (H2O+S.S.)	15340	27800	150	149	238	7	1	222	220	14.48	218	218	14.67	17.4	1.3	0.0	4	2	15.14
88	1	1	4	16	C - (H2O+S.S.)	C - (H2O+S.S.)	15590	27800	150	149	238	7	1	217	218	13.80	216	217	13.72	20.1	3.4	0.0	1	2	15.82
89	1	1	4	17	C - (H2O+S.S.)	C - (H2O+S.S.)	15840	27800	150	149	238	6	1	215	217	15.43	215	218	15.38	21.5	2.7	0.0	0	2	13.98
90	1	1	4	18	C - (H2O+S.S.)	C - (H2O+S.S.)	16067	27788	150	153	259	28	3	260	260	27.90	230	234	25.23	54.9	26.8	0.0	30	30	10.30
91	1	1	4	19	C - (H2O+S.S.)	C - (H2O+S.S.)	16340	27800	150	149	238	4	1	220	220	14.50	220	220	14.96	12.8	2.7	0.0	0	0	14.71
92	1	1	4	20	C - (H2O+S.S.)	C - (H2O+S.S.)	16590	27800	150	149	238	4	1	220	219	13.46	220	230	111.58	0.0	0.0	0.0	0	0	1.97
93	1	1	4	21	C - (H2O+S.S.)	C - (H2O+S.S.)	16840	27800	150	149	238	3	1	224	340	811.92	221	221	14.93	30.2	8.7	0.0	3	119	15.00
94	1	1	4	22	C - (H2O+S.S.)	C - (H2O+S.S.)	17080	27790	150	149	238	11	1	227	227	14.45	220	223	23.36	13.4	0.0	0.0	7	7	9.72
95	1	1	4	23	CIF	CIF	17360	27803	90	48	327	22	3	1228	1319	941.45	232	266	251.02	64.6	60.4	0.0	996	1087	4.89
96	1	1	4	24	CIF	CIF	17592	27796	98	58	327	3	3	788	1093	746.37	220	225	89.52	86.2	79.3	0.0	568	873	8.80
END DATA
