# Supplementary material for: Microarray-based identification of antigenic variants of foot-and-mouth disease virus: a bioinformatics quality assessment
Source: BMC Genomics. 2006 May 18;7:117. doi: 10.1186/1471-2164-7-117 (PMC1481559; doi:10.1186/1471-2164-7-117)
Supplement: Additional File 1 — They are obtained using the Agilent and Scan Array Express (Perkin Elmer Life Sciences) analysis software for reading and quantifying the hybridization images. [file 1471-2164-7-117-S1.zip › IV-15-H146R-1-3V.csv]

BEGIN HEADER
PerkinElmer Life Sciences.
ScanArrayCSVFileFormat	2.00
ScanArray Express	2.00
Number_of_Columns	26
END HEADER
BEGIN GENERAL INFO
DateTime	2005/05/05 12:54
GalFile	D:\303\AFTOCHIP\AFTOCHIP 2.1\Generalidades Aftochip 2.1\ARCHIVO GAL AFTOCHIP 2.1.gal
Scanner	Model: Serial No.:
User Name	303
Computer Name
Protocol	Easy Quant
Quantitation Method	Adaptive Circle
Quality Confidence Calculation	SignalToNoise
User comments
Image Origin	0	0
Temperature	0
Laser Powers	0
Laser On Time	0
PMT Voltages	0
END GENERAL INFO
BEGIN QUANTITATION PARAMETERS
Min Percentile	50
Max Percentile	200
END QUANTITATION PARAMETERS
BEGIN QUALITY MEASUREMENTS
Min Signal To Noise	3
END QUALITY MEASUREMENTS
BEGIN ARRAY PATTERN INFO
Units	�m
Array Rows	1
Array Columns	1
Spot Rows	4
Spot Columns	24
Array Row Spacing	4500.000000
Array Column Spacing	4500.000000
Spot Row Spacing	246.000000
Spot Column Spacing	250.000000
Spot Diameter	150
Interstitial	0
Spots Per Array	96
Total Spots	96
END ARRAY PATTERN INFO
BEGIN IMAGE INFO
ImageID	Channel	Image	Fluorophore	Barcode	Units	X Units Per Pixel	Y Units Per Pixel	X Offset	Y Offset	Status
-1	CH1	D:\303\AFTOCHIP\AFTOCHIP 2.1\Vero\IV-3�Vero\Im�genes Scanner\IV-15-H146R RED-3�Vero_SLOT01_S02.tif	Unknown	Unknown	�m	10.000000	10.000000	0.000000	0.000000	Control Image
END IMAGE INFO
BEGIN NORMALIZATION INFO
Normalization Method	LOWESS
END NORMALIZATION INFO
BEGIN DATA
Index	Array Row	Array Column	Spot Row	Spot Column	Name	ID	X	Y	Diameter	F Pixels	B Pixels	Footprint	Flags	Ch1 Median	Ch1 Mean	Ch1 SD	Ch1 B Median	Ch1 B Mean	Ch1 B SD	Ch1 % > B + 1 SD	Ch1 % > B + 2 SD	Ch1 F % Sat.	Ch1 Median - B	Ch1 Mean - B	Ch1 SignalNoiseRatio
1	1	1	1	1	CIF	CIF	2786	27039	64	24	418	41	3	1762	1920	1226.74	550	562	136.52	83.3	66.7	0.0	1212	1370	12.91
2	1	1	1	2	CIF	CIF	3033	27043	56	15	397	39	3	2072	1880	1145.67	553	554	33.80	100.0	93.3	0.0	1519	1327	61.31
3	1	1	1	3	S139WT	S139WT	3290	27041	56	19	418	44	3	1189	1379	575.93	558	559	30.48	100.0	100.0	0.0	631	821	39.00
4	1	1	1	4	S139WT	S139WT	3533	27053	56	15	397	42	3	1095	1272	572.73	557	559	31.64	100.0	100.0	0.0	538	715	34.61
5	1	1	1	5	G139	G139	3750	27030	150	149	230	5	1	579	587	53.95	568	571	36.93	24.8	13.4	0.0	11	19	15.68
6	1	1	1	6	G139	G139	4000	27030	150	149	230	5	1	575	587	57.59	570	576	54.55	14.1	6.7	0.0	5	17	10.54
7	1	1	1	7	G139t	G139t	4250	27030	150	149	230	5	1	572	582	58.73	567	573	47.02	13.4	4.0	0.0	5	15	12.17
8	1	1	1	8	G139t	G139t	4500	27030	150	149	230	5	1	563	572	43.21	561	565	48.75	15.4	6.0	0.0	2	11	11.55
9	1	1	1	9	G139c	G139c	4750	27030	150	149	230	5	1	565	562	30.34	560	574	80.46	2.0	0.0	0.0	5	2	7.02
10	1	1	1	10	G139c	G139c	5000	27030	150	149	230	5	1	564	562	30.66	559	557	29.13	16.1	3.4	0.0	5	3	19.36
11	1	1	1	11	I139	I139	5250	27030	150	149	230	5	1	571	573	34.14	581	589	54.02	3.4	0.0	0.0	-9	-7	10.57
12	1	1	1	12	I139	I139	5500	27030	150	149	230	5	1	581	583	40.20	588	591	41.59	8.7	2.0	0.0	-6	-4	13.97
13	1	1	1	13	N139	N139	5780	27030	150	149	230	35	1	567	570	38.28	575	597	200.08	0.0	0.0	0.0	-7	-4	2.83
14	1	1	1	14	N139	N139	6020	27030	150	149	230	25	1	573	574	36.86	571	572	33.11	20.8	4.7	0.0	2	3	17.30
15	1	1	1	15	T139	T139	6250	27030	150	149	230	5	1	574	594	69.36	570	571	34.57	32.2	18.1	0.0	4	24	16.61
16	1	1	1	16	T139	T139	6500	27030	150	149	230	5	1	598	615	66.79	592	622	253.87	0.7	0.0	0.0	6	23	2.36
17	1	1	1	17	RGD-WT1	RGD-WT1	6766	27032	92	53	362	19	3	4676	4299	1077.58	586	596	52.57	100.0	100.0	0.0	4090	3713	88.94
18	1	1	1	18	RGD-WT1	RGD-WT1	7025	27045	90	52	341	32	3	3412	3048	1056.76	563	567	36.05	100.0	98.1	0.0	2849	2485	94.66
19	1	1	1	19	RRD	RRD	7280	27050	150	149	230	39	1	588	588	48.25	566	567	33.86	32.9	12.1	0.0	22	22	17.37
20	1	1	1	20	RRD	RRD	7500	27030	150	149	230	5	1	575	586	53.18	563	574	53.07	20.8	4.0	0.0	12	23	10.83
21	1	1	1	21	RRDt	RRDt	7750	27030	150	149	230	5	1	582	593	90.13	563	567	47.71	22.8	6.0	0.0	19	30	12.20
22	1	1	1	22	RRDt	RRDt	8000	27030	150	149	230	5	1	566	579	59.23	567	570	39.46	22.8	10.7	0.0	0	12	14.34
23	1	1	1	23	RRDc	RRDc	8250	27030	150	149	230	5	1	554	558	34.24	567	568	40.32	8.1	1.3	0.0	-12	-8	13.74
24	1	1	1	24	RRDc	RRDc	8500	27030	150	149	230	5	1	548	552	41.31	549	554	42.81	16.8	4.0	0.0	0	3	12.80
25	1	1	2	1	RED	RED	2740	27280	150	149	230	5	1	559	562	40.36	549	549	32.06	27.5	12.8	0.0	10	13	17.44
26	1	1	2	2	RED	RED	2990	27280	150	149	230	5	1	547	552	35.56	550	552	34.12	17.4	3.4	0.0	-2	2	16.03
27	1	1	2	3	REDt	REDt	3240	27280	150	149	230	5	1	550	549	31.71	553	554	30.55	14.8	2.0	0.0	-2	-3	18.00
28	1	1	2	4	REDt	REDt	3490	27280	150	149	230	5	1	553	554	31.10	554	557	31.43	14.8	2.7	0.0	0	0	17.59
29	1	1	2	5	REDc	REDc	3740	27280	150	149	230	5	1	553	556	28.66	556	557	37.30	10.1	0.7	0.0	-2	0	14.83
30	1	1	2	6	REDc	REDc	3990	27280	150	149	230	5	1	555	552	32.30	556	574	172.49	0.0	0.0	0.0	0	-3	3.22
31	1	1	2	7	REG	REG	4260	27280	150	149	230	15	1	558	563	32.04	560	562	30.42	17.4	3.4	0.0	-1	3	18.34
32	1	1	2	8	REG	REG	4500	27290	150	149	230	12	1	562	570	57.40	565	569	38.12	13.4	2.0	0.0	-2	5	14.74
33	1	1	2	9	REGat	REGat	4740	27280	150	149	230	5	1	559	562	39.56	560	561	31.23	15.4	3.4	0.0	0	2	17.90
34	1	1	2	10	REGat	REGat	4990	27280	150	149	230	5	1	562	564	32.59	565	645	776.29	0.0	0.0	0.0	-2	0	0.72
35	1	1	2	11	REGac	REGac	5240	27280	150	149	230	5	1	561	562	31.61	567	572	33.44	10.1	2.0	0.0	-5	-4	16.78
36	1	1	2	12	REGac	REGac	5510	27280	150	149	230	15	1	562	561	32.23	569	572	37.27	9.4	0.0	0.0	-6	-7	15.08
37	1	1	2	13	REGgg	REGgg	5772	27275	92	54	341	26	3	1032	965	206.45	573	576	70.02	96.3	81.5	0.0	459	392	14.74
38	1	1	2	14	REGgg	REGgg	6032	27285	92	54	341	36	3	944	896	167.93	571	579	70.68	87.0	83.3	0.0	373	325	13.36
39	1	1	2	15	REGtg	REGtg	6260	27280	150	149	230	15	1	565	564	33.62	570	578	43.08	8.7	0.0	0.0	-4	-5	13.11
40	1	1	2	16	REGtg	REGtg	6490	27280	150	149	230	5	1	595	616	147.87	580	590	47.27	26.2	9.4	0.0	15	36	12.59
41	1	1	2	17	REGcg	REGcg	6740	27280	150	149	230	5	1	561	575	144.23	569	569	34.70	12.8	3.4	0.0	-7	6	16.17
42	1	1	2	18	REGcg	REGcg	7010	27290	150	149	230	19	1	562	567	40.55	565	572	60.66	6.7	2.0	0.0	-2	2	9.27
43	1	1	2	19	D143N (RGN)	D143N (RGN)	7240	27280	150	149	230	5	1	560	562	40.81	570	573	52.90	5.4	2.0	0.0	-9	-7	10.59
44	1	1	2	20	D143N (RGN)	D143N (RGN)	7490	27280	150	149	230	5	1	562	570	62.66	563	569	39.37	18.8	4.0	0.0	0	7	14.28
45	1	1	2	21	D143N (RGN)t	D143N (RGN)t	7740	27280	150	149	230	5	1	571	576	51.45	565	572	40.18	19.5	7.4	0.0	6	11	14.21
46	1	1	2	22	D143N (RGN)t	D143N (RGN)t	7990	27280	150	149	230	5	1	565	570	50.32	567	573	36.80	17.4	4.0	0.0	-1	3	15.36
47	1	1	2	23	D143N (RGN)c	D143N (RGN)c	8240	27280	150	149	230	5	1	565	568	37.87	570	574	39.40	12.8	3.4	0.0	-4	-1	14.34
48	1	1	2	24	D143N (RGN)c	D143N (RGN)c	8490	27280	150	149	230	5	1	549	552	38.81	559	562	36.32	10.7	2.7	0.0	-9	-6	15.11
49	1	1	3	1	D143V (RGV)	D143V (RGV)	2740	27520	150	149	230	6	1	560	568	50.08	542	544	38.09	32.9	14.1	0.0	18	26	14.70
50	1	1	3	2	D143V (RGV)	D143V (RGV)	2990	27520	150	149	230	6	1	569	576	43.39	552	557	51.08	24.2	4.7	0.0	17	24	11.14
51	1	1	3	3	RGE-1 (GAA)	RGE-1 (GAA)	3245	27520	140	134	294	4	3	561	570	48.58	549	552	36.26	27.6	11.2	0.0	12	21	15.47
52	1	1	3	4	RGE-1 (GAA)	RGE-1 (GAA)	3495	27520	134	124	294	4	3	564	682	837.23	552	553	35.22	29.0	12.9	0.0	12	130	16.01
53	1	1	3	5	RGEc	RGEc	3740	27520	150	149	230	6	1	561	567	51.47	556	560	41.28	14.8	2.7	0.0	5	11	13.59
54	1	1	3	6	RGEc	RGEc	4010	27520	150	149	230	15	1	566	569	46.97	558	560	34.95	22.1	6.0	0.0	8	11	16.19
55	1	1	3	7	L144WT	L144WT	4273	27528	64	22	418	25	3	766	748	85.23	563	565	33.34	90.9	86.4	0.0	203	185	22.98
56	1	1	3	8	L144WT	L144WT	4529	27543	78	37	341	36	3	888	873	173.29	573	576	37.62	89.2	86.5	0.0	315	300	23.61
57	1	1	3	9	L144g	L144g	4750	27530	150	149	230	7	1	557	560	32.99	561	562	33.36	13.4	4.0	0.0	-3	0	16.70
58	1	1	3	10	L144g	L144g	4990	27520	150	149	230	6	1	553	559	49.59	562	561	28.61	12.1	4.0	0.0	-8	-2	19.33
59	1	1	3	11	L144a	L144a	5240	27520	150	149	230	6	1	559	561	29.73	564	568	31.62	10.1	2.7	0.0	-4	-2	17.68
60	1	1	3	12	L144a	L144a	5490	27520	150	149	230	6	1	563	564	31.92	564	566	29.38	18.8	3.4	0.0	0	0	19.16
61	1	1	3	13	V144	V144	5755	27515	128	112	273	12	3	601	604	46.63	570	571	33.26	46.4	23.2	0.0	31	34	18.07
62	1	1	3	14	V144	V144	6010	27520	150	149	230	15	1	581	580	32.86	575	578	39.18	14.8	1.3	0.0	6	5	14.83
63	1	1	3	15	S144	S144	6240	27520	150	149	230	6	1	585	588	46.61	583	592	85.32	4.7	0.7	0.0	2	5	6.86
64	1	1	3	16	S144	S144	6490	27520	150	149	230	6	1	564	563	32.11	575	579	35.50	8.1	0.0	0.0	-10	-11	15.89
65	1	1	3	17	H146WT	H146WT	6740	27520	150	149	230	6	1	558	559	34.91	561	567	41.39	8.7	1.3	0.0	-2	-1	13.48
66	1	1	3	18	H146WT	H146WT	6990	27520	150	149	230	6	1	552	554	31.69	573	580	62.96	0.7	0.0	0.0	-20	-18	8.77
67	1	1	3	19	R146	R146	7275	27548	70	28	362	35	3	776	753	113.45	574	577	35.90	85.7	78.6	0.0	202	179	21.61
68	1	1	3	20	R146	R146	7526	27538	56	17	418	31	3	783	745	125.04	572	578	51.05	76.5	70.6	0.0	211	173	15.34
69	1	1	3	21	L146=H146t	L146=H146t	7740	27520	150	149	230	6	1	568	571	48.77	574	580	54.33	10.7	4.0	0.0	-5	-2	10.45
70	1	1	3	22	L146=H146t	L146=H146t	7990	27520	150	149	230	6	1	582	582	41.91	572	577	39.72	22.1	3.4	0.0	10	10	14.65
71	1	1	3	23	P146	P146	8250	27520	150	149	230	6	1	569	567	39.51	578	583	42.01	6.0	0.7	0.0	-8	-10	13.54
72	1	1	3	24	P146	P146	8490	27530	150	149	230	7	1	559	567	44.49	569	576	63.89	10.1	2.7	0.0	-9	-1	8.75
73	1	1	4	1	L147WT	L147WT	2730	27770	150	149	230	14	1	540	539	30.05	539	539	34.66	11.4	1.3	0.0	1	0	15.58
74	1	1	4	2	L147WT	L147WT	2980	27770	150	149	230	14	1	545	547	32.26	554	585	266.45	0.0	0.0	0.0	-8	-6	2.05
75	1	1	4	3	P147	P147	3230	27770	150	149	230	14	1	556	564	43.55	557	598	493.66	0.0	0.0	0.0	0	7	1.13
76	1	1	4	4	P147	P147	3480	27770	150	149	230	14	1	540	540	29.18	549	547	32.80	6.0	1.3	0.0	-8	-8	16.46
77	1	1	4	5	P147a	P147a	3730	27770	150	149	230	14	1	556	558	34.58	558	557	29.00	17.4	6.0	0.0	-1	0	19.18
78	1	1	4	6	P147a	P147a	3980	27770	150	149	230	14	1	558	563	92.69	563	563	36.08	8.1	2.0	0.0	-4	0	15.46
79	1	1	4	7	Oligo HIV Y115	Oligo HIV Y115	4240	27770	150	149	230	4	1	556	556	31.36	564	566	31.12	10.1	2.0	0.0	-7	-7	17.87
80	1	1	4	8	Oligo HIV Y115	Oligo HIV Y115	4490	27780	150	149	230	10	1	560	562	32.87	568	570	32.69	8.7	3.4	0.0	-7	-5	17.13
81	1	1	4	9	Oligo HIV M184a	Oligo HIV M184a	4730	27770	150	149	230	14	1	562	565	37.94	567	567	29.16	14.8	4.7	0.0	-4	-1	19.27
82	1	1	4	10	Oligo HIV M184a	Oligo HIV M184a	4980	27770	150	149	230	14	1	551	550	27.49	569	571	35.10	3.4	0.0	0.0	-17	-18	15.70
83	1	1	4	11	C - (H2O+S.S.)	C - (H2O+S.S.)	5230	27770	150	149	230	14	1	559	694	831.47	564	567	35.18	22.8	8.1	0.0	-4	130	15.89
84	1	1	4	12	C - (H2O+S.S.)	C - (H2O+S.S.)	5480	27770	150	149	230	14	1	550	553	32.64	564	565	34.42	8.7	1.3	0.0	-13	-10	15.98
85	1	1	4	13	C - (H2O+S.S.)	C - (H2O+S.S.)	5730	27770	150	149	230	14	1	560	560	35.14	557	560	33.68	19.5	4.0	0.0	3	3	16.63
86	1	1	4	14	C - (H2O+S.S.)	C - (H2O+S.S.)	5980	27770	150	149	230	14	1	575	578	40.80	579	585	42.26	16.8	2.7	0.0	-3	0	13.61
87	1	1	4	15	C - (H2O+S.S.)	C - (H2O+S.S.)	6230	27770	150	149	230	14	1	568	572	47.01	576	579	42.43	13.4	2.7	0.0	-7	-3	13.39
88	1	1	4	16	C - (H2O+S.S.)	C - (H2O+S.S.)	6480	27770	150	149	230	14	1	572	574	47.11	565	573	47.86	13.4	4.7	0.0	7	9	11.95
89	1	1	4	17	C - (H2O+S.S.)	C - (H2O+S.S.)	6730	27770	150	149	230	14	1	558	559	34.37	557	563	32.60	18.1	2.7	0.0	1	2	17.12
90	1	1	4	18	C - (H2O+S.S.)	C - (H2O+S.S.)	6980	27770	150	149	230	14	1	553	555	41.10	567	569	42.89	8.7	0.7	0.0	-13	-11	12.89
91	1	1	4	19	C - (H2O+S.S.)	C - (H2O+S.S.)	7230	27770	150	149	230	14	1	558	561	32.42	577	582	41.23	4.0	0.0	0.0	-18	-15	13.53
92	1	1	4	20	C - (H2O+S.S.)	C - (H2O+S.S.)	7480	27770	150	149	230	14	1	549	555	43.51	578	582	44.67	7.4	1.3	0.0	-28	-22	12.29
93	1	1	4	21	C - (H2O+S.S.)	C - (H2O+S.S.)	7730	27770	150	149	230	14	1	534	544	47.20	565	566	38.99	5.4	2.0	0.0	-30	-20	13.69
94	1	1	4	22	C - (H2O+S.S.)	C - (H2O+S.S.)	7990	27770	150	149	230	4	1	545	550	40.12	556	560	31.92	13.4	6.0	0.0	-10	-5	17.07
95	1	1	4	23	CIF	CIF	8257	27782	92	52	362	15	3	1241	2221	4106.18	561	563	87.12	100.0	98.1	0.0	680	1660	14.25
96	1	1	4	24	CIF	CIF	8506	27783	90	51	341	15	3	1139	1383	584.67	556	559	36.52	100.0	100.0	0.0	583	827	31.19
END DATA
