# Supplementary material for: Microarray-based identification of antigenic variants of foot-and-mouth disease virus: a bioinformatics quality assessment
Source: BMC Genomics. 2006 May 18;7:117. doi: 10.1186/1471-2164-7-117 (PMC1481559; doi:10.1186/1471-2164-7-117)
Supplement: Additional File 1 — They are obtained using the Agilent and Scan Array Express (Perkin Elmer Life Sciences) analysis software for reading and quantifying the hybridization images. [file 1471-2164-7-117-S1.zip › IV-15-RED-3-3V.csv]

BEGIN HEADER
PerkinElmer Life Sciences.
ScanArrayCSVFileFormat	2.00
ScanArray Express	2.00
Number_of_Columns	26
END HEADER
BEGIN GENERAL INFO
DateTime	2005/05/05 13:01
GalFile	D:\303\AFTOCHIP\AFTOCHIP 2.1\Generalidades Aftochip 2.1\ARCHIVO GAL AFTOCHIP 2.1.gal
Scanner	Model: Serial No.:
User Name	303
Computer Name
Protocol	Easy Quant
Quantitation Method	Adaptive Circle
Quality Confidence Calculation	SignalToNoise
User comments
Image Origin	0	0
Temperature	0
Laser Powers	0
Laser On Time	0
PMT Voltages	0
END GENERAL INFO
BEGIN QUANTITATION PARAMETERS
Min Percentile	50
Max Percentile	200
END QUANTITATION PARAMETERS
BEGIN QUALITY MEASUREMENTS
Min Signal To Noise	3
END QUALITY MEASUREMENTS
BEGIN ARRAY PATTERN INFO
Units	�m
Array Rows	1
Array Columns	1
Spot Rows	4
Spot Columns	24
Array Row Spacing	4500.000000
Array Column Spacing	4500.000000
Spot Row Spacing	246.000000
Spot Column Spacing	250.000000
Spot Diameter	150
Interstitial	0
Spots Per Array	96
Total Spots	96
END ARRAY PATTERN INFO
BEGIN IMAGE INFO
ImageID	Channel	Image	Fluorophore	Barcode	Units	X Units Per Pixel	Y Units Per Pixel	X Offset	Y Offset	Status
-1	CH1	D:\303\AFTOCHIP\AFTOCHIP 2.1\Vero\IV-3�Vero\Im�genes Scanner\IV-15-H146R RED-3�Vero_SLOT01_S02.tif	Unknown	Unknown	�m	10.000000	10.000000	0.000000	0.000000	Control Image
END IMAGE INFO
BEGIN NORMALIZATION INFO
Normalization Method	LOWESS
END NORMALIZATION INFO
BEGIN DATA
Index	Array Row	Array Column	Spot Row	Spot Column	Name	ID	X	Y	Diameter	F Pixels	B Pixels	Footprint	Flags	Ch1 Median	Ch1 Mean	Ch1 SD	Ch1 B Median	Ch1 B Mean	Ch1 B SD	Ch1 % > B + 1 SD	Ch1 % > B + 2 SD	Ch1 F % Sat.	Ch1 Median - B	Ch1 Mean - B	Ch1 SignalNoiseRatio
1	1	1	1	1	CIF	CIF	2727	52030	90	48	362	16	3	1429	1321	340.11	224	225	15.54	100.0	100.0	0.0	1205	1097	91.98
2	1	1	1	2	CIF	CIF	2983	52035	90	52	341	15	3	1262	1108	738.02	223	224	13.95	100.0	100.0	0.0	1039	885	90.47
3	1	1	1	3	S139WT	S139WT	3229	52025	90	52	341	21	3	402	382	71.82	225	226	16.00	96.2	92.3	0.0	177	157	25.12
4	1	1	1	4	S139WT	S139WT	3475	52019	90	52	362	26	3	423	391	78.34	224	226	15.67	96.2	92.3	0.0	199	167	26.99
5	1	1	1	5	G139	G139	3732	52033	126	105	273	16	3	236	239	22.77	226	226	13.83	44.8	24.8	0.0	10	13	17.07
6	1	1	1	6	G139	G139	3970	52050	150	149	230	4	1	234	235	20.95	227	232	50.63	4.0	0.0	0.0	7	8	4.62
7	1	1	1	7	G139t	G139t	4220	52040	150	149	230	5	1	237	241	20.84	227	231	50.58	6.0	0.0	0.0	10	14	4.69
8	1	1	1	8	G139t	G139t	4470	52050	150	149	230	4	1	231	236	20.15	227	229	14.84	31.5	15.4	0.0	4	9	15.56
9	1	1	1	9	G139c	G139c	4720	52050	150	149	230	4	1	234	235	15.75	230	230	15.82	20.8	6.7	0.0	4	5	14.79
10	1	1	1	10	G139c	G139c	4970	52050	150	149	230	4	1	231	233	14.70	232	232	16.38	16.8	1.3	0.0	0	1	14.10
11	1	1	1	11	I139	I139	5220	52050	150	149	230	4	1	232	232	15.45	231	233	17.73	14.8	2.7	0.0	1	1	13.08
12	1	1	1	12	I139	I139	5470	52050	150	149	230	4	1	235	235	15.93	231	231	13.73	26.2	7.4	0.0	4	4	17.12
13	1	1	1	13	N139	N139	5720	52050	150	149	230	4	1	235	236	17.55	230	233	15.96	25.5	4.0	0.0	5	6	14.73
14	1	1	1	14	N139	N139	5970	52050	150	149	230	4	1	238	237	15.18	237	239	33.04	1.3	0.0	0.0	1	0	7.20
15	1	1	1	15	T139	T139	6220	52050	150	149	230	4	1	243	242	14.20	238	237	15.10	20.1	2.7	0.0	5	4	16.09
16	1	1	1	16	T139	T139	6480	52040	150	149	230	10	1	238	237	15.57	234	237	19.88	14.1	0.7	0.0	4	3	11.97
17	1	1	1	17	RGD-WT1	RGD-WT1	6735	52035	148	148	273	17	3	252	261	33.95	237	237	14.48	50.7	39.2	0.0	15	24	17.40
18	1	1	1	18	RGD-WT1	RGD-WT1	6975	52035	110	80	273	10	3	297	296	37.29	235	235	14.28	87.5	76.3	0.0	62	61	20.80
19	1	1	1	19	RRD	RRD	7220	52040	150	149	230	5	1	241	242	18.15	237	236	13.40	22.1	10.7	0.0	4	5	17.98
20	1	1	1	20	RRD	RRD	7470	52050	150	149	230	4	1	240	239	15.74	236	236	16.51	16.1	2.7	0.0	4	3	14.54
21	1	1	1	21	RRDt	RRDt	7720	52050	150	149	230	4	1	236	237	15.48	236	237	17.37	14.8	3.4	0.0	0	1	13.58
22	1	1	1	22	RRDt	RRDt	7970	52050	150	149	230	4	1	235	236	16.92	231	233	15.67	26.8	2.7	0.0	4	5	15.00
23	1	1	1	23	RRDc	RRDc	8220	52050	150	149	230	4	1	235	236	17.81	234	237	18.91	13.4	3.4	0.0	1	2	12.43
24	1	1	1	24	RRDc	RRDc	8470	52050	150	149	230	4	1	233	233	13.56	235	236	14.72	12.8	1.3	0.0	-1	-1	15.82
25	1	1	2	1	RED	RED	2725	52285	90	52	341	7	3	530	515	118.31	225	227	15.71	100.0	100.0	0.0	305	290	33.75
26	1	1	2	2	RED	RED	2970	52275	90	48	341	16	3	512	518	81.64	224	224	14.04	100.0	100.0	0.0	288	294	36.46
27	1	1	2	3	REDt	REDt	3215	52275	120	88	273	17	3	246	248	22.28	225	226	14.24	56.8	38.6	0.0	21	23	17.27
28	1	1	2	4	REDt	REDt	3480	52265	134	124	273	28	3	231	237	43.94	223	225	14.01	38.7	14.5	0.0	8	14	16.48
29	1	1	2	5	REDc	REDc	3720	52300	150	149	230	8	1	226	228	15.45	227	227	16.45	14.8	3.4	0.0	0	1	13.74
30	1	1	2	6	REDc	REDc	3970	52290	150	149	230	1	1	227	229	16.52	225	226	16.51	18.1	7.4	0.0	2	4	13.75
31	1	1	2	7	REG	REG	4229	52275	92	54	341	18	3	278	282	25.41	224	224	14.94	96.3	87.0	0.0	54	58	18.61
32	1	1	2	8	REG	REG	4470	52285	84	44	341	6	3	274	270	23.01	229	229	16.08	86.4	75.0	0.0	45	41	17.04
33	1	1	2	9	REGat	REGat	4720	52300	150	149	230	8	1	229	231	17.29	231	230	14.76	20.1	5.4	0.0	-1	0	15.51
34	1	1	2	10	REGat	REGat	4970	52300	150	149	230	8	1	232	234	19.97	227	228	14.59	30.2	14.1	0.0	5	7	15.90
35	1	1	2	11	REGac	REGac	5220	52300	150	149	230	8	1	233	235	15.54	230	230	15.16	24.8	4.7	0.0	3	5	15.37
36	1	1	2	12	REGac	REGac	5470	52300	150	149	230	8	1	237	408	1228.18	230	231	14.92	28.2	8.1	0.0	7	178	15.88
37	1	1	2	13	REGgg	REGgg	5720	52300	150	149	230	8	1	234	235	17.00	232	232	15.72	23.5	2.0	0.0	2	3	14.88
38	1	1	2	14	REGgg	REGgg	5970	52300	150	149	230	8	1	237	238	15.08	233	248	167.07	0.0	0.0	0.0	4	5	1.42
39	1	1	2	15	REGtg	REGtg	6220	52300	150	149	230	8	1	235	238	16.36	236	236	15.03	16.8	5.4	0.0	0	2	15.64
40	1	1	2	16	REGtg	REGtg	6470	52300	150	149	230	8	1	233	235	15.39	238	238	14.85	11.4	2.7	0.0	-4	-2	15.69
41	1	1	2	17	REGcg	REGcg	6730	52290	150	149	230	9	1	240	238	15.25	239	255	142.88	0.0	0.0	0.0	1	0	1.68
42	1	1	2	18	REGcg	REGcg	6970	52300	150	149	230	8	1	239	240	21.42	238	240	16.49	16.8	3.4	0.0	1	2	14.50
43	1	1	2	19	D143N (RGN)	D143N (RGN)	7220	52300	150	149	230	8	1	241	243	15.56	241	241	16.06	17.4	3.4	0.0	0	2	15.01
44	1	1	2	20	D143N (RGN)	D143N (RGN)	7470	52300	150	149	230	8	1	238	240	18.72	239	240	15.53	17.4	2.7	0.0	0	1	15.33
45	1	1	2	21	D143N (RGN)t	D143N (RGN)t	7720	52300	150	149	230	8	1	240	241	16.35	238	238	16.52	20.8	3.4	0.0	2	3	14.53
46	1	1	2	22	D143N (RGN)t	D143N (RGN)t	7970	52300	150	149	230	8	1	239	239	16.83	235	236	15.92	25.5	6.7	0.0	4	4	15.02
47	1	1	2	23	D143N (RGN)c	D143N (RGN)c	8220	52300	150	149	230	8	1	234	237	17.19	234	235	14.66	22.8	6.7	0.0	0	3	15.96
48	1	1	2	24	D143N (RGN)c	D143N (RGN)c	8470	52300	150	149	230	8	1	235	236	15.53	234	236	16.25	16.8	2.7	0.0	1	2	14.46
49	1	1	3	1	D143V (RGV)	D143V (RGV)	2720	52530	150	149	230	7	1	230	228	15.69	200	225	16.07	77.2	40.3	0.0	30	28	14.31
50	1	1	3	2	D143V (RGV)	D143V (RGV)	2970	52530	150	149	230	7	1	229	230	12.68	224	225	15.61	24.2	2.7	0.0	5	6	14.67
51	1	1	3	3	RGE-1 (GAA)	RGE-1 (GAA)	3220	52520	150	149	230	17	1	224	225	14.58	224	224	14.00	14.8	4.0	0.0	0	1	16.00
52	1	1	3	4	RGE-1 (GAA)	RGE-1 (GAA)	3470	52540	150	149	230	2	1	224	225	14.05	223	224	15.21	17.4	1.3	0.0	1	2	14.73
53	1	1	3	5	RGEc	RGEc	3720	52540	150	149	230	2	1	223	223	14.17	224	224	15.06	9.4	2.0	0.0	0	0	14.81
54	1	1	3	6	RGEc	RGEc	3970	52530	150	149	230	7	1	228	227	17.97	223	224	13.29	26.8	8.7	0.0	5	4	17.16
55	1	1	3	7	L144WT	L144WT	4225	52525	100	60	341	12	3	477	473	65.29	225	226	13.65	100.0	100.0	0.0	252	248	34.94
56	1	1	3	8	L144WT	L144WT	4475	52525	100	60	341	12	3	453	453	58.60	227	227	15.23	100.0	100.0	0.0	226	226	29.74
57	1	1	3	9	L144g	L144g	4720	52540	150	149	230	2	1	229	230	14.99	229	229	14.59	20.1	2.7	0.0	0	1	15.69
58	1	1	3	10	L144g	L144g	4970	52540	150	149	230	2	1	232	234	18.77	229	232	35.13	4.7	0.7	0.0	3	5	6.60
59	1	1	3	11	L144a	L144a	5220	52540	150	149	230	2	1	228	231	15.71	230	229	15.75	15.4	2.7	0.0	-1	1	14.48
60	1	1	3	12	L144a	L144a	5470	52540	150	149	230	2	1	234	235	15.50	229	231	16.21	24.8	6.7	0.0	5	6	14.44
61	1	1	3	13	V144	V144	5720	52535	170	196	209	2	3	237	239	17.50	230	232	17.96	26.5	8.2	0.0	7	9	13.20
62	1	1	3	14	V144	V144	5970	52535	128	108	273	2	3	244	245	20.79	232	233	17.53	36.1	13.0	0.0	12	13	13.92
63	1	1	3	15	S144	S144	6220	52540	150	149	230	2	1	234	238	21.89	235	235	14.54	21.5	8.7	0.0	0	3	16.10
64	1	1	3	16	S144	S144	6470	52530	150	149	230	7	1	236	236	17.11	238	239	15.77	12.1	2.7	0.0	-1	-1	14.97
65	1	1	3	17	H146WT	H146WT	6720	52525	90	48	341	12	3	583	601	148.66	249	250	18.50	100.0	100.0	0.0	334	352	31.51
66	1	1	3	18	H146WT	H146WT	6976	52542	90	50	362	6	3	654	600	195.26	243	244	18.73	100.0	96.0	0.0	411	357	34.92
67	1	1	3	19	R146	R146	7220	52540	150	149	230	2	1	252	252	19.90	241	242	16.78	36.9	15.4	0.0	11	11	15.02
68	1	1	3	20	R146	R146	7475	52535	148	148	273	4	3	245	250	24.17	238	238	18.62	31.1	16.9	0.0	7	12	13.16
69	1	1	3	21	L146=H146t	L146=H146t	7720	52540	150	149	230	2	1	247	257	104.09	239	241	15.96	36.2	10.7	0.0	8	18	15.48
70	1	1	3	22	L146=H146t	L146=H146t	7970	52540	150	149	230	2	1	245	246	33.31	237	236	15.87	34.9	7.4	0.0	8	9	15.44
71	1	1	3	23	P146	P146	8220	52540	150	149	230	2	1	236	237	15.57	237	237	14.02	17.4	5.4	0.0	0	0	16.84
72	1	1	3	24	P146	P146	8470	52540	150	149	230	2	1	240	246	48.48	238	239	17.32	16.8	4.7	0.0	2	8	13.86
73	1	1	4	1	L147WT	L147WT	2725	52782	90	50	362	4	3	816	783	215.85	223	224	20.46	100.0	100.0	0.0	593	560	39.89
74	1	1	4	2	L147WT	L147WT	2965	52785	90	52	341	5	3	726	738	119.45	225	225	15.57	100.0	100.0	0.0	501	513	46.63
75	1	1	4	3	P147	P147	3220	52795	110	78	273	11	3	239	243	21.92	223	224	13.69	57.7	32.1	0.0	16	20	17.46
76	1	1	4	4	P147	P147	3470	52790	150	149	230	6	1	226	228	17.10	224	234	71.43	0.0	0.0	0.0	2	4	3.16
77	1	1	4	5	P147a	P147a	3720	52790	150	149	230	6	1	234	237	20.71	222	223	14.91	45.6	22.1	0.0	12	15	15.70
78	1	1	4	6	P147a	P147a	3970	52785	110	78	273	2	3	246	247	19.76	225	227	15.40	60.3	30.8	0.0	21	22	15.98
79	1	1	4	7	Oligo HIV Y115	Oligo HIV Y115	4220	52780	150	149	230	3	1	224	224	14.74	227	228	16.98	8.1	0.0	0.0	-2	-2	13.19
80	1	1	4	8	Oligo HIV Y115	Oligo HIV Y115	4470	52790	150	149	230	6	1	227	226	14.81	226	227	15.11	13.4	2.7	0.0	1	0	15.03
81	1	1	4	9	Oligo HIV M184a	Oligo HIV M184a	4720	52790	150	149	230	6	1	228	229	15.35	227	228	15.24	15.4	4.7	0.0	1	2	14.96
82	1	1	4	10	Oligo HIV M184a	Oligo HIV M184a	4970	52790	150	149	230	6	1	230	230	15.43	227	231	36.22	3.4	0.0	0.0	3	3	6.35
83	1	1	4	11	C - (H2O+S.S.)	C - (H2O+S.S.)	5220	52790	150	149	230	6	1	230	230	15.39	229	230	16.22	14.8	1.3	0.0	1	1	14.18
84	1	1	4	12	C - (H2O+S.S.)	C - (H2O+S.S.)	5470	52790	150	149	230	6	1	232	234	15.60	231	232	17.57	15.4	3.4	0.0	1	3	13.21
85	1	1	4	13	C - (H2O+S.S.)	C - (H2O+S.S.)	5720	52790	150	149	230	6	1	233	233	14.57	232	234	19.77	10.1	0.0	0.0	1	1	11.78
86	1	1	4	14	C - (H2O+S.S.)	C - (H2O+S.S.)	5970	52790	150	149	230	6	1	234	234	14.84	235	239	46.83	0.0	0.0	0.0	0	0	5.00
87	1	1	4	15	C - (H2O+S.S.)	C - (H2O+S.S.)	6220	52790	150	149	230	6	1	236	236	14.73	234	236	15.66	21.5	3.4	0.0	2	2	15.07
88	1	1	4	16	C - (H2O+S.S.)	C - (H2O+S.S.)	6470	52790	150	149	230	6	1	236	237	16.06	236	237	17.23	12.8	2.0	0.0	0	1	13.70
89	1	1	4	17	C - (H2O+S.S.)	C - (H2O+S.S.)	6720	52780	150	149	230	3	1	237	238	16.09	239	240	17.18	12.8	2.0	0.0	-1	0	13.80
90	1	1	4	18	C - (H2O+S.S.)	C - (H2O+S.S.)	6970	52790	150	149	230	6	1	237	237	14.35	238	239	16.63	10.7	0.7	0.0	0	0	14.25
91	1	1	4	19	C - (H2O+S.S.)	C - (H2O+S.S.)	7220	52790	150	149	230	6	1	241	240	16.30	238	240	15.91	17.4	2.0	0.0	3	2	15.15
92	1	1	4	20	C - (H2O+S.S.)	C - (H2O+S.S.)	7470	52790	150	149	230	6	1	238	239	15.47	238	239	15.04	15.4	4.0	0.0	0	1	15.83
93	1	1	4	21	C - (H2O+S.S.)	C - (H2O+S.S.)	7720	52790	150	149	230	6	1	241	245	51.66	240	251	130.35	0.7	0.7	0.0	1	5	1.85
94	1	1	4	22	C - (H2O+S.S.)	C - (H2O+S.S.)	7970	52790	150	149	230	6	1	237	236	13.91	236	238	18.05	8.1	0.0	0.0	1	0	13.13
95	1	1	4	23	CIF	CIF	8215	52780	100	62	362	6	3	1789	1772	245.58	238	239	16.82	100.0	100.0	0.0	1551	1534	106.39
96	1	1	4	24	CIF	CIF	8460	52780	100	69	362	11	3	1798	1746	340.43	239	240	16.32	100.0	100.0	0.0	1559	1507	110.18
END DATA
