# Supplementary material for: Microarray-based identification of antigenic variants of foot-and-mouth disease virus: a bioinformatics quality assessment
Source: BMC Genomics. 2006 May 18;7:117. doi: 10.1186/1471-2164-7-117 (PMC1481559; doi:10.1186/1471-2164-7-117)
Supplement: Additional File 1 — They are obtained using the Agilent and Scan Array Express (Perkin Elmer Life Sciences) analysis software for reading and quantifying the hybridization images. [file 1471-2164-7-117-S1.zip › IV-15-RED-4-3V.csv]

BEGIN HEADER
PerkinElmer Life Sciences.
ScanArrayCSVFileFormat	2.00
ScanArray Express	2.00
Number_of_Columns	26
END HEADER
BEGIN GENERAL INFO
DateTime	2005/05/05 13:04
GalFile	D:\303\AFTOCHIP\AFTOCHIP 2.1\Generalidades Aftochip 2.1\ARCHIVO GAL AFTOCHIP 2.1.gal
Scanner	Model: Serial No.:
User Name	303
Computer Name
Protocol	Easy Quant
Quantitation Method	Adaptive Circle
Quality Confidence Calculation	SignalToNoise
User comments
Image Origin	0	0
Temperature	0
Laser Powers	0
Laser On Time	0
PMT Voltages	0
END GENERAL INFO
BEGIN QUANTITATION PARAMETERS
Min Percentile	50
Max Percentile	200
END QUANTITATION PARAMETERS
BEGIN QUALITY MEASUREMENTS
Min Signal To Noise	3
END QUALITY MEASUREMENTS
BEGIN ARRAY PATTERN INFO
Units	�m
Array Rows	1
Array Columns	1
Spot Rows	4
Spot Columns	24
Array Row Spacing	4500.000000
Array Column Spacing	4500.000000
Spot Row Spacing	246.000000
Spot Column Spacing	250.000000
Spot Diameter	150
Interstitial	0
Spots Per Array	96
Total Spots	96
END ARRAY PATTERN INFO
BEGIN IMAGE INFO
ImageID	Channel	Image	Fluorophore	Barcode	Units	X Units Per Pixel	Y Units Per Pixel	X Offset	Y Offset	Status
-1	CH1	D:\303\AFTOCHIP\AFTOCHIP 2.1\Vero\IV-3�Vero\Im�genes Scanner\IV-15-H146R RED-3�Vero_SLOT01_S02.tif	Unknown	Unknown	�m	10.000000	10.000000	0.000000	0.000000	Control Image
END IMAGE INFO
BEGIN NORMALIZATION INFO
Normalization Method	LOWESS
END NORMALIZATION INFO
BEGIN DATA
Index	Array Row	Array Column	Spot Row	Spot Column	Name	ID	X	Y	Diameter	F Pixels	B Pixels	Footprint	Flags	Ch1 Median	Ch1 Mean	Ch1 SD	Ch1 B Median	Ch1 B Mean	Ch1 B SD	Ch1 % > B + 1 SD	Ch1 % > B + 2 SD	Ch1 F % Sat.	Ch1 Median - B	Ch1 Mean - B	Ch1 SignalNoiseRatio
1	1	1	1	1	CIF	CIF	11704	52079	100	63	362	25	3	464	998	876.92	234	235	16.29	87.3	74.6	0.0	230	764	28.49
2	1	1	1	2	CIF	CIF	11976	52088	90	50	362	44	3	749	900	585.62	236	237	18.26	86.0	80.0	0.0	513	664	41.02
3	1	1	1	3	S139WT	S139WT	12209	52088	90	50	362	27	3	441	429	125.10	233	235	16.47	94.0	88.0	0.0	208	196	26.78
4	1	1	1	4	S139WT	S139WT	12469	52095	92	54	341	36	3	338	368	122.86	238	239	17.06	70.4	63.0	0.0	100	130	19.81
5	1	1	1	5	G139	G139	12670	52090	150	149	230	12	1	245	247	20.12	240	240	15.67	28.9	10.1	0.0	5	7	15.63
6	1	1	1	6	G139	G139	12920	52090	150	149	230	12	1	254	262	30.88	243	245	19.45	34.2	24.2	0.0	11	19	13.06
7	1	1	1	7	G139t	G139t	13170	52090	150	149	230	12	1	272	275	34.55	257	277	49.31	15.4	2.0	0.0	15	18	5.52
8	1	1	1	8	G139t	G139t	13455	52095	140	124	273	22	3	250	253	24.04	244	246	21.09	29.0	11.3	0.0	6	9	11.85
9	1	1	1	9	G139c	G139c	13670	52090	150	149	230	12	1	241	241	16.48	237	240	18.70	20.8	0.7	0.0	4	4	12.89
10	1	1	1	10	G139c	G139c	13920	52090	150	149	230	12	1	241	243	16.59	237	240	20.90	16.8	2.0	0.0	4	6	11.53
11	1	1	1	11	I139	I139	14170	52090	150	149	230	12	1	244	243	16.26	240	241	16.25	18.8	3.4	0.0	4	3	15.01
12	1	1	1	12	I139	I139	14420	52090	150	149	230	12	1	241	242	17.12	227	243	16.84	38.3	15.4	0.0	14	15	14.31
13	1	1	1	13	N139	N139	14670	52090	150	149	230	12	1	241	247	45.28	242	242	14.49	14.8	8.1	0.0	0	5	16.64
14	1	1	1	14	N139	N139	14920	52090	150	149	230	12	1	241	243	17.25	239	239	15.29	25.5	5.4	0.0	2	4	15.76
15	1	1	1	15	T139	T139	15170	52090	150	149	230	12	1	240	243	18.21	239	239	17.58	17.4	4.7	0.0	1	4	13.65
16	1	1	1	16	T139	T139	15440	52090	150	149	230	8	1	241	241	13.71	239	241	19.20	10.7	0.7	0.0	2	2	12.55
17	1	1	1	17	RGD-WT1	RGD-WT1	15705	52085	90	52	341	24	3	283	281	24.13	236	236	15.69	88.5	73.1	0.0	47	45	18.04
18	1	1	1	18	RGD-WT1	RGD-WT1	15965	52095	90	52	341	33	3	292	292	19.60	237	238	17.56	98.1	78.8	0.0	55	55	16.63
19	1	1	1	19	RRD	RRD	16210	52090	150	149	230	28	1	234	235	14.58	235	237	16.97	12.8	2.0	0.0	0	0	13.79
20	1	1	1	20	RRD	RRD	16420	52090	150	149	230	12	1	234	234	14.29	235	236	19.29	9.4	0.0	0.0	0	0	12.13
21	1	1	1	21	RRDt	RRDt	16670	52090	150	149	230	12	1	231	232	15.44	231	232	14.88	17.4	4.0	0.0	0	1	15.52
22	1	1	1	22	RRDt	RRDt	16920	52090	150	149	230	12	1	236	236	17.09	233	235	27.01	8.7	0.7	0.0	3	3	8.74
23	1	1	1	23	RRDc	RRDc	17170	52090	150	149	230	12	1	227	228	17.05	232	235	24.98	3.4	0.7	0.0	-4	-3	9.09
24	1	1	1	24	RRDc	RRDc	17420	52090	150	149	230	12	1	229	231	15.26	228	228	14.56	22.8	4.7	0.0	1	3	15.73
25	1	1	2	1	RED	RED	11708	52336	90	50	341	25	3	411	464	167.39	231	233	15.03	86.0	78.0	0.0	180	233	27.35
26	1	1	2	2	RED	RED	11955	52333	80	36	341	23	3	736	733	138.46	233	235	15.28	100.0	100.0	0.0	503	500	48.16
27	1	1	2	3	REDt	REDt	12205	52335	140	124	273	22	3	242	244	19.93	232	233	14.91	40.3	19.4	0.0	10	12	16.23
28	1	1	2	4	REDt	REDt	12420	52340	150	149	230	12	1	239	241	17.40	238	238	15.93	23.5	5.4	0.0	1	3	15.00
29	1	1	2	5	REDc	REDc	12670	52340	150	149	230	12	1	238	239	17.87	237	239	16.97	15.4	2.7	0.0	1	2	14.02
30	1	1	2	6	REDc	REDc	12920	52340	150	149	230	12	1	243	246	16.53	241	242	15.16	22.8	6.7	0.0	2	5	16.03
31	1	1	2	7	REG	REG	13224	52344	90	52	341	41	3	295	287	43.22	239	241	17.06	67.3	57.7	0.0	56	48	17.29
32	1	1	2	8	REG	REG	13463	52338	78	37	362	30	3	368	731	1472.02	241	241	17.12	100.0	100.0	0.0	127	490	21.49
33	1	1	2	9	REGat	REGat	13700	52350	150	149	230	21	1	252	255	21.63	244	245	22.31	25.5	7.4	0.0	8	11	11.29
34	1	1	2	10	REGat	REGat	13920	52340	150	149	230	12	1	249	251	21.44	242	244	17.48	28.2	12.1	0.0	7	9	14.24
35	1	1	2	11	REGac	REGac	14170	52340	150	149	230	12	1	245	245	18.16	242	272	433.79	0.0	0.0	0.0	3	3	0.56
36	1	1	2	12	REGac	REGac	14420	52340	150	149	230	12	1	242	242	18.76	241	243	17.90	16.8	2.0	0.0	1	1	13.52
37	1	1	2	13	REGgg	REGgg	14670	52340	150	149	230	12	1	242	243	16.54	239	239	16.63	18.1	4.0	0.0	3	4	14.55
38	1	1	2	14	REGgg	REGgg	14920	52340	150	149	230	12	1	246	247	18.91	237	239	15.50	34.2	10.1	0.0	9	10	15.87
39	1	1	2	15	REGtg	REGtg	15170	52340	150	149	230	12	1	237	240	16.85	238	381	1548.10	0.0	0.0	0.0	0	2	0.15
40	1	1	2	16	REGtg	REGtg	15420	52340	150	149	230	12	1	239	240	16.68	239	387	1548.05	0.0	0.0	0.0	0	1	0.15
41	1	1	2	17	REGcg	REGcg	15690	52350	150	149	230	13	1	241	242	18.09	233	243	26.55	16.1	0.7	0.0	8	9	9.08
42	1	1	2	18	REGcg	REGcg	15940	52350	150	149	230	13	1	237	239	16.01	240	243	27.17	4.0	0.0	0.0	-2	0	8.72
43	1	1	2	19	D143N (RGN)	D143N (RGN)	16170	52340	150	149	230	12	1	239	246	87.06	236	237	16.15	15.4	4.0	0.0	3	10	14.80
44	1	1	2	20	D143N (RGN)	D143N (RGN)	16420	52340	150	149	230	12	1	237	239	16.56	235	236	17.09	17.4	6.0	0.0	2	4	13.87
45	1	1	2	21	D143N (RGN)t	D143N (RGN)t	16670	52340	150	149	230	12	1	241	240	20.54	235	236	33.82	5.4	1.3	0.0	6	5	7.13
46	1	1	2	22	D143N (RGN)t	D143N (RGN)t	16920	52340	150	149	230	12	1	232	232	13.96	232	235	33.75	0.7	0.0	0.0	0	0	6.87
47	1	1	2	23	D143N (RGN)c	D143N (RGN)c	17170	52340	150	149	230	12	1	231	231	14.69	230	231	15.35	11.4	2.7	0.0	1	1	15.04
48	1	1	2	24	D143N (RGN)c	D143N (RGN)c	17420	52340	150	149	230	12	1	228	230	24.68	227	229	15.90	13.4	3.4	0.0	1	3	14.34
49	1	1	3	1	D143V (RGV)	D143V (RGV)	11710	52580	150	149	230	28	1	237	237	14.71	233	235	16.19	19.5	4.0	0.0	4	4	14.64
50	1	1	3	2	D143V (RGV)	D143V (RGV)	11950	52580	150	149	230	18	1	236	236	16.30	237	238	15.90	14.8	4.0	0.0	0	0	14.84
51	1	1	3	3	RGE-1 (GAA)	RGE-1 (GAA)	12180	52580	150	149	230	4	1	237	237	15.82	234	236	16.71	24.8	1.3	0.0	3	3	14.19
52	1	1	3	4	RGE-1 (GAA)	RGE-1 (GAA)	12430	52580	150	149	230	4	1	242	242	15.68	236	238	17.43	20.8	4.7	0.0	6	6	13.88
53	1	1	3	5	RGEc	RGEc	12670	52580	150	149	230	12	1	239	240	15.60	239	239	15.33	16.8	2.7	0.0	0	1	15.59
54	1	1	3	6	RGEc	RGEc	12930	52570	150	149	230	14	1	243	247	40.88	242	242	16.05	19.5	4.7	0.0	1	5	15.14
55	1	1	3	7	L144WT	L144WT	13195	52566	90	52	341	22	3	394	378	56.41	240	241	20.65	98.1	90.4	0.0	154	138	19.08
56	1	1	3	8	L144WT	L144WT	13465	52592	100	62	362	32	3	376	358	79.43	242	245	22.11	79.0	72.6	0.0	134	116	17.01
57	1	1	3	9	L144g	L144g	13700	52590	150	149	230	18	1	244	245	15.99	241	241	17.24	21.5	3.4	0.0	3	4	14.15
58	1	1	3	10	L144g	L144g	13920	52580	150	149	230	12	1	246	248	16.80	242	262	203.72	0.0	0.0	0.0	4	6	1.21
59	1	1	3	11	L144a	L144a	14170	52580	150	149	230	12	1	241	241	15.34	242	243	18.86	9.4	0.7	0.0	0	0	12.78
60	1	1	3	12	L144a	L144a	14420	52580	150	149	230	12	1	244	249	24.54	244	282	288.65	0.0	0.0	0.0	0	5	0.85
61	1	1	3	13	V144	V144	14670	52580	150	149	230	12	1	250	253	23.92	243	254	143.70	0.0	0.0	0.0	7	10	1.74
62	1	1	3	14	V144	V144	14920	52580	150	149	230	12	1	248	251	35.02	240	242	16.85	29.5	6.7	0.0	8	11	14.72
63	1	1	3	15	S144	S144	15170	52580	150	149	230	12	1	238	238	14.36	241	242	16.42	10.1	1.3	0.0	-2	-2	14.50
64	1	1	3	16	S144	S144	15430	52590	150	149	230	5	1	244	245	16.94	242	241	16.61	19.5	3.4	0.0	2	3	14.69
65	1	1	3	17	H146WT	H146WT	15705	52595	70	32	341	25	3	714	627	208.33	237	238	14.75	100.0	100.0	0.0	477	390	48.42
66	1	1	3	18	H146WT	H146WT	15955	52605	70	32	341	30	3	484	468	154.55	236	238	23.44	96.9	93.8	0.0	248	232	20.65
67	1	1	3	19	R146	R146	16190	52600	150	149	230	17	1	240	240	21.18	236	236	16.25	24.8	10.1	0.0	4	4	14.77
68	1	1	3	20	R146	R146	16420	52580	150	149	230	12	1	238	239	18.30	235	234	16.34	22.8	7.4	0.0	3	4	14.57
69	1	1	3	21	L146=H146t	L146=H146t	16670	52580	150	149	230	12	1	232	233	13.86	229	229	15.06	23.5	4.0	0.0	3	4	15.41
70	1	1	3	22	L146=H146t	L146=H146t	16920	52580	150	149	230	12	1	232	234	24.55	232	232	20.37	9.4	0.7	0.0	0	2	11.39
71	1	1	3	23	P146	P146	17180	52590	150	149	230	5	1	228	229	15.86	227	228	15.07	18.8	4.7	0.0	1	2	15.13
72	1	1	3	24	P146	P146	17430	52580	150	149	230	4	1	225	226	13.22	224	225	13.64	15.4	4.0	0.0	1	2	16.50
73	1	1	4	1	L147WT	L147WT	11715	52855	90	52	341	41	3	992	813	430.34	236	237	20.49	75.0	75.0	0.0	756	577	48.41
74	1	1	4	2	L147WT	L147WT	11965	52845	100	60	341	35	3	762	700	425.04	237	238	21.67	76.7	66.7	0.0	525	463	35.16
75	1	1	4	3	P147	P147	12200	52820	150	149	230	20	1	260	262	31.71	237	238	16.49	54.4	37.6	0.0	23	25	15.76
76	1	1	4	4	P147	P147	12435	52825	168	192	209	6	3	247	249	23.14	238	238	14.27	39.1	21.9	0.0	9	11	17.30
77	1	1	4	5	P147a	P147a	12680	52830	150	149	230	2	1	243	247	24.45	240	240	16.26	29.5	16.8	0.0	3	7	14.94
78	1	1	4	6	P147a	P147a	12920	52830	150	149	230	12	1	244	248	22.93	239	241	16.41	30.2	13.4	0.0	5	9	14.87
79	1	1	4	7	Oligo HIV Y115	Oligo HIV Y115	13180	52820	150	149	230	10	1	237	238	15.24	237	238	14.52	22.1	2.7	0.0	0	1	16.33
80	1	1	4	8	Oligo HIV Y115	Oligo HIV Y115	13450	52840	150	149	230	20	1	237	238	14.36	239	240	17.34	11.4	0.0	0.0	-1	0	13.67
81	1	1	4	9	Oligo HIV M184a	Oligo HIV M184a	13670	52830	150	149	230	12	1	238	240	20.04	239	241	15.99	21.5	4.7	0.0	0	1	14.88
82	1	1	4	10	Oligo HIV M184a	Oligo HIV M184a	13920	52830	150	149	230	12	1	249	247	16.57	239	260	204.06	0.0	0.0	0.0	10	8	1.22
83	1	1	4	11	C - (H2O+S.S.)	C - (H2O+S.S.)	14170	52830	150	149	230	12	1	242	242	16.20	242	242	31.20	2.0	0.0	0.0	0	0	7.76
84	1	1	4	12	C - (H2O+S.S.)	C - (H2O+S.S.)	14420	52830	150	149	230	12	1	239	243	17.92	239	240	14.27	24.2	9.4	0.0	0	4	16.75
85	1	1	4	13	C - (H2O+S.S.)	C - (H2O+S.S.)	14670	52830	150	149	230	12	1	241	242	15.47	242	241	15.60	14.1	3.4	0.0	0	0	15.45
86	1	1	4	14	C - (H2O+S.S.)	C - (H2O+S.S.)	14920	52830	150	149	230	12	1	244	245	16.12	241	241	16.68	18.1	5.4	0.0	3	4	14.63
87	1	1	4	15	C - (H2O+S.S.)	C - (H2O+S.S.)	15170	52830	150	149	230	12	1	244	245	16.83	242	242	16.83	19.5	2.7	0.0	2	3	14.50
88	1	1	4	16	C - (H2O+S.S.)	C - (H2O+S.S.)	15420	52830	150	149	230	12	1	245	243	15.52	242	243	16.64	14.8	2.7	0.0	3	1	14.72
89	1	1	4	17	C - (H2O+S.S.)	C - (H2O+S.S.)	15680	52840	150	149	230	9	1	238	237	16.57	238	238	15.27	15.4	2.7	0.0	0	0	15.59
90	1	1	4	18	C - (H2O+S.S.)	C - (H2O+S.S.)	15940	52850	150	149	230	21	1	235	236	14.77	235	239	29.36	4.0	0.0	0.0	0	1	8.01
91	1	1	4	19	C - (H2O+S.S.)	C - (H2O+S.S.)	16170	52830	150	149	230	12	1	234	234	12.71	237	237	16.52	6.7	0.7	0.0	-2	-2	14.17
92	1	1	4	20	C - (H2O+S.S.)	C - (H2O+S.S.)	16420	52830	150	149	230	12	1	230	231	16.05	232	233	19.51	8.1	0.7	0.0	-1	0	11.79
93	1	1	4	21	C - (H2O+S.S.)	C - (H2O+S.S.)	16670	52830	150	149	230	12	1	228	230	16.17	228	228	14.46	19.5	6.7	0.0	0	2	15.77
94	1	1	4	22	C - (H2O+S.S.)	C - (H2O+S.S.)	16930	52840	150	149	230	9	1	229	230	15.77	229	230	15.48	14.1	4.7	0.0	0	1	14.80
95	1	1	4	23	CIF	CIF	17205	52845	90	52	341	27	3	1291	1004	504.55	226	232	73.90	80.8	76.9	0.0	1065	778	17.47
96	1	1	4	24	CIF	CIF	17445	52835	70	32	341	13	3	1092	1097	99.86	222	226	35.23	100.0	100.0	0.0	870	875	31.00
END DATA
