# Supplementary material for: Microarray-based identification of antigenic variants of foot-and-mouth disease virus: a bioinformatics quality assessment
Source: BMC Genomics. 2006 May 18;7:117. doi: 10.1186/1471-2164-7-117 (PMC1481559; doi:10.1186/1471-2164-7-117)
Supplement: Additional File 1 — They are obtained using the Agilent and Scan Array Express (Perkin Elmer Life Sciences) analysis software for reading and quantifying the hybridization images. [file 1471-2164-7-117-S1.zip › IV-2-RGV-3-1V.csv]

BEGIN HEADER
PerkinElmer Life Sciences.
ScanArrayCSVFileFormat	2
ScanArray Express	2
Number_of_Columns	26
END HEADER
BEGIN GENERAL INFO
DateTime	5/5/2005 8:32
GalFile	D:\303\AFTOCHIP\AFTOCHIP 2.1\Generalidades Aftochip 2.1\ARCHIVO GAL AFTOCHIP 2.1.gal
Scanner	Model: Serial No.:
User Name	303
Computer Name
Protocol	Easy Quant
Quantitation Method	Adaptive Circle
Quality Confidence Calculation	SignalToNoise
User comments
Image Origin	0	0
Temperature	0
Laser Powers	0
Laser On Time	0
PMT Voltages	0
END GENERAL INFO
BEGIN QUANTITATION PARAMETERS
Min Percentile	50
Max Percentile	200
END QUANTITATION PARAMETERS
BEGIN QUALITY MEASUREMENTS
Min Signal To Noise	3
END QUALITY MEASUREMENTS
BEGIN ARRAY PATTERN INFO
Units	�m
Array Rows	1
Array Columns	1
Spot Rows	4
Spot Columns	24
Array Row Spacing	4500
Array Column Spacing	4500
Spot Row Spacing	260
Spot Column Spacing	249
Spot Diameter	150
Interstitial	0
Spots Per Array	96
Total Spots	96
END ARRAY PATTERN INFO
BEGIN IMAGE INFO
ImageID	Channel	Image	Fluorophore	Barcode	Units	X Units Per Pixel	Y Units Per Pixel	X Offset	Y Offset	Status
-1	CH1	D:\303\AFTOCHIP\AFTOCHIP 2.1\Vero\IV-1�Vero\Im�genes Scanner\2-IV-RRD RGV-1�V_SLOT02_S01.tif	Unknown	Unknown	�m	10	10	0	0	Control Image
END IMAGE INFO
BEGIN NORMALIZATION INFO
Normalization Method	LOWESS
END NORMALIZATION INFO
BEGIN DATA
Index	Array Row	Array Column	Spot Row	Spot Column	Name	ID	X	Y	Diameter	F Pixels	B Pixels	Footprint	Flags	Ch1 Median	Ch1 Mean	Ch1 SD	Ch1 B Median	Ch1 B Mean	Ch1 B SD	Ch1 % > B + 1 SD	Ch1 % > B + 2 SD	Ch1 F % Sat.	Ch1 Median - B	Ch1 Mean - B	Ch1 SignalNoiseRatio
1	1	1	1	1	CIF	CIF	2940	51785	80	40	383	17	3	1270	1416	588.31	195	200	84.06	100	100	0	1075	1221	15.11
2	1	1	1	2	CIF	CIF	3189	51792	90	50	383	23	3	1295	1107	510.01	194	195	12.29	100	100	0	1101	913	105.33
3	1	1	1	3	S139WT	S139WT	3435	51795	90	52	362	26	3	293	298	53.19	196	197	22.12	92.3	86.5	0	97	102	13.24
4	1	1	1	4	S139WT	S139WT	3685	51790	80	40	362	21	3	288	307	58.01	195	196	13.68	100	95	0	93	112	21.05
5	1	1	1	5	G139	G139	3935	51790	80	40	362	21	3	221	222	19.96	196	197	16.93	62.5	22.5	0	25	26	13.05
6	1	1	1	6	G139	G139	4190	51770	150	149	251	9	1	205	209	22.09	200	202	17.74	22.8	10.1	0	5	9	11.56
7	1	1	1	7	G139t	G139t	4430	51770	150	149	251	1	1	206	211	23.26	202	246	596.29	0	0	0	4	9	0.35
8	1	1	1	8	G139t	G139t	4680	51770	150	149	251	2	1	200	202	14.23	200	200	14.51	19.5	4.7	0	0	2	13.78
9	1	1	1	9	G139c	G139c	4930	51770	150	149	251	3	1	198	200	14.9	198	199	17.21	12.1	3.4	0	0	2	11.5
10	1	1	1	10	G139c	G139c	5180	51770	150	149	251	4	1	196	196	13.45	198	198	16.73	5.4	0.7	0	-1	-1	11.71
11	1	1	1	11	I139	I139	5430	51770	150	149	251	5	1	200	200	16.46	198	199	12.87	16.8	2.7	0	2	2	15.54
12	1	1	1	12	I139	I139	5680	51770	150	149	251	6	1	198	198	11.54	200	202	14.21	8.1	0	0	-1	-1	13.93
13	1	1	1	13	N139	N139	5920	51770	150	149	251	3	1	198	198	12.1	198	198	12.31	16.1	3.4	0	0	0	16.09
14	1	1	1	14	N139	N139	6170	51770	150	149	251	2	1	198	198	11.5	198	199	19.97	4.7	0	0	0	0	9.92
15	1	1	1	15	T139	T139	6425	51770	140	134	230	3	3	211	218	32.02	196	198	11.77	56.7	39.6	0	15	22	17.92
16	1	1	1	16	T139	T139	6680	51775	126	104	315	11	3	209	214	22.61	200	200	12.16	43.3	25	0	9	14	17.19
17	1	1	1	17	RGD-WT1	RGD-WT1	6920	51765	134	124	315	3	3	264	275	79.89	198	198	12.37	68.5	60.5	0	66	77	21.35
18	1	1	1	18	RGD-WT1	RGD-WT1	7175	51770	134	124	294	6	3	243	270	90.25	197	198	13.61	66.9	54.8	0	46	73	17.85
19	1	1	1	19	RRD	RRD	7420	51770	150	149	251	3	1	198	199	12.87	197	197	12.52	16.1	3.4	0	1	2	15.81
20	1	1	1	20	RRD	RRD	7670	51770	150	149	251	4	1	201	202	13.27	197	198	14.31	21.5	7.4	0	4	5	14.04
21	1	1	1	21	RRDt	RRDt	7920	51770	150	149	251	5	1	201	202	13.18	198	199	12.75	19.5	6.7	0	3	4	15.76
22	1	1	1	22	RRDt	RRDt	8170	51770	150	149	251	6	1	198	199	12.06	198	199	12.55	18.1	4	0	0	1	15.77
23	1	1	1	23	RRDc	RRDc	8420	51770	150	149	251	7	1	200	201	14.01	200	200	12.55	19.5	6.7	0	0	1	15.93
24	1	1	1	24	RRDc	RRDc	8670	51770	150	149	251	8	1	199	199	10.93	200	201	16.17	4.7	0	0	0	0	12.31
25	1	1	2	1	RED	RED	2930	52040	150	149	251	12	1	199	199	12.32	196	216	197.35	0	0	0	3	3	1.01
26	1	1	2	2	RED	RED	3180	52030	150	149	251	4	1	198	197	13.54	196	196	12.38	20.1	2.7	0	2	1	16
27	1	1	2	3	REDt	REDt	3440	52040	150	149	251	13	1	196	197	11.98	196	196	13.4	14.1	2.7	0	0	1	14.62
28	1	1	2	4	REDt	REDt	3690	52040	150	149	251	13	1	198	199	10.96	195	195	12.49	21.5	2.7	0	3	4	15.85
29	1	1	2	5	REDc	REDc	3940	52030	150	149	251	8	1	197	198	12.09	196	197	13.71	17.4	1.3	0	1	2	14.37
30	1	1	2	6	REDc	REDc	4190	52030	150	149	251	9	1	199	200	11.78	196	199	15.65	14.8	1.3	0	3	4	12.71
31	1	1	2	7	REG	REG	4430	52030	150	149	251	1	1	205	212	34.38	201	204	21.44	22.1	8.7	0	4	11	9.56
32	1	1	2	8	REG	REG	4670	52020	150	149	251	11	1	208	219	45.35	200	210	90.25	4	0.7	0	8	19	2.3
33	1	1	2	9	REGat	REGat	4930	52030	150	149	251	3	1	202	215	86.55	198	200	15.96	24.2	9.4	0	4	17	12.66
34	1	1	2	10	REGat	REGat	5180	52030	150	149	251	4	1	196	197	13.85	198	208	88.81	0	0	0	-1	0	2.21
35	1	1	2	11	REGac	REGac	5430	52030	150	149	251	5	1	199	199	12.28	200	200	12.96	16.1	1.3	0	0	0	15.36
36	1	1	2	12	REGac	REGac	5670	52030	150	149	251	4	1	202	203	14.69	200	201	14.4	18.1	5.4	0	2	3	14.03
37	1	1	2	13	REGgg	REGgg	5900	52030	140	137	251	23	3	413	417	210.63	198	200	14.66	72.3	64.2	0	215	219	28.17
38	1	1	2	14	REGgg	REGgg	6150	52020	126	101	315	23	3	466	459	188.76	199	201	22.34	88.1	82.2	0	267	260	20.86
39	1	1	2	15	REGtg	REGtg	6410	52020	150	149	251	13	1	201	205	19.56	197	198	12.06	26.2	11.4	0	4	8	16.67
40	1	1	2	16	REGtg	REGtg	6680	52030	150	149	251	9	1	202	203	13.97	200	199	11.83	21.5	7.4	0	2	3	17.08
41	1	1	2	17	REGcg	REGcg	6920	52030	150	149	251	1	1	201	204	20.66	199	200	24.92	12.1	2	0	2	5	8.06
42	1	1	2	18	REGcg	REGcg	7170	52030	150	149	251	2	1	201	202	15.69	198	202	49.35	0.7	0	0	3	4	4.07
43	1	1	2	19	D143N (RGN)	D143N (RGN)	7420	52030	150	149	251	3	1	202	203	13.35	198	198	12.47	28.2	6.7	0	4	5	16.2
44	1	1	2	20	D143N (RGN)	D143N (RGN)	7660	52030	150	149	251	6	1	200	200	15.63	194	195	11.76	31.5	7.4	0	6	6	17.01
45	1	1	2	21	D143N (RGN)t	D143N (RGN)t	7920	52030	150	149	251	5	1	202	204	24.49	199	201	19.54	11.4	1.3	0	3	5	10.34
46	1	1	2	22	D143N (RGN)t	D143N (RGN)t	8170	52020	150	149	251	10	1	201	201	11.78	200	200	11.76	19.5	1.3	0	1	1	17.1
47	1	1	2	23	D143N (RGN)c	D143N (RGN)c	8420	52030	150	149	251	7	1	197	197	11.72	201	200	11.75	7.4	2	0	-3	-3	16.76
48	1	1	2	24	D143N (RGN)c	D143N (RGN)c	8670	52030	150	149	251	8	1	200	201	12.67	201	203	14.61	15.4	2	0	0	0	13.68
49	1	1	3	1	D143V (RGV)	D143V (RGV)	2935	52295	110	80	294	6	3	2064	2053	530.63	195	195	11.43	100	100	0	1869	1858	180.53
50	1	1	3	2	D143V (RGV)	D143V (RGV)	3190	52290	100	69	315	6	3	1918	1935	314.48	197	197	12.4	100	100	0	1721	1738	154.66
51	1	1	3	3	RGE-1 (GAA)	RGE-1 (GAA)	3430	52290	150	149	251	3	1	195	196	15.78	196	204	89.53	0.7	0	0	0	0	2.18
52	1	1	3	4	RGE-1 (GAA)	RGE-1 (GAA)	3690	52290	150	149	251	8	1	196	198	17.2	196	196	11.9	18.1	4.7	0	0	2	16.47
53	1	1	3	5	RGEc	RGEc	3930	52290	150	149	251	1	1	196	197	11.82	197	197	11.74	17.4	3.4	0	0	0	16.69
54	1	1	3	6	RGEc	RGEc	4180	52290	150	149	251	1	1	198	198	12.73	198	198	12.34	17.4	4	0	0	0	16.05
55	1	1	3	7	L144WT	L144WT	4430	52290	148	145	251	1	3	306	390	224.42	197	197	12.38	69.7	62.1	0	109	193	24.72
56	1	1	3	8	L144WT	L144WT	4658	52278	140	135	251	22	3	413	424	206.96	202	213	91.29	60	53.3	0	211	222	4.52
57	1	1	3	9	L144g	L144g	4920	52280	150	149	251	11	1	197	201	15.6	195	197	15.36	21.5	5.4	0	2	6	12.83
58	1	1	3	10	L144g	L144g	5180	52290	150	149	251	4	1	205	206	17	199	210	89.95	0	0	0	6	7	2.28
59	1	1	3	11	L144a	L144a	5430	52285	154	166	251	5	3	202	203	19.15	199	199	14.11	20.5	5.4	0	3	4	14.32
60	1	1	3	12	L144a	L144a	5670	52280	150	149	251	9	1	200	202	16.83	198	198	12.28	24.2	10.1	0	2	4	16.29
61	1	1	3	13	V144	V144	5905	52270	110	78	294	25	3	218	219	23.78	198	199	12.97	61.5	32.1	0	20	21	16.8
62	1	1	3	14	V144	V144	6160	52275	110	78	315	18	3	221	226	24.49	199	199	12.51	67.9	39.7	0	22	27	17.66
63	1	1	3	15	S144	S144	6410	52280	120	97	315	13	3	250	252	31.33	197	198	11.82	95.9	88.7	0	53	55	21.14
64	1	1	3	16	S144	S144	6670	52300	150	149	251	11	1	220	221	25.25	199	206	74.18	4	0	0	21	22	2.97
65	1	1	3	17	H146WT	H146WT	6935	52285	90	52	362	16	4	1194	1190	200.62	200	236	480.04	96.2	55.8	0	994	990	2.49
66	1	1	3	18	H146WT	H146WT	7175	52290	100	62	294	7	3	1376	1437	944.53	197	201	33.14	100	100	0	1179	1240	41.52
67	1	1	3	19	R146	R146	7415	52285	140	124	230	4	3	217	276	132.06	197	197	12.5	62.1	45.2	0	20	79	17.36
68	1	1	3	20	R146	R146	7650	52285	120	96	315	16	3	219	352	507.65	196	198	12.28	60.4	49	0	23	156	17.84
69	1	1	3	21	L146=H146t	L146=H146t	7925	52285	120	88	294	10	3	272	315	126.73	198	199	12.56	75	65.9	0	74	117	21.66
70	1	1	3	22	L146=H146t	L146=H146t	8165	52275	140	124	230	13	3	212	253	82.15	198	201	12.43	52.4	41.9	0	14	55	17.05
71	1	1	3	23	P146	P146	8410	52280	150	149	251	9	1	201	207	39.79	201	201	12.65	18.1	6.7	0	0	6	15.89
72	1	1	3	24	P146	P146	8675	52280	148	150	230	15	3	202	212	53.18	200	202	14.52	24.7	11.3	0	2	12	13.91
73	1	1	4	1	L147WT	L147WT	2930	52545	100	62	315	6	3	1801	1741	355.31	196	197	13.05	100	100	0	1605	1545	138
74	1	1	4	2	L147WT	L147WT	3170	52540	100	69	315	16	3	1721	1686	423.66	197	196	12.42	100	100	0	1524	1489	138.61
75	1	1	4	3	P147	P147	3425	52545	100	60	294	8	3	251	278	84.14	196	197	12.2	96.7	83.3	0	55	82	20.57
76	1	1	4	4	P147	P147	3680	52540	150	149	251	8	1	214	303	564.3	196	197	11.57	59.7	41.6	0	18	107	18.49
77	1	1	4	5	P147a	P147a	3915	52540	100	62	294	18	3	376	384	128.43	197	197	11.57	96.8	95.2	0	179	187	32.49
78	1	1	4	6	P147a	P147a	4165	52545	90	52	362	15	3	366	397	101.39	198	198	12.61	100	100	0	168	199	29.03
79	1	1	4	7	Oligo HIV Y115	Oligo HIV Y115	4420	52550	150	149	251	9	1	199	199	11.9	197	198	16.48	12.8	0.7	0	2	2	12.08
80	1	1	4	8	Oligo HIV Y115	Oligo HIV Y115	4670	52540	150	149	251	11	1	202	207	25.16	199	201	23.63	14.8	6	0	3	8	8.55
81	1	1	4	9	Oligo HIV M184a	Oligo HIV M184a	4930	52550	150	149	251	3	1	198	198	13.35	198	216	227.39	0	0	0	0	0	0.87
82	1	1	4	10	Oligo HIV M184a	Oligo HIV M184a	5180	52550	150	149	251	4	1	197	197	12.64	198	199	13.22	10.1	2	0	0	0	14.91
83	1	1	4	11	C - (H2O+S.S.)	C - (H2O+S.S.)	5430	52550	150	149	251	5	1	200	207	50.86	199	200	13.06	23.5	4.7	0	1	8	15.31
84	1	1	4	12	C - (H2O+S.S.)	C - (H2O+S.S.)	5680	52550	150	149	251	6	1	198	198	13.34	199	199	12.69	16.1	3.4	0	0	0	15.61
85	1	1	4	13	C - (H2O+S.S.)	C - (H2O+S.S.)	5920	52540	150	149	251	9	1	199	199	14.36	200	203	23.13	2	0.7	0	0	0	8.6
86	1	1	4	14	C - (H2O+S.S.)	C - (H2O+S.S.)	6170	52550	150	149	251	2	1	199	201	14.52	201	201	13.4	14.8	5.4	0	-1	0	14.85
87	1	1	4	15	C - (H2O+S.S.)	C - (H2O+S.S.)	6420	52550	150	149	251	1	1	200	202	20.02	199	199	13.03	17.4	4	0	1	3	15.35
88	1	1	4	16	C - (H2O+S.S.)	C - (H2O+S.S.)	6680	52560	150	149	251	15	1	201	212	66.86	201	201	11.43	22.1	10.7	0	0	11	17.59
89	1	1	4	17	C - (H2O+S.S.)	C - (H2O+S.S.)	6930	52550	150	149	251	10	1	200	265	378.96	198	198	12.69	20.8	8.7	0	2	67	15.76
90	1	1	4	18	C - (H2O+S.S.)	C - (H2O+S.S.)	7170	52550	150	149	251	2	1	199	200	14.79	198	198	14.57	16.1	4	0	1	2	13.66
91	1	1	4	19	C - (H2O+S.S.)	C - (H2O+S.S.)	7420	52550	150	149	251	3	1	199	200	12.12	196	197	13.99	21.5	2	0	3	4	14.22
92	1	1	4	20	C - (H2O+S.S.)	C - (H2O+S.S.)	7660	52550	150	149	251	6	1	200	200	11.17	199	204	50.55	0	0	0	1	1	3.96
93	1	1	4	21	C - (H2O+S.S.)	C - (H2O+S.S.)	7920	52550	150	149	251	5	1	199	199	11.56	197	198	12.93	20.8	2.7	0	2	2	15.38
94	1	1	4	22	C - (H2O+S.S.)	C - (H2O+S.S.)	8160	52540	150	149	251	9	1	199	200	12.76	198	200	16.09	10.7	2	0	1	2	12.37
95	1	1	4	23	CIF	CIF	8405	52530	110	78	294	20	3	1807	1731	426.29	200	201	11.76	100	100	0	1607	1531	153.59
96	1	1	4	24	CIF	CIF	8665	52525	110	80	294	23	3	1764	1696	542.97	203	222	215.5	96.3	93.8	0	1561	1493	8.19
END DATA
