# Supplementary material for: Microarray-based identification of antigenic variants of foot-and-mouth disease virus: a bioinformatics quality assessment
Source: BMC Genomics. 2006 May 18;7:117. doi: 10.1186/1471-2164-7-117 (PMC1481559; doi:10.1186/1471-2164-7-117)
Supplement: Additional File 1 — They are obtained using the Agilent and Scan Array Express (Perkin Elmer Life Sciences) analysis software for reading and quantifying the hybridization images. [file 1471-2164-7-117-S1.zip › IV-3-RGN-1-1V.csv]

BEGIN HEADER
PerkinElmer Life Sciences.
ScanArrayCSVFileFormat	2.00
ScanArray Express	2.00
Number_of_Columns	26
END HEADER
BEGIN GENERAL INFO
DateTime	2005/05/05 09:42
GalFile	D:\303\AFTOCHIP\AFTOCHIP 2.1\Generalidades Aftochip 2.1\ARCHIVO GAL AFTOCHIP 2.1.gal
Scanner	Model: Serial No.:
User Name	303
Computer Name
Protocol	Easy Quant
Quantitation Method	Adaptive Circle
Quality Confidence Calculation	SignalToNoise
User comments
Image Origin	0	0
Temperature	0
Laser Powers	0
Laser On Time	0
PMT Voltages	0
END GENERAL INFO
BEGIN QUANTITATION PARAMETERS
Min Percentile	50
Max Percentile	200
END QUANTITATION PARAMETERS
BEGIN QUALITY MEASUREMENTS
Min Signal To Noise	3
END QUALITY MEASUREMENTS
BEGIN ARRAY PATTERN INFO
Units	�m
Array Rows	1
Array Columns	1
Spot Rows	4
Spot Columns	24
Array Row Spacing	4500.000000
Array Column Spacing	4500.000000
Spot Row Spacing	252.000000
Spot Column Spacing	249.000000
Spot Diameter	150
Interstitial	0
Spots Per Array	96
Total Spots	96
END ARRAY PATTERN INFO
BEGIN IMAGE INFO
ImageID	Channel	Image	Fluorophore	Barcode	Units	X Units Per Pixel	Y Units Per Pixel	X Offset	Y Offset	Status
-1	CH1	D:\303\AFTOCHIP\AFTOCHIP 2.1\Vero\IV-1�Vero\Im�genes Scanner\3-IV-RGN L147P-1�V_SLOT03_S01.tif	Unknown	Unknown	�m	10.000000	10.000000	0.000000	0.000000	Control Image
END IMAGE INFO
BEGIN NORMALIZATION INFO
Normalization Method	LOWESS
END NORMALIZATION INFO
BEGIN DATA
Index	Array Row	Array Column	Spot Row	Spot Column	Name	ID	X	Y	Diameter	F Pixels	B Pixels	Footprint	Flags	Ch1 Median	Ch1 Mean	Ch1 SD	Ch1 B Median	Ch1 B Mean	Ch1 B SD	Ch1 % > B + 1 SD	Ch1 % > B + 2 SD	Ch1 F % Sat.	Ch1 Median - B	Ch1 Mean - B	Ch1 SignalNoiseRatio
1	1	1	1	1	CIF	CIF	2936	27032	60	19	418	19	3	570	628	372.83	195	197	11.81	94.7	89.5	0.0	375	433	48.26
2	1	1	1	2	CIF	CIF	3186	27029	60	19	418	17	3	766	714	350.53	195	196	12.87	100.0	100.0	0.0	571	519	59.53
3	1	1	1	3	S139WT	S139WT	3440	27029	38	7	418	18	3	269	275	33.97	194	195	13.90	100.0	100.0	0.0	75	81	19.35
4	1	1	1	4	S139WT	S139WT	3689	27028	42	8	418	18	3	274	275	47.19	194	195	16.46	87.5	75.0	0.0	80	81	16.65
5	1	1	1	5	G139	G139	3940	27010	150	149	230	10	1	197	196	13.23	194	194	13.16	15.4	4.7	0.0	3	2	14.97
6	1	1	1	6	G139	G139	4190	27010	150	149	230	11	1	198	221	246.84	196	196	15.11	13.4	4.0	0.0	2	25	13.10
7	1	1	1	7	G139t	G139t	4430	27010	150	149	230	3	1	196	197	15.08	194	196	13.40	22.8	5.4	0.0	2	3	14.63
8	1	1	1	8	G139t	G139t	4680	27010	150	149	230	4	1	199	200	12.78	196	197	12.77	24.8	5.4	0.0	3	4	15.59
9	1	1	1	9	G139c	G139c	4930	27010	150	149	230	5	1	197	198	11.23	197	197	12.94	14.8	2.0	0.0	0	1	15.22
10	1	1	1	10	G139c	G139c	5180	27010	150	149	230	6	1	197	198	14.72	196	196	12.53	21.5	4.7	0.0	1	2	15.73
11	1	1	1	11	I139	I139	5430	27010	150	149	230	7	1	196	200	39.22	195	196	12.48	22.1	9.4	0.0	1	5	15.70
12	1	1	1	12	I139	I139	5680	27010	150	149	230	8	1	200	202	14.81	198	198	12.46	24.2	9.4	0.0	2	4	16.06
13	1	1	1	13	N139	N139	5930	27020	150	149	230	12	1	200	514	2555.22	197	198	13.00	23.5	8.7	0.0	3	317	15.39
14	1	1	1	14	N139	N139	6180	27010	150	149	230	9	1	197	198	14.91	197	197	13.57	16.1	3.4	0.0	0	1	14.52
15	1	1	1	15	T139	T139	6435	27015	124	96	294	15	3	214	218	25.20	199	199	13.89	53.1	27.1	0.0	15	19	15.41
16	1	1	1	16	T139	T139	6685	27015	130	112	294	16	3	210	213	24.84	198	199	12.80	48.2	25.9	0.0	12	15	16.40
17	1	1	1	17	RGD-WT1	RGD-WT1	6935	27028	90	50	341	23	3	620	586	122.19	198	199	15.18	100.0	100.0	0.0	422	388	40.83
18	1	1	1	18	RGD-WT1	RGD-WT1	7186	27019	100	63	362	20	3	639	559	185.80	200	201	13.27	95.2	90.5	0.0	439	359	48.17
19	1	1	1	19	RRD	RRD	7430	27010	150	149	230	14	1	204	203	13.32	200	200	13.46	21.5	4.7	0.0	4	3	15.16
20	1	1	1	20	RRD	RRD	7670	27020	150	149	230	10	1	201	200	12.18	199	200	13.09	12.8	0.7	0.0	2	1	15.36
21	1	1	1	21	RRDt	RRDt	7920	27010	150	149	230	7	1	204	205	13.03	199	201	15.74	22.1	3.4	0.0	5	6	12.96
22	1	1	1	22	RRDt	RRDt	8170	27010	150	149	230	8	1	205	206	14.94	200	201	12.68	28.2	9.4	0.0	5	6	16.16
23	1	1	1	23	RRDc	RRDc	8420	27010	150	149	230	8	1	203	203	13.93	199	200	14.13	22.1	4.0	0.0	4	4	14.37
24	1	1	1	24	RRDc	RRDc	8670	27010	150	149	230	9	1	205	205	13.92	202	201	12.76	24.8	4.7	0.0	3	3	16.06
25	1	1	2	1	RED	RED	2930	27260	150	149	230	4	1	196	196	12.75	196	197	12.78	14.1	3.4	0.0	0	0	15.34
26	1	1	2	2	RED	RED	3180	27260	150	149	230	4	1	196	198	14.77	196	196	13.18	20.8	5.4	0.0	0	2	14.88
27	1	1	2	3	REDt	REDt	3430	27260	150	149	230	3	1	194	194	12.79	196	196	12.64	15.4	0.7	0.0	-1	-1	15.35
28	1	1	2	4	REDt	REDt	3680	27260	150	149	230	3	1	196	197	14.49	196	196	13.36	20.1	4.0	0.0	0	1	14.67
29	1	1	2	5	REDc	REDc	3930	27260	150	149	230	3	1	197	198	12.46	193	194	12.40	22.1	6.7	0.0	4	5	15.89
30	1	1	2	6	REDc	REDc	4180	27260	150	149	230	4	1	195	197	13.82	195	196	17.15	14.8	0.7	0.0	0	2	11.37
31	1	1	2	7	REG	REG	4430	27270	150	149	230	6	1	194	194	11.80	195	200	44.61	0.0	0.0	0.0	0	0	4.35
32	1	1	2	8	REG	REG	4680	27270	150	149	230	7	1	195	195	12.99	198	198	14.87	8.7	1.3	0.0	-2	-2	13.11
33	1	1	2	9	REGat	REGat	4930	27260	150	149	230	6	1	195	196	13.28	197	198	12.66	17.4	1.3	0.0	-1	0	15.40
34	1	1	2	10	REGat	REGat	5180	27260	150	149	230	6	1	196	196	12.88	197	198	12.54	14.1	1.3	0.0	0	0	15.62
35	1	1	2	11	REGac	REGac	5420	27260	150	149	230	4	1	196	198	15.43	195	196	12.15	18.8	6.7	0.0	1	3	16.13
36	1	1	2	12	REGac	REGac	5670	27260	150	149	230	4	1	200	201	12.11	197	196	11.46	28.2	6.7	0.0	3	4	17.45
37	1	1	2	13	REGgg	REGgg	5939	27275	64	24	439	20	3	271	274	21.18	197	197	12.79	100.0	100.0	0.0	74	77	21.19
38	1	1	2	14	REGgg	REGgg	6189	27269	82	41	362	19	3	278	277	23.93	196	198	12.66	100.0	100.0	0.0	82	81	21.96
39	1	1	2	15	REGtg	REGtg	6420	27260	150	149	230	3	1	198	198	12.06	199	199	14.25	11.4	0.7	0.0	0	0	13.89
40	1	1	2	16	REGtg	REGtg	6670	27260	150	149	230	4	1	196	197	14.79	197	196	13.12	14.1	3.4	0.0	0	0	14.94
41	1	1	2	17	REGcg	REGcg	6930	27260	150	149	230	13	1	197	198	12.58	197	198	13.01	15.4	4.7	0.0	0	1	15.14
42	1	1	2	18	REGcg	REGcg	7180	27260	150	149	230	14	1	204	203	12.43	200	200	12.84	20.1	3.4	0.0	4	3	15.88
43	1	1	2	19	D143N (RGN)	D143N (RGN)	7431	27282	106	70	294	23	3	273	300	87.62	197	199	12.84	95.7	85.7	0.0	76	103	21.26
44	1	1	2	20	D143N (RGN)	D143N (RGN)	7677	27270	90	48	362	13	3	306	353	142.26	199	199	11.51	85.4	72.9	0.0	107	154	26.59
45	1	1	2	21	D143N (RGN)t	D143N (RGN)t	7910	27270	150	149	230	7	1	206	205	13.96	201	201	12.35	27.5	5.4	0.0	5	4	16.68
46	1	1	2	22	D143N (RGN)t	D143N (RGN)t	8160	27260	150	149	230	4	1	203	206	13.68	201	202	11.65	31.5	10.1	0.0	2	5	17.43
47	1	1	2	23	D143N (RGN)c	D143N (RGN)c	8410	27260	150	149	230	3	1	204	204	13.64	199	201	13.54	23.5	5.4	0.0	5	5	15.06
48	1	1	2	24	D143N (RGN)c	D143N (RGN)c	8660	27260	150	149	230	3	1	206	209	16.24	201	201	12.18	35.6	17.4	0.0	5	8	16.91
49	1	1	3	1	D143V (RGV)	D143V (RGV)	2935	27515	138	124	294	2	3	206	207	15.82	196	196	12.11	43.5	16.9	0.0	10	11	17.01
50	1	1	3	2	D143V (RGV)	D143V (RGV)	3180	27510	150	149	230	6	1	203	204	18.05	196	196	14.00	32.9	8.7	0.0	7	8	14.50
51	1	1	3	3	RGE-1 (GAA)	RGE-1 (GAA)	3420	27500	150	149	230	19	1	194	195	12.33	195	196	12.41	16.1	2.7	0.0	0	0	15.63
52	1	1	3	4	RGE-1 (GAA)	RGE-1 (GAA)	3680	27510	150	149	230	5	1	200	199	11.61	196	196	12.93	20.8	1.3	0.0	4	3	15.47
53	1	1	3	5	RGEc	RGEc	3930	27510	150	149	230	5	1	199	199	13.27	194	195	13.76	22.8	3.4	0.0	5	5	14.46
54	1	1	3	6	RGEc	RGEc	4170	27520	150	149	230	9	1	197	197	11.82	194	195	12.61	22.8	3.4	0.0	3	3	15.63
55	1	1	3	7	L144WT	L144WT	4427	27523	106	73	294	6	3	330	322	66.68	195	195	12.04	100.0	97.3	0.0	135	127	27.42
56	1	1	3	8	L144WT	L144WT	4679	27529	110	77	294	12	3	318	311	60.86	194	195	12.72	100.0	96.1	0.0	124	117	25.01
57	1	1	3	9	L144g	L144g	4920	27520	150	149	230	6	1	198	199	14.91	196	196	12.37	23.5	6.7	0.0	2	3	16.01
58	1	1	3	10	L144g	L144g	5170	27510	150	149	230	7	1	202	203	15.84	196	196	12.97	33.6	14.8	0.0	6	7	15.57
59	1	1	3	11	L144a	L144a	5420	27510	150	149	230	6	1	200	201	13.42	196	197	12.29	25.5	8.7	0.0	4	5	16.28
60	1	1	3	12	L144a	L144a	5670	27510	150	149	230	6	1	202	201	13.28	196	197	13.61	26.8	4.7	0.0	6	5	14.84
61	1	1	3	13	V144	V144	5920	27520	152	161	230	3	3	211	214	19.21	197	197	12.43	55.3	32.3	0.0	14	17	16.97
62	1	1	3	14	V144	V144	6180	27520	150	149	230	10	1	212	214	19.61	197	217	194.78	0.0	0.0	0.0	15	17	1.09
63	1	1	3	15	S144	S144	6430	27520	150	149	230	11	1	199	201	18.61	198	198	12.88	19.5	4.7	0.0	1	3	15.45
64	1	1	3	16	S144	S144	6660	27510	150	149	230	9	1	202	202	13.81	197	197	12.72	28.2	8.7	0.0	5	5	15.88
65	1	1	3	17	H146WT	H146WT	6949	27514	64	24	439	30	3	229	240	40.60	198	199	13.02	70.8	58.3	0.0	31	42	17.58
66	1	1	3	18	H146WT	H146WT	7183	27526	78	35	362	18	3	238	235	21.98	197	199	12.91	91.4	74.3	0.0	41	38	18.44
67	1	1	3	19	R146	R146	7410	27520	150	149	230	6	1	198	201	14.08	199	199	12.96	20.1	5.4	0.0	0	2	15.28
68	1	1	3	20	R146	R146	7660	27520	150	149	230	5	1	201	202	12.04	199	200	13.16	18.8	4.7	0.0	2	3	15.27
69	1	1	3	21	L146=H146t	L146=H146t	7910	27510	150	149	230	6	1	202	202	13.08	201	202	13.86	17.4	2.7	0.0	1	1	14.57
70	1	1	3	22	L146=H146t	L146=H146t	8160	27510	150	149	230	6	1	203	204	13.61	200	200	13.16	17.4	5.4	0.0	3	4	15.42
71	1	1	3	23	P146	P146	8410	27510	150	149	230	5	1	202	202	11.99	198	199	13.02	22.8	3.4	0.0	4	4	15.51
72	1	1	3	24	P146	P146	8660	27510	150	149	230	5	1	203	213	61.49	203	203	12.70	15.4	4.0	0.0	0	10	15.99
73	1	1	4	1	L147WT	L147WT	2932	27758	74	31	362	11	3	435	411	73.06	194	196	16.11	100.0	100.0	0.0	241	217	27.01
74	1	1	4	2	L147WT	L147WT	3184	27764	70	30	383	5	3	319	312	57.55	196	196	11.55	100.0	93.3	0.0	123	116	27.61
75	1	1	4	3	P147	P147	3410	27760	150	149	230	22	1	199	200	14.99	195	194	11.41	28.2	8.1	0.0	4	5	17.44
76	1	1	4	4	P147	P147	3665	27765	110	80	294	15	3	206	207	15.52	193	193	12.22	51.3	26.3	0.0	13	14	16.85
77	1	1	4	5	P147a	P147a	3920	27770	150	149	230	9	1	201	201	13.95	195	196	15.83	23.5	4.0	0.0	6	6	12.69
78	1	1	4	6	P147a	P147a	4170	27770	150	149	230	8	1	200	201	12.90	195	194	12.18	26.8	9.4	0.0	5	6	16.42
79	1	1	4	7	Oligo HIV Y115	Oligo HIV Y115	4420	27780	150	149	230	14	1	201	200	12.62	193	194	12.52	31.5	8.7	0.0	8	7	16.06
80	1	1	4	8	Oligo HIV Y115	Oligo HIV Y115	4670	27780	150	149	230	13	1	190	191	14.25	192	193	11.61	14.8	3.4	0.0	-1	0	16.36
81	1	1	4	9	Oligo HIV M184a	Oligo HIV M184a	4915	27765	138	124	294	11	3	194	221	160.94	194	194	12.61	20.2	10.5	0.0	0	27	15.39
82	1	1	4	10	Oligo HIV M184a	Oligo HIV M184a	5165	27770	138	128	273	9	3	197	270	425.24	196	198	42.36	7.8	6.3	0.0	1	74	4.65
83	1	1	4	11	C - (H2O+S.S.)	C - (H2O+S.S.)	5410	27770	150	149	230	13	1	199	199	12.27	197	197	12.97	17.4	4.7	0.0	2	2	15.34
84	1	1	4	12	C - (H2O+S.S.)	C - (H2O+S.S.)	5660	27770	150	149	230	12	1	199	201	17.19	196	197	12.24	22.8	10.1	0.0	3	5	16.26
85	1	1	4	13	C - (H2O+S.S.)	C - (H2O+S.S.)	5910	27780	150	149	230	16	1	198	198	12.54	196	196	12.02	16.8	5.4	0.0	2	2	16.47
86	1	1	4	14	C - (H2O+S.S.)	C - (H2O+S.S.)	6170	27780	150	149	230	12	1	196	198	17.72	197	200	29.18	2.0	0.7	0.0	0	1	6.72
87	1	1	4	15	C - (H2O+S.S.)	C - (H2O+S.S.)	6410	27770	150	149	230	9	1	199	198	11.46	196	198	28.86	2.0	0.0	0.0	3	2	6.90
88	1	1	4	16	C - (H2O+S.S.)	C - (H2O+S.S.)	6660	27770	150	149	230	8	1	198	198	13.12	198	198	12.48	17.4	3.4	0.0	0	0	15.86
89	1	1	4	17	C - (H2O+S.S.)	C - (H2O+S.S.)	6910	27770	150	149	230	7	1	199	199	11.95	199	200	13.49	12.8	0.7	0.0	0	0	14.75
90	1	1	4	18	C - (H2O+S.S.)	C - (H2O+S.S.)	7160	27770	150	149	230	6	1	200	200	14.30	197	199	14.27	19.5	4.0	0.0	3	3	14.01
91	1	1	4	19	C - (H2O+S.S.)	C - (H2O+S.S.)	7410	27770	150	149	230	5	1	198	199	12.21	197	199	13.17	20.1	4.0	0.0	1	2	15.03
92	1	1	4	20	C - (H2O+S.S.)	C - (H2O+S.S.)	7660	27770	150	149	230	4	1	199	199	13.48	199	200	12.70	19.5	2.7	0.0	0	0	15.67
93	1	1	4	21	C - (H2O+S.S.)	C - (H2O+S.S.)	7900	27770	150	149	230	13	1	198	200	13.03	199	200	11.88	21.5	4.7	0.0	0	1	16.67
94	1	1	4	22	C - (H2O+S.S.)	C - (H2O+S.S.)	8150	27770	150	149	230	12	1	202	202	12.59	199	199	12.25	22.1	4.7	0.0	3	3	16.49
95	1	1	4	23	CIF	CIF	8417	27777	120	96	294	9	3	282	338	91.22	201	201	14.98	92.7	88.5	0.0	81	137	18.82
96	1	1	4	24	CIF	CIF	8661	27770	110	74	294	1	3	370	400	138.71	200	202	18.95	94.6	90.5	0.0	170	200	19.53
END DATA
