# Supplementary material for: Microarray-based identification of antigenic variants of foot-and-mouth disease virus: a bioinformatics quality assessment
Source: BMC Genomics. 2006 May 18;7:117. doi: 10.1186/1471-2164-7-117 (PMC1481559; doi:10.1186/1471-2164-7-117)
Supplement: Additional File 1 — They are obtained using the Agilent and Scan Array Express (Perkin Elmer Life Sciences) analysis software for reading and quantifying the hybridization images. [file 1471-2164-7-117-S1.zip › IV-37-V144-1-12C.csv]

BEGIN HEADER
PerkinElmer Life Sciences.
ScanArrayCSVFileFormat	2.00
ScanArray Express	2.00
Number_of_Columns	26
END HEADER
BEGIN GENERAL INFO
DateTime	2005/07/06 17:18
GalFile	D:\303\AFTOCHIP\AFTOCHIP 2.1\Generalidades Aftochip 2.1\ARCHIVO GAL AFTOCHIP 2.1.gal
Scanner	Model: Serial No.:
User Name	303
Computer Name
Protocol	Easy Quant
Quantitation Method	Adaptive Circle
Quality Confidence Calculation	SignalToNoise
User comments
Image Origin	0	0
Temperature	0
Laser Powers	0
Laser On Time	0
PMT Voltages	0
END GENERAL INFO
BEGIN QUANTITATION PARAMETERS
Min Percentile	50
Max Percentile	200
END QUANTITATION PARAMETERS
BEGIN QUALITY MEASUREMENTS
Min Signal To Noise	3
END QUALITY MEASUREMENTS
BEGIN ARRAY PATTERN INFO
Units	�m
Array Rows	1
Array Columns	1
Spot Rows	4
Spot Columns	24
Array Row Spacing	4500.000000
Array Column Spacing	4500.000000
Spot Row Spacing	262.000000
Spot Column Spacing	251.000000
Spot Diameter	150
Interstitial	0
Spots Per Array	96
Total Spots	96
END ARRAY PATTERN INFO
BEGIN IMAGE INFO
ImageID	Channel	Image	Fluorophore	Barcode	Units	X Units Per Pixel	Y Units Per Pixel	X Offset	Y Offset	Status
-1	CH1	D:\303\AFTOCHIP\AFTOCHIP 2.1\Celia\12� Celia 4� impresi�n\Chip 37 V144_SLOT01_S01.tif	Unknown	Unknown	�m	10.000000	10.000000	0.000000	0.000000	Control Image
END IMAGE INFO
BEGIN NORMALIZATION INFO
Normalization Method	LOWESS
END NORMALIZATION INFO
BEGIN DATA
Index	Array Row	Array Column	Spot Row	Spot Column	Name	ID	X	Y	Diameter	F Pixels	B Pixels	Footprint	Flags	Ch1 Median	Ch1 Mean	Ch1 SD	Ch1 B Median	Ch1 B Mean	Ch1 B SD	Ch1 % > B + 1 SD	Ch1 % > B + 2 SD	Ch1 F % Sat.	Ch1 Median - B	Ch1 Mean - B	Ch1 SignalNoiseRatio
1	1	1	1	1	CIF	CIF	3033	26721	126	105	315	23	3	370	1938	3160.40	264	268	24.63	79.0	67.6	0.0	106	1674	15.02
2	1	1	1	2	CIF	CIF	3276	26733	140	131	251	30	3	335	1504	2643.08	263	264	19.95	75.6	65.6	0.0	72	1241	16.79
3	1	1	1	3	S139WT	S139WT	3531	26729	126	105	334	27	3	317	428	244.51	262	266	27.18	59.0	50.5	0.0	55	166	11.66
4	1	1	1	4	S139WT	S139WT	3781	26726	112	81	315	24	3	364	489	303.43	266	270	32.17	69.1	58.0	0.0	98	223	11.32
5	1	1	1	5	G139	G139	4033	26732	120	96	315	30	3	290	341	206.00	262	264	24.26	52.1	40.6	0.0	28	79	11.95
6	1	1	1	6	G139	G139	4300	26750	150	149	270	53	1	275	292	54.69	261	264	24.00	40.9	26.2	0.0	14	31	11.46
7	1	1	1	7	G139t	G139t	4535	26725	134	120	336	24	4	280	305	63.86	264	272	98.99	15.0	3.3	0.0	16	41	2.83
8	1	1	1	8	G139t	G139t	4765	26715	120	88	336	15	3	350	355	70.35	263	267	34.17	76.1	58.0	0.0	87	92	10.24
9	1	1	1	9	G139c	G139c	5020	26720	150	149	270	17	1	270	268	20.52	263	265	20.61	22.1	4.0	0.0	7	5	13.10
10	1	1	1	10	G139c	G139c	5270	26700	150	149	270	7	1	262	269	24.16	264	264	20.29	24.2	9.4	0.0	-1	5	12.91
11	1	1	1	11	I139	I139	5520	26700	150	149	270	8	1	267	269	23.62	263	265	22.01	22.8	6.0	0.0	4	6	12.13
12	1	1	1	12	I139	I139	5770	26700	150	149	270	9	1	268	270	21.62	263	266	24.76	22.1	3.4	0.0	5	7	10.82
13	1	1	1	13	N139	N139	6030	26710	150	149	270	6	1	263	264	24.94	266	267	28.71	12.8	1.3	0.0	-2	-1	9.16
14	1	1	1	14	N139	N139	6270	26720	150	149	270	19	1	269	271	24.22	263	266	26.84	20.8	4.7	0.0	6	8	10.02
15	1	1	1	15	T139	T139	6525	26735	140	124	272	32	3	330	388	149.25	267	271	28.47	62.9	52.4	0.0	63	121	11.59
16	1	1	1	16	T139	T139	6772	26730	140	131	270	28	3	304	383	169.94	263	267	21.28	59.5	49.6	0.0	41	120	14.29
17	1	1	1	17	RGD-WT1	RGD-WT1	7035	26740	140	134	291	36	3	427	631	403.34	265	265	19.31	81.3	68.7	0.0	162	366	22.11
18	1	1	1	18	RGD-WT1	RGD-WT1	7290	26735	134	124	315	31	3	563	741	474.65	268	269	20.69	79.8	71.8	0.0	295	473	27.22
19	1	1	1	19	RRD	RRD	7540	26730	150	149	270	26	1	266	272	22.56	265	269	28.16	14.8	2.0	0.0	1	7	9.45
20	1	1	1	20	RRD	RRD	7780	26700	150	149	270	7	1	260	264	19.99	265	266	19.84	16.1	4.0	0.0	-4	0	13.11
21	1	1	1	21	RRDt	RRDt	8030	26700	150	149	270	8	1	270	270	19.79	264	266	19.27	22.8	4.7	0.0	6	6	14.01
22	1	1	1	22	RRDt	RRDt	8280	26700	150	149	270	9	1	264	279	133.64	266	267	19.32	18.8	5.4	0.0	-1	13	13.66
23	1	1	1	23	RRDc	RRDc	8530	26700	150	149	270	10	1	268	274	52.31	268	268	20.08	16.8	3.4	0.0	0	6	13.35
24	1	1	1	24	RRDc	RRDc	8780	26700	150	149	270	11	1	270	270	17.95	265	268	30.93	7.4	0.0	0.0	5	5	8.73
25	1	1	2	1	RED	RED	3030	26964	150	154	251	11	3	269	271	25.85	261	263	22.93	26.0	8.4	0.0	8	10	11.73
26	1	1	2	2	RED	RED	3270	26970	150	149	270	4	1	265	267	23.77	265	268	26.43	14.1	4.0	0.0	0	2	10.03
27	1	1	2	3	REDt	REDt	3540	26960	150	149	270	20	1	258	262	24.35	264	269	29.02	10.1	3.4	0.0	-5	-1	8.89
28	1	1	2	4	REDt	REDt	3780	26970	150	149	270	9	1	257	260	21.91	264	265	21.89	10.7	3.4	0.0	-6	-3	11.74
29	1	1	2	5	REDc	REDc	4030	26970	150	149	270	9	1	258	262	24.31	264	269	27.74	10.1	4.0	0.0	-5	-1	9.30
30	1	1	2	6	REDc	REDc	4290	26980	150	149	270	22	1	259	262	26.75	261	262	21.60	17.4	4.7	0.0	-1	1	11.99
31	1	1	2	7	REG	REG	4530	26960	150	149	270	8	1	267	274	32.62	262	265	25.09	22.1	10.7	0.0	5	12	10.64
32	1	1	2	8	REG	REG	4770	26970	150	149	270	6	1	262	263	19.21	262	268	35.84	4.0	0.0	0.0	0	1	7.31
33	1	1	2	9	REGat	REGat	5020	26960	150	149	270	8	1	261	266	34.46	265	267	23.75	12.8	2.7	0.0	-3	1	10.99
34	1	1	2	10	REGat	REGat	5270	26960	150	149	270	9	1	264	291	305.82	265	272	32.35	8.1	2.7	0.0	0	26	8.16
35	1	1	2	11	REGac	REGac	5520	26960	150	149	270	9	1	259	261	18.43	264	275	85.91	0.0	0.0	0.0	-4	-2	3.01
36	1	1	2	12	REGac	REGac	5770	26970	150	149	270	10	1	261	262	19.51	267	275	82.80	0.0	0.0	0.0	-5	-4	3.15
37	1	1	2	13	REGgg	REGgg	6035	26975	134	120	336	10	3	319	362	101.71	261	264	23.05	70.0	57.5	0.0	58	101	13.84
38	1	1	2	14	REGgg	REGgg	6280	26975	110	78	315	9	3	408	408	96.13	267	267	20.21	82.1	74.4	0.0	141	141	20.19
39	1	1	2	15	REGtg	REGtg	6530	26980	150	149	270	14	1	268	272	25.24	263	266	21.54	22.1	10.7	0.0	5	9	12.44
40	1	1	2	16	REGtg	REGtg	6770	26970	150	149	270	13	1	262	265	19.28	265	270	25.23	9.4	2.7	0.0	-2	0	10.38
41	1	1	2	17	REGcg	REGcg	7030	26970	150	149	270	6	1	265	265	19.90	269	273	29.30	6.7	0.0	0.0	-3	-3	9.04
42	1	1	2	18	REGcg	REGcg	7280	26970	150	149	270	6	1	265	266	19.90	263	265	19.35	20.8	5.4	0.0	2	3	13.70
43	1	1	2	19	D143N (RGN)	D143N (RGN)	7530	26960	150	149	270	8	1	267	269	24.30	264	266	23.89	17.4	5.4	0.0	3	5	11.18
44	1	1	2	20	D143N (RGN)	D143N (RGN)	7780	26960	150	149	270	9	1	266	266	19.64	264	266	20.81	14.8	2.7	0.0	2	2	12.78
45	1	1	2	21	D143N (RGN)t	D143N (RGN)t	8030	26960	150	149	270	9	1	264	264	19.83	262	263	20.76	14.1	3.4	0.0	2	2	12.71
46	1	1	2	22	D143N (RGN)t	D143N (RGN)t	8280	26960	150	149	270	10	1	269	271	20.40	266	268	23.80	17.4	2.0	0.0	3	5	11.30
47	1	1	2	23	D143N (RGN)c	D143N (RGN)c	8540	26960	150	149	270	5	1	259	263	28.93	263	264	19.05	15.4	4.0	0.0	-3	0	13.59
48	1	1	2	24	D143N (RGN)c	D143N (RGN)c	8790	26960	150	149	270	5	1	268	267	21.74	263	263	21.50	18.1	2.0	0.0	5	4	12.47
49	1	1	3	1	D143V (RGV)	D143V (RGV)	3030	27210	150	149	270	21	1	269	276	31.82	260	264	24.25	28.9	13.4	0.0	9	16	11.09
50	1	1	3	2	D143V (RGV)	D143V (RGV)	3270	27210	150	149	270	17	1	275	279	40.47	260	263	25.88	26.8	10.1	0.0	15	19	10.63
51	1	1	3	3	RGE-1 (GAA)	RGE-1 (GAA)	3525	27210	120	96	355	18	3	291	299	38.60	262	267	38.35	37.5	15.6	0.0	29	37	7.59
52	1	1	3	4	RGE-1 (GAA)	RGE-1 (GAA)	3775	27215	100	60	336	13	3	295	301	31.48	262	266	25.40	63.3	28.3	0.0	33	39	11.62
53	1	1	3	5	RGEc	RGEc	4020	27220	150	149	270	7	1	276	280	29.90	262	268	26.29	30.9	9.4	0.0	14	18	10.50
54	1	1	3	6	RGEc	RGEc	4270	27210	150	149	270	17	1	272	275	24.79	262	266	29.67	26.2	4.7	0.0	10	13	9.17
55	1	1	3	7	L144WT	L144WT	4535	27205	134	120	336	25	3	447	502	223.74	263	264	20.80	79.2	70.8	0.0	184	239	21.49
56	1	1	3	8	L144WT	L144WT	4770	27220	148	145	270	9	3	356	483	299.55	264	268	26.38	70.3	60.7	0.0	92	219	13.49
57	1	1	3	9	L144g	L144g	5035	27210	110	78	355	19	3	371	361	45.96	263	264	21.33	89.7	85.9	0.0	108	98	17.39
58	1	1	3	10	L144g	L144g	5285	27225	120	88	336	8	3	350	348	51.44	265	266	21.87	87.5	79.5	0.0	85	83	16.00
59	1	1	3	11	L144a	L144a	5535	27225	126	112	336	7	3	325	324	50.09	261	262	19.67	75.0	67.9	0.0	64	63	16.52
60	1	1	3	12	L144a	L144a	5790	27225	100	62	315	11	3	338	339	37.45	262	263	21.51	90.3	83.9	0.0	76	77	15.72
61	1	1	3	13	V144	V144	6018	27225	154	160	251	12	3	2855	6810	6746.70	260	261	20.27	100.0	100.0	0.0	2595	6550	140.87
62	1	1	3	14	V144	V144	6275	27225	154	164	272	6	3	4822	7165	6611.82	262	266	30.73	100.0	100.0	0.0	4560	6903	156.91
63	1	1	3	15	S144	S144	6515	27225	110	80	336	17	3	298	297	20.19	258	260	19.37	81.3	53.8	0.0	40	39	15.39
64	1	1	3	16	S144	S144	6780	27220	110	81	334	8	3	285	288	39.23	259	260	19.09	56.8	28.4	0.0	26	29	14.93
65	1	1	3	17	H146WT	H146WT	7030	27225	112	82	315	4	3	472	571	249.60	262	269	34.78	91.5	89.0	0.0	210	309	13.57
66	1	1	3	18	H146WT	H146WT	7265	27225	134	120	336	20	3	440	515	282.13	259	259	18.59	77.5	70.8	0.0	181	256	23.67
67	1	1	3	19	R146	R146	7535	27225	134	120	336	2	3	282	294	39.82	262	264	21.55	45.8	30.0	0.0	20	32	13.09
68	1	1	3	20	R146	R146	7785	27225	126	112	336	3	3	286	291	38.10	263	263	18.21	54.5	33.0	0.0	23	28	15.70
69	1	1	3	21	L146=H146t	L146=H146t	8040	27220	150	149	270	7	1	271	273	25.05	262	264	22.03	29.5	9.4	0.0	9	11	12.30
70	1	1	3	22	L146=H146t	L146=H146t	8290	27220	150	149	270	7	1	270	273	28.29	265	268	28.51	23.5	6.0	0.0	5	8	9.47
71	1	1	3	23	P146	P146	8530	27220	150	149	270	12	1	261	261	18.12	257	261	19.91	18.8	2.0	0.0	4	4	13.11
72	1	1	3	24	P146	P146	8780	27210	150	149	270	20	1	263	263	19.56	258	260	18.75	21.5	4.7	0.0	5	5	14.02
73	1	1	4	1	L147WT	L147WT	3035	27465	134	120	336	29	3	1406	2529	2786.17	262	267	27.77	84.2	74.2	0.0	1144	2267	50.63
74	1	1	4	2	L147WT	L147WT	3270	27465	134	124	315	24	3	1195	1827	1823.40	266	271	31.09	85.5	72.6	0.0	929	1561	38.44
75	1	1	4	3	P147	P147	3530	27460	120	97	334	31	3	345	377	108.04	263	265	22.45	73.2	64.9	0.0	82	114	15.37
76	1	1	4	4	P147	P147	3780	27455	134	124	315	35	3	315	339	85.14	263	266	27.71	58.1	49.2	0.0	52	76	11.37
77	1	1	4	5	P147a	P147a	4025	27485	126	112	336	5	3	352	427	174.23	262	263	19.68	79.5	68.8	0.0	90	165	17.88
78	1	1	4	6	P147a	P147a	4275	27465	126	112	336	24	3	348	421	163.73	263	266	22.88	76.8	62.5	0.0	85	158	15.21
79	1	1	4	7	Oligo HIV Y115	Oligo HIV Y115	4530	27470	150	149	270	20	1	259	259	18.75	262	265	21.33	8.1	1.3	0.0	-2	-2	12.14
80	1	1	4	8	Oligo HIV Y115	Oligo HIV Y115	4780	27490	150	149	270	4	1	263	264	21.58	262	266	24.36	12.8	1.3	0.0	1	2	10.80
81	1	1	4	9	Oligo HIV M184a	Oligo HIV M184a	5040	27490	150	149	270	13	1	262	265	23.55	262	266	27.34	9.4	3.4	0.0	0	3	9.58
82	1	1	4	10	Oligo HIV M184a	Oligo HIV M184a	5280	27500	150	149	270	10	1	255	256	19.90	261	265	41.09	0.7	0.0	0.0	-5	-4	6.21
83	1	1	4	11	C - (H2O+S.S.)	C - (H2O+S.S.)	5530	27490	150	149	270	1	1	263	265	21.65	261	261	19.91	16.1	3.4	0.0	2	4	13.21
84	1	1	4	12	C - (H2O+S.S.)	C - (H2O+S.S.)	5780	27500	150	149	270	10	1	263	264	19.21	260	261	19.08	22.1	3.4	0.0	3	4	13.79
85	1	1	4	13	C - (H2O+S.S.)	C - (H2O+S.S.)	6030	27490	150	149	270	0	1	260	261	20.40	258	258	17.43	20.1	8.1	0.0	2	3	14.92
86	1	1	4	14	C - (H2O+S.S.)	C - (H2O+S.S.)	6280	27490	150	149	270	1	1	258	259	19.61	259	259	21.18	11.4	2.0	0.0	0	0	12.18
87	1	1	4	15	C - (H2O+S.S.)	C - (H2O+S.S.)	6540	27500	150	149	270	13	1	262	262	20.53	258	261	42.72	4.7	0.0	0.0	4	4	6.13
88	1	1	4	16	C - (H2O+S.S.)	C - (H2O+S.S.)	6790	27490	150	149	270	6	1	262	261	18.09	256	260	50.29	1.3	0.0	0.0	6	5	5.21
89	1	1	4	17	C - (H2O+S.S.)	C - (H2O+S.S.)	7040	27490	150	149	270	5	1	259	260	18.76	253	256	18.25	26.8	6.0	0.0	6	7	14.19
90	1	1	4	18	C - (H2O+S.S.)	C - (H2O+S.S.)	7290	27490	150	149	270	4	1	261	267	35.12	253	255	18.71	32.9	9.4	0.0	8	14	13.95
91	1	1	4	19	C - (H2O+S.S.)	C - (H2O+S.S.)	7540	27490	150	149	270	3	1	262	266	45.41	256	258	20.21	18.1	4.7	0.0	6	10	12.96
92	1	1	4	20	C - (H2O+S.S.)	C - (H2O+S.S.)	7790	27490	150	149	270	2	1	266	271	26.36	259	263	27.38	22.1	4.7	0.0	7	12	9.72
93	1	1	4	21	C - (H2O+S.S.)	C - (H2O+S.S.)	8040	27490	150	149	270	1	1	264	266	18.49	263	265	20.04	14.1	5.4	0.0	1	3	13.18
94	1	1	4	22	C - (H2O+S.S.)	C - (H2O+S.S.)	8280	27490	150	149	270	9	1	265	266	18.07	264	264	19.16	18.1	3.4	0.0	1	2	13.83
95	1	1	4	23	CIF	CIF	8532	27479	154	163	270	13	4	701	1525	1594.94	261	322	780.41	47.9	32.5	0.0	440	1264	0.90
96	1	1	4	24	CIF	CIF	8775	27479	162	186	291	19	3	411	1555	1967.60	259	259	19.39	72.6	59.1	0.0	152	1296	21.19
END DATA
