# Supplementary material for: Microarray-based identification of antigenic variants of foot-and-mouth disease virus: a bioinformatics quality assessment
Source: BMC Genomics. 2006 May 18;7:117. doi: 10.1186/1471-2164-7-117 (PMC1481559; doi:10.1186/1471-2164-7-117)
Supplement: Additional File 1 — They are obtained using the Agilent and Scan Array Express (Perkin Elmer Life Sciences) analysis software for reading and quantifying the hybridization images. [file 1471-2164-7-117-S1.zip › IV-37-V144-2-12C.csv]

BEGIN HEADER
PerkinElmer Life Sciences.
ScanArrayCSVFileFormat	2.00
ScanArray Express	2.00
Number_of_Columns	26
END HEADER
BEGIN GENERAL INFO
DateTime	2005/07/06 17:53
GalFile	D:\303\AFTOCHIP\AFTOCHIP 2.1\Generalidades Aftochip 2.1\ARCHIVO GAL AFTOCHIP 2.1.gal
Scanner	Model: Serial No.:
User Name	303
Computer Name
Protocol	Easy Quant
Quantitation Method	Adaptive Circle
Quality Confidence Calculation	SignalToNoise
User comments
Image Origin	0	0
Temperature	0
Laser Powers	0
Laser On Time	0
PMT Voltages	0
END GENERAL INFO
BEGIN QUANTITATION PARAMETERS
Min Percentile	50
Max Percentile	200
END QUANTITATION PARAMETERS
BEGIN QUALITY MEASUREMENTS
Min Signal To Noise	3
END QUALITY MEASUREMENTS
BEGIN ARRAY PATTERN INFO
Units	�m
Array Rows	1
Array Columns	1
Spot Rows	4
Spot Columns	24
Array Row Spacing	4500.000000
Array Column Spacing	4500.000000
Spot Row Spacing	262.000000
Spot Column Spacing	251.000000
Spot Diameter	150
Interstitial	0
Spots Per Array	96
Total Spots	96
END ARRAY PATTERN INFO
BEGIN IMAGE INFO
ImageID	Channel	Image	Fluorophore	Barcode	Units	X Units Per Pixel	Y Units Per Pixel	X Offset	Y Offset	Status
-1	CH1	D:\303\AFTOCHIP\AFTOCHIP 2.1\Celia\12� Celia 4� impresi�n\Chip 37 V144_SLOT01_S01.tif	Unknown	Unknown	�m	10.000000	10.000000	0.000000	0.000000	Control Image
END IMAGE INFO
BEGIN NORMALIZATION INFO
Normalization Method	LOWESS
END NORMALIZATION INFO
BEGIN DATA
Index	Array Row	Array Column	Spot Row	Spot Column	Name	ID	X	Y	Diameter	F Pixels	B Pixels	Footprint	Flags	Ch1 Median	Ch1 Mean	Ch1 SD	Ch1 B Median	Ch1 B Mean	Ch1 B SD	Ch1 % > B + 1 SD	Ch1 % > B + 2 SD	Ch1 F % Sat.	Ch1 Median - B	Ch1 Mean - B	Ch1 SignalNoiseRatio
1	1	1	1	1	CIF	CIF	12030	26782	140	131	251	26	3	318	1094	1699.88	271	280	36.27	58.0	38.9	0.0	47	823	8.77
2	1	1	1	2	CIF	CIF	12265	26785	154	164	272	13	3	334	886	1458.62	277	282	34.25	61.0	46.3	0.0	57	609	9.75
3	1	1	1	3	S139WT	S139WT	12525	26785	134	120	336	20	3	300	372	185.42	272	274	31.73	45.0	30.0	0.0	28	100	9.45
4	1	1	1	4	S139WT	S139WT	12775	26790	112	82	355	22	3	306	400	209.30	267	270	38.88	50.0	41.5	0.0	39	133	7.87
5	1	1	1	5	G139	G139	12995	26785	126	112	336	16	3	276	291	46.14	266	270	30.62	31.3	17.9	0.0	10	25	9.01
6	1	1	1	6	G139	G139	13255	26785	120	88	336	10	3	290	310	60.45	262	266	24.66	54.5	38.6	0.0	28	48	11.76
7	1	1	1	7	G139t	G139t	13505	26785	134	120	336	10	3	277	293	50.41	263	266	23.58	39.2	26.7	0.0	14	30	11.75
8	1	1	1	8	G139t	G139t	13755	26785	134	120	336	10	3	278	292	43.58	267	266	21.87	38.3	24.2	0.0	11	25	12.71
9	1	1	1	9	G139c	G139c	14000	26780	150	149	270	13	1	276	279	27.15	265	268	25.92	27.5	8.1	0.0	11	14	10.65
10	1	1	1	10	G139c	G139c	14250	26780	150	149	270	14	1	276	281	32.81	271	278	37.33	12.8	2.0	0.0	5	10	7.39
11	1	1	1	11	I139	I139	14500	26780	150	149	270	15	1	273	278	24.52	264	267	25.46	24.2	6.7	0.0	9	14	10.72
12	1	1	1	12	I139	I139	14750	26780	150	149	270	16	1	257	261	21.42	261	265	24.05	11.4	2.7	0.0	-3	0	10.69
13	1	1	1	13	N139	N139	15010	26790	150	149	270	15	1	260	262	20.93	258	260	20.77	19.5	4.7	0.0	2	4	12.52
14	1	1	1	14	N139	N139	15260	26780	150	149	270	8	1	265	266	23.69	256	261	30.00	16.1	4.0	0.0	9	10	8.83
15	1	1	1	15	T139	T139	15505	26785	110	80	336	16	3	273	312	88.53	255	258	31.43	45.0	35.0	0.0	18	57	8.69
16	1	1	1	16	T139	T139	15770	26795	134	124	315	19	3	272	296	70.23	255	260	27.05	38.7	24.2	0.0	17	41	10.06
17	1	1	1	17	RGD-WT1	RGD-WT1	16025	26800	134	124	355	24	3	331	432	221.68	255	259	26.75	76.6	58.1	0.0	76	177	12.38
18	1	1	1	18	RGD-WT1	RGD-WT1	16255	26795	110	80	336	25	3	412	534	275.46	258	262	26.75	75.0	66.3	0.0	154	276	15.40
19	1	1	1	19	RRD	RRD	16500	26790	150	149	270	26	1	258	281	242.24	260	265	25.73	10.7	4.7	0.0	-1	21	10.03
20	1	1	1	20	RRD	RRD	16760	26780	150	149	270	14	1	257	261	26.42	262	303	228.45	0.0	0.0	0.0	-4	0	1.12
21	1	1	1	21	RRDt	RRDt	17010	26780	150	149	270	15	1	261	263	21.80	261	272	100.29	0.0	0.0	0.0	0	2	2.60
22	1	1	1	22	RRDt	RRDt	17260	26780	150	149	270	16	1	260	261	21.51	258	261	22.23	14.8	3.4	0.0	2	3	11.70
23	1	1	1	23	RRDc	RRDc	17510	26780	150	149	270	16	1	252	257	27.66	258	260	24.02	8.7	4.0	0.0	-5	0	10.49
24	1	1	1	24	RRDc	RRDc	17760	26780	150	149	270	17	1	262	262	24.77	257	260	23.04	14.8	2.7	0.0	5	5	11.37
25	1	1	2	1	RED	RED	12020	27030	150	149	270	17	1	274	275	20.71	266	272	31.12	15.4	0.7	0.0	8	9	8.80
26	1	1	2	2	RED	RED	12260	27040	150	149	270	5	1	263	268	31.21	267	269	25.54	11.4	7.4	0.0	-3	1	10.30
27	1	1	2	3	REDt	REDt	12520	27050	150	149	270	18	1	270	276	42.00	266	268	28.29	13.4	6.0	0.0	4	10	9.54
28	1	1	2	4	REDt	REDt	12770	27030	150	149	270	14	1	263	264	20.41	262	263	20.25	18.1	2.7	0.0	1	2	12.99
29	1	1	2	5	REDc	REDc	13000	27040	150	149	270	8	1	254	255	18.69	260	261	20.04	8.7	0.7	0.0	-5	-4	12.67
30	1	1	2	6	REDc	REDc	13250	27040	150	149	270	9	1	260	260	18.01	258	257	17.40	20.8	3.4	0.0	2	2	14.94
31	1	1	2	7	REG	REG	13500	27030	150	149	270	12	1	257	257	19.11	257	256	17.44	17.4	3.4	0.0	0	0	14.74
32	1	1	2	8	REG	REG	13750	27040	150	149	270	11	1	258	259	18.38	255	256	19.02	16.1	4.0	0.0	3	4	13.57
33	1	1	2	9	REGat	REGat	14010	27030	150	149	270	7	1	264	263	17.88	252	256	17.88	38.9	8.7	0.0	12	11	14.76
34	1	1	2	10	REGat	REGat	14260	27030	150	149	270	8	1	265	266	18.22	263	264	18.70	19.5	2.7	0.0	2	3	14.17
35	1	1	2	11	REGac	REGac	14510	27040	150	149	270	5	1	266	268	22.10	261	264	18.10	24.2	5.4	0.0	5	7	14.70
36	1	1	2	12	REGac	REGac	14760	27040	150	149	270	5	1	263	263	18.71	260	261	17.49	18.1	4.7	0.0	3	3	15.04
37	1	1	2	13	REGgg	REGgg	15025	27055	140	124	272	19	3	289	312	64.19	261	262	20.27	53.2	37.9	0.0	28	51	14.26
38	1	1	2	14	REGgg	REGgg	15275	27045	120	88	336	10	3	299	327	79.66	260	260	18.73	60.2	50.0	0.0	39	67	15.96
39	1	1	2	15	REGtg	REGtg	15520	27040	150	149	270	2	1	256	262	72.77	252	255	18.59	13.4	2.0	0.0	4	10	13.77
40	1	1	2	16	REGtg	REGtg	15760	27035	120	96	315	9	3	267	282	73.54	252	252	19.26	41.7	20.8	0.0	15	30	13.86
41	1	1	2	17	REGcg	REGcg	16020	27050	150	149	270	12	1	252	252	19.91	248	251	18.27	12.8	3.4	0.0	4	4	13.79
42	1	1	2	18	REGcg	REGcg	16260	27050	150	149	270	16	1	256	256	17.55	256	259	23.10	8.7	0.7	0.0	0	0	11.08
43	1	1	2	19	D143N (RGN)	D143N (RGN)	16510	27040	150	149	270	12	1	254	257	20.04	256	260	23.69	12.1	1.3	0.0	-1	1	10.72
44	1	1	2	20	D143N (RGN)	D143N (RGN)	16760	27040	150	149	270	13	1	263	264	19.68	258	261	25.29	13.4	2.0	0.0	5	6	10.40
45	1	1	2	21	D143N (RGN)t	D143N (RGN)t	17010	27040	150	149	270	14	1	255	257	20.18	266	273	46.83	1.3	0.0	0.0	-10	-8	5.45
46	1	1	2	22	D143N (RGN)t	D143N (RGN)t	17260	27040	150	149	270	15	1	261	263	21.16	257	260	22.61	18.8	2.0	0.0	4	6	11.54
47	1	1	2	23	D143N (RGN)c	D143N (RGN)c	17520	27040	150	149	270	6	1	261	262	22.24	266	289	137.89	0.0	0.0	0.0	-4	-3	1.89
48	1	1	2	24	D143N (RGN)c	D143N (RGN)c	17770	27040	150	149	270	7	1	260	266	31.94	259	263	26.60	18.8	5.4	0.0	1	7	9.77
49	1	1	3	1	D143V (RGV)	D143V (RGV)	12010	27280	150	149	270	20	1	269	270	20.99	270	275	30.22	8.1	1.3	0.0	0	0	8.90
50	1	1	3	2	D143V (RGV)	D143V (RGV)	12260	27280	150	149	270	20	1	267	265	18.65	262	263	19.59	18.8	2.7	0.0	5	3	13.63
51	1	1	3	3	RGE-1 (GAA)	RGE-1 (GAA)	12525	27290	148	150	291	20	3	265	266	23.79	260	258	18.66	28.7	9.3	0.0	5	6	14.20
52	1	1	3	4	RGE-1 (GAA)	RGE-1 (GAA)	12768	27291	150	152	251	14	3	266	269	28.08	255	258	17.53	36.8	18.4	0.0	11	14	15.17
53	1	1	3	5	RGEc	RGEc	13030	27280	150	149	270	29	1	262	264	21.09	260	262	24.14	13.4	2.7	0.0	2	4	10.85
54	1	1	3	6	RGEc	RGEc	13250	27290	150	149	270	13	1	258	261	20.22	255	257	22.34	18.8	4.7	0.0	3	6	11.55
55	1	1	3	7	L144WT	L144WT	13515	27285	148	148	272	15	3	279	363	148.23	251	254	16.50	60.1	45.9	0.0	28	112	16.91
56	1	1	3	8	L144WT	L144WT	13779	27285	126	104	315	23	4	317	376	131.45	256	262	112.28	45.2	28.8	0.0	61	120	2.82
57	1	1	3	9	L144g	L144g	14035	27285	140	124	272	27	3	283	297	48.34	256	259	21.70	54.0	37.9	0.0	27	41	13.04
58	1	1	3	10	L144g	L144g	14285	27285	110	80	336	26	3	308	314	46.38	259	261	17.64	75.0	61.3	0.0	49	55	17.46
59	1	1	3	11	L144a	L144a	14525	27295	134	120	336	12	3	281	284	24.84	263	262	19.13	48.3	24.2	0.0	18	21	14.69
60	1	1	3	12	L144a	L144a	14775	27285	154	164	272	17	3	271	278	32.00	260	261	17.49	42.1	25.0	0.0	11	18	15.49
61	1	1	3	13	V144	V144	15013	27309	154	162	270	9	3	917	3815	4439.62	267	289	66.03	97.5	92.0	0.0	650	3548	13.89
62	1	1	3	14	V144	V144	15265	27303	162	180	272	3	3	885	3594	4564.19	261	262	20.63	98.3	97.8	0.0	624	3333	42.90
63	1	1	3	15	S144	S144	15515	27295	140	124	272	5	3	268	271	25.25	257	261	21.42	35.5	15.3	0.0	11	14	12.51
64	1	1	3	16	S144	S144	15765	27300	130	108	355	4	3	272	274	25.39	253	255	18.65	52.8	23.1	0.0	19	21	14.59
65	1	1	3	17	H146WT	H146WT	16015	27300	134	124	355	4	3	284	425	297.44	255	258	20.07	53.2	40.3	0.0	29	170	14.15
66	1	1	3	18	H146WT	H146WT	16265	27300	134	124	355	5	3	279	429	304.33	253	258	52.88	41.9	36.3	0.0	26	176	5.28
67	1	1	3	19	R146	R146	16515	27300	140	134	291	6	3	266	266	22.34	255	256	18.53	37.3	10.4	0.0	11	11	14.35
68	1	1	3	20	R146	R146	16770	27300	150	149	270	3	1	262	266	24.42	256	260	29.89	20.1	4.0	0.0	6	10	8.76
69	1	1	3	21	L146=H146t	L146=H146t	17020	27300	150	149	270	4	1	267	270	25.73	259	270	49.75	8.1	0.7	0.0	8	11	5.37
70	1	1	3	22	L146=H146t	L146=H146t	17270	27300	150	149	270	5	1	269	271	28.75	260	281	230.50	0.0	0.0	0.0	9	11	1.17
71	1	1	3	23	P146	P146	17520	27290	150	149	270	11	1	256	256	19.34	258	268	50.91	0.7	0.0	0.0	-1	-1	5.03
72	1	1	3	24	P146	P146	17770	27290	150	149	270	12	1	261	270	34.71	256	259	31.56	18.8	8.1	0.0	5	14	8.27
73	1	1	4	1	L147WT	L147WT	12018	27535	148	152	251	29	3	300	1060	1585.40	264	265	19.11	61.2	47.4	0.0	36	796	15.70
74	1	1	4	2	L147WT	L147WT	12265	27535	134	120	336	28	3	357	1104	1373.99	261	262	20.46	75.0	61.7	0.0	96	843	17.45
75	1	1	4	3	P147	P147	12524	27540	134	124	334	28	3	285	327	89.38	260	261	17.71	62.1	42.7	0.0	25	67	16.10
76	1	1	4	4	P147	P147	12785	27540	134	124	355	34	3	277	301	59.61	252	254	18.66	58.1	43.5	0.0	25	49	14.85
77	1	1	4	5	P147a	P147a	13035	27550	140	134	291	29	3	278	329	112.72	256	256	17.34	57.5	40.3	0.0	22	73	16.03
78	1	1	4	6	P147a	P147a	13261	27541	140	135	251	20	3	276	327	113.71	257	259	18.20	50.4	36.3	0.0	19	70	15.16
79	1	1	4	7	Oligo HIV Y115	Oligo HIV Y115	13520	27560	150	149	270	9	1	252	252	15.60	256	258	21.17	6.7	0.0	0.0	-3	-3	11.90
80	1	1	4	8	Oligo HIV Y115	Oligo HIV Y115	13770	27570	150	149	270	12	1	254	254	17.66	258	262	30.78	1.3	0.0	0.0	-3	-3	8.25
81	1	1	4	9	Oligo HIV M184a	Oligo HIV M184a	14030	27560	150	149	270	17	1	255	257	19.42	259	266	106.82	0.0	0.0	0.0	-3	-1	2.39
82	1	1	4	10	Oligo HIV M184a	Oligo HIV M184a	14280	27560	150	149	270	16	1	264	266	26.28	261	262	19.85	24.8	8.7	0.0	3	5	13.30
83	1	1	4	11	C - (H2O+S.S.)	C - (H2O+S.S.)	14520	27570	150	149	270	10	1	267	269	23.96	263	265	19.48	21.5	7.4	0.0	4	6	13.71
84	1	1	4	12	C - (H2O+S.S.)	C - (H2O+S.S.)	14770	27560	150	149	270	4	1	265	267	18.11	265	269	26.24	8.7	0.7	0.0	0	2	10.10
85	1	1	4	13	C - (H2O+S.S.)	C - (H2O+S.S.)	15010	27580	150	149	270	19	1	263	264	21.86	267	282	53.17	0.7	0.7	0.0	-3	-2	4.95
86	1	1	4	14	C - (H2O+S.S.)	C - (H2O+S.S.)	15270	27560	150	149	270	3	1	268	271	26.91	269	276	33.87	11.4	2.0	0.0	0	2	7.91
87	1	1	4	15	C - (H2O+S.S.)	C - (H2O+S.S.)	15510	27570	150	149	270	11	1	267	269	23.46	265	268	29.07	12.8	3.4	0.0	2	4	9.18
88	1	1	4	16	C - (H2O+S.S.)	C - (H2O+S.S.)	15770	27570	150	149	270	8	1	262	266	24.44	264	269	29.69	10.7	2.0	0.0	-1	2	8.83
89	1	1	4	17	C - (H2O+S.S.)	C - (H2O+S.S.)	16020	27570	150	149	270	8	1	257	260	20.24	258	290	300.64	0.0	0.0	0.0	0	2	0.85
90	1	1	4	18	C - (H2O+S.S.)	C - (H2O+S.S.)	16270	27570	150	149	270	8	1	264	266	21.74	260	263	26.08	12.1	2.7	0.0	4	6	10.12
91	1	1	4	19	C - (H2O+S.S.)	C - (H2O+S.S.)	16520	27570	150	149	270	8	1	263	262	17.91	259	259	23.11	10.1	0.7	0.0	4	3	11.38
92	1	1	4	20	C - (H2O+S.S.)	C - (H2O+S.S.)	16770	27570	150	149	270	9	1	255	256	17.74	255	256	19.91	13.4	2.7	0.0	0	1	12.80
93	1	1	4	21	C - (H2O+S.S.)	C - (H2O+S.S.)	17020	27570	150	149	270	9	1	253	254	19.39	252	268	160.55	0.0	0.0	0.0	1	2	1.58
94	1	1	4	22	C - (H2O+S.S.)	C - (H2O+S.S.)	17270	27560	150	149	270	5	1	263	271	36.49	259	284	231.42	0.0	0.0	0.0	4	12	1.14
95	1	1	4	23	CIF	CIF	17520	27545	148	150	251	17	3	310	1269	2033.96	252	253	20.58	76.7	57.3	0.0	58	1017	15.06
96	1	1	4	24	CIF	CIF	17765	27545	140	124	272	20	3	371	1506	2066.38	248	250	18.31	78.2	67.7	0.0	123	1258	20.26
END DATA
