# Supplementary material for: Microarray-based identification of antigenic variants of foot-and-mouth disease virus: a bioinformatics quality assessment
Source: BMC Genomics. 2006 May 18;7:117. doi: 10.1186/1471-2164-7-117 (PMC1481559; doi:10.1186/1471-2164-7-117)
Supplement: Additional File 1 — They are obtained using the Agilent and Scan Array Express (Perkin Elmer Life Sciences) analysis software for reading and quantifying the hybridization images. [file 1471-2164-7-117-S1.zip › IV-37-V144-3-12C.csv]

BEGIN HEADER
PerkinElmer Life Sciences.
ScanArrayCSVFileFormat	2.00
ScanArray Express	2.00
Number_of_Columns	26
END HEADER
BEGIN GENERAL INFO
DateTime	2005/07/06 18:00
GalFile	D:\303\AFTOCHIP\AFTOCHIP 2.1\Generalidades Aftochip 2.1\ARCHIVO GAL AFTOCHIP 2.1.gal
Scanner	Model: Serial No.:
User Name	303
Computer Name
Protocol	Easy Quant
Quantitation Method	Adaptive Circle
Quality Confidence Calculation	SignalToNoise
User comments
Image Origin	0	0
Temperature	0
Laser Powers	0
Laser On Time	0
PMT Voltages	0
END GENERAL INFO
BEGIN QUANTITATION PARAMETERS
Min Percentile	50
Max Percentile	200
END QUANTITATION PARAMETERS
BEGIN QUALITY MEASUREMENTS
Min Signal To Noise	3
END QUALITY MEASUREMENTS
BEGIN ARRAY PATTERN INFO
Units	�m
Array Rows	1
Array Columns	1
Spot Rows	4
Spot Columns	24
Array Row Spacing	4500.000000
Array Column Spacing	4500.000000
Spot Row Spacing	262.000000
Spot Column Spacing	251.000000
Spot Diameter	150
Interstitial	0
Spots Per Array	96
Total Spots	96
END ARRAY PATTERN INFO
BEGIN IMAGE INFO
ImageID	Channel	Image	Fluorophore	Barcode	Units	X Units Per Pixel	Y Units Per Pixel	X Offset	Y Offset	Status
-1	CH1	D:\303\AFTOCHIP\AFTOCHIP 2.1\Celia\12� Celia 4� impresi�n\Chip 37 V144_SLOT01_S01.tif	Unknown	Unknown	�m	10.000000	10.000000	0.000000	0.000000	Control Image
END IMAGE INFO
BEGIN NORMALIZATION INFO
Normalization Method	LOWESS
END NORMALIZATION INFO
BEGIN DATA
Index	Array Row	Array Column	Spot Row	Spot Column	Name	ID	X	Y	Diameter	F Pixels	B Pixels	Footprint	Flags	Ch1 Median	Ch1 Mean	Ch1 SD	Ch1 B Median	Ch1 B Mean	Ch1 B SD	Ch1 % > B + 1 SD	Ch1 % > B + 2 SD	Ch1 F % Sat.	Ch1 Median - B	Ch1 Mean - B	Ch1 SignalNoiseRatio
1	1	1	1	1	CIF	CIF	2995	51680	148	150	291	16	3	803	2023	2317.39	273	283	40.35	79.3	64.0	0.0	530	1750	19.90
2	1	1	1	2	CIF	CIF	3240	51680	120	97	334	13	3	2805	4026	3529.18	274	279	35.19	95.9	92.8	0.0	2531	3752	79.71
3	1	1	1	3	S139WT	S139WT	3486	51679	128	107	334	12	3	474	715	503.69	268	274	71.27	61.7	54.2	0.0	206	447	6.65
4	1	1	1	4	S139WT	S139WT	3735	51685	128	112	336	18	3	487	637	411.62	271	276	30.93	71.4	65.2	0.0	216	366	15.74
5	1	1	1	5	G139	G139	3990	51685	120	96	315	18	3	344	372	99.29	269	278	71.70	53.1	35.4	0.0	75	103	4.80
6	1	1	1	6	G139	G139	4245	51690	128	108	355	23	3	360	383	132.27	266	268	26.00	61.1	57.4	0.0	94	117	13.85
7	1	1	1	7	G139t	G139t	4500	51685	120	96	315	20	3	379	399	119.66	265	266	25.24	77.1	65.6	0.0	114	134	15.02
8	1	1	1	8	G139t	G139t	4745	51685	134	120	336	18	3	339	365	102.00	273	280	34.41	55.0	48.3	0.0	66	92	9.85
9	1	1	1	9	G139c	G139c	5000	51680	150	149	270	14	1	281	283	24.54	271	276	27.87	28.2	4.7	0.0	10	12	10.08
10	1	1	1	10	G139c	G139c	5240	51660	150	149	270	7	1	287	305	115.91	266	270	24.53	43.0	22.1	0.0	21	39	11.70
11	1	1	1	11	I139	I139	5490	51665	140	134	251	5	3	284	288	30.23	268	269	20.04	41.8	26.9	0.0	16	20	14.18
12	1	1	1	12	I139	I139	5740	51660	150	149	270	9	1	277	287	51.36	263	264	19.07	43.6	25.5	0.0	14	24	14.53
13	1	1	1	13	N139	N139	5980	51670	150	149	270	17	1	277	279	26.64	269	274	27.20	24.2	4.7	0.0	8	10	10.19
14	1	1	1	14	N139	N139	6240	51670	150	149	270	8	1	288	290	30.92	272	273	19.40	47.7	22.1	0.0	16	18	14.84
15	1	1	1	15	T139	T139	6495	51680	156	166	291	14	3	297	441	244.17	277	281	35.33	45.2	38.6	0.0	20	164	8.41
16	1	1	1	16	T139	T139	6745	51690	142	138	291	24	3	331	471	247.10	277	281	35.02	52.9	47.1	0.0	54	194	9.45
17	1	1	1	17	RGD-WT1	RGD-WT1	6995	51705	148	148	272	39	3	500	799	525.97	275	279	27.57	85.1	66.9	0.0	225	524	18.14
18	1	1	1	18	RGD-WT1	RGD-WT1	7255	51705	148	148	272	39	3	522	763	502.34	281	282	23.49	81.8	70.3	0.0	241	482	22.22
19	1	1	1	19	RRD	RRD	7500	51700	150	149	270	33	1	288	295	36.25	279	284	32.12	27.5	11.4	0.0	9	16	8.97
20	1	1	1	20	RRD	RRD	7750	51689	150	148	270	23	3	279	281	25.85	289	304	52.38	2.7	0.7	0.0	-9	-7	5.33
21	1	1	1	21	RRDt	RRDt	8007	51678	150	153	251	11	3	286	289	31.51	281	295	47.92	5.2	2.0	0.0	5	8	5.97
22	1	1	1	22	RRDt	RRDt	8246	51685	150	152	251	20	3	271	298	96.88	279	280	25.71	16.4	8.6	0.0	-7	19	10.54
23	1	1	1	23	RRDc	RRDc	8500	51688	150	150	251	22	3	268	269	21.12	275	276	23.66	10.0	0.0	0.0	-6	-5	11.33
24	1	1	1	24	RRDc	RRDc	8750	51688	150	150	251	22	3	268	275	69.91	275	275	19.24	10.0	2.7	0.0	-6	0	13.93
25	1	1	2	1	RED	RED	3000	51940	150	149	270	18	1	279	286	34.56	273	278	28.71	18.8	9.4	0.0	6	13	9.72
26	1	1	2	2	RED	RED	3250	51930	150	149	270	13	1	291	300	41.86	279	287	48.08	17.4	6.7	0.0	12	21	6.05
27	1	1	2	3	REDt	REDt	3490	51930	150	149	270	3	1	281	287	31.79	281	288	45.87	10.7	2.7	0.0	0	6	6.13
28	1	1	2	4	REDt	REDt	3750	51930	150	149	270	11	1	288	294	29.67	288	293	32.75	20.8	2.7	0.0	0	6	8.79
29	1	1	2	5	REDc	REDc	3990	51930	150	149	270	1	1	275	282	27.58	277	288	73.06	4.0	0.0	0.0	-1	5	3.76
30	1	1	2	6	REDc	REDc	4240	51940	150	149	270	11	1	281	288	35.13	274	281	36.15	18.8	8.7	0.0	7	14	7.77
31	1	1	2	7	REG	REG	4508	51898	150	154	251	34	3	265	274	59.20	267	269	23.91	15.6	4.5	0.0	-1	7	11.08
32	1	1	2	8	REG	REG	4740	51920	150	149	270	9	1	266	270	26.93	273	283	38.82	3.4	1.3	0.0	-6	-2	6.85
33	1	1	2	9	REGat	REGat	4990	51920	150	149	270	9	1	274	277	30.63	269	275	32.66	14.1	3.4	0.0	5	8	8.39
34	1	1	2	10	REGat	REGat	5240	51920	150	149	270	9	1	267	267	22.95	268	272	32.87	8.1	0.0	0.0	0	0	8.12
35	1	1	2	11	REGac	REGac	5500	51920	150	149	270	10	1	272	272	21.97	266	269	24.25	20.1	2.7	0.0	6	6	11.22
36	1	1	2	12	REGac	REGac	5750	51930	150	149	270	4	1	264	269	22.74	270	279	101.28	0.7	0.0	0.0	-5	0	2.61
37	1	1	2	13	REGgg	REGgg	5985	51940	142	138	291	17	3	355	373	105.13	271	275	35.00	60.9	52.9	0.0	84	102	10.14
38	1	1	2	14	REGgg	REGgg	6245	51945	142	140	272	17	3	339	369	101.71	271	275	29.67	61.4	52.1	0.0	68	98	11.43
39	1	1	2	15	REGtg	REGtg	6500	51940	150	149	270	11	1	269	271	19.39	277	286	34.39	3.4	0.0	0.0	-7	-5	7.82
40	1	1	2	16	REGtg	REGtg	6750	51940	150	149	270	11	1	271	272	19.31	264	277	37.76	8.1	0.0	0.0	7	8	7.18
41	1	1	2	17	REGcg	REGcg	7000	51940	150	149	270	11	1	292	301	36.69	279	287	46.98	23.5	6.7	0.0	13	22	6.22
42	1	1	2	18	REGcg	REGcg	7240	51940	150	149	270	16	1	283	285	21.00	277	283	51.03	2.7	0.0	0.0	6	8	5.55
43	1	1	2	19	D143N (RGN)	D143N (RGN)	7490	51930	150	149	270	13	1	274	273	21.77	278	282	28.43	6.0	0.0	0.0	-3	-4	9.64
44	1	1	2	20	D143N (RGN)	D143N (RGN)	7740	51930	150	149	270	14	1	273	274	33.05	282	285	26.58	5.4	0.7	0.0	-8	-7	10.27
45	1	1	2	21	D143N (RGN)t	D143N (RGN)t	8000	51930	150	149	270	5	1	286	292	32.82	278	284	34.66	23.5	7.4	0.0	8	14	8.25
46	1	1	2	22	D143N (RGN)t	D143N (RGN)t	8250	51930	150	149	270	6	1	285	288	26.97	275	281	34.81	18.8	2.0	0.0	10	13	8.19
47	1	1	2	23	D143N (RGN)c	D143N (RGN)c	8510	51920	150	149	270	9	1	269	272	21.86	275	711	3542.16	0.0	0.0	0.0	-5	-2	0.08
48	1	1	2	24	D143N (RGN)c	D143N (RGN)c	8749	51927	150	154	251	9	3	269	275	19.24	271	273	19.16	18.8	4.5	0.0	-1	4	14.04
49	1	1	3	1	D143V (RGV)	D143V (RGV)	2990	52170	150	149	270	21	1	280	284	29.71	275	277	25.18	22.8	8.7	0.0	5	9	11.12
50	1	1	3	2	D143V (RGV)	D143V (RGV)	3250	52180	150	149	270	17	1	282	286	27.01	275	281	34.31	20.8	3.4	0.0	7	11	8.22
51	1	1	3	3	RGE-1 (GAA)	RGE-1 (GAA)	3515	52185	140	124	272	28	3	329	339	56.53	278	283	28.37	69.4	43.5	0.0	51	61	11.60
52	1	1	3	4	RGE-1 (GAA)	RGE-1 (GAA)	3755	52180	128	108	355	19	3	350	351	57.73	281	286	30.93	69.4	54.6	0.0	69	70	11.32
53	1	1	3	5	RGEc	RGEc	3990	52170	150	149	270	20	1	317	325	42.64	283	357	820.47	0.0	0.0	0.0	34	42	0.39
54	1	1	3	6	RGEc	RGEc	4250	52170	150	149	270	23	1	305	306	29.69	284	304	111.71	1.3	0.0	0.0	21	22	2.73
55	1	1	3	7	L144WT	L144WT	4503	52103	150	154	251	88	4	307	338	125.97	297	410	304.91	5.2	2.6	0.0	10	41	1.01
56	1	1	3	8	L144WT	L144WT	4735	52165	142	140	272	26	3	436	483	195.86	287	303	58.94	57.1	52.1	0.0	149	196	7.40
57	1	1	3	9	L144g	L144g	5000	52175	110	78	315	17	3	361	357	35.44	271	278	37.61	89.7	69.2	0.0	90	86	9.60
58	1	1	3	10	L144g	L144g	5245	52180	100	62	355	10	3	356	355	43.77	269	272	25.63	96.8	77.4	0.0	87	86	13.89
59	1	1	3	11	L144a	L144a	5500	52185	100	62	315	7	3	360	359	46.05	264	272	53.97	83.9	35.5	0.0	96	95	6.67
60	1	1	3	12	L144a	L144a	5750	52185	100	62	315	7	3	359	356	45.98	270	278	35.79	85.5	69.4	0.0	89	86	10.03
61	1	1	3	13	V144	V144	5995	52190	170	196	291	2	3	1434	5998	6829.79	272	286	51.53	94.4	92.9	0.0	1162	5726	27.83
62	1	1	3	14	V144	V144	6243	52188	176	216	251	5	3	1355	5847	6987.66	269	272	27.37	96.3	94.0	0.0	1086	5578	49.51
63	1	1	3	15	S144	S144	6500	52190	150	149	270	1	1	300	307	71.91	276	318	274.82	0.7	0.7	0.0	24	31	1.09
64	1	1	3	16	S144	S144	6760	52180	150	149	270	14	1	292	296	32.18	280	307	166.69	0.0	0.0	0.0	12	16	1.75
65	1	1	3	17	H146WT	H146WT	6995	52185	128	112	336	8	4	364	795	1229.24	282	360	798.78	15.2	9.8	0.0	82	513	0.46
66	1	1	3	18	H146WT	H146WT	7240	52195	142	138	251	13	3	479	2674	7802.01	275	279	26.15	79.7	64.5	0.0	204	2399	18.31
67	1	1	3	19	R146	R146	7490	52200	150	149	270	15	1	301	365	284.91	282	348	753.64	2.0	1.3	0.0	19	83	0.40
68	1	1	3	20	R146	R146	7747	52182	150	153	251	11	4	327	402	206.30	282	337	558.42	5.9	0.0	0.0	45	120	0.59
69	1	1	3	21	L146=H146t	L146=H146t	8004	52205	148	150	251	14	3	307	313	41.63	278	283	36.21	42.7	19.3	0.0	29	35	8.48
70	1	1	3	22	L146=H146t	L146=H146t	8230	52195	120	96	315	26	3	317	319	36.26	277	281	22.75	68.8	41.7	0.0	40	42	13.93
71	1	1	3	23	P146	P146	8490	52180	150	149	270	20	1	275	277	23.48	277	278	23.45	14.1	4.7	0.0	-1	0	11.73
72	1	1	3	24	P146	P146	8750	52180	150	149	270	13	1	278	281	27.10	279	281	22.74	13.4	3.4	0.0	0	2	12.23
73	1	1	4	1	L147WT	L147WT	2995	52425	148	148	272	29	3	758	3289	3459.97	274	277	27.78	82.4	68.2	0.0	484	3015	27.28
74	1	1	4	2	L147WT	L147WT	3250	52435	142	138	251	22	3	1142	3329	3368.17	270	273	29.60	84.1	68.8	0.0	872	3059	38.58
75	1	1	4	3	P147	P147	3495	52435	134	120	336	19	3	353	391	96.18	273	278	29.55	77.5	61.7	0.0	80	118	11.95
76	1	1	4	4	P147	P147	3745	52440	128	108	355	14	3	467	463	147.60	280	287	40.77	76.9	64.8	0.0	187	183	11.46
77	1	1	4	5	P147a	P147a	3990	52425	148	150	251	27	3	411	519	266.84	296	310	48.80	60.7	53.3	0.0	115	223	8.42
78	1	1	4	6	P147a	P147a	4245	52425	142	140	272	28	3	395	522	517.18	292	303	82.47	50.7	44.3	0.0	103	230	4.79
79	1	1	4	7	Oligo HIV Y115	Oligo HIV Y115	4500	52464	150	154	251	13	4	303	494	1346.99	298	545	538.46	3.2	2.6	0.0	5	196	0.56
80	1	1	4	8	Oligo HIV Y115	Oligo HIV Y115	4750	52440	150	149	270	15	1	271	275	24.27	283	293	40.62	4.0	0.0	0.0	-11	-7	6.67
81	1	1	4	9	Oligo HIV M184a	Oligo HIV M184a	5000	52450	150	149	270	7	1	258	258	19.30	272	277	43.03	0.7	0.0	0.0	-13	-13	6.00
82	1	1	4	10	Oligo HIV M184a	Oligo HIV M184a	5260	52450	150	149	270	16	1	264	266	21.67	270	272	23.05	8.7	4.0	0.0	-5	-3	11.45
83	1	1	4	11	C - (H2O+S.S.)	C - (H2O+S.S.)	5510	52450	150	149	270	15	1	272	276	24.55	268	273	27.69	22.1	3.4	0.0	4	8	9.82
84	1	1	4	12	C - (H2O+S.S.)	C - (H2O+S.S.)	5760	52450	150	149	270	14	1	280	287	30.83	279	289	44.15	11.4	2.7	0.0	1	8	6.34
85	1	1	4	13	C - (H2O+S.S.)	C - (H2O+S.S.)	6010	52460	150	149	270	14	1	283	303	116.60	274	291	56.03	10.7	4.0	0.0	9	29	5.05
86	1	1	4	14	C - (H2O+S.S.)	C - (H2O+S.S.)	6260	52460	150	149	270	13	1	275	281	34.60	273	399	1296.70	0.0	0.0	0.0	2	8	0.21
87	1	1	4	15	C - (H2O+S.S.)	C - (H2O+S.S.)	6510	52450	150	149	270	11	1	309	479	914.93	283	392	1225.76	3.4	2.0	0.0	26	196	0.25
88	1	1	4	16	C - (H2O+S.S.)	C - (H2O+S.S.)	6760	52450	150	149	270	10	1	286	330	199.10	280	326	279.44	4.7	2.7	0.0	6	50	1.02
89	1	1	4	17	C - (H2O+S.S.)	C - (H2O+S.S.)	7000	52450	150	149	270	3	1	273	274	24.64	277	300	167.20	0.0	0.0	0.0	-3	-2	1.63
90	1	1	4	18	C - (H2O+S.S.)	C - (H2O+S.S.)	7250	52460	150	149	270	7	1	273	274	27.72	270	274	29.82	13.4	2.7	0.0	3	4	9.15
91	1	1	4	19	C - (H2O+S.S.)	C - (H2O+S.S.)	7500	52460	150	149	270	7	1	289	326	249.67	279	294	116.74	6.0	2.0	0.0	10	47	2.48
92	1	1	4	20	C - (H2O+S.S.)	C - (H2O+S.S.)	7760	52460	150	149	270	9	1	282	288	29.66	287	352	510.33	0.0	0.0	0.0	-4	1	0.55
93	1	1	4	21	C - (H2O+S.S.)	C - (H2O+S.S.)	8003	52452	150	153	251	2	3	282	286	30.78	273	279	45.22	13.1	1.3	0.0	9	13	6.24
94	1	1	4	22	C - (H2O+S.S.)	C - (H2O+S.S.)	8250	52450	150	149	270	6	1	278	280	25.45	277	277	22.84	19.5	5.4	0.0	1	3	12.17
95	1	1	4	23	CIF	CIF	8480	52440	148	145	270	30	3	1888	4646	4531.06	277	280	24.38	82.8	75.2	0.0	1611	4369	77.43
96	1	1	4	24	CIF	CIF	8735	52445	148	148	272	24	3	2122	4957	4947.59	287	297	55.34	65.5	62.2	0.0	1835	4670	38.34
END DATA
