# Supplementary material for: Microarray-based identification of antigenic variants of foot-and-mouth disease virus: a bioinformatics quality assessment
Source: BMC Genomics. 2006 May 18;7:117. doi: 10.1186/1471-2164-7-117 (PMC1481559; doi:10.1186/1471-2164-7-117)
Supplement: Additional File 1 — They are obtained using the Agilent and Scan Array Express (Perkin Elmer Life Sciences) analysis software for reading and quantifying the hybridization images. [file 1471-2164-7-117-S1.zip › IV-37-V144-4-12C.csv]

BEGIN HEADER
PerkinElmer Life Sciences.
ScanArrayCSVFileFormat	2.00
ScanArray Express	2.00
Number_of_Columns	26
END HEADER
BEGIN GENERAL INFO
DateTime	2005/07/06 18:04
GalFile	D:\303\AFTOCHIP\AFTOCHIP 2.1\Generalidades Aftochip 2.1\ARCHIVO GAL AFTOCHIP 2.1.gal
Scanner	Model: Serial No.:
User Name	303
Computer Name
Protocol	Easy Quant
Quantitation Method	Adaptive Circle
Quality Confidence Calculation	SignalToNoise
User comments
Image Origin	0	0
Temperature	0
Laser Powers	0
Laser On Time	0
PMT Voltages	0
END GENERAL INFO
BEGIN QUANTITATION PARAMETERS
Min Percentile	50
Max Percentile	200
END QUANTITATION PARAMETERS
BEGIN QUALITY MEASUREMENTS
Min Signal To Noise	3
END QUALITY MEASUREMENTS
BEGIN ARRAY PATTERN INFO
Units	�m
Array Rows	1
Array Columns	1
Spot Rows	4
Spot Columns	24
Array Row Spacing	4500.000000
Array Column Spacing	4500.000000
Spot Row Spacing	262.000000
Spot Column Spacing	251.000000
Spot Diameter	150
Interstitial	0
Spots Per Array	96
Total Spots	96
END ARRAY PATTERN INFO
BEGIN IMAGE INFO
ImageID	Channel	Image	Fluorophore	Barcode	Units	X Units Per Pixel	Y Units Per Pixel	X Offset	Y Offset	Status
-1	CH1	D:\303\AFTOCHIP\AFTOCHIP 2.1\Celia\12� Celia 4� impresi�n\Chip 37 V144_SLOT01_S01.tif	Unknown	Unknown	�m	10.000000	10.000000	0.000000	0.000000	Control Image
END IMAGE INFO
BEGIN NORMALIZATION INFO
Normalization Method	LOWESS
END NORMALIZATION INFO
BEGIN DATA
Index	Array Row	Array Column	Spot Row	Spot Column	Name	ID	X	Y	Diameter	F Pixels	B Pixels	Footprint	Flags	Ch1 Median	Ch1 Mean	Ch1 SD	Ch1 B Median	Ch1 B Mean	Ch1 B SD	Ch1 % > B + 1 SD	Ch1 % > B + 2 SD	Ch1 F % Sat.	Ch1 Median - B	Ch1 Mean - B	Ch1 SignalNoiseRatio
1	1	1	1	1	CIF	CIF	11985	51745	148	148	272	15	3	401	1842	3044.76	282	285	27.40	78.4	67.6	0.0	119	1560	14.63
2	1	1	1	2	CIF	CIF	12228	51750	134	120	334	18	3	422	2777	4487.61	282	285	25.72	85.0	75.0	0.0	140	2495	16.41
3	1	1	1	3	S139WT	S139WT	12475	51745	134	120	336	14	3	329	569	444.33	281	287	31.36	60.0	42.5	0.0	48	288	10.49
4	1	1	1	4	S139WT	S139WT	12725	51738	134	120	336	8	3	324	514	378.80	276	278	21.85	70.8	55.0	0.0	48	238	14.83
5	1	1	1	5	G139	G139	12975	51745	126	112	336	15	3	302	332	77.30	279	284	31.74	43.8	32.1	0.0	23	53	9.52
6	1	1	1	6	G139	G139	13225	51735	120	88	336	8	3	314	339	88.68	277	284	33.85	52.3	29.5	0.0	37	62	9.28
7	1	1	1	7	G139t	G139t	13485	51755	140	124	272	23	3	298	332	98.66	278	294	83.55	25.0	9.7	0.0	20	54	3.57
8	1	1	1	8	G139t	G139t	13735	51765	140	124	272	33	3	297	326	68.94	273	278	44.20	40.3	25.8	0.0	24	53	6.72
9	1	1	1	9	G139c	G139c	13980	51770	150	149	270	38	1	280	283	30.16	272	275	27.90	22.1	7.4	0.0	8	11	10.04
10	1	1	1	10	G139c	G139c	14230	51730	150	149	270	6	1	278	283	30.95	275	282	34.83	20.1	4.0	0.0	3	8	7.98
11	1	1	1	11	I139	I139	14480	51730	150	149	270	7	1	274	281	32.44	273	282	35.08	14.8	4.0	0.0	1	8	7.81
12	1	1	1	12	I139	I139	14730	51730	150	149	270	8	1	289	295	42.23	274	279	28.39	30.9	14.1	0.0	15	21	10.18
13	1	1	1	13	N139	N139	14980	51740	150	149	270	12	1	280	284	26.62	277	281	26.25	20.8	6.0	0.0	3	7	10.67
14	1	1	1	14	N139	N139	15230	51730	150	149	270	10	1	278	281	27.90	271	273	22.87	28.2	8.1	0.0	7	10	12.15
15	1	1	1	15	T139	T139	15480	51750	150	149	270	21	1	282	389	189.55	271	279	72.38	32.2	28.2	0.0	11	118	3.90
16	1	1	1	16	T139	T139	15725	51765	154	164	272	37	3	291	351	136.89	267	273	57.14	31.1	23.2	0.0	24	84	5.09
17	1	1	1	17	RGD-WT1	RGD-WT1	15958	51763	148	151	251	46	3	332	550	393.18	267	270	25.61	66.9	55.0	0.0	65	283	12.96
18	1	1	1	18	RGD-WT1	RGD-WT1	16245	51760	154	166	291	27	3	326	570	413.50	266	269	25.75	67.5	53.0	0.0	60	304	12.66
19	1	1	1	19	RRD	RRD	16490	51760	150	149	270	28	1	263	265	23.32	264	267	21.59	16.8	3.4	0.0	0	1	12.18
20	1	1	1	20	RRD	RRD	16740	51730	150	149	270	6	1	261	264	22.36	258	260	20.09	18.8	6.7	0.0	3	6	12.99
21	1	1	1	21	RRDt	RRDt	16990	51730	150	149	270	7	1	261	264	20.18	265	268	26.20	10.1	1.3	0.0	-3	0	9.96
22	1	1	1	22	RRDt	RRDt	17240	51730	150	149	270	8	1	253	254	18.46	259	262	24.55	4.7	1.3	0.0	-5	-4	10.30
23	1	1	1	23	RRDc	RRDc	17490	51730	150	149	270	9	1	257	262	29.27	261	264	24.69	15.4	6.0	0.0	-3	1	10.41
24	1	1	1	24	RRDc	RRDc	17740	51730	150	149	270	10	1	261	261	19.85	262	264	22.33	8.1	2.0	0.0	0	0	11.69
25	1	1	2	1	RED	RED	11990	52000	150	149	270	14	1	285	286	27.02	281	286	28.44	17.4	3.4	0.0	4	5	10.02
26	1	1	2	2	RED	RED	12230	52000	150	149	270	6	1	283	285	24.30	286	286	22.32	13.4	4.7	0.0	-2	0	12.68
27	1	1	2	3	REDt	REDt	12480	51990	150	149	270	3	1	281	281	26.25	282	287	30.09	11.4	2.0	0.0	0	0	9.34
28	1	1	2	4	REDt	REDt	12730	52000	150	149	270	6	1	277	280	27.98	277	278	21.24	19.5	8.7	0.0	0	3	13.04
29	1	1	2	5	REDc	REDc	12980	51990	150	149	270	3	1	276	279	24.37	281	289	35.90	10.1	1.3	0.0	-4	-1	7.69
30	1	1	2	6	REDc	REDc	13230	51990	150	149	270	4	1	276	279	24.10	280	287	32.72	8.1	2.0	0.0	-3	0	8.43
31	1	1	2	7	REG	REG	13480	51990	150	149	270	4	1	279	284	32.74	285	298	83.36	3.4	0.7	0.0	-5	0	3.35
32	1	1	2	8	REG	REG	13730	52010	150	149	270	16	1	283	286	32.49	280	287	32.76	12.1	4.7	0.0	3	6	8.64
33	1	1	2	9	REGat	REGat	13980	51980	150	149	270	14	1	269	275	29.77	273	277	30.61	11.4	4.0	0.0	-3	2	8.79
34	1	1	2	10	REGat	REGat	14230	51990	150	149	270	7	1	276	277	24.40	275	279	29.52	9.4	2.7	0.0	1	2	9.35
35	1	1	2	11	REGac	REGac	14490	51990	150	149	270	4	1	276	279	29.19	278	283	32.31	10.1	2.0	0.0	-1	1	8.54
36	1	1	2	12	REGac	REGac	14740	52000	150	149	270	6	1	274	276	28.51	275	278	27.26	8.7	3.4	0.0	0	1	10.05
37	1	1	2	13	REGgg	REGgg	14995	52005	148	148	272	12	3	309	345	88.82	271	274	22.77	64.9	41.9	0.0	38	74	13.57
38	1	1	2	14	REGgg	REGgg	15235	51990	140	134	291	6	3	299	348	93.32	274	279	29.78	49.3	44.8	0.0	25	74	10.04
39	1	1	2	15	REGtg	REGtg	15490	51990	150	149	270	3	1	270	275	31.04	272	280	71.23	4.0	0.7	0.0	-1	3	3.79
40	1	1	2	16	REGtg	REGtg	15740	52010	150	149	270	16	1	267	268	21.11	270	272	26.33	9.4	0.0	0.0	-2	-1	10.14
41	1	1	2	17	REGcg	REGcg	15980	51990	150	149	270	13	1	267	269	20.81	270	275	28.86	8.7	0.7	0.0	-2	0	9.25
42	1	1	2	18	REGcg	REGcg	16240	52010	150	149	270	16	1	276	280	32.45	268	271	26.25	25.5	10.7	0.0	8	12	10.52
43	1	1	2	19	D143N (RGN)	D143N (RGN)	16490	51990	150	149	270	6	1	264	264	20.88	272	276	33.22	2.7	0.0	0.0	-7	-7	7.95
44	1	1	2	20	D143N (RGN)	D143N (RGN)	16740	51990	150	149	270	7	1	260	261	21.83	262	266	25.82	9.4	2.0	0.0	-1	0	10.07
45	1	1	2	21	D143N (RGN)t	D143N (RGN)t	17000	51990	150	149	270	4	1	265	271	32.14	260	263	34.16	16.1	6.7	0.0	5	11	7.76
46	1	1	2	22	D143N (RGN)t	D143N (RGN)t	17250	51990	150	149	270	3	1	253	253	18.57	258	262	32.70	2.7	0.7	0.0	-4	-4	7.74
47	1	1	2	23	D143N (RGN)c	D143N (RGN)c	17500	51990	150	149	270	3	1	258	264	30.36	264	268	30.12	11.4	6.7	0.0	-5	0	8.57
48	1	1	2	24	D143N (RGN)c	D143N (RGN)c	17750	51990	150	149	270	3	1	265	268	32.56	259	264	23.79	20.1	6.7	0.0	6	9	11.14
49	1	1	3	1	D143V (RGV)	D143V (RGV)	11990	52240	150	149	270	20	1	295	297	27.98	283	289	50.69	8.7	0.7	0.0	12	14	5.82
50	1	1	3	2	D143V (RGV)	D143V (RGV)	12230	52240	150	149	270	15	1	291	293	27.33	284	285	24.40	23.5	5.4	0.0	7	9	11.92
51	1	1	3	3	RGE-1 (GAA)	RGE-1 (GAA)	12465	52235	140	124	272	25	3	303	310	42.43	283	285	23.47	44.4	29.0	0.0	20	27	12.91
52	1	1	3	4	RGE-1 (GAA)	RGE-1 (GAA)	12730	52240	150	149	270	15	1	293	298	32.22	277	283	31.56	28.2	12.1	0.0	16	21	9.28
53	1	1	3	5	RGEc	RGEc	12980	52245	134	124	315	10	3	299	306	41.24	279	282	28.37	36.3	15.3	0.0	20	27	10.54
54	1	1	3	6	RGEc	RGEc	13240	52250	150	149	270	9	1	290	296	29.37	277	281	29.60	30.9	6.0	0.0	13	19	9.80
55	1	1	3	7	L144WT	L144WT	13495	52255	148	148	272	11	3	338	452	227.24	279	282	26.21	70.3	54.7	0.0	59	173	12.90
56	1	1	3	8	L144WT	L144WT	13732	52246	134	118	315	10	3	357	469	205.78	279	284	30.64	62.7	53.4	0.0	78	190	11.65
57	1	1	3	9	L144g	L144g	13963	52250	126	106	334	22	3	299	313	45.75	286	294	62.83	23.6	0.0	0.0	13	27	4.76
58	1	1	3	10	L144g	L144g	14245	52240	110	78	355	17	3	376	381	51.58	282	286	31.56	89.7	73.1	0.0	94	99	11.91
59	1	1	3	11	L144a	L144a	14485	52245	126	112	336	10	3	306	320	58.02	277	286	37.31	45.5	28.6	0.0	29	43	8.20
60	1	1	3	12	L144a	L144a	14735	52245	134	120	336	11	3	291	298	31.81	276	277	24.37	35.8	22.5	0.0	15	22	11.94
61	1	1	3	13	V144	V144	14989	52264	148	149	251	7	3	1744	5630	6658.90	275	275	24.54	96.6	91.9	0.0	1469	5355	71.06
62	1	1	3	14	V144	V144	15235	52265	70	32	404	10	3	15106	12995	5470.39	274	276	24.25	100.0	100.0	0.0	14832	12721	622.93
63	1	1	3	15	S144	S144	15490	52255	130	108	315	1	3	297	294	28.66	270	270	20.87	55.6	29.6	0.0	27	24	14.23
64	1	1	3	16	S144	S144	15750	52250	150	149	270	9	1	282	283	27.93	263	269	50.55	12.1	0.7	0.0	19	20	5.58
65	1	1	3	17	H146WT	H146WT	15995	52255	140	124	272	2	4	317	755	683.29	270	377	1070.51	20.2	2.4	0.0	47	485	0.30
66	1	1	3	18	H146WT	H146WT	16245	52255	140	124	272	1	3	305	666	597.44	268	272	26.85	53.2	46.0	0.0	37	398	11.36
67	1	1	3	19	R146	R146	16495	52255	134	120	336	1	3	300	305	38.46	265	271	31.65	52.5	24.2	0.0	35	40	9.48
68	1	1	3	20	R146	R146	16745	52250	148	150	291	6	3	288	296	51.40	262	263	21.32	54.0	37.3	0.0	26	34	13.51
69	1	1	3	21	L146=H146t	L146=H146t	17000	52250	150	149	270	6	1	268	271	29.25	259	261	24.33	26.2	10.7	0.0	9	12	11.02
70	1	1	3	22	L146=H146t	L146=H146t	17250	52250	150	149	270	5	1	263	267	25.12	259	264	26.45	22.1	5.4	0.0	4	8	9.94
71	1	1	3	23	P146	P146	17490	52240	150	149	270	18	1	257	259	19.73	257	263	28.41	8.7	0.7	0.0	0	2	9.05
72	1	1	3	24	P146	P146	17740	52250	150	149	270	11	1	260	273	54.06	258	262	25.76	26.8	10.1	0.0	2	15	10.09
73	1	1	4	1	L147WT	L147WT	12005	52495	148	148	272	35	3	352	2139	3451.69	279	283	33.36	66.9	50.7	0.0	73	1860	10.55
74	1	1	4	2	L147WT	L147WT	12255	52495	134	120	336	34	3	374	2211	3149.89	279	285	49.49	65.0	48.3	0.0	95	1932	7.56
75	1	1	4	3	P147	P147	12495	52505	140	124	272	19	3	404	440	150.92	275	282	26.76	72.6	58.1	0.0	129	165	15.10
76	1	1	4	4	P147	P147	12745	52510	110	78	355	16	3	536	511	144.40	282	286	29.97	88.5	84.6	0.0	254	229	17.89
77	1	1	4	5	P147a	P147a	12995	52515	112	80	336	13	3	330	435	193.84	281	283	30.21	56.3	48.8	0.0	49	154	10.92
78	1	1	4	6	P147a	P147a	13235	52515	126	112	336	3	3	319	441	212.15	280	285	28.48	55.4	45.5	0.0	39	161	11.20
79	1	1	4	7	Oligo HIV Y115	Oligo HIV Y115	13490	52520	150	149	270	7	1	284	298	81.86	282	285	27.61	21.5	8.7	0.0	2	16	10.29
80	1	1	4	8	Oligo HIV Y115	Oligo HIV Y115	13740	52520	150	149	270	6	1	282	288	34.79	278	281	24.50	26.2	12.1	0.0	4	10	11.51
81	1	1	4	9	Oligo HIV M184a	Oligo HIV M184a	13990	52500	150	149	270	18	1	275	276	21.27	280	289	65.26	0.0	0.0	0.0	-4	-3	4.21
82	1	1	4	10	Oligo HIV M184a	Oligo HIV M184a	14250	52510	150	149	270	15	1	272	272	26.28	279	282	28.31	7.4	2.0	0.0	-6	-6	9.61
83	1	1	4	11	C - (H2O+S.S.)	C - (H2O+S.S.)	14500	52520	150	149	270	12	1	280	284	27.56	281	286	29.62	12.1	4.7	0.0	0	3	9.45
84	1	1	4	12	C - (H2O+S.S.)	C - (H2O+S.S.)	14750	52520	150	149	270	11	1	281	283	24.69	279	281	28.40	13.4	3.4	0.0	2	4	9.90
85	1	1	4	13	C - (H2O+S.S.)	C - (H2O+S.S.)	14990	52520	150	149	270	2	1	279	289	38.95	282	282	26.38	19.5	7.4	0.0	-2	7	10.57
86	1	1	4	14	C - (H2O+S.S.)	C - (H2O+S.S.)	15250	52530	150	149	270	15	1	278	292	101.08	276	280	26.68	15.4	8.1	0.0	2	16	10.42
87	1	1	4	15	C - (H2O+S.S.)	C - (H2O+S.S.)	15500	52520	150	149	270	8	1	268	274	32.30	272	279	37.48	7.4	3.4	0.0	-3	2	7.15
88	1	1	4	16	C - (H2O+S.S.)	C - (H2O+S.S.)	15750	52520	150	149	270	7	1	264	265	19.47	262	264	24.85	14.1	1.3	0.0	2	3	10.62
89	1	1	4	17	C - (H2O+S.S.)	C - (H2O+S.S.)	16000	52520	150	149	270	7	1	266	265	17.27	266	269	28.18	3.4	0.0	0.0	0	0	9.44
90	1	1	4	18	C - (H2O+S.S.)	C - (H2O+S.S.)	16250	52520	150	149	270	6	1	272	278	34.71	266	269	32.31	20.8	6.0	0.0	6	12	8.42
91	1	1	4	19	C - (H2O+S.S.)	C - (H2O+S.S.)	16500	52520	150	149	270	5	1	270	271	24.27	266	271	29.07	16.8	2.0	0.0	4	5	9.29
92	1	1	4	20	C - (H2O+S.S.)	C - (H2O+S.S.)	16760	52520	150	149	270	13	1	257	259	17.07	265	267	27.80	2.7	0.0	0.0	-7	-5	9.24
93	1	1	4	21	C - (H2O+S.S.)	C - (H2O+S.S.)	17010	52520	150	149	270	12	1	262	264	25.80	261	265	23.73	16.1	6.0	0.0	1	3	11.04
94	1	1	4	22	C - (H2O+S.S.)	C - (H2O+S.S.)	17250	52510	150	149	270	7	1	261	262	18.66	261	266	27.18	10.7	0.0	0.0	0	1	9.60
95	1	1	4	23	CIF	CIF	17485	52505	148	148	272	19	4	314	2913	3908.86	259	361	926.05	35.8	33.8	0.0	55	2654	0.34
96	1	1	4	24	CIF	CIF	17740	52515	148	150	251	10	4	348	2778	3979.46	259	372	968.06	34.0	30.0	0.0	89	2519	0.36
END DATA
