# Supplementary material for: Microarray-based identification of antigenic variants of foot-and-mouth disease virus: a bioinformatics quality assessment
Source: BMC Genomics. 2006 May 18;7:117. doi: 10.1186/1471-2164-7-117 (PMC1481559; doi:10.1186/1471-2164-7-117)
Supplement: Additional File 1 — They are obtained using the Agilent and Scan Array Express (Perkin Elmer Life Sciences) analysis software for reading and quantifying the hybridization images. [file 1471-2164-7-117-S1.zip › IV-39-H146R-1-12C.csv]

BEGIN HEADER
PerkinElmer Life Sciences.
ScanArrayCSVFileFormat	2.00
ScanArray Express	2.00
Number_of_Columns	26
END HEADER
BEGIN GENERAL INFO
DateTime	2005/07/06 18:12
GalFile	D:\303\AFTOCHIP\AFTOCHIP 2.1\Generalidades Aftochip 2.1\ARCHIVO GAL AFTOCHIP 2.1.gal
Scanner	Model: Serial No.:
User Name	303
Computer Name
Protocol	Easy Quant
Quantitation Method	Adaptive Circle
Quality Confidence Calculation	SignalToNoise
User comments
Image Origin	0	0
Temperature	0
Laser Powers	0
Laser On Time	0
PMT Voltages	0
END GENERAL INFO
BEGIN QUANTITATION PARAMETERS
Min Percentile	50
Max Percentile	200
END QUANTITATION PARAMETERS
BEGIN QUALITY MEASUREMENTS
Min Signal To Noise	3
END QUALITY MEASUREMENTS
BEGIN ARRAY PATTERN INFO
Units	�m
Array Rows	1
Array Columns	1
Spot Rows	4
Spot Columns	24
Array Row Spacing	4500.000000
Array Column Spacing	4500.000000
Spot Row Spacing	262.000000
Spot Column Spacing	251.000000
Spot Diameter	150
Interstitial	0
Spots Per Array	96
Total Spots	96
END ARRAY PATTERN INFO
BEGIN IMAGE INFO
ImageID	Channel	Image	Fluorophore	Barcode	Units	X Units Per Pixel	Y Units Per Pixel	X Offset	Y Offset	Status
-1	CH1	D:\303\AFTOCHIP\AFTOCHIP 2.1\Celia\12� Celia 4� impresi�n\Chip 39 H146R_SLOT03_S01.tif	Unknown	Unknown	�m	10.000000	10.000000	0.000000	0.000000	Control Image
END IMAGE INFO
BEGIN NORMALIZATION INFO
Normalization Method	LOWESS
END NORMALIZATION INFO
BEGIN DATA
Index	Array Row	Array Column	Spot Row	Spot Column	Name	ID	X	Y	Diameter	F Pixels	B Pixels	Footprint	Flags	Ch1 Median	Ch1 Mean	Ch1 SD	Ch1 B Median	Ch1 B Mean	Ch1 B SD	Ch1 % > B + 1 SD	Ch1 % > B + 2 SD	Ch1 F % Sat.	Ch1 Median - B	Ch1 Mean - B	Ch1 SignalNoiseRatio
1	1	1	1	1	CIF	CIF	2882	26894	134	118	315	238	3	3954	6167	5086.90	3399	3400	131.78	99.2	90.7	0.0	555	2768	30.00
2	1	1	1	2	CIF	CIF	3126	26905	140	130	251	243	3	4059	6816	6549.52	3533	3597	527.89	50.0	31.5	0.0	526	3283	7.69
3	1	1	1	3	S139WT	S139WT	3385	26898	140	130	272	232	3	4809	7393	5559.68	3679	3750	251.10	99.2	84.6	0.0	1130	3714	19.15
4	1	1	1	4	S139WT	S139WT	3630	26898	148	148	251	235	3	4755	6406	3864.98	3667	3658	129.80	98.6	96.6	0.0	1088	2739	36.63
5	1	1	1	5	G139	G139	3883	26905	156	168	251	199	3	4119	4276	496.02	3710	3716	126.90	91.7	76.8	0.0	409	566	32.46
6	1	1	1	6	G139	G139	4152	26901	148	148	251	170	3	4143	4342	524.15	3718	3732	144.72	91.2	72.3	0.0	425	624	28.63
7	1	1	1	7	G139t	G139t	4385	26901	148	152	272	186	3	4142	4227	351.62	3733	3800	253.08	71.7	40.1	0.0	409	494	16.37
8	1	1	1	8	G139t	G139t	4635	26899	148	152	291	163	3	4127	4273	434.51	3727	3767	219.98	84.9	47.4	0.0	400	546	18.76
9	1	1	1	9	G139c	G139c	4881	26897	156	165	251	157	3	4136	4190	247.12	3743	3755	153.84	92.1	69.7	0.0	393	447	26.89
10	1	1	1	10	G139c	G139c	5153	26889	156	165	270	134	3	4191	4220	322.06	3764	3825	240.15	70.3	44.8	0.0	427	456	17.45
11	1	1	1	11	I139	I139	5402	26891	148	148	251	127	3	3975	3974	141.99	3731	3759	230.12	52.7	4.7	0.0	244	243	17.27
12	1	1	1	12	I139	I139	5648	26894	162	178	251	124	3	4043	4191	597.94	3754	3776	159.77	70.2	48.3	0.0	289	437	25.30
13	1	1	1	13	N139	N139	5887	26896	156	165	251	133	3	4019	4034	202.86	3770	3785	130.21	74.5	47.9	0.0	249	264	30.87
14	1	1	1	14	N139	N139	6138	26910	148	148	270	117	3	4475	4505	921.14	3805	3838	180.18	85.8	73.0	0.0	670	700	24.84
15	1	1	1	15	T139	T139	6388	26906	156	167	251	107	3	4178	4825	1422.82	3726	3741	142.94	89.8	72.5	0.0	452	1099	29.23
16	1	1	1	16	T139	T139	6645	26899	156	166	291	90	3	4203	5013	1832.90	3701	3718	138.87	95.8	81.3	0.0	502	1312	30.26
17	1	1	1	17	RGD-WT1	RGD-WT1	6885	26904	162	180	272	99	3	5806	17734	17109.42	3690	3705	130.38	97.8	97.2	0.0	2116	14044	44.53
18	1	1	1	18	RGD-WT1	RGD-WT1	7137	26910	176	217	270	84	3	5773	17733	18819.80	3755	3781	223.37	91.7	88.5	0.0	2018	13978	25.85
19	1	1	1	19	RRD	RRD	7385	26899	150	154	291	67	3	3565	3454	442.87	3599	3493	370.05	10.4	0.6	0.0	-33	-144	9.63
20	1	1	1	20	RRD	RRD	7642	26906	156	167	251	61	3	3938	3920	170.37	3642	3657	170.32	76.6	38.3	0.0	296	278	23.12
21	1	1	1	21	RRDt	RRDt	7896	26899	150	155	270	46	3	4001	4070	323.98	3707	3810	350.93	38.1	10.3	0.0	294	363	11.40
22	1	1	1	22	RRDt	RRDt	8149	26901	150	152	251	36	3	4036	4023	214.08	3726	3766	214.90	69.1	23.7	0.0	310	297	18.78
23	1	1	1	23	RRDc	RRDc	8394	26910	150	154	270	38	3	4008	4076	584.91	3682	3715	163.00	83.1	50.0	0.0	326	394	24.59
24	1	1	1	24	RRDc	RRDc	8653	26904	150	155	251	26	3	3971	4116	1569.80	3825	3998	1041.78	1.3	1.3	0.0	146	291	3.81
25	1	1	2	1	RED	RED	2874	27152	148	151	251	235	3	3797	3810	181.73	3453	3448	139.13	88.1	67.5	0.0	344	357	27.29
26	1	1	2	2	RED	RED	3136	27146	150	154	251	221	3	3867	3906	429.87	3547	3550	137.82	90.3	63.6	0.0	320	359	28.06
27	1	1	2	3	REDt	REDt	3392	27152	160	177	251	214	3	4001	4056	775.98	3729	3767	327.82	36.2	2.8	0.0	272	327	12.21
28	1	1	2	4	REDt	REDt	3631	27143	150	154	251	223	3	4100	4106	171.74	3781	3781	164.31	83.1	46.8	0.0	319	325	24.95
29	1	1	2	5	REDc	REDc	3888	27145	160	172	251	191	3	4008	4218	1946.31	3773	3777	137.96	69.8	41.9	0.0	235	445	29.05
30	1	1	2	6	REDc	REDc	4157	27163	170	201	251	161	3	3949	3956	233.33	3733	3746	172.48	58.2	24.9	0.0	216	223	22.89
31	1	1	2	7	REG	REG	4396	27156	170	204	251	170	3	4060	4027	267.55	3736	3755	125.51	70.6	58.8	0.0	324	291	32.35
32	1	1	2	8	REG	REG	4641	27143	150	154	251	159	3	4113	4073	249.52	3737	3743	135.89	81.2	65.6	0.0	376	336	30.27
33	1	1	2	9	REGat	REGat	4885	27143	156	168	272	156	3	4080	4418	2977.85	3736	3742	146.77	88.1	60.1	0.0	344	682	27.80
34	1	1	2	10	REGat	REGat	5153	27128	148	151	251	134	3	4095	4166	526.60	3788	3816	175.15	71.5	37.1	0.0	307	378	23.38
35	1	1	2	11	REGac	REGac	5404	27144	156	166	251	123	3	4067	4112	315.07	3783	3809	173.71	68.1	44.6	0.0	284	329	23.41
36	1	1	2	12	REGac	REGac	5660	27149	162	181	270	107	3	4044	4025	240.70	3776	3805	187.57	61.9	28.7	0.0	268	249	21.56
37	1	1	2	13	REGgg	REGgg	5888	27144	148	151	251	127	3	6175	9102	5661.60	3802	3815	141.64	100.0	100.0	0.0	2373	5300	43.60
38	1	1	2	14	REGgg	REGgg	6136	27144	160	174	251	114	3	4693	7822	4850.61	3830	3838	166.17	97.1	89.7	0.0	863	3992	28.24
39	1	1	2	15	REGtg	REGtg	6397	27138	156	166	251	94	3	4084	4090	246.10	3825	3827	167.92	65.1	36.1	0.0	259	265	24.32
40	1	1	2	16	REGtg	REGtg	6640	27156	150	154	251	89	3	4068	4051	192.19	3828	3846	186.63	59.7	18.2	0.0	240	223	21.80
41	1	1	2	17	REGcg	REGcg	6889	27151	170	201	251	88	3	4084	4069	213.90	3758	3776	159.02	75.6	50.2	0.0	326	311	25.68
42	1	1	2	18	REGcg	REGcg	7138	27158	148	148	251	77	3	4098	4112	166.02	3787	3793	179.84	81.1	34.5	0.0	311	325	22.79
43	1	1	2	19	D143N (RGN)	D143N (RGN)	7392	27151	162	181	251	61	3	3974	3985	160.00	3726	3677	285.24	40.9	1.1	0.0	248	259	13.93
44	1	1	2	20	D143N (RGN)	D143N (RGN)	7643	27149	160	177	270	54	3	3885	3902	505.50	3739	3758	198.16	41.8	13.0	0.0	146	163	19.61
45	1	1	2	21	D143N (RGN)t	D143N (RGN)t	7895	27153	150	156	272	43	3	3878	3931	283.33	3721	3757	225.67	37.8	10.9	0.0	157	210	17.18
46	1	1	2	22	D143N (RGN)t	D143N (RGN)t	8155	27151	150	154	272	24	3	3998	4021	243.04	3712	3776	325.43	44.8	9.1	0.0	286	309	12.29
47	1	1	2	23	D143N (RGN)c	D143N (RGN)c	8402	27154	156	167	251	16	3	4015	4016	224.33	3768	3780	194.85	62.3	22.2	0.0	247	248	20.61
48	1	1	2	24	D143N (RGN)c	D143N (RGN)c	8630	27157	150	154	251	35	4	4014	4195	716.32	4001	4877	2438.49	3.2	0.0	0.0	13	194	1.65
49	1	1	3	1	D143V (RGV)	D143V (RGV)	2879	27403	150	154	251	219	3	3715	3750	311.45	3296	3381	685.53	18.8	1.9	0.0	419	454	5.42
50	1	1	3	2	D143V (RGV)	D143V (RGV)	3128	27405	130	116	315	218	3	3907	3949	352.08	3378	3407	181.56	94.0	66.4	0.0	529	571	21.52
51	1	1	3	3	RGE-1 (GAA)	RGE-1 (GAA)	3393	27399	142	137	270	202	3	4007	4077	285.73	3557	3575	146.00	97.1	76.6	0.0	450	520	27.45
52	1	1	3	4	RGE-1 (GAA)	RGE-1 (GAA)	3634	27401	140	133	251	209	3	4269	4518	746.82	3688	3701	146.24	93.2	82.0	0.0	581	830	29.19
53	1	1	3	5	RGEc	RGEc	3906	27398	160	177	251	171	3	4051	4265	870.29	3663	3689	192.39	65.0	50.8	0.0	388	602	21.06
54	1	1	3	6	RGEc	RGEc	4148	27403	156	166	251	148	3	3830	3829	161.29	3643	3656	136.72	64.5	31.3	0.0	187	186	28.01
55	1	1	3	7	L144WT	L144WT	4394	27385	110	78	315	169	3	14611	13628	4352.36	3648	3657	125.76	100.0	100.0	0.0	10963	9980	116.18
56	1	1	3	8	L144WT	L144WT	4630	27387	150	154	251	181	3	7558	9092	5129.79	3672	3882	1560.30	56.5	52.6	0.0	3886	5420	4.84
57	1	1	3	9	L144g	L144g	4880	27386	150	154	251	166	3	3688	3644	311.06	3673	3727	234.86	20.1	2.6	0.0	15	-28	15.70
58	1	1	3	10	L144g	L144g	5153	27393	162	179	251	131	3	3693	3674	407.90	3664	3750	437.90	4.5	1.1	0.0	29	10	8.43
59	1	1	3	11	L144a	L144a	5398	27395	150	156	251	128	3	3778	3733	271.53	3638	3654	117.52	51.9	29.5	0.0	140	95	32.15
60	1	1	3	12	L144a	L144a	5653	27409	156	165	270	103	3	3656	3683	273.76	3672	3688	120.61	36.4	27.3	0.0	-15	11	30.31
61	1	1	3	13	V144	V144	5888	27412	150	154	251	119	3	3829	3815	236.39	3666	3675	111.84	55.2	40.3	0.0	163	149	34.24
62	1	1	3	14	V144	V144	6136	27396	150	154	251	112	3	3783	3748	215.67	3696	3714	141.19	38.3	14.3	0.0	87	52	26.79
63	1	1	3	15	S144	S144	6386	27400	170	198	270	102	3	3735	3983	2877.37	3735	3767	168.61	19.7	7.1	0.0	0	248	22.15
64	1	1	3	16	S144	S144	6656	27405	170	206	251	68	3	3623	3636	230.66	3697	3728	158.43	16.5	5.8	0.0	-73	-60	22.87
65	1	1	3	17	H146WT	H146WT	6896	27405	160	174	251	77	3	3854	3824	176.71	3685	3725	171.91	49.4	10.3	0.0	169	139	22.42
66	1	1	3	18	H146WT	H146WT	7145	27401	162	186	272	67	3	3841	3829	168.75	3675	3703	161.11	51.1	15.1	0.0	166	154	23.84
67	1	1	3	19	R146	R146	7405	27412	170	200	272	51	3	4025	5286	2833.68	3695	3743	346.95	49.0	40.0	0.0	330	1591	11.60
68	1	1	3	20	R146	R146	7636	27393	170	202	251	60	3	4050	5336	2658.40	3711	3733	172.11	77.2	49.5	0.0	339	1625	23.53
69	1	1	3	21	L146=H146t	L146=H146t	7882	27396	162	178	251	55	3	3843	3860	183.98	3699	3713	154.04	47.2	16.3	0.0	144	161	24.95
70	1	1	3	22	L146=H146t	L146=H146t	8153	27404	150	155	251	24	3	3886	3928	218.45	3719	3726	161.11	50.3	24.5	0.0	167	209	24.12
71	1	1	3	23	P146	P146	8399	27403	150	154	251	12	3	3732	3726	144.06	3685	3688	170.55	16.2	1.9	0.0	47	41	21.88
72	1	1	3	24	P146	P146	8603	27435	150	156	251	61	4	3823	3848	380.57	3756	5981	8373.53	0.0	0.0	0.0	67	92	0.46
73	1	1	4	1	L147WT	L147WT	2871	27663	150	154	251	216	3	3498	3813	3208.29	3392	3472	395.03	7.1	3.2	0.0	106	421	8.85
74	1	1	4	2	L147WT	L147WT	3143	27666	150	155	251	193	3	3537	3489	427.71	3451	3481	394.78	19.4	0.6	0.0	86	38	8.96
75	1	1	4	3	P147	P147	3400	27656	150	154	251	185	3	3756	3757	184.11	3571	3564	131.63	59.7	40.3	0.0	185	186	28.54
76	1	1	4	4	P147	P147	3640	27655	150	154	251	193	3	3894	3883	210.62	3690	3785	1025.95	0.0	0.0	0.0	204	193	3.80
77	1	1	4	5	P147a	P147a	3901	27663	150	154	251	173	3	3963	3954	307.45	3750	3840	344.98	27.9	1.3	0.0	213	204	11.49
78	1	1	4	6	P147a	P147a	4146	27651	134	122	315	161	3	3891	3821	228.11	3674	3715	350.83	17.2	0.0	0.0	217	147	11.09
79	1	1	4	7	Oligo HIV Y115	Oligo HIV Y115	4443	27694	142	136	251	60	3	3738	3770	200.45	3718	3789	270.16	14.0	2.2	0.0	20	52	13.84
80	1	1	4	8	Oligo HIV Y115	Oligo HIV Y115	4710	27691	150	148	251	74	4	3707	3728	167.38	3709	3917	1437.43	0.0	0.0	0.0	-1	19	2.58
81	1	1	4	9	Oligo HIV M184a	Oligo HIV M184a	4879	27667	150	154	251	167	3	3908	3968	367.48	3668	3683	271.04	42.9	12.3	0.0	240	300	14.42
82	1	1	4	10	Oligo HIV M184a	Oligo HIV M184a	5155	27664	148	150	272	126	3	3868	3919	283.93	3687	3725	193.12	46.7	17.3	0.0	181	232	20.03
83	1	1	4	11	C - (H2O+S.S.)	C - (H2O+S.S.)	5401	27658	150	152	251	123	3	3898	3896	198.39	3655	3663	107.81	78.9	54.6	0.0	243	241	36.16
84	1	1	4	12	C - (H2O+S.S.)	C - (H2O+S.S.)	5648	27650	148	148	270	113	3	3856	3835	192.85	3673	3683	102.05	66.9	44.6	0.0	183	162	37.79
85	1	1	4	13	C - (H2O+S.S.)	C - (H2O+S.S.)	5895	27667	156	168	272	109	3	3909	3891	207.78	3688	3699	118.28	70.8	45.2	0.0	221	203	33.05
86	1	1	4	14	C - (H2O+S.S.)	C - (H2O+S.S.)	6143	27657	148	152	251	103	3	3918	3968	217.75	3693	3719	151.34	70.4	38.8	0.0	225	275	25.89
87	1	1	4	15	C - (H2O+S.S.)	C - (H2O+S.S.)	6387	27672	170	202	251	98	3	3936	3921	197.93	3696	3709	108.78	73.8	54.5	0.0	240	225	36.18
88	1	1	4	16	C - (H2O+S.S.)	C - (H2O+S.S.)	6656	27672	170	201	251	63	3	3866	3870	200.74	3675	3710	176.40	53.7	19.9	0.0	191	195	21.92
89	1	1	4	17	C - (H2O+S.S.)	C - (H2O+S.S.)	6900	27656	170	198	251	70	3	3870	3869	219.69	3667	3698	188.41	54.0	18.2	0.0	203	202	20.54
90	1	1	4	18	C - (H2O+S.S.)	C - (H2O+S.S.)	7142	27676	170	201	251	68	3	3786	3799	205.51	3625	3635	109.65	65.2	38.8	0.0	161	174	34.53
91	1	1	4	19	C - (H2O+S.S.)	C - (H2O+S.S.)	7400	27676	150	154	251	58	3	3837	3806	184.72	3636	3654	146.38	57.1	24.7	0.0	201	170	26.21
92	1	1	4	20	C - (H2O+S.S.)	C - (H2O+S.S.)	7648	27654	156	167	251	37	3	3847	3852	162.82	3626	3637	121.91	71.9	48.5	0.0	221	226	31.56
93	1	1	4	21	C - (H2O+S.S.)	C - (H2O+S.S.)	7892	27655	156	168	251	44	3	3884	3895	153.04	3635	3645	126.17	78.6	48.8	0.0	249	260	30.78
94	1	1	4	22	C - (H2O+S.S.)	C - (H2O+S.S.)	8146	27648	176	216	251	36	3	3936	3982	275.45	3658	3674	144.55	72.7	48.1	0.0	278	324	27.23
95	1	1	4	23	CIF	CIF	8384	27644	156	166	251	33	3	5122	6083	2455.17	3615	3628	112.72	91.6	80.1	0.0	1507	2468	45.44
96	1	1	4	24	CIF	CIF	8616	27655	150	152	251	40	3	5994	6926	3464.32	3678	4117	1835.38	53.3	34.2	0.0	2316	3248	3.27
END DATA
