# Supplementary material for: Microarray-based identification of antigenic variants of foot-and-mouth disease virus: a bioinformatics quality assessment
Source: BMC Genomics. 2006 May 18;7:117. doi: 10.1186/1471-2164-7-117 (PMC1481559; doi:10.1186/1471-2164-7-117)
Supplement: Additional File 1 — They are obtained using the Agilent and Scan Array Express (Perkin Elmer Life Sciences) analysis software for reading and quantifying the hybridization images. [file 1471-2164-7-117-S1.zip › IV-39-H146R-3-12C.csv]

BEGIN HEADER
PerkinElmer Life Sciences.
ScanArrayCSVFileFormat	2.00
ScanArray Express	2.00
Number_of_Columns	26
END HEADER
BEGIN GENERAL INFO
DateTime	2005/07/06 18:25
GalFile	D:\303\AFTOCHIP\AFTOCHIP 2.1\Generalidades Aftochip 2.1\ARCHIVO GAL AFTOCHIP 2.1.gal
Scanner	Model: Serial No.:
User Name	303
Computer Name
Protocol	Easy Quant
Quantitation Method	Adaptive Circle
Quality Confidence Calculation	SignalToNoise
User comments
Image Origin	0	0
Temperature	0
Laser Powers	0
Laser On Time	0
PMT Voltages	0
END GENERAL INFO
BEGIN QUANTITATION PARAMETERS
Min Percentile	50
Max Percentile	200
END QUANTITATION PARAMETERS
BEGIN QUALITY MEASUREMENTS
Min Signal To Noise	3
END QUALITY MEASUREMENTS
BEGIN ARRAY PATTERN INFO
Units	�m
Array Rows	1
Array Columns	1
Spot Rows	4
Spot Columns	24
Array Row Spacing	4500.000000
Array Column Spacing	4500.000000
Spot Row Spacing	262.000000
Spot Column Spacing	251.000000
Spot Diameter	150
Interstitial	0
Spots Per Array	96
Total Spots	96
END ARRAY PATTERN INFO
BEGIN IMAGE INFO
ImageID	Channel	Image	Fluorophore	Barcode	Units	X Units Per Pixel	Y Units Per Pixel	X Offset	Y Offset	Status
-1	CH1	D:\303\AFTOCHIP\AFTOCHIP 2.1\Celia\12� Celia 4� impresi�n\Chip 39 H146R_SLOT03_S01.tif	Unknown	Unknown	�m	10.000000	10.000000	0.000000	0.000000	Control Image
END IMAGE INFO
BEGIN NORMALIZATION INFO
Normalization Method	LOWESS
END NORMALIZATION INFO
BEGIN DATA
Index	Array Row	Array Column	Spot Row	Spot Column	Name	ID	X	Y	Diameter	F Pixels	B Pixels	Footprint	Flags	Ch1 Median	Ch1 Mean	Ch1 SD	Ch1 B Median	Ch1 B Mean	Ch1 B SD	Ch1 % > B + 1 SD	Ch1 % > B + 2 SD	Ch1 F % Sat.	Ch1 Median - B	Ch1 Mean - B	Ch1 SignalNoiseRatio
1	1	1	1	1	CIF	CIF	2790	51875	134	124	315	22	3	2110	3166	2812.44	826	828	39.76	97.6	88.7	0.0	1284	2340	53.07
2	1	1	1	2	CIF	CIF	3050	51875	126	104	315	31	3	2500	3997	3527.04	841	887	218.60	79.8	71.2	0.0	1659	3156	11.44
3	1	1	1	3	S139WT	S139WT	3300	51865	140	134	251	28	3	1495	2648	2140.91	847	851	46.29	97.0	88.1	0.0	648	1801	32.29
4	1	1	1	4	S139WT	S139WT	3545	51875	140	124	272	24	3	1679	3042	2479.16	854	860	51.01	96.8	86.3	0.0	825	2188	32.91
5	1	1	1	5	G139	G139	3766	51883	140	131	251	17	3	951	1037	187.98	840	848	52.43	76.3	53.4	0.0	111	197	18.14
6	1	1	1	6	G139	G139	4040	51890	150	149	270	28	1	971	1069	229.74	849	956	1622.80	0.0	0.0	0.0	122	220	0.60
7	1	1	1	7	G139t	G139t	4290	51880	150	149	270	20	1	990	1077	204.24	848	853	55.03	83.2	62.4	0.0	142	229	17.99
8	1	1	1	8	G139t	G139t	4545	51875	140	124	272	20	3	963	1002	113.43	848	852	48.45	79.8	60.5	0.0	115	154	19.88
9	1	1	1	9	G139c	G139c	4800	51870	150	149	270	23	1	891	903	106.05	857	862	54.90	36.9	9.4	0.0	34	46	16.23
10	1	1	1	10	G139c	G139c	5030	51870	150	149	270	4	1	906	902	60.87	859	915	727.80	0.0	0.0	0.0	47	43	1.24
11	1	1	1	11	I139	I139	5285	51875	160	172	272	10	3	923	925	50.13	871	877	50.46	51.2	16.9	0.0	52	54	18.29
12	1	1	1	12	I139	I139	5530	51870	150	149	270	3	1	943	946	76.43	883	892	51.50	53.7	18.8	0.0	60	63	18.31
13	1	1	1	13	N139	N139	5790	51880	150	149	270	16	1	930	927	62.86	895	898	49.72	40.9	16.1	0.0	35	32	18.70
14	1	1	1	14	N139	N139	6030	51870	150	149	270	4	1	942	936	62.65	899	906	55.31	41.6	11.4	0.0	43	37	17.03
15	1	1	1	15	T139	T139	6295	51875	126	112	336	14	3	1252	1426	463.62	911	912	45.53	88.4	74.1	0.0	341	515	27.50
16	1	1	1	16	T139	T139	6530	51870	150	149	270	5	1	1080	1360	470.26	911	1096	2158.60	0.7	0.0	0.0	169	449	0.50
17	1	1	1	17	RGD-WT1	RGD-WT1	6790	51885	154	166	251	19	3	3259	9433	8970.12	935	958	149.87	96.4	86.7	0.0	2324	8498	21.74
18	1	1	1	18	RGD-WT1	RGD-WT1	7035	51880	140	134	291	13	3	13622	11496	9075.16	929	930	51.26	100.0	100.0	0.0	12693	10567	265.76
19	1	1	1	19	RRD	RRD	7285	51895	160	172	272	28	3	1001	1013	56.58	936	940	50.63	64.0	30.2	0.0	65	77	19.77
20	1	1	1	20	RRD	RRD	7540	51875	140	134	251	9	3	1006	1012	55.63	936	945	71.66	47.8	9.0	0.0	70	76	14.04
21	1	1	1	21	RRDt	RRDt	7800	51880	150	149	270	17	1	1031	1034	62.77	947	973	152.11	14.8	0.0	0.0	84	87	6.78
22	1	1	1	22	RRDt	RRDt	8050	51895	140	134	251	30	3	1053	1059	77.72	952	958	51.35	79.1	49.3	0.0	101	107	20.51
23	1	1	1	23	RRDc	RRDc	8290	51875	126	104	315	8	3	1038	1093	409.85	975	975	47.16	63.5	28.8	0.0	63	118	22.01
24	1	1	1	24	RRDc	RRDc	8530	51881	140	137	251	18	3	1076	1112	105.94	979	981	47.88	81.0	51.8	0.0	97	133	22.47
25	1	1	2	1	RED	RED	2780	52110	150	149	270	21	1	923	1124	1489.48	831	838	57.55	72.5	36.9	0.0	92	293	16.04
26	1	1	2	2	RED	RED	3035	52115	134	120	336	19	3	886	887	46.45	824	835	90.05	25.0	2.5	0.0	62	63	9.84
27	1	1	2	3	REDt	REDt	3290	52120	150	149	270	20	1	889	886	60.76	835	854	115.54	13.4	0.7	0.0	54	51	7.69
28	1	1	2	4	REDt	REDt	3530	52120	150	149	270	11	1	897	897	117.27	835	842	82.87	33.6	4.7	0.0	62	62	10.82
29	1	1	2	5	REDc	REDc	3785	52120	160	180	291	14	3	863	866	62.49	824	831	48.51	43.9	17.2	0.0	39	42	17.79
30	1	1	2	6	REDc	REDc	4035	52115	180	216	192	17	3	878	878	63.78	828	832	47.68	50.5	22.7	0.0	50	50	18.42
31	1	1	2	7	REG	REG	4280	52130	150	149	270	5	1	894	890	64.57	844	862	77.17	28.2	4.0	0.0	50	46	11.59
32	1	1	2	8	REG	REG	4520	52120	150	149	270	10	1	900	1786	5101.91	836	849	75.82	42.3	16.8	0.0	64	950	11.87
33	1	1	2	9	REGat	REGat	4775	52125	160	172	272	3	3	900	901	49.44	841	844	46.67	64.0	23.8	0.0	59	60	19.28
34	1	1	2	10	REGat	REGat	5035	52130	170	196	291	7	3	888	895	56.25	843	847	42.01	51.5	26.5	0.0	45	52	21.14
35	1	1	2	11	REGac	REGac	5280	52130	150	149	270	2	1	879	869	71.64	856	877	164.40	2.0	0.0	0.0	23	13	5.35
36	1	1	2	12	REGac	REGac	5530	52130	150	149	270	1	1	892	887	70.28	870	877	55.13	27.5	8.1	0.0	22	17	16.18
37	1	1	2	13	REGgg	REGgg	5785	52135	126	112	336	7	3	2596	2409	1092.29	881	888	48.28	97.3	90.2	0.0	1715	1528	53.77
38	1	1	2	14	REGgg	REGgg	6035	52135	140	124	272	7	3	2739	2477	1241.32	899	901	46.03	98.4	92.7	0.0	1840	1578	59.51
39	1	1	2	15	REGtg	REGtg	6290	52140	150	149	270	13	1	925	928	67.65	896	939	507.75	0.0	0.0	0.0	29	32	1.82
40	1	1	2	16	REGtg	REGtg	6530	52130	150	149	270	4	1	955	956	129.84	912	915	50.42	45.0	15.4	0.0	43	44	18.94
41	1	1	2	17	REGcg	REGcg	6770	52130	150	149	270	15	1	956	965	84.22	898	922	52.18	54.4	20.1	0.0	58	67	18.32
42	1	1	2	18	REGcg	REGcg	7025	52125	170	208	272	11	3	969	968	56.26	921	925	56.80	43.8	9.6	0.0	48	47	17.06
43	1	1	2	19	D143N (RGN)	D143N (RGN)	7280	52145	170	196	251	18	3	977	982	61.06	921	926	56.66	49.0	17.9	0.0	56	61	17.24
44	1	1	2	20	D143N (RGN)	D143N (RGN)	7530	52140	150	149	270	14	1	995	1057	496.30	939	951	88.17	26.8	7.4	0.0	56	118	11.28
45	1	1	2	21	D143N (RGN)t	D143N (RGN)t	7760	52150	150	149	270	36	1	1017	1022	65.32	944	958	133.08	17.4	1.3	0.0	73	78	7.64
46	1	1	2	22	D143N (RGN)t	D143N (RGN)t	8030	52160	150	149	270	33	1	993	1060	675.13	938	942	44.28	59.7	25.5	0.0	55	122	22.43
47	1	1	2	23	D143N (RGN)c	D143N (RGN)c	8290	52130	150	149	270	2	1	1006	988	72.85	955	962	44.00	53.0	22.8	0.0	51	33	22.86
48	1	1	2	24	D143N (RGN)c	D143N (RGN)c	8540	52120	150	149	270	8	1	996	1010	119.15	966	970	49.74	41.6	22.1	0.0	30	44	20.02
49	1	1	3	1	D143V (RGV)	D143V (RGV)	2790	52370	134	121	334	29	3	937	956	98.05	824	839	94.01	59.5	18.2	0.0	113	132	9.97
50	1	1	3	2	D143V (RGV)	D143V (RGV)	3030	52365	160	180	251	27	3	888	896	63.82	822	833	81.66	42.2	7.2	0.0	66	74	10.87
51	1	1	3	3	RGE-1 (GAA)	RGE-1 (GAA)	3290	52365	134	124	315	31	3	958	1018	153.77	823	830	66.46	82.3	50.0	0.0	135	195	14.41
52	1	1	3	4	RGE-1 (GAA)	RGE-1 (GAA)	3540	52375	148	150	251	23	3	973	995	109.03	826	824	40.11	95.3	78.7	0.0	147	169	24.26
53	1	1	3	5	RGEc	RGEc	3790	52375	160	180	251	22	3	903	915	99.10	827	839	65.88	55.0	17.8	0.0	76	88	13.71
54	1	1	3	6	RGEc	RGEc	4045	52364	120	90	336	33	3	881	922	173.55	829	833	45.76	55.6	30.0	0.0	52	93	19.25
55	1	1	3	7	L144WT	L144WT	4288	52364	110	80	315	29	3	2793	2767	1153.79	827	842	103.43	98.8	90.0	0.0	1966	1940	27.00
56	1	1	3	8	L144WT	L144WT	4510	52360	126	101	334	34	3	2468	2482	1088.31	826	839	130.54	94.1	84.2	0.0	1642	1656	18.91
57	1	1	3	9	L144g	L144g	4770	52380	150	149	270	12	1	891	900	84.13	855	875	91.15	23.5	4.7	0.0	36	45	9.77
58	1	1	3	10	L144g	L144g	5020	52390	150	149	270	8	1	887	881	82.03	855	862	55.15	39.6	18.8	0.0	32	26	16.08
59	1	1	3	11	L144a	L144a	5270	52390	150	149	270	9	1	892	903	92.28	848	860	99.80	24.2	8.7	0.0	44	55	8.94
60	1	1	3	12	L144a	L144a	5520	52390	150	149	270	10	1	863	859	70.97	860	869	66.67	14.8	2.0	0.0	3	0	12.94
61	1	1	3	13	V144	V144	5780	52400	150	149	270	9	1	902	911	79.34	867	874	53.32	32.2	7.4	0.0	35	44	16.92
62	1	1	3	14	V144	V144	6035	52395	134	120	336	5	3	929	943	120.89	884	893	54.09	40.8	17.5	0.0	45	59	17.17
63	1	1	3	15	S144	S144	6280	52390	150	149	270	3	1	881	888	82.72	894	899	51.65	27.5	11.4	0.0	-12	-5	17.06
64	1	1	3	16	S144	S144	6520	52390	150	149	270	14	1	885	891	84.44	905	913	60.37	18.8	6.7	0.0	-19	-13	14.66
65	1	1	3	17	H146WT	H146WT	6765	52380	148	150	291	22	4	993	1871	3486.57	907	1049	1549.30	8.7	5.3	0.0	86	964	0.64
66	1	1	3	18	H146WT	H146WT	6948	52376	120	96	315	88	3	968	977	77.89	923	936	114.84	22.9	1.0	0.0	45	54	8.43
67	1	1	3	19	R146	R146	7280	52385	112	82	315	8	3	1489	2039	1282.67	921	925	51.09	91.5	75.6	0.0	568	1118	29.14
68	1	1	3	20	R146	R146	7525	52390	120	96	355	12	3	2405	2990	2122.48	937	937	51.23	91.7	84.4	0.0	1468	2053	46.94
69	1	1	3	21	L146=H146t	L146=H146t	7760	52400	150	149	270	30	1	948	947	74.22	941	944	49.08	31.5	10.7	0.0	7	6	19.31
70	1	1	3	22	L146=H146t	L146=H146t	8030	52390	150	149	270	10	1	974	960	93.62	942	945	44.81	43.6	24.2	0.0	32	18	21.74
71	1	1	3	23	P146	P146	8280	52380	150	149	270	15	1	979	978	84.09	951	958	51.04	34.9	18.8	0.0	28	27	19.18
72	1	1	3	24	P146	P146	8540	52380	150	149	270	10	1	981	977	86.14	980	982	56.56	18.8	6.0	0.0	1	-2	17.35
73	1	1	4	1	L147WT	L147WT	2790	52640	150	149	270	24	1	826	830	72.13	805	811	47.18	30.9	10.7	0.0	21	25	17.51
74	1	1	4	2	L147WT	L147WT	3020	52640	150	149	270	12	1	837	846	66.87	809	864	537.97	0.0	0.0	0.0	28	37	1.56
75	1	1	4	3	P147	P147	3280	52650	150	149	270	9	1	820	813	78.79	810	815	57.84	26.8	7.4	0.0	10	3	14.18
76	1	1	4	4	P147	P147	3520	52650	150	149	270	2	1	820	811	71.59	818	840	114.85	4.7	0.0	0.0	2	-6	7.14
77	1	1	4	5	P147a	P147a	3770	52660	150	149	270	8	1	854	875	146.37	829	843	153.88	17.4	11.4	0.0	25	46	5.55
78	1	1	4	6	P147a	P147a	4020	52640	150	149	270	12	1	846	845	95.62	821	824	44.59	44.3	22.1	0.0	25	24	18.97
79	1	1	4	7	Oligo HIV Y115	Oligo HIV Y115	4280	52650	150	149	270	5	1	834	839	92.25	821	825	41.96	40.9	18.8	0.0	13	18	19.88
80	1	1	4	8	Oligo HIV Y115	Oligo HIV Y115	4520	52650	150	149	270	6	1	829	825	67.79	822	827	43.07	32.9	11.4	0.0	7	3	19.25
81	1	1	4	9	Oligo HIV M184a	Oligo HIV M184a	4770	52660	150	149	270	10	1	862	868	64.33	840	858	96.01	16.8	0.7	0.0	22	28	8.98
82	1	1	4	10	Oligo HIV M184a	Oligo HIV M184a	5020	52660	150	149	270	11	1	844	841	75.03	834	840	45.77	30.2	10.1	0.0	10	7	18.44
83	1	1	4	11	C - (H2O+S.S.)	C - (H2O+S.S.)	5270	52660	150	149	270	11	1	879	882	58.17	847	849	50.34	40.3	12.8	0.0	32	35	17.46
84	1	1	4	12	C - (H2O+S.S.)	C - (H2O+S.S.)	5520	52655	148	150	251	10	3	900	904	52.05	845	851	41.71	63.3	33.3	0.0	55	59	21.58
85	1	1	4	13	C - (H2O+S.S.)	C - (H2O+S.S.)	5770	52660	150	149	270	13	1	902	901	52.22	855	859	41.34	57.0	25.5	0.0	47	46	21.82
86	1	1	4	14	C - (H2O+S.S.)	C - (H2O+S.S.)	6020	52655	148	150	251	12	3	927	928	80.27	874	876	46.94	56.0	23.3	0.0	53	54	19.75
87	1	1	4	15	C - (H2O+S.S.)	C - (H2O+S.S.)	6270	52655	140	134	251	13	3	952	956	84.24	877	883	47.87	69.4	33.6	0.0	75	79	19.89
88	1	1	4	16	C - (H2O+S.S.)	C - (H2O+S.S.)	6510	52650	150	149	270	24	1	962	1014	517.09	894	895	44.36	63.8	36.9	0.0	68	120	21.69
89	1	1	4	17	C - (H2O+S.S.)	C - (H2O+S.S.)	6765	52655	170	208	272	20	3	950	951	66.84	902	908	51.06	48.1	21.2	0.0	48	49	18.60
90	1	1	4	18	C - (H2O+S.S.)	C - (H2O+S.S.)	7010	52650	150	149	270	26	1	959	973	115.20	904	916	111.09	18.1	4.7	0.0	55	69	8.63
91	1	1	4	19	C - (H2O+S.S.)	C - (H2O+S.S.)	7280	52660	150	149	270	10	1	969	973	112.58	931	975	129.91	8.7	2.0	0.0	38	42	7.46
92	1	1	4	20	C - (H2O+S.S.)	C - (H2O+S.S.)	7530	52660	150	149	270	11	1	971	986	118.37	926	935	66.06	36.9	8.1	0.0	45	60	14.70
93	1	1	4	21	C - (H2O+S.S.)	C - (H2O+S.S.)	7780	52660	150	149	270	11	1	995	992	60.48	921	923	44.29	69.8	40.3	0.0	74	71	22.46
94	1	1	4	22	C - (H2O+S.S.)	C - (H2O+S.S.)	8030	52645	140	134	251	12	3	986	1214	1623.84	930	944	211.91	3.7	3.7	0.0	56	284	4.65
95	1	1	4	23	CIF	CIF	8285	52640	148	150	291	14	3	2486	5477	4908.34	942	957	103.55	83.3	58.0	0.0	1544	4535	24.01
96	1	1	4	24	CIF	CIF	8530	52640	148	145	270	17	3	2567	5823	5084.71	960	963	50.99	94.5	84.1	0.0	1607	4863	50.34
END DATA
