# Supplementary material for: Microarray-based identification of antigenic variants of foot-and-mouth disease virus: a bioinformatics quality assessment
Source: BMC Genomics. 2006 May 18;7:117. doi: 10.1186/1471-2164-7-117 (PMC1481559; doi:10.1186/1471-2164-7-117)
Supplement: Additional File 1 — They are obtained using the Agilent and Scan Array Express (Perkin Elmer Life Sciences) analysis software for reading and quantifying the hybridization images. [file 1471-2164-7-117-S1.zip › IV-4-H146P-3-1V.csv]

BEGIN HEADER
PerkinElmer Life Sciences.
ScanArrayCSVFileFormat	2.00
ScanArray Express	2.00
Number_of_Columns	26
END HEADER
BEGIN GENERAL INFO
DateTime	2005/05/05 09:54
GalFile	D:\303\AFTOCHIP\AFTOCHIP 2.1\Generalidades Aftochip 2.1\ARCHIVO GAL AFTOCHIP 2.1.gal
Scanner	Model: Serial No.:
User Name	303
Computer Name
Protocol	Easy Quant
Quantitation Method	Adaptive Circle
Quality Confidence Calculation	SignalToNoise
User comments
Image Origin	0	0
Temperature	0
Laser Powers	0
Laser On Time	0
PMT Voltages	0
END GENERAL INFO
BEGIN QUANTITATION PARAMETERS
Min Percentile	50
Max Percentile	200
END QUANTITATION PARAMETERS
BEGIN QUALITY MEASUREMENTS
Min Signal To Noise	3
END QUALITY MEASUREMENTS
BEGIN ARRAY PATTERN INFO
Units	�m
Array Rows	1
Array Columns	1
Spot Rows	4
Spot Columns	24
Array Row Spacing	4500.000000
Array Column Spacing	4500.000000
Spot Row Spacing	252.000000
Spot Column Spacing	250.000000
Spot Diameter	150
Interstitial	0
Spots Per Array	96
Total Spots	96
END ARRAY PATTERN INFO
BEGIN IMAGE INFO
ImageID	Channel	Image	Fluorophore	Barcode	Units	X Units Per Pixel	Y Units Per Pixel	X Offset	Y Offset	Status
-1	CH1	D:\303\AFTOCHIP\AFTOCHIP 2.1\Vero\IV-1�Vero\Im�genes Scanner\4-IV-RGG H146P-1�V_SLOT04_S01.tif	Unknown	Unknown	�m	10.000000	10.000000	0.000000	0.000000	Control Image
END IMAGE INFO
BEGIN NORMALIZATION INFO
Normalization Method	LOWESS
END NORMALIZATION INFO
BEGIN DATA
Index	Array Row	Array Column	Spot Row	Spot Column	Name	ID	X	Y	Diameter	F Pixels	B Pixels	Footprint	Flags	Ch1 Median	Ch1 Mean	Ch1 SD	Ch1 B Median	Ch1 B Mean	Ch1 B SD	Ch1 % > B + 1 SD	Ch1 % > B + 2 SD	Ch1 F % Sat.	Ch1 Median - B	Ch1 Mean - B	Ch1 SignalNoiseRatio
1	1	1	1	1	CIF	CIF	3045	51810	98	60	362	13	3	1176	1011	447.01	204	205	20.79	100.0	98.3	0.0	972	807	56.57
2	1	1	1	2	CIF	CIF	3295	51819	120	94	294	12	3	1197	1163	801.89	203	204	13.20	90.4	87.2	0.0	994	960	90.72
3	1	1	1	3	S139WT	S139WT	3545	51812	90	50	362	12	3	329	321	50.38	204	204	12.24	98.0	96.0	0.0	125	117	26.87
4	1	1	1	4	S139WT	S139WT	3787	51813	98	62	362	4	4	359	339	76.54	201	216	193.87	27.4	0.0	0.0	158	138	1.85
5	1	1	1	5	G139	G139	4030	51815	148	150	251	3	3	211	221	84.80	202	204	12.86	41.3	23.3	0.0	9	19	16.41
6	1	1	1	6	G139	G139	4295	51815	142	140	315	11	3	209	209	18.30	201	203	12.38	34.3	17.1	0.0	8	8	16.89
7	1	1	1	7	G139t	G139t	4555	51815	148	148	251	21	3	208	211	15.46	203	204	12.52	33.1	15.5	0.0	5	8	16.61
8	1	1	1	8	G139t	G139t	4795	51815	162	180	251	11	3	209	211	18.63	204	204	12.89	34.4	13.9	0.0	5	7	16.21
9	1	1	1	9	G139c	G139c	5050	51820	150	149	230	17	1	206	207	13.37	200	201	12.53	25.5	8.7	0.0	6	7	16.45
10	1	1	1	10	G139c	G139c	5300	51820	150	149	230	17	1	202	204	13.12	201	202	12.65	22.8	8.7	0.0	1	3	15.97
11	1	1	1	11	I139	I139	5550	51820	150	149	230	17	1	207	208	18.55	202	203	12.43	24.8	7.4	0.0	5	6	16.66
12	1	1	1	12	I139	I139	5800	51820	150	149	230	17	1	204	206	13.00	200	202	14.71	24.8	4.0	0.0	4	6	13.87
13	1	1	1	13	N139	N139	6040	51810	150	149	230	8	1	205	204	12.40	201	202	13.31	20.8	2.7	0.0	4	3	15.40
14	1	1	1	14	N139	N139	6280	51810	150	149	230	5	1	203	205	13.07	203	204	13.59	16.8	4.7	0.0	0	2	14.94
15	1	1	1	15	T139	T139	6545	51820	120	96	294	13	3	215	217	16.95	200	203	13.24	52.1	24.0	0.0	15	17	16.24
16	1	1	1	16	T139	T139	6775	51805	90	52	383	12	3	231	232	17.70	204	205	13.07	80.8	50.0	0.0	27	28	17.67
17	1	1	1	17	RGD-WT1	RGD-WT1	7002	51802	100	64	362	34	3	639	604	130.57	203	206	27.93	100.0	100.0	0.0	436	401	22.88
18	1	1	1	18	RGD-WT1	RGD-WT1	7254	51793	100	63	362	36	3	653	674	119.23	202	203	13.32	100.0	100.0	0.0	451	472	49.01
19	1	1	1	19	RRD	RRD	7500	51790	150	149	230	41	1	207	206	12.92	203	204	12.21	22.1	4.7	0.0	4	3	16.95
20	1	1	1	20	RRD	RRD	7800	51820	150	149	230	17	1	208	213	47.58	202	202	12.93	32.9	10.1	0.0	6	11	16.09
21	1	1	1	21	RRDt	RRDt	8050	51820	150	149	230	17	1	210	210	16.56	205	205	12.92	34.9	8.7	0.0	5	5	16.26
22	1	1	1	22	RRDt	RRDt	8300	51820	150	149	230	17	1	210	210	14.01	205	204	12.76	30.9	8.1	0.0	5	5	16.46
23	1	1	1	23	RRDc	RRDc	8550	51820	150	149	230	17	1	206	208	22.93	206	208	19.43	9.4	2.0	0.0	0	2	10.60
24	1	1	1	24	RRDc	RRDc	8800	51820	150	149	230	17	1	207	206	14.30	204	205	13.33	21.5	4.7	0.0	3	2	15.53
25	1	1	2	1	RED	RED	3040	52060	150	149	230	9	1	209	208	13.71	204	206	18.67	13.4	2.0	0.0	5	4	11.19
26	1	1	2	2	RED	RED	3290	52070	150	149	230	7	1	204	204	12.14	202	203	13.02	18.1	4.0	0.0	2	2	15.67
27	1	1	2	3	REDt	REDt	3540	52060	150	149	230	9	1	205	205	14.44	202	203	13.47	22.8	5.4	0.0	3	3	15.22
28	1	1	2	4	REDt	REDt	3780	52070	150	149	230	4	1	205	206	13.99	202	204	23.15	6.7	0.7	0.0	3	4	8.86
29	1	1	2	5	REDc	REDc	4040	52070	150	149	230	7	1	206	206	13.54	204	205	12.13	20.8	4.7	0.0	2	2	16.99
30	1	1	2	6	REDc	REDc	4290	52070	150	149	230	7	1	206	205	13.08	201	202	12.10	26.8	7.4	0.0	5	4	17.02
31	1	1	2	7	REG	REG	4530	52070	150	149	230	4	1	203	204	15.13	203	203	12.48	21.5	7.4	0.0	0	1	16.27
32	1	1	2	8	REG	REG	4790	52070	150	149	230	7	1	203	206	25.84	203	203	12.18	19.5	5.4	0.0	0	3	16.67
33	1	1	2	9	REGat	REGat	5040	52070	150	149	230	7	1	204	204	13.22	202	203	12.83	18.1	4.7	0.0	2	2	15.90
34	1	1	2	10	REGat	REGat	5290	52070	150	149	230	7	1	201	202	14.10	202	204	19.80	10.1	0.7	0.0	0	0	10.15
35	1	1	2	11	REGac	REGac	5540	52070	150	149	230	7	1	202	202	12.22	202	204	13.81	12.1	1.3	0.0	0	0	14.63
36	1	1	2	12	REGac	REGac	5780	52060	150	149	230	7	1	204	203	13.83	202	203	12.59	20.1	3.4	0.0	2	1	16.20
37	1	1	2	13	REGgg	REGgg	6014	52059	100	63	362	20	3	292	291	25.63	203	204	12.91	100.0	100.0	0.0	89	88	22.62
38	1	1	2	14	REGgg	REGgg	6264	52055	100	62	383	22	3	292	298	34.79	204	205	13.91	98.4	93.5	0.0	88	94	20.98
39	1	1	2	15	REGtg	REGtg	6520	52060	150	149	230	14	1	208	207	12.26	202	203	12.21	30.2	6.7	0.0	6	5	17.04
40	1	1	2	16	REGtg	REGtg	6790	52070	150	149	230	7	1	202	203	12.16	201	204	31.83	0.7	0.0	0.0	1	2	6.35
41	1	1	2	17	REGcg	REGcg	7010	52060	150	149	230	23	1	205	206	14.61	203	205	14.38	16.8	3.4	0.0	2	3	14.25
42	1	1	2	18	REGcg	REGcg	7270	52060	150	149	230	14	1	209	209	13.43	203	228	246.34	0.0	0.0	0.0	6	6	0.85
43	1	1	2	19	D143N (RGN)	D143N (RGN)	7540	52070	150	149	230	7	1	209	212	18.63	205	208	40.59	3.4	0.7	0.0	4	7	5.15
44	1	1	2	20	D143N (RGN)	D143N (RGN)	7790	52070	150	149	230	7	1	206	207	13.00	203	204	13.86	24.2	6.0	0.0	3	4	14.86
45	1	1	2	21	D143N (RGN)t	D143N (RGN)t	8040	52070	150	149	230	7	1	206	206	14.79	203	204	13.02	24.8	6.7	0.0	3	3	15.82
46	1	1	2	22	D143N (RGN)t	D143N (RGN)t	8290	52070	150	149	230	7	1	211	213	14.52	204	205	15.13	32.2	6.7	0.0	7	9	13.94
47	1	1	2	23	D143N (RGN)c	D143N (RGN)c	8540	52070	150	149	230	7	1	205	207	13.13	204	207	18.26	10.7	0.7	0.0	1	3	11.23
48	1	1	2	24	D143N (RGN)c	D143N (RGN)c	8780	52070	150	149	230	4	1	207	207	12.92	206	207	14.36	11.4	2.0	0.0	1	1	14.41
49	1	1	3	1	D143V (RGV)	D143V (RGV)	3035	52315	170	208	251	4	3	213	220	26.68	202	203	13.95	45.7	30.8	0.0	11	18	15.27
50	1	1	3	2	D143V (RGV)	D143V (RGV)	3290	52315	162	184	251	8	3	217	224	27.28	205	204	14.13	46.7	33.2	0.0	12	19	15.36
51	1	1	3	3	RGE-1 (GAA)	RGE-1 (GAA)	3535	52315	162	180	251	4	3	214	227	39.11	204	204	16.97	42.2	31.7	0.0	10	23	12.61
52	1	1	3	4	RGE-1 (GAA)	RGE-1 (GAA)	3790	52315	156	166	251	8	3	219	242	181.72	205	205	16.32	46.4	29.5	0.0	14	37	13.42
53	1	1	3	5	RGEc	RGEc	4035	52315	156	164	251	4	3	214	214	19.70	204	204	13.60	39.6	15.9	0.0	10	10	15.73
54	1	1	3	6	RGEc	RGEc	4280	52320	150	149	230	3	1	209	208	15.13	204	206	19.60	16.1	2.0	0.0	5	4	10.66
55	1	1	3	7	L144WT	L144WT	4517	52322	110	79	294	16	3	447	421	100.68	202	202	12.22	94.9	91.1	0.0	245	219	36.58
56	1	1	3	8	L144WT	L144WT	4792	52320	100	65	362	8	3	463	456	66.22	203	204	14.10	100.0	100.0	0.0	260	253	32.83
57	1	1	3	9	L144g	L144g	5040	52320	150	149	230	7	1	207	207	12.98	204	205	13.55	20.8	4.0	0.0	3	3	15.28
58	1	1	3	10	L144g	L144g	5290	52320	150	149	230	7	1	208	208	14.36	202	202	13.37	27.5	7.4	0.0	6	6	15.55
59	1	1	3	11	L144a	L144a	5540	52320	150	149	230	7	1	205	207	14.88	202	219	252.75	0.0	0.0	0.0	3	5	0.81
60	1	1	3	12	L144a	L144a	5770	52310	150	149	230	15	1	208	207	13.38	203	204	13.77	22.1	5.4	0.0	5	4	15.10
61	1	1	3	13	V144	V144	5995	52305	156	164	251	40	3	210	214	18.53	203	204	13.41	39.6	21.3	0.0	7	11	15.67
62	1	1	3	14	V144	V144	6255	52305	140	124	315	31	3	220	225	25.14	205	205	15.51	49.2	27.4	0.0	15	20	14.19
63	1	1	3	15	S144	S144	6540	52320	150	149	230	7	1	206	206	12.87	205	700	3454.49	0.0	0.0	0.0	1	1	0.06
64	1	1	3	16	S144	S144	6790	52320	150	149	230	7	1	207	207	14.37	203	208	60.47	0.0	0.0	0.0	4	4	3.42
65	1	1	3	17	H146WT	H146WT	7040	52320	150	149	230	7	1	213	217	22.15	205	208	31.28	15.4	2.0	0.0	8	12	6.81
66	1	1	3	18	H146WT	H146WT	7290	52320	150	149	230	7	1	212	214	32.44	205	205	12.17	36.2	14.8	0.0	7	9	17.41
67	1	1	3	19	R146	R146	7540	52320	150	149	230	7	1	208	210	21.81	205	206	12.92	24.8	9.4	0.0	3	5	16.10
68	1	1	3	20	R146	R146	7790	52320	150	149	230	7	1	204	205	14.49	205	205	13.75	14.8	6.0	0.0	0	0	14.83
69	1	1	3	21	L146=H146t	L146=H146t	8040	52320	150	149	230	7	1	204	205	14.61	204	205	13.58	19.5	6.7	0.0	0	1	15.03
70	1	1	3	22	L146=H146t	L146=H146t	8290	52320	150	149	230	7	1	210	211	13.99	201	202	14.04	38.3	8.7	0.0	9	10	14.96
71	1	1	3	23	P146	P146	8528	52318	90	52	362	5	3	346	343	63.99	205	206	13.95	96.2	94.2	0.0	141	138	24.80
72	1	1	3	24	P146	P146	8789	52322	90	50	362	6	3	276	284	58.49	205	209	34.66	62.0	52.0	0.0	71	79	7.96
73	1	1	4	1	L147WT	L147WT	3038	52575	90	50	383	6	3	284	283	23.01	204	205	12.49	100.0	98.0	0.0	80	79	22.73
74	1	1	4	2	L147WT	L147WT	3283	52568	98	62	362	3	3	274	275	33.46	204	207	19.03	91.9	83.9	0.0	70	71	14.40
75	1	1	4	3	P147	P147	3530	52560	150	149	230	11	1	206	207	15.31	203	205	14.49	21.5	4.0	0.0	3	4	14.21
76	1	1	4	4	P147	P147	3780	52580	150	149	230	9	1	206	206	12.68	206	208	15.17	12.8	1.3	0.0	0	0	13.58
77	1	1	4	5	P147a	P147a	4030	52580	150	149	230	9	1	205	205	13.13	204	206	13.28	14.8	4.0	0.0	1	1	15.44
78	1	1	4	6	P147a	P147a	4280	52580	150	149	230	9	1	206	206	11.94	204	205	11.90	19.5	2.7	0.0	2	2	17.30
79	1	1	4	7	Oligo HIV Y115	Oligo HIV Y115	4520	52580	150	149	230	15	1	203	204	11.87	204	204	13.46	12.8	3.4	0.0	0	0	15.08
80	1	1	4	8	Oligo HIV Y115	Oligo HIV Y115	4780	52580	150	149	230	9	1	203	205	13.87	203	203	15.79	18.8	2.0	0.0	0	2	12.86
81	1	1	4	9	Oligo HIV M184a	Oligo HIV M184a	5030	52580	150	149	230	9	1	206	268	496.46	204	208	43.09	5.4	4.0	0.0	2	64	4.78
82	1	1	4	10	Oligo HIV M184a	Oligo HIV M184a	5280	52580	150	149	230	9	1	205	205	13.14	205	204	13.65	14.8	2.0	0.0	0	0	15.01
83	1	1	4	11	C - (H2O+S.S.)	C - (H2O+S.S.)	5530	52580	150	149	230	9	1	204	205	13.54	202	206	13.80	21.5	2.7	0.0	2	3	14.78
84	1	1	4	12	C - (H2O+S.S.)	C - (H2O+S.S.)	5780	52580	150	149	230	9	1	205	206	12.50	203	204	14.29	16.1	2.0	0.0	2	3	14.35
85	1	1	4	13	C - (H2O+S.S.)	C - (H2O+S.S.)	6000	52570	150	149	230	32	1	206	206	12.25	202	218	151.60	0.0	0.0	0.0	4	4	1.36
86	1	1	4	14	C - (H2O+S.S.)	C - (H2O+S.S.)	6280	52580	150	149	230	9	1	204	205	13.37	205	206	14.63	15.4	0.0	0.0	0	0	13.94
87	1	1	4	15	C - (H2O+S.S.)	C - (H2O+S.S.)	6530	52580	150	149	230	9	1	205	205	15.56	203	204	12.12	21.5	5.4	0.0	2	2	16.92
88	1	1	4	16	C - (H2O+S.S.)	C - (H2O+S.S.)	6780	52580	150	149	230	9	1	205	205	13.35	202	204	12.86	26.8	2.7	0.0	3	3	15.94
89	1	1	4	17	C - (H2O+S.S.)	C - (H2O+S.S.)	7030	52580	150	149	230	9	1	205	205	12.85	203	204	12.48	18.1	3.4	0.0	2	2	16.42
90	1	1	4	18	C - (H2O+S.S.)	C - (H2O+S.S.)	7280	52580	150	149	230	9	1	204	206	18.60	205	205	13.53	14.8	2.7	0.0	0	1	15.08
91	1	1	4	19	C - (H2O+S.S.)	C - (H2O+S.S.)	7530	52580	150	149	230	9	1	204	207	28.28	204	205	14.08	15.4	1.3	0.0	0	3	14.48
92	1	1	4	20	C - (H2O+S.S.)	C - (H2O+S.S.)	7780	52580	150	149	230	9	1	204	205	11.34	205	205	12.74	12.8	1.3	0.0	0	0	16.01
93	1	1	4	21	C - (H2O+S.S.)	C - (H2O+S.S.)	8030	52580	150	149	230	9	1	205	205	12.30	203	204	12.90	22.1	1.3	0.0	2	2	15.89
94	1	1	4	22	C - (H2O+S.S.)	C - (H2O+S.S.)	8280	52580	150	149	230	9	1	205	207	16.26	205	205	12.99	18.1	6.0	0.0	0	2	15.78
95	1	1	4	23	CIF	CIF	8535	52568	120	94	294	3	3	1369	1134	608.81	203	204	12.39	95.7	94.7	0.0	1166	931	110.45
96	1	1	4	24	CIF	CIF	8777	52576	120	95	294	7	3	1530	1223	701.30	206	207	12.81	89.5	85.3	0.0	1324	1017	119.40
END DATA
