# Supplementary material for: Microarray-based identification of antigenic variants of foot-and-mouth disease virus: a bioinformatics quality assessment
Source: BMC Genomics. 2006 May 18;7:117. doi: 10.1186/1471-2164-7-117 (PMC1481559; doi:10.1186/1471-2164-7-117)
Supplement: Additional File 1 — They are obtained using the Agilent and Scan Array Express (Perkin Elmer Life Sciences) analysis software for reading and quantifying the hybridization images. [file 1471-2164-7-117-S1.zip › IV-4-RGG-2-1V.csv]

BEGIN HEADER
PerkinElmer Life Sciences.
ScanArrayCSVFileFormat	2.00
ScanArray Express	2.00
Number_of_Columns	26
END HEADER
BEGIN GENERAL INFO
DateTime	2005/05/05 09:11
GalFile	D:\303\AFTOCHIP\AFTOCHIP 2.1\Generalidades Aftochip 2.1\ARCHIVO GAL AFTOCHIP 2.1.gal
Scanner	Model: Serial No.:
User Name	303
Computer Name
Protocol	Easy Quant
Quantitation Method	Adaptive Circle
Quality Confidence Calculation	SignalToNoise
User comments
Image Origin	0	0
Temperature	0
Laser Powers	0
Laser On Time	0
PMT Voltages	0
END GENERAL INFO
BEGIN QUANTITATION PARAMETERS
Min Percentile	50
Max Percentile	200
END QUANTITATION PARAMETERS
BEGIN QUALITY MEASUREMENTS
Min Signal To Noise	3
END QUALITY MEASUREMENTS
BEGIN ARRAY PATTERN INFO
Units	�m
Array Rows	1
Array Columns	1
Spot Rows	4
Spot Columns	24
Array Row Spacing	4500.000000
Array Column Spacing	4500.000000
Spot Row Spacing	900.000000
Spot Column Spacing	903.000000
Spot Diameter	150
Interstitial	0
Spots Per Array	96
Total Spots	96
END ARRAY PATTERN INFO
BEGIN IMAGE INFO
ImageID	Channel	Image	Fluorophore	Barcode	Units	X Units Per Pixel	Y Units Per Pixel	X Offset	Y Offset	Status
-1	CH1	D:\303\AFTOCHIP\AFTOCHIP 2.1\Vero\IV-1�Vero\Im�genes TIFF\4-IV-RGG-2-1�Vero.tif	Unknown	Unknown	�m	36.000000	36.000000	0.000000	0.000000	Control Image
END IMAGE INFO
BEGIN NORMALIZATION INFO
Normalization Method	LOWESS
END NORMALIZATION INFO
BEGIN DATA
Index	Array Row	Array Column	Spot Row	Spot Column	Name	ID	X	Y	Diameter	F Pixels	B Pixels	Footprint	Flags	Ch1 Median	Ch1 Mean	Ch1 SD	Ch1 B Median	Ch1 B Mean	Ch1 B SD	Ch1 % > B + 1 SD	Ch1 % > B + 2 SD	Ch1 F % Sat.	Ch1 Median - B	Ch1 Mean - B	Ch1 SignalNoiseRatio
1	1	1	1	1	CIF	CIF	651	701	310	44	362	189	3	465	1064	1028.07	214	215	16.66	90.9	88.6	0.0	251	850	27.91
2	1	1	1	2	CIF	CIF	1540	716	296	41	362	187	3	603	1176	1017.57	213	217	43.81	95.1	95.1	0.0	390	963	13.77
3	1	1	1	3	S139WT	S139WT	2480	687	216	21	418	200	3	324	303	50.12	213	214	12.91	95.2	85.7	0.0	111	90	25.10
4	1	1	1	4	S139WT	S139WT	3388	705	210	17	418	214	3	364	1468	4073.26	215	216	15.36	76.5	76.5	0.0	149	1253	23.69
5	1	1	1	5	G139	G139	4284	684	144	9	418	198	1	250	249	19.97	213	214	13.03	88.9	77.8	0.0	37	36	19.19
6	1	1	1	6	G139	G139	4932	576	144	9	418	80	1	206	207	9.69	214	215	13.06	0.0	0.0	0.0	-7	-6	15.77
7	1	1	1	7	G139t	G139t	5832	576	144	9	418	83	1	205	207	10.01	215	217	18.80	0.0	0.0	0.0	-9	-7	10.90
8	1	1	1	8	G139t	G139t	6768	576	144	9	418	51	1	212	213	9.71	213	216	25.02	0.0	0.0	0.0	0	0	8.47
9	1	1	1	9	G139c	G139c	7668	576	144	9	418	54	1	212	213	14.03	216	219	32.91	0.0	0.0	0.0	-3	-2	6.44
10	1	1	1	10	G139c	G139c	8568	576	144	9	418	57	1	216	213	7.68	214	216	31.92	0.0	0.0	0.0	2	0	6.77
11	1	1	1	11	I139	I139	9468	576	144	9	418	59	1	218	219	14.54	214	214	13.91	22.2	11.1	0.0	4	5	15.68
12	1	1	1	12	I139	I139	10368	576	144	9	418	62	1	222	226	14.39	211	213	14.26	44.4	22.2	0.0	11	15	15.56
13	1	1	1	13	N139	N139	11304	612	144	9	418	33	1	215	214	12.47	213	243	312.93	0.0	0.0	0.0	2	1	0.69
14	1	1	1	14	N139	N139	12204	648	144	9	418	63	1	210	207	9.76	217	282	505.55	0.0	0.0	0.0	-6	-9	0.42
15	1	1	1	15	T139	T139	13068	576	144	9	418	71	1	215	216	5.09	220	230	55.03	0.0	0.0	0.0	-4	-3	3.91
16	1	1	1	16	T139	T139	13968	576	144	9	418	74	1	214	212	12.43	216	224	41.54	0.0	0.0	0.0	-1	-3	5.15
17	1	1	1	17	RGD-WT1	RGD-WT1	14868	576	144	9	418	77	1	211	211	7.26	218	258	598.16	0.0	0.0	0.0	-6	-6	0.35
18	1	1	1	18	RGD-WT1	RGD-WT1	15768	576	144	9	418	80	1	227	223	8.80	218	228	55.59	0.0	0.0	0.0	9	5	4.08
19	1	1	1	19	RRD	RRD	16668	576	144	9	418	83	1	223	254	58.90	218	225	47.90	33.3	22.2	0.0	5	36	4.66
20	1	1	1	20	RRD	RRD	17604	576	144	9	418	51	1	242	346	196.59	219	252	270.32	22.2	11.1	0.0	23	127	0.90
21	1	1	1	21	RRDt	RRDt	18486	576	324	48	383	82	4	226	319	284.40	224	235	59.49	25.0	18.8	0.0	2	95	3.80
22	1	1	1	22	RRDt	RRDt	19404	576	144	9	418	57	1	286	370	197.80	228	239	62.00	44.4	33.3	0.0	58	142	4.61
23	1	1	1	23	RRDc	RRDc	20304	576	144	9	418	59	1	239	305	117.85	225	237	69.91	33.3	22.2	0.0	14	80	3.42
24	1	1	1	24	RRDc	RRDc	21204	576	144	9	418	62	1	222	224	12.97	227	238	76.79	0.0	0.0	0.0	-4	-2	2.89
25	1	1	2	1	RED	RED	684	1584	144	9	418	209	1	212	211	9.07	212	247	419.95	0.0	0.0	0.0	0	0	0.50
26	1	1	2	2	RED	RED	1476	1548	144	9	418	95	1	215	221	10.75	211	211	13.76	33.3	0.0	0.0	4	10	15.62
27	1	1	2	3	REDt	REDt	2376	1512	144	9	418	76	1	208	209	13.76	212	213	14.46	11.1	0.0	0.0	-3	-2	14.39
28	1	1	2	4	REDt	REDt	3312	1512	144	9	418	109	1	216	217	12.43	212	238	280.25	0.0	0.0	0.0	4	5	0.77
29	1	1	2	5	REDc	REDc	4068	1476	144	9	418	42	1	204	205	9.53	213	235	257.43	0.0	0.0	0.0	-8	-7	0.79
30	1	1	2	6	REDc	REDc	4968	1476	144	9	418	45	1	215	218	12.45	211	215	39.79	0.0	0.0	0.0	4	7	5.40
31	1	1	2	7	REG	REG	5868	1476	144	9	418	48	1	214	214	17.76	210	230	263.72	0.0	0.0	0.0	4	4	0.81
32	1	1	2	8	REG	REG	6840	1476	144	9	418	28	1	207	211	13.05	209	211	13.95	11.1	11.1	0.0	-1	2	14.84
33	1	1	2	9	REGat	REGat	7668	1476	144	9	418	54	1	211	208	11.49	212	212	13.23	0.0	0.0	0.0	0	-3	15.95
34	1	1	2	10	REGat	REGat	8568	1476	144	9	418	57	1	215	217	17.80	210	213	26.56	22.2	0.0	0.0	5	7	8.09
35	1	1	2	11	REGac	REGac	9468	1476	144	9	418	59	1	213	207	13.45	212	213	14.38	0.0	0.0	0.0	1	-4	14.81
36	1	1	2	12	REGac	REGac	10404	1512	144	9	418	31	1	209	211	16.60	211	212	13.52	11.1	11.1	0.0	-1	0	15.46
37	1	1	2	13	REGgg	REGgg	11447	1608	564	168	230	158	3	297	626	674.68	217	219	16.95	86.9	72.6	0.0	80	409	17.52
38	1	1	2	14	REGgg	REGgg	12333	1602	564	166	230	142	3	310	618	608.36	219	220	15.20	87.3	76.5	0.0	91	399	20.40
39	1	1	2	15	REGtg	REGtg	13140	1548	144	9	418	55	1	222	225	15.35	219	219	15.23	33.3	0.0	0.0	3	6	14.58
40	1	1	2	16	REGtg	REGtg	14004	1476	144	9	418	40	1	219	217	12.58	217	217	16.49	11.1	0.0	0.0	2	0	13.28
41	1	1	2	17	REGcg	REGcg	14904	1476	144	9	418	42	1	226	225	14.91	220	223	26.93	0.0	0.0	0.0	6	5	8.39
42	1	1	2	18	REGcg	REGcg	15804	1476	144	9	418	45	1	221	223	10.84	220	685	4790.63	0.0	0.0	0.0	1	3	0.05
43	1	1	2	19	D143N (RGN)	D143N (RGN)	16704	1476	144	9	418	48	1	230	232	9.25	221	1306	7168.88	0.0	0.0	0.0	9	11	0.03
44	1	1	2	20	D143N (RGN)	D143N (RGN)	17604	1476	144	9	418	51	1	230	230	25.23	219	229	109.37	0.0	0.0	0.0	11	11	2.10
45	1	1	2	21	D143N (RGN)t	D143N (RGN)t	18504	1476	144	9	418	54	1	219	225	20.23	221	225	37.43	0.0	0.0	0.0	-1	4	5.85
46	1	1	2	22	D143N (RGN)t	D143N (RGN)t	19404	1476	144	9	418	57	1	226	227	13.43	225	228	22.71	11.1	0.0	0.0	1	2	9.95
47	1	1	2	23	D143N (RGN)c	D143N (RGN)c	20304	1476	144	9	418	59	1	221	223	16.08	223	226	19.21	11.1	0.0	0.0	-1	0	11.50
48	1	1	2	24	D143N (RGN)c	D143N (RGN)c	21204	1476	144	9	418	62	1	219	291	172.52	223	228	29.15	22.2	22.2	0.0	-3	68	7.51
49	1	1	3	1	D143V (RGV)	D143V (RGV)	540	2412	144	9	418	48	1	285	302	44.18	212	220	50.17	77.8	44.4	0.0	73	90	5.68
50	1	1	3	2	D143V (RGV)	D143V (RGV)	1440	2376	144	9	418	44	1	225	227	25.19	213	216	28.36	22.2	11.1	0.0	12	14	7.93
51	1	1	3	3	RGE-1 (GAA)	RGE-1 (GAA)	2268	2376	144	9	418	37	1	208	211	7.58	213	214	18.64	0.0	0.0	0.0	-4	-1	11.16
52	1	1	3	4	RGE-1 (GAA)	RGE-1 (GAA)	3168	2376	144	9	418	40	1	210	214	14.15	215	253	299.78	0.0	0.0	0.0	-4	0	0.70
53	1	1	3	5	RGEc	RGEc	4068	2376	144	9	418	42	1	226	229	21.98	215	217	28.05	33.3	0.0	0.0	11	14	8.06
54	1	1	3	6	RGEc	RGEc	4968	2376	144	9	418	45	1	213	213	10.28	211	259	510.38	0.0	0.0	0.0	2	2	0.42
55	1	1	3	7	L144WT	L144WT	6139	2383	394	78	315	223	3	234	237	24.41	212	213	14.05	57.7	39.7	0.0	22	25	16.66
56	1	1	3	8	L144WT	L144WT	7038	2394	352	60	383	219	3	244	248	33.27	213	213	15.03	63.3	50.0	0.0	31	35	16.23
57	1	1	3	9	L144g	L144g	7812	2376	144	9	418	93	1	208	210	7.83	213	214	16.49	0.0	0.0	0.0	-4	-2	12.61
58	1	1	3	10	L144g	L144g	8604	2376	144	9	418	24	1	210	208	8.79	214	217	37.49	0.0	0.0	0.0	-3	-5	5.60
59	1	1	3	11	L144a	L144a	9504	2376	144	9	418	27	1	221	215	11.16	214	217	17.84	0.0	0.0	0.0	7	1	12.39
60	1	1	3	12	L144a	L144a	10404	2376	144	9	418	29	1	220	219	10.02	218	218	17.67	0.0	0.0	0.0	2	1	12.45
61	1	1	3	13	V144	V144	11340	2412	144	9	418	21	1	241	242	21.67	221	377	2205.22	0.0	0.0	0.0	20	21	0.11
62	1	1	3	14	V144	V144	12240	2448	144	9	418	55	1	257	252	17.13	216	597	3204.09	0.0	0.0	0.0	41	36	0.08
63	1	1	3	15	S144	S144	13104	2376	144	9	418	37	1	212	215	9.84	221	222	15.11	0.0	0.0	0.0	-8	-5	14.03
64	1	1	3	16	S144	S144	14004	2376	144	9	418	40	1	222	220	11.71	221	222	15.96	0.0	0.0	0.0	1	0	13.91
65	1	1	3	17	H146WT	H146WT	15088	2516	256	29	362	177	4	307	326	91.02	226	383	1894.80	0.0	0.0	0.0	81	100	0.16
66	1	1	3	18	H146WT	H146WT	15951	2524	270	35	362	155	4	278	303	104.45	228	388	1895.18	0.0	0.0	0.0	50	75	0.15
67	1	1	3	19	R146	R146	16740	2376	144	9	418	19	1	227	229	16.66	229	413	2286.81	0.0	0.0	0.0	-1	0	0.10
68	1	1	3	20	R146	R146	17693	2561	252	28	383	162	4	225	233	20.20	225	329	904.40	0.0	0.0	0.0	0	8	0.25
69	1	1	3	21	L146=H146t	L146=H146t	18540	2376	144	9	418	22	1	220	220	9.88	225	229	21.05	0.0	0.0	0.0	-4	-4	10.45
70	1	1	3	22	L146=H146t	L146=H146t	19440	2376	144	9	418	24	1	233	237	15.80	227	228	17.06	22.2	11.1	0.0	6	10	13.66
71	1	1	3	23	P146	P146	20376	2376	144	9	418	21	1	226	231	14.81	229	255	268.00	0.0	0.0	0.0	-2	2	0.84
72	1	1	3	24	P146	P146	21240	2376	144	9	418	29	1	233	231	8.25	227	229	19.92	0.0	0.0	0.0	6	4	11.69
73	1	1	4	1	L147WT	L147WT	662	3414	308	44	362	203	3	352	476	262.82	215	219	27.34	86.4	75.0	0.0	137	261	12.88
74	1	1	4	2	L147WT	L147WT	1594	3414	324	51	362	226	3	325	389	164.94	215	218	28.48	82.4	72.5	0.0	110	174	11.41
75	1	1	4	3	P147	P147	2376	3312	144	9	418	76	1	248	247	21.49	216	217	16.64	66.7	44.4	0.0	32	31	14.91
76	1	1	4	4	P147	P147	3204	3276	144	9	418	16	1	205	217	19.46	215	217	17.21	22.2	11.1	0.0	-9	2	11.91
77	1	1	4	5	P147a	P147a	4104	3276	144	9	418	16	1	217	220	13.62	216	219	30.03	11.1	0.0	0.0	1	4	7.23
78	1	1	4	6	P147a	P147a	5004	3276	144	9	418	17	1	211	219	15.32	215	217	28.84	0.0	0.0	0.0	-3	4	7.32
79	1	1	4	7	Oligo HIV Y115	Oligo HIV Y115	5904	3276	144	9	418	19	1	223	222	15.51	216	218	16.99	33.3	0.0	0.0	7	6	13.13
80	1	1	4	8	Oligo HIV Y115	Oligo HIV Y115	6912	3276	144	9	418	96	1	212	220	19.21	216	251	224.15	0.0	0.0	0.0	-3	4	0.95
81	1	1	4	9	Oligo HIV M184a	Oligo HIV M184a	7704	3276	144	9	418	22	1	210	213	9.29	215	215	13.07	0.0	0.0	0.0	-4	-1	16.07
82	1	1	4	10	Oligo HIV M184a	Oligo HIV M184a	8604	3276	144	9	418	24	1	215	215	12.37	217	218	30.78	0.0	0.0	0.0	-1	-1	6.98
83	1	1	4	11	C - (H2O+S.S.)	C - (H2O+S.S.)	9504	3276	144	9	418	27	1	223	223	7.71	218	221	50.27	0.0	0.0	0.0	5	5	4.44
84	1	1	4	12	C - (H2O+S.S.)	C - (H2O+S.S.)	10440	3276	144	9	418	20	1	232	226	14.86	218	226	123.94	0.0	0.0	0.0	14	8	1.87
85	1	1	4	13	C - (H2O+S.S.)	C - (H2O+S.S.)	11340	3276	144	9	418	18	1	220	224	14.15	221	277	656.50	0.0	0.0	0.0	0	3	0.34
86	1	1	4	14	C - (H2O+S.S.)	C - (H2O+S.S.)	12240	3276	144	9	418	17	1	224	220	10.84	221	392	2266.07	0.0	0.0	0.0	3	0	0.10
87	1	1	4	15	C - (H2O+S.S.)	C - (H2O+S.S.)	13140	3276	144	9	418	16	1	229	232	10.07	221	228	71.80	0.0	0.0	0.0	8	11	3.19
88	1	1	4	16	C - (H2O+S.S.)	C - (H2O+S.S.)	14022	3258	506	140	315	49	4	227	669	3336.69	222	230	71.36	6.4	6.4	0.0	5	447	3.18
89	1	1	4	17	C - (H2O+S.S.)	C - (H2O+S.S.)	14940	3276	144	9	418	16	1	217	223	18.13	224	227	26.62	11.1	0.0	0.0	-6	0	8.15
90	1	1	4	18	C - (H2O+S.S.)	C - (H2O+S.S.)	15840	3276	144	9	418	17	1	236	233	12.78	225	297	896.81	0.0	0.0	0.0	11	8	0.26
91	1	1	4	19	C - (H2O+S.S.)	C - (H2O+S.S.)	16740	3276	144	9	418	19	1	235	236	14.78	222	224	26.47	22.2	0.0	0.0	13	14	8.88
92	1	1	4	20	C - (H2O+S.S.)	C - (H2O+S.S.)	17640	3276	144	9	418	20	1	232	229	9.91	227	253	314.76	0.0	0.0	0.0	5	2	0.74
93	1	1	4	21	C - (H2O+S.S.)	C - (H2O+S.S.)	18540	3276	144	9	418	22	1	218	221	16.65	230	233	25.62	0.0	0.0	0.0	-11	-8	8.51
94	1	1	4	22	C - (H2O+S.S.)	C - (H2O+S.S.)	19476	3276	144	9	418	24	1	214	217	12.23	230	240	85.31	0.0	0.0	0.0	-15	-12	2.51
95	1	1	4	23	CIF	CIF	20480	3400	394	79	294	149	3	465	840	808.82	228	232	37.80	77.2	72.2	0.0	237	612	12.30
96	1	1	4	24	CIF	CIF	21326	3400	366	65	362	114	3	467	828	642.44	229	238	113.09	75.4	50.8	0.0	238	599	4.13
END DATA
