# Supplementary material for: Microarray-based identification of antigenic variants of foot-and-mouth disease virus: a bioinformatics quality assessment
Source: BMC Genomics. 2006 May 18;7:117. doi: 10.1186/1471-2164-7-117 (PMC1481559; doi:10.1186/1471-2164-7-117)
Supplement: Additional File 1 — They are obtained using the Agilent and Scan Array Express (Perkin Elmer Life Sciences) analysis software for reading and quantifying the hybridization images. [file 1471-2164-7-117-S1.zip › IV-41-S139N-3-18V.csv]

BEGIN HEADER
PerkinElmer Life Sciences.
ScanArrayCSVFileFormat	2.00
ScanArray Express	2.00
Number_of_Columns	26
END HEADER
BEGIN GENERAL INFO
DateTime	2005/07/15 17:56
GalFile	D:\303\AFTOCHIP\AFTOCHIP 2.1\Generalidades Aftochip 2.1\ARCHIVO GAL AFTOCHIP 2.1.gal
Scanner	Model: Serial No.:
User Name	303
Computer Name
Protocol	Easy Quant
Quantitation Method	Adaptive Circle
Quality Confidence Calculation	SignalToNoise
User comments
Image Origin	0	0
Temperature	0
Laser Powers	0
Laser On Time	0
PMT Voltages	0
END GENERAL INFO
BEGIN QUANTITATION PARAMETERS
Min Percentile	50
Max Percentile	200
END QUANTITATION PARAMETERS
BEGIN QUALITY MEASUREMENTS
Min Signal To Noise	3
END QUALITY MEASUREMENTS
BEGIN ARRAY PATTERN INFO
Units	µm
Array Rows	1
Array Columns	1
Spot Rows	4
Spot Columns	24
Array Row Spacing	4500.000000
Array Column Spacing	4500.000000
Spot Row Spacing	245.000000
Spot Column Spacing	250.000000
Spot Diameter	150
Interstitial	0
Spots Per Array	96
Total Spots	96
END ARRAY PATTERN INFO
BEGIN IMAGE INFO
ImageID	Channel	Image	Fluorophore	Barcode	Units	X Units Per Pixel	Y Units Per Pixel	X Offset	Y Offset	Status
-1	CH1	D:\303\AFTOCHIP\AFTOCHIP 2.1\Vero\IV-11ª a 18ª Vero\III-IV-18ª Vero\Imágenes Scanner\IV-41-S139N 0,6 1 18ªV_S01.tif	Unknown	Unknown	µm	10.000000	10.000000	0.000000	0.000000	Control Image
END IMAGE INFO
BEGIN NORMALIZATION INFO
Normalization Method	LOWESS
END NORMALIZATION INFO
BEGIN DATA
Index	Array Row	Array Column	Spot Row	Spot Column	Name	ID	X	Y	Diameter	F Pixels	B Pixels	Footprint	Flags	Ch1 Median	Ch1 Mean	Ch1 SD	Ch1 B Median	Ch1 B Mean	Ch1 B SD	Ch1 % > B + 1 SD	Ch1 % > B + 2 SD	Ch1 F % Sat.	Ch1 Median - B	Ch1 Mean - B	Ch1 SignalNoiseRatio
1	1	1	1	1	CIF	CIF	2470	52180	92	49	362	28	4	2095	2040	612.65	611	716	1109.49	71.4	6.1	0.0	1484	1429	1.89
2	1	1	1	2	CIF	CIF	2715	52187	90	52	341	19	3	2267	2140	863.87	613	639	118.96	100.0	100.0	0.0	1654	1527	19.06
3	1	1	1	3	S139WT	S139WT	2950	52180	150	149	230	23	1	596	596	45.93	611	628	150.50	0.7	0.0	0.0	-14	-14	3.96
4	1	1	1	4	S139WT	S139WT	3210	52210	150	149	230	9	1	618	616	49.31	626	657	181.42	0.0	0.0	0.0	-7	-9	3.41
5	1	1	1	5	G139	G139	3460	52210	150	149	230	9	1	595	646	223.86	651	671	114.76	8.1	5.4	0.0	-55	-4	5.18
6	1	1	1	6	G139	G139	3710	52210	150	149	230	9	1	634	642	87.38	648	658	62.70	14.1	4.7	0.0	-13	-5	10.11
7	1	1	1	7	G139t	G139t	3960	52210	150	149	230	9	1	595	602	61.37	637	642	53.97	4.7	2.0	0.0	-41	-34	11.03
8	1	1	1	8	G139t	G139t	4210	52210	150	149	230	9	1	586	582	42.68	618	624	37.86	0.7	0.0	0.0	-31	-35	15.48
9	1	1	1	9	G139c	G139c	4460	52210	150	149	230	9	1	593	595	44.51	627	647	212.03	0.0	0.0	0.0	-33	-31	2.80
10	1	1	1	10	G139c	G139c	4710	52210	150	149	230	9	1	594	592	41.95	617	619	35.14	6.7	2.7	0.0	-22	-24	16.91
11	1	1	1	11	I139	I139	4960	52210	150	149	230	9	1	594	592	40.00	612	613	33.31	6.7	2.0	0.0	-17	-19	17.83
12	1	1	1	12	I139	I139	5220	52210	150	149	230	17	1	607	609	46.53	628	634	71.83	2.0	1.3	0.0	-20	-18	8.45
13	1	1	1	13	N139	N139	5475	52205	90	52	341	21	3	1089	1016	209.33	612	615	68.77	84.6	82.7	0.0	477	404	15.84
14	1	1	1	14	N139	N139	5726	52200	84	42	362	22	3	1058	1033	178.01	606	610	36.01	92.9	92.9	0.0	452	427	29.38
15	1	1	1	15	T139	T139	5950	52210	128	109	294	7	3	660	709	127.32	600	602	32.46	55.0	49.5	0.0	60	109	20.33
16	1	1	1	16	T139	T139	6208	52211	124	101	294	8	3	738	726	130.81	609	610	36.36	59.4	52.5	0.0	129	117	20.29
17	1	1	1	17	RGD-WT1	RGD-WT1	6474	52200	100	61	362	20	3	3164	2962	568.08	607	616	95.98	100.0	100.0	0.0	2557	2355	32.97
18	1	1	1	18	RGD-WT1	RGD-WT1	6716	52202	100	64	362	12	3	2431	2257	475.70	602	605	34.77	100.0	100.0	0.0	1829	1655	69.92
19	1	1	1	19	RRD	RRD	6970	52190	150	149	230	21	1	581	582	32.19	602	609	40.33	2.0	0.0	0.0	-20	-19	14.40
20	1	1	1	20	RRD	RRD	7210	52210	150	149	230	9	1	587	587	37.11	609	612	33.23	6.7	2.0	0.0	-21	-21	17.66
21	1	1	1	21	RRDt	RRDt	7460	52210	150	149	230	9	1	576	573	34.12	593	592	29.91	8.7	0.0	0.0	-16	-19	19.26
22	1	1	1	22	RRDt	RRDt	7710	52210	150	149	230	9	1	591	592	37.70	593	595	27.54	21.5	6.0	0.0	-1	0	21.46
23	1	1	1	23	RRDc	RRDc	7960	52210	150	149	230	9	1	578	578	34.38	596	600	40.88	4.0	1.3	0.0	-17	-17	14.14
24	1	1	1	24	RRDc	RRDc	8210	52210	150	149	230	9	1	581	582	43.66	598	603	76.96	2.0	0.0	0.0	-16	-15	7.55
25	1	1	2	1	RED	RED	2470	52420	150	149	230	32	1	595	597	36.79	605	614	94.44	0.7	0.0	0.0	-9	-7	6.30
26	1	1	2	2	RED	RED	2700	52430	150	149	230	18	1	611	661	347.63	618	626	52.34	13.4	9.4	0.0	-6	43	11.67
27	1	1	2	3	REDt	REDt	2950	52450	150	149	230	3	1	579	594	145.18	607	755	1439.47	0.7	0.0	0.0	-27	-12	0.40
28	1	1	2	4	REDt	REDt	3200	52450	150	149	230	3	1	595	605	80.22	603	646	291.56	0.7	0.7	0.0	-7	2	2.04
29	1	1	2	5	REDc	REDc	3450	52450	150	149	230	3	1	600	604	63.34	626	641	73.19	6.0	0.7	0.0	-25	-21	8.20
30	1	1	2	6	REDc	REDc	3700	52450	150	149	230	3	1	604	602	56.64	643	666	143.29	0.7	0.0	0.0	-38	-40	4.22
31	1	1	2	7	REG	REG	3950	52440	150	149	230	9	1	606	662	364.05	617	630	89.33	6.7	3.4	0.0	-10	45	6.78
32	1	1	2	8	REG	REG	4210	52450	150	149	230	6	1	594	589	49.99	613	612	52.59	5.4	0.0	0.0	-18	-23	11.29
33	1	1	2	9	REGat	REGat	4450	52450	150	149	230	3	1	603	615	96.47	630	650	213.93	2.7	0.7	0.0	-26	-14	2.82
34	1	1	2	10	REGat	REGat	4700	52450	150	149	230	3	1	612	622	122.94	627	642	83.88	6.0	2.7	0.0	-14	-4	7.30
35	1	1	2	11	REGac	REGac	4950	52450	150	149	230	3	1	597	597	41.85	623	625	38.84	6.7	0.7	0.0	-25	-25	15.37
36	1	1	2	12	REGac	REGac	5210	52450	150	149	230	6	1	584	582	50.08	628	631	45.83	4.7	0.7	0.0	-43	-45	12.74
37	1	1	2	13	REGgg	REGgg	5465	52440	142	138	294	14	3	740	739	118.61	625	634	82.21	53.6	41.3	0.0	115	114	9.00
38	1	1	2	14	REGgg	REGgg	5700	52450	128	109	294	4	4	733	725	91.21	618	649	291.68	0.9	0.0	0.0	115	107	2.51
39	1	1	2	15	REGtg	REGtg	5950	52450	150	149	230	3	1	576	566	50.40	601	601	34.71	6.0	0.7	0.0	-24	-34	16.60
40	1	1	2	16	REGtg	REGtg	6210	52440	150	149	230	10	1	581	579	42.42	603	608	35.93	6.7	2.0	0.0	-21	-23	16.17
41	1	1	2	17	REGcg	REGcg	6450	52440	150	149	230	9	1	582	583	38.61	609	610	34.17	6.7	0.0	0.0	-26	-25	17.03
42	1	1	2	18	REGcg	REGcg	6700	52440	150	149	230	9	1	580	580	40.21	594	595	31.52	14.1	2.0	0.0	-13	-13	18.40
43	1	1	2	19	D143N (RGN)	D143N (RGN)	6950	52450	150	149	230	3	1	575	578	35.76	593	594	30.16	11.4	4.7	0.0	-17	-14	19.06
44	1	1	2	20	D143N (RGN)	D143N (RGN)	7200	52450	150	149	230	3	1	584	585	30.66	604	603	28.42	6.0	0.7	0.0	-19	-18	20.55
45	1	1	2	21	D143N (RGN)t	D143N (RGN)t	7450	52450	150	149	230	3	1	572	575	37.57	600	600	32.33	6.0	1.3	0.0	-27	-24	17.69
46	1	1	2	22	D143N (RGN)t	D143N (RGN)t	7700	52450	150	149	230	3	1	585	630	306.18	600	604	33.90	14.8	4.0	0.0	-14	30	17.26
47	1	1	2	23	D143N (RGN)c	D143N (RGN)c	7950	52450	150	149	230	3	1	581	580	46.75	598	618	186.63	0.0	0.0	0.0	-16	-17	3.11
48	1	1	2	24	D143N (RGN)c	D143N (RGN)c	8200	52450	150	149	230	3	1	568	568	56.06	597	601	37.86	10.1	2.7	0.0	-28	-28	15.00
49	1	1	3	1	D143V (RGV)	D143V (RGV)	2460	52690	150	149	230	7	1	610	731	869.98	596	696	453.62	4.0	2.0	0.0	14	135	1.34
50	1	1	3	2	D143V (RGV)	D143V (RGV)	2710	52700	150	149	230	9	1	631	641	71.37	617	624	51.32	24.8	8.1	0.0	14	24	12.30
51	1	1	3	3	RGE-1 (GAA)	RGE-1 (GAA)	2950	52700	150	149	230	7	1	598	774	1073.11	604	603	32.27	26.8	13.4	0.0	-5	170	18.53
52	1	1	3	4	RGE-1 (GAA)	RGE-1 (GAA)	3200	52700	150	149	230	7	1	612	617	51.44	600	606	42.37	20.8	7.4	0.0	12	17	14.44
53	1	1	3	5	RGEc	RGEc	3450	52700	150	149	230	7	1	617	631	93.81	633	652	151.50	3.4	2.0	0.0	-15	-1	4.07
54	1	1	3	6	RGEc	RGEc	3700	52690	150	149	230	4	1	631	654	134.87	645	676	252.05	2.7	1.3	0.0	-13	9	2.50
55	1	1	3	7	L144WT	L144WT	3967	52688	100	64	362	14	3	1641	1716	528.22	630	643	82.90	95.3	93.8	0.0	1011	1086	19.80
56	1	1	3	8	L144WT	L144WT	4220	52697	100	65	341	16	3	2003	1901	533.68	633	643	54.49	96.9	93.8	0.0	1370	1268	36.76
57	1	1	3	9	L144g	L144g	4460	52700	150	149	230	9	1	644	649	45.22	646	650	44.85	19.5	3.4	0.0	-1	3	14.36
58	1	1	3	10	L144g	L144g	4700	52700	150	149	230	7	1	641	650	52.51	637	638	35.99	27.5	13.4	0.0	4	13	17.81
59	1	1	3	11	L144a	L144a	4950	52700	150	149	230	7	1	604	607	38.32	636	638	38.75	4.0	1.3	0.0	-31	-28	15.59
60	1	1	3	12	L144a	L144a	5210	52690	150	149	230	7	1	617	619	44.17	618	622	35.43	19.5	7.4	0.0	0	1	17.41
61	1	1	3	13	V144	V144	5475	52680	128	108	294	25	3	681	688	69.98	616	621	50.33	60.2	31.5	0.0	65	72	13.53
62	1	1	3	14	V144	V144	5730	52695	134	124	273	26	3	746	766	138.62	610	621	147.30	45.2	13.7	0.0	136	156	5.06
63	1	1	3	15	S144	S144	5960	52700	150	149	230	9	1	601	603	45.43	622	624	35.20	13.4	3.4	0.0	-20	-18	17.07
64	1	1	3	16	S144	S144	6200	52700	150	149	230	7	1	585	583	45.66	611	611	34.38	4.7	2.7	0.0	-25	-27	17.01
65	1	1	3	17	H146WT	H146WT	6467	52696	70	29	341	12	3	944	2429	4587.01	594	603	127.15	100.0	79.3	0.0	350	1835	7.42
66	1	1	3	18	H146WT	H146WT	6716	52691	70	28	362	11	3	991	2738	4902.01	599	599	34.71	100.0	100.0	0.0	392	2139	28.55
67	1	1	3	19	R146	R146	6950	52700	150	149	230	7	1	577	578	37.40	587	588	30.16	13.4	2.7	0.0	-9	-8	19.13
68	1	1	3	20	R146	R146	7200	52700	150	149	230	7	1	593	595	32.46	598	608	69.61	2.7	0.0	0.0	-4	-2	8.52
69	1	1	3	21	L146=H146t	L146=H146t	7450	52700	150	149	230	7	1	590	591	36.49	605	611	87.38	0.7	0.0	0.0	-14	-13	6.75
70	1	1	3	22	L146=H146t	L146=H146t	7700	52700	150	149	230	7	1	587	590	41.62	609	790	1999.06	0.0	0.0	0.0	-21	-18	0.29
71	1	1	3	23	P146	P146	7950	52700	150	149	230	7	1	579	580	36.35	603	976	2866.94	0.0	0.0	0.0	-23	-22	0.20
72	1	1	3	24	P146	P146	8200	52700	150	149	230	7	1	568	579	96.03	604	611	49.51	6.7	2.7	0.0	-35	-24	11.47
73	1	1	4	1	L147WT	L147WT	2465	52932	100	62	362	12	3	1338	1331	269.22	606	617	77.17	98.4	98.4	0.0	732	725	17.34
74	1	1	4	2	L147WT	L147WT	2720	52937	90	48	341	15	3	1682	1657	249.99	614	623	58.62	100.0	100.0	0.0	1068	1043	28.69
75	1	1	4	3	P147	P147	2950	52940	150	149	230	3	1	600	605	43.11	617	622	51.02	4.7	1.3	0.0	-16	-11	11.76
76	1	1	4	4	P147	P147	3190	52940	150	149	230	13	1	606	608	39.21	626	633	65.74	2.7	0.0	0.0	-19	-17	9.22
77	1	1	4	5	P147a	P147a	3440	52935	134	124	273	15	3	678	717	198.68	646	652	57.81	33.1	14.5	0.0	32	71	11.73
78	1	1	4	6	P147a	P147a	3690	52940	150	149	230	13	1	598	599	39.69	633	644	64.73	0.0	0.0	0.0	-34	-33	9.24
79	1	1	4	7	Oligo HIV Y115	Oligo HIV Y115	3950	52930	150	149	230	9	1	611	615	57.18	635	643	55.64	7.4	2.0	0.0	-23	-19	10.98
80	1	1	4	8	Oligo HIV Y115	Oligo HIV Y115	4200	52940	150	149	230	3	1	592	597	52.44	642	654	79.41	2.0	0.0	0.0	-49	-44	7.45
81	1	1	4	9	Oligo HIV M184a	Oligo HIV M184a	4440	52940	150	149	230	13	1	599	676	603.73	639	644	43.06	9.4	4.7	0.0	-39	37	13.91
82	1	1	4	10	Oligo HIV M184a	Oligo HIV M184a	4690	52940	150	149	230	13	1	603	605	51.71	638	646	49.56	3.4	0.0	0.0	-34	-32	12.17
83	1	1	4	11	C - (H2O+S.S.)	C - (H2O+S.S.)	4940	52940	150	149	230	13	1	605	609	57.99	652	652	42.16	4.7	0.7	0.0	-46	-42	14.35
84	1	1	4	12	C - (H2O+S.S.)	C - (H2O+S.S.)	5190	52940	150	149	230	13	1	589	594	49.59	614	617	37.14	8.7	2.0	0.0	-24	-19	15.86
85	1	1	4	13	C - (H2O+S.S.)	C - (H2O+S.S.)	5450	52930	150	149	230	9	1	611	641	336.48	613	618	49.34	10.7	2.0	0.0	-1	28	12.38
86	1	1	4	14	C - (H2O+S.S.)	C - (H2O+S.S.)	5700	52940	150	149	230	3	1	590	601	59.91	623	635	155.89	2.0	0.0	0.0	-32	-21	3.78
87	1	1	4	15	C - (H2O+S.S.)	C - (H2O+S.S.)	5940	52940	150	149	230	13	1	614	646	330.17	624	625	34.27	13.4	5.4	0.0	-9	22	17.92
88	1	1	4	16	C - (H2O+S.S.)	C - (H2O+S.S.)	6190	52940	150	149	230	13	1	592	596	44.43	610	609	36.01	14.1	2.0	0.0	-17	-13	16.44
89	1	1	4	17	C - (H2O+S.S.)	C - (H2O+S.S.)	6440	52930	150	149	230	16	1	568	571	36.46	595	596	30.79	9.4	0.0	0.0	-26	-23	18.45
90	1	1	4	18	C - (H2O+S.S.)	C - (H2O+S.S.)	6690	52940	150	149	230	13	1	592	590	37.79	598	598	30.54	13.4	2.7	0.0	-5	-7	19.38
91	1	1	4	19	C - (H2O+S.S.)	C - (H2O+S.S.)	6940	52940	150	149	230	13	1	575	580	38.46	595	595	30.20	12.1	2.7	0.0	-19	-14	19.04
92	1	1	4	20	C - (H2O+S.S.)	C - (H2O+S.S.)	7190	52940	150	149	230	13	1	574	574	39.72	600	603	30.56	5.4	4.0	0.0	-25	-25	18.78
93	1	1	4	21	C - (H2O+S.S.)	C - (H2O+S.S.)	7440	52940	150	149	230	13	1	592	594	37.33	604	610	33.51	12.8	1.3	0.0	-11	-9	17.67
94	1	1	4	22	C - (H2O+S.S.)	C - (H2O+S.S.)	7690	52940	150	149	230	13	1	588	590	41.43	601	603	32.93	10.1	4.0	0.0	-12	-10	17.85
95	1	1	4	23	CIF	CIF	7953	52957	100	64	341	18	3	2410	2241	623.22	598	609	64.10	95.3	95.3	0.0	1812	1643	37.60
96	1	1	4	24	CIF	CIF	8209	52959	100	65	362	20	3	2521	2522	770.12	603	607	52.02	100.0	100.0	0.0	1918	1919	48.46
END DATA
