# Supplementary material for: Microarray-based identification of antigenic variants of foot-and-mouth disease virus: a bioinformatics quality assessment
Source: BMC Genomics. 2006 May 18;7:117. doi: 10.1186/1471-2164-7-117 (PMC1481559; doi:10.1186/1471-2164-7-117)
Supplement: Additional File 1 — They are obtained using the Agilent and Scan Array Express (Perkin Elmer Life Sciences) analysis software for reading and quantifying the hybridization images. [file 1471-2164-7-117-S1.zip › IV-41-S139N-4-18V.csv]

BEGIN HEADER
PerkinElmer Life Sciences.
ScanArrayCSVFileFormat	2.00
ScanArray Express	2.00
Number_of_Columns	26
END HEADER
BEGIN GENERAL INFO
DateTime	2005/07/15 18:00
GalFile	D:\303\AFTOCHIP\AFTOCHIP 2.1\Generalidades Aftochip 2.1\ARCHIVO GAL AFTOCHIP 2.1.gal
Scanner	Model: Serial No.:
User Name	303
Computer Name
Protocol	Easy Quant
Quantitation Method	Adaptive Circle
Quality Confidence Calculation	SignalToNoise
User comments
Image Origin	0	0
Temperature	0
Laser Powers	0
Laser On Time	0
PMT Voltages	0
END GENERAL INFO
BEGIN QUANTITATION PARAMETERS
Min Percentile	50
Max Percentile	200
END QUANTITATION PARAMETERS
BEGIN QUALITY MEASUREMENTS
Min Signal To Noise	3
END QUALITY MEASUREMENTS
BEGIN ARRAY PATTERN INFO
Units	µm
Array Rows	1
Array Columns	1
Spot Rows	4
Spot Columns	24
Array Row Spacing	4500.000000
Array Column Spacing	4500.000000
Spot Row Spacing	245.000000
Spot Column Spacing	250.000000
Spot Diameter	150
Interstitial	0
Spots Per Array	96
Total Spots	96
END ARRAY PATTERN INFO
BEGIN IMAGE INFO
ImageID	Channel	Image	Fluorophore	Barcode	Units	X Units Per Pixel	Y Units Per Pixel	X Offset	Y Offset	Status
-1	CH1	D:\303\AFTOCHIP\AFTOCHIP 2.1\Vero\IV-11ª a 18ª Vero\III-IV-18ª Vero\Imágenes Scanner\IV-41-S139N 0,6 1 18ªV_S01.tif	Unknown	Unknown	µm	10.000000	10.000000	0.000000	0.000000	Control Image
END IMAGE INFO
BEGIN NORMALIZATION INFO
Normalization Method	LOWESS
END NORMALIZATION INFO
BEGIN DATA
Index	Array Row	Array Column	Spot Row	Spot Column	Name	ID	X	Y	Diameter	F Pixels	B Pixels	Footprint	Flags	Ch1 Median	Ch1 Mean	Ch1 SD	Ch1 B Median	Ch1 B Mean	Ch1 B SD	Ch1 % > B + 1 SD	Ch1 % > B + 2 SD	Ch1 F % Sat.	Ch1 Median - B	Ch1 Mean - B	Ch1 SignalNoiseRatio
1	1	1	1	1	CIF	CIF	11459	52263	70	29	341	42	3	1996	1845	579.85	600	601	30.09	100.0	100.0	0.0	1396	1245	66.34
2	1	1	1	2	CIF	CIF	11702	52282	70	28	362	22	3	1602	1505	380.80	600	603	40.83	100.0	100.0	0.0	1002	905	39.23
3	1	1	1	3	S139WT	S139WT	11940	52270	150	149	230	31	1	584	611	185.69	599	608	78.23	7.4	4.0	0.0	-14	12	7.47
4	1	1	1	4	S139WT	S139WT	12190	52300	150	149	230	2	1	582	585	67.00	600	601	31.33	11.4	4.0	0.0	-17	-14	18.58
5	1	1	1	5	G139	G139	12440	52300	150	149	230	2	1	583	579	43.88	596	600	38.18	10.7	0.0	0.0	-12	-16	15.27
6	1	1	1	6	G139	G139	12690	52300	150	149	230	2	1	601	605	63.65	617	616	38.90	11.4	3.4	0.0	-15	-11	15.45
7	1	1	1	7	G139t	G139t	12940	52300	150	149	230	2	1	603	605	53.51	605	616	77.41	4.7	2.7	0.0	-1	0	7.79
8	1	1	1	8	G139t	G139t	13190	52300	150	149	230	2	1	582	583	40.15	605	608	45.22	4.0	0.7	0.0	-22	-21	12.87
9	1	1	1	9	G139c	G139c	13440	52300	150	149	230	2	1	585	579	63.34	601	650	391.66	0.7	0.0	0.0	-15	-21	1.49
10	1	1	1	10	G139c	G139c	13690	52300	150	149	230	2	1	581	578	43.06	580	606	115.41	0.0	0.0	0.0	1	-1	5.03
11	1	1	1	11	I139	I139	13940	52300	150	149	230	2	1	594	592	37.30	590	591	29.97	22.8	2.7	0.0	4	2	19.82
12	1	1	1	12	I139	I139	14190	52300	150	149	230	2	1	578	584	39.65	588	585	30.10	16.8	5.4	0.0	-9	-3	19.20
13	1	1	1	13	N139	N139	14470	52295	80	40	341	28	3	856	839	229.50	586	587	31.53	70.0	62.5	0.0	270	253	27.15
14	1	1	1	14	N139	N139	14724	52306	78	33	341	31	3	817	823	227.09	588	589	27.16	66.7	63.6	0.0	229	235	30.08
15	1	1	1	15	T139	T139	14945	52300	120	96	294	2	3	602	639	102.27	585	595	63.22	32.3	25.0	0.0	17	54	9.52
16	1	1	1	16	T139	T139	15195	52300	128	108	294	2	3	567	615	148.40	557	560	40.47	37.0	28.7	0.0	10	58	14.01
17	1	1	1	17	RGD-WT1	RGD-WT1	15467	52291	92	51	362	26	3	2033	1842	597.51	570	588	128.34	90.2	86.3	0.0	1463	1272	15.84
18	1	1	1	18	RGD-WT1	RGD-WT1	15709	52305	90	52	341	16	3	2074	1908	533.01	576	676	505.38	86.5	78.8	0.0	1498	1332	4.10
19	1	1	1	19	RRD	RRD	15940	52300	150	149	230	2	1	561	558	37.59	566	606	291.93	0.0	0.0	0.0	-4	-7	1.92
20	1	1	1	20	RRD	RRD	16190	52300	150	149	230	2	1	564	572	73.09	551	544	49.10	21.5	3.4	0.0	13	21	11.49
21	1	1	1	21	RRDt	RRDt	16440	52300	150	149	230	2	1	569	568	36.93	563	570	51.99	7.4	0.0	0.0	6	5	10.94
22	1	1	1	22	RRDt	RRDt	16690	52300	150	149	230	2	1	575	573	39.13	584	587	30.21	16.1	2.0	0.0	-8	-10	19.03
23	1	1	1	23	RRDc	RRDc	16940	52300	150	149	230	2	1	589	585	41.28	589	587	31.81	16.8	4.7	0.0	0	-3	18.51
24	1	1	1	24	RRDc	RRDc	17190	52300	150	149	230	2	1	586	594	44.93	598	601	36.68	15.4	3.4	0.0	-11	-3	15.98
25	1	1	2	1	RED	RED	11440	52510	150	149	230	36	1	590	592	40.16	600	604	38.52	10.7	1.3	0.0	-9	-7	15.32
26	1	1	2	2	RED	RED	11690	52540	150	149	230	6	1	594	588	42.38	602	612	63.85	1.3	0.0	0.0	-7	-13	9.30
27	1	1	2	3	REDt	REDt	11940	52550	150	149	230	3	1	587	629	327.46	603	614	73.63	4.0	3.4	0.0	-15	26	7.97
28	1	1	2	4	REDt	REDt	12190	52550	150	149	230	3	1	581	584	60.20	609	612	37.54	9.4	2.0	0.0	-27	-24	15.48
29	1	1	2	5	REDc	REDc	12440	52550	150	149	230	3	1	614	612	66.03	599	603	38.71	29.5	8.7	0.0	15	13	15.86
30	1	1	2	6	REDc	REDc	12690	52550	150	149	230	3	1	588	586	46.29	613	612	32.45	7.4	3.4	0.0	-24	-26	18.12
31	1	1	2	7	REG	REG	12940	52550	150	149	230	3	1	601	606	79.56	606	615	84.26	3.4	2.0	0.0	-4	0	7.13
32	1	1	2	8	REG	REG	13190	52550	150	149	230	3	1	606	603	45.84	614	617	42.60	10.7	0.0	0.0	-7	-10	14.22
33	1	1	2	9	REGat	REGat	13440	52550	150	149	230	3	1	591	588	40.48	602	645	300.39	0.0	0.0	0.0	-10	-13	1.97
34	1	1	2	10	REGat	REGat	13690	52550	150	149	230	3	1	588	593	92.64	597	600	51.10	5.4	2.7	0.0	-8	-3	11.51
35	1	1	2	11	REGac	REGac	13940	52550	150	149	230	3	1	594	584	44.71	598	628	194.42	0.0	0.0	0.0	-3	-13	3.06
36	1	1	2	12	REGac	REGac	14190	52550	150	149	230	3	1	576	570	44.84	592	592	33.01	10.1	0.7	0.0	-15	-21	17.45
37	1	1	2	13	REGgg	REGgg	14440	52550	150	149	230	3	1	606	626	66.25	586	609	201.49	5.4	0.0	0.0	20	40	3.01
38	1	1	2	14	REGgg	REGgg	14695	52545	100	60	341	3	3	699	706	134.06	591	594	29.99	70.0	65.0	0.0	108	115	23.31
39	1	1	2	15	REGtg	REGtg	14940	52550	150	149	230	3	1	575	569	44.68	589	591	31.75	11.4	2.0	0.0	-13	-19	18.11
40	1	1	2	16	REGtg	REGtg	15190	52550	150	149	230	3	1	561	557	41.12	575	580	48.58	4.0	0.0	0.0	-13	-17	11.55
41	1	1	2	17	REGcg	REGcg	15440	52550	150	149	230	3	1	553	549	48.52	569	577	74.42	1.3	1.3	0.0	-15	-19	7.43
42	1	1	2	18	REGcg	REGcg	15690	52560	150	149	230	13	1	550	547	42.27	569	572	42.17	4.7	0.7	0.0	-18	-21	13.04
43	1	1	2	19	D143N (RGN)	D143N (RGN)	15940	52550	150	149	230	3	1	552	558	47.09	568	625	484.71	0.0	0.0	0.0	-15	-9	1.14
44	1	1	2	20	D143N (RGN)	D143N (RGN)	16190	52550	150	149	230	3	1	572	565	38.25	576	587	103.71	0.7	0.0	0.0	-3	-10	5.52
45	1	1	2	21	D143N (RGN)t	D143N (RGN)t	16440	52550	150	149	230	3	1	569	569	38.63	588	590	35.80	7.4	1.3	0.0	-18	-18	15.89
46	1	1	2	22	D143N (RGN)t	D143N (RGN)t	16690	52550	150	149	230	3	1	600	599	51.11	599	600	49.84	16.8	2.7	0.0	1	0	12.04
47	1	1	2	23	D143N (RGN)c	D143N (RGN)c	16940	52550	150	149	230	3	1	603	718	761.13	604	604	31.44	23.5	12.1	0.0	0	114	19.18
48	1	1	2	24	D143N (RGN)c	D143N (RGN)c	17190	52550	150	149	230	3	1	613	612	38.47	621	623	32.86	11.4	2.0	0.0	-7	-8	18.65
49	1	1	3	1	D143V (RGV)	D143V (RGV)	11460	52800	150	149	230	20	1	620	619	37.83	613	622	101.33	0.0	0.0	0.0	7	6	6.12
50	1	1	3	2	D143V (RGV)	D143V (RGV)	11700	52790	150	149	230	8	1	604	611	42.58	614	626	99.77	2.7	0.0	0.0	-9	-2	6.05
51	1	1	3	3	RGE-1 (GAA)	RGE-1 (GAA)	11940	52790	150	149	230	2	1	612	639	136.21	612	617	51.93	14.8	8.1	0.0	0	27	11.78
52	1	1	3	4	RGE-1 (GAA)	RGE-1 (GAA)	12190	52790	150	149	230	2	1	617	617	38.08	622	655	225.30	0.0	0.0	0.0	-4	-4	2.74
53	1	1	3	5	RGEc	RGEc	12440	52790	150	149	230	2	1	592	589	41.95	608	610	33.08	7.4	2.7	0.0	-15	-18	17.90
54	1	1	3	6	RGEc	RGEc	12690	52790	150	149	230	2	1	582	587	77.07	610	629	142.88	0.7	0.7	0.0	-27	-22	4.07
55	1	1	3	7	L144WT	L144WT	12949	52785	90	52	341	9	3	1781	1675	420.52	613	612	31.48	100.0	98.1	0.0	1168	1062	56.57
56	1	1	3	8	L144WT	L144WT	13206	52792	90	50	362	13	3	1850	1613	558.89	610	614	35.93	88.0	84.0	0.0	1240	1003	51.49
57	1	1	3	9	L144g	L144g	13440	52780	150	149	230	11	1	608	617	57.53	601	605	38.22	24.2	6.0	0.0	7	16	15.91
58	1	1	3	10	L144g	L144g	13690	52790	150	149	230	2	1	614	619	40.56	597	639	306.23	0.0	0.0	0.0	17	22	2.01
59	1	1	3	11	L144a	L144a	13940	52790	150	149	230	2	1	597	593	35.60	597	598	29.44	17.4	2.7	0.0	0	-3	20.28
60	1	1	3	12	L144a	L144a	14190	52790	150	149	230	2	1	596	597	39.48	593	596	31.06	22.1	4.7	0.0	3	4	19.19
61	1	1	3	13	V144	V144	14440	52790	150	149	230	2	1	608	615	47.03	592	604	162.82	1.3	0.0	0.0	16	23	3.73
62	1	1	3	14	V144	V144	14695	52790	90	48	362	3	3	662	671	56.45	602	600	28.45	70.8	54.2	0.0	60	69	23.27
63	1	1	3	15	S144	S144	14940	52790	150	149	230	2	1	575	573	41.03	598	600	31.73	5.4	0.7	0.0	-22	-24	18.12
64	1	1	3	16	S144	S144	15190	52790	150	149	230	2	1	567	577	81.15	593	638	323.01	1.3	0.0	0.0	-25	-15	1.76
65	1	1	3	17	H146WT	H146WT	15450	52800	64	21	418	10	3	849	836	111.96	573	583	134.74	81.0	57.1	0.0	276	263	6.30
66	1	1	3	18	H146WT	H146WT	15712	52801	70	27	362	21	3	872	813	145.86	561	565	27.80	85.2	81.5	0.0	311	252	31.37
67	1	1	3	19	R146	R146	15940	52800	150	149	230	8	1	527	528	40.62	560	574	129.17	0.7	0.0	0.0	-32	-31	4.08
68	1	1	3	20	R146	R146	16190	52790	150	149	230	2	1	548	653	655.89	582	590	63.90	5.4	2.7	0.0	-33	71	8.58
69	1	1	3	21	L146=H146t	L146=H146t	16440	52790	150	149	230	2	1	579	586	42.51	587	592	34.27	12.8	2.7	0.0	-7	0	16.90
70	1	1	3	22	L146=H146t	L146=H146t	16690	52790	150	149	230	2	1	585	629	290.91	588	606	172.77	4.0	2.7	0.0	-2	41	3.39
71	1	1	3	23	P146	P146	16940	52800	150	149	230	8	1	592	594	77.45	590	592	30.87	23.5	6.7	0.0	2	4	19.18
72	1	1	3	24	P146	P146	17190	52790	150	149	230	2	1	596	600	90.51	609	609	36.01	6.0	1.3	0.0	-12	-8	16.55
73	1	1	4	1	L147WT	L147WT	11454	53035	84	44	341	12	3	1445	1310	460.73	615	636	148.66	79.5	72.7	0.0	830	695	9.72
74	1	1	4	2	L147WT	L147WT	11705	53035	70	32	341	13	3	1560	1531	232.06	615	623	76.82	100.0	100.0	0.0	945	916	20.31
75	1	1	4	3	P147	P147	11950	53030	150	149	230	10	1	581	591	109.71	621	633	100.34	2.0	0.7	0.0	-39	-29	5.79
76	1	1	4	4	P147	P147	12190	53040	150	149	230	3	1	582	587	54.32	618	631	123.03	2.0	0.7	0.0	-35	-30	4.73
77	1	1	4	5	P147a	P147a	12440	53040	150	149	230	3	1	607	608	35.24	609	612	33.00	15.4	2.0	0.0	-1	0	18.40
78	1	1	4	6	P147a	P147a	12690	53040	150	149	230	3	1	617	613	38.41	612	616	45.56	9.4	0.7	0.0	5	1	13.54
79	1	1	4	7	Oligo HIV Y115	Oligo HIV Y115	12940	53040	150	149	230	3	1	602	602	47.52	621	622	33.24	10.7	0.7	0.0	-18	-18	18.11
80	1	1	4	8	Oligo HIV Y115	Oligo HIV Y115	13190	53030	150	149	230	6	1	597	590	48.37	613	622	86.47	0.0	0.0	0.0	-15	-22	6.90
81	1	1	4	9	Oligo HIV M184a	Oligo HIV M184a	13440	53040	150	149	230	3	1	599	594	50.61	605	609	34.58	19.5	4.7	0.0	-5	-10	17.32
82	1	1	4	10	Oligo HIV M184a	Oligo HIV M184a	13690	53040	150	149	230	3	1	590	587	47.16	607	616	69.15	2.7	0.0	0.0	-16	-19	8.53
83	1	1	4	11	C - (H2O+S.S.)	C - (H2O+S.S.)	13940	53040	150	149	230	3	1	614	613	54.04	607	609	28.26	28.9	11.4	0.0	7	6	21.73
84	1	1	4	12	C - (H2O+S.S.)	C - (H2O+S.S.)	14190	53040	150	149	230	3	1	607	602	46.62	598	600	28.10	28.9	10.1	0.0	9	4	21.60
85	1	1	4	13	C - (H2O+S.S.)	C - (H2O+S.S.)	14440	53040	150	149	230	3	1	609	622	146.48	597	603	88.56	3.4	2.7	0.0	12	25	6.88
86	1	1	4	14	C - (H2O+S.S.)	C - (H2O+S.S.)	14690	53040	150	149	230	3	1	609	604	44.96	603	605	29.99	30.9	6.0	0.0	6	1	20.31
87	1	1	4	15	C - (H2O+S.S.)	C - (H2O+S.S.)	14940	53040	150	149	230	3	1	609	609	50.05	600	603	40.31	20.8	5.4	0.0	9	9	15.11
88	1	1	4	16	C - (H2O+S.S.)	C - (H2O+S.S.)	15190	53040	150	149	230	3	1	602	595	41.63	596	596	31.35	21.5	3.4	0.0	6	0	19.20
89	1	1	4	17	C - (H2O+S.S.)	C - (H2O+S.S.)	15440	53040	150	149	230	3	1	580	591	189.79	580	586	57.54	9.4	3.4	0.0	0	11	10.08
90	1	1	4	18	C - (H2O+S.S.)	C - (H2O+S.S.)	15690	53050	150	149	230	13	1	577	588	81.94	568	583	91.71	6.7	3.4	0.0	9	20	6.29
91	1	1	4	19	C - (H2O+S.S.)	C - (H2O+S.S.)	15940	53040	150	149	230	3	1	567	601	219.19	570	576	41.85	14.8	8.7	0.0	-2	31	13.55
92	1	1	4	20	C - (H2O+S.S.)	C - (H2O+S.S.)	16190	53040	150	149	230	3	1	580	580	45.90	582	583	29.02	18.8	5.4	0.0	-1	-1	19.98
93	1	1	4	21	C - (H2O+S.S.)	C - (H2O+S.S.)	16440	53040	150	149	230	3	1	579	587	94.08	590	591	38.29	12.8	2.7	0.0	-10	-2	15.12
94	1	1	4	22	C - (H2O+S.S.)	C - (H2O+S.S.)	16690	53050	150	149	230	13	1	583	582	39.80	584	586	40.00	11.4	2.7	0.0	0	-1	14.58
95	1	1	4	23	CIF	CIF	16934	53055	78	32	341	20	3	2444	2309	591.85	587	621	368.36	96.9	90.6	0.0	1857	1722	6.63
96	1	1	4	24	CIF	CIF	17202	53052	84	43	362	17	3	2929	2663	847.33	618	629	71.63	97.7	95.3	0.0	2311	2045	40.89
END DATA
