# Supplementary material for: Microarray-based identification of antigenic variants of foot-and-mouth disease virus: a bioinformatics quality assessment
Source: BMC Genomics. 2006 May 18;7:117. doi: 10.1186/1471-2164-7-117 (PMC1481559; doi:10.1186/1471-2164-7-117)
Supplement: Additional File 1 — They are obtained using the Agilent and Scan Array Express (Perkin Elmer Life Sciences) analysis software for reading and quantifying the hybridization images. [file 1471-2164-7-117-S1.zip › IV-5-RED-3-1V.csv]

BEGIN HEADER
PerkinElmer Life Sciences.
ScanArrayCSVFileFormat	2.00
ScanArray Express	2.00
Number_of_Columns	26
END HEADER
BEGIN GENERAL INFO
DateTime	2005/05/05 09:31
GalFile	D:\303\AFTOCHIP\AFTOCHIP 2.1\Generalidades Aftochip 2.1\ARCHIVO GAL AFTOCHIP 2.1.gal
Scanner	Model: Serial No.:
User Name	303
Computer Name
Protocol	Easy Quant
Quantitation Method	Adaptive Circle
Quality Confidence Calculation	SignalToNoise
User comments
Image Origin	0	0
Temperature	0
Laser Powers	0
Laser On Time	0
PMT Voltages	0
END GENERAL INFO
BEGIN QUANTITATION PARAMETERS
Min Percentile	50
Max Percentile	200
END QUANTITATION PARAMETERS
BEGIN QUALITY MEASUREMENTS
Min Signal To Noise	3
END QUALITY MEASUREMENTS
BEGIN ARRAY PATTERN INFO
Units	�m
Array Rows	1
Array Columns	1
Spot Rows	4
Spot Columns	24
Array Row Spacing	4500.000000
Array Column Spacing	4500.000000
Spot Row Spacing	252.000000
Spot Column Spacing	249.000000
Spot Diameter	150
Interstitial	0
Spots Per Array	96
Total Spots	96
END ARRAY PATTERN INFO
BEGIN IMAGE INFO
ImageID	Channel	Image	Fluorophore	Barcode	Units	X Units Per Pixel	Y Units Per Pixel	X Offset	Y Offset	Status
-1	CH1	D:\303\AFTOCHIP\AFTOCHIP 2.1\Vero\IV-1�Vero\Im�genes Scanner\5-IV-H146R RED-1�V_SLOT05_S01.tif	Unknown	Unknown	�m	10.000000	10.000000	0.000000	0.000000	Control Image
END IMAGE INFO
BEGIN NORMALIZATION INFO
Normalization Method	LOWESS
END NORMALIZATION INFO
BEGIN DATA
Index	Array Row	Array Column	Spot Row	Spot Column	Name	ID	X	Y	Diameter	F Pixels	B Pixels	Footprint	Flags	Ch1 Median	Ch1 Mean	Ch1 SD	Ch1 B Median	Ch1 B Mean	Ch1 B SD	Ch1 % > B + 1 SD	Ch1 % > B + 2 SD	Ch1 F % Sat.	Ch1 Median - B	Ch1 Mean - B	Ch1 SignalNoiseRatio
1	1	1	1	1	CIF	CIF	3140	52015	92	56	383	13	3	1590	1428	585.93	201	200	12.32	100.0	100.0	0.0	1389	1227	129.03
2	1	1	1	2	CIF	CIF	3400	52014	92	54	383	24	3	1676	1594	873.42	201	202	13.39	100.0	100.0	0.0	1475	1393	125.13
3	1	1	1	3	S139WT	S139WT	3634	52008	78	35	362	14	3	666	658	132.81	201	202	12.83	100.0	100.0	0.0	465	457	51.90
4	1	1	1	4	S139WT	S139WT	3897	52026	84	44	362	23	3	564	663	199.83	203	203	16.73	100.0	100.0	0.0	361	460	33.71
5	1	1	1	5	G139	G139	4135	52015	142	140	294	12	3	217	234	46.15	203	204	12.84	52.1	33.6	0.0	14	31	16.90
6	1	1	1	6	G139	G139	4375	52005	128	112	294	15	3	221	244	47.98	203	203	12.45	60.7	43.8	0.0	18	41	17.75
7	1	1	1	7	G139t	G139t	4640	52005	142	138	315	23	3	217	221	23.68	202	204	20.80	42.0	18.1	0.0	15	19	10.43
8	1	1	1	8	G139t	G139t	4895	52015	148	148	230	24	3	217	218	23.10	201	201	12.99	55.4	34.5	0.0	16	17	16.71
9	1	1	1	9	G139c	G139c	5140	52010	150	149	230	22	1	207	208	13.76	202	203	11.82	34.2	12.8	0.0	5	6	17.52
10	1	1	1	10	G139c	G139c	5370	52030	150	149	230	11	1	205	205	13.28	202	203	12.78	22.1	6.0	0.0	3	3	16.04
11	1	1	1	11	I139	I139	5620	52030	150	149	230	11	1	206	207	12.66	202	203	12.79	23.5	4.7	0.0	4	5	16.11
12	1	1	1	12	I139	I139	5870	52030	150	149	230	11	1	205	206	13.09	203	203	11.57	22.8	4.7	0.0	2	3	17.72
13	1	1	1	13	N139	N139	6120	52030	150	149	230	12	1	210	209	14.39	206	205	14.72	16.8	4.0	0.0	4	3	14.27
14	1	1	1	14	N139	N139	6370	52030	150	149	230	12	1	207	206	12.80	206	208	14.16	12.1	2.7	0.0	1	0	14.62
15	1	1	1	15	T139	T139	6620	52030	150	149	230	13	1	211	211	12.21	207	262	468.16	0.0	0.0	0.0	4	4	0.45
16	1	1	1	16	T139	T139	6880	52010	150	149	230	19	1	208	210	14.02	205	207	16.69	18.8	3.4	0.0	3	5	12.46
17	1	1	1	17	RGD-WT1	RGD-WT1	7125	52004	148	150	230	20	3	241	263	55.62	207	207	12.54	65.3	55.3	0.0	34	56	19.21
18	1	1	1	18	RGD-WT1	RGD-WT1	7365	52010	142	138	273	10	3	287	288	73.65	207	208	13.28	70.3	63.0	0.0	80	81	21.61
19	1	1	1	19	RRD	RRD	7620	52010	150	149	230	14	1	207	208	14.44	210	209	13.16	12.1	2.7	0.0	-2	-1	15.73
20	1	1	1	20	RRD	RRD	7860	52030	150	149	230	11	1	209	209	14.35	209	209	13.76	15.4	2.0	0.0	0	0	15.19
21	1	1	1	21	RRDt	RRDt	8110	52030	150	149	230	11	1	207	208	12.98	208	209	13.31	15.4	2.0	0.0	0	0	15.56
22	1	1	1	22	RRDt	RRDt	8360	52030	150	149	230	11	1	209	210	13.79	209	210	14.67	16.8	3.4	0.0	0	1	14.25
23	1	1	1	23	RRDc	RRDc	8610	52030	150	149	230	12	1	211	211	13.22	212	212	13.61	12.8	2.7	0.0	0	0	15.50
24	1	1	1	24	RRDc	RRDc	8860	52030	150	149	230	12	1	212	214	16.28	211	212	12.37	24.8	10.1	0.0	1	3	17.14
25	1	1	2	1	RED	RED	3134	52271	90	51	362	6	3	701	631	158.12	202	203	14.10	96.1	94.1	0.0	499	429	49.71
26	1	1	2	2	RED	RED	3382	52270	90	48	362	5	3	1087	980	341.70	201	202	13.63	97.9	97.9	0.0	886	779	79.76
27	1	1	2	3	REDt	REDt	3605	52260	128	108	273	24	3	218	219	20.90	202	203	15.52	50.9	28.7	0.0	16	17	14.04
28	1	1	2	4	REDt	REDt	3885	52265	128	112	294	12	3	215	217	18.31	201	202	12.56	51.8	33.9	0.0	14	16	17.12
29	1	1	2	5	REDc	REDc	4125	52265	128	112	294	7	3	214	215	15.68	203	204	13.42	44.6	19.6	0.0	11	12	15.95
30	1	1	2	6	REDc	REDc	4375	52265	148	148	230	7	3	210	211	15.17	203	204	12.77	35.8	12.8	0.0	7	8	16.44
31	1	1	2	7	REG	REG	4630	52260	150	149	230	14	1	222	253	156.56	200	201	12.54	64.4	47.0	0.0	22	53	17.70
32	1	1	2	8	REG	REG	4885	52275	134	120	294	14	3	258	264	60.52	203	203	12.50	65.0	58.3	0.0	55	61	20.64
33	1	1	2	9	REGat	REGat	5130	52280	150	149	230	14	1	205	207	16.72	204	204	12.70	24.2	10.1	0.0	1	3	16.14
34	1	1	2	10	REGat	REGat	5360	52280	150	149	230	12	1	205	206	15.82	203	202	11.62	24.8	9.4	0.0	2	3	17.64
35	1	1	2	11	REGac	REGac	5610	52280	150	149	230	11	1	210	210	14.81	205	205	12.72	27.5	10.1	0.0	5	5	16.51
36	1	1	2	12	REGac	REGac	5860	52280	150	149	230	11	1	212	210	13.33	204	205	13.77	28.9	5.4	0.0	8	6	15.40
37	1	1	2	13	REGgg	REGgg	6120	52270	150	149	230	4	1	208	211	15.91	202	203	12.58	37.6	12.1	0.0	6	9	16.53
38	1	1	2	14	REGgg	REGgg	6360	52270	150	149	230	4	1	206	209	14.44	204	205	11.99	29.5	10.7	0.0	2	5	17.18
39	1	1	2	15	REGtg	REGtg	6610	52280	150	149	230	9	1	207	207	12.67	206	272	406.27	0.0	0.0	0.0	1	1	0.51
40	1	1	2	16	REGtg	REGtg	6860	52280	150	149	230	9	1	209	210	15.18	207	208	13.17	21.5	5.4	0.0	2	3	15.87
41	1	1	2	17	REGcg	REGcg	7130	52260	150	149	230	21	1	207	207	13.60	206	206	12.85	20.1	3.4	0.0	1	1	16.11
42	1	1	2	18	REGcg	REGcg	7360	52270	150	149	230	0	1	208	208	12.04	208	208	12.61	15.4	0.7	0.0	0	0	16.49
43	1	1	2	19	D143N (RGN)	D143N (RGN)	7610	52280	150	149	230	9	1	207	209	13.93	208	282	617.83	0.0	0.0	0.0	0	1	0.34
44	1	1	2	20	D143N (RGN)	D143N (RGN)	7850	52280	150	149	230	12	1	208	226	163.31	208	208	14.00	22.1	4.7	0.0	0	18	14.86
45	1	1	2	21	D143N (RGN)t	D143N (RGN)t	8100	52280	150	149	230	11	1	208	209	13.83	207	209	12.48	18.1	4.7	0.0	1	2	16.67
46	1	1	2	22	D143N (RGN)t	D143N (RGN)t	8350	52280	150	149	230	11	1	211	274	536.57	211	211	15.13	14.8	4.7	0.0	0	63	13.94
47	1	1	2	23	D143N (RGN)c	D143N (RGN)c	8600	52280	150	149	230	10	1	212	213	18.37	211	212	13.15	20.8	5.4	0.0	1	2	16.12
48	1	1	2	24	D143N (RGN)c	D143N (RGN)c	8850	52280	150	149	230	10	1	208	208	13.96	214	214	12.89	8.1	2.0	0.0	-5	-5	16.13
49	1	1	3	1	D143V (RGV)	D143V (RGV)	3140	52510	150	149	230	18	1	200	202	11.61	200	202	15.00	12.8	0.7	0.0	0	2	13.33
50	1	1	3	2	D143V (RGV)	D143V (RGV)	3370	52520	150	149	230	6	1	202	203	12.04	202	203	12.43	16.1	1.3	0.0	0	1	16.25
51	1	1	3	3	RGE-1 (GAA)	RGE-1 (GAA)	3610	52510	150	149	230	19	1	203	204	12.17	202	203	14.02	13.4	2.0	0.0	1	2	14.48
52	1	1	3	4	RGE-1 (GAA)	RGE-1 (GAA)	3880	52520	150	149	230	6	1	204	204	14.23	202	201	12.57	22.1	3.4	0.0	2	2	16.23
53	1	1	3	5	RGEc	RGEc	4120	52520	150	149	230	4	1	204	204	13.45	202	203	12.87	20.8	4.7	0.0	2	2	15.85
54	1	1	3	6	RGEc	RGEc	4370	52520	150	149	230	3	1	201	201	12.15	202	202	12.05	10.7	2.0	0.0	0	0	16.69
55	1	1	3	7	L144WT	L144WT	4649	52507	110	78	294	31	3	735	656	228.15	204	203	12.21	89.7	88.5	0.0	531	452	60.19
56	1	1	3	8	L144WT	L144WT	4870	52510	128	109	294	13	3	499	451	154.92	204	202	13.07	89.0	83.5	0.0	295	247	38.18
57	1	1	3	9	L144g	L144g	5100	52520	150	149	230	19	1	209	209	12.91	203	205	13.55	27.5	5.4	0.0	6	6	15.43
58	1	1	3	10	L144g	L144g	5350	52530	150	149	230	19	1	209	208	14.08	203	205	12.89	32.2	5.4	0.0	6	5	16.22
59	1	1	3	11	L144a	L144a	5600	52530	150	149	230	18	1	211	211	15.16	209	208	12.30	24.8	6.7	0.0	2	2	17.16
60	1	1	3	12	L144a	L144a	5860	52520	150	149	230	6	1	209	635	2236.85	203	203	13.23	38.9	18.1	0.0	6	432	15.80
61	1	1	3	13	V144	V144	6120	52505	148	150	251	19	3	220	222	22.44	203	203	12.58	54.7	40.0	0.0	17	19	17.49
62	1	1	3	14	V144	V144	6360	52505	154	166	251	19	3	225	227	24.94	204	206	12.27	60.8	46.4	0.0	21	23	18.34
63	1	1	3	15	S144	S144	6600	52520	150	149	230	13	1	208	208	11.72	204	206	12.47	26.2	3.4	0.0	4	4	16.68
64	1	1	3	16	S144	S144	6860	52520	150	149	230	3	1	206	207	13.00	208	208	12.67	12.1	4.7	0.0	-1	0	16.26
65	1	1	3	17	H146WT	H146WT	7135	52512	90	50	341	26	3	717	828	448.03	207	207	15.41	100.0	100.0	0.0	510	621	46.51
66	1	1	3	18	H146WT	H146WT	7368	52526	90	50	362	7	3	783	724	303.64	206	207	14.04	100.0	100.0	0.0	577	518	55.79
67	1	1	3	19	R146	R146	7625	52525	142	140	294	15	3	215	222	29.14	206	209	12.18	42.9	25.7	0.0	9	16	17.65
68	1	1	3	20	R146	R146	7860	52520	150	149	230	3	1	197	192	22.40	206	208	13.30	8.1	2.7	0.0	-8	-13	14.81
69	1	1	3	21	L146=H146t	L146=H146t	8102	52516	148	151	230	9	3	215	233	55.46	208	209	12.95	42.4	29.1	0.0	7	25	16.60
70	1	1	3	22	L146=H146t	L146=H146t	8340	52530	150	149	230	17	1	213	214	13.48	211	211	16.12	18.1	1.3	0.0	2	3	13.22
71	1	1	3	23	P146	P146	8600	52520	150	149	230	5	1	217	218	13.95	211	211	12.71	34.2	9.4	0.0	6	7	17.07
72	1	1	3	24	P146	P146	8850	52520	150	149	230	4	1	214	214	13.46	215	215	14.32	12.1	1.3	0.0	0	0	14.94
73	1	1	4	1	L147WT	L147WT	3149	52772	90	50	362	21	3	1656	1511	384.40	204	204	15.21	100.0	100.0	0.0	1452	1307	108.91
74	1	1	4	2	L147WT	L147WT	3398	52778	90	52	362	21	3	1000	996	187.36	201	202	12.46	100.0	100.0	0.0	799	795	80.28
75	1	1	4	3	P147	P147	3635	52779	134	122	273	9	3	223	223	24.66	200	202	12.55	62.3	45.1	0.0	23	23	17.77
76	1	1	4	4	P147	P147	3895	52780	134	124	273	20	3	225	235	39.29	202	203	13.49	59.7	46.8	0.0	23	33	16.68
77	1	1	4	5	P147a	P147a	4125	52765	142	140	294	11	3	222	225	24.93	201	202	12.30	61.4	43.6	0.0	21	24	18.05
78	1	1	4	6	P147a	P147a	4385	52765	120	88	294	16	3	245	246	30.74	202	203	11.86	78.4	69.3	0.0	43	44	20.66
79	1	1	4	7	Oligo HIV Y115	Oligo HIV Y115	4630	52760	150	149	230	17	1	206	206	12.64	203	203	11.61	22.1	5.4	0.0	3	3	17.74
80	1	1	4	8	Oligo HIV Y115	Oligo HIV Y115	4850	52780	150	149	230	20	1	202	203	12.12	204	204	12.18	12.1	2.0	0.0	-1	0	16.59
81	1	1	4	9	Oligo HIV M184a	Oligo HIV M184a	5100	52790	150	149	230	24	1	202	204	29.17	205	205	12.45	12.1	2.0	0.0	-2	0	16.23
82	1	1	4	10	Oligo HIV M184a	Oligo HIV M184a	5340	52790	150	149	230	31	1	204	208	29.06	204	205	13.04	14.1	2.7	0.0	0	4	15.64
83	1	1	4	11	C - (H2O+S.S.)	C - (H2O+S.S.)	5590	52790	150	149	230	31	1	207	207	12.83	206	205	12.22	16.8	5.4	0.0	1	1	16.94
84	1	1	4	12	C - (H2O+S.S.)	C - (H2O+S.S.)	5840	52790	150	149	230	30	1	203	203	13.43	203	205	13.82	16.1	2.0	0.0	0	0	14.69
85	1	1	4	13	C - (H2O+S.S.)	C - (H2O+S.S.)	6100	52780	150	149	230	15	1	208	206	12.77	204	204	11.93	23.5	3.4	0.0	4	2	17.44
86	1	1	4	14	C - (H2O+S.S.)	C - (H2O+S.S.)	6340	52780	150	149	230	24	1	204	204	13.19	204	206	12.46	20.8	1.3	0.0	0	0	16.37
87	1	1	4	15	C - (H2O+S.S.)	C - (H2O+S.S.)	6590	52790	150	149	230	27	1	205	204	11.26	205	207	13.22	9.4	0.7	0.0	0	0	15.51
88	1	1	4	16	C - (H2O+S.S.)	C - (H2O+S.S.)	6840	52790	150	149	230	26	1	209	209	12.26	206	208	13.02	16.8	2.7	0.0	3	3	16.05
89	1	1	4	17	C - (H2O+S.S.)	C - (H2O+S.S.)	7110	52780	150	149	230	5	1	209	210	16.61	208	209	14.18	16.1	5.4	0.0	1	2	14.74
90	1	1	4	18	C - (H2O+S.S.)	C - (H2O+S.S.)	7350	52780	150	149	230	11	1	207	207	11.58	208	208	13.24	12.1	0.7	0.0	0	0	15.64
91	1	1	4	19	C - (H2O+S.S.)	C - (H2O+S.S.)	7610	52780	150	149	230	5	1	209	209	13.98	207	209	14.28	16.1	3.4	0.0	2	2	14.64
92	1	1	4	20	C - (H2O+S.S.)	C - (H2O+S.S.)	7830	52790	150	149	230	31	1	209	209	13.71	210	210	13.40	15.4	2.0	0.0	0	0	15.60
93	1	1	4	21	C - (H2O+S.S.)	C - (H2O+S.S.)	8080	52790	150	149	230	31	1	211	217	79.91	209	211	26.47	4.0	0.7	0.0	2	8	7.97
94	1	1	4	22	C - (H2O+S.S.)	C - (H2O+S.S.)	8340	52780	150	149	230	16	1	211	211	13.06	210	211	13.75	16.8	1.3	0.0	1	1	15.35
95	1	1	4	23	CIF	CIF	8629	52777	100	64	362	23	3	2794	2524	910.49	213	214	15.19	100.0	100.0	0.0	2581	2311	183.89
96	1	1	4	24	CIF	CIF	8873	52777	100	64	362	18	3	2544	2264	847.99	212	213	13.70	100.0	100.0	0.0	2332	2052	185.65
END DATA
