# Supplementary material for: Microarray-based identification of antigenic variants of foot-and-mouth disease virus: a bioinformatics quality assessment
Source: BMC Genomics. 2006 May 18;7:117. doi: 10.1186/1471-2164-7-117 (PMC1481559; doi:10.1186/1471-2164-7-117)
Supplement: Additional File 1 — They are obtained using the Agilent and Scan Array Express (Perkin Elmer Life Sciences) analysis software for reading and quantifying the hybridization images. [file 1471-2164-7-117-S1.zip › IV-5-RED-4-1V.csv]

BEGIN HEADER
PerkinElmer Life Sciences.
ScanArrayCSVFileFormat	2.00
ScanArray Express	2.00
Number_of_Columns	26
END HEADER
BEGIN GENERAL INFO
DateTime	2005/05/05 09:37
GalFile	D:\303\AFTOCHIP\AFTOCHIP 2.1\Generalidades Aftochip 2.1\ARCHIVO GAL AFTOCHIP 2.1.gal
Scanner	Model: Serial No.:
User Name	303
Computer Name
Protocol	Easy Quant
Quantitation Method	Adaptive Circle
Quality Confidence Calculation	SignalToNoise
User comments
Image Origin	0	0
Temperature	0
Laser Powers	0
Laser On Time	0
PMT Voltages	0
END GENERAL INFO
BEGIN QUANTITATION PARAMETERS
Min Percentile	50
Max Percentile	200
END QUANTITATION PARAMETERS
BEGIN QUALITY MEASUREMENTS
Min Signal To Noise	3
END QUALITY MEASUREMENTS
BEGIN ARRAY PATTERN INFO
Units	�m
Array Rows	1
Array Columns	1
Spot Rows	4
Spot Columns	24
Array Row Spacing	4500.000000
Array Column Spacing	4500.000000
Spot Row Spacing	252.000000
Spot Column Spacing	249.000000
Spot Diameter	150
Interstitial	0
Spots Per Array	96
Total Spots	96
END ARRAY PATTERN INFO
BEGIN IMAGE INFO
ImageID	Channel	Image	Fluorophore	Barcode	Units	X Units Per Pixel	Y Units Per Pixel	X Offset	Y Offset	Status
-1	CH1	D:\303\AFTOCHIP\AFTOCHIP 2.1\Vero\IV-1�Vero\Im�genes Scanner\5-IV-H146R RED-1�V_SLOT05_S01.tif	Unknown	Unknown	�m	10.000000	10.000000	0.000000	0.000000	Control Image
END IMAGE INFO
BEGIN NORMALIZATION INFO
Normalization Method	LOWESS
END NORMALIZATION INFO
BEGIN DATA
Index	Array Row	Array Column	Spot Row	Spot Column	Name	ID	X	Y	Diameter	F Pixels	B Pixels	Footprint	Flags	Ch1 Median	Ch1 Mean	Ch1 SD	Ch1 B Median	Ch1 B Mean	Ch1 B SD	Ch1 % > B + 1 SD	Ch1 % > B + 2 SD	Ch1 F % Sat.	Ch1 Median - B	Ch1 Mean - B	Ch1 SignalNoiseRatio
1	1	1	1	1	CIF	CIF	12146	52066	80	37	362	27	3	2078	2613	2183.91	215	216	14.05	94.6	94.6	0.0	1863	2398	147.94
2	1	1	1	2	CIF	CIF	12392	52036	84	44	362	7	3	2384	2964	2151.72	217	217	14.47	100.0	100.0	0.0	2167	2747	164.79
3	1	1	1	3	S139WT	S139WT	12642	52046	78	35	362	9	3	791	711	253.57	216	216	14.40	100.0	100.0	0.0	575	495	54.92
4	1	1	1	4	S139WT	S139WT	12903	52073	70	30	362	37	3	871	736	354.28	214	216	14.24	90.0	86.7	0.0	657	522	61.19
5	1	1	1	5	G139	G139	13135	52045	120	88	294	4	3	234	244	34.23	215	216	14.65	55.7	39.8	0.0	19	29	15.98
6	1	1	1	6	G139	G139	13385	52045	134	120	294	5	3	231	242	37.60	217	217	14.53	48.3	27.5	0.0	14	25	15.90
7	1	1	1	7	G139t	G139t	13625	52035	148	148	230	8	3	216	233	30.36	215	215	14.60	37.2	25.7	0.0	1	18	14.79
8	1	1	1	8	G139t	G139t	13870	52040	150	149	230	9	1	225	237	35.96	215	216	14.39	42.3	30.9	0.0	10	22	15.63
9	1	1	1	9	G139c	G139c	14120	52040	150	149	230	8	1	220	221	14.42	218	218	14.86	18.8	4.0	0.0	2	3	14.81
10	1	1	1	10	G139c	G139c	14370	52040	150	149	230	7	1	219	221	15.40	214	217	17.64	22.1	4.7	0.0	5	7	12.42
11	1	1	1	11	I139	I139	14620	52040	150	149	230	6	1	218	220	16.35	212	215	14.67	28.2	6.7	0.0	6	8	14.86
12	1	1	1	12	I139	I139	14870	52040	150	149	230	5	1	216	217	16.23	214	214	13.00	24.8	8.7	0.0	2	3	16.62
13	1	1	1	13	N139	N139	15120	52040	150	149	230	4	1	219	220	14.55	215	216	14.05	23.5	6.0	0.0	4	5	15.59
14	1	1	1	14	N139	N139	15370	52040	150	149	230	3	1	213	214	16.22	211	212	13.13	25.5	7.4	0.0	2	3	16.22
15	1	1	1	15	T139	T139	15620	52040	150	149	230	2	1	219	219	16.45	212	213	12.61	38.9	11.4	0.0	7	7	17.37
16	1	1	1	16	T139	T139	15880	52030	150	149	230	12	1	215	215	13.95	214	218	29.30	2.7	0.0	0.0	1	1	7.34
17	1	1	1	17	RGD-WT1	RGD-WT1	16135	52015	154	164	230	29	3	228	268	76.09	213	213	14.24	51.2	40.2	0.0	15	55	16.01
18	1	1	1	18	RGD-WT1	RGD-WT1	16375	52035	154	164	230	7	3	231	272	80.61	212	213	13.36	55.5	42.7	0.0	19	60	17.30
19	1	1	1	19	RRD	RRD	16630	52030	150	149	230	15	1	214	215	14.45	213	215	16.90	14.8	2.0	0.0	1	2	12.66
20	1	1	1	20	RRD	RRD	16860	52040	150	149	230	7	1	213	214	14.23	212	213	15.32	17.4	2.0	0.0	1	2	13.91
21	1	1	1	21	RRDt	RRDt	17110	52040	150	149	230	6	1	214	214	13.38	213	213	12.80	18.8	4.0	0.0	1	1	16.71
22	1	1	1	22	RRDt	RRDt	17360	52040	150	149	230	5	1	212	213	14.08	213	213	13.52	15.4	4.0	0.0	0	0	15.68
23	1	1	1	23	RRDc	RRDc	17610	52040	150	149	230	4	1	211	213	14.86	211	211	13.06	16.8	4.7	0.0	0	2	16.16
24	1	1	1	24	RRDc	RRDc	17860	52040	150	149	230	3	1	207	208	13.13	209	221	117.91	0.0	0.0	0.0	-1	0	1.76
25	1	1	2	1	RED	RED	12155	52315	78	32	362	29	3	1215	1374	753.86	216	215	14.20	100.0	100.0	0.0	999	1158	85.59
26	1	1	2	2	RED	RED	12380	52290	80	37	362	5	3	1810	1733	395.52	217	217	13.35	100.0	100.0	0.0	1593	1516	135.60
27	1	1	2	3	REDt	REDt	12635	52290	110	78	273	1	3	232	236	24.23	217	218	13.23	51.3	35.9	0.0	15	19	17.54
28	1	1	2	4	REDt	REDt	12875	52295	126	112	294	9	3	229	234	27.56	215	217	15.33	46.4	26.8	0.0	14	19	14.94
29	1	1	2	5	REDc	REDc	13130	52290	150	149	230	2	1	217	219	16.07	215	217	14.80	25.5	7.4	0.0	2	4	14.67
30	1	1	2	6	REDc	REDc	13380	52280	150	149	230	11	1	220	223	22.43	216	217	14.03	27.5	10.1	0.0	4	7	15.68
31	1	1	2	7	REG	REG	13615	52275	148	148	230	23	3	225	256	72.15	215	215	13.94	44.6	31.8	0.0	10	41	16.14
32	1	1	2	8	REG	REG	13875	52285	148	148	230	9	3	224	241	49.44	214	215	14.39	41.2	23.6	0.0	10	27	15.56
33	1	1	2	9	REGat	REGat	14120	52290	150	149	230	8	1	222	223	21.55	215	216	14.71	30.9	9.4	0.0	7	8	15.10
34	1	1	2	10	REGat	REGat	14370	52290	150	149	230	7	1	221	223	17.24	213	216	18.40	24.2	8.1	0.0	8	10	12.01
35	1	1	2	11	REGac	REGac	14620	52290	150	149	230	6	1	223	225	17.45	216	217	16.15	30.9	10.1	0.0	7	9	13.81
36	1	1	2	12	REGac	REGac	14870	52290	150	149	230	5	1	231	4347	12953.40	215	215	13.81	53.0	35.6	0.0	16	4132	16.73
37	1	1	2	13	REGgg	REGgg	15120	52290	150	149	230	4	1	218	220	14.58	216	216	13.51	20.8	6.0	0.0	2	4	16.14
38	1	1	2	14	REGgg	REGgg	15370	52290	150	149	230	3	1	216	216	14.06	212	213	13.66	23.5	6.7	0.0	4	4	15.81
39	1	1	2	15	REGtg	REGtg	15620	52290	150	149	230	2	1	217	218	17.70	214	216	16.09	16.1	2.7	0.0	3	4	13.49
40	1	1	2	16	REGtg	REGtg	15870	52290	150	149	230	2	1	215	216	14.94	216	216	18.91	14.1	0.0	0.0	0	0	11.37
41	1	1	2	17	REGcg	REGcg	16130	52280	150	149	230	15	1	215	216	13.55	213	215	14.02	18.1	4.7	0.0	2	3	15.34
42	1	1	2	18	REGcg	REGcg	16380	52300	150	149	230	13	1	215	217	15.56	213	214	14.29	23.5	6.0	0.0	2	4	15.04
43	1	1	2	19	D143N (RGN)	D143N (RGN)	16620	52300	150	149	230	8	1	214	215	13.53	213	214	16.76	10.7	1.3	0.0	1	2	12.77
44	1	1	2	20	D143N (RGN)	D143N (RGN)	16870	52290	150	149	230	3	1	214	212	12.94	212	213	13.64	11.4	2.7	0.0	2	0	15.69
45	1	1	2	21	D143N (RGN)t	D143N (RGN)t	17110	52290	150	149	230	6	1	212	214	12.10	211	212	12.90	19.5	3.4	0.0	1	3	16.43
46	1	1	2	22	D143N (RGN)t	D143N (RGN)t	17360	52290	150	149	230	5	1	213	213	12.48	211	212	13.43	18.8	1.3	0.0	2	2	15.87
47	1	1	2	23	D143N (RGN)c	D143N (RGN)c	17610	52290	150	149	230	4	1	212	212	13.19	211	211	13.25	16.8	2.7	0.0	1	1	16.00
48	1	1	2	24	D143N (RGN)c	D143N (RGN)c	17860	52290	150	149	230	3	1	210	210	13.43	210	210	14.03	16.1	0.7	0.0	0	0	14.97
49	1	1	3	1	D143V (RGV)	D143V (RGV)	12150	52540	150	149	230	14	1	217	217	15.61	217	218	15.00	17.4	0.7	0.0	0	0	14.47
50	1	1	3	2	D143V (RGV)	D143V (RGV)	12380	52540	150	149	230	6	1	220	219	14.78	217	218	15.65	17.4	1.3	0.0	3	2	14.06
51	1	1	3	3	RGE-1 (GAA)	RGE-1 (GAA)	12630	52540	150	149	230	5	1	217	218	15.58	219	219	14.06	14.8	4.0	0.0	-1	0	15.44
52	1	1	3	4	RGE-1 (GAA)	RGE-1 (GAA)	12880	52540	150	149	230	4	1	217	219	12.40	217	218	13.64	15.4	4.7	0.0	0	2	15.91
53	1	1	3	5	RGEc	RGEc	13130	52540	150	149	230	4	1	218	219	13.67	217	217	13.55	18.1	4.0	0.0	1	2	16.09
54	1	1	3	6	RGEc	RGEc	13380	52530	150	149	230	13	1	217	218	14.92	216	216	16.58	15.4	2.0	0.0	1	2	13.09
55	1	1	3	7	L144WT	L144WT	13642	52525	90	50	383	22	3	750	639	248.53	216	217	14.98	100.0	98.0	0.0	534	423	50.07
56	1	1	3	8	L144WT	L144WT	13887	52530	90	48	362	16	3	726	688	272.20	216	216	14.95	100.0	100.0	0.0	510	472	48.56
57	1	1	3	9	L144g	L144g	14120	52540	150	149	230	9	1	219	220	13.83	215	217	19.38	14.8	0.7	0.0	4	5	11.30
58	1	1	3	10	L144g	L144g	14370	52540	150	149	230	8	1	218	221	25.00	215	217	14.36	26.2	6.7	0.0	3	6	15.18
59	1	1	3	11	L144a	L144a	14620	52540	150	149	230	7	1	221	222	14.43	216	217	13.18	27.5	8.7	0.0	5	6	16.77
60	1	1	3	12	L144a	L144a	14870	52540	150	149	230	6	1	218	217	13.69	215	217	13.60	19.5	3.4	0.0	3	2	16.02
61	1	1	3	13	V144	V144	15115	52540	148	150	209	11	3	227	232	25.83	218	217	13.96	39.3	24.7	0.0	9	14	16.26
62	1	1	3	14	V144	V144	15370	52535	162	184	251	10	3	226	237	33.33	217	218	15.17	39.1	29.9	0.0	9	20	14.90
63	1	1	3	15	S144	S144	15620	52540	150	149	230	4	1	212	213	14.03	216	216	12.77	13.4	2.7	0.0	-3	-2	16.61
64	1	1	3	16	S144	S144	15880	52540	150	149	230	9	1	214	215	14.30	216	216	14.63	15.4	3.4	0.0	-1	0	14.63
65	1	1	3	17	H146WT	H146WT	16156	52555	70	30	383	36	3	942	849	409.01	213	214	19.00	100.0	100.0	0.0	729	636	49.58
66	1	1	3	18	H146WT	H146WT	16406	52557	78	35	362	37	3	790	659	273.76	213	214	13.93	94.3	91.4	0.0	577	446	56.72
67	1	1	3	19	R146	R146	16640	52555	154	166	251	23	3	230	234	28.12	213	214	13.45	56.6	37.3	0.0	17	21	17.10
68	1	1	3	20	R146	R146	16890	52550	150	149	230	23	1	239	239	24.65	212	213	14.36	66.4	46.3	0.0	27	27	16.64
69	1	1	3	21	L146=H146t	L146=H146t	17120	52550	150	149	230	7	1	218	219	14.80	214	215	13.61	26.2	7.4	0.0	4	5	16.01
70	1	1	3	22	L146=H146t	L146=H146t	17360	52540	150	149	230	6	1	217	220	19.30	215	214	12.25	36.2	17.4	0.0	2	5	17.72
71	1	1	3	23	P146	P146	17610	52540	150	149	230	5	1	212	214	13.09	210	212	13.93	25.5	2.7	0.0	2	4	15.22
72	1	1	3	24	P146	P146	17860	52540	150	149	230	4	1	209	212	21.84	211	210	13.49	18.1	3.4	0.0	-1	1	15.49
73	1	1	4	1	L147WT	L147WT	12145	52809	80	38	341	14	3	2670	2147	1128.81	217	218	13.76	100.0	100.0	0.0	2453	1930	194.07
74	1	1	4	2	L147WT	L147WT	12385	52809	80	38	341	12	3	1578	1312	583.25	219	220	14.88	100.0	97.4	0.0	1359	1093	106.03
75	1	1	4	3	P147	P147	12645	52805	120	88	294	14	3	279	275	24.07	217	221	16.76	93.2	85.2	0.0	62	58	16.65
76	1	1	4	4	P147	P147	12890	52810	120	97	294	15	3	280	297	56.13	217	218	14.71	96.9	91.8	0.0	63	80	19.03
77	1	1	4	5	P147a	P147a	13140	52805	134	124	315	10	3	227	234	27.47	216	218	15.92	43.5	24.2	0.0	11	18	14.26
78	1	1	4	6	P147a	P147a	13385	52805	140	124	294	8	3	227	236	28.95	215	217	13.05	46.0	34.7	0.0	12	21	17.40
79	1	1	4	7	Oligo HIV Y115	Oligo HIV Y115	13630	52790	150	149	230	5	1	220	222	17.45	216	217	13.99	27.5	8.1	0.0	4	6	15.73
80	1	1	4	8	Oligo HIV Y115	Oligo HIV Y115	13870	52800	150	149	230	10	1	216	216	13.91	217	219	21.67	6.0	0.0	0.0	0	0	9.97
81	1	1	4	9	Oligo HIV M184a	Oligo HIV M184a	14120	52800	150	149	230	9	1	217	218	13.16	218	218	13.49	13.4	2.7	0.0	0	0	16.09
82	1	1	4	10	Oligo HIV M184a	Oligo HIV M184a	14370	52800	150	149	230	8	1	216	219	17.78	218	218	14.44	13.4	4.7	0.0	-1	1	14.96
83	1	1	4	11	C - (H2O+S.S.)	C - (H2O+S.S.)	14620	52800	150	149	230	7	1	218	218	13.73	215	218	20.42	10.7	0.0	0.0	3	3	10.67
84	1	1	4	12	C - (H2O+S.S.)	C - (H2O+S.S.)	14870	52800	150	149	230	6	1	215	217	15.07	217	218	14.86	15.4	2.7	0.0	-1	0	14.47
85	1	1	4	13	C - (H2O+S.S.)	C - (H2O+S.S.)	15120	52800	150	149	230	6	1	216	218	17.42	216	217	15.06	10.1	2.0	0.0	0	2	14.35
86	1	1	4	14	C - (H2O+S.S.)	C - (H2O+S.S.)	15370	52800	150	149	230	5	1	216	217	14.51	216	215	14.71	16.8	2.7	0.0	0	1	14.68
87	1	1	4	15	C - (H2O+S.S.)	C - (H2O+S.S.)	15620	52800	150	149	230	5	1	218	218	16.16	214	215	14.43	21.5	4.7	0.0	4	4	15.11
88	1	1	4	16	C - (H2O+S.S.)	C - (H2O+S.S.)	15870	52800	150	149	230	4	1	216	218	13.54	214	214	12.69	29.5	6.7	0.0	2	4	17.02
89	1	1	4	17	C - (H2O+S.S.)	C - (H2O+S.S.)	16130	52800	150	149	230	10	1	214	214	12.35	214	215	17.62	6.0	0.0	0.0	0	0	12.15
90	1	1	4	18	C - (H2O+S.S.)	C - (H2O+S.S.)	16380	52820	150	149	230	26	1	213	213	14.19	213	214	14.62	16.8	2.0	0.0	0	0	14.57
91	1	1	4	19	C - (H2O+S.S.)	C - (H2O+S.S.)	16630	52810	150	149	230	18	1	214	214	13.86	213	215	14.70	19.5	2.0	0.0	1	1	14.56
92	1	1	4	20	C - (H2O+S.S.)	C - (H2O+S.S.)	16870	52810	150	149	230	14	1	215	215	12.66	213	215	14.10	14.8	2.7	0.0	2	2	15.25
93	1	1	4	21	C - (H2O+S.S.)	C - (H2O+S.S.)	17110	52800	150	149	230	7	1	214	215	14.46	212	213	14.99	18.8	2.7	0.0	2	3	14.28
94	1	1	4	22	C - (H2O+S.S.)	C - (H2O+S.S.)	17360	52800	150	149	230	6	1	213	213	14.39	211	211	13.61	21.5	2.7	0.0	2	2	15.65
95	1	1	4	23	CIF	CIF	17636	52804	80	37	383	21	3	2640	2411	635.57	210	211	16.35	100.0	100.0	0.0	2430	2201	161.43
96	1	1	4	24	CIF	CIF	17892	52792	90	52	362	28	3	2450	1897	1007.66	211	211	11.95	94.2	88.5	0.0	2239	1686	204.98
END DATA
