# Supplementary material for: Microarray-based identification of antigenic variants of foot-and-mouth disease virus: a bioinformatics quality assessment
Source: BMC Genomics. 2006 May 18;7:117. doi: 10.1186/1471-2164-7-117 (PMC1481559; doi:10.1186/1471-2164-7-117)
Supplement: Additional File 1 — They are obtained using the Agilent and Scan Array Express (Perkin Elmer Life Sciences) analysis software for reading and quantifying the hybridization images. [file 1471-2164-7-117-S1.zip › IV-9-H146P-4-2V.csv]

BEGIN HEADER
PerkinElmer Life Sciences.
ScanArrayCSVFileFormat	2.00
ScanArray Express	2.00
Number_of_Columns	26
END HEADER
BEGIN GENERAL INFO
DateTime	2005/05/05 10:06
GalFile	D:\303\AFTOCHIP\AFTOCHIP 2.1\Generalidades Aftochip 2.1\ARCHIVO GAL AFTOCHIP 2.1.gal
Scanner	Model: Serial No.:
User Name	303
Computer Name
Protocol	Easy Quant
Quantitation Method	Adaptive Circle
Quality Confidence Calculation	SignalToNoise
User comments
Image Origin	0	0
Temperature	0
Laser Powers	0
Laser On Time	0
PMT Voltages	0
END GENERAL INFO
BEGIN QUANTITATION PARAMETERS
Min Percentile	50
Max Percentile	200
END QUANTITATION PARAMETERS
BEGIN QUALITY MEASUREMENTS
Min Signal To Noise	3
END QUALITY MEASUREMENTS
BEGIN ARRAY PATTERN INFO
Units	�m
Array Rows	1
Array Columns	1
Spot Rows	4
Spot Columns	24
Array Row Spacing	4500.000000
Array Column Spacing	4500.000000
Spot Row Spacing	252.000000
Spot Column Spacing	250.000000
Spot Diameter	150
Interstitial	0
Spots Per Array	96
Total Spots	96
END ARRAY PATTERN INFO
BEGIN IMAGE INFO
ImageID	Channel	Image	Fluorophore	Barcode	Units	X Units Per Pixel	Y Units Per Pixel	X Offset	Y Offset	Status
-1	CH1	D:\303\AFTOCHIP\AFTOCHIP 2.1\Vero\IV-2�Vero\Im�genes Scanner IV-2�Vero\IV-9-RGG H146P-2�Vero_SLOT04_S01.tif	Unknown	Unknown	�m	10.000000	10.000000	0.000000	0.000000	Control Image
END IMAGE INFO
BEGIN NORMALIZATION INFO
Normalization Method	LOWESS
END NORMALIZATION INFO
BEGIN DATA
Index	Array Row	Array Column	Spot Row	Spot Column	Name	ID	X	Y	Diameter	F Pixels	B Pixels	Footprint	Flags	Ch1 Median	Ch1 Mean	Ch1 SD	Ch1 B Median	Ch1 B Mean	Ch1 B SD	Ch1 % > B + 1 SD	Ch1 % > B + 2 SD	Ch1 F % Sat.	Ch1 Median - B	Ch1 Mean - B	Ch1 SignalNoiseRatio
1	1	1	1	1	CIF	CIF	12213	51763	90	50	362	26	3	455	1118	1085.10	218	218	14.14	78.0	72.0	0.0	237	900	32.18
2	1	1	1	2	CIF	CIF	12453	51743	90	50	362	4	3	884	1283	1051.36	214	214	13.88	90.0	86.0	0.0	670	1069	63.70
3	1	1	1	3	S139WT	S139WT	12705	51752	84	42	362	12	3	485	454	172.69	214	215	13.26	92.9	83.3	0.0	271	240	36.56
4	1	1	1	4	S139WT	S139WT	12950	51746	70	26	362	6	3	395	388	102.39	214	215	14.46	100.0	100.0	0.0	181	174	27.32
5	1	1	1	5	G139	G139	13210	51740	150	149	230	9	1	219	225	22.78	213	214	14.18	33.6	16.8	0.0	6	12	15.45
6	1	1	1	6	G139	G139	13455	51740	148	150	230	4	3	225	230	26.43	214	214	11.97	48.7	23.3	0.0	11	16	18.79
7	1	1	1	7	G139t	G139t	13705	51735	148	148	251	6	3	222	226	20.97	215	214	13.51	37.2	19.6	0.0	7	11	16.43
8	1	1	1	8	G139t	G139t	13960	51745	154	166	251	10	3	217	222	20.20	212	213	15.61	31.3	12.0	0.0	5	10	13.90
9	1	1	1	9	G139c	G139c	14210	51740	150	149	230	9	1	218	217	14.98	209	210	14.28	33.6	9.4	0.0	9	8	15.27
10	1	1	1	10	G139c	G139c	14460	51740	150	149	230	9	1	217	219	16.15	209	212	17.93	24.8	7.4	0.0	8	10	12.10
11	1	1	1	11	I139	I139	14710	51740	150	149	230	9	1	215	216	15.88	211	211	12.16	29.5	12.1	0.0	4	5	17.69
12	1	1	1	12	I139	I139	14960	51740	150	149	230	9	1	214	217	16.92	211	213	14.44	26.8	10.1	0.0	3	6	14.82
13	1	1	1	13	N139	N139	15210	51750	150	149	230	14	1	214	215	13.68	210	212	13.86	24.8	6.7	0.0	4	5	15.44
14	1	1	1	14	N139	N139	15460	51740	150	149	230	9	1	214	215	13.97	212	213	15.67	18.1	4.0	0.0	2	3	13.66
15	1	1	1	15	T139	T139	15705	51745	156	164	251	5	3	219	223	21.39	211	211	13.04	36.0	19.5	0.0	8	12	16.79
16	1	1	1	16	T139	T139	15950	51740	150	149	230	0	1	218	221	20.88	210	217	62.05	2.7	0.0	0.0	8	11	3.51
17	1	1	1	17	RGD-WT1	RGD-WT1	16195	51735	90	52	383	6	3	981	923	206.08	210	213	45.82	100.0	100.0	0.0	771	713	21.41
18	1	1	1	18	RGD-WT1	RGD-WT1	16445	51740	90	48	362	5	3	847	830	147.70	210	211	14.76	100.0	100.0	0.0	637	620	57.38
19	1	1	1	19	RRD	RRD	16690	51740	150	149	230	10	1	215	247	213.06	209	210	14.92	26.2	7.4	0.0	6	38	14.41
20	1	1	1	20	RRD	RRD	16960	51740	150	149	230	9	1	210	212	16.39	210	214	40.00	4.0	0.0	0.0	0	2	5.25
21	1	1	1	21	RRDt	RRDt	17210	51740	150	149	230	9	1	213	214	14.98	208	211	39.89	1.3	0.0	0.0	5	6	5.34
22	1	1	1	22	RRDt	RRDt	17460	51740	150	149	230	9	1	214	291	572.45	207	207	15.37	32.9	20.8	0.0	7	84	13.93
23	1	1	1	23	RRDc	RRDc	17710	51740	150	149	230	9	1	210	211	14.15	209	210	15.13	16.8	4.7	0.0	1	2	13.88
24	1	1	1	24	RRDc	RRDc	17960	51740	150	149	230	9	1	208	209	14.16	208	208	12.86	17.4	4.7	0.0	0	1	16.17
25	1	1	2	1	RED	RED	12180	51980	150	149	230	23	1	224	226	16.48	220	220	13.71	27.5	8.7	0.0	4	6	16.34
26	1	1	2	2	RED	RED	12440	51980	150	149	230	15	1	219	221	16.25	216	216	14.67	25.5	6.0	0.0	3	5	14.93
27	1	1	2	3	REDt	REDt	12700	51980	150	149	230	11	1	219	222	40.92	215	216	12.99	28.2	9.4	0.0	4	7	16.86
28	1	1	2	4	REDt	REDt	12950	51990	150	149	230	1	1	219	219	15.24	213	217	17.57	20.8	3.4	0.0	6	6	12.47
29	1	1	2	5	REDc	REDc	13200	51990	150	149	230	1	1	218	218	15.42	215	216	13.50	28.2	6.7	0.0	3	3	16.15
30	1	1	2	6	REDc	REDc	13450	51990	150	149	230	1	1	218	308	843.21	215	215	12.55	28.9	6.7	0.0	3	93	17.38
31	1	1	2	7	REG	REG	13710	51990	150	149	230	9	1	217	218	13.65	213	213	13.59	25.5	2.0	0.0	4	5	15.97
32	1	1	2	8	REG	REG	13950	51990	150	149	230	1	1	214	215	14.31	214	215	14.44	12.8	4.0	0.0	0	1	14.82
33	1	1	2	9	REGat	REGat	14200	51990	150	149	230	1	1	214	214	13.17	211	212	13.17	18.1	6.7	0.0	3	3	16.25
34	1	1	2	10	REGat	REGat	14450	51990	150	149	230	1	1	211	211	13.19	211	212	14.00	12.8	2.7	0.0	0	0	15.07
35	1	1	2	11	REGac	REGac	14700	51990	150	149	230	1	1	214	214	13.16	210	211	13.87	18.8	4.7	0.0	4	4	15.43
36	1	1	2	12	REGac	REGac	14950	51990	150	149	230	1	1	213	213	11.34	213	213	13.46	10.7	2.0	0.0	0	0	15.83
37	1	1	2	13	REGgg	REGgg	15206	51984	100	64	383	9	3	330	343	104.94	210	210	13.71	84.4	76.6	0.0	120	133	24.08
38	1	1	2	14	REGgg	REGgg	15452	51981	100	66	362	10	3	387	364	102.65	212	219	90.36	60.6	50.0	0.0	175	152	4.28
39	1	1	2	15	REGtg	REGtg	15700	51990	150	149	230	1	1	213	231	175.37	211	211	13.44	24.8	7.4	0.0	2	20	15.85
40	1	1	2	16	REGtg	REGtg	15950	51990	150	149	230	1	1	211	212	13.86	210	211	15.58	19.5	0.7	0.0	1	2	13.54
41	1	1	2	17	REGcg	REGcg	16190	51990	150	149	230	10	1	210	211	13.16	209	209	12.04	21.5	5.4	0.0	1	2	17.45
42	1	1	2	18	REGcg	REGcg	16440	51990	150	149	230	10	1	215	215	11.79	210	211	14.89	21.5	2.7	0.0	5	5	14.44
43	1	1	2	19	D143N (RGN)	D143N (RGN)	16700	51990	150	149	230	1	1	215	213	14.43	209	209	13.77	28.2	4.0	0.0	6	4	15.62
44	1	1	2	20	D143N (RGN)	D143N (RGN)	16950	51990	150	149	230	1	1	214	216	18.30	211	212	17.79	21.5	6.7	0.0	3	5	12.03
45	1	1	2	21	D143N (RGN)t	D143N (RGN)t	17200	51990	150	149	230	1	1	213	215	18.10	208	209	12.67	32.9	14.8	0.0	5	7	16.81
46	1	1	2	22	D143N (RGN)t	D143N (RGN)t	17450	51990	150	149	230	1	1	209	212	14.60	210	211	15.12	16.8	4.7	0.0	0	2	13.82
47	1	1	2	23	D143N (RGN)c	D143N (RGN)c	17710	52000	150	149	230	13	1	215	222	74.60	203	210	15.06	34.9	13.4	0.0	12	19	14.27
48	1	1	2	24	D143N (RGN)c	D143N (RGN)c	17950	52000	150	149	230	8	1	215	217	22.97	209	211	24.51	12.8	2.0	0.0	6	8	8.77
49	1	1	3	1	D143V (RGV)	D143V (RGV)	12200	52235	154	166	251	8	3	238	269	71.60	221	222	12.88	56.0	39.2	0.0	17	48	18.48
50	1	1	3	2	D143V (RGV)	D143V (RGV)	12460	52235	168	196	251	12	3	226	239	47.23	218	219	16.39	37.8	21.9	0.0	8	21	13.79
51	1	1	3	3	RGE-1 (GAA)	RGE-1 (GAA)	12720	52230	150	149	230	23	1	229	330	565.05	217	217	13.99	47.0	33.6	0.0	12	113	16.37
52	1	1	3	4	RGE-1 (GAA)	RGE-1 (GAA)	12955	52250	156	166	230	7	3	228	237	32.16	217	218	14.84	42.8	30.7	0.0	11	20	15.37
53	1	1	3	5	RGEc	RGEc	13205	52235	156	164	251	9	3	224	227	21.71	215	215	13.68	42.1	20.7	0.0	9	12	16.38
54	1	1	3	6	RGEc	RGEc	13455	52235	156	164	251	9	3	224	229	20.22	216	216	14.05	36.6	17.1	0.0	8	13	15.94
55	1	1	3	7	L144WT	L144WT	13715	52225	90	52	383	23	3	665	592	177.23	213	215	14.39	96.2	88.5	0.0	452	379	46.21
56	1	1	3	8	L144WT	L144WT	13955	52225	90	52	383	18	3	660	647	123.91	214	214	14.35	100.0	100.0	0.0	446	433	45.98
57	1	1	3	9	L144g	L144g	14205	52225	156	164	251	19	3	222	224	21.09	214	214	14.09	36.0	20.1	0.0	8	10	15.75
58	1	1	3	10	L144g	L144g	14445	52225	148	148	251	19	3	221	228	27.06	212	213	12.90	46.6	31.1	0.0	9	16	17.13
59	1	1	3	11	L144a	L144a	14700	52240	150	149	230	3	1	216	217	17.06	213	212	13.52	25.5	8.7	0.0	3	4	15.97
60	1	1	3	12	L144a	L144a	14950	52240	150	149	230	3	1	216	220	23.46	214	214	13.42	27.5	9.4	0.0	2	6	16.09
61	1	1	3	13	V144	V144	15195	52245	140	124	315	6	3	234	242	34.57	213	212	12.45	62.1	47.6	0.0	21	29	18.79
62	1	1	3	14	V144	V144	15450	52240	150	149	230	3	1	222	268	283.27	209	211	13.52	48.3	36.2	0.0	13	59	16.42
63	1	1	3	15	S144	S144	15700	52240	150	149	230	3	1	212	213	12.11	210	210	12.29	18.8	3.4	0.0	2	3	17.25
64	1	1	3	16	S144	S144	15950	52240	150	149	230	3	1	217	217	20.54	210	210	13.30	28.2	10.7	0.0	7	7	16.32
65	1	1	3	17	H146WT	H146WT	16200	52240	150	149	230	3	1	215	221	23.65	212	212	19.15	24.2	10.7	0.0	3	9	11.23
66	1	1	3	18	H146WT	H146WT	16450	52245	162	184	251	1	3	216	234	84.83	211	212	17.41	29.3	14.7	0.0	5	23	12.40
67	1	1	3	19	R146	R146	16700	52240	150	149	230	3	1	219	222	21.22	207	208	13.46	49.0	24.2	0.0	12	15	16.27
68	1	1	3	20	R146	R146	16950	52240	150	149	230	3	1	218	223	24.08	208	209	13.33	45.6	26.2	0.0	10	15	16.36
69	1	1	3	21	L146=H146t	L146=H146t	17200	52240	150	149	230	3	1	208	210	14.14	209	213	39.66	0.7	0.0	0.0	0	1	5.24
70	1	1	3	22	L146=H146t	L146=H146t	17460	52250	150	149	230	11	1	211	213	18.87	209	211	19.25	19.5	4.7	0.0	2	4	10.96
71	1	1	3	23	P146	P146	17720	52280	84	45	362	40	3	346	443	226.82	206	207	15.04	86.7	82.2	0.0	140	237	23.01
72	1	1	3	24	P146	P146	17957	52277	70	30	362	33	3	412	392	103.09	209	208	13.17	96.7	96.7	0.0	203	183	31.29
73	1	1	4	1	L147WT	L147WT	12209	52499	70	27	362	8	3	496	468	89.11	221	222	15.21	100.0	96.3	0.0	275	247	32.61
74	1	1	4	2	L147WT	L147WT	12472	52503	84	42	362	22	3	370	364	95.24	220	401	2224.57	0.0	0.0	0.0	150	144	0.17
75	1	1	4	3	P147	P147	12700	52500	150	149	230	4	1	220	221	17.10	216	217	13.69	23.5	8.1	0.0	4	5	16.07
76	1	1	4	4	P147	P147	12950	52500	150	149	230	4	1	221	222	14.85	215	221	53.56	0.0	0.0	0.0	6	7	4.13
77	1	1	4	5	P147a	P147a	13190	52500	150	149	230	11	1	223	222	14.05	216	233	109.64	0.0	0.0	0.0	7	6	2.03
78	1	1	4	6	P147a	P147a	13440	52500	150	149	230	11	1	219	218	15.05	215	216	16.04	20.8	2.0	0.0	4	3	13.66
79	1	1	4	7	Oligo HIV Y115	Oligo HIV Y115	13700	52490	150	149	230	5	1	219	219	14.26	215	216	15.13	20.8	2.7	0.0	4	4	14.47
80	1	1	4	8	Oligo HIV Y115	Oligo HIV Y115	13950	52490	150	149	230	5	1	216	216	13.21	214	215	14.04	15.4	2.7	0.0	2	2	15.38
81	1	1	4	9	Oligo HIV M184a	Oligo HIV M184a	14200	52500	150	149	230	4	1	213	213	12.73	213	214	13.10	17.4	2.7	0.0	0	0	16.26
82	1	1	4	10	Oligo HIV M184a	Oligo HIV M184a	14440	52500	150	149	230	11	1	214	215	15.57	213	213	13.24	23.5	4.7	0.0	1	2	16.16
83	1	1	4	11	C - (H2O+S.S.)	C - (H2O+S.S.)	14690	52500	150	149	230	11	1	216	216	14.37	211	214	13.52	25.5	6.7	0.0	5	5	15.98
84	1	1	4	12	C - (H2O+S.S.)	C - (H2O+S.S.)	14940	52500	150	149	230	11	1	211	212	13.00	213	240	328.17	0.0	0.0	0.0	-1	0	0.64
85	1	1	4	13	C - (H2O+S.S.)	C - (H2O+S.S.)	15190	52500	150	149	230	11	1	214	212	14.09	210	211	12.76	23.5	4.0	0.0	4	2	16.77
86	1	1	4	14	C - (H2O+S.S.)	C - (H2O+S.S.)	15440	52500	150	149	230	11	1	212	212	13.69	211	212	13.78	18.8	3.4	0.0	1	1	15.39
87	1	1	4	15	C - (H2O+S.S.)	C - (H2O+S.S.)	15690	52500	150	149	230	11	1	212	213	13.18	211	211	13.21	18.8	3.4	0.0	1	2	16.05
88	1	1	4	16	C - (H2O+S.S.)	C - (H2O+S.S.)	15940	52500	150	149	230	11	1	211	212	11.02	210	210	14.73	14.1	0.7	0.0	1	2	14.32
89	1	1	4	17	C - (H2O+S.S.)	C - (H2O+S.S.)	16190	52500	150	149	230	11	1	211	216	37.80	209	210	13.53	20.8	8.1	0.0	2	7	15.60
90	1	1	4	18	C - (H2O+S.S.)	C - (H2O+S.S.)	16440	52500	150	149	230	11	1	211	211	13.55	209	209	12.83	17.4	5.4	0.0	2	2	16.45
91	1	1	4	19	C - (H2O+S.S.)	C - (H2O+S.S.)	16690	52500	150	149	230	11	1	210	266	309.46	208	209	13.39	24.8	12.8	0.0	2	58	15.68
92	1	1	4	20	C - (H2O+S.S.)	C - (H2O+S.S.)	16940	52500	150	149	230	11	1	209	209	14.17	210	210	16.31	9.4	1.3	0.0	0	0	12.81
93	1	1	4	21	C - (H2O+S.S.)	C - (H2O+S.S.)	17190	52500	150	149	230	11	1	210	216	40.12	209	212	29.95	4.0	2.7	0.0	1	7	7.01
94	1	1	4	22	C - (H2O+S.S.)	C - (H2O+S.S.)	17450	52500	150	149	230	4	1	211	213	19.22	209	211	19.72	14.1	2.7	0.0	2	4	10.70
95	1	1	4	23	CIF	CIF	17701	52529	90	47	362	32	3	1427	1265	561.52	208	210	29.80	97.9	91.5	0.0	1219	1057	47.89
96	1	1	4	24	CIF	CIF	17958	52529	90	50	362	33	3	2054	1762	774.04	207	208	14.76	98.0	96.0	0.0	1847	1555	139.12
END DATA
