# Supplementary material for: Microarray-based identification of antigenic variants of foot-and-mouth disease virus: a bioinformatics quality assessment
Source: BMC Genomics. 2006 May 18;7:117. doi: 10.1186/1471-2164-7-117 (PMC1481559; doi:10.1186/1471-2164-7-117)
Supplement: Additional File 1 — They are obtained using the Agilent and Scan Array Express (Perkin Elmer Life Sciences) analysis software for reading and quantifying the hybridization images. [file 1471-2164-7-117-S1.zip › V-1-S139T-3-19V.csv]

BEGIN HEADER
PerkinElmer Life Sciences.
ScanArrayCSVFileFormat	2.00
ScanArray Express	2.00
Number_of_Columns	26
END HEADER
BEGIN GENERAL INFO
DateTime	2005/07/15 18:12
GalFile	D:\303\AFTOCHIP\AFTOCHIP 2.1\Generalidades Aftochip 2.1\ARCHIVO GAL AFTOCHIP 2.1.gal
Scanner	Model: Serial No.:
User Name	303
Computer Name
Protocol	Easy Quant
Quantitation Method	Adaptive Circle
Quality Confidence Calculation	SignalToNoise
User comments
Image Origin	0	0
Temperature	0
Laser Powers	0
Laser On Time	0
PMT Voltages	0
END GENERAL INFO
BEGIN QUANTITATION PARAMETERS
Min Percentile	50
Max Percentile	200
END QUANTITATION PARAMETERS
BEGIN QUALITY MEASUREMENTS
Min Signal To Noise	3
END QUALITY MEASUREMENTS
BEGIN ARRAY PATTERN INFO
Units	�m
Array Rows	1
Array Columns	1
Spot Rows	4
Spot Columns	24
Array Row Spacing	4500.000000
Array Column Spacing	4500.000000
Spot Row Spacing	245.000000
Spot Column Spacing	250.000000
Spot Diameter	150
Interstitial	0
Spots Per Array	96
Total Spots	96
END ARRAY PATTERN INFO
BEGIN IMAGE INFO
ImageID	Channel	Image	Fluorophore	Barcode	Units	X Units Per Pixel	Y Units Per Pixel	X Offset	Y Offset	Status
-1	CH1	D:\303\AFTOCHIP\AFTOCHIP 2.1\Vero\V-19� a 20� Vero\Im�genes Scanner\V-1-S139T-1 1,5-19�V_SLOT01_S01.tif	Unknown	Unknown	�m	10.000000	10.000000	0.000000	0.000000	Control Image
END IMAGE INFO
BEGIN NORMALIZATION INFO
Normalization Method	LOWESS
END NORMALIZATION INFO
BEGIN DATA
Index	Array Row	Array Column	Spot Row	Spot Column	Name	ID	X	Y	Diameter	F Pixels	B Pixels	Footprint	Flags	Ch1 Median	Ch1 Mean	Ch1 SD	Ch1 B Median	Ch1 B Mean	Ch1 B SD	Ch1 % > B + 1 SD	Ch1 % > B + 2 SD	Ch1 F % Sat.	Ch1 Median - B	Ch1 Mean - B	Ch1 SignalNoiseRatio
1	1	1	1	1	CIF	CIF	2719	51696	90	51	341	25	3	529	711	406.88	295	295	27.67	98.0	88.2	0.0	234	416	19.12
2	1	1	1	2	CIF	CIF	2960	51692	84	41	362	16	3	524	714	398.92	296	295	18.37	97.6	97.6	0.0	228	418	28.53
3	1	1	1	3	S139WT	S139WT	3210	51690	150	149	230	16	1	305	307	23.15	301	302	23.17	22.1	5.4	0.0	4	6	13.17
4	1	1	1	4	S139WT	S139WT	3430	51690	150	149	230	13	1	305	306	20.76	296	296	22.50	28.2	3.4	0.0	9	10	13.55
5	1	1	1	5	G139	G139	3639	51720	126	105	294	59	3	299	300	19.58	303	306	43.05	1.0	0.0	0.0	-3	-2	6.95
6	1	1	1	6	G139	G139	3930	51690	150	149	230	13	1	305	309	28.32	298	299	19.22	29.5	12.8	0.0	7	11	15.87
7	1	1	1	7	G139t	G139t	4185	51690	134	124	294	9	3	299	318	94.41	295	296	19.38	27.4	13.7	0.0	4	23	15.43
8	1	1	1	8	G139t	G139t	4435	51690	134	124	294	9	3	306	312	38.27	302	303	21.00	21.0	11.3	0.0	4	10	14.57
9	1	1	1	9	G139c	G139c	4680	51690	150	149	230	13	1	300	302	19.00	301	302	19.30	14.8	4.0	0.0	0	1	15.55
10	1	1	1	10	G139c	G139c	4930	51690	150	149	230	13	1	303	306	20.12	305	314	33.13	5.4	0.0	0.0	-1	1	9.15
11	1	1	1	11	I139	I139	5180	51690	150	149	230	13	1	306	307	20.14	302	306	27.85	14.1	1.3	0.0	4	5	10.99
12	1	1	1	12	I139	I139	5430	51690	150	149	230	13	1	309	312	21.47	308	310	45.48	3.4	0.0	0.0	1	4	6.79
13	1	1	1	13	N139	N139	5685	51705	170	208	209	13	3	313	335	90.99	305	309	37.56	20.2	12.5	0.0	8	30	8.33
14	1	1	1	14	N139	N139	5950	51700	150	149	230	9	1	309	315	27.54	309	312	25.81	17.4	6.0	0.0	0	6	11.97
15	1	1	1	15	T139	T139	6238	51692	56	17	418	44	3	867	760	320.24	308	313	33.32	100.0	82.4	0.0	559	452	26.02
16	1	1	1	16	T139	T139	6459	51690	84	45	362	16	3	721	954	456.27	310	310	18.18	100.0	97.8	0.0	411	644	39.66
17	1	1	1	17	RGD-WT1	RGD-WT1	6714	51713	100	63	341	27	3	1763	1479	615.26	313	320	43.27	93.7	92.1	0.0	1450	1166	40.75
18	1	1	1	18	RGD-WT1	RGD-WT1	6948	51696	100	64	341	4	3	1815	1650	445.59	309	312	24.52	100.0	100.0	0.0	1506	1341	74.01
19	1	1	1	19	RRD	RRD	7200	51680	150	149	230	15	1	313	314	22.16	305	306	19.78	27.5	8.1	0.0	8	9	15.82
20	1	1	1	20	RRD	RRD	7430	51690	150	149	230	13	1	312	314	21.57	309	310	19.47	22.8	6.0	0.0	3	5	16.03
21	1	1	1	21	RRDt	RRDt	7705	51685	142	140	273	15	3	319	325	32.86	306	307	20.07	43.6	22.1	0.0	13	19	15.90
22	1	1	1	22	RRDt	RRDt	7955	51685	148	148	273	15	3	320	322	29.53	303	306	21.50	42.6	16.9	0.0	17	19	14.88
23	1	1	1	23	RRDc	RRDc	8180	51690	150	149	230	13	1	313	317	23.29	305	305	18.17	35.6	9.4	0.0	8	12	17.23
24	1	1	1	24	RRDc	RRDc	8430	51690	150	149	230	13	1	311	312	23.99	301	302	19.52	30.9	12.1	0.0	10	11	15.93
25	1	1	2	1	RED	RED	2730	51940	150	149	230	36	1	300	299	23.14	291	294	19.37	27.5	8.1	0.0	9	8	15.49
26	1	1	2	2	RED	RED	2950	51930	150	149	230	10	1	302	303	21.79	296	294	18.67	30.2	8.7	0.0	6	7	16.18
27	1	1	2	3	REDt	REDt	3190	51940	150	149	230	3	1	307	337	162.76	296	295	18.01	31.5	12.1	0.0	11	41	17.05
28	1	1	2	4	REDt	REDt	3430	51940	150	149	230	13	1	303	305	22.23	299	299	19.94	20.8	8.1	0.0	4	6	15.19
29	1	1	2	5	REDc	REDc	3680	51930	150	149	230	16	1	304	305	20.77	303	304	24.92	14.8	2.0	0.0	1	2	12.20
30	1	1	2	6	REDc	REDc	3940	51930	150	149	230	9	1	305	305	19.39	301	300	18.70	20.1	5.4	0.0	4	4	16.31
31	1	1	2	7	REG	REG	4190	51940	150	149	230	3	1	301	303	21.58	301	301	22.77	16.1	2.7	0.0	0	2	13.22
32	1	1	2	8	REG	REG	4440	51930	150	149	230	9	1	301	302	22.10	301	302	20.12	20.1	5.4	0.0	0	1	14.96
33	1	1	2	9	REGat	REGat	4680	51940	150	149	230	13	1	306	306	21.05	298	299	20.23	29.5	3.4	0.0	8	8	15.12
34	1	1	2	10	REGat	REGat	4930	51940	150	149	230	13	1	302	304	21.08	296	298	20.31	28.2	5.4	0.0	6	8	14.87
35	1	1	2	11	REGac	REGac	5190	51950	150	149	230	11	1	302	304	20.82	299	300	17.34	25.5	10.7	0.0	3	5	17.42
36	1	1	2	12	REGac	REGac	5440	51940	150	149	230	3	1	304	332	240.53	303	303	18.90	24.8	7.4	0.0	1	29	16.08
37	1	1	2	13	REGgg	REGgg	5692	51954	140	132	273	14	3	357	448	156.39	302	308	65.86	48.5	40.2	0.0	55	146	5.42
38	1	1	2	14	REGgg	REGgg	5950	51945	140	134	273	8	3	460	541	407.51	302	304	20.38	84.3	70.1	0.0	158	239	22.58
39	1	1	2	15	REGtg	REGtg	6210	51940	150	149	230	16	1	307	309	19.36	306	307	18.24	22.8	3.4	0.0	1	3	16.83
40	1	1	2	16	REGtg	REGtg	6450	51920	150	149	230	19	1	316	318	19.77	311	310	19.66	26.2	5.4	0.0	5	7	16.07
41	1	1	2	17	REGcg	REGcg	6690	51930	150	149	230	9	1	315	317	20.63	306	307	19.69	32.2	8.1	0.0	9	11	16.00
42	1	1	2	18	REGcg	REGcg	6940	51920	150	149	230	19	1	310	312	20.01	303	304	20.74	29.5	5.4	0.0	7	9	14.95
43	1	1	2	19	D143N (RGN)	D143N (RGN)	7185	51935	134	120	273	10	3	325	326	27.37	303	305	18.42	53.3	30.0	0.0	22	23	17.64
44	1	1	2	20	D143N (RGN)	D143N (RGN)	7445	51930	156	166	230	10	3	324	329	34.52	306	310	33.55	27.1	10.2	0.0	18	23	9.66
45	1	1	2	21	D143N (RGN)t	D143N (RGN)t	7705	51925	148	148	273	18	3	321	330	42.20	305	306	18.76	45.9	32.4	0.0	16	25	17.11
46	1	1	2	22	D143N (RGN)t	D143N (RGN)t	7955	51915	148	148	273	27	3	302	325	34.34	307	310	21.76	38.5	22.3	0.0	-4	18	13.88
47	1	1	2	23	D143N (RGN)c	D143N (RGN)c	8200	51920	150	149	230	19	1	310	311	22.20	305	307	21.20	26.8	7.4	0.0	5	6	14.62
48	1	1	2	24	D143N (RGN)c	D143N (RGN)c	8430	51930	150	149	230	16	1	315	313	26.38	302	304	23.24	19.5	4.7	0.0	13	11	13.55
49	1	1	3	1	D143V (RGV)	D143V (RGV)	2725	52195	154	164	209	33	3	315	332	53.49	289	290	19.31	56.1	35.4	0.0	26	43	16.32
50	1	1	3	2	D143V (RGV)	D143V (RGV)	2945	52205	134	120	273	21	3	322	356	150.72	292	293	18.46	66.7	42.5	0.0	30	64	17.44
51	1	1	3	3	RGE-1 (GAA)	RGE-1 (GAA)	3215	52195	134	120	273	24	3	338	353	57.01	296	296	18.28	62.5	54.2	0.0	42	57	18.49
52	1	1	3	4	RGE-1 (GAA)	RGE-1 (GAA)	3445	52195	134	120	273	11	3	319	342	44.36	296	298	39.15	49.2	25.0	0.0	23	46	8.15
53	1	1	3	5	RGEc	RGEc	3700	52190	150	149	230	9	1	308	307	24.06	300	303	26.55	19.5	5.4	0.0	8	7	11.60
54	1	1	3	6	RGEc	RGEc	3963	52189	148	146	294	20	3	307	313	46.34	297	297	18.59	38.4	17.8	0.0	10	16	16.52
55	1	1	3	7	L144WT	L144WT	4219	52201	100	65	362	30	3	1535	1322	490.01	297	297	20.34	98.5	96.9	0.0	1238	1025	75.47
56	1	1	3	8	L144WT	L144WT	4468	52206	100	64	341	32	3	1131	979	434.27	297	300	20.62	98.4	95.3	0.0	834	682	54.85
57	1	1	3	9	L144g	L144g	4695	52215	134	120	273	30	3	337	349	52.72	299	300	20.77	69.2	49.2	0.0	38	50	16.23
58	1	1	3	10	L144g	L144g	4945	52205	140	124	273	20	3	355	371	71.16	299	305	60.80	47.6	21.8	0.0	56	72	5.84
59	1	1	3	11	L144a	L144a	5200	52225	120	96	273	40	3	331	330	33.53	305	307	35.73	32.3	7.3	0.0	26	25	9.26
60	1	1	3	12	L144a	L144a	5445	52185	110	80	273	1	3	338	339	40.38	301	302	19.20	70.0	46.3	0.0	37	38	17.61
61	1	1	3	13	V144	V144	5700	52205	100	62	341	22	3	359	361	24.26	301	302	22.66	95.2	71.0	0.0	58	60	15.85
62	1	1	3	14	V144	V144	5945	52205	90	52	341	21	3	392	389	31.20	299	301	21.91	100.0	92.3	0.0	93	90	17.89
63	1	1	3	15	S144	S144	6190	52200	150	149	230	16	1	316	319	30.03	303	304	19.67	43.6	22.8	0.0	13	16	16.07
64	1	1	3	16	S144	S144	6430	52180	150	149	230	13	1	318	321	26.68	310	311	42.97	12.1	2.0	0.0	8	11	7.40
65	1	1	3	17	H146WT	H146WT	6731	52191	70	27	362	37	3	421	431	113.54	303	304	20.92	70.4	63.0	0.0	118	128	20.13
66	1	1	3	18	H146WT	H146WT	6937	52196	56	15	397	12	3	690	660	240.53	301	300	19.80	100.0	100.0	0.0	389	359	34.84
67	1	1	3	19	R146	R146	7180	52180	150	149	230	13	1	311	322	118.45	299	302	21.88	31.5	7.4	0.0	12	23	14.22
68	1	1	3	20	R146	R146	7430	52180	150	149	230	13	1	318	319	23.04	304	305	22.02	32.9	8.7	0.0	14	15	14.44
69	1	1	3	21	L146=H146t	L146=H146t	7700	52180	150	149	230	7	1	308	311	23.11	299	302	22.50	32.9	9.4	0.0	9	12	13.69
70	1	1	3	22	L146=H146t	L146=H146t	7950	52170	150	149	230	15	1	310	315	27.60	305	307	25.04	24.8	6.7	0.0	5	10	12.38
71	1	1	3	23	P146	P146	8190	52190	150	149	230	7	1	301	303	18.28	304	305	20.14	7.4	1.3	0.0	-2	0	14.95
72	1	1	3	24	P146	P146	8440	52180	150	149	230	5	1	308	309	23.93	304	306	19.58	23.5	7.4	0.0	4	5	15.73
73	1	1	4	1	L147WT	L147WT	2705	52455	90	52	341	28	3	665	670	236.52	292	292	18.92	100.0	98.1	0.0	373	378	35.15
74	1	1	4	2	L147WT	L147WT	2955	52435	70	32	341	13	3	781	748	244.19	292	293	19.92	100.0	100.0	0.0	489	456	39.20
75	1	1	4	3	P147	P147	3210	52440	148	145	294	19	3	305	305	24.47	290	292	19.20	40.0	14.5	0.0	15	15	15.88
76	1	1	4	4	P147	P147	3440	52430	150	149	230	3	1	304	305	21.49	291	294	41.56	10.7	0.0	0.0	13	14	7.32
77	1	1	4	5	P147a	P147a	3680	52420	150	149	230	16	1	304	316	89.70	293	295	26.96	30.2	9.4	0.0	11	23	11.28
78	1	1	4	6	P147a	P147a	3950	52420	150	149	230	10	1	304	305	26.15	298	299	20.72	25.5	10.1	0.0	6	7	14.67
79	1	1	4	7	Oligo HIV Y115	Oligo HIV Y115	4200	52440	150	149	230	13	1	299	300	25.08	291	295	21.20	20.1	5.4	0.0	8	9	14.10
80	1	1	4	8	Oligo HIV Y115	Oligo HIV Y115	4450	52420	150	149	230	10	1	296	296	19.83	302	304	20.97	8.7	0.7	0.0	-5	-5	14.11
81	1	1	4	9	Oligo HIV M184a	Oligo HIV M184a	4690	52440	150	149	230	11	1	305	306	18.23	302	304	22.23	15.4	1.3	0.0	3	4	13.72
82	1	1	4	10	Oligo HIV M184a	Oligo HIV M184a	4940	52440	150	149	230	11	1	300	301	23.51	297	299	21.08	16.8	6.0	0.0	3	4	14.23
83	1	1	4	11	C - (H2O+S.S.)	C - (H2O+S.S.)	5190	52450	150	149	230	21	1	304	305	20.67	304	305	20.80	17.4	2.0	0.0	0	1	14.61
84	1	1	4	12	C - (H2O+S.S.)	C - (H2O+S.S.)	5440	52430	150	149	230	3	1	305	307	19.95	299	300	18.65	30.9	7.4	0.0	6	8	16.36
85	1	1	4	13	C - (H2O+S.S.)	C - (H2O+S.S.)	5690	52430	150	149	230	3	1	305	308	38.24	302	303	19.19	22.1	4.0	0.0	3	6	15.90
86	1	1	4	14	C - (H2O+S.S.)	C - (H2O+S.S.)	5940	52440	150	149	230	11	1	302	302	18.31	303	302	19.12	14.1	1.3	0.0	0	0	15.79
87	1	1	4	15	C - (H2O+S.S.)	C - (H2O+S.S.)	6180	52420	150	149	230	16	1	296	299	18.16	300	302	21.96	13.4	1.3	0.0	-3	0	13.48
88	1	1	4	16	C - (H2O+S.S.)	C - (H2O+S.S.)	6430	52420	150	149	230	16	1	307	311	30.10	304	307	25.48	18.1	4.7	0.0	3	7	12.05
89	1	1	4	17	C - (H2O+S.S.)	C - (H2O+S.S.)	6680	52420	150	149	230	16	1	301	303	18.98	303	303	21.68	10.7	2.0	0.0	-1	0	13.89
90	1	1	4	18	C - (H2O+S.S.)	C - (H2O+S.S.)	6930	52420	150	149	230	16	1	303	305	18.92	301	300	18.46	18.8	4.7	0.0	2	4	16.41
91	1	1	4	19	C - (H2O+S.S.)	C - (H2O+S.S.)	7180	52420	150	149	230	16	1	301	304	19.33	302	303	23.31	14.1	2.0	0.0	0	2	12.91
92	1	1	4	20	C - (H2O+S.S.)	C - (H2O+S.S.)	7430	52420	150	149	230	16	1	308	306	17.87	302	303	19.41	22.1	1.3	0.0	6	4	15.87
93	1	1	4	21	C - (H2O+S.S.)	C - (H2O+S.S.)	7680	52420	150	149	230	16	1	304	327	213.78	301	303	28.07	10.1	4.0	0.0	3	26	10.83
94	1	1	4	22	C - (H2O+S.S.)	C - (H2O+S.S.)	7940	52430	150	149	230	3	1	306	315	47.04	303	304	21.22	25.5	7.4	0.0	3	12	14.42
95	1	1	4	23	CIF	CIF	8195	52435	90	52	341	6	3	1389	1210	504.69	301	301	20.41	100.0	100.0	0.0	1088	909	68.07
96	1	1	4	24	CIF	CIF	8455	52425	90	52	341	12	3	1569	1500	287.54	303	303	22.00	100.0	100.0	0.0	1266	1197	71.33
END DATA
