# Supplementary material for: Microarray-based identification of antigenic variants of foot-and-mouth disease virus: a bioinformatics quality assessment
Source: BMC Genomics. 2006 May 18;7:117. doi: 10.1186/1471-2164-7-117 (PMC1481559; doi:10.1186/1471-2164-7-117)
Supplement: Additional File 1 — They are obtained using the Agilent and Scan Array Express (Perkin Elmer Life Sciences) analysis software for reading and quantifying the hybridization images. [file 1471-2164-7-117-S1.zip › V-1-S139T-4-19V.csv]

BEGIN HEADER
PerkinElmer Life Sciences.
ScanArrayCSVFileFormat	2.00
ScanArray Express	2.00
Number_of_Columns	26
END HEADER
BEGIN GENERAL INFO
DateTime	2005/07/15 18:31
GalFile	D:\303\AFTOCHIP\AFTOCHIP 2.1\Generalidades Aftochip 2.1\ARCHIVO GAL AFTOCHIP 2.1.gal
Scanner	Model: Serial No.:
User Name	303
Computer Name
Protocol	Easy Quant
Quantitation Method	Adaptive Circle
Quality Confidence Calculation	SignalToNoise
User comments
Image Origin	0	0
Temperature	0
Laser Powers	0
Laser On Time	0
PMT Voltages	0
END GENERAL INFO
BEGIN QUANTITATION PARAMETERS
Min Percentile	50
Max Percentile	200
END QUANTITATION PARAMETERS
BEGIN QUALITY MEASUREMENTS
Min Signal To Noise	3
END QUALITY MEASUREMENTS
BEGIN ARRAY PATTERN INFO
Units	�m
Array Rows	1
Array Columns	1
Spot Rows	4
Spot Columns	24
Array Row Spacing	4500.000000
Array Column Spacing	4500.000000
Spot Row Spacing	245.000000
Spot Column Spacing	250.000000
Spot Diameter	150
Interstitial	0
Spots Per Array	96
Total Spots	96
END ARRAY PATTERN INFO
BEGIN IMAGE INFO
ImageID	Channel	Image	Fluorophore	Barcode	Units	X Units Per Pixel	Y Units Per Pixel	X Offset	Y Offset	Status
-1	CH1	D:\303\AFTOCHIP\AFTOCHIP 2.1\Vero\V-19� a 20� Vero\Im�genes Scanner\V-1-S139T-1 1,5-19�V_SLOT01_S01.tif	Unknown	Unknown	�m	10.000000	10.000000	0.000000	0.000000	Control Image
END IMAGE INFO
BEGIN NORMALIZATION INFO
Normalization Method	LOWESS
END NORMALIZATION INFO
BEGIN DATA
Index	Array Row	Array Column	Spot Row	Spot Column	Name	ID	X	Y	Diameter	F Pixels	B Pixels	Footprint	Flags	Ch1 Median	Ch1 Mean	Ch1 SD	Ch1 B Median	Ch1 B Mean	Ch1 B SD	Ch1 % > B + 1 SD	Ch1 % > B + 2 SD	Ch1 F % Sat.	Ch1 Median - B	Ch1 Mean - B	Ch1 SignalNoiseRatio
1	1	1	1	1	CIF	CIF	11697	51715	82	40	341	3	3	632	1689	4978.02	296	299	22.91	100.0	100.0	0.0	336	1393	27.59
2	1	1	1	2	CIF	CIF	11942	51734	102	66	341	23	3	523	530	121.53	299	303	39.79	100.0	93.9	0.0	224	231	13.14
3	1	1	1	3	S139WT	S139WT	12180	51730	150	149	230	25	1	301	302	22.23	301	313	101.52	0.0	0.0	0.0	0	1	2.96
4	1	1	1	4	S139WT	S139WT	12450	51710	150	149	230	3	1	305	312	33.99	294	298	26.31	30.9	8.1	0.0	11	18	11.59
5	1	1	1	5	G139	G139	12700	51710	150	149	230	3	1	298	302	25.15	297	298	22.39	19.5	4.0	0.0	1	5	13.31
6	1	1	1	6	G139	G139	12950	51710	150	149	230	3	1	308	312	25.70	301	321	115.42	0.7	0.0	0.0	7	11	2.67
7	1	1	1	7	G139t	G139t	13200	51710	150	149	230	3	1	289	293	28.56	291	294	30.87	8.7	4.0	0.0	-1	2	9.36
8	1	1	1	8	G139t	G139t	13450	51710	150	149	230	3	1	286	290	21.53	288	291	22.44	15.4	4.0	0.0	-1	2	12.75
9	1	1	1	9	G139c	G139c	13700	51710	150	149	230	3	1	291	292	30.62	283	287	27.83	12.1	3.4	0.0	8	9	10.46
10	1	1	1	10	G139c	G139c	13950	51710	150	149	230	3	1	285	291	31.52	278	281	21.23	30.9	8.1	0.0	7	13	13.42
11	1	1	1	11	I139	I139	14200	51710	150	149	230	3	1	289	290	21.65	277	280	22.90	28.2	5.4	0.0	12	13	12.62
12	1	1	1	12	I139	I139	14450	51710	150	149	230	3	1	291	294	31.94	281	284	20.67	30.2	8.1	0.0	10	13	14.08
13	1	1	1	13	N139	N139	14695	51705	110	80	273	6	3	338	353	68.66	286	288	24.44	70.0	50.0	0.0	52	67	13.83
14	1	1	1	14	N139	N139	14945	51705	134	120	273	7	3	287	291	29.87	276	278	23.60	23.3	9.2	0.0	11	15	12.16
15	1	1	1	15	T139	T139	15180	51691	64	21	418	27	3	877	827	306.44	278	283	32.13	100.0	100.0	0.0	599	549	27.30
16	1	1	1	16	T139	T139	15465	51705	90	52	341	18	3	609	669	241.09	273	277	27.82	100.0	94.2	0.0	336	396	21.89
17	1	1	1	17	RGD-WT1	RGD-WT1	15709	51700	110	74	294	16	3	1148	1090	309.30	278	282	25.70	97.3	95.9	0.0	870	812	44.66
18	1	1	1	18	RGD-WT1	RGD-WT1	15945	51705	100	60	341	6	3	973	956	149.81	271	276	33.34	100.0	100.0	0.0	702	685	29.18
19	1	1	1	19	RRD	RRD	16200	51700	150	149	230	11	1	267	271	25.63	268	272	28.95	14.1	4.0	0.0	0	3	9.22
20	1	1	1	20	RRD	RRD	16450	51710	150	149	230	3	1	271	272	22.50	271	274	23.85	12.1	2.0	0.0	0	1	11.36
21	1	1	1	21	RRDt	RRDt	16700	51710	150	149	230	3	1	277	285	34.37	264	268	26.59	34.2	14.8	0.0	13	21	10.42
22	1	1	1	22	RRDt	RRDt	16950	51710	150	149	230	3	1	274	280	31.25	267	275	45.33	14.1	2.0	0.0	7	13	6.04
23	1	1	1	23	RRDc	RRDc	17200	51710	150	149	230	3	1	270	278	31.33	261	267	32.57	24.8	6.7	0.0	9	17	8.29
24	1	1	1	24	RRDc	RRDc	17450	51710	150	149	230	3	1	270	274	31.41	261	269	56.33	8.7	0.7	0.0	9	13	4.79
25	1	1	2	1	RED	RED	11670	51980	150	149	230	36	1	312	313	24.80	299	301	20.71	39.6	9.4	0.0	13	14	15.06
26	1	1	2	2	RED	RED	11930	51960	150	149	230	17	1	306	308	26.38	299	306	66.06	2.0	0.0	0.0	7	9	4.63
27	1	1	2	3	REDt	REDt	12200	51950	150	149	230	6	1	303	303	20.42	300	337	298.63	0.0	0.0	0.0	3	3	1.01
28	1	1	2	4	REDt	REDt	12450	51960	150	149	230	4	1	314	318	28.99	295	298	26.14	38.9	13.4	0.0	19	23	12.01
29	1	1	2	5	REDc	REDc	12700	51950	150	149	230	6	1	308	320	41.64	296	304	42.19	24.2	8.7	0.0	12	24	7.30
30	1	1	2	6	REDc	REDc	12950	51950	150	149	230	6	1	297	613	2887.77	294	303	58.88	8.7	6.7	0.0	3	319	5.04
31	1	1	2	7	REG	REG	13200	51950	150	149	230	6	1	290	296	39.20	288	289	24.90	20.8	7.4	0.0	2	8	11.65
32	1	1	2	8	REG	REG	13450	51950	150	149	230	6	1	291	294	31.43	288	290	20.38	18.8	4.0	0.0	3	6	14.28
33	1	1	2	9	REGat	REGat	13700	51950	150	149	230	6	1	283	296	47.18	285	287	24.53	18.8	6.7	0.0	-1	11	11.54
34	1	1	2	10	REGat	REGat	13950	51960	150	149	230	4	1	281	286	33.64	282	283	23.80	18.8	6.7	0.0	0	4	11.81
35	1	1	2	11	REGac	REGac	14200	51960	150	149	230	4	1	276	281	26.39	276	277	20.77	17.4	6.7	0.0	0	5	13.29
36	1	1	2	12	REGac	REGac	14450	51950	150	149	230	6	1	284	290	32.22	282	287	23.34	20.1	10.1	0.0	2	8	12.17
37	1	1	2	13	REGgg	REGgg	14723	51969	100	64	362	27	3	809	731	330.91	292	296	27.68	87.5	82.8	0.0	517	439	29.23
38	1	1	2	14	REGgg	REGgg	14941	51969	90	47	362	13	3	625	562	147.06	283	285	22.40	89.4	89.4	0.0	342	279	27.90
39	1	1	2	15	REGtg	REGtg	15190	51960	150	149	230	8	1	277	279	29.96	275	280	31.96	11.4	4.0	0.0	2	4	8.67
40	1	1	2	16	REGtg	REGtg	15460	51950	150	149	230	14	1	282	286	37.32	274	279	31.27	18.8	4.0	0.0	8	12	9.02
41	1	1	2	17	REGcg	REGcg	15700	51950	150	149	230	6	1	278	283	37.87	277	281	30.26	14.8	5.4	0.0	1	6	9.19
42	1	1	2	18	REGcg	REGcg	15940	51950	150	149	230	9	1	275	279	28.43	268	277	28.47	20.1	4.0	0.0	7	11	9.66
43	1	1	2	19	D143N (RGN)	D143N (RGN)	16200	51950	150	149	230	6	1	268	273	26.15	264	268	25.87	20.8	6.0	0.0	4	9	10.36
44	1	1	2	20	D143N (RGN)	D143N (RGN)	16450	51950	150	149	230	6	1	272	284	40.05	268	272	30.87	22.8	10.7	0.0	4	16	8.81
45	1	1	2	21	D143N (RGN)t	D143N (RGN)t	16700	51950	150	149	230	6	1	272	278	43.69	267	268	22.51	26.8	10.7	0.0	5	11	12.08
46	1	1	2	22	D143N (RGN)t	D143N (RGN)t	16950	51950	150	149	230	6	1	274	305	183.82	265	272	34.00	21.5	10.7	0.0	9	40	8.06
47	1	1	2	23	D143N (RGN)c	D143N (RGN)c	17200	51950	150	149	230	6	1	265	268	22.64	263	267	32.55	8.1	1.3	0.0	2	5	8.14
48	1	1	2	24	D143N (RGN)c	D143N (RGN)c	17450	51950	150	149	230	6	1	267	272	25.27	260	264	27.63	18.8	4.7	0.0	7	12	9.66
49	1	1	3	1	D143V (RGV)	D143V (RGV)	11695	52225	140	124	273	23	3	335	384	108.13	297	299	21.40	57.3	47.6	0.0	38	87	15.66
50	1	1	3	2	D143V (RGV)	D143V (RGV)	11939	52223	154	162	209	22	3	316	354	83.24	297	298	25.16	44.4	34.6	0.0	19	57	12.56
51	1	1	3	3	RGE-1 (GAA)	RGE-1 (GAA)	12205	52205	120	88	273	8	3	364	382	79.09	294	299	34.92	67.0	50.0	0.0	70	88	10.42
52	1	1	3	4	RGE-1 (GAA)	RGE-1 (GAA)	12455	52225	120	88	273	24	3	357	357	55.54	296	296	21.59	65.9	56.8	0.0	61	61	16.53
53	1	1	3	5	RGEc	RGEc	12700	52210	150	149	230	9	1	306	306	25.86	290	294	32.96	20.1	4.7	0.0	16	16	9.28
54	1	1	3	6	RGEc	RGEc	12955	52195	100	60	341	10	3	362	381	69.92	292	298	33.97	76.7	51.7	0.0	70	89	10.66
55	1	1	3	7	L144WT	L144WT	13216	52202	100	64	362	18	3	1483	1226	579.34	288	308	279.29	79.7	65.6	0.0	1195	938	5.31
56	1	1	3	8	L144WT	L144WT	13479	52205	90	52	341	31	3	1818	1598	549.15	289	292	32.65	98.1	98.1	0.0	1529	1309	55.68
57	1	1	3	9	L144g	L144g	13685	52205	110	80	273	12	3	373	358	59.92	293	298	42.55	61.3	46.3	0.0	80	65	8.77
58	1	1	3	10	L144g	L144g	13940	52215	106	74	341	15	3	359	358	47.43	285	290	28.96	77.0	64.9	0.0	74	73	12.40
59	1	1	3	11	L144a	L144a	14190	52220	150	149	230	20	1	303	307	38.59	279	282	23.47	50.3	26.2	0.0	24	28	12.91
60	1	1	3	12	L144a	L144a	14450	52205	128	108	273	4	3	289	302	43.99	277	280	20.61	38.0	28.7	0.0	12	25	14.02
61	1	1	3	13	V144	V144	14695	52200	130	108	294	2	3	299	334	72.71	279	282	22.74	49.1	38.0	0.0	20	55	13.15
62	1	1	3	14	V144	V144	14945	52205	142	140	273	4	3	303	341	83.76	284	287	26.11	44.3	36.4	0.0	19	57	11.60
63	1	1	3	15	S144	S144	15200	52200	150	149	230	3	1	285	289	34.82	276	279	24.85	23.5	9.4	0.0	9	13	11.47
64	1	1	3	16	S144	S144	15445	52195	134	120	273	7	3	293	311	58.65	275	278	30.23	38.3	25.8	0.0	18	36	9.69
65	1	1	3	17	H146WT	H146WT	15695	52205	70	32	341	4	3	494	480	96.41	286	294	44.94	90.6	84.4	0.0	208	194	10.99
66	1	1	3	18	H146WT	H146WT	15955	52215	80	32	341	14	3	629	730	323.53	275	280	34.20	100.0	93.8	0.0	354	455	18.39
67	1	1	3	19	R146	R146	16190	52200	150	149	230	7	1	270	275	32.12	271	276	38.10	8.1	2.0	0.0	0	4	7.09
68	1	1	3	20	R146	R146	16450	52200	150	149	230	3	1	275	280	27.37	267	280	159.46	0.0	0.0	0.0	8	13	1.72
69	1	1	3	21	L146=H146t	L146=H146t	16700	52200	150	149	230	3	1	280	289	40.72	275	279	31.11	24.8	9.4	0.0	5	14	9.00
70	1	1	3	22	L146=H146t	L146=H146t	16950	52200	150	149	230	3	1	271	273	26.56	270	302	267.75	0.0	0.0	0.0	1	3	1.01
71	1	1	3	23	P146	P146	17200	52200	150	149	230	3	1	268	277	58.07	265	303	276.12	1.3	0.0	0.0	3	12	0.97
72	1	1	3	24	P146	P146	17450	52200	150	149	230	3	1	273	274	22.20	268	280	95.67	0.0	0.0	0.0	5	6	2.85
73	1	1	4	1	L147WT	L147WT	11700	52461	106	69	362	14	3	503	602	285.06	298	299	21.17	95.7	89.9	0.0	205	304	23.76
74	1	1	4	2	L147WT	L147WT	11935	52450	90	48	362	12	3	772	754	275.61	293	296	22.05	100.0	93.8	0.0	479	461	35.01
75	1	1	4	3	P147	P147	12200	52450	150	149	230	4	1	291	292	19.29	294	299	37.14	2.0	0.0	0.0	-2	-1	7.83
76	1	1	4	4	P147	P147	12450	52460	150	149	230	13	1	299	301	25.44	296	299	33.84	9.4	0.7	0.0	3	5	8.84
77	1	1	4	5	P147a	P147a	12680	52460	150	149	230	21	1	298	308	51.91	285	292	30.48	29.5	10.7	0.0	13	23	9.78
78	1	1	4	6	P147a	P147a	12930	52460	150	149	230	21	1	299	305	33.79	287	289	23.28	38.3	20.1	0.0	12	18	12.84
79	1	1	4	7	Oligo HIV Y115	Oligo HIV Y115	13190	52450	150	149	230	8	1	292	422	918.97	276	295	38.88	28.9	16.8	0.0	16	146	7.51
80	1	1	4	8	Oligo HIV Y115	Oligo HIV Y115	13460	52440	150	149	230	14	1	289	292	30.17	287	292	28.84	10.1	3.4	0.0	2	5	10.02
81	1	1	4	9	Oligo HIV M184a	Oligo HIV M184a	13690	52450	150	149	230	8	1	282	288	54.01	285	294	35.87	4.0	1.3	0.0	-2	3	7.86
82	1	1	4	10	Oligo HIV M184a	Oligo HIV M184a	13950	52450	150	149	230	4	1	286	293	43.78	283	290	31.15	15.4	4.7	0.0	3	10	9.18
83	1	1	4	11	C - (H2O+S.S.)	C - (H2O+S.S.)	14200	52450	150	149	230	4	1	284	285	22.95	280	283	22.19	21.5	4.0	0.0	4	5	12.80
84	1	1	4	12	C - (H2O+S.S.)	C - (H2O+S.S.)	14450	52440	150	149	230	6	1	286	289	27.19	278	282	25.25	19.5	4.0	0.0	8	11	11.33
85	1	1	4	13	C - (H2O+S.S.)	C - (H2O+S.S.)	14700	52440	150	149	230	6	1	283	288	33.85	277	281	23.69	22.1	5.4	0.0	6	11	11.95
86	1	1	4	14	C - (H2O+S.S.)	C - (H2O+S.S.)	14950	52440	150	149	230	6	1	279	283	35.32	277	280	22.72	19.5	5.4	0.0	2	6	12.28
87	1	1	4	15	C - (H2O+S.S.)	C - (H2O+S.S.)	15200	52440	150	149	230	6	1	277	282	32.84	276	278	28.13	10.1	4.0	0.0	1	6	9.85
88	1	1	4	16	C - (H2O+S.S.)	C - (H2O+S.S.)	15450	52440	150	149	230	6	1	283	286	32.94	278	282	36.21	11.4	3.4	0.0	5	8	7.82
89	1	1	4	17	C - (H2O+S.S.)	C - (H2O+S.S.)	15700	52440	150	149	230	6	1	275	279	30.51	279	285	40.91	4.0	2.0	0.0	-3	0	6.72
90	1	1	4	18	C - (H2O+S.S.)	C - (H2O+S.S.)	15940	52440	150	149	230	9	1	271	276	29.16	272	277	40.62	8.1	4.0	0.0	0	4	6.67
91	1	1	4	19	C - (H2O+S.S.)	C - (H2O+S.S.)	16200	52440	150	149	230	6	1	268	275	34.47	270	273	30.43	14.8	3.4	0.0	-1	5	8.81
92	1	1	4	20	C - (H2O+S.S.)	C - (H2O+S.S.)	16450	52440	150	149	230	6	1	265	270	27.31	256	281	165.18	0.0	0.0	0.0	9	14	1.60
93	1	1	4	21	C - (H2O+S.S.)	C - (H2O+S.S.)	16700	52440	150	149	230	6	1	275	277	23.58	275	283	45.61	4.0	0.7	0.0	0	2	6.03
94	1	1	4	22	C - (H2O+S.S.)	C - (H2O+S.S.)	16950	52440	150	149	230	6	1	268	273	32.82	266	272	33.22	12.8	3.4	0.0	2	7	8.07
95	1	1	4	23	CIF	CIF	17195	52445	120	88	273	2	3	306	325	72.43	269	274	41.98	40.9	17.0	0.0	37	56	7.29
96	1	1	4	24	CIF	CIF	17448	52462	80	39	362	15	3	1169	1090	310.69	266	273	40.02	100.0	100.0	0.0	903	824	29.21
END DATA
