# Supplementary material for: Microarray-based identification of antigenic variants of foot-and-mouth disease virus: a bioinformatics quality assessment
Source: BMC Genomics. 2006 May 18;7:117. doi: 10.1186/1471-2164-7-117 (PMC1481559; doi:10.1186/1471-2164-7-117)
Supplement: Additional File 1 — They are obtained using the Agilent and Scan Array Express (Perkin Elmer Life Sciences) analysis software for reading and quantifying the hybridization images. [file 1471-2164-7-117-S1.zip › V-16-S139N-1-22V.csv]

BEGIN HEADER
PerkinElmer Life Sciences.
ScanArrayCSVFileFormat	2.00
ScanArray Express	2.00
Number_of_Columns	26
END HEADER
BEGIN GENERAL INFO
DateTime	2005/08/22 12:25
GalFile	D:\303\AFTOCHIP\AFTOCHIP 2.1\Generalidades Aftochip 2.1\ARCHIVO GAL AFTOCHIP 2.1.gal
Scanner	Model: Serial No.:
User Name	303
Computer Name
Protocol	Easy Quant
Quantitation Method	Adaptive Circle
Quality Confidence Calculation	SignalToNoise
User comments
Image Origin	0	0
Temperature	0
Laser Powers	0
Laser On Time	0
PMT Voltages	0
END GENERAL INFO
BEGIN QUANTITATION PARAMETERS
Min Percentile	50
Max Percentile	200
END QUANTITATION PARAMETERS
BEGIN QUALITY MEASUREMENTS
Min Signal To Noise	3
END QUALITY MEASUREMENTS
BEGIN ARRAY PATTERN INFO
Units	�m
Array Rows	1
Array Columns	1
Spot Rows	4
Spot Columns	24
Array Row Spacing	4500.000000
Array Column Spacing	4500.000000
Spot Row Spacing	253.000000
Spot Column Spacing	250.000000
Spot Diameter	150
Interstitial	0
Spots Per Array	96
Total Spots	96
END ARRAY PATTERN INFO
BEGIN IMAGE INFO
ImageID	Channel	Image	Fluorophore	Barcode	Units	X Units Per Pixel	Y Units Per Pixel	X Offset	Y Offset	Status
-1	CH1	D:\303\8� Anna\US22502636_SLOT01_S01.tif	Unknown	Unknown	�m	10.000000	10.000000	0.000000	0.000000	Control Image
END IMAGE INFO
BEGIN NORMALIZATION INFO
Normalization Method	LOWESS
END NORMALIZATION INFO
BEGIN DATA
Index	Array Row	Array Column	Spot Row	Spot Column	Name	ID	X	Y	Diameter	F Pixels	B Pixels	Footprint	Flags	Ch1 Median	Ch1 Mean	Ch1 SD	Ch1 B Median	Ch1 B Mean	Ch1 B SD	Ch1 % > B + 1 SD	Ch1 % > B + 2 SD	Ch1 F % Sat.	Ch1 Median - B	Ch1 Mean - B	Ch1 SignalNoiseRatio
1	1	1	1	1	CIF	CIF	2830	26770	106	69	294	24	3	822	964	318.98	403	414	48.74	100.0	98.6	0.0	419	561	16.87
2	1	1	1	2	CIF	CIF	3078	26768	100	64	362	22	3	840	919	258.44	389	390	23.73	100.0	100.0	0.0	451	530	35.39
3	1	1	1	3	S139WT	S139WT	3330	26770	150	149	230	24	1	404	405	23.95	393	394	22.76	30.2	8.1	0.0	11	12	17.75
4	1	1	1	4	S139WT	S139WT	3590	26750	150	149	230	9	1	405	405	25.95	394	395	20.97	30.2	11.4	0.0	11	11	19.31
5	1	1	1	5	G139	G139	3840	26750	150	149	230	9	1	403	403	21.37	400	399	24.64	14.8	2.0	0.0	3	3	16.35
6	1	1	1	6	G139	G139	4090	26750	150	149	230	9	1	403	404	21.34	403	406	22.20	18.1	2.0	0.0	0	1	18.15
7	1	1	1	7	G139t	G139t	4340	26750	150	149	230	9	1	408	428	172.01	405	406	22.98	22.8	6.7	0.0	3	23	17.76
8	1	1	1	8	G139t	G139t	4590	26750	150	149	230	9	1	405	404	22.14	400	400	22.17	18.1	3.4	0.0	5	4	18.27
9	1	1	1	9	G139c	G139c	4840	26750	150	149	230	9	1	408	408	24.38	405	406	24.48	20.1	4.0	0.0	3	3	16.67
10	1	1	1	10	G139c	G139c	5090	26750	150	149	230	9	1	411	415	54.80	407	409	23.64	19.5	4.7	0.0	4	8	17.38
11	1	1	1	11	I139	I139	5340	26750	150	149	230	9	1	412	414	23.95	407	407	25.92	22.1	4.0	0.0	5	7	15.89
12	1	1	1	12	I139	I139	5580	26750	150	149	230	4	1	416	414	23.50	406	423	205.61	0.0	0.0	0.0	10	8	2.02
13	1	1	1	13	N139	N139	5828	26766	84	44	383	19	3	740	764	248.11	410	417	159.80	68.2	52.3	0.0	330	354	4.63
14	1	1	1	14	N139	N139	6082	26762	70	28	362	14	3	720	703	117.79	405	406	27.08	100.0	100.0	0.0	315	298	26.59
15	1	1	1	15	T139	T139	6328	26759	112	80	294	12	3	480	522	115.21	406	407	24.82	76.3	55.0	0.0	74	116	19.34
16	1	1	1	16	T139	T139	6570	26759	120	97	294	17	3	452	580	208.62	407	408	25.13	59.8	48.5	0.0	45	173	17.99
17	1	1	1	17	RGD-WT1	RGD-WT1	6811	26750	112	84	294	21	3	1559	1311	643.73	403	405	22.95	95.2	84.5	0.0	1156	908	67.94
18	1	1	1	18	RGD-WT1	RGD-WT1	7085	26735	90	52	383	11	3	1849	1579	539.48	408	408	24.75	100.0	100.0	0.0	1441	1171	74.72
19	1	1	1	19	RRD	RRD	7340	26730	150	149	230	17	1	413	415	25.62	402	404	24.67	28.9	8.7	0.0	11	13	16.74
20	1	1	1	20	RRD	RRD	7580	26750	150	149	230	4	1	412	412	34.81	398	401	21.76	33.6	11.4	0.0	14	14	18.94
21	1	1	1	21	RRDt	RRDt	7825	26760	110	78	294	15	3	429	430	33.42	398	399	24.41	59.0	28.2	0.0	31	32	17.58
22	1	1	1	22	RRDt	RRDt	8075	26760	120	96	294	14	3	418	455	158.33	393	394	22.10	51.0	35.4	0.0	25	62	18.91
23	1	1	1	23	RRDc	RRDc	8335	26755	112	80	315	9	3	414	421	42.26	388	391	25.18	52.5	21.3	0.0	26	33	16.44
24	1	1	1	24	RRDc	RRDc	8590	26750	150	149	230	9	1	405	407	25.92	398	400	23.65	27.5	6.0	0.0	7	9	17.12
25	1	1	2	1	RED	RED	2830	27020	150	149	230	21	1	407	412	33.59	399	400	25.65	30.9	13.4	0.0	8	13	15.87
26	1	1	2	2	RED	RED	3075	27000	80	40	362	7	3	432	431	25.18	397	398	22.18	67.5	35.0	0.0	35	34	19.48
27	1	1	2	3	REDt	REDt	3340	27000	150	149	230	8	1	407	409	24.84	401	401	20.39	32.2	7.4	0.0	6	8	19.97
28	1	1	2	4	REDt	REDt	3590	27000	150	149	230	8	1	412	413	23.40	402	403	22.91	28.2	6.7	0.0	10	11	17.98
29	1	1	2	5	REDc	REDc	3840	27000	150	149	230	8	1	417	432	194.17	407	410	35.34	14.8	1.3	0.0	10	25	11.80
30	1	1	2	6	REDc	REDc	4090	27000	150	149	230	8	1	417	416	25.59	404	406	30.82	20.8	4.0	0.0	13	12	13.53
31	1	1	2	7	REG	REG	4330	26990	150	149	230	9	1	411	413	25.17	406	408	30.88	16.1	0.7	0.0	5	7	13.31
32	1	1	2	8	REG	REG	4580	26990	150	149	230	9	1	410	412	24.11	403	404	22.39	26.2	8.1	0.0	7	9	18.31
33	1	1	2	9	REGat	REGat	4830	26990	150	149	230	9	1	412	411	21.35	406	409	23.66	18.8	2.0	0.0	6	5	17.41
34	1	1	2	10	REGat	REGat	5090	26990	150	149	230	11	1	419	419	21.81	412	412	22.11	21.5	3.4	0.0	7	7	18.95
35	1	1	2	11	REGac	REGac	5340	27000	150	149	230	8	1	420	420	24.00	420	418	30.15	10.7	0.7	0.0	0	0	13.93
36	1	1	2	12	REGac	REGac	5580	26980	150	149	230	18	1	413	417	22.39	422	422	30.37	7.4	0.7	0.0	-8	-4	13.60
37	1	1	2	13	REGgg	REGgg	5835	26975	134	120	315	25	3	468	636	260.06	421	445	76.45	41.7	38.3	0.0	47	215	6.12
38	1	1	2	14	REGgg	REGgg	6085	27005	134	120	315	5	3	469	582	191.66	411	412	27.08	66.7	51.7	0.0	58	171	17.32
39	1	1	2	15	REGtg	REGtg	6340	27000	150	149	230	8	1	424	428	26.43	413	415	26.36	31.5	6.7	0.0	11	15	16.08
40	1	1	2	16	REGtg	REGtg	6590	27000	150	149	230	8	1	416	419	24.66	412	413	24.64	24.2	4.0	0.0	4	7	16.88
41	1	1	2	17	REGcg	REGcg	6840	27000	150	149	230	8	1	416	414	24.99	413	414	24.94	12.8	4.0	0.0	3	1	16.68
42	1	1	2	18	REGcg	REGcg	7090	26990	150	149	230	11	1	417	419	23.71	411	411	25.57	26.2	4.0	0.0	6	8	16.30
43	1	1	2	19	D143N (RGN)	D143N (RGN)	7330	27000	150	149	230	2	1	424	426	27.10	402	401	24.82	47.0	15.4	0.0	22	24	17.08
44	1	1	2	20	D143N (RGN)	D143N (RGN)	7575	26995	156	164	251	7	3	416	419	28.51	399	399	20.77	45.1	22.0	0.0	17	20	20.03
45	1	1	2	21	D143N (RGN)t	D143N (RGN)t	7810	27010	130	113	294	24	3	425	430	34.14	399	400	24.52	52.2	26.5	0.0	26	31	17.33
46	1	1	2	22	D143N (RGN)t	D143N (RGN)t	8080	26995	162	184	251	4	3	416	420	32.27	404	404	22.45	34.2	17.4	0.0	12	16	18.53
47	1	1	2	23	D143N (RGN)c	D143N (RGN)c	8335	26995	160	172	251	4	3	415	417	26.48	396	397	24.11	41.9	14.5	0.0	19	21	17.21
48	1	1	2	24	D143N (RGN)c	D143N (RGN)c	8590	27000	150	149	230	8	1	404	407	23.42	400	400	21.12	26.8	6.0	0.0	4	7	19.13
49	1	1	3	1	D143V (RGV)	D143V (RGV)	2830	27260	142	137	294	8	3	429	477	103.97	409	411	28.29	42.3	34.3	0.0	20	68	15.17
50	1	1	3	2	D143V (RGV)	D143V (RGV)	3086	27259	142	135	294	7	3	435	496	118.61	401	400	24.92	57.8	41.5	0.0	34	95	17.45
51	1	1	3	3	RGE-1 (GAA)	RGE-1 (GAA)	3335	27255	148	148	251	4	3	422	458	86.93	405	405	25.38	41.2	27.0	0.0	17	53	16.62
52	1	1	3	4	RGE-1 (GAA)	RGE-1 (GAA)	3585	27255	142	140	315	4	3	419	454	81.98	405	406	24.89	40.7	30.0	0.0	14	49	16.83
53	1	1	3	5	RGEc	RGEc	3840	27260	150	149	230	11	1	422	429	34.50	405	408	31.52	33.6	13.4	0.0	17	24	13.39
54	1	1	3	6	RGEc	RGEc	4080	27245	90	48	383	7	3	459	456	33.28	412	412	22.60	79.2	52.1	0.0	47	44	20.31
55	1	1	3	7	L144WT	L144WT	4332	27259	90	50	362	6	3	2719	2161	992.50	415	414	23.33	90.0	90.0	0.0	2304	1746	116.52
56	1	1	3	8	L144WT	L144WT	4577	27256	90	51	383	6	3	2799	2146	1036.62	414	414	24.04	96.1	88.2	0.0	2385	1732	116.44
57	1	1	3	9	L144g	L144g	4815	27235	142	140	315	24	3	439	472	77.13	413	413	24.82	53.6	37.9	0.0	26	59	17.69
58	1	1	3	10	L144g	L144g	5075	27245	142	140	315	10	3	444	482	81.75	417	416	25.05	51.4	40.7	0.0	27	65	17.73
59	1	1	3	11	L144a	L144a	5325	27245	156	164	251	10	3	453	460	45.03	431	434	29.05	40.2	21.3	0.0	22	29	15.60
60	1	1	3	12	L144a	L144a	5567	27262	142	136	294	17	3	485	539	122.95	448	452	32.74	51.5	36.8	0.0	37	91	14.82
61	1	1	3	13	V144	V144	5822	27266	148	151	251	16	3	451	529	147.52	434	450	63.76	34.4	31.1	0.0	17	95	7.07
62	1	1	3	14	V144	V144	6085	27255	134	120	315	3	3	449	507	114.53	417	417	25.99	51.7	41.7	0.0	32	90	17.28
63	1	1	3	15	S144	S144	6340	27260	150	149	230	11	1	439	441	30.16	424	432	52.97	12.8	0.0	0.0	15	17	8.29
64	1	1	3	16	S144	S144	6590	27260	150	149	230	11	1	430	434	67.98	416	435	80.54	6.0	1.3	0.0	14	18	5.34
65	1	1	3	17	H146WT	H146WT	6810	27241	78	37	362	25	3	533	603	191.53	411	412	26.27	89.2	67.6	0.0	122	192	20.29
66	1	1	3	18	H146WT	H146WT	7054	27256	78	33	383	28	3	541	629	180.66	419	420	27.63	90.9	81.8	0.0	122	210	19.58
67	1	1	3	19	R146	R146	7340	27260	150	149	230	11	1	422	420	24.27	408	618	1061.57	0.0	0.0	0.0	14	12	0.40
68	1	1	3	20	R146	R146	7580	27260	150	149	230	8	1	412	410	22.85	411	414	48.94	3.4	0.0	0.0	1	0	8.42
69	1	1	3	21	L146=H146t	L146=H146t	7830	27260	150	149	230	8	1	413	414	22.62	403	409	29.43	20.8	2.7	0.0	10	11	14.03
70	1	1	3	22	L146=H146t	L146=H146t	8090	27260	150	149	230	11	1	410	411	21.74	409	409	23.47	18.8	0.7	0.0	1	2	17.47
71	1	1	3	23	P146	P146	8330	27260	150	149	230	8	1	411	410	23.26	401	400	24.38	27.5	4.0	0.0	10	9	16.86
72	1	1	3	24	P146	P146	8580	27260	150	149	230	8	1	409	410	22.40	400	402	22.82	28.2	6.0	0.0	9	10	17.92
73	1	1	4	1	L147WT	L147WT	2835	27510	70	26	362	6	3	743	759	214.28	406	407	25.90	100.0	92.3	0.0	337	353	28.69
74	1	1	4	2	L147WT	L147WT	3080	27505	70	26	383	1	3	682	772	250.37	406	413	86.89	96.2	61.5	0.0	276	366	7.85
75	1	1	4	3	P147	P147	3340	27510	150	149	230	9	1	409	411	26.62	411	411	23.91	18.1	4.0	0.0	-1	0	17.10
76	1	1	4	4	P147	P147	3590	27510	150	149	230	9	1	420	419	21.78	418	418	23.46	15.4	2.7	0.0	2	1	17.91
77	1	1	4	5	P147a	P147a	3840	27510	150	149	230	9	1	427	429	33.12	421	422	30.48	16.1	3.4	0.0	6	8	14.01
78	1	1	4	6	P147a	P147a	4090	27510	150	149	230	9	1	419	423	30.47	414	418	26.57	22.8	6.0	0.0	5	9	15.77
79	1	1	4	7	Oligo HIV Y115	Oligo HIV Y115	4330	27500	150	149	230	5	1	428	426	21.86	419	419	23.61	20.1	2.0	0.0	9	7	18.13
80	1	1	4	8	Oligo HIV Y115	Oligo HIV Y115	4580	27500	150	149	230	5	1	430	705	2076.93	426	454	250.97	5.4	4.7	0.0	4	279	1.71
81	1	1	4	9	Oligo HIV M184a	Oligo HIV M184a	4830	27490	150	149	230	14	1	420	418	20.72	413	415	20.72	24.8	4.0	0.0	7	5	20.27
82	1	1	4	10	Oligo HIV M184a	Oligo HIV M184a	5090	27500	150	149	230	9	1	429	426	24.93	422	425	27.85	18.8	0.7	0.0	7	4	15.40
83	1	1	4	11	C - (H2O+S.S.)	C - (H2O+S.S.)	5340	27510	150	149	230	9	1	438	437	25.33	435	437	27.07	16.1	1.3	0.0	3	2	16.18
84	1	1	4	12	C - (H2O+S.S.)	C - (H2O+S.S.)	5580	27480	150	149	230	24	1	437	437	27.10	429	441	92.68	0.0	0.0	0.0	8	8	4.72
85	1	1	4	13	C - (H2O+S.S.)	C - (H2O+S.S.)	5840	27510	150	149	230	9	1	431	430	27.71	424	424	25.32	19.5	2.7	0.0	7	6	17.03
86	1	1	4	14	C - (H2O+S.S.)	C - (H2O+S.S.)	6090	27510	150	149	230	9	1	427	429	37.11	417	417	24.56	22.1	6.0	0.0	10	12	17.39
87	1	1	4	15	C - (H2O+S.S.)	C - (H2O+S.S.)	6340	27510	150	149	230	9	1	430	430	23.53	420	422	23.77	27.5	4.7	0.0	10	10	18.09
88	1	1	4	16	C - (H2O+S.S.)	C - (H2O+S.S.)	6590	27510	150	149	230	9	1	423	424	25.21	421	422	24.36	20.1	4.0	0.0	2	3	17.37
89	1	1	4	17	C - (H2O+S.S.)	C - (H2O+S.S.)	6830	27490	150	149	230	14	1	427	429	31.12	422	422	30.55	18.8	2.7	0.0	5	7	13.98
90	1	1	4	18	C - (H2O+S.S.)	C - (H2O+S.S.)	6963	27377	100	64	362	174	3	429	431	23.69	435	459	94.92	0.0	0.0	0.0	-5	-3	4.52
91	1	1	4	19	C - (H2O+S.S.)	C - (H2O+S.S.)	7320	27480	150	149	230	27	1	425	421	27.41	421	594	1028.24	0.0	0.0	0.0	4	0	0.41
92	1	1	4	20	C - (H2O+S.S.)	C - (H2O+S.S.)	7590	27510	150	149	230	9	1	415	415	22.98	415	419	47.23	2.7	0.0	0.0	0	0	8.79
93	1	1	4	21	C - (H2O+S.S.)	C - (H2O+S.S.)	7840	27510	150	149	230	9	1	413	415	24.40	412	414	22.69	16.8	7.4	0.0	1	3	18.21
94	1	1	4	22	C - (H2O+S.S.)	C - (H2O+S.S.)	8080	27510	150	149	230	5	1	418	418	23.31	411	431	107.66	0.7	0.0	0.0	7	7	3.88
95	1	1	4	23	CIF	CIF	8333	27502	92	52	362	3	3	658	651	211.58	409	409	23.09	80.8	71.2	0.0	249	242	28.49
96	1	1	4	24	CIF	CIF	8562	27487	70	29	362	26	3	960	1443	727.86	409	410	22.45	100.0	100.0	0.0	551	1034	42.76
END DATA
