# Supplementary material for: Microarray-based identification of antigenic variants of foot-and-mouth disease virus: a bioinformatics quality assessment
Source: BMC Genomics. 2006 May 18;7:117. doi: 10.1186/1471-2164-7-117 (PMC1481559; doi:10.1186/1471-2164-7-117)
Supplement: Additional File 1 — They are obtained using the Agilent and Scan Array Express (Perkin Elmer Life Sciences) analysis software for reading and quantifying the hybridization images. [file 1471-2164-7-117-S1.zip › V-16-S139N-3-22V.csv]

BEGIN HEADER
PerkinElmer Life Sciences.
ScanArrayCSVFileFormat	2.00
ScanArray Express	2.00
Number_of_Columns	26
END HEADER
BEGIN GENERAL INFO
DateTime	2005/08/22 12:35
GalFile	D:\303\AFTOCHIP\AFTOCHIP 2.1\Generalidades Aftochip 2.1\ARCHIVO GAL AFTOCHIP 2.1.gal
Scanner	Model: Serial No.:
User Name	303
Computer Name
Protocol	Easy Quant
Quantitation Method	Adaptive Circle
Quality Confidence Calculation	SignalToNoise
User comments
Image Origin	0	0
Temperature	0
Laser Powers	0
Laser On Time	0
PMT Voltages	0
END GENERAL INFO
BEGIN QUANTITATION PARAMETERS
Min Percentile	50
Max Percentile	200
END QUANTITATION PARAMETERS
BEGIN QUALITY MEASUREMENTS
Min Signal To Noise	3
END QUALITY MEASUREMENTS
BEGIN ARRAY PATTERN INFO
Units	�m
Array Rows	1
Array Columns	1
Spot Rows	4
Spot Columns	24
Array Row Spacing	4500.000000
Array Column Spacing	4500.000000
Spot Row Spacing	240.000000
Spot Column Spacing	250.000000
Spot Diameter	150
Interstitial	0
Spots Per Array	96
Total Spots	96
END ARRAY PATTERN INFO
BEGIN IMAGE INFO
ImageID	Channel	Image	Fluorophore	Barcode	Units	X Units Per Pixel	Y Units Per Pixel	X Offset	Y Offset	Status
-1	CH1	D:\303\8� Anna\US22502636_SLOT01_S01.tif	Unknown	Unknown	�m	10.000000	10.000000	0.000000	0.000000	Control Image
END IMAGE INFO
BEGIN NORMALIZATION INFO
Normalization Method	LOWESS
END NORMALIZATION INFO
BEGIN DATA
Index	Array Row	Array Column	Spot Row	Spot Column	Name	ID	X	Y	Diameter	F Pixels	B Pixels	Footprint	Flags	Ch1 Median	Ch1 Mean	Ch1 SD	Ch1 B Median	Ch1 B Mean	Ch1 B SD	Ch1 % > B + 1 SD	Ch1 % > B + 2 SD	Ch1 F % Sat.	Ch1 Median - B	Ch1 Mean - B	Ch1 SignalNoiseRatio
1	1	1	1	1	CIF	CIF	2849	51754	80	39	327	12	3	906	1457	1025.20	530	531	27.98	100.0	100.0	0.0	376	927	32.39
2	1	1	1	2	CIF	CIF	3099	51746	70	28	383	9	3	1279	1816	1159.31	540	540	27.36	100.0	100.0	0.0	739	1276	46.75
3	1	1	1	3	S139WT	S139WT	3360	51730	150	149	259	25	1	544	543	30.69	543	543	27.22	16.1	4.0	0.0	1	0	19.99
4	1	1	1	4	S139WT	S139WT	3580	51730	150	149	259	18	1	555	554	30.56	550	549	26.95	21.5	2.7	0.0	5	4	20.59
5	1	1	1	5	G139	G139	3830	51730	150	149	259	18	1	548	581	222.15	546	548	29.97	20.1	7.4	0.0	2	35	18.29
6	1	1	1	6	G139	G139	4080	51730	150	149	259	18	1	551	639	459.61	547	572	216.81	5.4	4.7	0.0	4	92	2.54
7	1	1	1	7	G139t	G139t	4330	51730	150	149	259	18	1	542	547	31.27	552	550	27.13	17.4	3.4	0.0	-9	-4	19.98
8	1	1	1	8	G139t	G139t	4580	51730	150	149	259	18	1	552	554	39.03	542	564	233.97	0.7	0.0	0.0	10	12	2.36
9	1	1	1	9	G139c	G139c	4830	51730	150	149	259	18	1	558	558	29.76	541	544	28.43	38.3	6.7	0.0	17	17	19.63
10	1	1	1	10	G139c	G139c	5080	51730	150	149	259	18	1	558	558	30.28	556	556	30.42	18.1	2.7	0.0	2	2	18.35
11	1	1	1	11	I139	I139	5330	51730	150	149	259	18	1	556	555	31.67	548	548	26.50	24.8	6.7	0.0	8	7	20.98
12	1	1	1	12	I139	I139	5580	51730	150	149	259	18	1	560	558	33.80	545	545	29.24	27.5	8.7	0.0	15	13	19.15
13	1	1	1	13	N139	N139	5852	51753	78	37	327	13	3	1023	1117	485.48	562	564	30.80	75.7	75.7	0.0	461	555	33.21
14	1	1	1	14	N139	N139	6095	51750	70	26	383	6	3	950	1054	327.41	562	563	31.17	100.0	100.0	0.0	388	492	30.47
15	1	1	1	15	T139	T139	6345	51746	134	120	259	5	3	596	648	147.34	558	559	27.43	56.7	36.7	0.0	38	90	21.73
16	1	1	1	16	T139	T139	6595	51740	120	96	259	8	3	585	666	202.49	560	562	38.19	37.5	26.0	0.0	25	106	15.32
17	1	1	1	17	RGD-WT1	RGD-WT1	6869	51762	100	66	327	32	3	3025	2574	964.09	537	537	34.50	98.5	97.0	0.0	2488	2037	87.67
18	1	1	1	18	RGD-WT1	RGD-WT1	7105	51765	90	52	327	24	3	2671	2471	678.25	534	533	33.85	100.0	100.0	0.0	2137	1937	78.90
19	1	1	1	19	RRD	RRD	7360	51770	150	149	259	31	1	562	566	42.92	543	546	40.03	24.2	6.0	0.0	19	23	14.04
20	1	1	1	20	RRD	RRD	7580	51740	150	149	259	11	1	551	555	34.01	555	556	31.64	16.1	4.0	0.0	-3	0	17.42
21	1	1	1	21	RRDt	RRDt	7835	51745	128	112	259	5	3	573	597	70.27	542	545	30.22	51.8	31.3	0.0	31	55	18.96
22	1	1	1	22	RRDt	RRDt	8075	51765	120	88	259	24	3	599	622	70.57	536	536	32.93	75.0	47.7	0.0	63	86	18.19
23	1	1	1	23	RRDc	RRDc	8320	51770	150	149	259	31	1	541	550	48.97	535	534	31.55	26.8	14.8	0.0	6	15	17.15
24	1	1	1	24	RRDc	RRDc	8580	51730	150	149	259	18	1	550	559	52.52	532	533	26.73	40.9	18.1	0.0	18	27	20.58
25	1	1	2	1	RED	RED	2830	52010	150	149	259	26	1	534	540	42.35	530	530	30.83	22.8	8.1	0.0	4	10	17.32
26	1	1	2	2	RED	RED	3090	51980	150	149	259	5	1	542	547	29.61	536	536	31.71	23.5	4.0	0.0	6	11	17.09
27	1	1	2	3	REDt	REDt	3340	51990	150	149	259	4	1	555	602	357.41	544	545	27.56	32.2	12.8	0.0	11	58	20.14
28	1	1	2	4	REDt	REDt	3580	51970	150	149	259	18	1	557	564	68.47	546	556	104.87	2.7	1.3	0.0	11	18	5.31
29	1	1	2	5	REDc	REDc	3830	51970	150	149	259	18	1	554	559	40.99	550	551	29.73	20.8	8.1	0.0	4	9	18.63
30	1	1	2	6	REDc	REDc	4080	51970	150	149	259	18	1	543	544	37.87	547	546	30.68	14.1	2.7	0.0	-3	-2	17.70
31	1	1	2	7	REG	REG	4340	51980	150	149	259	5	1	543	544	30.84	545	546	28.50	12.8	3.4	0.0	-1	0	19.05
32	1	1	2	8	REG	REG	4590	51980	150	149	259	5	1	555	554	29.43	541	585	384.65	0.0	0.0	0.0	14	13	1.44
33	1	1	2	9	REGat	REGat	4840	51990	150	149	259	4	1	557	557	25.87	547	598	659.05	0.0	0.0	0.0	10	10	0.85
34	1	1	2	10	REGat	REGat	5080	51990	150	149	259	10	1	559	560	34.95	550	552	27.09	23.5	5.4	0.0	9	10	20.63
35	1	1	2	11	REGac	REGac	5340	51990	150	149	259	4	1	555	581	216.71	549	548	30.16	22.8	6.7	0.0	6	32	18.40
36	1	1	2	12	REGac	REGac	5600	51980	150	149	259	12	1	556	554	31.18	547	547	28.21	21.5	4.0	0.0	9	7	19.71
37	1	1	2	13	REGgg	REGgg	5860	51975	120	96	259	23	3	662	826	259.62	551	557	91.02	55.2	45.8	0.0	111	275	7.27
38	1	1	2	14	REGgg	REGgg	6105	52005	112	80	327	24	3	919	900	283.09	566	571	79.24	65.0	60.0	0.0	353	334	11.60
39	1	1	2	15	REGtg	REGtg	6350	51990	150	149	259	11	1	572	579	61.66	561	563	28.79	30.2	8.7	0.0	11	18	19.87
40	1	1	2	16	REGtg	REGtg	6580	51970	150	149	259	18	1	568	567	27.90	560	562	36.17	12.1	1.3	0.0	8	7	15.71
41	1	1	2	17	REGcg	REGcg	6850	51980	150	149	259	12	1	561	563	41.61	551	552	33.27	22.1	6.7	0.0	10	12	16.86
42	1	1	2	18	REGcg	REGcg	7090	51990	150	149	259	4	1	549	551	31.57	549	547	26.76	18.1	5.4	0.0	0	2	20.52
43	1	1	2	19	D143N (RGN)	D143N (RGN)	7330	51970	150	149	259	18	1	565	566	39.90	557	556	37.66	20.1	7.4	0.0	8	9	15.00
44	1	1	2	20	D143N (RGN)	D143N (RGN)	7580	51970	150	149	259	18	1	563	568	42.89	556	556	30.46	32.9	14.1	0.0	7	12	18.48
45	1	1	2	21	D143N (RGN)t	D143N (RGN)t	7835	51985	128	112	259	5	3	561	580	57.26	544	546	27.98	39.3	25.0	0.0	17	36	20.05
46	1	1	2	22	D143N (RGN)t	D143N (RGN)t	8085	51995	120	88	259	9	3	565	572	53.44	534	537	35.93	44.3	20.5	0.0	31	38	15.72
47	1	1	2	23	D143N (RGN)c	D143N (RGN)c	8330	51970	150	149	259	18	1	549	551	36.89	539	553	109.48	2.0	0.0	0.0	10	12	5.01
48	1	1	2	24	D143N (RGN)c	D143N (RGN)c	8580	51970	150	149	259	18	1	545	547	32.37	540	610	324.37	0.0	0.0	0.0	5	7	1.68
49	1	1	3	1	D143V (RGV)	D143V (RGV)	2835	52235	130	112	259	10	3	539	637	187.04	529	528	26.82	39.3	30.4	0.0	10	108	20.10
50	1	1	3	2	D143V (RGV)	D143V (RGV)	3099	52244	120	96	259	20	3	561	659	178.91	529	531	31.89	50.0	37.5	0.0	32	130	17.59
51	1	1	3	3	RGE-1 (GAA)	RGE-1 (GAA)	3365	52260	134	124	259	42	3	565	615	117.26	543	542	28.46	45.2	32.3	0.0	22	72	19.85
52	1	1	3	4	RGE-1 (GAA)	RGE-1 (GAA)	3595	52245	126	112	259	19	3	593	659	127.60	556	564	46.10	50.0	35.7	0.0	37	103	12.86
53	1	1	3	5	RGEc	RGEc	3830	52210	150	149	259	18	1	562	567	40.89	541	544	42.49	31.5	6.7	0.0	21	26	13.23
54	1	1	3	6	RGEc	RGEc	4090	52220	150	149	259	5	1	527	528	37.88	539	539	28.58	12.8	4.7	0.0	-11	-10	18.44
55	1	1	3	7	L144WT	L144WT	4345	52245	120	88	259	19	3	605	1121	825.95	529	521	55.41	56.8	46.6	0.0	76	592	10.92
56	1	1	3	8	L144WT	L144WT	4595	52245	110	80	327	19	3	626	1386	1108.62	532	523	50.85	57.5	53.8	0.0	94	854	12.31
57	1	1	3	9	L144g	L144g	4865	52265	100	60	327	46	3	675	667	82.92	546	547	31.02	85.0	71.7	0.0	129	121	21.76
58	1	1	3	10	L144g	L144g	5095	52260	110	78	327	34	3	732	715	113.24	550	550	30.78	80.8	75.6	0.0	182	165	23.78
59	1	1	3	11	L144a	L144a	5365	52265	134	120	259	46	3	583	608	70.11	552	551	29.42	53.3	38.3	0.0	31	56	19.81
60	1	1	3	12	L144a	L144a	5615	52255	140	124	259	38	3	574	596	72.76	552	557	45.34	36.3	25.8	0.0	22	44	12.66
61	1	1	3	13	V144	V144	5855	52235	140	124	259	17	3	612	741	222.76	560	563	43.55	51.6	42.7	0.0	52	181	14.05
62	1	1	3	14	V144	V144	6105	52255	134	120	259	32	3	611	745	229.09	560	561	29.42	62.5	46.7	0.0	51	185	20.77
63	1	1	3	15	S144	S144	6345	52245	140	124	259	19	3	577	578	32.34	564	564	26.63	31.5	14.5	0.0	13	14	21.67
64	1	1	3	16	S144	S144	6580	52210	150	149	259	18	1	573	577	37.76	565	572	42.95	16.8	6.0	0.0	8	12	13.34
65	1	1	3	17	H146WT	H146WT	6849	52240	56	19	383	15	3	780	878	221.07	559	565	40.89	100.0	84.2	0.0	221	319	19.08
66	1	1	3	18	H146WT	H146WT	7097	52246	78	35	327	20	3	691	806	228.75	549	551	32.73	94.3	82.9	0.0	142	257	21.11
67	1	1	3	19	R146	R146	7330	52210	150	149	259	18	1	551	552	28.25	557	556	36.35	6.0	0.7	0.0	-5	-4	15.16
68	1	1	3	20	R146	R146	7580	52210	150	149	259	18	1	563	564	32.06	557	558	31.49	22.8	3.4	0.0	6	7	17.88
69	1	1	3	21	L146=H146t	L146=H146t	7830	52210	150	149	259	18	1	546	547	29.62	555	569	84.34	0.0	0.0	0.0	-8	-7	6.47
70	1	1	3	22	L146=H146t	L146=H146t	8080	52210	150	149	259	18	1	548	552	49.34	540	539	32.64	25.5	2.7	0.0	8	12	16.79
71	1	1	3	23	P146	P146	8330	52220	150	149	259	11	1	545	545	28.67	541	541	31.05	19.5	2.7	0.0	4	4	17.55
72	1	1	3	24	P146	P146	8590	52220	150	149	259	5	1	546	546	35.74	540	545	71.06	0.7	0.7	0.0	6	6	7.68
73	1	1	4	1	L147WT	L147WT	2854	52511	64	24	383	47	3	963	978	301.55	530	530	26.20	100.0	100.0	0.0	433	448	36.75
74	1	1	4	2	L147WT	L147WT	3111	52506	70	28	383	45	3	1117	1158	411.96	526	527	27.69	92.9	92.9	0.0	591	632	40.34
75	1	1	4	3	P147	P147	3360	52500	150	149	259	39	1	535	538	30.53	540	539	27.21	13.4	1.3	0.0	-4	-1	19.66
76	1	1	4	4	P147	P147	3580	52450	150	149	259	18	1	571	571	27.30	564	575	57.03	2.0	0.0	0.0	7	7	10.01
77	1	1	4	5	P147a	P147a	3830	52450	150	149	259	18	1	554	550	25.78	552	552	28.98	10.1	0.7	0.0	2	-1	19.12
78	1	1	4	6	P147a	P147a	4080	52450	150	149	259	18	1	535	536	37.52	546	548	29.60	10.1	2.7	0.0	-10	-9	18.07
79	1	1	4	7	Oligo HIV Y115	Oligo HIV Y115	4340	52470	150	149	259	4	1	548	551	37.02	545	546	27.94	21.5	3.4	0.0	3	6	19.62
80	1	1	4	8	Oligo HIV Y115	Oligo HIV Y115	4590	52460	150	149	259	5	1	532	534	27.54	538	541	29.49	13.4	0.7	0.0	-5	-3	18.04
81	1	1	4	9	Oligo HIV M184a	Oligo HIV M184a	4850	52480	150	149	259	17	1	545	548	29.99	550	550	26.04	16.1	3.4	0.0	-4	-1	20.93
82	1	1	4	10	Oligo HIV M184a	Oligo HIV M184a	5090	52470	150	149	259	4	1	553	554	30.47	554	556	33.20	12.1	2.0	0.0	0	0	16.66
83	1	1	4	11	C - (H2O+S.S.)	C - (H2O+S.S.)	5350	52480	150	149	259	17	1	556	558	28.61	557	556	30.59	16.1	2.7	0.0	0	1	18.18
84	1	1	4	12	C - (H2O+S.S.)	C - (H2O+S.S.)	5600	52480	150	149	259	17	1	561	563	45.32	562	565	44.36	6.7	2.7	0.0	0	1	12.65
85	1	1	4	13	C - (H2O+S.S.)	C - (H2O+S.S.)	5850	52460	150	149	259	12	1	559	561	29.48	562	563	26.99	15.4	3.4	0.0	-2	0	20.71
86	1	1	4	14	C - (H2O+S.S.)	C - (H2O+S.S.)	6090	52480	150	149	259	14	1	574	575	37.83	561	561	28.06	29.5	7.4	0.0	13	14	20.46
87	1	1	4	15	C - (H2O+S.S.)	C - (H2O+S.S.)	6330	52450	150	149	259	18	1	550	553	31.74	564	562	26.60	13.4	2.7	0.0	-13	-10	20.68
88	1	1	4	16	C - (H2O+S.S.)	C - (H2O+S.S.)	6580	52450	150	149	259	18	1	559	560	26.94	561	563	29.94	12.8	2.0	0.0	-1	0	18.67
89	1	1	4	17	C - (H2O+S.S.)	C - (H2O+S.S.)	6830	52450	150	149	259	18	1	561	560	29.59	556	557	30.22	18.1	2.7	0.0	5	4	18.56
90	1	1	4	18	C - (H2O+S.S.)	C - (H2O+S.S.)	7080	52450	150	149	259	18	1	556	639	510.55	550	548	27.97	30.2	11.4	0.0	6	89	19.88
91	1	1	4	19	C - (H2O+S.S.)	C - (H2O+S.S.)	7330	52450	150	149	259	18	1	549	553	41.83	555	555	29.02	12.8	2.7	0.0	-5	-1	18.92
92	1	1	4	20	C - (H2O+S.S.)	C - (H2O+S.S.)	7580	52450	150	149	259	18	1	562	573	117.30	558	569	115.79	2.0	1.3	0.0	4	15	4.85
93	1	1	4	21	C - (H2O+S.S.)	C - (H2O+S.S.)	7830	52450	150	149	259	18	1	550	548	30.94	554	556	35.50	9.4	0.7	0.0	-3	-5	15.49
94	1	1	4	22	C - (H2O+S.S.)	C - (H2O+S.S.)	8080	52460	150	149	259	11	1	547	547	30.73	546	549	30.19	17.4	2.7	0.0	1	1	18.12
95	1	1	4	23	CIF	CIF	8349	52493	90	51	327	27	3	3618	3207	1775.91	543	552	82.35	100.0	96.1	0.0	3075	2664	43.94
96	1	1	4	24	CIF	CIF	8594	52499	90	51	327	31	3	2463	2234	1061.22	538	540	28.83	96.1	96.1	0.0	1925	1696	85.44
END DATA
