# Supplementary material for: Microarray-based identification of antigenic variants of foot-and-mouth disease virus: a bioinformatics quality assessment
Source: BMC Genomics. 2006 May 18;7:117. doi: 10.1186/1471-2164-7-117 (PMC1481559; doi:10.1186/1471-2164-7-117)
Supplement: Additional File 1 — They are obtained using the Agilent and Scan Array Express (Perkin Elmer Life Sciences) analysis software for reading and quantifying the hybridization images. [file 1471-2164-7-117-S1.zip › V-16-S139N-4-22V.csv]

BEGIN HEADER
PerkinElmer Life Sciences.
ScanArrayCSVFileFormat	2.00
ScanArray Express	2.00
Number_of_Columns	26
END HEADER
BEGIN GENERAL INFO
DateTime	2005/08/22 12:40
GalFile	D:\303\AFTOCHIP\AFTOCHIP 2.1\Generalidades Aftochip 2.1\ARCHIVO GAL AFTOCHIP 2.1.gal
Scanner	Model: Serial No.:
User Name	303
Computer Name
Protocol	Easy Quant
Quantitation Method	Adaptive Circle
Quality Confidence Calculation	SignalToNoise
User comments
Image Origin	0	0
Temperature	0
Laser Powers	0
Laser On Time	0
PMT Voltages	0
END GENERAL INFO
BEGIN QUANTITATION PARAMETERS
Min Percentile	50
Max Percentile	200
END QUANTITATION PARAMETERS
BEGIN QUALITY MEASUREMENTS
Min Signal To Noise	3
END QUALITY MEASUREMENTS
BEGIN ARRAY PATTERN INFO
Units	�m
Array Rows	1
Array Columns	1
Spot Rows	4
Spot Columns	24
Array Row Spacing	4500.000000
Array Column Spacing	4500.000000
Spot Row Spacing	240.000000
Spot Column Spacing	250.000000
Spot Diameter	150
Interstitial	0
Spots Per Array	96
Total Spots	96
END ARRAY PATTERN INFO
BEGIN IMAGE INFO
ImageID	Channel	Image	Fluorophore	Barcode	Units	X Units Per Pixel	Y Units Per Pixel	X Offset	Y Offset	Status
-1	CH1	D:\303\8� Anna\US22502636_SLOT01_S01.tif	Unknown	Unknown	�m	10.000000	10.000000	0.000000	0.000000	Control Image
END IMAGE INFO
BEGIN NORMALIZATION INFO
Normalization Method	LOWESS
END NORMALIZATION INFO
BEGIN DATA
Index	Array Row	Array Column	Spot Row	Spot Column	Name	ID	X	Y	Diameter	F Pixels	B Pixels	Footprint	Flags	Ch1 Median	Ch1 Mean	Ch1 SD	Ch1 B Median	Ch1 B Mean	Ch1 B SD	Ch1 % > B + 1 SD	Ch1 % > B + 2 SD	Ch1 F % Sat.	Ch1 Median - B	Ch1 Mean - B	Ch1 SignalNoiseRatio
1	1	1	1	1	CIF	CIF	11840	51775	110	78	327	10	3	763	838	235.22	528	532	36.27	97.4	89.7	0.0	235	310	21.04
2	1	1	1	2	CIF	CIF	12093	51789	98	62	327	12	3	858	935	314.39	516	515	27.65	91.9	91.9	0.0	342	419	31.03
3	1	1	1	3	S139WT	S139WT	12340	51770	150	149	259	14	1	528	530	28.81	523	538	103.44	0.7	0.0	0.0	5	7	5.10
4	1	1	1	4	S139WT	S139WT	12580	51780	150	149	259	3	1	514	514	27.70	518	521	33.20	8.1	1.3	0.0	-3	-3	15.48
5	1	1	1	5	G139	G139	12830	51780	150	149	259	3	1	517	522	37.12	514	516	26.90	22.8	4.0	0.0	3	8	19.22
6	1	1	1	6	G139	G139	13080	51780	150	149	259	3	1	520	522	28.37	516	516	26.59	24.8	5.4	0.0	4	6	19.56
7	1	1	1	7	G139t	G139t	13330	51780	150	149	259	3	1	514	514	30.12	511	511	27.20	20.8	2.7	0.0	3	3	18.90
8	1	1	1	8	G139t	G139t	13580	51780	150	149	259	3	1	511	511	28.06	515	531	81.52	0.0	0.0	0.0	-3	-3	6.27
9	1	1	1	9	G139c	G139c	13830	51780	150	149	259	3	1	519	520	28.12	522	527	52.14	3.4	0.0	0.0	-2	-1	9.95
10	1	1	1	10	G139c	G139c	14080	51780	150	149	259	3	1	541	542	26.99	527	527	27.59	28.2	7.4	0.0	14	15	19.61
11	1	1	1	11	I139	I139	14330	51780	150	149	259	3	1	530	534	35.98	520	524	45.47	16.1	2.7	0.0	10	14	11.66
12	1	1	1	12	I139	I139	14585	51780	134	124	259	3	3	577	569	52.65	511	514	36.82	69.4	41.1	0.0	66	58	15.67
13	1	1	1	13	N139	N139	14856	51782	70	28	383	22	3	716	748	149.85	496	499	40.42	96.4	89.3	0.0	220	252	17.71
14	1	1	1	14	N139	N139	15080	51775	70	26	383	7	3	746	728	131.07	482	484	31.53	100.0	88.5	0.0	264	246	23.66
15	1	1	1	15	T139	T139	15335	51775	128	112	259	7	3	548	665	223.46	487	487	27.28	67.0	52.7	0.0	61	178	20.09
16	1	1	1	16	T139	T139	15585	51775	120	88	259	7	3	582	662	197.66	477	479	27.06	75.0	58.0	0.0	105	185	21.51
17	1	1	1	17	RGD-WT1	RGD-WT1	15845	51765	90	52	327	21	3	3474	3322	685.27	471	468	29.58	100.0	100.0	0.0	3003	2851	117.44
18	1	1	1	18	RGD-WT1	RGD-WT1	16095	51750	90	48	327	34	3	2789	2580	706.82	466	469	31.30	100.0	100.0	0.0	2323	2114	89.09
19	1	1	1	19	RRD	RRD	16350	51750	150	149	259	36	1	469	475	34.83	459	461	31.73	28.9	8.7	0.0	10	16	14.78
20	1	1	1	20	RRD	RRD	16580	51780	150	149	259	3	1	462	478	131.13	456	612	730.62	0.7	0.0	0.0	6	22	0.63
21	1	1	1	21	RRDt	RRDt	16835	51775	148	148	259	7	3	474	495	68.37	445	447	33.92	43.9	28.4	0.0	29	50	13.97
22	1	1	1	22	RRDt	RRDt	17085	51775	128	112	259	7	3	443	468	60.87	424	431	44.13	34.8	26.8	0.0	19	44	10.04
23	1	1	1	23	RRDc	RRDc	17330	51780	150	149	259	3	1	440	446	37.80	418	426	115.17	2.0	0.0	0.0	22	28	3.82
24	1	1	1	24	RRDc	RRDc	17580	51780	150	149	259	3	1	421	427	33.33	410	416	60.37	11.4	0.7	0.0	11	17	6.97
25	1	1	2	1	RED	RED	11835	52025	134	120	259	3	3	547	554	45.21	519	520	32.90	40.8	24.2	0.0	28	35	16.63
26	1	1	2	2	RED	RED	12080	52020	150	149	259	3	1	528	536	43.12	511	520	52.57	21.5	6.7	0.0	17	25	10.04
27	1	1	2	3	REDt	REDt	12330	52030	150	149	259	8	1	532	582	274.62	515	527	159.49	5.4	2.7	0.0	17	67	3.34
28	1	1	2	4	REDt	REDt	12580	52030	150	149	259	8	1	515	520	40.05	509	514	42.41	12.8	3.4	0.0	6	11	12.14
29	1	1	2	5	REDc	REDc	12830	52020	150	149	259	3	1	522	522	33.08	506	507	26.80	30.9	6.0	0.0	16	16	19.48
30	1	1	2	6	REDc	REDc	13080	52020	150	149	259	3	1	523	523	23.74	508	508	31.92	24.2	2.7	0.0	15	15	16.39
31	1	1	2	7	REG	REG	13330	52010	150	149	259	12	1	519	518	27.69	503	504	32.00	24.2	4.0	0.0	16	15	16.22
32	1	1	2	8	REG	REG	13580	52020	150	149	259	3	1	503	502	31.64	502	511	67.55	2.7	0.0	0.0	1	0	7.45
33	1	1	2	9	REGat	REGat	13830	52020	150	149	259	3	1	496	501	50.36	512	511	36.46	6.0	2.7	0.0	-15	-10	13.60
34	1	1	2	10	REGat	REGat	14080	52030	150	149	259	8	1	521	523	30.80	519	522	44.17	10.7	0.7	0.0	2	4	11.80
35	1	1	2	11	REGac	REGac	14340	52030	150	149	259	10	1	516	518	30.14	510	517	45.07	8.7	1.3	0.0	6	8	11.45
36	1	1	2	12	REGac	REGac	14590	52020	150	149	259	7	1	507	512	32.80	508	510	34.64	18.8	4.7	0.0	0	4	14.64
37	1	1	2	13	REGgg	REGgg	14849	52032	148	148	259	18	3	559	821	426.37	492	491	27.43	75.0	54.7	0.0	67	329	20.38
38	1	1	2	14	REGgg	REGgg	15085	52015	148	148	259	7	3	540	716	306.56	476	477	28.45	67.6	53.4	0.0	64	240	18.98
39	1	1	2	15	REGtg	REGtg	15330	52020	150	149	259	3	1	497	500	33.47	476	484	86.01	3.4	0.0	0.0	21	24	5.78
40	1	1	2	16	REGtg	REGtg	15575	52015	128	112	259	11	3	504	502	35.13	471	477	34.99	49.1	16.1	0.0	33	31	14.41
41	1	1	2	17	REGcg	REGcg	15840	52020	150	149	259	7	1	476	478	28.48	469	469	31.79	24.2	2.7	0.0	7	9	14.97
42	1	1	2	18	REGcg	REGcg	16090	52010	150	149	259	14	1	473	474	28.91	463	464	30.74	22.1	5.4	0.0	10	11	15.39
43	1	1	2	19	D143N (RGN)	D143N (RGN)	16335	52020	134	124	259	2	3	481	494	46.42	461	460	25.34	46.0	28.2	0.0	20	33	18.98
44	1	1	2	20	D143N (RGN)	D143N (RGN)	16580	52020	150	149	259	3	1	461	466	35.46	452	457	70.87	7.4	0.7	0.0	9	14	6.50
45	1	1	2	21	D143N (RGN)t	D143N (RGN)t	16835	52025	156	164	195	2	3	455	468	52.46	437	437	27.76	38.4	23.8	0.0	18	31	16.39
46	1	1	2	22	D143N (RGN)t	D143N (RGN)t	17085	52025	128	112	259	2	3	445	459	56.96	421	422	28.13	48.2	32.1	0.0	24	38	15.82
47	1	1	2	23	D143N (RGN)c	D143N (RGN)c	17335	52020	140	134	259	3	3	441	442	26.17	418	418	21.31	53.0	23.9	0.0	23	24	20.69
48	1	1	2	24	D143N (RGN)c	D143N (RGN)c	17580	52020	150	149	259	3	1	424	425	25.94	407	407	23.86	40.3	12.8	0.0	17	18	17.77
49	1	1	3	1	D143V (RGV)	D143V (RGV)	11830	52265	126	104	259	3	3	571	691	201.34	512	514	32.19	67.3	48.1	0.0	59	179	17.74
50	1	1	3	2	D143V (RGV)	D143V (RGV)	12085	52275	126	112	259	13	3	553	666	194.62	510	515	40.73	51.8	38.4	0.0	43	156	13.58
51	1	1	3	3	RGE-1 (GAA)	RGE-1 (GAA)	12330	52275	120	96	259	13	3	562	608	106.43	509	524	158.28	32.3	3.1	0.0	53	99	3.55
52	1	1	3	4	RGE-1 (GAA)	RGE-1 (GAA)	12585	52285	112	80	327	22	3	571	617	111.74	498	501	26.22	66.3	55.0	0.0	73	119	21.78
53	1	1	3	5	RGEc	RGEc	12825	52270	90	48	327	11	3	569	569	42.16	496	496	25.79	89.6	66.7	0.0	73	73	22.06
54	1	1	3	6	RGEc	RGEc	13085	52255	90	52	327	7	3	567	565	46.37	494	494	29.93	82.7	61.5	0.0	73	71	18.94
55	1	1	3	7	L144WT	L144WT	13343	52252	98	62	327	14	3	3609	2895	1656.89	494	494	34.84	93.5	90.3	0.0	3115	2401	103.60
56	1	1	3	8	L144WT	L144WT	13593	52275	90	52	327	15	3	2962	2605	1099.86	493	492	28.28	92.3	92.3	0.0	2469	2112	104.74
57	1	1	3	9	L144g	L144g	13835	52265	120	88	259	3	3	630	632	173.24	499	501	30.79	69.3	55.7	0.0	131	133	20.46
58	1	1	3	10	L144g	L144g	14085	52275	100	60	327	13	3	714	682	109.27	514	513	25.64	80.0	76.7	0.0	200	168	27.84
59	1	1	3	11	L144a	L144a	14345	52285	90	52	327	26	3	638	628	74.13	506	506	27.47	84.6	76.9	0.0	132	122	23.22
60	1	1	3	12	L144a	L144a	14595	52270	90	48	327	14	3	658	658	57.64	495	494	28.24	95.8	95.8	0.0	163	163	23.30
61	1	1	3	13	V144	V144	14828	52269	126	103	259	8	3	573	698	211.08	492	493	28.26	74.8	58.3	0.0	81	206	20.28
62	1	1	3	14	V144	V144	15075	52265	140	124	259	8	3	513	557	112.30	481	482	28.15	52.4	34.7	0.0	32	76	18.22
63	1	1	3	15	S144	S144	15325	52270	110	78	327	11	3	532	538	50.19	480	482	26.10	73.1	50.0	0.0	52	58	20.38
64	1	1	3	16	S144	S144	15585	52270	112	82	327	7	3	510	519	92.19	472	474	31.44	54.9	26.8	0.0	38	47	16.22
65	1	1	3	17	H146WT	H146WT	15835	52265	130	112	259	3	3	531	580	151.13	465	469	32.83	66.1	50.0	0.0	66	115	16.17
66	1	1	3	18	H146WT	H146WT	16085	52265	148	148	259	2	3	480	517	107.96	464	465	26.00	43.2	30.4	0.0	16	53	18.46
67	1	1	3	19	R146	R146	16330	52260	150	149	259	3	1	465	466	28.74	461	465	27.67	18.8	3.4	0.0	4	5	16.80
68	1	1	3	20	R146	R146	16580	52260	150	149	259	3	1	454	457	34.95	445	450	59.91	4.0	1.3	0.0	9	12	7.58
69	1	1	3	21	L146=H146t	L146=H146t	16830	52260	150	149	259	3	1	440	439	25.96	433	474	450.70	0.0	0.0	0.0	7	6	0.98
70	1	1	3	22	L146=H146t	L146=H146t	17080	52260	150	149	259	3	1	445	453	66.96	431	446	59.96	5.4	2.0	0.0	14	22	7.42
71	1	1	3	23	P146	P146	17330	52260	150	149	259	3	1	431	434	25.28	426	439	70.04	1.3	0.0	0.0	5	8	6.15
72	1	1	3	24	P146	P146	17580	52260	150	149	259	3	1	407	410	42.08	409	411	23.61	14.1	3.4	0.0	-1	1	17.24
73	1	1	4	1	L147WT	L147WT	11839	52521	80	39	327	19	3	1590	1487	704.13	512	525	151.97	76.9	66.7	0.0	1078	975	10.46
74	1	1	4	2	L147WT	L147WT	12099	52543	78	37	327	43	3	1243	1313	585.60	508	510	36.97	97.3	89.2	0.0	735	805	33.63
75	1	1	4	3	P147	P147	12330	52510	150	149	259	8	1	509	512	28.69	509	511	33.16	15.4	2.0	0.0	0	3	15.35
76	1	1	4	4	P147	P147	12580	52510	150	149	259	8	1	513	513	31.09	501	502	26.38	32.9	9.4	0.0	12	12	19.45
77	1	1	4	5	P147a	P147a	12835	52505	90	52	327	3	3	533	541	52.27	487	489	40.45	51.9	32.7	0.0	46	54	13.18
78	1	1	4	6	P147a	P147a	13080	52500	150	149	259	3	1	496	502	41.75	485	486	27.64	30.2	15.4	0.0	11	17	17.95
79	1	1	4	7	Oligo HIV Y115	Oligo HIV Y115	13330	52490	150	149	259	12	1	492	496	30.54	496	496	28.20	16.8	3.4	0.0	-3	0	17.45
80	1	1	4	8	Oligo HIV Y115	Oligo HIV Y115	13580	52500	150	149	259	3	1	493	495	27.72	490	490	25.17	17.4	6.7	0.0	3	5	19.59
81	1	1	4	9	Oligo HIV M184a	Oligo HIV M184a	13835	52500	70	26	383	3	3	516	1579	3195.00	498	502	41.51	30.8	23.1	0.0	18	1081	12.43
82	1	1	4	10	Oligo HIV M184a	Oligo HIV M184a	14080	52510	150	149	259	8	1	509	510	28.77	512	513	25.29	18.1	2.0	0.0	-2	-1	20.13
83	1	1	4	11	C - (H2O+S.S.)	C - (H2O+S.S.)	14340	52520	150	149	259	19	1	503	502	28.79	502	503	26.28	18.8	3.4	0.0	1	0	19.14
84	1	1	4	12	C - (H2O+S.S.)	C - (H2O+S.S.)	14590	52500	150	149	259	7	1	494	495	28.75	496	497	27.31	18.8	2.7	0.0	-1	0	18.09
85	1	1	4	13	C - (H2O+S.S.)	C - (H2O+S.S.)	14830	52500	150	149	259	3	1	496	498	27.70	495	495	30.52	15.4	2.0	0.0	1	3	16.25
86	1	1	4	14	C - (H2O+S.S.)	C - (H2O+S.S.)	15080	52500	150	149	259	3	1	485	486	25.14	480	483	35.71	13.4	0.7	0.0	5	6	13.58
87	1	1	4	15	C - (H2O+S.S.)	C - (H2O+S.S.)	15330	52510	150	149	259	8	1	491	492	31.02	477	479	36.63	24.2	3.4	0.0	14	15	13.40
88	1	1	4	16	C - (H2O+S.S.)	C - (H2O+S.S.)	15580	52500	150	149	259	3	1	514	520	46.90	470	475	37.07	58.4	30.2	0.0	44	50	13.87
89	1	1	4	17	C - (H2O+S.S.)	C - (H2O+S.S.)	15830	52500	150	149	259	3	1	474	479	35.55	452	457	29.77	40.9	11.4	0.0	22	27	15.92
90	1	1	4	18	C - (H2O+S.S.)	C - (H2O+S.S.)	16080	52500	150	149	259	3	1	454	455	28.27	459	466	44.43	4.7	0.7	0.0	-4	-3	10.22
91	1	1	4	19	C - (H2O+S.S.)	C - (H2O+S.S.)	16330	52500	150	149	259	3	1	466	473	52.37	474	487	63.28	6.7	2.0	0.0	-7	0	7.36
92	1	1	4	20	C - (H2O+S.S.)	C - (H2O+S.S.)	16580	52500	150	149	259	3	1	447	446	22.06	432	451	166.27	0.0	0.0	0.0	15	14	2.69
93	1	1	4	21	C - (H2O+S.S.)	C - (H2O+S.S.)	16830	52500	150	149	259	3	1	430	432	27.78	425	455	410.13	0.0	0.0	0.0	5	7	1.05
94	1	1	4	22	C - (H2O+S.S.)	C - (H2O+S.S.)	17080	52500	150	149	259	3	1	434	435	26.14	429	428	24.10	20.1	6.0	0.0	5	6	18.01
95	1	1	4	23	CIF	CIF	17336	52519	70	28	383	16	3	3827	3507	700.91	412	416	31.46	100.0	100.0	0.0	3415	3095	121.63
96	1	1	4	24	CIF	CIF	17586	52533	90	51	327	30	3	3051	2623	1406.67	407	408	23.15	92.2	90.2	0.0	2644	2216	131.78
END DATA
