# Supplementary material for: Microarray-based identification of antigenic variants of foot-and-mouth disease virus: a bioinformatics quality assessment
Source: BMC Genomics. 2006 May 18;7:117. doi: 10.1186/1471-2164-7-117 (PMC1481559; doi:10.1186/1471-2164-7-117)
Supplement: Additional File 1 — They are obtained using the Agilent and Scan Array Express (Perkin Elmer Life Sciences) analysis software for reading and quantifying the hybridization images. [file 1471-2164-7-117-S1.zip › V-17-S139N-1-22V.csv]

BEGIN HEADER
PerkinElmer Life Sciences.
ScanArrayCSVFileFormat	2.00
ScanArray Express	2.00
Number_of_Columns	26
END HEADER
BEGIN GENERAL INFO
DateTime	2005/08/22 12:46
GalFile	D:\303\AFTOCHIP\AFTOCHIP 2.1\Generalidades Aftochip 2.1\ARCHIVO GAL AFTOCHIP 2.1.gal
Scanner	Model: Serial No.:
User Name	303
Computer Name
Protocol	Easy Quant
Quantitation Method	Adaptive Circle
Quality Confidence Calculation	SignalToNoise
User comments
Image Origin	0	0
Temperature	0
Laser Powers	0
Laser On Time	0
PMT Voltages	0
END GENERAL INFO
BEGIN QUANTITATION PARAMETERS
Min Percentile	50
Max Percentile	200
END QUANTITATION PARAMETERS
BEGIN QUALITY MEASUREMENTS
Min Signal To Noise	3
END QUALITY MEASUREMENTS
BEGIN ARRAY PATTERN INFO
Units	�m
Array Rows	1
Array Columns	1
Spot Rows	4
Spot Columns	24
Array Row Spacing	4500.000000
Array Column Spacing	4500.000000
Spot Row Spacing	240.000000
Spot Column Spacing	250.000000
Spot Diameter	150
Interstitial	0
Spots Per Array	96
Total Spots	96
END ARRAY PATTERN INFO
BEGIN IMAGE INFO
ImageID	Channel	Image	Fluorophore	Barcode	Units	X Units Per Pixel	Y Units Per Pixel	X Offset	Y Offset	Status
-1	CH1	D:\303\8� Anna\US22502636_SLOT02_S01.tif	Unknown	Unknown	�m	10.000000	10.000000	0.000000	0.000000	Control Image
END IMAGE INFO
BEGIN NORMALIZATION INFO
Normalization Method	LOWESS
END NORMALIZATION INFO
BEGIN DATA
Index	Array Row	Array Column	Spot Row	Spot Column	Name	ID	X	Y	Diameter	F Pixels	B Pixels	Footprint	Flags	Ch1 Median	Ch1 Mean	Ch1 SD	Ch1 B Median	Ch1 B Mean	Ch1 B SD	Ch1 % > B + 1 SD	Ch1 % > B + 2 SD	Ch1 F % Sat.	Ch1 Median - B	Ch1 Mean - B	Ch1 SignalNoiseRatio
1	1	1	1	1	CIF	CIF	2921	26758	120	95	259	7	3	1519	1611	621.08	611	613	40.08	98.9	97.9	0.0	908	1000	37.90
2	1	1	1	2	CIF	CIF	3165	26770	112	82	327	11	3	1852	2003	856.85	616	666	270.64	93.9	82.9	0.0	1236	1387	6.84
3	1	1	1	3	S139WT	S139WT	3410	26770	150	149	259	16	1	631	632	38.74	614	613	30.35	40.9	10.7	0.0	17	18	20.79
4	1	1	1	4	S139WT	S139WT	3675	26765	90	52	327	0	3	665	662	35.08	618	618	36.02	63.5	17.3	0.0	47	44	18.46
5	1	1	1	5	G139	G139	3930	26760	150	149	259	6	1	624	627	35.49	617	617	28.19	23.5	7.4	0.0	7	10	22.14
6	1	1	1	6	G139	G139	4180	26760	150	149	259	6	1	625	628	36.98	609	617	71.59	3.4	2.7	0.0	16	19	8.73
7	1	1	1	7	G139t	G139t	4430	26760	150	149	259	6	1	597	602	34.65	600	602	37.52	16.8	2.0	0.0	-2	2	15.91
8	1	1	1	8	G139t	G139t	4680	26760	150	149	259	6	1	587	588	31.27	578	580	29.11	26.2	6.0	0.0	9	10	20.17
9	1	1	1	9	G139c	G139c	4930	26760	150	149	259	6	1	592	597	40.04	590	591	30.08	21.5	5.4	0.0	2	7	19.68
10	1	1	1	10	G139c	G139c	5180	26760	150	149	259	6	1	592	595	32.28	587	590	29.81	26.8	7.4	0.0	5	8	19.86
11	1	1	1	11	I139	I139	5430	26765	134	124	259	4	3	610	609	39.99	594	592	28.68	33.1	12.9	0.0	16	15	21.27
12	1	1	1	12	I139	I139	5680	26760	150	149	259	6	1	585	588	35.55	578	580	33.24	22.8	7.4	0.0	7	10	17.60
13	1	1	1	13	N139	N139	5935	26758	80	36	327	11	3	1537	1466	276.79	562	564	28.78	100.0	100.0	0.0	975	904	53.40
14	1	1	1	14	N139	N139	6178	26763	90	51	327	3	3	928	917	213.43	563	565	30.06	96.1	92.2	0.0	365	354	30.87
15	1	1	1	15	T139	T139	6425	26745	90	52	327	19	3	1028	948	218.64	572	574	31.65	94.2	88.5	0.0	456	376	32.48
16	1	1	1	16	T139	T139	6685	26755	70	32	383	13	3	1188	1159	115.26	566	569	26.87	100.0	100.0	0.0	622	593	44.21
17	1	1	1	17	RGD-WT1	RGD-WT1	6951	26760	120	97	259	25	3	3148	2635	1243.60	569	572	51.71	92.8	89.7	0.0	2579	2066	60.88
18	1	1	1	18	RGD-WT1	RGD-WT1	7180	26763	112	80	327	4	3	3669	3164	1159.97	564	566	32.93	100.0	98.8	0.0	3105	2600	111.41
19	1	1	1	19	RRD	RRD	7430	26760	150	149	259	6	1	577	586	56.91	566	570	35.33	24.8	6.7	0.0	11	20	16.33
20	1	1	1	20	RRD	RRD	7680	26760	150	149	259	6	1	567	570	29.74	563	569	73.16	2.0	0.0	0.0	4	7	7.75
21	1	1	1	21	RRDt	RRDt	7935	26755	112	80	327	13	3	635	637	73.27	560	558	34.25	65.0	52.5	0.0	75	77	18.54
22	1	1	1	22	RRDt	RRDt	8175	26745	112	80	327	19	3	641	649	71.94	557	560	41.67	72.5	50.0	0.0	84	92	15.38
23	1	1	1	23	RRDc	RRDc	8420	26740	110	81	327	24	3	581	597	69.34	555	556	30.12	44.4	23.5	0.0	26	42	19.29
24	1	1	1	24	RRDc	RRDc	8680	26760	150	149	259	6	1	579	591	49.49	558	648	411.57	0.0	0.0	0.0	21	33	1.41
25	1	1	2	1	RED	RED	2925	26995	90	52	327	9	3	714	700	56.34	602	605	36.31	82.7	63.5	0.0	112	98	19.66
26	1	1	2	2	RED	RED	3165	27015	150	156	259	14	3	644	647	42.14	611	611	32.31	50.0	16.7	0.0	33	36	19.93
27	1	1	2	3	REDt	REDt	3430	27000	170	197	195	6	3	646	649	40.03	610	611	34.06	52.3	18.8	0.0	36	39	18.97
28	1	1	2	4	REDt	REDt	3680	27010	150	149	259	7	1	638	641	33.55	618	620	35.05	34.9	7.4	0.0	20	23	18.20
29	1	1	2	5	REDc	REDc	3920	27010	150	149	259	7	1	628	632	32.30	618	621	35.60	26.8	4.7	0.0	10	14	17.64
30	1	1	2	6	REDc	REDc	4180	27000	150	149	259	6	1	626	624	45.34	610	611	31.86	31.5	12.1	0.0	16	14	19.65
31	1	1	2	7	REG	REG	4430	27005	150	154	259	5	3	641	648	37.68	597	590	47.71	46.8	15.6	0.0	44	51	13.43
32	1	1	2	8	REG	REG	4680	27010	150	149	259	7	1	291	312	102.28	553	532	76.22	0.0	0.0	0.0	-261	-240	3.82
33	1	1	2	9	REGat	REGat	4930	27000	150	149	259	6	1	599	600	32.60	593	592	31.21	18.8	4.0	0.0	6	7	19.19
34	1	1	2	10	REGat	REGat	5170	27010	150	149	259	7	1	600	601	32.29	593	593	28.78	28.9	6.0	0.0	7	8	20.85
35	1	1	2	11	REGac	REGac	5430	27000	150	149	259	6	1	594	595	32.35	583	585	32.74	25.5	6.0	0.0	11	12	18.14
36	1	1	2	12	REGac	REGac	5670	27010	150	149	259	7	1	578	579	30.62	577	577	28.82	18.8	2.7	0.0	1	2	20.06
37	1	1	2	13	REGgg	REGgg	5919	27001	120	95	259	7	3	996	942	300.40	570	573	32.36	78.9	67.4	0.0	426	372	30.78
38	1	1	2	14	REGgg	REGgg	6175	27000	126	104	259	4	3	808	899	293.14	577	577	28.82	83.7	69.2	0.0	231	322	28.03
39	1	1	2	15	REGtg	REGtg	6425	26995	70	32	383	9	3	620	632	42.57	577	577	27.08	71.9	43.8	0.0	43	55	22.89
40	1	1	2	16	REGtg	REGtg	6680	27000	150	149	259	6	1	591	595	36.99	566	569	30.61	43.0	16.8	0.0	25	29	19.31
41	1	1	2	17	REGcg	REGcg	6940	27000	150	149	259	15	1	580	583	35.47	577	577	37.05	20.1	2.7	0.0	3	6	15.65
42	1	1	2	18	REGcg	REGcg	7170	27000	150	149	259	6	1	592	595	44.97	574	575	37.56	23.5	5.4	0.0	18	21	15.76
43	1	1	2	19	D143N (RGN)	D143N (RGN)	7420	27005	126	104	259	5	3	596	601	47.08	574	575	27.40	45.2	27.9	0.0	22	27	21.75
44	1	1	2	20	D143N (RGN)	D143N (RGN)	7675	27005	134	120	259	0	3	591	595	42.59	565	566	28.53	48.3	22.5	0.0	26	30	20.72
45	1	1	2	21	D143N (RGN)t	D143N (RGN)t	7930	27005	134	124	259	4	3	585	595	43.67	564	566	34.37	39.5	22.6	0.0	21	31	17.02
46	1	1	2	22	D143N (RGN)t	D143N (RGN)t	8180	26990	150	149	259	15	1	578	586	59.95	553	554	30.96	44.3	16.1	0.0	25	33	18.67
47	1	1	2	23	D143N (RGN)c	D143N (RGN)c	8430	27000	150	149	259	6	1	576	577	31.87	554	558	33.81	38.9	8.7	0.0	22	23	17.04
48	1	1	2	24	D143N (RGN)c	D143N (RGN)c	8680	27000	150	149	259	6	1	581	580	37.56	561	597	257.96	0.0	0.0	0.0	20	19	2.25
49	1	1	3	1	D143V (RGV)	D143V (RGV)	2930	27245	162	184	195	4	3	651	735	180.53	614	616	47.17	44.6	34.2	0.0	37	121	13.80
50	1	1	3	2	D143V (RGV)	D143V (RGV)	3175	27255	176	216	195	10	3	650	707	142.84	608	611	34.96	55.6	32.9	0.0	42	99	18.59
51	1	1	3	3	RGE-1 (GAA)	RGE-1 (GAA)	3425	27250	140	134	259	5	3	654	732	151.86	615	629	76.32	35.1	30.6	0.0	39	117	8.57
52	1	1	3	4	RGE-1 (GAA)	RGE-1 (GAA)	3675	27255	148	148	259	10	3	647	740	152.94	616	633	108.55	34.5	27.0	0.0	31	124	5.96
53	1	1	3	5	RGEc	RGEc	3910	27255	120	96	259	18	3	668	679	50.44	620	620	31.05	64.6	43.8	0.0	48	59	21.51
54	1	1	3	6	RGEc	RGEc	4175	27255	126	112	259	10	3	654	671	78.17	618	616	32.30	51.8	33.0	0.0	36	53	20.25
55	1	1	3	7	L144WT	L144WT	4435	27255	90	52	327	14	3	4705	3752	1661.38	604	603	32.35	92.3	92.3	0.0	4101	3148	145.43
56	1	1	3	8	L144WT	L144WT	4675	27260	80	40	327	15	3	4660	4327	986.77	601	597	45.02	100.0	100.0	0.0	4059	3726	103.50
57	1	1	3	9	L144g	L144g	4925	27245	176	216	195	0	3	629	665	99.17	594	596	35.34	48.6	29.2	0.0	35	71	17.80
58	1	1	3	10	L144g	L144g	5165	27255	148	148	259	14	3	637	706	134.52	595	597	34.99	52.7	41.9	0.0	42	111	18.20
59	1	1	3	11	L144a	L144a	5425	27245	148	148	259	0	3	637	661	93.99	594	595	31.86	56.8	36.5	0.0	43	67	19.99
60	1	1	3	12	L144a	L144a	5650	27255	120	96	259	27	3	640	646	46.50	586	587	40.55	66.7	32.3	0.0	54	60	15.78
61	1	1	3	13	V144	V144	5915	27235	126	112	259	13	3	667	717	126.11	590	595	73.45	50.9	43.8	0.0	77	127	9.08
62	1	1	3	14	V144	V144	6165	27245	120	88	259	10	3	684	692	92.15	588	596	72.70	54.5	42.0	0.0	96	104	9.41
63	1	1	3	15	S144	S144	6415	27245	150	156	259	10	3	601	606	31.36	576	578	28.64	46.2	17.9	0.0	25	30	20.98
64	1	1	3	16	S144	S144	6680	27240	150	149	259	6	1	587	589	27.80	571	573	28.97	34.9	10.1	0.0	16	18	20.26
65	1	1	3	17	H146WT	H146WT	6915	27240	64	26	383	11	3	746	806	167.21	574	578	37.73	96.2	80.8	0.0	172	232	19.77
66	1	1	3	18	H146WT	H146WT	7141	27253	78	37	327	35	3	706	972	551.38	571	573	28.64	94.6	81.1	0.0	135	401	24.65
67	1	1	3	19	R146	R146	7390	27260	150	149	259	38	1	590	597	56.85	575	573	30.98	38.3	12.8	0.0	15	22	19.05
68	1	1	3	20	R146	R146	7660	27250	150	149	259	16	1	574	602	144.79	561	563	32.56	29.5	14.8	0.0	13	41	17.63
69	1	1	3	21	L146=H146t	L146=H146t	7930	27240	150	149	259	6	1	572	573	34.74	562	566	49.06	11.4	1.3	0.0	10	11	11.66
70	1	1	3	22	L146=H146t	L146=H146t	8180	27240	150	149	259	6	1	563	565	46.96	554	562	62.67	5.4	0.7	0.0	9	11	8.98
71	1	1	3	23	P146	P146	8430	27250	150	149	259	7	1	558	556	29.17	563	567	58.26	1.3	0.0	0.0	-4	-6	9.58
72	1	1	3	24	P146	P146	8680	27240	150	149	259	6	1	577	577	30.85	568	569	27.36	26.2	5.4	0.0	9	9	21.09
73	1	1	4	1	L147WT	L147WT	2925	27500	70	26	383	15	3	1606	1679	547.32	607	608	30.58	100.0	100.0	0.0	999	1072	52.51
74	1	1	4	2	L147WT	L147WT	3175	27500	70	26	383	15	3	1992	1837	673.04	611	612	33.28	100.0	100.0	0.0	1381	1226	59.85
75	1	1	4	3	P147	P147	3430	27490	150	149	259	7	1	624	627	49.63	615	618	35.54	21.5	2.0	0.0	9	12	17.56
76	1	1	4	4	P147	P147	3670	27490	150	149	259	7	1	643	758	436.88	614	615	30.29	49.0	23.5	0.0	29	144	21.23
77	1	1	4	5	P147a	P147a	3925	27490	140	134	259	5	3	640	646	46.67	622	622	29.07	33.6	15.7	0.0	18	24	22.01
78	1	1	4	6	P147a	P147a	4180	27485	120	96	259	5	3	645	650	39.36	613	613	30.10	52.1	27.1	0.0	32	37	21.43
79	1	1	4	7	Oligo HIV Y115	Oligo HIV Y115	4440	27490	150	149	259	16	1	613	618	41.39	610	609	37.03	20.1	2.7	0.0	3	8	16.55
80	1	1	4	8	Oligo HIV Y115	Oligo HIV Y115	4680	27490	150	149	259	7	1	617	619	32.59	611	611	41.98	16.8	2.0	0.0	6	8	14.70
81	1	1	4	9	Oligo HIV M184a	Oligo HIV M184a	4930	27490	150	149	259	7	1	601	602	28.66	599	599	29.62	16.1	2.7	0.0	2	3	20.29
82	1	1	4	10	Oligo HIV M184a	Oligo HIV M184a	5170	27490	150	149	259	7	1	612	612	35.32	599	598	30.99	26.8	6.7	0.0	13	13	19.75
83	1	1	4	11	C - (H2O+S.S.)	C - (H2O+S.S.)	5425	27485	160	172	195	0	3	630	637	44.17	594	596	38.43	44.8	19.2	0.0	36	43	16.39
84	1	1	4	12	C - (H2O+S.S.)	C - (H2O+S.S.)	5670	27490	150	149	259	7	1	595	593	28.72	585	588	43.22	11.4	0.0	0.0	10	8	13.77
85	1	1	4	13	C - (H2O+S.S.)	C - (H2O+S.S.)	5920	27480	150	149	259	6	1	585	582	38.04	584	587	40.92	13.4	1.3	0.0	1	-1	14.30
86	1	1	4	14	C - (H2O+S.S.)	C - (H2O+S.S.)	6170	27480	150	149	259	6	1	585	588	31.09	580	584	39.60	12.1	2.0	0.0	5	8	14.77
87	1	1	4	15	C - (H2O+S.S.)	C - (H2O+S.S.)	6430	27480	150	149	259	6	1	526	519	68.59	569	570	38.33	8.7	1.3	0.0	-42	-49	13.72
88	1	1	4	16	C - (H2O+S.S.)	C - (H2O+S.S.)	6680	27480	150	149	259	6	1	574	575	30.82	566	567	32.02	21.5	4.0	0.0	8	9	17.93
89	1	1	4	17	C - (H2O+S.S.)	C - (H2O+S.S.)	6930	27480	150	149	259	6	1	582	584	30.84	567	567	33.86	29.5	4.0	0.0	15	17	17.19
90	1	1	4	18	C - (H2O+S.S.)	C - (H2O+S.S.)	7170	27480	150	149	259	6	1	579	587	67.46	569	571	30.30	30.2	11.4	0.0	10	18	19.11
91	1	1	4	19	C - (H2O+S.S.)	C - (H2O+S.S.)	7410	27490	150	149	259	16	1	572	573	31.93	573	573	30.90	18.1	4.7	0.0	0	0	18.51
92	1	1	4	20	C - (H2O+S.S.)	C - (H2O+S.S.)	7680	27480	150	149	259	6	1	578	577	37.79	566	568	29.94	24.2	4.7	0.0	12	11	19.31
93	1	1	4	21	C - (H2O+S.S.)	C - (H2O+S.S.)	7930	27480	150	149	259	6	1	568	570	31.87	560	560	29.96	25.5	5.4	0.0	8	10	18.96
94	1	1	4	22	C - (H2O+S.S.)	C - (H2O+S.S.)	8180	27490	150	149	259	7	1	564	566	40.76	563	566	30.06	17.4	4.7	0.0	1	3	18.76
95	1	1	4	23	CIF	CIF	8435	27505	100	60	327	23	4	763	1187	888.48	568	663	522.97	31.7	23.3	0.0	195	619	1.46
96	1	1	4	24	CIF	CIF	8678	27506	80	39	327	21	3	1043	1511	957.25	558	562	45.74	92.3	89.7	0.0	485	953	22.80
END DATA
