# Supplementary material for: Microarray-based identification of antigenic variants of foot-and-mouth disease virus: a bioinformatics quality assessment
Source: BMC Genomics. 2006 May 18;7:117. doi: 10.1186/1471-2164-7-117 (PMC1481559; doi:10.1186/1471-2164-7-117)
Supplement: Additional File 1 — They are obtained using the Agilent and Scan Array Express (Perkin Elmer Life Sciences) analysis software for reading and quantifying the hybridization images. [file 1471-2164-7-117-S1.zip › V-17-S139N-2-22V.csv]

BEGIN HEADER
PerkinElmer Life Sciences.
ScanArrayCSVFileFormat	2.00
ScanArray Express	2.00
Number_of_Columns	26
END HEADER
BEGIN GENERAL INFO
DateTime	2005/08/22 12:53
GalFile	D:\303\AFTOCHIP\AFTOCHIP 2.1\Generalidades Aftochip 2.1\ARCHIVO GAL AFTOCHIP 2.1.gal
Scanner	Model: Serial No.:
User Name	303
Computer Name
Protocol	Easy Quant
Quantitation Method	Adaptive Circle
Quality Confidence Calculation	SignalToNoise
User comments
Image Origin	0	0
Temperature	0
Laser Powers	0
Laser On Time	0
PMT Voltages	0
END GENERAL INFO
BEGIN QUANTITATION PARAMETERS
Min Percentile	50
Max Percentile	200
END QUANTITATION PARAMETERS
BEGIN QUALITY MEASUREMENTS
Min Signal To Noise	3
END QUALITY MEASUREMENTS
BEGIN ARRAY PATTERN INFO
Units	�m
Array Rows	1
Array Columns	1
Spot Rows	4
Spot Columns	24
Array Row Spacing	4500.000000
Array Column Spacing	4500.000000
Spot Row Spacing	240.000000
Spot Column Spacing	250.000000
Spot Diameter	150
Interstitial	0
Spots Per Array	96
Total Spots	96
END ARRAY PATTERN INFO
BEGIN IMAGE INFO
ImageID	Channel	Image	Fluorophore	Barcode	Units	X Units Per Pixel	Y Units Per Pixel	X Offset	Y Offset	Status
-1	CH1	D:\303\8� Anna\US22502636_SLOT02_S01.tif	Unknown	Unknown	�m	10.000000	10.000000	0.000000	0.000000	Control Image
END IMAGE INFO
BEGIN NORMALIZATION INFO
Normalization Method	LOWESS
END NORMALIZATION INFO
BEGIN DATA
Index	Array Row	Array Column	Spot Row	Spot Column	Name	ID	X	Y	Diameter	F Pixels	B Pixels	Footprint	Flags	Ch1 Median	Ch1 Mean	Ch1 SD	Ch1 B Median	Ch1 B Mean	Ch1 B SD	Ch1 % > B + 1 SD	Ch1 % > B + 2 SD	Ch1 F % Sat.	Ch1 Median - B	Ch1 Mean - B	Ch1 SignalNoiseRatio
1	1	1	1	1	CIF	CIF	11913	26807	84	41	327	1	3	3153	3091	1339.05	596	597	31.49	100.0	100.0	0.0	2557	2495	100.12
2	1	1	1	2	CIF	CIF	12150	26816	70	26	383	13	3	4056	3711	1448.99	600	600	31.30	100.0	100.0	0.0	3456	3111	129.59
3	1	1	1	3	S139WT	S139WT	12420	26800	150	149	259	12	1	614	613	33.16	599	601	31.13	29.5	8.7	0.0	15	14	19.72
4	1	1	1	4	S139WT	S139WT	12670	26810	150	149	259	8	1	626	627	38.18	618	617	31.83	22.1	6.7	0.0	8	9	19.66
5	1	1	1	5	G139	G139	12920	26810	150	149	259	8	1	614	616	33.29	618	618	31.14	17.4	1.3	0.0	-3	-1	19.72
6	1	1	1	6	G139	G139	13170	26810	150	149	259	8	1	631	631	31.07	625	623	31.20	22.1	2.7	0.0	6	6	20.23
7	1	1	1	7	G139t	G139t	13420	26810	150	149	259	8	1	625	636	66.30	641	641	34.33	12.1	6.0	0.0	-15	-4	18.21
8	1	1	1	8	G139t	G139t	13670	26810	150	149	259	8	1	641	642	33.58	643	644	33.00	14.8	3.4	0.0	-1	0	19.42
9	1	1	1	9	G139c	G139c	13920	26810	150	149	259	8	1	637	637	35.10	644	646	31.97	12.1	2.0	0.0	-6	-6	19.93
10	1	1	1	10	G139c	G139c	14170	26810	150	149	259	8	1	652	652	34.72	652	652	33.05	12.8	3.4	0.0	0	0	19.73
11	1	1	1	11	I139	I139	14420	26810	150	149	259	8	1	683	684	36.74	661	665	95.62	2.7	0.0	0.0	22	23	7.14
12	1	1	1	12	I139	I139	14670	26810	150	149	259	8	1	689	689	36.81	660	666	73.32	10.1	0.0	0.0	29	29	9.40
13	1	1	1	13	N139	N139	14922	26805	70	28	383	10	3	1354	1234	294.72	666	668	49.03	100.0	92.9	0.0	688	568	27.61
14	1	1	1	14	N139	N139	15166	26791	70	28	383	18	3	1562	1450	525.13	671	670	32.11	89.3	89.3	0.0	891	779	48.65
15	1	1	1	15	T139	T139	15410	26810	112	89	327	2	0	748	872	202.47	681	683	32.62	70.8	52.8	0.0	67	191	22.93
16	1	1	1	16	T139	T139	15655	26805	120	88	259	9	3	735	976	356.17	674	675	32.92	62.5	48.9	0.0	61	302	22.33
17	1	1	1	17	RGD-WT1	RGD-WT1	15905	26805	90	52	327	7	3	5116	4987	986.44	668	673	51.59	100.0	100.0	0.0	4448	4319	99.16
18	1	1	1	18	RGD-WT1	RGD-WT1	16165	26832	100	62	327	22	3	4513	3827	1954.24	659	662	44.73	100.0	96.8	0.0	3854	3168	100.90
19	1	1	1	19	RRD	RRD	16410	26810	150	149	259	2	1	675	678	48.73	654	655	33.54	31.5	10.1	0.0	21	24	20.13
20	1	1	1	20	RRD	RRD	16670	26800	150	149	259	12	1	673	676	39.34	645	765	1267.99	0.0	0.0	0.0	28	31	0.53
21	1	1	1	21	RRDt	RRDt	16905	26785	148	148	259	25	3	683	686	45.83	641	642	35.07	54.7	23.0	0.0	42	45	19.48
22	1	1	1	22	RRDt	RRDt	17165	26785	142	140	259	24	3	688	695	55.79	638	640	36.60	57.9	34.3	0.0	50	57	18.80
23	1	1	1	23	RRDc	RRDc	17420	26810	150	149	259	8	1	666	667	38.51	648	648	34.07	33.6	10.7	0.0	18	19	19.55
24	1	1	1	24	RRDc	RRDc	17670	26810	150	149	259	8	1	637	643	40.85	630	631	36.93	24.2	8.1	0.0	7	13	17.25
25	1	1	2	1	RED	RED	11945	27035	130	112	259	35	3	660	655	38.08	594	596	29.72	76.8	56.3	0.0	66	61	22.20
26	1	1	2	2	RED	RED	12180	27045	160	180	195	18	3	628	628	33.24	605	605	29.70	41.1	13.3	0.0	23	23	21.14
27	1	1	2	3	REDt	REDt	12410	27050	150	149	259	2	1	604	609	39.37	605	602	32.85	17.4	6.0	0.0	0	4	18.39
28	1	1	2	4	REDt	REDt	12660	27050	150	149	259	2	1	631	629	31.14	614	614	31.04	30.9	7.4	0.0	17	15	20.33
29	1	1	2	5	REDc	REDc	12910	27050	148	145	259	2	3	638	638	35.65	615	615	32.70	39.3	10.3	0.0	23	23	19.51
30	1	1	2	6	REDc	REDc	13160	27050	150	149	259	2	1	619	622	27.19	613	614	36.21	14.1	1.3	0.0	6	9	17.09
31	1	1	2	7	REG	REG	13410	27050	150	149	259	2	1	627	625	36.90	625	626	35.37	14.1	2.0	0.0	2	0	17.73
32	1	1	2	8	REG	REG	13660	27050	150	149	259	2	1	646	647	30.46	632	633	40.08	19.5	0.7	0.0	14	15	16.12
33	1	1	2	9	REGat	REGat	13920	27050	150	149	259	8	1	645	645	33.07	644	645	31.20	20.1	0.7	0.0	1	1	20.67
34	1	1	2	10	REGat	REGat	14160	27050	150	149	259	2	1	654	670	158.86	652	652	31.65	18.1	4.0	0.0	2	18	20.67
35	1	1	2	11	REGac	REGac	14410	27050	150	149	259	2	1	668	669	33.13	652	654	32.26	34.2	6.7	0.0	16	17	20.71
36	1	1	2	12	REGac	REGac	14660	27050	150	149	259	2	1	658	660	37.37	661	668	107.30	0.0	0.0	0.0	-2	0	6.13
37	1	1	2	13	REGgg	REGgg	14915	27045	134	120	259	5	3	925	1168	515.25	669	667	38.65	67.5	53.3	0.0	256	499	23.93
38	1	1	2	14	REGgg	REGgg	15155	27045	134	120	259	8	3	876	1036	347.71	673	671	36.35	75.8	58.3	0.0	203	363	24.10
39	1	1	2	15	REGtg	REGtg	15400	27050	150	149	259	11	1	694	700	76.20	675	676	31.25	39.6	18.8	0.0	19	25	22.21
40	1	1	2	16	REGtg	REGtg	15660	27050	150	149	259	2	1	693	696	46.67	677	681	37.80	27.5	8.7	0.0	16	19	18.33
41	1	1	2	17	REGcg	REGcg	15900	27050	150	149	259	11	1	682	684	37.38	670	671	32.48	28.2	8.1	0.0	12	14	20.99
42	1	1	2	18	REGcg	REGcg	16160	27045	70	26	383	4	3	686	750	168.20	650	651	33.55	53.8	26.9	0.0	36	100	20.45
43	1	1	2	19	D143N (RGN)	D143N (RGN)	16415	27045	100	60	327	4	3	720	721	44.11	645	648	38.05	83.3	48.3	0.0	75	76	18.92
44	1	1	2	20	D143N (RGN)	D143N (RGN)	16660	27040	150	149	259	8	1	695	708	64.98	656	690	257.70	1.3	0.0	0.0	39	52	2.70
45	1	1	2	21	D143N (RGN)t	D143N (RGN)t	16920	27035	170	196	195	16	3	667	677	57.22	639	644	39.82	41.3	21.4	0.0	28	38	16.75
46	1	1	2	22	D143N (RGN)t	D143N (RGN)t	17170	27040	150	149	259	12	1	649	657	41.11	644	655	69.62	6.7	1.3	0.0	5	13	9.32
47	1	1	2	23	D143N (RGN)c	D143N (RGN)c	17410	27050	150	149	259	2	1	645	644	36.98	646	652	65.66	6.0	0.0	0.0	0	-1	9.82
48	1	1	2	24	D143N (RGN)c	D143N (RGN)c	17660	27050	150	149	259	2	1	650	649	36.28	619	624	59.52	18.1	1.3	0.0	31	30	10.92
49	1	1	3	1	D143V (RGV)	D143V (RGV)	11920	27285	140	134	259	9	3	656	793	429.90	596	597	29.71	63.4	50.7	0.0	60	197	22.08
50	1	1	3	2	D143V (RGV)	D143V (RGV)	12165	27295	134	120	259	7	3	675	773	187.02	594	594	29.27	72.5	53.3	0.0	81	179	23.06
51	1	1	3	3	RGE-1 (GAA)	RGE-1 (GAA)	12420	27300	150	149	259	13	1	604	606	35.17	611	615	47.85	10.1	0.7	0.0	-6	-4	12.62
52	1	1	3	4	RGE-1 (GAA)	RGE-1 (GAA)	12660	27290	150	149	259	2	1	602	602	31.96	608	611	31.88	10.7	2.7	0.0	-5	-5	18.88
53	1	1	3	5	RGEc	RGEc	12915	27295	126	112	259	6	3	647	652	55.48	608	610	35.09	54.5	31.3	0.0	39	44	18.44
54	1	1	3	6	RGEc	RGEc	13165	27295	148	148	259	6	3	656	664	56.90	611	613	34.85	57.4	39.2	0.0	45	53	18.82
55	1	1	3	7	L144WT	L144WT	13439	27301	106	69	327	29	3	844	1078	631.23	620	647	103.77	68.1	53.6	0.0	224	458	8.13
56	1	1	3	8	L144WT	L144WT	13658	27296	106	72	327	7	3	819	1164	689.02	610	612	31.70	84.7	75.0	0.0	209	554	25.84
57	1	1	3	9	L144g	L144g	13925	27295	134	120	259	14	3	776	792	135.13	641	638	31.03	72.5	59.2	0.0	135	151	25.01
58	1	1	3	10	L144g	L144g	14165	27295	168	192	195	6	3	681	727	120.38	652	651	30.78	49.5	36.5	0.0	29	75	22.13
59	1	1	3	11	L144a	L144a	14405	27295	134	120	259	9	3	696	713	72.48	647	651	73.31	38.3	19.2	0.0	49	66	9.49
60	1	1	3	12	L144a	L144a	14645	27280	176	216	195	19	3	703	726	93.11	657	658	33.18	58.3	37.5	0.0	46	69	21.19
61	1	1	3	13	V144	V144	14926	27299	100	63	327	16	3	1018	980	146.35	659	660	32.91	90.5	85.7	0.0	359	321	30.94
62	1	1	3	14	V144	V144	15173	27296	100	63	327	12	3	848	831	91.53	668	670	36.04	84.1	82.5	0.0	180	163	23.53
63	1	1	3	15	S144	S144	15410	27290	150	149	259	2	1	679	683	47.41	672	674	34.69	24.8	8.1	0.0	7	11	19.57
64	1	1	3	16	S144	S144	15660	27290	150	149	259	2	1	681	680	36.37	679	679	33.94	17.4	2.0	0.0	2	1	20.06
65	1	1	3	17	H146WT	H146WT	15927	27289	80	40	327	14	3	797	843	150.13	669	671	33.03	82.5	70.0	0.0	128	174	24.13
66	1	1	3	18	H146WT	H146WT	16167	27298	70	29	383	9	3	1190	9959	16479.40	661	662	33.97	93.1	89.7	0.0	529	9298	35.03
67	1	1	3	19	R146	R146	16420	27300	150	149	259	13	1	664	671	45.36	647	647	33.03	36.9	10.7	0.0	17	24	20.11
68	1	1	3	20	R146	R146	16660	27290	150	149	259	2	1	662	664	32.91	656	654	29.95	28.9	3.4	0.0	6	8	22.10
69	1	1	3	21	L146=H146t	L146=H146t	16920	27280	150	149	259	12	1	663	660	34.36	649	650	31.13	26.8	9.4	0.0	14	11	21.30
70	1	1	3	22	L146=H146t	L146=H146t	17160	27290	150	149	259	2	1	657	661	34.16	643	644	31.74	32.2	8.7	0.0	14	18	20.70
71	1	1	3	23	P146	P146	17420	27290	150	149	259	8	1	637	639	36.75	644	652	66.82	3.4	0.7	0.0	-6	-4	9.53
72	1	1	3	24	P146	P146	17670	27290	150	149	259	8	1	657	670	71.04	629	644	132.64	4.0	1.3	0.0	28	41	4.95
73	1	1	4	1	L147WT	L147WT	11932	27549	100	66	327	28	3	740	771	143.87	590	592	31.66	89.4	72.7	0.0	150	181	23.38
74	1	1	4	2	L147WT	L147WT	12172	27551	100	66	327	24	3	674	760	150.09	596	598	32.02	80.3	68.2	0.0	78	164	21.05
75	1	1	4	3	P147	P147	12400	27530	150	149	259	11	1	592	598	62.94	602	606	52.84	5.4	2.0	0.0	-9	-3	11.20
76	1	1	4	4	P147	P147	12650	27530	150	149	259	11	1	600	601	33.46	601	612	94.32	0.0	0.0	0.0	0	0	6.36
77	1	1	4	5	P147a	P147a	12900	27530	150	149	259	11	1	597	598	32.54	607	608	32.10	9.4	2.0	0.0	-9	-8	18.60
78	1	1	4	6	P147a	P147a	13150	27530	150	149	259	11	1	624	630	41.33	631	643	55.29	6.7	1.3	0.0	-6	0	11.29
79	1	1	4	7	Oligo HIV Y115	Oligo HIV Y115	13400	27530	150	149	259	11	1	622	625	43.75	649	701	143.30	0.0	0.0	0.0	-26	-23	4.34
80	1	1	4	8	Oligo HIV Y115	Oligo HIV Y115	13650	27530	150	149	259	11	1	605	606	35.44	623	626	43.87	4.7	0.7	0.0	-17	-16	13.79
81	1	1	4	9	Oligo HIV M184a	Oligo HIV M184a	13910	27530	150	149	259	2	1	621	620	30.85	631	628	30.77	10.7	1.3	0.0	-9	-10	20.18
82	1	1	4	10	Oligo HIV M184a	Oligo HIV M184a	14160	27530	150	149	259	2	1	633	636	36.59	643	643	30.57	17.4	4.7	0.0	-9	-6	20.71
83	1	1	4	11	C - (H2O+S.S.)	C - (H2O+S.S.)	14400	27530	150	149	259	11	1	649	648	34.42	649	648	35.99	12.8	1.3	0.0	0	0	18.03
84	1	1	4	12	C - (H2O+S.S.)	C - (H2O+S.S.)	14650	27530	150	149	259	11	1	652	815	1553.66	657	655	27.95	25.5	12.8	0.0	-4	158	23.33
85	1	1	4	13	C - (H2O+S.S.)	C - (H2O+S.S.)	14900	27530	150	149	259	11	1	662	662	34.50	663	663	33.86	16.1	3.4	0.0	0	0	19.55
86	1	1	4	14	C - (H2O+S.S.)	C - (H2O+S.S.)	15150	27530	150	149	259	11	1	669	669	33.66	670	671	28.41	18.8	4.0	0.0	0	0	23.55
87	1	1	4	15	C - (H2O+S.S.)	C - (H2O+S.S.)	15400	27530	150	149	259	11	1	674	679	41.89	675	674	32.63	23.5	3.4	0.0	0	4	20.66
88	1	1	4	16	C - (H2O+S.S.)	C - (H2O+S.S.)	15650	27530	150	149	259	11	1	676	679	38.84	672	672	36.68	20.1	4.7	0.0	4	7	18.43
89	1	1	4	17	C - (H2O+S.S.)	C - (H2O+S.S.)	15900	27530	150	149	259	11	1	684	687	31.05	690	708	80.02	1.3	0.0	0.0	-5	-2	8.55
90	1	1	4	18	C - (H2O+S.S.)	C - (H2O+S.S.)	16160	27540	150	149	259	11	1	677	680	28.84	670	695	107.61	0.0	0.0	0.0	7	10	6.29
91	1	1	4	19	C - (H2O+S.S.)	C - (H2O+S.S.)	16400	27530	150	149	259	11	1	659	660	38.87	658	659	30.30	15.4	2.7	0.0	1	2	21.75
92	1	1	4	20	C - (H2O+S.S.)	C - (H2O+S.S.)	16650	27530	150	149	259	11	1	659	660	33.21	658	659	28.41	21.5	4.7	0.0	1	2	23.20
93	1	1	4	21	C - (H2O+S.S.)	C - (H2O+S.S.)	16900	27530	150	149	259	11	1	664	664	35.65	668	690	88.01	1.3	0.0	0.0	-3	-3	7.54
94	1	1	4	22	C - (H2O+S.S.)	C - (H2O+S.S.)	17160	27530	150	149	259	2	1	653	658	53.53	645	646	37.85	16.1	2.0	0.0	8	13	17.25
95	1	1	4	23	CIF	CIF	17432	27539	100	66	327	21	3	849	953	232.16	642	642	35.90	95.5	89.4	0.0	207	311	23.65
96	1	1	4	24	CIF	CIF	17678	27542	110	79	327	19	3	882	889	179.23	630	633	35.43	89.9	84.8	0.0	252	259	24.89
END DATA
