# Supplementary material for: Microarray-based identification of antigenic variants of foot-and-mouth disease virus: a bioinformatics quality assessment
Source: BMC Genomics. 2006 May 18;7:117. doi: 10.1186/1471-2164-7-117 (PMC1481559; doi:10.1186/1471-2164-7-117)
Supplement: Additional File 1 — They are obtained using the Agilent and Scan Array Express (Perkin Elmer Life Sciences) analysis software for reading and quantifying the hybridization images. [file 1471-2164-7-117-S1.zip › V-17-S139N-3-22V.csv]

BEGIN HEADER
PerkinElmer Life Sciences.
ScanArrayCSVFileFormat	2.00
ScanArray Express	2.00
Number_of_Columns	26
END HEADER
BEGIN GENERAL INFO
DateTime	2005/08/22 12:57
GalFile	D:\303\AFTOCHIP\AFTOCHIP 2.1\Generalidades Aftochip 2.1\ARCHIVO GAL AFTOCHIP 2.1.gal
Scanner	Model: Serial No.:
User Name	303
Computer Name
Protocol	Easy Quant
Quantitation Method	Adaptive Circle
Quality Confidence Calculation	SignalToNoise
User comments
Image Origin	0	0
Temperature	0
Laser Powers	0
Laser On Time	0
PMT Voltages	0
END GENERAL INFO
BEGIN QUANTITATION PARAMETERS
Min Percentile	50
Max Percentile	200
END QUANTITATION PARAMETERS
BEGIN QUALITY MEASUREMENTS
Min Signal To Noise	3
END QUALITY MEASUREMENTS
BEGIN ARRAY PATTERN INFO
Units	�m
Array Rows	1
Array Columns	1
Spot Rows	4
Spot Columns	24
Array Row Spacing	4500.000000
Array Column Spacing	4500.000000
Spot Row Spacing	240.000000
Spot Column Spacing	250.000000
Spot Diameter	150
Interstitial	0
Spots Per Array	96
Total Spots	96
END ARRAY PATTERN INFO
BEGIN IMAGE INFO
ImageID	Channel	Image	Fluorophore	Barcode	Units	X Units Per Pixel	Y Units Per Pixel	X Offset	Y Offset	Status
-1	CH1	D:\303\8� Anna\US22502636_SLOT02_S01.tif	Unknown	Unknown	�m	10.000000	10.000000	0.000000	0.000000	Control Image
END IMAGE INFO
BEGIN NORMALIZATION INFO
Normalization Method	LOWESS
END NORMALIZATION INFO
BEGIN DATA
Index	Array Row	Array Column	Spot Row	Spot Column	Name	ID	X	Y	Diameter	F Pixels	B Pixels	Footprint	Flags	Ch1 Median	Ch1 Mean	Ch1 SD	Ch1 B Median	Ch1 B Mean	Ch1 B SD	Ch1 % > B + 1 SD	Ch1 % > B + 2 SD	Ch1 F % Sat.	Ch1 Median - B	Ch1 Mean - B	Ch1 SignalNoiseRatio
1	1	1	1	1	CIF	CIF	2939	51763	90	51	327	10	3	933	1286	950.59	490	494	28.34	80.4	78.4	0.0	443	796	32.93
2	1	1	1	2	CIF	CIF	3195	51755	70	32	383	10	3	997	1599	1046.83	497	490	50.07	93.8	93.8	0.0	500	1102	19.91
3	1	1	1	3	S139WT	S139WT	3450	51760	150	149	259	16	1	530	530	35.36	515	515	28.82	27.5	10.7	0.0	15	15	18.39
4	1	1	1	4	S139WT	S139WT	3670	51750	150	149	259	14	1	532	537	39.16	514	518	34.52	30.2	4.0	0.0	18	23	15.41
5	1	1	1	5	G139	G139	3925	51740	126	104	259	17	3	531	815	1266.82	518	520	30.63	34.6	18.3	0.0	13	297	17.34
6	1	1	1	6	G139	G139	4175	51740	134	124	259	17	3	537	557	106.65	516	525	51.03	24.2	7.3	0.0	21	41	10.52
7	1	1	1	7	G139t	G139t	4425	51740	112	82	327	17	3	514	534	78.22	509	509	30.20	25.6	12.2	0.0	5	25	17.02
8	1	1	1	8	G139t	G139t	4680	51735	120	96	259	19	3	536	544	55.80	508	515	39.23	33.3	8.3	0.0	28	36	13.66
9	1	1	1	9	G139c	G139c	4930	51740	150	149	259	14	1	520	522	28.09	519	522	32.45	16.1	2.0	0.0	1	3	16.03
10	1	1	1	10	G139c	G139c	5180	51740	150	149	259	14	1	567	568	50.09	523	538	163.01	0.7	0.0	0.0	44	45	3.48
11	1	1	1	11	I139	I139	5430	51740	150	149	259	14	1	545	544	28.79	532	537	97.70	0.7	0.0	0.0	13	12	5.58
12	1	1	1	12	I139	I139	5690	51750	150	149	259	6	1	535	541	36.45	527	527	26.87	28.9	10.7	0.0	8	14	19.91
13	1	1	1	13	N139	N139	5945	51750	70	26	383	11	3	1296	1178	456.82	532	530	27.35	84.6	84.6	0.0	764	646	47.38
14	1	1	1	14	N139	N139	6195	51755	80	32	327	10	3	786	849	243.97	534	534	30.06	90.6	78.1	0.0	252	315	26.15
15	1	1	1	15	T139	T139	6445	51760	120	96	259	11	3	604	851	467.92	539	540	28.11	63.5	53.1	0.0	65	312	21.49
16	1	1	1	16	T139	T139	6695	51755	142	140	259	10	3	579	690	245.50	553	559	46.11	36.4	24.3	0.0	26	137	12.56
17	1	1	1	17	RGD-WT1	RGD-WT1	6935	51765	100	60	327	11	3	5824	5328	1178.83	549	553	45.09	100.0	100.0	0.0	5275	4779	129.18
18	1	1	1	18	RGD-WT1	RGD-WT1	7185	51755	90	52	327	1	3	4366	4170	769.85	549	550	27.12	100.0	100.0	0.0	3817	3621	161.02
19	1	1	1	19	RRD	RRD	7440	51760	150	149	259	8	1	568	575	56.03	552	554	28.24	38.3	14.1	0.0	16	23	20.11
20	1	1	1	20	RRD	RRD	7680	51740	150	149	259	14	1	567	570	39.99	551	552	31.50	36.2	14.8	0.0	16	19	18.00
21	1	1	1	21	RRDt	RRDt	7935	51745	128	112	259	9	3	590	610	65.15	560	562	33.54	48.2	30.4	0.0	30	50	17.59
22	1	1	1	22	RRDt	RRDt	8180	51740	134	121	259	14	3	586	615	76.37	554	561	61.33	33.9	20.7	0.0	32	61	9.55
23	1	1	1	23	RRDc	RRDc	8430	51745	128	108	259	10	3	573	579	42.27	554	557	32.41	35.2	18.5	0.0	19	25	17.68
24	1	1	1	24	RRDc	RRDc	8675	51740	128	108	259	17	3	583	599	66.39	565	566	34.00	38.9	20.4	0.0	18	34	17.15
25	1	1	2	1	RED	RED	2935	51995	120	88	259	1	3	538	542	58.63	495	499	31.11	55.7	31.8	0.0	43	47	17.29
26	1	1	2	2	RED	RED	3205	52005	140	124	259	23	3	542	561	66.53	503	508	36.88	54.0	30.6	0.0	39	58	14.70
27	1	1	2	3	REDt	REDt	3435	52005	120	88	259	10	3	542	552	52.03	518	518	24.93	46.6	26.1	0.0	24	34	21.74
28	1	1	2	4	REDt	REDt	3665	51990	90	48	327	19	3	560	576	95.65	518	520	30.11	62.5	25.0	0.0	42	58	18.60
29	1	1	2	5	REDc	REDc	3930	52000	150	149	259	7	1	535	542	42.42	518	523	42.82	18.8	5.4	0.0	17	24	12.50
30	1	1	2	6	REDc	REDc	4190	51990	150	149	259	6	1	528	532	39.58	519	523	33.94	24.8	2.7	0.0	9	13	15.56
31	1	1	2	7	REG	REG	4440	51990	150	149	259	6	1	532	532	28.61	518	519	27.90	30.9	6.0	0.0	14	14	19.07
32	1	1	2	8	REG	REG	4690	51990	150	149	259	6	1	536	538	28.23	523	523	27.75	29.5	8.1	0.0	13	15	19.31
33	1	1	2	9	REGat	REGat	4930	51980	150	149	259	14	1	536	542	41.93	524	526	28.33	36.9	15.4	0.0	12	18	18.92
34	1	1	2	10	REGat	REGat	5190	51990	150	149	259	6	1	533	537	31.66	527	533	34.51	22.1	6.7	0.0	6	10	15.45
35	1	1	2	11	REGac	REGac	5430	51980	150	149	259	14	1	532	532	25.84	532	532	26.42	17.4	1.3	0.0	0	0	20.13
36	1	1	2	12	REGac	REGac	5690	51980	150	149	259	14	1	536	537	32.02	529	532	32.51	22.1	4.0	0.0	7	8	16.49
37	1	1	2	13	REGgg	REGgg	5945	51995	134	120	259	10	3	613	800	292.09	528	530	25.47	80.0	64.2	0.0	85	272	24.07
38	1	1	2	14	REGgg	REGgg	6175	52005	110	80	327	14	3	1048	981	359.96	536	537	27.25	81.3	73.8	0.0	512	445	38.46
39	1	1	2	15	REGtg	REGtg	6440	52000	150	149	259	8	1	565	563	34.15	541	543	28.78	41.6	14.1	0.0	24	22	19.63
40	1	1	2	16	REGtg	REGtg	6680	51980	150	149	259	14	1	559	562	30.68	543	545	28.96	34.9	6.7	0.0	16	19	19.30
41	1	1	2	17	REGcg	REGcg	6940	52000	150	149	259	8	1	564	565	34.51	547	548	36.68	28.9	6.0	0.0	17	18	15.38
42	1	1	2	18	REGcg	REGcg	7180	51990	150	149	259	5	1	567	566	29.09	551	551	29.13	32.9	6.7	0.0	16	15	19.47
43	1	1	2	19	D143N (RGN)	D143N (RGN)	7435	51985	126	112	259	9	3	587	601	55.19	557	560	28.93	50.9	30.4	0.0	30	44	20.29
44	1	1	2	20	D143N (RGN)	D143N (RGN)	7685	51985	134	120	259	9	3	580	600	72.09	560	563	35.76	35.0	26.7	0.0	20	40	16.22
45	1	1	2	21	D143N (RGN)t	D143N (RGN)t	7930	51980	140	137	259	14	3	598	599	37.08	561	561	29.26	54.0	23.4	0.0	37	38	20.44
46	1	1	2	22	D143N (RGN)t	D143N (RGN)t	8180	51980	150	149	259	14	1	584	595	48.74	563	567	58.25	22.1	6.0	0.0	21	32	10.03
47	1	1	2	23	D143N (RGN)c	D143N (RGN)c	8430	51980	150	149	259	14	1	565	566	31.67	555	555	30.51	28.9	4.7	0.0	10	11	18.52
48	1	1	2	24	D143N (RGN)c	D143N (RGN)c	8680	51980	150	149	259	14	1	576	570	29.70	555	557	35.08	26.2	2.0	0.0	21	15	16.42
49	1	1	3	1	D143V (RGV)	D143V (RGV)	2920	52260	150	149	259	30	1	534	607	165.06	497	498	26.41	60.4	39.6	0.0	37	110	20.22
50	1	1	3	2	D143V (RGV)	D143V (RGV)	3185	52245	140	124	259	11	3	548	623	151.72	505	509	29.06	57.3	41.9	0.0	43	118	18.86
51	1	1	3	3	RGE-1 (GAA)	RGE-1 (GAA)	3425	52260	110	78	327	28	3	589	635	117.29	517	524	60.89	57.7	44.9	0.0	72	118	9.67
52	1	1	3	4	RGE-1 (GAA)	RGE-1 (GAA)	3675	52245	100	60	327	14	3	800	739	173.42	517	516	30.98	76.7	71.7	0.0	283	222	25.82
53	1	1	3	5	RGEc	RGEc	3945	52260	154	166	195	27	3	553	565	63.22	522	523	29.22	54.8	27.7	0.0	31	43	18.92
54	1	1	3	6	RGEc	RGEc	4195	52260	120	96	259	28	3	556	565	41.95	524	525	30.32	52.1	29.2	0.0	32	41	18.34
55	1	1	3	7	L144WT	L144WT	4445	52255	90	52	327	23	3	4414	3411	1793.68	525	526	26.82	92.3	90.4	0.0	3889	2886	164.61
56	1	1	3	8	L144WT	L144WT	4695	52255	80	32	327	23	3	4828	4425	1055.58	527	530	27.25	100.0	100.0	0.0	4301	3898	177.14
57	1	1	3	9	L144g	L144g	4935	52225	128	112	259	9	3	583	622	95.49	525	527	30.49	61.6	49.1	0.0	58	97	19.12
58	1	1	3	10	L144g	L144g	5195	52255	142	140	259	23	3	592	658	143.63	529	529	30.20	60.0	50.0	0.0	63	129	19.60
59	1	1	3	11	L144a	L144a	5435	52235	110	80	327	1	3	600	603	56.45	531	533	29.29	75.0	52.5	0.0	69	72	20.49
60	1	1	3	12	L144a	L144a	5695	52235	110	80	327	10	3	597	600	66.96	536	539	31.87	61.3	47.5	0.0	61	64	18.73
61	1	1	3	13	V144	V144	5945	52245	156	164	195	14	3	568	639	133.97	533	536	29.02	55.5	39.0	0.0	35	106	19.57
62	1	1	3	14	V144	V144	6185	52245	156	164	195	10	3	577	605	77.34	534	538	28.45	65.9	39.0	0.0	43	71	20.28
63	1	1	3	15	S144	S144	6440	52245	142	138	259	12	3	568	579	43.29	540	542	27.97	50.0	26.8	0.0	28	39	20.31
64	1	1	3	16	S144	S144	6680	52230	150	149	259	5	1	562	566	40.71	547	557	69.56	8.7	1.3	0.0	15	19	8.08
65	1	1	3	17	H146WT	H146WT	6935	52240	70	26	383	6	3	902	990	335.64	550	553	52.78	100.0	96.2	0.0	352	440	17.09
66	1	1	3	18	H146WT	H146WT	7185	52230	70	26	383	3	3	831	1135	463.91	554	555	27.03	96.2	92.3	0.0	277	581	30.74
67	1	1	3	19	R146	R146	7430	52220	150	149	259	14	1	573	578	38.02	557	560	32.29	28.9	12.1	0.0	16	21	17.75
68	1	1	3	20	R146	R146	7680	52220	150	149	259	14	1	583	589	42.88	559	565	38.54	34.2	10.1	0.0	24	30	15.13
69	1	1	3	21	L146=H146t	L146=H146t	7930	52220	150	149	259	14	1	567	567	29.30	556	556	29.16	24.8	6.7	0.0	11	11	19.44
70	1	1	3	22	L146=H146t	L146=H146t	8180	52220	150	149	259	14	1	571	576	37.87	566	566	31.91	20.8	5.4	0.0	5	10	17.89
71	1	1	3	23	P146	P146	8440	52240	150	149	259	8	1	549	549	44.07	559	560	33.31	8.1	1.3	0.0	-9	-9	16.48
72	1	1	3	24	P146	P146	8670	52240	150	149	259	15	1	571	569	30.59	555	557	34.32	22.8	2.7	0.0	16	14	16.64
73	1	1	4	1	L147WT	L147WT	2935	52506	70	30	383	31	3	788	880	228.62	491	493	29.43	100.0	100.0	0.0	297	389	26.78
74	1	1	4	2	L147WT	L147WT	3179	52506	100	63	327	32	3	947	1077	495.83	509	514	52.69	84.1	73.0	0.0	438	568	17.97
75	1	1	4	3	P147	P147	3425	52495	160	172	195	23	3	539	542	36.05	516	520	33.53	33.7	8.7	0.0	23	26	16.07
76	1	1	4	4	P147	P147	3680	52470	150	149	259	5	1	525	527	32.97	513	521	50.98	14.1	0.7	0.0	12	14	10.30
77	1	1	4	5	P147a	P147a	3945	52485	162	180	195	14	3	537	555	61.24	516	519	30.28	44.4	21.7	0.0	21	39	17.74
78	1	1	4	6	P147a	P147a	4190	52480	150	149	259	8	1	544	547	38.93	529	533	36.41	26.8	10.1	0.0	15	18	14.94
79	1	1	4	7	Oligo HIV Y115	Oligo HIV Y115	4440	52480	150	149	259	8	1	538	536	31.98	532	533	29.50	18.8	4.7	0.0	6	4	18.24
80	1	1	4	8	Oligo HIV Y115	Oligo HIV Y115	4690	52480	150	149	259	8	1	537	537	28.84	533	534	32.63	16.1	2.7	0.0	4	4	16.46
81	1	1	4	9	Oligo HIV M184a	Oligo HIV M184a	4940	52460	150	149	259	14	1	530	534	28.96	525	529	28.38	24.2	6.7	0.0	5	9	18.68
82	1	1	4	10	Oligo HIV M184a	Oligo HIV M184a	5190	52480	150	149	259	8	1	519	522	30.63	526	526	29.96	14.8	2.7	0.0	-6	-3	17.32
83	1	1	4	11	C - (H2O+S.S.)	C - (H2O+S.S.)	5430	52470	150	149	259	5	1	536	535	28.25	535	536	26.52	15.4	2.0	0.0	1	0	20.21
84	1	1	4	12	C - (H2O+S.S.)	C - (H2O+S.S.)	5690	52460	150	149	259	14	1	545	545	34.22	532	535	29.72	32.2	6.0	0.0	13	13	18.34
85	1	1	4	13	C - (H2O+S.S.)	C - (H2O+S.S.)	5940	52480	150	149	259	8	1	540	548	83.61	537	537	27.53	22.1	4.0	0.0	3	11	19.61
86	1	1	4	14	C - (H2O+S.S.)	C - (H2O+S.S.)	6190	52480	150	149	259	8	1	541	543	29.53	546	547	28.12	16.1	0.7	0.0	-4	-2	19.24
87	1	1	4	15	C - (H2O+S.S.)	C - (H2O+S.S.)	6430	52460	150	149	259	14	1	549	550	32.78	536	536	28.65	26.8	10.7	0.0	13	14	19.17
88	1	1	4	16	C - (H2O+S.S.)	C - (H2O+S.S.)	6680	52460	150	149	259	14	1	535	537	34.82	542	554	71.77	2.0	0.7	0.0	-6	-4	7.45
89	1	1	4	17	C - (H2O+S.S.)	C - (H2O+S.S.)	6940	52470	150	149	259	6	1	552	555	46.50	550	555	51.01	10.1	1.3	0.0	2	5	10.82
90	1	1	4	18	C - (H2O+S.S.)	C - (H2O+S.S.)	7180	52460	150	149	259	14	1	556	559	53.34	555	559	36.24	14.8	4.7	0.0	1	4	15.34
91	1	1	4	19	C - (H2O+S.S.)	C - (H2O+S.S.)	7430	52460	150	149	259	14	1	568	567	30.87	559	565	47.00	9.4	0.0	0.0	9	8	12.09
92	1	1	4	20	C - (H2O+S.S.)	C - (H2O+S.S.)	7680	52460	150	149	259	14	1	562	565	29.87	565	564	30.98	14.8	2.7	0.0	-2	0	18.14
93	1	1	4	21	C - (H2O+S.S.)	C - (H2O+S.S.)	7930	52460	150	149	259	14	1	563	563	33.80	565	579	115.51	0.0	0.0	0.0	-1	-1	4.87
94	1	1	4	22	C - (H2O+S.S.)	C - (H2O+S.S.)	8190	52480	150	149	259	8	1	575	575	31.97	570	568	29.31	17.4	3.4	0.0	5	5	19.62
95	1	1	4	23	CIF	CIF	8445	52505	90	52	327	33	3	3993	3037	1718.63	562	563	29.23	98.1	96.2	0.0	3431	2475	136.59
96	1	1	4	24	CIF	CIF	8689	52506	98	59	327	32	4	2825	2356	1255.82	570	876	3577.49	3.4	0.0	0.0	2255	1786	0.79
END DATA
