# Supplementary material for: Microarray-based identification of antigenic variants of foot-and-mouth disease virus: a bioinformatics quality assessment
Source: BMC Genomics. 2006 May 18;7:117. doi: 10.1186/1471-2164-7-117 (PMC1481559; doi:10.1186/1471-2164-7-117)
Supplement: Additional File 1 — They are obtained using the Agilent and Scan Array Express (Perkin Elmer Life Sciences) analysis software for reading and quantifying the hybridization images. [file 1471-2164-7-117-S1.zip › V-17-S139N-4-22V.csv]

BEGIN HEADER
PerkinElmer Life Sciences.
ScanArrayCSVFileFormat	2.00
ScanArray Express	2.00
Number_of_Columns	26
END HEADER
BEGIN GENERAL INFO
DateTime	2005/08/22 12:59
GalFile	D:\303\AFTOCHIP\AFTOCHIP 2.1\Generalidades Aftochip 2.1\ARCHIVO GAL AFTOCHIP 2.1.gal
Scanner	Model: Serial No.:
User Name	303
Computer Name
Protocol	Easy Quant
Quantitation Method	Adaptive Circle
Quality Confidence Calculation	SignalToNoise
User comments
Image Origin	0	0
Temperature	0
Laser Powers	0
Laser On Time	0
PMT Voltages	0
END GENERAL INFO
BEGIN QUANTITATION PARAMETERS
Min Percentile	50
Max Percentile	200
END QUANTITATION PARAMETERS
BEGIN QUALITY MEASUREMENTS
Min Signal To Noise	3
END QUALITY MEASUREMENTS
BEGIN ARRAY PATTERN INFO
Units	�m
Array Rows	1
Array Columns	1
Spot Rows	4
Spot Columns	24
Array Row Spacing	4500.000000
Array Column Spacing	4500.000000
Spot Row Spacing	240.000000
Spot Column Spacing	250.000000
Spot Diameter	150
Interstitial	0
Spots Per Array	96
Total Spots	96
END ARRAY PATTERN INFO
BEGIN IMAGE INFO
ImageID	Channel	Image	Fluorophore	Barcode	Units	X Units Per Pixel	Y Units Per Pixel	X Offset	Y Offset	Status
-1	CH1	D:\303\8� Anna\US22502636_SLOT02_S01.tif	Unknown	Unknown	�m	10.000000	10.000000	0.000000	0.000000	Control Image
END IMAGE INFO
BEGIN NORMALIZATION INFO
Normalization Method	LOWESS
END NORMALIZATION INFO
BEGIN DATA
Index	Array Row	Array Column	Spot Row	Spot Column	Name	ID	X	Y	Diameter	F Pixels	B Pixels	Footprint	Flags	Ch1 Median	Ch1 Mean	Ch1 SD	Ch1 B Median	Ch1 B Mean	Ch1 B SD	Ch1 % > B + 1 SD	Ch1 % > B + 2 SD	Ch1 F % Sat.	Ch1 Median - B	Ch1 Mean - B	Ch1 SignalNoiseRatio
1	1	1	1	1	CIF	CIF	11925	51775	90	52	327	16	3	1041	1105	351.74	544	548	35.00	100.0	98.1	0.0	497	561	29.74
2	1	1	1	2	CIF	CIF	12172	51775	90	50	327	16	3	980	1040	390.74	548	550	29.96	100.0	94.0	0.0	432	492	32.71
3	1	1	1	3	S139WT	S139WT	12420	51760	150	149	259	31	1	545	553	47.78	554	556	29.58	18.1	7.4	0.0	-8	0	18.42
4	1	1	1	4	S139WT	S139WT	12670	51790	150	149	259	2	1	549	554	37.54	548	549	31.03	19.5	4.0	0.0	1	6	17.69
5	1	1	1	5	G139	G139	12920	51790	150	149	259	2	1	537	538	32.79	541	542	27.20	17.4	4.0	0.0	-3	-2	19.75
6	1	1	1	6	G139	G139	13170	51790	150	149	259	2	1	532	534	32.03	547	546	38.27	6.0	0.0	0.0	-14	-12	13.90
7	1	1	1	7	G139t	G139t	13420	51790	150	149	259	2	1	546	546	26.28	538	539	45.41	8.1	0.0	0.0	8	8	12.02
8	1	1	1	8	G139t	G139t	13670	51790	150	149	259	2	1	526	530	26.23	534	533	25.47	13.4	2.7	0.0	-7	-3	20.66
9	1	1	1	9	G139c	G139c	13920	51790	150	149	259	2	1	529	533	33.37	527	530	30.54	18.1	6.0	0.0	2	6	17.32
10	1	1	1	10	G139c	G139c	14170	51790	150	149	259	2	1	532	530	28.13	521	522	31.27	20.1	2.7	0.0	11	9	17.02
11	1	1	1	11	I139	I139	14420	51790	150	149	259	2	1	537	539	32.50	526	526	29.75	24.8	6.7	0.0	11	13	18.05
12	1	1	1	12	I139	I139	14670	51790	150	149	259	2	1	536	536	27.54	535	538	36.55	8.1	0.7	0.0	1	1	14.67
13	1	1	1	13	N139	N139	14920	51785	64	26	383	7	3	782	744	123.62	528	527	33.67	92.3	84.6	0.0	254	216	23.22
14	1	1	1	14	N139	N139	15185	51775	70	32	383	20	3	673	710	113.66	521	520	28.66	100.0	96.9	0.0	152	189	23.48
15	1	1	1	15	T139	T139	15430	51795	134	124	259	7	3	566	733	273.01	512	514	27.09	66.1	50.0	0.0	54	221	20.89
16	1	1	1	16	T139	T139	15675	51785	140	124	259	7	3	572	675	188.17	509	507	26.39	75.0	55.6	0.0	63	166	21.68
17	1	1	1	17	RGD-WT1	RGD-WT1	15926	51786	90	52	327	6	3	4128	3620	1121.59	511	514	36.92	100.0	98.1	0.0	3617	3109	111.82
18	1	1	1	18	RGD-WT1	RGD-WT1	16162	51774	90	50	327	20	3	4904	4285	1306.12	508	509	29.78	100.0	100.0	0.0	4396	3777	164.68
19	1	1	1	19	RRD	RRD	16430	51770	150	149	259	23	1	525	531	32.26	518	523	37.46	16.1	4.7	0.0	7	13	14.01
20	1	1	1	20	RRD	RRD	16680	51780	150	149	259	14	1	532	535	37.08	510	529	84.88	6.0	0.0	0.0	22	25	6.27
21	1	1	1	21	RRDt	RRDt	16925	51785	128	112	259	6	3	534	557	68.56	505	505	25.16	50.9	42.0	0.0	29	52	21.23
22	1	1	1	22	RRDt	RRDt	17170	51785	134	124	259	7	3	536	553	73.94	499	498	27.43	55.6	40.3	0.0	37	54	19.54
23	1	1	1	23	RRDc	RRDc	17425	51790	128	108	259	2	3	515	527	42.57	497	498	30.45	43.5	25.0	0.0	18	30	16.91
24	1	1	1	24	RRDc	RRDc	17670	51790	150	149	259	2	1	508	517	46.38	496	498	31.33	36.9	18.1	0.0	12	21	16.22
25	1	1	2	1	RED	RED	11915	52015	134	120	259	18	3	561	571	50.44	547	548	31.64	39.2	20.8	0.0	14	24	17.73
26	1	1	2	2	RED	RED	12160	52020	150	149	259	16	1	568	571	37.26	548	549	30.70	35.6	14.1	0.0	20	23	18.50
27	1	1	2	3	REDt	REDt	12420	52030	150	149	259	2	1	558	557	31.49	542	543	26.84	36.9	11.4	0.0	16	15	20.79
28	1	1	2	4	REDt	REDt	12670	52030	150	149	259	2	1	567	566	26.58	545	546	31.43	32.9	4.7	0.0	22	21	18.04
29	1	1	2	5	REDc	REDc	12920	52030	150	149	259	2	1	557	558	26.27	547	553	74.08	1.3	0.0	0.0	10	11	7.52
30	1	1	2	6	REDc	REDc	13170	52030	150	149	259	2	1	544	546	32.36	547	581	313.79	0.0	0.0	0.0	-2	0	1.73
31	1	1	2	7	REG	REG	13420	52030	150	149	259	2	1	556	556	29.64	546	545	27.88	28.9	6.0	0.0	10	10	19.95
32	1	1	2	8	REG	REG	13670	52030	150	149	259	2	1	552	568	111.11	541	543	30.16	26.8	7.4	0.0	11	27	18.30
33	1	1	2	9	REGat	REGat	13930	52030	150	149	259	8	1	544	544	31.38	541	541	33.84	16.8	2.0	0.0	3	3	16.07
34	1	1	2	10	REGat	REGat	14170	52030	150	149	259	2	1	546	548	30.86	538	538	33.14	20.1	4.7	0.0	8	10	16.47
35	1	1	2	11	REGac	REGac	14420	52030	150	149	259	2	1	550	550	32.89	534	535	30.07	27.5	5.4	0.0	16	16	18.29
36	1	1	2	12	REGac	REGac	14670	52040	150	149	259	8	1	536	541	32.24	540	539	30.26	16.8	4.0	0.0	-3	1	17.71
37	1	1	2	13	REGgg	REGgg	14928	52029	150	152	259	5	4	603	871	459.30	533	571	378.67	30.3	25.7	0.0	70	338	1.59
38	1	1	2	14	REGgg	REGgg	15170	52015	126	104	259	17	3	692	1056	564.58	524	524	29.20	76.9	66.3	0.0	168	532	23.70
39	1	1	2	15	REGtg	REGtg	15430	52030	150	149	259	8	1	527	528	32.80	526	525	29.55	18.8	2.7	0.0	1	2	17.83
40	1	1	2	16	REGtg	REGtg	15670	52030	150	149	259	2	1	523	527	30.38	513	514	25.83	30.9	10.7	0.0	10	14	20.25
41	1	1	2	17	REGcg	REGcg	15910	52030	150	149	259	12	1	519	520	28.52	509	514	34.16	20.1	0.7	0.0	10	11	15.20
42	1	1	2	18	REGcg	REGcg	16170	52030	150	149	259	2	1	529	527	31.51	512	509	27.84	28.9	8.7	0.0	17	15	19.00
43	1	1	2	19	D143N (RGN)	D143N (RGN)	16445	52005	140	124	259	35	3	537	547	54.90	509	511	33.42	42.7	25.0	0.0	28	38	16.07
44	1	1	2	20	D143N (RGN)	D143N (RGN)	16695	52015	134	120	259	27	3	549	560	69.24	501	503	26.08	59.2	49.2	0.0	48	59	21.05
45	1	1	2	21	D143N (RGN)t	D143N (RGN)t	16935	52025	128	112	259	13	3	524	539	50.56	501	502	28.44	44.6	25.9	0.0	23	38	18.43
46	1	1	2	22	D143N (RGN)t	D143N (RGN)t	17175	52035	128	112	259	3	3	527	546	55.96	500	501	25.01	51.8	34.8	0.0	27	46	21.07
47	1	1	2	23	D143N (RGN)c	D143N (RGN)c	17420	52030	150	149	259	2	1	516	520	42.48	500	501	28.22	33.6	11.4	0.0	16	20	18.28
48	1	1	2	24	D143N (RGN)c	D143N (RGN)c	17675	52025	142	140	259	6	3	504	508	43.81	488	489	28.71	40.7	18.6	0.0	16	20	17.55
49	1	1	3	1	D143V (RGV)	D143V (RGV)	11915	52275	140	124	259	7	3	599	686	167.00	554	555	31.72	58.1	41.9	0.0	45	132	18.89
50	1	1	3	2	D143V (RGV)	D143V (RGV)	12155	52275	154	164	195	17	3	585	633	121.08	551	551	28.22	54.3	32.9	0.0	34	82	20.73
51	1	1	3	3	RGE-1 (GAA)	RGE-1 (GAA)	12415	52275	140	124	259	7	3	571	648	154.28	542	543	29.21	50.0	38.7	0.0	29	106	19.55
52	1	1	3	4	RGE-1 (GAA)	RGE-1 (GAA)	12675	52275	110	80	327	4	3	600	653	107.90	541	541	29.83	72.5	50.0	0.0	59	112	20.11
53	1	1	3	5	RGEc	RGEc	12920	52275	140	134	259	3	3	567	579	53.79	547	548	28.38	41.8	28.4	0.0	20	32	19.98
54	1	1	3	6	RGEc	RGEc	13170	52270	150	149	259	2	1	580	582	41.74	550	553	30.27	49.7	21.5	0.0	30	32	19.16
55	1	1	3	7	L144WT	L144WT	13443	52265	90	52	327	21	3	3081	2822	1406.07	547	547	33.46	88.5	88.5	0.0	2534	2275	92.07
56	1	1	3	8	L144WT	L144WT	13681	52269	90	47	327	9	3	4383	4163	1858.18	543	542	30.40	100.0	97.9	0.0	3840	3620	144.16
57	1	1	3	9	L144g	L144g	13935	52275	110	80	327	13	3	710	683	100.33	537	536	30.36	83.8	70.0	0.0	173	146	23.38
58	1	1	3	10	L144g	L144g	14165	52275	112	80	327	8	3	689	685	90.66	541	542	50.25	75.0	60.0	0.0	148	144	13.71
59	1	1	3	11	L144a	L144a	14425	52285	126	112	259	13	3	561	574	51.29	542	543	32.05	42.9	26.8	0.0	19	32	17.50
60	1	1	3	12	L144a	L144a	14685	52305	110	80	327	35	3	598	605	65.50	531	531	27.82	73.8	57.5	0.0	67	74	21.49
61	1	1	3	13	V144	V144	14925	52295	148	148	259	23	3	578	616	92.90	541	541	28.24	56.1	39.2	0.0	37	75	20.47
62	1	1	3	14	V144	V144	15175	52295	134	120	259	23	3	600	659	127.27	538	539	28.21	68.3	52.5	0.0	62	121	21.27
63	1	1	3	15	S144	S144	15435	52285	126	112	259	18	3	562	570	48.49	529	532	31.31	51.8	30.4	0.0	33	41	17.95
64	1	1	3	16	S144	S144	15675	52280	140	134	259	8	3	540	565	145.47	525	529	51.58	26.1	11.2	0.0	15	40	10.47
65	1	1	3	17	H146WT	H146WT	15933	52293	64	22	383	23	3	715	806	206.19	531	534	45.07	86.4	77.3	0.0	184	275	15.86
66	1	1	3	18	H146WT	H146WT	16181	52292	64	22	383	21	3	691	714	128.86	520	521	31.23	95.5	86.4	0.0	171	194	22.13
67	1	1	3	19	R146	R146	16430	52270	150	149	259	8	1	521	523	27.69	515	516	28.83	20.8	4.7	0.0	6	8	18.07
68	1	1	3	20	R146	R146	16680	52260	150	149	259	14	1	517	520	32.53	514	516	27.58	22.8	7.4	0.0	3	6	18.74
69	1	1	3	21	L146=H146t	L146=H146t	16920	52270	150	149	259	2	1	527	528	37.38	524	525	43.44	14.1	2.7	0.0	3	4	12.13
70	1	1	3	22	L146=H146t	L146=H146t	17170	52270	150	149	259	2	1	518	521	37.89	503	504	27.86	33.6	9.4	0.0	15	18	18.59
71	1	1	3	23	P146	P146	17420	52270	150	149	259	2	1	516	514	25.14	497	501	29.53	36.9	3.4	0.0	19	17	17.48
72	1	1	3	24	P146	P146	17670	52270	150	149	259	2	1	484	487	27.74	498	525	211.82	0.0	0.0	0.0	-13	-10	2.29
73	1	1	4	1	L147WT	L147WT	11932	52537	80	39	327	27	3	1883	1745	778.98	558	559	30.18	100.0	97.4	0.0	1325	1187	62.40
74	1	1	4	2	L147WT	L147WT	12178	52549	78	38	327	37	3	2125	1840	841.73	553	553	30.14	97.4	92.1	0.0	1572	1287	70.50
75	1	1	4	3	P147	P147	12430	52520	150	149	259	11	1	562	561	28.60	540	542	30.28	34.9	9.4	0.0	22	21	18.56
76	1	1	4	4	P147	P147	12670	52510	150	149	259	2	1	565	566	42.23	542	543	31.57	38.3	12.1	0.0	23	24	17.90
77	1	1	4	5	P147a	P147a	12920	52510	150	149	259	2	1	566	569	33.62	550	548	36.21	26.8	5.4	0.0	16	19	15.63
78	1	1	4	6	P147a	P147a	13170	52510	150	149	259	2	1	582	585	46.38	551	553	39.84	38.9	8.1	0.0	31	34	14.61
79	1	1	4	7	Oligo HIV Y115	Oligo HIV Y115	13420	52510	150	149	259	2	1	556	559	29.88	552	554	29.00	22.8	6.0	0.0	4	7	19.18
80	1	1	4	8	Oligo HIV Y115	Oligo HIV Y115	13670	52510	150	149	259	2	1	557	564	46.25	552	555	53.96	8.7	1.3	0.0	5	12	10.32
81	1	1	4	9	Oligo HIV M184a	Oligo HIV M184a	13930	52520	150	149	259	11	1	558	559	56.43	548	549	29.34	23.5	5.4	0.0	10	11	19.02
82	1	1	4	10	Oligo HIV M184a	Oligo HIV M184a	14160	52520	150	149	259	14	1	545	545	26.36	543	546	33.99	11.4	0.0	0.0	2	2	16.04
83	1	1	4	11	C - (H2O+S.S.)	C - (H2O+S.S.)	14420	52510	150	149	259	2	1	536	537	36.16	543	545	36.50	11.4	2.7	0.0	-6	-5	14.68
84	1	1	4	12	C - (H2O+S.S.)	C - (H2O+S.S.)	14680	52530	150	149	259	19	1	545	546	34.10	537	538	31.68	22.8	6.7	0.0	8	9	17.20
85	1	1	4	13	C - (H2O+S.S.)	C - (H2O+S.S.)	14920	52530	150	149	259	18	1	549	547	31.65	535	536	32.16	24.8	6.7	0.0	14	12	17.07
86	1	1	4	14	C - (H2O+S.S.)	C - (H2O+S.S.)	15180	52520	150	149	259	11	1	560	560	33.81	542	543	29.51	34.2	9.4	0.0	18	18	18.97
87	1	1	4	15	C - (H2O+S.S.)	C - (H2O+S.S.)	15420	52510	150	149	259	2	1	551	549	31.97	534	536	32.37	27.5	8.1	0.0	17	15	17.02
88	1	1	4	16	C - (H2O+S.S.)	C - (H2O+S.S.)	15670	52510	150	149	259	2	1	527	529	32.72	524	529	50.93	8.1	0.0	0.0	3	5	10.35
89	1	1	4	17	C - (H2O+S.S.)	C - (H2O+S.S.)	15925	52520	200	280	115	8	3	543	543	33.36	518	517	30.47	41.8	13.6	0.0	25	25	17.82
90	1	1	4	18	C - (H2O+S.S.)	C - (H2O+S.S.)	16170	52520	150	149	259	8	1	518	521	34.78	519	522	31.22	19.5	4.7	0.0	0	2	16.59
91	1	1	4	19	C - (H2O+S.S.)	C - (H2O+S.S.)	16420	52510	150	149	259	2	1	518	517	27.86	521	523	28.34	12.1	0.7	0.0	-2	-3	18.28
92	1	1	4	20	C - (H2O+S.S.)	C - (H2O+S.S.)	16670	52510	150	149	259	2	1	528	528	32.96	518	520	37.50	16.8	4.0	0.0	10	10	14.08
93	1	1	4	21	C - (H2O+S.S.)	C - (H2O+S.S.)	16920	52510	150	149	259	2	1	518	519	28.88	511	512	26.93	24.8	6.0	0.0	7	8	19.24
94	1	1	4	22	C - (H2O+S.S.)	C - (H2O+S.S.)	17170	52510	150	149	259	2	1	517	516	30.81	508	511	33.28	17.4	2.0	0.0	9	8	15.53
95	1	1	4	23	CIF	CIF	17429	52535	70	28	383	23	3	4424	4169	778.31	500	502	29.13	100.0	100.0	0.0	3924	3669	151.88
96	1	1	4	24	CIF	CIF	17679	52535	70	28	383	23	3	2967	2973	520.96	492	493	26.36	100.0	100.0	0.0	2475	2481	112.54
END DATA
