# Supplementary material for: Microarray-based identification of antigenic variants of foot-and-mouth disease virus: a bioinformatics quality assessment
Source: BMC Genomics. 2006 May 18;7:117. doi: 10.1186/1471-2164-7-117 (PMC1481559; doi:10.1186/1471-2164-7-117)
Supplement: Additional File 1 — They are obtained using the Agilent and Scan Array Express (Perkin Elmer Life Sciences) analysis software for reading and quantifying the hybridization images. [file 1471-2164-7-117-S1.zip › V-18-S139N-1-22V.csv]

BEGIN HEADER
PerkinElmer Life Sciences.
ScanArrayCSVFileFormat	2.00
ScanArray Express	2.00
Number_of_Columns	26
END HEADER
BEGIN GENERAL INFO
DateTime	2005/08/22 13:07
GalFile	D:\303\AFTOCHIP\AFTOCHIP 2.1\Generalidades Aftochip 2.1\ARCHIVO GAL AFTOCHIP 2.1.gal
Scanner	Model: Serial No.:
User Name	303
Computer Name
Protocol	Easy Quant
Quantitation Method	Adaptive Circle
Quality Confidence Calculation	SignalToNoise
User comments
Image Origin	0	0
Temperature	0
Laser Powers	0
Laser On Time	0
PMT Voltages	0
END GENERAL INFO
BEGIN QUANTITATION PARAMETERS
Min Percentile	50
Max Percentile	200
END QUANTITATION PARAMETERS
BEGIN QUALITY MEASUREMENTS
Min Signal To Noise	3
END QUALITY MEASUREMENTS
BEGIN ARRAY PATTERN INFO
Units	�m
Array Rows	1
Array Columns	1
Spot Rows	4
Spot Columns	24
Array Row Spacing	4500.000000
Array Column Spacing	4500.000000
Spot Row Spacing	240.000000
Spot Column Spacing	250.000000
Spot Diameter	150
Interstitial	0
Spots Per Array	96
Total Spots	96
END ARRAY PATTERN INFO
BEGIN IMAGE INFO
ImageID	Channel	Image	Fluorophore	Barcode	Units	X Units Per Pixel	Y Units Per Pixel	X Offset	Y Offset	Status
-1	CH1	D:\303\8� Anna\US22502636_SLOT03_S01.tif	Unknown	Unknown	�m	10.000000	10.000000	0.000000	0.000000	Control Image
END IMAGE INFO
BEGIN NORMALIZATION INFO
Normalization Method	LOWESS
END NORMALIZATION INFO
BEGIN DATA
Index	Array Row	Array Column	Spot Row	Spot Column	Name	ID	X	Y	Diameter	F Pixels	B Pixels	Footprint	Flags	Ch1 Median	Ch1 Mean	Ch1 SD	Ch1 B Median	Ch1 B Mean	Ch1 B SD	Ch1 % > B + 1 SD	Ch1 % > B + 2 SD	Ch1 F % Sat.	Ch1 Median - B	Ch1 Mean - B	Ch1 SignalNoiseRatio
1	1	1	1	1	CIF	CIF	3005	27000	98	60	327	21	3	1346	1259	465.45	412	415	40.79	100.0	100.0	0.0	934	847	33.00
2	1	1	1	2	CIF	CIF	3255	27010	106	74	327	12	3	1000	1196	537.57	407	414	34.42	98.6	98.6	0.0	593	789	29.05
3	1	1	1	3	S139WT	S139WT	3500	27010	150	149	259	9	1	430	447	69.44	412	426	61.46	24.8	9.4	0.0	18	35	7.00
4	1	1	1	4	S139WT	S139WT	3740	27020	150	149	259	5	1	432	439	39.08	424	431	43.48	19.5	2.7	0.0	8	15	9.93
5	1	1	1	5	G139	G139	3990	27020	150	149	259	5	1	464	472	51.65	440	442	34.45	42.3	18.1	0.0	24	32	13.47
6	1	1	1	6	G139	G139	4240	27020	150	149	259	5	1	433	443	71.22	427	430	32.07	14.8	6.7	0.0	6	16	13.50
7	1	1	1	7	G139t	G139t	4490	27020	150	149	259	5	1	432	434	30.21	429	433	28.17	20.1	4.7	0.0	3	5	15.33
8	1	1	1	8	G139t	G139t	4740	27020	150	149	259	5	1	437	441	26.03	440	440	26.52	14.8	3.4	0.0	-2	1	16.48
9	1	1	1	9	G139c	G139c	4990	27020	150	149	259	5	1	445	445	24.95	440	448	56.53	2.0	0.0	0.0	5	5	7.87
10	1	1	1	10	G139c	G139c	5240	27020	150	149	259	5	1	451	462	93.26	445	446	29.73	24.8	6.7	0.0	6	17	15.17
11	1	1	1	11	I139	I139	5490	27020	150	149	259	5	1	460	462	43.03	449	490	396.07	0.0	0.0	0.0	11	13	1.16
12	1	1	1	12	I139	I139	5750	27020	150	149	259	4	1	469	472	32.53	455	458	36.25	20.1	4.7	0.0	14	17	12.94
13	1	1	1	13	N139	N139	6015	27005	80	32	327	23	3	1016	962	159.93	452	455	31.03	100.0	100.0	0.0	564	510	32.74
14	1	1	1	14	N139	N139	6264	27003	112	82	327	23	0	566	625	157.68	454	456	35.51	70.7	63.4	0.0	112	171	15.94
15	1	1	1	15	T139	T139	6525	27015	134	120	259	28	3	524	577	113.53	468	479	88.57	39.2	30.8	0.0	56	109	5.92
16	1	1	1	16	T139	T139	6765	27015	128	112	259	18	3	527	635	191.38	479	481	38.22	53.6	44.6	0.0	48	156	13.79
17	1	1	1	17	RGD-WT1	RGD-WT1	7015	27005	100	60	327	23	3	3177	3061	540.89	478	480	27.50	100.0	100.0	0.0	2699	2583	115.54
18	1	1	1	18	RGD-WT1	RGD-WT1	7265	27005	100	60	327	23	3	2194	2130	286.00	478	479	29.11	100.0	100.0	0.0	1716	1652	75.37
19	1	1	1	19	RRD	RRD	7520	27010	150	149	259	26	1	487	492	32.33	480	484	36.16	19.5	2.7	0.0	7	12	13.47
20	1	1	1	20	RRD	RRD	7750	27010	150	149	259	9	1	497	500	35.48	485	489	31.11	30.2	9.4	0.0	12	15	15.97
21	1	1	1	21	RRDt	RRDt	8010	26995	134	124	259	26	3	520	532	48.20	489	491	29.23	51.6	37.1	0.0	31	43	17.79
22	1	1	1	22	RRDt	RRDt	8275	27005	128	112	259	31	3	528	550	61.25	492	495	32.04	53.6	40.2	0.0	36	58	16.48
23	1	1	1	23	RRDc	RRDc	8525	27000	134	124	259	33	3	512	516	37.37	492	495	27.77	41.1	20.2	0.0	20	24	18.44
24	1	1	1	24	RRDc	RRDc	8740	27020	150	149	259	5	1	509	516	39.27	492	495	35.78	34.2	12.8	0.0	17	24	14.23
25	1	1	2	1	RED	RED	3000	27250	150	149	259	9	1	422	425	32.45	410	418	46.12	16.8	2.0	0.0	12	15	9.15
26	1	1	2	2	RED	RED	3250	27250	150	149	259	9	1	425	428	32.47	414	424	46.16	13.4	2.7	0.0	11	14	9.21
27	1	1	2	3	REDt	REDt	3490	27260	150	149	259	5	1	450	457	48.73	423	430	48.83	26.2	8.1	0.0	27	34	9.22
28	1	1	2	4	REDt	REDt	3740	27260	150	149	259	5	1	436	443	47.69	421	428	39.33	22.1	7.4	0.0	15	22	11.09
29	1	1	2	5	REDc	REDc	3990	27260	150	149	259	5	1	448	450	29.23	449	456	43.45	7.4	0.7	0.0	0	1	10.31
30	1	1	2	6	REDc	REDc	4240	27260	150	149	259	5	1	476	490	62.36	453	475	123.30	7.4	1.3	0.0	23	37	3.86
31	1	1	2	7	REG	REG	4500	27260	150	149	259	4	1	451	454	46.18	432	437	32.27	32.2	7.4	0.0	19	22	13.98
32	1	1	2	8	REG	REG	4740	27260	150	149	259	5	1	455	459	36.02	437	438	28.80	36.2	13.4	0.0	18	22	15.80
33	1	1	2	9	REGat	REGat	4990	27270	150	149	259	12	1	453	455	33.28	446	448	28.60	22.1	4.7	0.0	7	9	15.84
34	1	1	2	10	REGat	REGat	5240	27260	150	149	259	5	1	459	463	36.60	455	456	26.89	29.5	4.7	0.0	4	8	17.07
35	1	1	2	11	REGac	REGac	5490	27260	150	149	259	5	1	468	472	29.98	458	463	46.21	14.8	1.3	0.0	10	14	10.13
36	1	1	2	12	REGac	REGac	5740	27260	150	149	259	5	1	469	473	30.74	472	478	31.98	13.4	2.0	0.0	-2	1	14.67
37	1	1	2	13	REGgg	REGgg	6005	27245	90	52	327	16	3	875	838	149.03	463	463	31.68	96.2	96.2	0.0	412	375	27.62
38	1	1	2	14	REGgg	REGgg	6255	27245	90	52	327	16	3	888	885	121.19	462	463	27.41	100.0	100.0	0.0	426	423	32.40
39	1	1	2	15	REGtg	REGtg	6520	27250	150	149	259	26	1	481	483	31.54	472	481	87.99	1.3	0.7	0.0	9	11	5.47
40	1	1	2	16	REGtg	REGtg	6760	27260	150	149	259	14	1	492	497	36.87	477	481	28.90	36.9	12.8	0.0	15	20	17.02
41	1	1	2	17	REGcg	REGcg	7000	27260	150	149	259	4	1	494	497	26.04	487	498	89.32	0.7	0.0	0.0	7	10	5.53
42	1	1	2	18	REGcg	REGcg	7260	27260	150	149	259	14	1	489	493	34.02	489	488	29.06	20.1	4.0	0.0	0	4	16.82
43	1	1	2	19	D143N (RGN)	D143N (RGN)	7490	27260	150	149	259	5	1	505	510	35.28	486	496	73.96	6.7	0.7	0.0	19	24	6.83
44	1	1	2	20	D143N (RGN)	D143N (RGN)	7740	27260	150	149	259	5	1	511	531	94.07	488	532	366.53	2.0	0.0	0.0	23	43	1.39
45	1	1	2	21	D143N (RGN)t	D143N (RGN)t	8035	27225	140	124	259	51	3	520	518	35.96	485	485	25.58	58.9	25.0	0.0	35	33	20.32
46	1	1	2	22	D143N (RGN)t	D143N (RGN)t	8275	27250	156	166	195	29	3	524	529	42.58	503	507	30.32	40.4	18.1	0.0	21	26	17.28
47	1	1	2	23	D143N (RGN)c	D143N (RGN)c	8510	27250	150	149	259	16	1	490	492	28.79	495	497	27.93	13.4	4.0	0.0	-4	-2	17.54
48	1	1	2	24	D143N (RGN)c	D143N (RGN)c	8740	27260	150	149	259	5	1	504	509	33.57	495	499	38.35	24.2	5.4	0.0	9	14	13.14
49	1	1	3	1	D143V (RGV)	D143V (RGV)	2995	27495	148	148	259	3	3	444	478	92.52	410	415	34.69	49.3	29.1	0.0	34	68	12.80
50	1	1	3	2	D143V (RGV)	D143V (RGV)	3245	27495	120	88	259	3	3	476	526	118.68	409	411	35.64	56.8	48.9	0.0	67	117	13.36
51	1	1	3	3	RGE-1 (GAA)	RGE-1 (GAA)	3495	27500	134	124	259	1	3	456	492	92.55	425	433	51.84	41.9	32.3	0.0	31	67	8.80
52	1	1	3	4	RGE-1 (GAA)	RGE-1 (GAA)	3745	27495	134	120	259	3	3	485	515	89.57	446	457	50.16	41.7	32.5	0.0	39	69	9.67
53	1	1	3	5	RGEc	RGEc	3990	27505	190	250	195	8	3	489	503	64.42	456	462	45.31	42.0	16.8	0.0	33	47	10.79
54	1	1	3	6	RGEc	RGEc	4250	27500	150	149	259	4	1	459	465	38.61	453	469	62.07	8.7	1.3	0.0	6	12	7.39
55	1	1	3	7	L144WT	L144WT	4525	27490	90	48	327	30	3	2528	2178	910.05	455	467	89.76	89.6	85.4	0.0	2073	1723	28.16
56	1	1	3	8	L144WT	L144WT	4759	27505	100	60	327	14	3	1884	1639	662.27	457	463	49.36	95.0	91.7	0.0	1427	1182	38.17
57	1	1	3	9	L144g	L144g	4990	27515	142	138	259	17	3	494	520	77.75	459	475	87.19	31.9	10.9	0.0	35	61	5.67
58	1	1	3	10	L144g	L144g	5255	27515	140	124	259	18	3	528	546	69.73	468	473	56.19	51.6	35.5	0.0	60	78	9.40
59	1	1	3	11	L144a	L144a	5505	27505	156	164	195	10	3	501	513	45.97	475	487	88.39	12.2	1.8	0.0	26	38	5.67
60	1	1	3	12	L144a	L144a	5740	27500	150	149	259	5	1	503	507	39.97	482	485	42.89	25.5	6.7	0.0	21	25	11.73
61	1	1	3	13	V144	V144	6007	27508	142	136	259	13	3	531	614	226.64	478	484	45.43	52.2	45.6	0.0	53	136	11.69
62	1	1	3	14	V144	V144	6255	27495	142	140	259	9	3	510	563	107.78	469	474	32.72	54.3	41.4	0.0	41	94	15.59
63	1	1	3	15	S144	S144	6500	27500	150	149	259	4	1	493	496	37.51	480	483	28.76	31.5	14.1	0.0	13	16	17.14
64	1	1	3	16	S144	S144	6740	27500	150	149	259	5	1	502	505	30.50	491	504	88.32	1.3	0.0	0.0	11	14	5.68
65	1	1	3	17	H146WT	H146WT	7016	27489	70	28	383	21	3	576	782	283.25	485	493	75.47	75.0	53.6	0.0	91	297	7.63
66	1	1	3	18	H146WT	H146WT	7256	27484	90	52	327	16	3	572	619	137.72	493	494	32.06	69.2	57.7	0.0	79	126	17.84
67	1	1	3	19	R146	R146	7470	27520	150	149	259	33	1	488	491	28.31	495	496	28.39	12.1	2.7	0.0	-6	-3	17.19
68	1	1	3	20	R146	R146	7734	27509	120	96	259	17	3	529	609	250.37	494	513	153.55	16.7	9.4	0.0	35	115	3.45
69	1	1	3	21	L146=H146t	L146=H146t	7990	27510	150	149	259	12	1	495	499	41.83	488	494	42.76	10.1	2.0	0.0	7	11	11.58
70	1	1	3	22	L146=H146t	L146=H146t	8260	27490	150	149	259	16	1	504	504	29.90	497	497	31.82	12.8	3.4	0.0	7	7	15.84
71	1	1	3	23	P146	P146	8500	27510	150	149	259	12	1	498	495	29.78	493	496	30.11	14.8	2.7	0.0	5	2	16.54
72	1	1	3	24	P146	P146	8760	27500	150	149	259	14	1	496	498	34.31	498	499	30.51	16.8	2.7	0.0	-1	0	16.26
73	1	1	4	1	L147WT	L147WT	3028	27744	92	53	327	32	3	618	759	317.23	411	415	32.43	83.0	75.5	0.0	207	348	19.06
74	1	1	4	2	L147WT	L147WT	3267	27744	92	53	327	21	3	621	809	360.85	425	428	34.60	88.7	81.1	0.0	196	384	17.95
75	1	1	4	3	P147	P147	3480	27740	150	149	259	15	1	466	476	57.18	435	443	58.24	30.2	7.4	0.0	31	41	8.00
76	1	1	4	4	P147	P147	3730	27740	150	149	259	15	1	435	442	40.44	448	458	48.45	6.0	2.7	0.0	-12	-5	8.98
77	1	1	4	5	P147a	P147a	3980	27740	150	149	259	15	1	467	473	36.19	458	469	65.63	8.1	0.7	0.0	9	15	7.12
78	1	1	4	6	P147a	P147a	4230	27740	150	149	259	15	1	499	533	126.32	473	481	47.89	33.6	16.8	0.0	26	60	10.42
79	1	1	4	7	Oligo HIV Y115	Oligo HIV Y115	4500	27740	150	149	259	4	1	474	478	36.92	469	475	40.15	18.1	3.4	0.0	5	9	11.81
80	1	1	4	8	Oligo HIV Y115	Oligo HIV Y115	4730	27750	150	149	259	19	1	465	469	40.59	481	492	54.31	6.7	1.3	0.0	-15	-11	8.56
81	1	1	4	9	Oligo HIV M184a	Oligo HIV M184a	4980	27750	150	149	259	19	1	466	473	68.52	472	478	48.66	6.0	2.7	0.0	-5	1	9.58
82	1	1	4	10	Oligo HIV M184a	Oligo HIV M184a	5240	27750	150	149	259	12	1	471	475	35.99	471	476	35.67	21.5	2.7	0.0	0	4	13.20
83	1	1	4	11	C - (H2O+S.S.)	C - (H2O+S.S.)	5490	27750	150	149	259	12	1	495	500	50.89	485	489	35.73	18.1	4.0	0.0	10	15	13.85
84	1	1	4	12	C - (H2O+S.S.)	C - (H2O+S.S.)	5730	27740	150	149	259	15	1	487	490	35.41	485	502	106.32	2.0	0.0	0.0	2	5	4.58
85	1	1	4	13	C - (H2O+S.S.)	C - (H2O+S.S.)	5970	27740	150	149	259	25	1	481	484	29.12	479	500	132.04	0.0	0.0	0.0	2	5	3.64
86	1	1	4	14	C - (H2O+S.S.)	C - (H2O+S.S.)	6240	27740	150	149	259	5	1	479	480	29.98	482	487	44.30	6.0	0.0	0.0	-2	-1	10.81
87	1	1	4	15	C - (H2O+S.S.)	C - (H2O+S.S.)	6480	27740	150	149	259	15	1	493	498	34.73	493	495	31.40	18.8	5.4	0.0	0	5	15.70
88	1	1	4	16	C - (H2O+S.S.)	C - (H2O+S.S.)	6621	27661	120	95	259	146	3	493	490	28.16	499	512	61.80	1.1	0.0	0.0	-5	-8	7.98
89	1	1	4	17	C - (H2O+S.S.)	C - (H2O+S.S.)	6980	27740	150	149	259	15	1	495	497	27.02	492	513	95.59	0.7	0.0	0.0	3	5	5.18
90	1	1	4	18	C - (H2O+S.S.)	C - (H2O+S.S.)	7230	27740	150	149	259	15	1	493	499	39.17	494	504	109.79	1.3	0.7	0.0	0	5	4.49
91	1	1	4	19	C - (H2O+S.S.)	C - (H2O+S.S.)	7480	27740	150	149	259	15	1	499	499	25.73	493	496	38.30	8.1	0.7	0.0	6	6	13.03
92	1	1	4	20	C - (H2O+S.S.)	C - (H2O+S.S.)	7710	27760	150	149	259	41	1	502	499	30.61	494	495	37.00	14.1	1.3	0.0	8	5	13.57
93	1	1	4	21	C - (H2O+S.S.)	C - (H2O+S.S.)	7980	27740	150	149	259	15	1	486	486	28.96	485	488	36.03	8.7	2.0	0.0	1	1	13.49
94	1	1	4	22	C - (H2O+S.S.)	C - (H2O+S.S.)	8240	27750	150	149	259	12	1	483	487	46.05	486	487	28.28	17.4	4.0	0.0	-2	1	17.08
95	1	1	4	23	CIF	CIF	8516	27745	80	36	327	20	3	889	1092	439.57	490	489	29.22	100.0	100.0	0.0	399	602	30.43
96	1	1	4	24	CIF	CIF	8771	27753	90	51	327	28	3	1177	1506	903.08	496	496	30.33	84.3	82.4	0.0	681	1010	38.81
END DATA
