# Supplementary material for: Microarray-based identification of antigenic variants of foot-and-mouth disease virus: a bioinformatics quality assessment
Source: BMC Genomics. 2006 May 18;7:117. doi: 10.1186/1471-2164-7-117 (PMC1481559; doi:10.1186/1471-2164-7-117)
Supplement: Additional File 1 — They are obtained using the Agilent and Scan Array Express (Perkin Elmer Life Sciences) analysis software for reading and quantifying the hybridization images. [file 1471-2164-7-117-S1.zip › V-18-S139N-2-22V.csv]

BEGIN HEADER
PerkinElmer Life Sciences.
ScanArrayCSVFileFormat	2.00
ScanArray Express	2.00
Number_of_Columns	26
END HEADER
BEGIN GENERAL INFO
DateTime	2005/08/22 13:12
GalFile	D:\303\AFTOCHIP\AFTOCHIP 2.1\Generalidades Aftochip 2.1\ARCHIVO GAL AFTOCHIP 2.1.gal
Scanner	Model: Serial No.:
User Name	303
Computer Name
Protocol	Easy Quant
Quantitation Method	Adaptive Circle
Quality Confidence Calculation	SignalToNoise
User comments
Image Origin	0	0
Temperature	0
Laser Powers	0
Laser On Time	0
PMT Voltages	0
END GENERAL INFO
BEGIN QUANTITATION PARAMETERS
Min Percentile	50
Max Percentile	200
END QUANTITATION PARAMETERS
BEGIN QUALITY MEASUREMENTS
Min Signal To Noise	3
END QUALITY MEASUREMENTS
BEGIN ARRAY PATTERN INFO
Units	�m
Array Rows	1
Array Columns	1
Spot Rows	4
Spot Columns	24
Array Row Spacing	4500.000000
Array Column Spacing	4500.000000
Spot Row Spacing	240.000000
Spot Column Spacing	250.000000
Spot Diameter	150
Interstitial	0
Spots Per Array	96
Total Spots	96
END ARRAY PATTERN INFO
BEGIN IMAGE INFO
ImageID	Channel	Image	Fluorophore	Barcode	Units	X Units Per Pixel	Y Units Per Pixel	X Offset	Y Offset	Status
-1	CH1	D:\303\8� Anna\US22502636_SLOT03_S01.tif	Unknown	Unknown	�m	10.000000	10.000000	0.000000	0.000000	Control Image
END IMAGE INFO
BEGIN NORMALIZATION INFO
Normalization Method	LOWESS
END NORMALIZATION INFO
BEGIN DATA
Index	Array Row	Array Column	Spot Row	Spot Column	Name	ID	X	Y	Diameter	F Pixels	B Pixels	Footprint	Flags	Ch1 Median	Ch1 Mean	Ch1 SD	Ch1 B Median	Ch1 B Mean	Ch1 B SD	Ch1 % > B + 1 SD	Ch1 % > B + 2 SD	Ch1 F % Sat.	Ch1 Median - B	Ch1 Mean - B	Ch1 SignalNoiseRatio
1	1	1	1	1	CIF	CIF	12013	27068	90	51	327	10	3	1345	1576	989.11	468	471	24.86	86.3	80.4	0.0	877	1108	54.10
2	1	1	1	2	CIF	CIF	12251	27082	80	39	327	13	3	1013	1451	974.00	463	464	26.33	87.2	84.6	0.0	550	988	38.48
3	1	1	1	3	S139WT	S139WT	12520	27060	150	149	259	19	1	474	478	36.14	465	467	32.27	18.8	8.1	0.0	9	13	14.69
4	1	1	1	4	S139WT	S139WT	12750	27070	150	149	259	2	1	478	485	54.53	473	479	38.76	14.8	4.7	0.0	5	12	12.33
5	1	1	1	5	G139	G139	13000	27070	150	149	259	2	1	479	477	30.70	472	474	29.46	20.8	4.0	0.0	7	5	16.26
6	1	1	1	6	G139	G139	13250	27070	150	149	259	2	1	467	471	31.42	468	509	474.49	0.0	0.0	0.0	0	3	0.98
7	1	1	1	7	G139t	G139t	13500	27070	150	149	259	2	1	466	467	28.03	468	467	27.19	18.8	2.7	0.0	-1	0	17.14
8	1	1	1	8	G139t	G139t	13750	27070	150	149	259	2	1	463	465	25.44	464	463	25.67	20.1	1.3	0.0	0	1	18.04
9	1	1	1	9	G139c	G139c	14000	27070	150	149	259	2	1	456	455	26.59	454	456	27.92	14.8	2.7	0.0	2	1	16.33
10	1	1	1	10	G139c	G139c	14250	27070	150	149	259	2	1	446	446	25.81	452	452	28.25	8.1	2.0	0.0	-5	-5	15.79
11	1	1	1	11	I139	I139	14500	27070	150	149	259	2	1	454	456	34.97	454	453	27.34	18.1	3.4	0.0	0	2	16.61
12	1	1	1	12	I139	I139	14750	27070	150	149	259	2	1	452	453	30.99	447	447	27.83	20.1	6.7	0.0	5	6	16.24
13	1	1	1	13	N139	N139	15005	27055	70	32	383	13	3	781	744	124.10	439	441	32.65	100.0	100.0	0.0	342	305	23.92
14	1	1	1	14	N139	N139	15257	27055	80	36	327	14	3	774	727	136.45	446	452	52.71	88.9	86.1	0.0	328	281	14.68
15	1	1	1	15	T139	T139	15513	27048	112	82	327	22	3	491	560	130.89	435	438	28.67	63.4	50.0	0.0	56	125	17.13
16	1	1	1	16	T139	T139	15745	27065	128	112	259	8	3	469	520	99.34	433	434	26.80	58.9	44.6	0.0	36	87	17.50
17	1	1	1	17	RGD-WT1	RGD-WT1	16009	27055	100	60	327	14	3	1587	1422	414.66	427	429	28.46	96.7	93.3	0.0	1160	995	55.76
18	1	1	1	18	RGD-WT1	RGD-WT1	16256	27062	90	50	327	7	3	2261	2104	431.52	421	421	24.86	100.0	100.0	0.0	1840	1683	90.94
19	1	1	1	19	RRD	RRD	16490	27070	150	149	259	12	1	437	451	125.47	426	428	29.97	26.2	8.7	0.0	11	25	14.58
20	1	1	1	20	RRD	RRD	16770	27080	150	149	259	21	1	420	425	26.15	420	421	25.38	20.1	4.7	0.0	0	5	16.55
21	1	1	1	21	RRDt	RRDt	17000	27060	150	149	259	8	1	426	430	32.94	415	416	27.61	28.2	12.8	0.0	11	15	15.43
22	1	1	1	22	RRDt	RRDt	17245	27040	100	62	327	28	3	461	476	74.32	405	405	26.40	74.2	53.2	0.0	56	71	17.46
23	1	1	1	23	RRDc	RRDc	17500	27040	150	149	259	27	1	421	423	24.93	401	405	36.56	27.5	2.7	0.0	20	22	11.51
24	1	1	1	24	RRDc	RRDc	17750	27040	150	149	259	27	1	413	415	31.96	403	402	24.14	26.2	11.4	0.0	10	12	17.11
25	1	1	2	1	RED	RED	11990	27300	150	149	259	14	1	495	506	83.47	479	483	53.33	16.1	4.7	0.0	16	27	9.28
26	1	1	2	2	RED	RED	12255	27305	154	164	195	4	3	486	495	49.89	459	459	25.30	51.2	27.4	0.0	27	36	19.21
27	1	1	2	3	REDt	REDt	12500	27310	150	149	259	2	1	481	481	31.44	472	477	36.11	16.1	2.7	0.0	9	9	13.32
28	1	1	2	4	REDt	REDt	12750	27310	150	149	259	2	1	478	480	36.85	483	488	51.40	5.4	2.0	0.0	-4	-2	9.30
29	1	1	2	5	REDc	REDc	13000	27310	150	149	259	2	1	476	477	27.73	479	480	26.32	14.8	3.4	0.0	-2	-1	18.09
30	1	1	2	6	REDc	REDc	13250	27310	150	149	259	2	1	474	475	30.31	471	471	28.05	22.8	4.0	0.0	3	4	16.90
31	1	1	2	7	REG	REG	13500	27310	150	149	259	2	1	483	481	26.83	469	471	32.03	25.5	3.4	0.0	14	12	15.08
32	1	1	2	8	REG	REG	13750	27310	150	149	259	2	1	472	473	25.07	472	475	31.92	13.4	0.7	0.0	0	1	14.79
33	1	1	2	9	REGat	REGat	14000	27310	150	149	259	2	1	456	458	27.97	456	458	28.72	17.4	3.4	0.0	0	2	15.88
34	1	1	2	10	REGat	REGat	14250	27310	150	149	259	2	1	457	458	28.36	450	451	26.44	22.8	4.7	0.0	7	8	17.29
35	1	1	2	11	REGac	REGac	14500	27310	150	149	259	2	1	448	462	78.38	457	457	30.99	10.7	4.7	0.0	-8	5	14.46
36	1	1	2	12	REGac	REGac	14750	27310	150	149	259	2	1	444	444	29.11	454	456	30.65	10.1	1.3	0.0	-9	-9	14.49
37	1	1	2	13	REGgg	REGgg	15005	27305	134	120	259	4	3	691	720	240.04	448	457	100.89	60.0	54.2	0.0	243	272	6.85
38	1	1	2	14	REGgg	REGgg	15245	27295	134	120	259	15	3	546	623	176.32	450	461	100.72	49.2	40.8	0.0	96	173	5.42
39	1	1	2	15	REGtg	REGtg	15500	27290	150	149	259	17	1	452	454	29.02	444	444	25.31	26.2	6.0	0.0	8	10	17.86
40	1	1	2	16	REGtg	REGtg	15750	27310	150	149	259	2	1	458	460	34.48	432	436	32.54	38.9	8.1	0.0	26	28	14.08
41	1	1	2	17	REGcg	REGcg	16000	27300	150	149	259	8	1	441	441	30.87	438	438	30.86	16.8	2.0	0.0	3	3	14.29
42	1	1	2	18	REGcg	REGcg	16240	27310	150	149	259	12	1	429	429	26.98	423	423	23.52	19.5	8.1	0.0	6	6	18.24
43	1	1	2	19	D143N (RGN)	D143N (RGN)	16510	27305	120	96	259	8	3	444	447	31.95	427	427	25.13	33.3	17.7	0.0	17	20	17.67
44	1	1	2	20	D143N (RGN)	D143N (RGN)	16775	27315	130	112	259	24	3	445	449	34.17	422	423	26.52	43.8	23.2	0.0	23	27	16.78
45	1	1	2	21	D143N (RGN)t	D143N (RGN)t	17025	27315	110	80	327	24	3	440	444	27.70	415	415	25.13	48.8	22.5	0.0	25	29	17.51
46	1	1	2	22	D143N (RGN)t	D143N (RGN)t	17255	27305	134	120	259	4	3	428	435	40.37	408	408	24.20	45.0	27.5	0.0	20	27	17.69
47	1	1	2	23	D143N (RGN)c	D143N (RGN)c	17500	27300	150	149	259	8	1	417	419	35.08	406	411	44.73	12.8	1.3	0.0	11	13	9.32
48	1	1	2	24	D143N (RGN)c	D143N (RGN)c	17750	27310	150	149	259	2	1	404	405	22.88	399	398	24.26	16.8	5.4	0.0	5	6	16.65
49	1	1	3	1	D143V (RGV)	D143V (RGV)	12005	27550	134	124	259	3	3	511	557	98.30	471	471	26.04	59.7	45.2	0.0	40	86	19.62
50	1	1	3	2	D143V (RGV)	D143V (RGV)	12245	27545	110	80	327	7	3	553	573	86.17	463	465	26.54	78.8	66.3	0.0	90	110	20.84
51	1	1	3	3	RGE-1 (GAA)	RGE-1 (GAA)	12500	27550	150	149	259	2	1	473	475	33.11	473	476	33.69	16.1	2.0	0.0	0	2	14.04
52	1	1	3	4	RGE-1 (GAA)	RGE-1 (GAA)	12750	27550	150	149	259	2	1	472	475	36.40	490	500	83.48	0.7	0.7	0.0	-17	-14	5.65
53	1	1	3	5	RGEc	RGEc	13000	27550	150	149	259	2	1	479	482	33.43	475	478	30.46	19.5	6.0	0.0	4	7	15.73
54	1	1	3	6	RGEc	RGEc	13255	27550	148	150	259	3	3	498	499	40.66	474	474	26.32	48.0	21.3	0.0	24	25	18.92
55	1	1	3	7	L144WT	L144WT	13508	27552	90	52	327	6	3	2204	2016	650.37	480	487	51.54	100.0	98.1	0.0	1724	1536	42.77
56	1	1	3	8	L144WT	L144WT	13755	27555	90	52	327	7	3	2365	2207	570.44	483	487	37.90	100.0	100.0	0.0	1882	1724	62.40
57	1	1	3	9	L144g	L144g	13995	27555	140	124	259	9	3	534	539	72.62	467	473	39.12	57.3	46.0	0.0	67	72	13.65
58	1	1	3	10	L144g	L144g	14245	27545	140	124	259	7	3	520	529	64.62	454	457	41.22	63.7	45.2	0.0	66	75	12.61
59	1	1	3	11	L144a	L144a	14500	27555	140	134	259	7	3	472	479	36.87	450	451	28.31	40.3	20.9	0.0	22	29	16.67
60	1	1	3	12	L144a	L144a	14745	27550	162	184	195	7	3	476	481	59.71	449	451	27.63	48.9	19.6	0.0	27	32	17.23
61	1	1	3	13	V144	V144	15005	27545	134	120	259	4	3	581	576	135.97	453	454	25.19	66.7	59.2	0.0	128	123	23.06
62	1	1	3	14	V144	V144	15255	27565	128	112	259	16	3	575	587	122.28	460	459	31.76	74.1	60.7	0.0	115	127	18.11
63	1	1	3	15	S144	S144	15510	27560	150	149	259	14	1	480	487	33.40	466	465	30.75	33.6	12.1	0.0	14	21	15.61
64	1	1	3	16	S144	S144	15750	27550	150	149	259	2	1	460	463	34.81	453	458	34.16	22.1	4.7	0.0	7	10	13.47
65	1	1	3	17	H146WT	H146WT	16000	27550	150	149	259	2	1	458	469	50.68	440	443	32.17	32.9	17.4	0.0	18	29	14.24
66	1	1	3	18	H146WT	H146WT	16245	27545	120	88	259	8	3	462	478	57.32	429	436	48.72	38.6	11.4	0.0	33	49	9.48
67	1	1	3	19	R146	R146	16495	27545	180	216	195	7	3	443	446	25.20	423	424	24.22	44.9	13.9	0.0	20	23	18.29
68	1	1	3	20	R146	R146	16770	27560	150	149	259	21	1	422	419	27.26	425	427	34.35	6.0	1.3	0.0	-2	-5	12.28
69	1	1	3	21	L146=H146t	L146=H146t	17000	27550	150	149	259	2	1	416	421	30.34	420	424	31.65	8.7	2.0	0.0	-3	1	13.14
70	1	1	3	22	L146=H146t	L146=H146t	17250	27550	150	149	259	2	1	399	401	22.82	400	403	29.89	12.8	0.7	0.0	0	1	13.35
71	1	1	3	23	P146	P146	17500	27550	150	149	259	2	1	395	399	26.74	400	400	23.16	14.8	4.7	0.0	-4	0	17.06
72	1	1	3	24	P146	P146	17750	27550	150	149	259	2	1	400	401	27.15	396	398	23.11	21.5	6.7	0.0	4	5	17.31
73	1	1	4	1	L147WT	L147WT	12032	27798	90	52	327	31	3	566	608	130.00	472	472	29.43	69.2	63.5	0.0	94	136	19.23
74	1	1	4	2	L147WT	L147WT	12262	27812	100	64	327	25	3	580	620	135.02	463	465	29.52	85.9	75.0	0.0	117	157	19.65
75	1	1	4	3	P147	P147	12510	27800	150	149	259	14	1	471	474	31.14	477	476	29.35	15.4	2.0	0.0	-5	-2	16.05
76	1	1	4	4	P147	P147	12750	27790	150	149	259	2	1	481	481	30.05	477	480	35.77	16.1	2.0	0.0	4	4	13.45
77	1	1	4	5	P147a	P147a	13000	27790	150	149	259	2	1	460	458	24.03	468	470	30.87	5.4	0.0	0.0	-7	-9	14.90
78	1	1	4	6	P147a	P147a	13250	27790	150	149	259	2	1	459	463	27.78	469	476	39.11	7.4	0.0	0.0	-9	-5	11.74
79	1	1	4	7	Oligo HIV Y115	Oligo HIV Y115	13500	27790	150	149	259	2	1	465	463	32.53	474	478	36.77	6.0	1.3	0.0	-8	-10	12.65
80	1	1	4	8	Oligo HIV Y115	Oligo HIV Y115	13760	27790	150	149	259	8	1	457	457	26.90	472	475	37.04	1.3	0.0	0.0	-14	-14	12.34
81	1	1	4	9	Oligo HIV M184a	Oligo HIV M184a	14000	27790	150	149	259	2	1	468	469	32.28	465	470	43.29	6.7	0.7	0.0	3	4	10.81
82	1	1	4	10	Oligo HIV M184a	Oligo HIV M184a	14250	27790	150	149	259	2	1	454	471	143.18	456	457	27.11	18.1	6.0	0.0	-1	15	16.75
83	1	1	4	11	C - (H2O+S.S.)	C - (H2O+S.S.)	14500	27790	150	149	259	2	1	446	448	25.71	455	455	24.54	12.8	0.7	0.0	-8	-6	18.18
84	1	1	4	12	C - (H2O+S.S.)	C - (H2O+S.S.)	14750	27790	150	149	259	2	1	439	441	28.33	447	448	27.95	10.1	2.0	0.0	-7	-5	15.71
85	1	1	4	13	C - (H2O+S.S.)	C - (H2O+S.S.)	15000	27790	150	149	259	2	1	458	455	27.10	451	451	33.02	10.7	0.0	0.0	7	4	13.87
86	1	1	4	14	C - (H2O+S.S.)	C - (H2O+S.S.)	15260	27800	150	149	259	14	1	447	459	106.29	447	449	26.51	20.8	5.4	0.0	0	12	16.86
87	1	1	4	15	C - (H2O+S.S.)	C - (H2O+S.S.)	15500	27790	150	149	259	2	1	459	463	33.03	455	458	26.28	25.5	6.7	0.0	4	8	17.47
88	1	1	4	16	C - (H2O+S.S.)	C - (H2O+S.S.)	15750	27790	150	149	259	2	1	441	440	25.09	449	452	42.12	1.3	0.0	0.0	-7	-8	10.47
89	1	1	4	17	C - (H2O+S.S.)	C - (H2O+S.S.)	16000	27790	150	149	259	2	1	442	443	27.57	437	440	34.77	18.1	0.0	0.0	5	6	12.71
90	1	1	4	18	C - (H2O+S.S.)	C - (H2O+S.S.)	16250	27790	150	149	259	2	1	432	433	25.24	430	432	32.07	11.4	0.0	0.0	2	3	13.47
91	1	1	4	19	C - (H2O+S.S.)	C - (H2O+S.S.)	16500	27790	150	149	259	2	1	434	434	27.07	427	429	24.39	26.8	5.4	0.0	7	7	17.80
92	1	1	4	20	C - (H2O+S.S.)	C - (H2O+S.S.)	16750	27790	150	149	259	2	1	431	431	24.39	426	432	46.05	5.4	0.0	0.0	5	5	9.36
93	1	1	4	21	C - (H2O+S.S.)	C - (H2O+S.S.)	17000	27790	150	149	259	2	1	420	423	30.71	420	425	42.13	10.7	1.3	0.0	0	3	9.97
94	1	1	4	22	C - (H2O+S.S.)	C - (H2O+S.S.)	17250	27790	150	149	259	2	1	402	402	23.52	401	403	26.62	12.1	2.7	0.0	1	1	15.10
95	1	1	4	23	CIF	CIF	17515	27795	90	52	327	14	3	595	627	145.06	400	407	60.98	94.2	73.1	0.0	195	227	9.76
96	1	1	4	24	CIF	CIF	17755	27805	100	60	327	17	3	601	630	144.30	393	394	24.46	98.3	93.3	0.0	208	237	24.57
END DATA
