# Supplementary material for: Microarray-based identification of antigenic variants of foot-and-mouth disease virus: a bioinformatics quality assessment
Source: BMC Genomics. 2006 May 18;7:117. doi: 10.1186/1471-2164-7-117 (PMC1481559; doi:10.1186/1471-2164-7-117)
Supplement: Additional File 1 — They are obtained using the Agilent and Scan Array Express (Perkin Elmer Life Sciences) analysis software for reading and quantifying the hybridization images. [file 1471-2164-7-117-S1.zip › V-18-S139N-3-22V.csv]

BEGIN HEADER
PerkinElmer Life Sciences.
ScanArrayCSVFileFormat	2.00
ScanArray Express	2.00
Number_of_Columns	26
END HEADER
BEGIN GENERAL INFO
DateTime	2005/08/22 13:15
GalFile	D:\303\AFTOCHIP\AFTOCHIP 2.1\Generalidades Aftochip 2.1\ARCHIVO GAL AFTOCHIP 2.1.gal
Scanner	Model: Serial No.:
User Name	303
Computer Name
Protocol	Easy Quant
Quantitation Method	Adaptive Circle
Quality Confidence Calculation	SignalToNoise
User comments
Image Origin	0	0
Temperature	0
Laser Powers	0
Laser On Time	0
PMT Voltages	0
END GENERAL INFO
BEGIN QUANTITATION PARAMETERS
Min Percentile	50
Max Percentile	200
END QUANTITATION PARAMETERS
BEGIN QUALITY MEASUREMENTS
Min Signal To Noise	3
END QUALITY MEASUREMENTS
BEGIN ARRAY PATTERN INFO
Units	�m
Array Rows	1
Array Columns	1
Spot Rows	4
Spot Columns	24
Array Row Spacing	4500.000000
Array Column Spacing	4500.000000
Spot Row Spacing	240.000000
Spot Column Spacing	250.000000
Spot Diameter	150
Interstitial	0
Spots Per Array	96
Total Spots	96
END ARRAY PATTERN INFO
BEGIN IMAGE INFO
ImageID	Channel	Image	Fluorophore	Barcode	Units	X Units Per Pixel	Y Units Per Pixel	X Offset	Y Offset	Status
-1	CH1	D:\303\8� Anna\US22502636_SLOT03_S01.tif	Unknown	Unknown	�m	10.000000	10.000000	0.000000	0.000000	Control Image
END IMAGE INFO
BEGIN NORMALIZATION INFO
Normalization Method	LOWESS
END NORMALIZATION INFO
BEGIN DATA
Index	Array Row	Array Column	Spot Row	Spot Column	Name	ID	X	Y	Diameter	F Pixels	B Pixels	Footprint	Flags	Ch1 Median	Ch1 Mean	Ch1 SD	Ch1 B Median	Ch1 B Mean	Ch1 B SD	Ch1 % > B + 1 SD	Ch1 % > B + 2 SD	Ch1 F % Sat.	Ch1 Median - B	Ch1 Mean - B	Ch1 SignalNoiseRatio
1	1	1	1	1	CIF	CIF	2996	51995	70	30	383	4	3	1229	1490	927.27	406	407	25.69	100.0	96.7	0.0	823	1084	47.83
2	1	1	1	2	CIF	CIF	3240	51985	70	26	383	15	3	1509	1712	837.11	410	411	36.08	100.0	100.0	0.0	1099	1302	41.82
3	1	1	1	3	S139WT	S139WT	3490	51990	150	149	259	11	1	417	421	52.15	420	428	44.93	2.7	0.7	0.0	-2	1	9.28
4	1	1	1	4	S139WT	S139WT	3750	52000	150	149	259	2	1	430	434	35.69	429	453	208.95	0.7	0.0	0.0	1	5	2.06
5	1	1	1	5	G139	G139	4000	52000	150	149	259	2	1	432	460	128.26	429	435	57.83	11.4	6.7	0.0	3	31	7.47
6	1	1	1	6	G139	G139	4250	52000	150	149	259	2	1	452	570	824.46	431	433	28.74	42.3	18.8	0.0	21	139	15.73
7	1	1	1	7	G139t	G139t	4500	52000	150	149	259	2	1	445	447	27.09	440	553	1135.11	0.0	0.0	0.0	5	7	0.39
8	1	1	1	8	G139t	G139t	4750	52000	150	149	259	2	1	441	446	33.09	442	442	26.68	24.8	7.4	0.0	0	4	16.53
9	1	1	1	9	G139c	G139c	5000	52000	150	149	259	2	1	449	452	34.33	442	443	25.30	28.2	9.4	0.0	7	10	17.75
10	1	1	1	10	G139c	G139c	5250	52000	150	149	259	2	1	456	458	27.65	446	445	30.67	25.5	2.0	0.0	10	12	14.87
11	1	1	1	11	I139	I139	5480	51990	150	149	259	19	1	459	459	35.63	448	454	47.35	12.1	2.0	0.0	11	11	9.69
12	1	1	1	12	I139	I139	5710	51970	150	149	259	47	1	460	463	41.01	444	1644	7240.59	0.0	0.0	0.0	16	19	0.06
13	1	1	1	13	N139	N139	5995	51998	92	54	327	4	0	622	762	338.08	454	455	31.61	68.5	64.8	0.0	168	308	19.68
14	1	1	1	14	N139	N139	6242	52001	98	63	327	6	3	588	796	375.64	473	483	48.96	69.8	50.8	0.0	115	323	12.01
15	1	1	1	15	T139	T139	6485	51990	110	78	327	15	3	571	636	162.50	468	473	54.27	61.5	50.0	0.0	103	168	10.52
16	1	1	1	16	T139	T139	6735	51985	134	120	259	19	3	474	527	124.21	442	440	36.14	47.5	33.3	0.0	32	85	13.12
17	1	1	1	17	RGD-WT1	RGD-WT1	6995	51986	90	52	327	14	3	2404	2130	708.77	436	440	73.06	100.0	100.0	0.0	1968	1694	32.91
18	1	1	1	18	RGD-WT1	RGD-WT1	7245	51995	90	52	327	4	3	3057	2871	801.65	460	483	254.75	100.0	98.1	0.0	2597	2411	12.00
19	1	1	1	19	RRD	RRD	7490	52000	150	149	259	7	1	478	474	49.10	458	484	282.29	0.0	0.0	0.0	20	16	1.69
20	1	1	1	20	RRD	RRD	7750	52000	150	149	259	2	1	466	473	49.83	446	440	60.73	18.1	6.0	0.0	20	27	7.67
21	1	1	1	21	RRDt	RRDt	8000	52000	150	149	259	2	1	472	475	55.37	440	439	167.77	0.0	0.0	0.0	32	35	2.81
22	1	1	1	22	RRDt	RRDt	8250	52000	150	149	259	2	1	452	454	58.26	439	430	44.36	28.9	9.4	0.0	13	15	10.19
23	1	1	1	23	RRDc	RRDc	8500	51980	150	149	259	19	1	463	465	42.21	430	413	62.19	22.8	2.0	0.0	33	35	7.44
24	1	1	1	24	RRDc	RRDc	8750	51960	150	149	259	39	1	466	463	49.15	439	491	866.08	0.0	0.0	0.0	27	24	0.54
25	1	1	2	1	RED	RED	2975	52235	120	88	259	23	3	412	440	36.91	408	409	24.60	55.7	25.0	0.0	4	32	16.75
26	1	1	2	2	RED	RED	3250	52230	150	149	259	9	1	434	436	32.64	416	417	32.51	33.6	7.4	0.0	18	20	13.35
27	1	1	2	3	REDt	REDt	3500	52250	150	149	259	11	1	454	463	71.06	426	429	33.62	44.3	12.1	0.0	28	37	13.50
28	1	1	2	4	REDt	REDt	3740	52240	150	149	259	7	1	425	430	42.89	423	428	38.92	14.1	3.4	0.0	2	7	10.92
29	1	1	2	5	REDc	REDc	4000	52240	150	149	259	2	1	440	449	74.87	431	445	106.56	2.7	2.0	0.0	9	18	4.13
30	1	1	2	6	REDc	REDc	4250	52240	150	149	259	2	1	451	455	31.50	437	438	28.50	28.2	6.0	0.0	14	18	15.82
31	1	1	2	7	REG	REG	4500	52240	150	149	259	2	1	444	445	31.15	432	432	30.75	22.1	4.7	0.0	12	13	14.44
32	1	1	2	8	REG	REG	4750	52250	150	149	259	11	1	442	443	32.38	439	440	33.70	18.1	1.3	0.0	3	4	13.12
33	1	1	2	9	REGat	REGat	5000	52250	150	149	259	11	1	444	445	30.22	437	439	36.04	13.4	2.7	0.0	7	8	12.32
34	1	1	2	10	REGat	REGat	5250	52240	150	149	259	2	1	475	476	30.59	447	460	106.88	0.7	0.0	0.0	28	29	4.44
35	1	1	2	11	REGac	REGac	5500	52240	150	149	259	2	1	456	454	28.42	442	443	49.59	9.4	0.0	0.0	14	12	9.20
36	1	1	2	12	REGac	REGac	5730	52230	150	149	259	19	1	444	439	39.51	438	436	36.10	18.8	0.7	0.0	6	1	12.30
37	1	1	2	13	REGgg	REGgg	5995	52235	140	124	259	5	3	497	642	234.23	444	446	46.78	54.0	41.1	0.0	53	198	10.62
38	1	1	2	14	REGgg	REGgg	6245	52225	140	124	259	14	3	515	636	224.12	453	457	46.13	56.5	41.9	0.0	62	183	11.16
39	1	1	2	15	REGtg	REGtg	6490	52230	150	149	259	11	1	462	457	33.46	448	443	45.74	13.4	0.0	0.0	14	9	10.10
40	1	1	2	16	REGtg	REGtg	6740	52230	150	149	259	11	1	463	465	41.82	445	442	45.72	21.5	1.3	0.0	18	20	10.13
41	1	1	2	17	REGcg	REGcg	7000	52230	150	149	259	9	1	454	457	37.46	447	443	42.90	20.8	1.3	0.0	7	10	10.58
42	1	1	2	18	REGcg	REGcg	7250	52240	150	149	259	2	1	458	458	33.84	466	466	28.08	15.4	2.0	0.0	-7	-7	16.31
43	1	1	2	19	D143N (RGN)	D143N (RGN)	7500	52240	150	149	259	2	1	446	448	37.90	449	453	35.41	14.1	3.4	0.0	-2	0	12.59
44	1	1	2	20	D143N (RGN)	D143N (RGN)	7750	52240	150	149	259	2	1	476	482	51.70	457	465	93.35	6.0	0.7	0.0	19	25	5.10
45	1	1	2	21	D143N (RGN)t	D143N (RGN)t	7995	52235	134	120	259	6	3	480	482	37.66	458	460	30.69	39.2	17.5	0.0	22	24	15.64
46	1	1	2	22	D143N (RGN)t	D143N (RGN)t	8245	52235	128	112	259	6	3	480	483	41.73	448	448	31.36	50.0	21.4	0.0	32	35	15.31
47	1	1	2	23	D143N (RGN)c	D143N (RGN)c	8505	52240	134	124	259	6	3	469	477	37.33	447	447	25.74	46.8	21.8	0.0	22	30	18.22
48	1	1	2	24	D143N (RGN)c	D143N (RGN)c	8750	52220	150	149	259	19	1	469	470	33.51	446	449	48.91	22.8	1.3	0.0	23	24	9.59
49	1	1	3	1	D143V (RGV)	D143V (RGV)	2990	52480	112	89	327	8	3	456	491	87.98	408	417	75.67	42.7	28.1	0.0	48	83	6.03
50	1	1	3	2	D143V (RGV)	D143V (RGV)	3255	52490	134	124	259	13	3	449	557	321.58	413	412	32.10	50.8	37.9	0.0	36	144	13.99
51	1	1	3	3	RGE-1 (GAA)	RGE-1 (GAA)	3495	52495	126	112	259	15	3	463	499	97.24	412	411	29.88	58.9	47.3	0.0	51	87	15.49
52	1	1	3	4	RGE-1 (GAA)	RGE-1 (GAA)	3735	52475	126	112	259	13	3	496	569	217.84	415	414	32.03	84.8	62.5	0.0	81	154	15.48
53	1	1	3	5	RGEc	RGEc	3990	52480	150	149	259	7	1	462	467	48.76	430	433	40.82	42.3	16.1	0.0	32	37	11.32
54	1	1	3	6	RGEc	RGEc	4245	52485	134	120	259	6	3	446	449	41.50	431	431	37.58	33.3	7.5	0.0	15	18	11.87
55	1	1	3	7	L144WT	L144WT	4498	52492	92	52	327	12	3	2448	2126	940.54	430	430	35.59	90.4	90.4	0.0	2018	1696	68.78
56	1	1	3	8	L144WT	L144WT	4745	52505	90	52	327	26	3	1939	1685	778.43	444	451	145.22	82.7	75.0	0.0	1495	1241	13.35
57	1	1	3	9	L144g	L144g	5005	52495	148	148	259	16	3	488	525	88.82	455	456	51.03	39.9	30.4	0.0	33	70	9.56
58	1	1	3	10	L144g	L144g	5255	52490	140	134	259	12	3	512	561	103.22	471	475	37.60	52.2	41.0	0.0	41	90	13.62
59	1	1	3	11	L144a	L144a	5505	52490	162	184	195	12	3	491	502	51.52	465	465	29.51	47.3	27.7	0.0	26	37	16.64
60	1	1	3	12	L144a	L144a	5750	52480	150	149	259	2	1	480	486	44.89	461	1012	3423.56	0.0	0.0	0.0	19	25	0.14
61	1	1	3	13	V144	V144	6000	52490	150	149	259	11	1	488	512	71.50	455	475	230.87	4.0	0.0	0.0	33	57	2.11
62	1	1	3	14	V144	V144	6265	52500	130	108	259	27	3	547	556	94.34	454	454	30.11	72.2	60.2	0.0	93	102	18.17
63	1	1	3	15	S144	S144	6510	52490	150	149	259	16	1	482	530	291.90	453	458	64.37	24.8	8.7	0.0	29	77	7.49
64	1	1	3	16	S144	S144	6745	52485	180	216	195	6	3	475	482	54.57	446	445	31.19	46.8	17.6	0.0	29	36	15.23
65	1	1	3	17	H146WT	H146WT	6995	52480	70	26	383	2	3	852	924	346.90	464	472	71.03	88.5	76.9	0.0	388	460	12.00
66	1	1	3	18	H146WT	H146WT	7245	52480	70	26	383	2	3	746	822	307.93	464	465	42.69	84.6	84.6	0.0	282	358	17.48
67	1	1	3	19	R146	R146	7500	52480	150	149	259	2	1	448	449	46.66	451	450	30.60	23.5	6.7	0.0	-2	-1	14.64
68	1	1	3	20	R146	R146	7745	52480	142	138	259	3	3	480	485	40.59	461	461	26.33	39.9	17.4	0.0	19	24	18.23
69	1	1	3	21	L146=H146t	L146=H146t	8020	52470	150	149	259	23	1	468	466	31.66	463	463	26.26	23.5	5.4	0.0	5	3	17.82
70	1	1	3	22	L146=H146t	L146=H146t	8250	52480	150	149	259	2	1	473	475	30.83	461	458	27.98	30.9	7.4	0.0	12	14	16.90
71	1	1	3	23	P146	P146	8500	52480	150	149	259	2	1	452	452	34.64	449	454	52.88	8.1	1.3	0.0	3	3	8.55
72	1	1	3	24	P146	P146	8750	52490	150	149	259	11	1	449	450	29.66	444	444	27.52	22.8	4.7	0.0	5	6	16.31
73	1	1	4	1	L147WT	L147WT	2999	52742	90	50	327	22	3	950	1046	509.42	415	413	28.56	90.0	88.0	0.0	535	631	33.26
74	1	1	4	2	L147WT	L147WT	3247	52755	92	52	327	35	4	1100	1051	522.82	421	713	1659.36	0.0	0.0	0.0	679	630	0.66
75	1	1	4	3	P147	P147	3500	52730	150	149	259	11	1	440	443	43.61	414	678	1695.74	0.0	0.0	0.0	26	29	0.26
76	1	1	4	4	P147	P147	3740	52720	150	149	259	7	1	439	440	35.88	423	424	36.59	23.5	7.4	0.0	16	17	12.00
77	1	1	4	5	P147a	P147a	4000	52720	150	149	259	2	1	442	446	37.95	424	425	38.32	28.9	8.1	0.0	18	22	11.53
78	1	1	4	6	P147a	P147a	4250	52720	150	149	259	2	1	455	456	36.00	441	510	700.08	0.0	0.0	0.0	14	15	0.65
79	1	1	4	7	Oligo HIV Y115	Oligo HIV Y115	4500	52720	150	149	259	2	1	449	454	33.57	449	449	30.46	20.1	4.7	0.0	0	5	14.74
80	1	1	4	8	Oligo HIV Y115	Oligo HIV Y115	4750	52740	150	149	259	21	1	467	468	24.14	456	456	31.02	20.8	2.0	0.0	11	12	15.06
81	1	1	4	9	Oligo HIV M184a	Oligo HIV M184a	5010	52730	150	149	259	16	1	479	477	32.26	474	484	88.03	0.7	0.0	0.0	5	3	5.44
82	1	1	4	10	Oligo HIV M184a	Oligo HIV M184a	5260	52730	150	149	259	16	1	487	489	28.78	478	480	40.42	16.1	0.7	0.0	9	11	12.05
83	1	1	4	11	C - (H2O+S.S.)	C - (H2O+S.S.)	5500	52720	150	149	259	2	1	479	489	127.12	471	473	26.11	26.2	6.0	0.0	8	18	18.34
84	1	1	4	12	C - (H2O+S.S.)	C - (H2O+S.S.)	5750	52720	150	149	259	2	1	456	456	29.99	458	459	36.58	12.1	0.7	0.0	-1	-1	12.46
85	1	1	4	13	C - (H2O+S.S.)	C - (H2O+S.S.)	6000	52720	150	149	259	2	1	465	466	28.20	464	485	142.81	0.0	0.0	0.0	1	2	3.26
86	1	1	4	14	C - (H2O+S.S.)	C - (H2O+S.S.)	6260	52730	150	149	259	16	1	473	484	65.12	470	481	66.83	8.1	2.7	0.0	3	14	7.08
87	1	1	4	15	C - (H2O+S.S.)	C - (H2O+S.S.)	6500	52720	150	149	259	2	1	473	493	231.90	457	465	67.40	6.0	2.0	0.0	16	36	7.02
88	1	1	4	16	C - (H2O+S.S.)	C - (H2O+S.S.)	6750	52720	150	149	259	2	1	460	458	37.01	464	464	30.23	10.1	4.7	0.0	-3	-5	15.22
89	1	1	4	17	C - (H2O+S.S.)	C - (H2O+S.S.)	7000	52720	150	149	259	2	1	472	474	46.46	476	484	53.07	6.7	2.0	0.0	-3	-1	8.89
90	1	1	4	18	C - (H2O+S.S.)	C - (H2O+S.S.)	7250	52720	150	149	259	2	1	443	451	91.48	461	462	44.70	3.4	1.3	0.0	-17	-9	9.91
91	1	1	4	19	C - (H2O+S.S.)	C - (H2O+S.S.)	7500	52720	150	149	259	2	1	450	450	40.73	447	444	39.18	16.1	5.4	0.0	3	3	11.49
92	1	1	4	20	C - (H2O+S.S.)	C - (H2O+S.S.)	7770	52710	150	149	259	23	1	461	459	31.38	456	484	312.20	0.0	0.0	0.0	5	3	1.48
93	1	1	4	21	C - (H2O+S.S.)	C - (H2O+S.S.)	8070	52690	150	149	259	77	1	487	489	41.06	460	458	29.58	48.3	22.1	0.0	27	29	16.47
94	1	1	4	22	C - (H2O+S.S.)	C - (H2O+S.S.)	8270	52710	150	149	259	23	1	439	442	51.82	445	464	246.50	0.7	0.0	0.0	-5	-2	1.78
95	1	1	4	23	CIF	CIF	8499	52742	80	39	327	21	3	2988	2691	863.64	447	458	113.73	100.0	97.4	0.0	2541	2244	26.27
96	1	1	4	24	CIF	CIF	8745	52755	90	52	327	36	3	3352	2512	1353.71	440	451	209.67	78.8	76.9	0.0	2912	2072	15.99
END DATA
