# Supplementary material for: Microarray-based identification of antigenic variants of foot-and-mouth disease virus: a bioinformatics quality assessment
Source: BMC Genomics. 2006 May 18;7:117. doi: 10.1186/1471-2164-7-117 (PMC1481559; doi:10.1186/1471-2164-7-117)
Supplement: Additional File 1 — They are obtained using the Agilent and Scan Array Express (Perkin Elmer Life Sciences) analysis software for reading and quantifying the hybridization images. [file 1471-2164-7-117-S1.zip › V-19-S139N-1-22V.csv]

BEGIN HEADER
PerkinElmer Life Sciences.
ScanArrayCSVFileFormat	2.00
ScanArray Express	2.00
Number_of_Columns	26
END HEADER
BEGIN GENERAL INFO
DateTime	2005/08/22 13:25
GalFile	D:\303\AFTOCHIP\AFTOCHIP 2.1\Generalidades Aftochip 2.1\ARCHIVO GAL AFTOCHIP 2.1.gal
Scanner	Model: Serial No.:
User Name	303
Computer Name
Protocol	Easy Quant
Quantitation Method	Adaptive Circle
Quality Confidence Calculation	SignalToNoise
User comments
Image Origin	0	0
Temperature	0
Laser Powers	0
Laser On Time	0
PMT Voltages	0
END GENERAL INFO
BEGIN QUANTITATION PARAMETERS
Min Percentile	50
Max Percentile	200
END QUANTITATION PARAMETERS
BEGIN QUALITY MEASUREMENTS
Min Signal To Noise	3
END QUALITY MEASUREMENTS
BEGIN ARRAY PATTERN INFO
Units	�m
Array Rows	1
Array Columns	1
Spot Rows	4
Spot Columns	24
Array Row Spacing	4500.000000
Array Column Spacing	4500.000000
Spot Row Spacing	246.000000
Spot Column Spacing	250.000000
Spot Diameter	150
Interstitial	0
Spots Per Array	96
Total Spots	96
END ARRAY PATTERN INFO
BEGIN IMAGE INFO
ImageID	Channel	Image	Fluorophore	Barcode	Units	X Units Per Pixel	Y Units Per Pixel	X Offset	Y Offset	Status
-1	CH1	D:\303\8� Anna\US22502636_SLOT04_S01.tif	Unknown	Unknown	�m	10.000000	10.000000	0.000000	0.000000	Control Image
END IMAGE INFO
BEGIN NORMALIZATION INFO
Normalization Method	LOWESS
END NORMALIZATION INFO
BEGIN DATA
Index	Array Row	Array Column	Spot Row	Spot Column	Name	ID	X	Y	Diameter	F Pixels	B Pixels	Footprint	Flags	Ch1 Median	Ch1 Mean	Ch1 SD	Ch1 B Median	Ch1 B Mean	Ch1 B SD	Ch1 % > B + 1 SD	Ch1 % > B + 2 SD	Ch1 F % Sat.	Ch1 Median - B	Ch1 Mean - B	Ch1 SignalNoiseRatio
1	1	1	1	1	CIF	CIF	3075	26860	100	62	362	3	3	1851	1700	405.92	464	463	38.69	100.0	100.0	0.0	1387	1236	47.85
2	1	1	1	2	CIF	CIF	3289	26872	98	63	362	34	3	1847	1711	438.71	473	494	178.58	100.0	95.2	0.0	1374	1238	10.34
3	1	1	1	3	S139WT	S139WT	3570	26865	160	180	209	3	3	534	539	42.94	501	503	30.50	52.2	23.3	0.0	33	38	17.51
4	1	1	1	4	S139WT	S139WT	3820	26860	150	149	230	3	1	514	515	30.95	502	507	35.01	18.1	4.0	0.0	12	13	14.68
5	1	1	1	5	G139	G139	4070	26860	150	149	230	3	1	504	504	30.32	497	499	27.49	25.5	4.0	0.0	7	7	18.33
6	1	1	1	6	G139	G139	4320	26860	150	149	230	3	1	499	503	31.23	493	503	66.03	3.4	0.7	0.0	6	10	7.56
7	1	1	1	7	G139t	G139t	4570	26860	150	149	230	3	1	527	525	29.74	515	879	1250.76	0.0	0.0	0.0	12	10	0.42
8	1	1	1	8	G139t	G139t	4820	26860	150	149	230	3	1	515	517	28.90	518	520	27.86	15.4	3.4	0.0	-2	0	18.49
9	1	1	1	9	G139c	G139c	5070	26860	150	149	230	3	1	515	514	29.34	517	523	49.84	2.7	0.0	0.0	-1	-2	10.33
10	1	1	1	10	G139c	G139c	5320	26860	150	149	230	3	1	523	525	32.56	523	524	28.21	16.8	5.4	0.0	0	2	18.54
11	1	1	1	11	I139	I139	5570	26860	150	149	230	3	1	533	538	35.21	537	538	33.16	16.1	3.4	0.0	-3	1	16.08
12	1	1	1	12	I139	I139	5830	26870	150	149	230	10	1	591	591	34.30	561	563	58.89	19.5	1.3	0.0	30	30	10.04
13	1	1	1	13	N139	N139	6085	26875	90	52	341	17	3	917	880	205.20	572	574	33.73	88.5	82.7	0.0	345	308	27.19
14	1	1	1	14	N139	N139	6325	26865	70	32	341	3	3	1336	1296	205.03	582	583	30.56	100.0	100.0	0.0	754	714	43.71
15	1	1	1	15	T139	T139	6585	26860	134	124	294	12	3	650	715	143.70	578	579	33.96	66.1	50.8	0.0	72	137	19.14
16	1	1	1	16	T139	T139	6835	26855	148	148	273	14	3	594	684	183.02	545	548	38.39	56.1	35.1	0.0	49	139	15.47
17	1	1	1	17	RGD-WT1	RGD-WT1	7075	26845	110	80	273	17	3	2638	2443	561.28	538	540	28.42	100.0	100.0	0.0	2100	1905	92.81
18	1	1	1	18	RGD-WT1	RGD-WT1	7335	26860	110	78	294	12	3	2565	2441	520.60	543	545	32.61	100.0	100.0	0.0	2022	1898	78.65
19	1	1	1	19	RRD	RRD	7590	26860	150	149	230	17	1	555	558	35.14	551	617	376.14	0.0	0.0	0.0	4	7	1.48
20	1	1	1	20	RRD	RRD	7820	26860	150	149	230	3	1	563	566	35.78	544	547	30.29	39.6	16.1	0.0	19	22	18.58
21	1	1	1	21	RRDt	RRDt	8075	26865	148	148	273	3	3	577	580	41.89	555	556	29.60	41.2	19.6	0.0	22	25	19.49
22	1	1	1	22	RRDt	RRDt	8320	26860	150	149	230	3	1	633	663	133.88	594	924	995.78	0.0	0.0	0.0	39	69	0.64
23	1	1	1	23	RRDc	RRDc	8575	26860	142	138	294	3	3	599	611	60.91	574	576	34.59	43.5	20.3	0.0	25	37	17.32
24	1	1	1	24	RRDc	RRDc	8820	26860	150	149	230	3	1	602	615	75.40	582	583	35.69	35.6	17.4	0.0	20	33	16.87
25	1	1	2	1	RED	RED	3090	27110	150	149	230	17	1	476	476	38.04	463	461	50.58	18.1	0.7	0.0	13	13	9.41
26	1	1	2	2	RED	RED	3310	27110	150	149	230	12	1	494	495	32.47	479	479	110.24	0.0	0.0	0.0	15	16	4.48
27	1	1	2	3	REDt	REDt	3570	27110	150	149	230	2	1	510	515	34.55	494	497	29.78	39.6	13.4	0.0	16	21	17.12
28	1	1	2	4	REDt	REDt	3820	27110	150	149	230	2	1	503	504	30.06	490	494	30.48	30.2	6.0	0.0	13	14	16.50
29	1	1	2	5	REDc	REDc	4070	27110	150	149	230	2	1	494	499	52.87	491	490	31.71	14.1	4.0	0.0	3	8	15.58
30	1	1	2	6	REDc	REDc	4320	27110	150	149	230	2	1	484	483	31.47	484	480	34.75	12.8	0.7	0.0	0	0	13.93
31	1	1	2	7	REG	REG	4570	27110	150	149	230	2	1	510	512	29.53	499	501	26.97	27.5	10.7	0.0	11	13	18.91
32	1	1	2	8	REG	REG	4820	27110	150	149	230	2	1	525	524	29.14	518	518	27.13	22.1	4.0	0.0	7	6	19.35
33	1	1	2	9	REGat	REGat	5080	27110	150	149	230	7	1	538	548	80.49	519	527	57.39	12.1	1.3	0.0	19	29	9.37
34	1	1	2	10	REGat	REGat	5320	27110	150	149	230	2	1	542	540	28.27	532	538	43.14	10.1	0.7	0.0	10	8	12.56
35	1	1	2	11	REGac	REGac	5575	27115	134	120	273	6	3	602	607	36.23	588	584	41.38	23.3	2.5	0.0	14	19	14.55
36	1	1	2	12	REGac	REGac	5820	27110	150	149	230	2	1	605	607	40.61	580	583	31.96	40.9	14.1	0.0	25	27	18.93
37	1	1	2	13	REGgg	REGgg	6075	27115	148	148	273	6	3	687	862	304.30	597	603	60.70	59.5	42.6	0.0	90	265	11.32
38	1	1	2	14	REGgg	REGgg	6320	27115	134	124	273	6	3	714	822	199.12	602	608	59.28	65.3	48.4	0.0	112	220	12.04
39	1	1	2	15	REGtg	REGtg	6580	27110	150	149	230	7	1	619	614	33.15	595	597	35.27	25.5	3.4	0.0	24	19	17.55
40	1	1	2	16	REGtg	REGtg	6820	27110	150	149	230	2	1	592	595	40.31	572	572	37.73	28.9	10.7	0.0	20	23	15.69
41	1	1	2	17	REGcg	REGcg	7080	27100	150	149	230	11	1	559	561	34.58	549	551	40.99	20.8	2.7	0.0	10	12	13.64
42	1	1	2	18	REGcg	REGcg	7330	27110	150	149	230	7	1	542	545	36.90	542	541	30.27	18.1	6.0	0.0	0	3	17.91
43	1	1	2	19	D143N (RGN)	D143N (RGN)	7565	27105	170	208	209	8	3	578	581	42.05	542	540	30.07	53.8	27.4	0.0	36	39	19.22
44	1	1	2	20	D143N (RGN)	D143N (RGN)	7820	27110	150	149	230	2	1	586	587	43.90	560	600	284.24	0.0	0.0	0.0	26	27	2.06
45	1	1	2	21	D143N (RGN)t	D143N (RGN)t	8070	27110	150	149	230	2	1	618	606	98.30	589	824	831.96	0.0	0.0	0.0	29	17	0.74
46	1	1	2	22	D143N (RGN)t	D143N (RGN)t	8320	27110	150	149	230	2	1	626	624	47.52	610	614	42.68	27.5	6.0	0.0	16	14	14.67
47	1	1	2	23	D143N (RGN)c	D143N (RGN)c	8570	27110	150	149	230	2	1	634	642	76.94	609	615	52.88	24.8	5.4	0.0	25	33	11.99
48	1	1	2	24	D143N (RGN)c	D143N (RGN)c	8820	27110	150	149	230	2	1	603	607	39.00	593	598	33.79	24.2	6.7	0.0	10	14	17.85
49	1	1	3	1	D143V (RGV)	D143V (RGV)	3095	27355	134	120	273	22	3	520	543	79.79	479	480	39.39	50.8	36.7	0.0	41	64	13.20
50	1	1	3	2	D143V (RGV)	D143V (RGV)	3340	27350	150	149	230	18	1	542	558	74.64	494	521	153.36	14.8	0.0	0.0	48	64	3.53
51	1	1	3	3	RGE-1 (GAA)	RGE-1 (GAA)	3575	27350	142	138	294	5	3	528	565	81.09	495	504	74.10	36.2	20.3	0.0	33	70	7.13
52	1	1	3	4	RGE-1 (GAA)	RGE-1 (GAA)	3820	27350	134	121	294	5	3	514	531	58.85	492	493	29.86	43.8	29.8	0.0	22	39	17.21
53	1	1	3	5	RGEc	RGEc	4070	27350	150	149	230	4	1	460	463	38.95	483	504	87.31	0.0	0.0	0.0	-22	-19	5.27
54	1	1	3	6	RGEc	RGEc	4320	27350	142	137	294	5	4	694	743	277.00	488	650	407.46	28.5	2.9	0.0	206	255	1.70
55	1	1	3	7	L144WT	L144WT	4577	27380	106	72	362	25	3	1420	1554	769.77	487	491	45.36	97.2	94.4	0.0	933	1067	31.30
56	1	1	3	8	L144WT	L144WT	4815	27345	90	52	341	11	3	1633	1538	317.54	520	522	49.66	100.0	100.0	0.0	1113	1018	32.89
57	1	1	3	9	L144g	L144g	5085	27360	148	150	294	13	3	573	581	55.12	526	529	35.92	59.3	35.3	0.0	47	55	15.95
58	1	1	3	10	L144g	L144g	5330	27360	150	149	230	9	1	633	649	67.11	572	810	1508.40	0.0	0.0	0.0	61	77	0.42
59	1	1	3	11	L144a	L144a	5565	27350	128	108	294	8	3	625	629	45.78	608	610	33.86	34.3	16.7	0.0	17	21	18.46
60	1	1	3	12	L144a	L144a	5815	27355	170	208	209	7	3	645	647	38.46	595	594	33.06	67.3	33.7	0.0	50	52	19.51
61	1	1	3	13	V144	V144	6072	27341	134	121	294	13	3	709	737	116.27	600	603	34.99	73.6	63.6	0.0	109	137	20.26
62	1	1	3	14	V144	V144	6315	27355	148	148	273	7	3	678	712	88.13	609	613	37.14	75.7	54.1	0.0	69	103	18.26
63	1	1	3	15	S144	S144	6570	27355	170	196	209	2	3	637	639	33.74	614	615	37.41	35.2	9.2	0.0	23	25	17.03
64	1	1	3	16	S144	S144	6815	27355	170	208	209	7	3	625	629	41.95	590	591	36.15	48.6	20.7	0.0	35	39	17.29
65	1	1	3	17	H146WT	H146WT	7075	27350	80	40	362	5	3	617	653	95.49	547	549	28.59	82.5	55.0	0.0	70	106	21.58
66	1	1	3	18	H146WT	H146WT	7327	27367	78	37	362	12	0	609	729	216.05	553	578	212.52	32.4	21.6	0.0	56	176	2.87
67	1	1	3	19	R146	R146	7570	27350	150	149	230	4	1	550	554	42.09	549	712	546.19	0.0	0.0	0.0	1	5	1.01
68	1	1	3	20	R146	R146	7820	27350	150	149	230	4	1	560	557	32.57	559	589	234.19	0.0	0.0	0.0	1	-1	2.39
69	1	1	3	21	L146=H146t	L146=H146t	8070	27350	150	149	230	4	1	636	642	53.87	614	929	742.85	0.0	0.0	0.0	22	28	0.86
70	1	1	3	22	L146=H146t	L146=H146t	8320	27350	150	149	230	4	1	621	623	35.75	609	614	46.01	16.8	2.0	0.0	12	14	13.50
71	1	1	3	23	P146	P146	8570	27360	150	149	230	6	1	650	658	53.75	630	636	46.80	28.2	12.1	0.0	20	28	13.89
72	1	1	3	24	P146	P146	8820	27360	150	149	230	6	1	653	657	55.51	618	625	38.39	44.3	14.8	0.0	35	39	17.01
73	1	1	4	1	L147WT	L147WT	3078	27599	70	27	362	5	3	1094	1006	234.60	468	467	32.14	100.0	100.0	0.0	626	538	34.04
74	1	1	4	2	L147WT	L147WT	3325	27590	70	26	362	10	3	1429	1335	324.66	527	587	241.28	92.3	80.8	0.0	902	808	5.92
75	1	1	4	3	P147	P147	3570	27600	150	149	230	2	1	498	497	27.09	519	558	116.49	0.0	0.0	0.0	-20	-21	4.27
76	1	1	4	4	P147	P147	3820	27600	150	149	230	2	1	500	498	32.73	496	498	45.25	6.0	2.7	0.0	4	2	11.05
77	1	1	4	5	P147a	P147a	4070	27600	150	149	230	2	1	373	390	71.83	448	454	82.60	3.4	1.3	0.0	-74	-57	4.52
78	1	1	4	6	P147a	P147a	4320	27600	150	149	230	2	1	446	470	79.57	487	628	327.29	0.0	0.0	0.0	-40	-16	1.36
79	1	1	4	7	Oligo HIV Y115	Oligo HIV Y115	4570	27600	150	149	230	2	1	505	515	51.72	471	481	55.46	35.6	11.4	0.0	34	44	9.11
80	1	1	4	8	Oligo HIV Y115	Oligo HIV Y115	4820	27600	150	149	230	2	1	514	518	41.20	514	514	49.81	14.1	1.3	0.0	0	4	10.32
81	1	1	4	9	Oligo HIV M184a	Oligo HIV M184a	5080	27610	150	149	230	12	1	529	527	33.90	533	541	48.99	4.0	0.0	0.0	-3	-5	10.80
82	1	1	4	10	Oligo HIV M184a	Oligo HIV M184a	5320	27600	150	149	230	2	1	609	792	575.22	606	1012	1830.70	4.7	0.0	0.0	3	186	0.33
83	1	1	4	11	C - (H2O+S.S.)	C - (H2O+S.S.)	5570	27600	150	149	230	2	1	614	612	35.65	606	611	36.93	20.8	2.7	0.0	8	6	16.63
84	1	1	4	12	C - (H2O+S.S.)	C - (H2O+S.S.)	5820	27600	150	149	230	2	1	627	628	34.05	605	605	31.38	40.3	11.4	0.0	22	23	19.98
85	1	1	4	13	C - (H2O+S.S.)	C - (H2O+S.S.)	6070	27600	150	149	230	2	1	646	648	40.45	619	624	38.98	39.6	8.1	0.0	27	29	16.57
86	1	1	4	14	C - (H2O+S.S.)	C - (H2O+S.S.)	6320	27610	150	149	230	9	1	643	644	33.02	627	639	81.76	2.7	0.0	0.0	16	17	7.86
87	1	1	4	15	C - (H2O+S.S.)	C - (H2O+S.S.)	6570	27600	150	149	230	2	1	655	656	38.28	632	635	42.88	28.9	6.0	0.0	23	24	15.27
88	1	1	4	16	C - (H2O+S.S.)	C - (H2O+S.S.)	6820	27605	160	180	209	5	3	657	660	44.14	620	623	37.92	49.4	16.1	0.0	37	40	17.33
89	1	1	4	17	C - (H2O+S.S.)	C - (H2O+S.S.)	7070	27600	150	149	230	2	1	573	577	41.47	578	582	42.84	16.1	3.4	0.0	-4	0	13.38
90	1	1	4	18	C - (H2O+S.S.)	C - (H2O+S.S.)	7320	27600	150	149	230	2	1	560	556	35.97	551	558	49.61	10.1	0.7	0.0	9	5	11.29
91	1	1	4	19	C - (H2O+S.S.)	C - (H2O+S.S.)	7570	27600	150	149	230	2	1	565	565	30.93	556	580	177.11	0.0	0.0	0.0	9	9	3.19
92	1	1	4	20	C - (H2O+S.S.)	C - (H2O+S.S.)	7820	27600	150	149	230	2	1	552	555	37.95	564	564	39.22	5.4	1.3	0.0	-11	-8	14.07
93	1	1	4	21	C - (H2O+S.S.)	C - (H2O+S.S.)	8070	27600	150	149	230	2	1	643	667	180.91	619	639	129.34	7.4	2.0	0.0	24	48	4.97
94	1	1	4	22	C - (H2O+S.S.)	C - (H2O+S.S.)	8320	27610	150	149	230	9	1	647	651	44.97	630	632	41.83	31.5	7.4	0.0	17	21	15.47
95	1	1	4	23	CIF	CIF	8575	27615	80	32	341	14	3	1047	1458	908.11	628	632	44.36	87.5	87.5	0.0	419	830	23.60
96	1	1	4	24	CIF	CIF	8825	27620	70	26	362	19	3	1591	2137	1188.48	633	637	35.23	100.0	100.0	0.0	958	1504	45.15
END DATA
