# Supplementary material for: Microarray-based identification of antigenic variants of foot-and-mouth disease virus: a bioinformatics quality assessment
Source: BMC Genomics. 2006 May 18;7:117. doi: 10.1186/1471-2164-7-117 (PMC1481559; doi:10.1186/1471-2164-7-117)
Supplement: Additional File 1 — They are obtained using the Agilent and Scan Array Express (Perkin Elmer Life Sciences) analysis software for reading and quantifying the hybridization images. [file 1471-2164-7-117-S1.zip › V-19-S139N-3-22V.csv]

BEGIN HEADER
PerkinElmer Life Sciences.
ScanArrayCSVFileFormat	2.00
ScanArray Express	2.00
Number_of_Columns	26
END HEADER
BEGIN GENERAL INFO
DateTime	2005/08/22 13:30
GalFile	D:\303\AFTOCHIP\AFTOCHIP 2.1\Generalidades Aftochip 2.1\ARCHIVO GAL AFTOCHIP 2.1.gal
Scanner	Model: Serial No.:
User Name	303
Computer Name
Protocol	Easy Quant
Quantitation Method	Adaptive Circle
Quality Confidence Calculation	SignalToNoise
User comments
Image Origin	0	0
Temperature	0
Laser Powers	0
Laser On Time	0
PMT Voltages	0
END GENERAL INFO
BEGIN QUANTITATION PARAMETERS
Min Percentile	50
Max Percentile	200
END QUANTITATION PARAMETERS
BEGIN QUALITY MEASUREMENTS
Min Signal To Noise	3
END QUALITY MEASUREMENTS
BEGIN ARRAY PATTERN INFO
Units	�m
Array Rows	1
Array Columns	1
Spot Rows	4
Spot Columns	24
Array Row Spacing	4500.000000
Array Column Spacing	4500.000000
Spot Row Spacing	246.000000
Spot Column Spacing	250.000000
Spot Diameter	150
Interstitial	0
Spots Per Array	96
Total Spots	96
END ARRAY PATTERN INFO
BEGIN IMAGE INFO
ImageID	Channel	Image	Fluorophore	Barcode	Units	X Units Per Pixel	Y Units Per Pixel	X Offset	Y Offset	Status
-1	CH1	D:\303\8� Anna\US22502636_SLOT04_S01.tif	Unknown	Unknown	�m	10.000000	10.000000	0.000000	0.000000	Control Image
END IMAGE INFO
BEGIN NORMALIZATION INFO
Normalization Method	LOWESS
END NORMALIZATION INFO
BEGIN DATA
Index	Array Row	Array Column	Spot Row	Spot Column	Name	ID	X	Y	Diameter	F Pixels	B Pixels	Footprint	Flags	Ch1 Median	Ch1 Mean	Ch1 SD	Ch1 B Median	Ch1 B Mean	Ch1 B SD	Ch1 % > B + 1 SD	Ch1 % > B + 2 SD	Ch1 F % Sat.	Ch1 Median - B	Ch1 Mean - B	Ch1 SignalNoiseRatio
1	1	1	1	1	CIF	CIF	3043	51847	70	30	362	24	3	1301	1829	1080.39	523	528	84.96	96.7	93.3	0.0	778	1306	15.31
2	1	1	1	2	CIF	CIF	3282	51843	70	29	341	12	3	2253	2296	1193.66	536	546	95.52	100.0	100.0	0.0	1717	1760	23.59
3	1	1	1	3	S139WT	S139WT	3520	51840	150	149	230	3	1	545	556	75.83	537	539	45.96	19.5	8.7	0.0	8	19	11.86
4	1	1	1	4	S139WT	S139WT	3770	51840	150	149	230	3	1	550	548	31.98	534	538	36.48	21.5	5.4	0.0	16	14	15.08
5	1	1	1	5	G139	G139	4020	51835	128	108	273	9	3	551	901	1641.94	531	532	33.53	43.5	24.1	0.0	20	370	16.43
6	1	1	1	6	G139	G139	4270	51835	112	82	273	9	3	606	1004	1142.79	542	545	48.85	64.6	45.1	0.0	64	462	12.40
7	1	1	1	7	G139t	G139t	4520	51840	150	149	230	3	1	544	553	52.62	533	540	53.70	15.4	4.7	0.0	11	20	10.13
8	1	1	1	8	G139t	G139t	4770	51840	150	149	230	3	1	554	559	39.15	536	538	34.03	31.5	10.1	0.0	18	23	16.28
9	1	1	1	9	G139c	G139c	5020	51840	150	149	230	3	1	517	522	35.35	519	524	45.30	9.4	2.0	0.0	-1	3	11.41
10	1	1	1	10	G139c	G139c	5270	51840	150	149	230	3	1	528	528	34.41	521	526	44.82	10.1	0.7	0.0	7	7	11.78
11	1	1	1	11	I139	I139	5510	51870	150	149	230	27	1	542	548	55.75	522	523	30.45	36.9	14.8	0.0	20	26	17.80
12	1	1	1	12	I139	I139	5765	51870	110	78	294	26	3	586	595	45.49	550	553	38.06	46.2	15.4	0.0	36	45	15.40
13	1	1	1	13	N139	N139	6041	51859	150	152	230	25	4	591	703	288.54	555	621	744.33	9.9	0.0	0.0	36	148	0.79
14	1	1	1	14	N139	N139	6265	51865	142	140	273	21	3	589	723	301.18	555	556	34.38	48.6	35.0	0.0	34	168	17.13
15	1	1	1	15	T139	T139	6520	51840	150	149	230	3	1	575	625	242.66	557	559	35.16	39.6	28.2	0.0	18	68	16.36
16	1	1	1	16	T139	T139	6775	51845	142	140	273	4	3	606	716	236.38	556	562	49.38	50.7	34.3	0.0	50	160	12.27
17	1	1	1	17	RGD-WT1	RGD-WT1	7005	51834	106	74	341	18	3	2271	2007	720.57	544	548	35.93	95.9	89.2	0.0	1727	1463	63.21
18	1	1	1	18	RGD-WT1	RGD-WT1	7271	51832	106	70	362	12	3	2625	2332	896.54	544	546	35.90	100.0	97.1	0.0	2081	1788	73.13
19	1	1	1	19	RRD	RRD	7530	51820	150	149	230	26	1	569	574	46.26	556	561	46.40	19.5	5.4	0.0	13	18	12.26
20	1	1	1	20	RRD	RRD	7770	51840	150	149	230	3	1	568	572	36.06	550	553	31.46	38.3	14.1	0.0	18	22	18.06
21	1	1	1	21	RRDt	RRDt	8025	51835	128	112	273	10	3	587	593	49.52	554	556	37.31	44.6	20.5	0.0	33	39	15.73
22	1	1	1	22	RRDt	RRDt	8250	51835	110	78	273	20	3	593	604	46.68	553	555	38.30	55.1	29.5	0.0	40	51	15.48
23	1	1	1	23	RRDc	RRDc	8485	51825	120	88	273	38	3	612	608	42.01	556	556	34.88	62.5	35.2	0.0	56	52	17.55
24	1	1	1	24	RRDc	RRDc	8740	51820	150	149	230	37	1	566	574	46.32	557	559	37.20	30.2	9.4	0.0	9	17	15.22
25	1	1	2	1	RED	RED	3025	52095	220	332	129	8	3	547	551	39.60	521	522	30.91	44.0	16.9	0.0	26	30	17.70
26	1	1	2	2	RED	RED	3270	52090	150	149	230	1	1	568	576	43.93	543	547	37.35	40.9	18.1	0.0	25	33	15.21
27	1	1	2	3	REDt	REDt	3520	52110	150	149	230	20	1	559	565	51.00	543	543	43.19	28.2	6.7	0.0	16	22	12.94
28	1	1	2	4	REDt	REDt	3780	52100	150	149	230	15	1	550	553	38.33	521	524	36.28	44.3	15.4	0.0	29	32	15.16
29	1	1	2	5	REDc	REDc	4020	52090	150	149	230	1	1	535	535	34.21	526	528	34.08	15.4	4.7	0.0	9	9	15.70
30	1	1	2	6	REDc	REDc	4270	52090	150	149	230	1	1	563	564	41.86	538	540	38.06	32.2	10.7	0.0	25	26	14.79
31	1	1	2	7	REG	REG	4520	52090	150	149	230	1	1	559	561	40.64	533	538	40.99	29.5	6.7	0.0	26	28	13.64
32	1	1	2	8	REG	REG	4770	52090	150	149	230	1	1	538	545	40.35	538	543	38.57	17.4	2.0	0.0	0	7	13.95
33	1	1	2	9	REGat	REGat	5020	52100	150	149	230	10	1	522	526	32.18	517	520	34.52	22.1	5.4	0.0	5	9	15.12
34	1	1	2	10	REGat	REGat	5270	52100	150	149	230	10	1	519	522	29.41	511	512	40.65	18.1	1.3	0.0	8	11	12.77
35	1	1	2	11	REGac	REGac	5520	52090	150	149	230	1	1	528	536	53.70	524	529	36.93	17.4	4.0	0.0	4	12	14.30
36	1	1	2	12	REGac	REGac	5770	52100	150	149	230	10	1	566	567	39.51	549	556	44.24	23.5	3.4	0.0	17	18	12.79
37	1	1	2	13	REGgg	REGgg	6035	52105	142	140	273	21	3	606	789	285.13	550	556	41.93	57.9	45.7	0.0	56	239	14.45
38	1	1	2	14	REGgg	REGgg	6275	52095	134	120	273	7	3	655	785	235.00	553	554	34.09	70.8	56.7	0.0	102	232	19.21
39	1	1	2	15	REGtg	REGtg	6520	52090	150	149	230	1	1	574	575	35.28	557	559	33.29	30.2	8.1	0.0	17	18	17.24
40	1	1	2	16	REGtg	REGtg	6770	52090	150	149	230	1	1	574	576	45.70	559	566	45.61	19.5	2.7	0.0	15	17	12.59
41	1	1	2	17	REGcg	REGcg	7020	52090	150	149	230	1	1	557	559	29.55	546	547	35.98	19.5	3.4	0.0	11	13	15.48
42	1	1	2	18	REGcg	REGcg	7270	52080	150	149	230	9	1	534	538	34.05	541	540	33.76	13.4	3.4	0.0	-6	-2	15.82
43	1	1	2	19	D143N (RGN)	D143N (RGN)	7520	52095	112	82	273	4	3	578	587	55.33	549	542	48.40	36.6	14.6	0.0	29	38	11.94
44	1	1	2	20	D143N (RGN)	D143N (RGN)	7770	52085	142	138	273	5	3	580	586	47.81	545	538	56.82	33.3	8.0	0.0	35	41	10.21
45	1	1	2	21	D143N (RGN)t	D143N (RGN)t	8025	52090	142	138	294	4	3	564	572	43.63	544	550	37.42	34.8	15.2	0.0	20	28	15.07
46	1	1	2	22	D143N (RGN)t	D143N (RGN)t	8250	52080	150	149	230	21	1	572	574	36.23	548	552	38.27	32.2	8.7	0.0	24	26	14.95
47	1	1	2	23	D143N (RGN)c	D143N (RGN)c	8465	52065	130	112	273	59	3	602	607	51.12	549	552	34.25	62.5	37.5	0.0	53	58	17.58
48	1	1	2	24	D143N (RGN)c	D143N (RGN)c	8750	52080	150	149	230	21	1	571	569	31.94	555	558	36.20	22.8	5.4	0.0	16	14	15.77
49	1	1	3	1	D143V (RGV)	D143V (RGV)	3025	52330	162	184	230	8	3	566	622	141.07	525	533	58.86	34.8	23.9	0.0	41	97	9.62
50	1	1	3	2	D143V (RGV)	D143V (RGV)	3275	52345	154	164	209	10	3	573	638	133.76	534	540	60.30	43.3	31.1	0.0	39	104	9.50
51	1	1	3	3	RGE-1 (GAA)	RGE-1 (GAA)	3525	52345	148	148	273	10	3	583	603	76.08	538	539	32.71	56.8	39.2	0.0	45	65	17.83
52	1	1	3	4	RGE-1 (GAA)	RGE-1 (GAA)	3795	52345	120	88	273	27	3	599	626	103.83	520	522	35.14	63.6	53.4	0.0	79	106	17.05
53	1	1	3	5	RGEc	RGEc	4035	52335	140	124	273	15	3	569	576	62.89	534	536	35.53	49.2	23.4	0.0	35	42	16.01
54	1	1	3	6	RGEc	RGEc	4275	52335	126	112	273	5	3	575	572	52.66	540	541	36.51	47.3	21.4	0.0	35	32	15.75
55	1	1	3	7	L144WT	L144WT	4526	52339	90	51	362	7	3	2463	2221	692.24	526	531	37.73	100.0	98.0	0.0	1937	1695	65.28
56	1	1	3	8	L144WT	L144WT	4786	52352	92	53	362	22	3	2400	2254	1050.95	512	514	33.34	98.1	92.5	0.0	1888	1742	71.98
57	1	1	3	9	L144g	L144g	5015	52335	90	52	341	3	3	702	689	69.91	506	510	31.69	94.2	90.4	0.0	196	183	22.15
58	1	1	3	10	L144g	L144g	5265	52345	100	60	341	10	3	649	703	281.40	519	520	33.29	81.7	75.0	0.0	130	184	19.50
59	1	1	3	11	L144a	L144a	5520	52340	150	149	230	4	1	560	569	50.91	534	541	40.62	39.6	24.2	0.0	26	35	13.78
60	1	1	3	12	L144a	L144a	5780	52340	134	121	294	10	3	577	591	71.80	542	547	36.76	47.9	31.4	0.0	35	49	15.70
61	1	1	3	13	V144	V144	6045	52350	110	78	294	29	3	762	725	110.67	535	541	35.49	80.8	80.8	0.0	227	190	21.47
62	1	1	3	14	V144	V144	6280	52340	150	149	230	11	1	593	605	66.52	549	560	125.14	18.8	0.0	0.0	44	56	4.74
63	1	1	3	15	S144	S144	6525	52335	100	60	341	6	3	605	612	57.33	557	561	34.95	58.3	41.7	0.0	48	55	17.31
64	1	1	3	16	S144	S144	6770	52330	150	149	230	5	1	566	572	41.10	548	551	35.84	36.9	12.8	0.0	18	24	15.79
65	1	1	3	17	H146WT	H146WT	7020	52335	70	26	341	1	3	758	763	150.37	546	546	34.40	92.3	73.1	0.0	212	217	22.03
66	1	1	3	18	H146WT	H146WT	7270	52335	70	26	341	1	3	759	854	237.11	541	546	47.95	92.3	73.1	0.0	218	313	15.83
67	1	1	3	19	R146	R146	7520	52330	150	149	230	5	1	548	549	42.03	538	543	40.45	24.2	6.7	0.0	10	11	13.55
68	1	1	3	20	R146	R146	7770	52330	150	149	230	5	1	572	579	50.74	553	557	37.37	33.6	10.1	0.0	19	26	15.31
69	1	1	3	21	L146=H146t	L146=H146t	8020	52330	150	149	230	5	1	558	562	38.99	551	553	35.64	18.8	4.0	0.0	7	11	15.65
70	1	1	3	22	L146=H146t	L146=H146t	8270	52330	150	149	230	5	1	550	549	31.34	542	547	43.79	11.4	0.7	0.0	8	7	12.56
71	1	1	3	23	P146	P146	8490	52320	150	149	230	32	1	541	548	33.73	540	545	37.27	19.5	2.7	0.0	1	8	14.52
72	1	1	3	24	P146	P146	8760	52330	150	149	230	10	1	552	555	39.86	555	557	38.32	15.4	4.7	0.0	-2	0	14.41
73	1	1	4	1	L147WT	L147WT	3039	52583	64	22	397	19	3	1323	1341	211.71	517	519	31.88	100.0	100.0	0.0	806	824	41.51
74	1	1	4	2	L147WT	L147WT	3289	52600	70	26	362	26	3	1913	1863	298.76	528	532	42.70	100.0	100.0	0.0	1385	1335	44.80
75	1	1	4	3	P147	P147	3520	52590	150	149	230	8	1	541	542	34.90	525	531	45.44	19.5	2.0	0.0	16	17	11.90
76	1	1	4	4	P147	P147	3780	52590	150	149	230	13	1	536	536	34.01	526	528	40.01	19.5	2.0	0.0	10	10	13.40
77	1	1	4	5	P147a	P147a	4025	52575	120	88	273	9	3	579	585	48.96	532	534	36.11	55.7	36.4	0.0	47	53	16.04
78	1	1	4	6	P147a	P147a	4270	52580	150	149	230	2	1	545	558	75.86	537	542	43.11	20.8	6.7	0.0	8	21	12.64
79	1	1	4	7	Oligo HIV Y115	Oligo HIV Y115	4520	52580	150	149	230	2	1	527	529	30.86	537	539	40.03	6.0	0.0	0.0	-9	-7	13.17
80	1	1	4	8	Oligo HIV Y115	Oligo HIV Y115	4770	52580	150	149	230	2	1	513	515	35.34	514	517	32.37	16.8	3.4	0.0	0	1	15.85
81	1	1	4	9	Oligo HIV M184a	Oligo HIV M184a	5020	52590	150	149	230	8	1	525	525	30.42	504	505	26.31	43.6	14.8	0.0	21	21	19.95
82	1	1	4	10	Oligo HIV M184a	Oligo HIV M184a	5270	52590	150	149	230	8	1	523	528	43.98	526	528	37.57	15.4	4.7	0.0	-2	2	13.92
83	1	1	4	11	C - (H2O+S.S.)	C - (H2O+S.S.)	5520	52580	150	149	230	2	1	543	548	41.88	542	546	43.46	14.8	4.0	0.0	1	6	12.50
84	1	1	4	12	C - (H2O+S.S.)	C - (H2O+S.S.)	5770	52580	150	149	230	2	1	537	541	41.46	537	541	37.41	16.1	4.0	0.0	0	4	14.35
85	1	1	4	13	C - (H2O+S.S.)	C - (H2O+S.S.)	6030	52590	150	149	230	13	1	553	562	49.98	540	542	33.85	29.5	10.1	0.0	13	22	16.34
86	1	1	4	14	C - (H2O+S.S.)	C - (H2O+S.S.)	6270	52580	150	149	230	2	1	555	560	46.77	554	560	46.49	18.1	3.4	0.0	1	6	11.94
87	1	1	4	15	C - (H2O+S.S.)	C - (H2O+S.S.)	6520	52580	150	149	230	2	1	562	568	46.01	570	578	68.96	8.1	0.7	0.0	-7	-1	8.15
88	1	1	4	16	C - (H2O+S.S.)	C - (H2O+S.S.)	6770	52580	150	149	230	2	1	542	543	36.78	540	543	34.78	17.4	4.0	0.0	2	3	15.59
89	1	1	4	17	C - (H2O+S.S.)	C - (H2O+S.S.)	7020	52580	150	149	230	2	1	541	545	61.56	534	538	34.74	26.2	8.7	0.0	7	11	15.57
90	1	1	4	18	C - (H2O+S.S.)	C - (H2O+S.S.)	7270	52580	150	149	230	2	1	544	546	34.64	539	542	32.77	20.8	7.4	0.0	5	7	16.60
91	1	1	4	19	C - (H2O+S.S.)	C - (H2O+S.S.)	7520	52580	150	149	230	2	1	534	538	35.00	532	534	34.45	20.8	4.0	0.0	2	6	15.50
92	1	1	4	20	C - (H2O+S.S.)	C - (H2O+S.S.)	7770	52580	150	149	230	2	1	545	547	43.79	539	540	34.12	25.5	6.7	0.0	6	8	15.97
93	1	1	4	21	C - (H2O+S.S.)	C - (H2O+S.S.)	8020	52580	150	149	230	2	1	568	570	49.79	553	558	47.18	20.8	4.0	0.0	15	17	12.04
94	1	1	4	22	C - (H2O+S.S.)	C - (H2O+S.S.)	8260	52580	150	149	230	9	1	553	556	39.20	546	550	40.04	19.5	2.7	0.0	7	10	13.81
95	1	1	4	23	CIF	CIF	8506	52603	90	51	341	24	3	2200	1907	832.29	542	542	34.92	90.2	88.2	0.0	1658	1365	62.99
96	1	1	4	24	CIF	CIF	8755	52609	90	52	362	30	3	3520	3289	1080.93	557	555	37.59	100.0	100.0	0.0	2963	2732	93.64
END DATA
