# Supplementary material for: Microarray-based identification of antigenic variants of foot-and-mouth disease virus: a bioinformatics quality assessment
Source: BMC Genomics. 2006 May 18;7:117. doi: 10.1186/1471-2164-7-117 (PMC1481559; doi:10.1186/1471-2164-7-117)
Supplement: Additional File 1 — They are obtained using the Agilent and Scan Array Express (Perkin Elmer Life Sciences) analysis software for reading and quantifying the hybridization images. [file 1471-2164-7-117-S1.zip › V-25-RGE1-1-24V.csv]

BEGIN HEADER
PerkinElmer Life Sciences.
ScanArrayCSVFileFormat	2
ScanArray Express	2
Number_of_Columns	26
END HEADER
BEGIN GENERAL INFO
DateTime	10/11/2005 17:01
GalFile	D:\303\AFTOCHIP\AFTOCHIP 2.1\Generalidades Aftochip 2.1\ARCHIVO GAL AFTOCHIP 2.1.gal
Scanner	Model: Serial No.:
User Name	303
Computer Name
Protocol	Easy Quant
Quantitation Method	Adaptive Circle
Quality Confidence Calculation	SignalToNoise
User comments
Image Origin	0	0
Temperature	0
Laser Powers	0
Laser On Time	0
PMT Voltages	0
END GENERAL INFO
BEGIN QUANTITATION PARAMETERS
Min Percentile	50
Max Percentile	200
END QUANTITATION PARAMETERS
BEGIN QUALITY MEASUREMENTS
Min Signal To Noise	3
END QUALITY MEASUREMENTS
BEGIN ARRAY PATTERN INFO
Units	�m
Array Rows	1
Array Columns	1
Spot Rows	4
Spot Columns	24
Array Row Spacing	4500
Array Column Spacing	4500
Spot Row Spacing	253
Spot Column Spacing	250
Spot Diameter	150
Interstitial	0
Spots Per Array	96
Total Spots	96
END ARRAY PATTERN INFO
BEGIN IMAGE INFO
ImageID	Channel	Image	Fluorophore	Barcode	Units	X Units Per Pixel	Y Units Per Pixel	X Offset	Y Offset	Status
-1	CH1	D:\303\AFTOCHIP\AFTOCHIP 2.1\Vero\V-24�Vero\Im�genes Scanner 24V\V-25-RGE-1-10pm 20pm24V_S02.tif	Unknown	Unknown	�m	10	10	0	0	Control Image
END IMAGE INFO
BEGIN NORMALIZATION INFO
Normalization Method	LOWESS
END NORMALIZATION INFO
BEGIN DATA
Index	Array Row	Array Column	Spot Row	Spot Column	Name	ID	X	Y	Diameter	F Pixels	B Pixels	Footprint	Flags	Ch1 Median	Ch1 Mean	Ch1 SD	Ch1 B Median	Ch1 B Mean	Ch1 B SD	Ch1 % > B + 1 SD	Ch1 % > B + 2 SD	Ch1 F % Sat.	Ch1 Median - B	Ch1 Mean - B	Ch1 SignalNoiseRatio
1	1	1	1	1	CIF	CIF	2836	26783	106	74	294	1383	3	10026	9998	1178.67	6113	6116	272.76	100	100	0	3913	3885	36.76
2	1	1	1	2	CIF	CIF	3083	26779	98	62	362	1368	3	9836	9943	1006.61	6139	6136	247.8	100	100	0	3697	3804	39.69
3	1	1	1	3	S139WT	S139WT	3332	26787	106	72	294	1359	3	6767	6692	303.34	6087	6154	269.94	84.7	65.3	0	680	605	25.07
4	1	1	1	4	S139WT	S139WT	3576	26780	106	74	294	1343	3	7508	7446	310.02	6489	6482	304.46	100	81.1	0	1019	957	24.66
5	1	1	1	5	G139	G139	4800	25770	150	149	230	4	1	7947	7955	203.99	7890	7947	198.64	25.5	4.7	0	57	65	40.01
6	1	1	1	6	G139	G139	5050	25770	150	149	230	4	1	8027	8115	591.99	8074	8295	1045.7	5.4	2	0	-46	41	7.68
7	1	1	1	7	G139t	G139t	5300	25770	150	149	230	4	1	8055	8057	222.45	8169	8181	254.56	4.7	0	0	-113	-111	31.64
8	1	1	1	8	G139t	G139t	5550	25770	150	149	230	4	1	8333	8320	167.67	8287	8275	212.02	12.8	0	0	46	33	39.3
9	1	1	1	9	G139c	G139c	5800	25770	150	149	230	4	1	8359	8363	150.46	8280	8334	238.54	15.4	0.7	0	79	83	35.04
10	1	1	1	10	G139c	G139c	6050	25770	150	149	230	4	1	8315	8315	184.14	8255	8267	277.08	13.4	0.7	0	60	60	30.01
11	1	1	1	11	I139	I139	6300	25770	150	149	230	4	1	8475	8472	201.97	8425	8426	209.17	17.4	2.7	0	50	47	40.52
12	1	1	1	12	I139	I139	6545	25765	128	112	315	234	3	8456	8463	150.41	8451	8450	224.68	6.3	0	0	5	12	37.64
13	1	1	1	13	N139	N139	6800	25770	150	149	230	4	1	7940	7996	542.61	7997	7991	204.45	10.7	2.7	0	-56	0	38.84
14	1	1	1	14	N139	N139	7050	25770	150	149	230	4	1	7831	7839	272.59	7915	7959	254.48	1.3	1.3	0	-83	-75	30.77
15	1	1	1	15	T139	T139	7305	25765	120	88	315	153	3	8710	8699	168.52	8558	8486	342.66	11.4	0	0	152	141	25.42
16	1	1	1	16	T139	T139	7550	25770	150	149	230	4	1	8789	8800	184.89	8789	8759	297.34	8.7	0	0	0	11	29.56
17	1	1	1	17	RGD-WT1	RGD-WT1	6841	26786	112	81	315	1322	3	10391	10028	1235.8	7505	7512	276.95	92.6	84	0	2886	2523	37.52
18	1	1	1	18	RGD-WT1	RGD-WT1	7083	26776	106	74	315	1306	3	10916	10816	969.89	7979	7882	425.54	97.3	93.2	0	2937	2837	25.65
19	1	1	1	19	RRD	RRD	8270	25790	150	149	230	35	1	9010	9011	367.17	8946	8947	197.27	21.5	6	0	64	65	45.67
20	1	1	1	20	RRD	RRD	8475	25800	160	180	230	79	3	9152	9130	295.33	8891	8845	277.98	45	5	0	261	239	32.92
21	1	1	1	21	RRDt	RRDt	8730	25800	150	149	230	74	1	8689	8712	244.93	8700	8703	329.2	13.4	0	0	-10	12	26.39
22	1	1	1	22	RRDt	RRDt	9050	25770	150	149	230	4	1	8439	8440	160.25	8413	8390	209.43	12.8	1.3	0	26	27	40.29
23	1	1	1	23	RRDc	RRDc	9300	25770	150	149	230	4	1	8636	8626	168.47	8709	8725	222.62	5.4	0.7	0	-72	-82	38.79
24	1	1	1	24	RRDc	RRDc	9550	25770	150	149	230	4	1	8704	8739	271.27	8859	8864	303.73	6	0.7	0	-154	-119	28.66
25	1	1	2	1	RED	RED	3800	26020	150	149	230	3	1	6655	6646	177.67	6679	6675	234	3.4	0.7	0	-23	-32	28.44
26	1	1	2	2	RED	RED	4110	25950	150	149	230	94	1	6966	6995	295.83	7004	7049	422.63	3.4	1.3	0	-37	-8	16.48
27	1	1	2	3	REDt	REDt	4360	25950	150	149	230	94	1	7547	7530	210.66	7391	7401	244.76	31.5	4	0	156	139	30.83
28	1	1	2	4	REDt	REDt	4610	25950	150	149	230	94	1	7764	7753	197.14	7646	7636	312.73	13.4	0.7	0	118	107	24.83
29	1	1	2	5	REDc	REDc	4830	25990	150	149	230	44	1	7765	7727	258.14	7609	7608	332.47	23.5	0.7	0	156	118	23.36
30	1	1	2	6	REDc	REDc	5050	26020	150	149	230	3	1	7665	7632	267.81	7628	7634	358.22	6.7	0	0	37	4	21.4
31	1	1	2	7	REG	REG	5300	26020	150	149	230	3	1	7900	7980	397.8	7945	7885	299.45	9.4	6.7	0	-44	35	26.38
32	1	1	2	8	REG	REG	5550	26020	150	149	230	3	1	7771	7811	292.54	7932	7912	299.19	9.4	0	0	-160	-120	25.97
33	1	1	2	9	REGat	REGat	5800	26020	150	149	230	3	1	7503	7482	165.67	7604	7746	234.27	2	0	0	-100	-121	32.03
34	1	1	2	10	REGat	REGat	6050	26020	150	149	230	3	1	7973	7987	252.86	7901	7952	396.09	13.4	0	0	72	86	20.13
35	1	1	2	11	REGac	REGac	6300	26020	150	149	230	3	1	8303	8735	2751.92	8402	8397	201.05	6.7	4	0	-98	333	41.3
36	1	1	2	12	REGac	REGac	6550	26020	150	149	230	3	1	8498	8503	165.45	8373	8369	233.77	28.2	2	0	125	130	36.35
37	1	1	2	13	REGgg	REGgg	6800	26020	150	149	230	3	1	7680	7674	189.64	8188	8167	389.61	0	0	0	-507	-513	19.71
38	1	1	2	14	REGgg	REGgg	7050	26020	150	149	230	3	1	8423	8392	251.09	8089	8199	422.01	33.6	0.7	0	334	303	19.96
39	1	1	2	15	REGtg	REGtg	7300	26020	150	149	230	3	1	7954	7971	242.82	8385	8367	377.13	1.3	0	0	-430	-413	21.09
40	1	1	2	16	REGtg	REGtg	7550	26020	150	149	230	3	1	8526	8521	284.09	8397	8431	375.33	19.5	0.7	0	129	124	22.72
41	1	1	2	17	REGcg	REGcg	7800	26020	150	149	230	3	1	8719	8657	258.91	8576	8556	424.12	6	0	0	143	81	20.56
42	1	1	2	18	REGcg	REGcg	8050	26020	150	149	230	3	1	8573	8539	329	8844	8760	402.98	0	0	0	-270	-304	21.27
43	1	1	2	19	D143N (RGN)	D143N (RGN)	8300	26020	150	149	230	3	1	8961	8949	185.29	8890	8872	227.27	16.8	1.3	0	71	59	39.43
44	1	1	2	20	D143N (RGN)	D143N (RGN)	8520	26040	150	149	230	33	1	9119	9122	178.36	8963	8936	326.57	13.4	0.7	0	156	159	27.92
45	1	1	2	21	D143N (RGN)t	D143N (RGN)t	8800	26020	150	149	230	3	1	9113	9146	366.19	9014	9017	198.5	32.2	4.7	0	99	132	45.91
46	1	1	2	22	D143N (RGN)t	D143N (RGN)t	9050	26020	150	149	230	3	1	8474	8483	313.67	8593	8649	355.16	7.4	0.7	0	-118	-109	23.86
47	1	1	2	23	D143N (RGN)c	D143N (RGN)c	9300	26020	150	149	230	3	1	8623	8635	197.96	8603	8616	200.47	13.4	2	0	20	32	43.01
48	1	1	2	24	D143N (RGN)c	D143N (RGN)c	9550	26020	150	149	230	3	1	8741	8767	267.03	8717	8746	296.48	16.8	3.4	0	24	50	29.48
49	1	1	3	1	D143V (RGV)	D143V (RGV)	3790	26280	150	149	230	9	1	6485	6472	333.19	6638	6634	232.11	11.4	0.7	0	-152	-165	27.94
50	1	1	3	2	D143V (RGV)	D143V (RGV)	4040	26280	150	149	230	9	1	6624	6626	140.62	6706	6722	179.59	4.7	0	0	-81	-79	36.88
51	1	1	3	3	RGE-1 (GAA)	RGE-1 (GAA)	3346	27281	92	53	362	1180	3	11951	11036	2364.27	6067	6117	248.99	100	100	0	5884	4969	48
52	1	1	3	4	RGE-1 (GAA)	RGE-1 (GAA)	3583	27276	98	59	383	1200	3	11484	10544	2245.57	6450	6439	209.77	89.8	84.7	0	5034	4094	54.75
53	1	1	3	5	RGEc	RGEc	4790	26280	150	149	230	9	1	7342	7314	260.7	7260	7278	285.41	19.5	0.7	0	82	54	25.72
54	1	1	3	6	RGEc	RGEc	5040	26280	150	149	230	9	1	6913	6949	218.21	7271	7300	289.25	0.7	0	0	-357	-321	23.9
55	1	1	3	7	L144WT	L144WT	4330	27265	98	60	383	1224	3	8255	8228	485.13	6759	6755	213.57	98.3	95	0	1496	1469	38.65
56	1	1	3	8	L144WT	L144WT	4559	27282	98	63	362	1236	3	8630	8542	1016.77	6857	6871	188.7	88.9	82.5	0	1773	1685	45.73
57	1	1	3	9	L144g	L144g	5790	26280	150	149	230	9	1	7425	7431	169.1	7541	7556	236.02	4	0	0	-115	-109	31.46
58	1	1	3	10	L144g	L144g	6040	26280	150	149	230	9	1	7971	7951	265.91	7883	7890	417.01	7.4	0.7	0	88	68	19.11
59	1	1	3	11	L144a	L144a	6290	26280	150	149	230	9	1	8198	8203	180.86	8267	8281	165.61	11.4	2	0	-68	-63	49.5
60	1	1	3	12	L144a	L144a	6540	26280	150	149	230	9	1	8192	8201	155.92	8348	8348	160.05	2	0	0	-155	-146	51.19
61	1	1	3	13	V144	V144	6790	26280	150	149	230	9	1	8374	8482	758.88	8453	8484	243.09	14.1	5.4	0	-78	29	34.45
62	1	1	3	14	V144	V144	7040	26280	150	149	230	9	1	8354	8365	182.6	8474	8511	423.65	0.7	0	0	-119	-108	19.72
63	1	1	3	15	S144	S144	7290	26280	150	149	230	9	1	8516	8522	167.74	8506	8511	201.3	13.4	1.3	0	10	16	42.3
64	1	1	3	16	S144	S144	7535	26275	106	76	315	137	3	8772	8760	195.05	8394	8400	209.51	77.6	39.5	0	378	366	41.87
65	1	1	3	17	H146WT	H146WT	6830	27268	84	41	362	1240	3	9748	10311	1842.4	8049	8031	204.65	92.7	90.2	0	1699	2262	47.63
66	1	1	3	18	H146WT	H146WT	7074	27277	92	53	362	1265	3	8795	8886	685.66	8123	8139	184.95	75.5	58.5	0	672	763	47.55
67	1	1	3	19	R146	R146	8285	26285	128	112	315	129	3	9006	9019	150.89	8793	8767	265.22	38.4	1.8	0	213	226	33.96
68	1	1	3	20	R146	R146	8540	26280	150	149	230	9	1	8308	8326	152.52	8574	8592	283	0	0	0	-265	-247	29.36
69	1	1	3	21	L146=H146t	L146=H146t	8790	26280	150	149	230	9	1	9087	9069	206.13	8993	8932	324.21	12.1	0	0	94	76	28.03
70	1	1	3	22	L146=H146t	L146=H146t	9040	26280	150	149	230	9	1	8378	8389	145.85	8823	8808	317.96	0	0	0	-444	-433	26.35
71	1	1	3	23	P146	P146	9290	26280	150	149	230	9	1	9145	9082	286.94	8933	8895	321.8	28.9	0.7	0	212	149	28.42
72	1	1	3	24	P146	P146	9540	26280	150	149	230	9	1	9102	9123	178.25	9117	9133	351.35	1.3	0	0	-14	6	25.91
73	1	1	4	1	L147WT	L147WT	2817	27518	78	37	362	1160	3	9078	8914	1686.16	6080	6032	313.54	91.9	83.8	0	2998	2834	28.95
74	1	1	4	2	L147WT	L147WT	3084	27526	78	33	383	1168	3	9756	9270	1516.61	6047	5982	357.61	100	97	0	3709	3223	27.28
75	1	1	4	3	P147	P147	4290	26530	150	149	230	7	1	6601	6615	177.45	6702	6714	206.83	3.4	0.7	0	-100	-86	31.92
76	1	1	4	4	P147	P147	4540	26530	150	149	230	7	1	7051	7026	182.21	6870	6932	297.91	21.5	0.7	0	181	156	23.67
77	1	1	4	5	P147a	P147a	4790	26525	120	96	315	230	3	7471	7473	146.08	7269	7251	205.01	49	6.3	0	202	204	36.44
78	1	1	4	6	P147a	P147a	5040	26530	150	149	230	7	1	7194	7187	159.24	7162	7181	268.22	6.7	0	0	32	25	26.82
79	1	1	4	7	Oligo HIV Y115	Oligo HIV Y115	5290	26530	150	149	230	7	1	7040	7041	159.34	7030	7041	203.51	12.1	0	0	10	11	34.59
80	1	1	4	8	Oligo HIV Y115	Oligo HIV Y115	5540	26530	150	149	230	7	1	7170	7181	157.67	7163	7199	212.67	11.4	0.7	0	7	18	33.71
81	1	1	4	9	Oligo HIV M184a	Oligo HIV M184a	5790	26530	150	149	230	7	1	7404	7429	255.54	7462	7429	301.94	10.7	0.7	0	-57	-32	24.52
82	1	1	4	10	Oligo HIV M184a	Oligo HIV M184a	6045	26530	120	96	294	229	3	8115	8144	171.73	7997	7980	193.93	35.4	9.4	0	118	147	41.84
83	1	1	4	11	C - (H2O+S.S.)	C - (H2O+S.S.)	6290	26530	150	149	230	7	1	8117	8106	146.12	8126	8117	167.92	7.4	0.7	0	-8	-19	48.34
84	1	1	4	12	C - (H2O+S.S.)	C - (H2O+S.S.)	6540	26530	150	149	230	7	1	8285	8285	162.22	8184	8150	323.52	8.7	0	0	101	101	25.61
85	1	1	4	13	C - (H2O+S.S.)	C - (H2O+S.S.)	6790	26530	150	149	230	7	1	7864	7869	244.93	8107	8038	409.64	0	0	0	-242	-237	19.2
86	1	1	4	14	C - (H2O+S.S.)	C - (H2O+S.S.)	7045	26525	134	120	315	146	3	8448	8473	168.12	8281	8270	273.06	31.7	3.3	0	167	192	30.94
87	1	1	4	15	C - (H2O+S.S.)	C - (H2O+S.S.)	7295	26525	150	156	251	2	3	8605	8616	166.39	8441	8459	205.65	42.9	7.7	0	164	175	41.84
88	1	1	4	16	C - (H2O+S.S.)	C - (H2O+S.S.)	7540	26530	150	149	230	7	1	8303	8275	301.82	8411	8385	246.92	8.7	0.7	0	-107	-135	33.63
89	1	1	4	17	C - (H2O+S.S.)	C - (H2O+S.S.)	7790	26530	150	149	230	7	1	8068	8067	179.81	8100	8104	259.06	6	0.7	0	-31	-32	31.14
90	1	1	4	18	C - (H2O+S.S.)	C - (H2O+S.S.)	8045	26525	106	76	315	146	3	8880	8854	206.07	8587	8541	319.31	42.1	2.6	0	293	267	27.81
91	1	1	4	19	C - (H2O+S.S.)	C - (H2O+S.S.)	8290	26530	150	149	230	7	1	8812	8800	228.48	8688	8621	345.47	15.4	0	0	124	112	25.51
92	1	1	4	20	C - (H2O+S.S.)	C - (H2O+S.S.)	8540	26530	150	149	230	7	1	8661	8646	280.14	8553	8628	363.35	15.4	1.3	0	108	93	23.84
93	1	1	4	21	C - (H2O+S.S.)	C - (H2O+S.S.)	8790	26530	150	149	230	7	1	9131	9149	151.28	9072	9057	459.92	1.3	0	0	59	77	19.85
94	1	1	4	22	C - (H2O+S.S.)	C - (H2O+S.S.)	9040	26530	150	149	230	7	1	9324	9326	139.41	9125	9182	460.55	4	0	0	199	201	20.25
95	1	1	4	23	CIF	CIF	8330	27519	84	45	362	1268	3	11073	11832	2201.49	8831	8810	208.42	95.6	91.1	0	2242	3001	53.13
96	1	1	4	24	CIF	CIF	8566	27526	84	46	383	1297	3	11901	12906	2846.69	8911	8893	224.51	100	95.7	0	2990	3995	53.01
END DATA
