# Supplementary material for: Microarray-based identification of antigenic variants of foot-and-mouth disease virus: a bioinformatics quality assessment
Source: BMC Genomics. 2006 May 18;7:117. doi: 10.1186/1471-2164-7-117 (PMC1481559; doi:10.1186/1471-2164-7-117)
Supplement: Additional File 1 — They are obtained using the Agilent and Scan Array Express (Perkin Elmer Life Sciences) analysis software for reading and quantifying the hybridization images. [file 1471-2164-7-117-S1.zip › V-25-RGE1-2-24V.csv]

BEGIN HEADER
PerkinElmer Life Sciences.
ScanArrayCSVFileFormat	2
ScanArray Express	2
Number_of_Columns	26
END HEADER
BEGIN GENERAL INFO
DateTime	10/13/2005 16:12
GalFile	D:\303\AFTOCHIP\AFTOCHIP 2.1\Generalidades Aftochip 2.1\ARCHIVO GAL AFTOCHIP 2.1.gal
Scanner	Model: Serial No.:
User Name	303
Computer Name
Protocol	Easy Quant
Quantitation Method	Adaptive Circle
Quality Confidence Calculation	SignalToNoise
User comments
Image Origin	0	0
Temperature	0
Laser Powers	0
Laser On Time	0
PMT Voltages	0
END GENERAL INFO
BEGIN QUANTITATION PARAMETERS
Min Percentile	50
Max Percentile	200
END QUANTITATION PARAMETERS
BEGIN QUALITY MEASUREMENTS
Min Signal To Noise	3
END QUALITY MEASUREMENTS
BEGIN ARRAY PATTERN INFO
Units	�m
Array Rows	1
Array Columns	1
Spot Rows	4
Spot Columns	24
Array Row Spacing	4500
Array Column Spacing	4500
Spot Row Spacing	253
Spot Column Spacing	250
Spot Diameter	150
Interstitial	0
Spots Per Array	96
Total Spots	96
END ARRAY PATTERN INFO
BEGIN IMAGE INFO
ImageID	Channel	Image	Fluorophore	Barcode	Units	X Units Per Pixel	Y Units Per Pixel	X Offset	Y Offset	Status
-1	CH1	D:\303\AFTOCHIP\AFTOCHIP 2.1\Vero\V-24�Vero\Im�genes Scanner 24V\V-25-RGE-1-10pm 20pm24V_S02.tif	Unknown	Unknown	�m	10	10	0	0	Control Image
END IMAGE INFO
BEGIN NORMALIZATION INFO
Normalization Method	LOWESS
END NORMALIZATION INFO
BEGIN DATA
Index	Array Row	Array Column	Spot Row	Spot Column	Name	ID	X	Y	Diameter	F Pixels	B Pixels	Footprint	Flags	Ch1 Median	Ch1 Mean	Ch1 SD	Ch1 B Median	Ch1 B Mean	Ch1 B SD	Ch1 % > B + 1 SD	Ch1 % > B + 2 SD	Ch1 F % Sat.	Ch1 Median - B	Ch1 Mean - B	Ch1 SignalNoiseRatio
1	1	1	1	1	CIF	CIF	11811	26852	78	38	362	882	3	12867	13699	3554.24	9127	9115	212.05	92.1	89.5	0	3740	4572	60.68
2	1	1	1	2	CIF	CIF	12078	26852	84	43	362	909	3	17703	16105	4204.55	9079	9083	196.28	90.7	88.4	0	8624	7026	90.19
3	1	1	1	3	S139WT	S139WT	12332	26838	70	28	362	881	3	13483	13565	1179.49	8995	8957	1403.79	100	89.3	0	4488	4570	9.6
4	1	1	1	4	S139WT	S139WT	12594	26855	78	32	383	904	3	12210	12550	2504.55	8928	8902	248.61	93.8	84.4	0	3282	3622	49.11
5	1	1	1	5	G139	G139	11829	26955	90	52	383	146	3	9172	9151	176.82	9128	9321	1399.63	0	0	0	44	23	6.55
6	1	1	1	6	G139	G139	12076	26968	70	28	362	160	3	9018	9034	142.56	9053	9508	2240.43	0	0	0	-34	-18	4.03
7	1	1	1	7	G139t	G139t	12329	26951	80	39	362	153	3	9071	9090	166.8	9102	9385	1298.12	0	0	0	-30	-11	6.99
8	1	1	1	8	G139t	G139t	12586	26961	78	36	362	157	3	8889	8883	194.7	9071	9292	1153.71	0	0	0	-181	-187	7.7
9	1	1	1	9	G139c	G139c	12849	26818	126	103	294	173	3	9094	9026	317.13	9037	8966	403.76	8.7	0	0	57	-10	22.52
10	1	1	1	10	G139c	G139c	13080	26820	120	97	294	192	3	9256	9187	369.56	8999	9039	257.75	49.5	5.2	0	257	188	35.91
11	1	1	1	11	I139	I139	13330	26820	150	149	230	3	1	9101	9009	379.11	9026	9034	205.84	25.5	4.7	0	75	-16	44.21
12	1	1	1	12	I139	I139	13580	26820	150	149	230	3	1	8832	8795	569.71	8847	8843	346.89	15.4	4.7	0	-14	-51	25.46
13	1	1	1	13	N139	N139	13830	26820	106	69	294	191	3	8572	8229	750.86	8558	8569	174.31	27.5	13	0	14	-328	49.18
14	1	1	1	14	N139	N139	14080	26820	112	89	294	191	3	8445	8177	666.32	8491	8495	185.94	12.4	3.4	0	-45	-313	45.42
15	1	1	1	15	T139	T139	14352	26820	120	95	294	169	3	8777	8787	350.3	8680	8706	397.69	16.8	2.1	0	97	107	22.07
16	1	1	1	16	T139	T139	14598	26876	106	72	315	228	3	8874	8864	266.24	8922	8909	245.22	8.3	1.4	0	-47	-57	36.19
17	1	1	1	17	RGD-WT1	RGD-WT1	15822	26838	92	52	362	944	3	11815	11921	1574.45	8764	8793	244.89	96.2	88.5	0	3051	3157	48.25
18	1	1	1	18	RGD-WT1	RGD-WT1	16058	26800	78	37	362	941	3	13519	13476	1469.46	8839	8837	315.44	100	97.3	0	4680	4637	42.86
19	1	1	1	19	RRD	RRD	15330	26845	106	74	315	244	3	8886	8800	359.22	8807	8803	216.13	25.7	8.1	0	79	-6	41.11
20	1	1	1	20	RRD	RRD	15521	26805	128	108	315	304	3	8698	8741	259.1	8784	8790	279.39	11.1	0	0	-85	-42	31.13
21	1	1	1	21	RRDt	RRDt	16835	26835	100	60	383	760	3	8279	8165	478.75	8460	8430	299.06	6.7	1.7	0	-180	-294	27.68
22	1	1	1	22	RRDt	RRDt	17075	26813	90	52	362	756	3	8224	8040	605.25	8180	8242	592	5.8	0	0	44	-139	13.89
23	1	1	1	23	RRDc	RRDc	17337	26840	106	72	294	795	3	7510	7617	459.42	8063	8129	435.76	1.4	0	0	-552	-445	17.23
24	1	1	1	24	RRDc	RRDc	17575	26844	92	52	383	793	3	7768	7596	703.04	8032	8071	248.08	11.5	1.9	0	-263	-435	31.31
25	1	1	2	1	RED	RED	10830	27070	98	61	362	191	3	9278	9255	159.51	9246	9278	476.08	0	0	0	32	9	19.49
26	1	1	2	2	RED	RED	11080	27070	106	69	294	191	3	9147	9166	255.19	9173	9208	524.48	4.3	0	0	-25	-6	17.44
27	1	1	2	3	REDt	REDt	11330	27070	112	89	294	191	3	9041	9042	189.75	9136	9103	240.51	3.4	0	0	-94	-93	37.59
28	1	1	2	4	REDt	REDt	11580	27070	98	61	362	191	3	9009	9011	194.37	9098	9094	293.02	1.6	0	0	-88	-86	30.75
29	1	1	2	5	REDc	REDc	11830	27080	150	149	230	7	1	9024	8842	554.19	9099	9077	221.49	18.1	3.4	0	-74	-256	40.74
30	1	1	2	6	REDc	REDc	12070	27090	150	149	230	17	1	9168	8850	657.4	9099	9110	169.69	40.3	11.4	0	69	-248	54.03
31	1	1	2	7	REG	REG	12320	27070	150	149	230	7	1	9098	8787	784.04	9082	9090	205.55	23.5	7.4	0	16	-294	44.26
32	1	1	2	8	REG	REG	12570	27080	150	149	230	8	1	8951	8815	516.28	9072	9070	191.5	10.7	4.7	0	-120	-256	46.74
33	1	1	2	9	REGat	REGat	12830	27070	106	69	294	192	3	8152	8304	534.41	9106	9095	261.97	2.9	1.4	0	-953	-801	31.12
34	1	1	2	10	REGat	REGat	13080	27070	120	97	294	192	3	8892	8914	1064.16	8969	8978	289.64	8.2	4.1	0	-76	-54	30.7
35	1	1	2	11	REGac	REGac	13330	27092	112	80	294	191	3	8049	8105	858.12	8842	8844	423.09	7.5	0	0	-792	-736	19.02
36	1	1	2	12	REGac	REGac	13570	27070	150	149	230	7	1	8535	8283	721.21	8636	8708	376.91	13.4	1.3	0	-100	-352	22.64
37	1	1	2	13	REGgg	REGgg	13830	27070	150	149	230	5	1	8939	8820	533.6	8897	8909	276.08	26.2	2	0	42	-76	32.38
38	1	1	2	14	REGgg	REGgg	14080	27070	126	101	294	244	3	8946	8848	431.84	8993	8929	314.13	5	1	0	-46	-144	28.48
39	1	1	2	15	REGtg	REGtg	14330	27070	92	49	362	244	3	7979	8222	579.26	9084	9073	246.47	0	0	0	-1104	-861	32.37
40	1	1	2	16	REGtg	REGtg	14538	27056	112	83	315	286	3	8755	8706	327.99	9025	9025	236.49	1.2	0	0	-269	-318	37.02
41	1	1	2	17	REGcg	REGcg	14812	27098	98	64	362	261	3	7819	8125	787.42	8996	9009	241.42	12.5	1.6	0	-1176	-870	32.39
42	1	1	2	18	REGcg	REGcg	15080	27070	98	61	362	244	3	8362	8314	559.72	8898	8893	365.51	1.6	0	0	-535	-583	22.88
43	1	1	2	19	D143N (RGN)	D143N (RGN)	15422	27152	156	170	230	71	4	8865	8874	219.58	8900	10532	7144.02	0	0	0	-34	-25	1.24
44	1	1	2	20	D143N (RGN)	D143N (RGN)	15580	27070	150	149	230	5	1	8793	8961	1415.92	8829	8834	231.81	13.4	4.7	0	-35	132	37.93
45	1	1	2	21	D143N (RGN)t	D143N (RGN)t	15800	27074	112	82	315	274	3	8573	8531	872.68	8763	8827	346.92	7.3	2.4	0	-189	-231	24.71
46	1	1	2	22	D143N (RGN)t	D143N (RGN)t	16070	27060	106	69	294	255	3	8603	8531	495.97	8823	8815	266.44	8.7	1.4	0	-219	-291	32.29
47	1	1	2	23	D143N (RGN)c	D143N (RGN)c	17325	27084	112	82	315	762	3	8092	7931	701.39	8120	8174	390.88	9.8	2.4	0	-27	-188	20.7
48	1	1	2	24	D143N (RGN)c	D143N (RGN)c	17582	27081	92	52	362	779	3	7841	7843	653.65	8319	8316	323.14	9.6	1.9	0	-477	-475	24.26
49	1	1	3	1	D143V (RGV)	D143V (RGV)	10830	27330	98	61	362	191	3	9134	9103	188.57	9177	9187	206.5	1.6	0	0	-42	-73	44.23
50	1	1	3	2	D143V (RGV)	D143V (RGV)	11080	27330	92	49	362	191	3	9194	9248	397.28	9239	9271	383.61	4.1	4.1	0	-44	9	23.97
51	1	1	3	3	RGE-1 (GAA)	RGE-1 (GAA)	12333	27330	98	61	362	835	3	10038	10322	1129.09	9096	9109	216.29	73.8	65.6	0	942	1226	46.41
52	1	1	3	4	RGE-1 (GAA)	RGE-1 (GAA)	12572	27326	120	96	315	834	3	10174	10728	1913.98	9091	9087	198.48	79.2	67.7	0	1083	1637	51.26
53	1	1	3	5	RGEc	RGEc	11830	27330	98	61	362	191	3	8818	8667	451.74	9107	9102	268.21	0	0	0	-288	-439	32.88
54	1	1	3	6	RGEc	RGEc	12070	27330	98	61	362	201	3	8483	8410	734.08	9171	9164	175.63	9.8	1.6	0	-687	-760	48.3
55	1	1	3	7	L144WT	L144WT	13342	27312	92	52	362	821	3	12813	12646	2438.9	9114	9138	307.91	84.6	84.6	0	3699	3532	41.61
56	1	1	3	8	L144WT	L144WT	13571	27310	84	45	362	809	3	11056	11586	2188.63	9122	9131	231.63	86.7	84.4	0	1934	2464	47.73
57	1	1	3	9	L144g	L144g	12827	27341	120	95	294	194	3	8919	8837	277.89	9102	9089	208.88	0	0	0	-182	-264	42.7
58	1	1	3	10	L144g	L144g	13090	27341	120	97	294	181	3	8586	8640	331.94	9063	9055	207.45	1	0	0	-476	-422	41.39
59	1	1	3	11	L144a	L144a	13635	27470	100	62	362	182	3	9180	9163	220.88	9065	9115	364.89	14.5	0	0	115	98	25.16
60	1	1	3	12	L144a	L144a	13749	27463	100	64	362	120	3	9161	9164	158.42	9037	8982	418.28	3.1	0	0	124	127	21.9
61	1	1	3	13	V144	V144	13820	27320	112	89	294	253	3	8227	8386	505.99	9071	9075	209.99	1.1	0	0	-843	-684	39.18
62	1	1	3	14	V144	V144	14116	27319	112	81	294	208	3	9116	9157	348.45	9133	9132	191.38	25.9	11.1	0	-16	24	47.63
63	1	1	3	15	S144	S144	14330	27330	112	89	294	243	3	8596	8571	516.23	9152	9146	257.12	2.2	1.1	0	-555	-580	33.43
64	1	1	3	16	S144	S144	14559	27337	92	51	362	264	3	9140	9184	385.21	9167	9174	226.81	11.8	3.9	0	-26	17	40.3
65	1	1	3	17	H146WT	H146WT	15836	27330	98	61	362	927	3	9488	9648	755.96	8881	8851	349.85	73.8	44.3	0	607	767	27.12
66	1	1	3	18	H146WT	H146WT	16078	27337	92	52	362	930	3	9593	9887	973.09	8823	8824	245.83	84.6	67.3	0	770	1064	39.02
67	1	1	3	19	R146	R146	15330	27330	78	37	362	191	3	8591	8424	460.27	8990	9006	230.5	0	0	0	-398	-565	37.27
68	1	1	3	20	R146	R146	15580	27330	78	37	362	191	3	8654	8510	468.43	8952	8979	273.28	0	0	0	-297	-441	31.67
69	1	1	3	21	L146=H146t	L146=H146t	16344	27573	110	80	294	397	3	8576	8726	400.62	8767	8754	430.36	3.8	1.3	0	-190	-40	19.93
70	1	1	3	22	L146=H146t	L146=H146t	16521	27581	98	63	362	346	3	8253	8261	187.6	8546	8520	298.8	0	0	0	-292	-284	27.62
71	1	1	3	23	P146	P146	16330	27330	92	49	362	191	3	8573	8523	377.16	8803	8805	271.76	8.2	0	0	-229	-279	31.55
72	1	1	3	24	P146	P146	16580	27330	84	45	362	191	3	8146	8126	458.79	8428	8443	356.85	6.7	0	0	-281	-301	22.83
73	1	1	4	1	L147WT	L147WT	11822	27577	84	42	362	848	3	9858	10014	804.93	9128	9136	222.7	78.6	71.4	0	730	886	44.27
74	1	1	4	2	L147WT	L147WT	12075	27570	84	44	362	861	3	10818	10835	929.09	9130	9149	264.55	93.2	88.6	0	1688	1705	40.89
75	1	1	4	3	P147	P147	11339	27502	92	52	362	204	3	8946	8959	223.66	9089	9099	301.5	3.8	0	0	-142	-129	29.67
76	1	1	4	4	P147	P147	11496	27502	92	53	362	289	3	9196	9208	250.76	9120	9121	312.33	9.4	1.9	0	76	88	29.44
77	1	1	4	5	P147a	P147a	11949	27469	90	47	362	143	3	9051	9040	201.96	9171	9279	690.39	0	0	0	-119	-130	13.11
78	1	1	4	6	P147a	P147a	12202	27471	80	40	362	140	3	9058	9049	126.87	9108	9190	609.99	0	0	0	-49	-58	14.85
79	1	1	4	7	Oligo HIV Y115	Oligo HIV Y115	12320	27580	150	149	230	6	1	8971	8919	322.25	9084	9082	333.14	3.4	0.7	0	-112	-164	26.93
80	1	1	4	8	Oligo HIV Y115	Oligo HIV Y115	12570	27580	150	149	230	6	1	9030	9111	614.56	9156	9159	314.52	6	4	0	-125	-44	28.71
81	1	1	4	9	Oligo HIV M184a	Oligo HIV M184a	12830	27580	150	149	230	3	1	9036	9022	285.28	9079	9099	499.84	0.7	0	0	-42	-56	18.08
82	1	1	4	10	Oligo HIV M184a	Oligo HIV M184a	13080	27580	150	149	230	3	1	9019	9522	3273.2	9028	9053	255.93	15.4	6	0	-8	494	35.24
83	1	1	4	11	C - (H2O+S.S.)	C - (H2O+S.S.)	13330	27570	150	149	230	10	1	8943	8903	286.43	9087	9079	204.56	5.4	0.7	0	-143	-183	43.72
84	1	1	4	12	C - (H2O+S.S.)	C - (H2O+S.S.)	13570	27570	150	149	230	11	1	8864	8828	270.91	9134	9137	194.04	2.7	0	0	-269	-305	45.68
85	1	1	4	13	C - (H2O+S.S.)	C - (H2O+S.S.)	13830	27580	150	149	230	3	1	9101	9034	355.12	9231	9225	251.99	5.4	0	0	-129	-196	36.12
86	1	1	4	14	C - (H2O+S.S.)	C - (H2O+S.S.)	14080	27580	150	149	230	3	1	9123	9190	604.16	9173	9149	296.53	12.8	4	0	-49	17	30.77
87	1	1	4	15	C - (H2O+S.S.)	C - (H2O+S.S.)	14330	27580	150	149	230	3	1	9012	8951	334.38	8977	8995	328.07	7.4	0.7	0	35	-25	27.47
88	1	1	4	16	C - (H2O+S.S.)	C - (H2O+S.S.)	14580	27580	150	149	230	3	1	9012	8968	346.8	9087	9072	245.73	7.4	0.7	0	-74	-118	36.67
89	1	1	4	17	C - (H2O+S.S.)	C - (H2O+S.S.)	14830	27580	150	149	230	3	1	9208	9206	281.52	9130	9117	232.25	20.8	6	0	78	76	39.65
90	1	1	4	18	C - (H2O+S.S.)	C - (H2O+S.S.)	15080	27580	150	149	230	3	1	9000	9052	733.35	9107	9111	216.17	13.4	5.4	0	-106	-54	41.63
91	1	1	4	19	C - (H2O+S.S.)	C - (H2O+S.S.)	15261	27577	134	122	294	147	3	9026	9018	313.57	9185	9207	251.32	6.6	3.3	0	-158	-166	35.91
92	1	1	4	20	C - (H2O+S.S.)	C - (H2O+S.S.)	15509	27586	128	107	315	149	3	9131	9249	750.36	9111	9111	253.39	16.8	8.4	0	20	138	36.04
93	1	1	4	21	C - (H2O+S.S.)	C - (H2O+S.S.)	15830	27580	120	97	294	191	3	8862	8941	651.43	8902	8880	249.25	16.5	8.2	0	-39	39	35.56
94	1	1	4	22	C - (H2O+S.S.)	C - (H2O+S.S.)	16080	27580	112	89	294	191	3	8776	8698	430.91	8863	8864	200.85	11.2	2.2	0	-86	-164	43.69
95	1	1	4	23	CIF	CIF	17333	27580	98	61	362	985	3	9774	10061	1230.35	8258	8279	318.62	88.5	82	0	1516	1803	30.68
96	1	1	4	24	CIF	CIF	17579	27584	84	42	383	992	3	10779	10868	1105.72	8385	8398	319.79	100	100	0	2394	2483	33.71
END DATA
