# Supplementary material for: Microarray-based identification of antigenic variants of foot-and-mouth disease virus: a bioinformatics quality assessment
Source: BMC Genomics. 2006 May 18;7:117. doi: 10.1186/1471-2164-7-117 (PMC1481559; doi:10.1186/1471-2164-7-117)
Supplement: Additional File 1 — They are obtained using the Agilent and Scan Array Express (Perkin Elmer Life Sciences) analysis software for reading and quantifying the hybridization images. [file 1471-2164-7-117-S1.zip › V-25-RGE1-3-24V.csv]

BEGIN HEADER
PerkinElmer Life Sciences.
ScanArrayCSVFileFormat	2
ScanArray Express	2
Number_of_Columns	26
END HEADER
BEGIN GENERAL INFO
DateTime	10/13/2005 16:32
GalFile	D:\303\AFTOCHIP\AFTOCHIP 2.1\Generalidades Aftochip 2.1\ARCHIVO GAL AFTOCHIP 2.1.gal
Scanner	Model: Serial No.:
User Name	303
Computer Name
Protocol	Easy Quant
Quantitation Method	Adaptive Circle
Quality Confidence Calculation	SignalToNoise
User comments
Image Origin	0	0
Temperature	0
Laser Powers	0
Laser On Time	0
PMT Voltages	0
END GENERAL INFO
BEGIN QUANTITATION PARAMETERS
Min Percentile	50
Max Percentile	200
END QUANTITATION PARAMETERS
BEGIN QUALITY MEASUREMENTS
Min Signal To Noise	3
END QUALITY MEASUREMENTS
BEGIN ARRAY PATTERN INFO
Units	�m
Array Rows	1
Array Columns	1
Spot Rows	4
Spot Columns	24
Array Row Spacing	4500
Array Column Spacing	4500
Spot Row Spacing	258
Spot Column Spacing	250
Spot Diameter	150
Interstitial	0
Spots Per Array	96
Total Spots	96
END ARRAY PATTERN INFO
BEGIN IMAGE INFO
ImageID	Channel	Image	Fluorophore	Barcode	Units	X Units Per Pixel	Y Units Per Pixel	X Offset	Y Offset	Status
-1	CH1	D:\303\AFTOCHIP\AFTOCHIP 2.1\Vero\V-24�Vero\Im�genes Scanner 24V\V-25-RGE-1-10pm 20pm24V_S02.tif	Unknown	Unknown	�m	10	10	0	0	Control Image
END IMAGE INFO
BEGIN NORMALIZATION INFO
Normalization Method	LOWESS
END NORMALIZATION INFO
BEGIN DATA
Index	Array Row	Array Column	Spot Row	Spot Column	Name	ID	X	Y	Diameter	F Pixels	B Pixels	Footprint	Flags	Ch1 Median	Ch1 Mean	Ch1 SD	Ch1 B Median	Ch1 B Mean	Ch1 B SD	Ch1 % > B + 1 SD	Ch1 % > B + 2 SD	Ch1 F % Sat.	Ch1 Median - B	Ch1 Mean - B	Ch1 SignalNoiseRatio
1	1	1	1	1	CIF	CIF	2815	51767	84	44	383	1045	3	8916	8964	940.19	7733	7741	153.57	86.4	77.3	0	1183	1231	58.06
2	1	1	1	2	CIF	CIF	3076	51751	84	42	383	1031	3	8832	8774	947.46	7630	7640	247.78	69	69	0	1202	1144	35.64
3	1	1	1	3	S139WT	S139WT	3324	51753	78	35	383	954	3	8350	8316	497.63	7722	7732	184.86	74.3	62.9	0	628	594	45.17
4	1	1	1	4	S139WT	S139WT	3559	51751	92	51	383	957	3	8258	8373	499.12	7821	7803	167.03	76.5	56.9	0	437	552	49.44
5	1	1	1	5	G139	G139	3840	51760	92	49	362	848	3	7834	7650	464.52	7816	7828	207.42	26.5	0	0	18	-165	37.77
6	1	1	1	6	G139	G139	4096	51742	84	44	383	840	3	7677	7572	362.28	7774	7777	153.48	11.4	2.3	0	-96	-201	50.02
7	1	1	1	7	G139t	G139t	4346	51753	92	53	383	759	3	7838	7652	519.1	7756	7777	197.54	34	18.9	0	82	-103	39.68
8	1	1	1	8	G139t	G139t	4564	51753	106	74	315	776	3	7722	7576	464.71	7725	7667	308.36	6.8	0	0	-2	-148	25.04
9	1	1	1	9	G139c	G139c	4822	51742	92	52	383	697	3	7495	7279	618.65	7715	7719	306.42	7.7	0	0	-219	-435	24.46
10	1	1	1	10	G139c	G139c	5097	51745	92	52	383	663	3	7429	7181	678.68	7726	7755	453.8	1.9	0	0	-296	-544	16.37
11	1	1	1	11	I139	I139	5357	51742	98	62	383	580	3	7964	7733	649.55	7888	7847	371.81	25.8	0	0	76	-154	21.42
12	1	1	1	12	I139	I139	5584	51767	92	53	383	577	3	7790	7625	544.38	7979	7959	270.85	5.7	0	0	-188	-353	28.76
13	1	1	1	13	N139	N139	5830	51762	98	65	383	506	3	7390	7316	511.87	7913	7906	265.68	1.5	1.5	0	-522	-596	27.82
14	1	1	1	14	N139	N139	6080	51758	92	52	383	463	3	7790	7674	510.22	7897	7891	268.52	15.4	1.9	0	-106	-222	29.01
15	1	1	1	15	T139	T139	6320	51760	92	49	362	427	3	7678	7713	331.23	7769	7831	309.57	12.2	4.1	0	-90	-55	24.8
16	1	1	1	16	T139	T139	6551	51767	98	62	383	398	3	7620	7661	615.4	7688	7688	226.42	19.4	4.8	0	-67	-26	33.65
17	1	1	1	17	RGD-WT1	RGD-WT1	6825	51746	92	52	383	341	3	9709	9682	701.88	7715	7736	306.64	96.2	90.4	0	1994	1967	31.66
18	1	1	1	18	RGD-WT1	RGD-WT1	7079	51743	92	51	383	328	3	9884	9776	708.8	7937	7954	214.48	96.1	92.2	0	1947	1839	46.08
19	1	1	1	19	RRD	RRD	7334	51767	92	53	383	235	3	7675	7515	502.11	7975	7990	181.36	3.8	0	0	-299	-459	42.32
20	1	1	1	20	RRD	RRD	7562	51742	84	43	383	220	3	7539	7404	473.75	8028	8032	158.26	2.3	0	0	-488	-623	47.64
21	1	1	1	21	RRDt	RRDt	7793	51746	84	44	383	224	3	7623	7545	565.11	8039	8053	146.34	11.4	6.8	0	-415	-493	52.09
22	1	1	1	22	RRDt	RRDt	8061	51753	84	41	383	194	3	7200	7339	448.01	8013	7988	304.38	2.4	0	0	-812	-673	23.65
23	1	1	1	23	RRDc	RRDc	8336	51745	92	52	383	164	3	7837	7823	460.9	8194	8199	157.46	7.7	3.8	0	-356	-370	49.77
24	1	1	1	24	RRDc	RRDc	8560	51757	92	54	383	172	3	7615	7765	555.47	8210	8227	180.91	14.8	0	0	-594	-444	42.09
25	1	1	2	1	RED	RED	2829	52003	106	73	315	976	3	7442	7253	542.15	7638	7648	151.27	19.2	5.5	0	-195	-384	49.2
26	1	1	2	2	RED	RED	3068	52006	98	58	383	974	3	7246	7337	1204.43	7684	7689	167.43	10.3	3.4	0	-437	-346	43.28
27	1	1	2	3	REDt	REDt	3331	52002	106	70	315	930	3	7022	7081	605.71	7771	7787	231.91	4.3	1.4	0	-748	-689	30.28
28	1	1	2	4	REDt	REDt	3574	52013	106	74	315	919	3	7035	7141	489.14	7759	7761	137.39	8.1	4.1	0	-723	-617	51.21
29	1	1	2	5	REDc	REDc	3822	51995	92	54	383	853	3	6841	6963	605.29	7801	7802	161.86	0	0	0	-959	-837	42.27
30	1	1	2	6	REDc	REDc	4078	52008	92	52	383	831	3	6939	7119	569.99	7778	7794	181.65	3.8	0	0	-838	-658	38.2
31	1	1	2	7	REG	REG	4314	52010	92	54	362	765	3	7600	7330	578.74	7728	7753	147.19	14.8	7.4	0	-127	-397	51.63
32	1	1	2	8	REG	REG	4572	52002	78	37	383	751	3	6958	6977	522.91	7766	7780	279.62	0	0	0	-807	-788	24.88
33	1	1	2	9	REGat	REGat	4832	51992	92	52	383	670	3	7565	7383	569.56	7785	7823	197.31	9.6	0	0	-219	-401	38.34
34	1	1	2	10	REGat	REGat	5079	51992	98	63	383	662	3	7550	7308	681.89	7816	7856	225.97	4.8	3.2	0	-265	-507	33.41
35	1	1	2	11	REGac	REGac	5321	51995	78	36	383	591	3	6721	6861	355.15	7765	7787	202.45	0	0	0	-1043	-903	33.2
36	1	1	2	12	REGac	REGac	5568	51991	84	42	383	585	4	6946	7082	578.72	7900	8317	3199.16	0	0	0	-953	-817	2.17
37	1	1	2	13	REGgg	REGgg	5827	51988	84	42	383	512	3	6864	7097	491.08	7895	7910	261.48	2.4	0	0	-1030	-797	26.25
38	1	1	2	14	REGgg	REGgg	6060	51996	92	54	383	479	3	6456	6628	520.58	7801	7828	319.28	0	0	0	-1344	-1172	20.22
39	1	1	2	15	REGtg	REGtg	6329	51995	98	60	383	418	3	7366	7248	503.49	7825	7851	222.16	0	0	0	-458	-576	33.16
40	1	1	2	16	REGtg	REGtg	6572	52002	106	71	315	378	3	7206	7192	410.05	7921	7889	295.68	0	0	0	-714	-728	24.37
41	1	1	2	17	REGcg	REGcg	6811	51999	106	69	294	334	3	7623	7474	426.32	7864	7872	163.62	4.3	0	0	-240	-389	46.59
42	1	1	2	18	REGcg	REGcg	7071	51999	92	51	362	314	3	7218	7258	567.1	7940	7972	272.03	2	0	0	-721	-681	26.53
43	1	1	2	19	D143N (RGN)	D143N (RGN)	7316	51994	98	58	383	253	3	7623	7515	562.13	7957	7968	168.32	10.3	5.2	0	-333	-441	45.29
44	1	1	2	20	D143N (RGN)	D143N (RGN)	7568	52011	92	52	383	154	3	7150	7424	507.72	8045	8059	172.4	5.8	0	0	-894	-620	41.47
45	1	1	2	21	D143N (RGN)t	D143N (RGN)t	7805	52007	98	58	383	156	3	7604	7512	545.07	7979	7956	233.69	5.2	0	0	-374	-466	32.54
46	1	1	2	22	D143N (RGN)t	D143N (RGN)t	8061	52004	92	53	383	141	3	7831	7735	365.18	7976	7948	239.19	5.7	0	0	-144	-240	32.74
47	1	1	2	23	D143N (RGN)c	D143N (RGN)c	8333	52011	98	62	383	107	3	7563	7587	534.59	8113	8133	162.13	8.1	1.6	0	-549	-525	46.65
48	1	1	2	24	D143N (RGN)c	D143N (RGN)c	8561	51994	84	42	383	123	3	7100	7210	393.25	8207	8219	189.51	0	0	0	-1106	-996	37.46
49	1	1	3	1	D143V (RGV)	D143V (RGV)	2819	52242	98	63	383	1016	3	6952	6965	459.09	7730	7750	238.07	0	0	0	-777	-764	29.2
50	1	1	3	2	D143V (RGV)	D143V (RGV)	3068	52255	98	58	383	1000	3	7042	7196	571.88	7807	7813	216.17	10.3	1.7	0	-764	-610	32.58
51	1	1	3	3	RGE-1 (GAA)	RGE-1 (GAA)	3336	52252	78	35	383	885	3	11910	11730	1091.78	7753	7754	180.47	100	100	0	4157	3977	66
52	1	1	3	4	RGE-1 (GAA)	RGE-1 (GAA)	3571	52238	84	42	383	894	3	10799	10850	771.06	7827	7824	173.87	100	100	0	2972	3023	62.11
53	1	1	3	5	RGEc	RGEc	3836	52255	98	60	383	818	3	7063	7111	365.29	7801	7804	155.87	0	0	0	-737	-689	45.31
54	1	1	3	6	RGEc	RGEc	4071	52245	92	54	383	825	3	6922	6992	379.56	7789	7821	198.1	1.9	0	0	-866	-796	34.94
55	1	1	3	7	L144WT	L144WT	4311	52255	78	36	383	752	3	9940	9968	380.65	7881	7880	190.96	100	100	0	2059	2087	52.05
56	1	1	3	8	L144WT	L144WT	4563	52256	84	44	383	739	3	8688	8908	763.65	7795	7809	210	97.7	86.4	0	893	1113	41.37
57	1	1	3	9	L144g	L144g	4836	52255	92	52	383	642	3	6761	6893	436.25	7785	7791	186.97	3.8	0	0	-1023	-891	36.16
58	1	1	3	10	L144g	L144g	5089	52252	98	63	383	630	3	6907	7084	672.93	7835	7889	251.92	12.7	1.6	0	-927	-750	27.42
59	1	1	3	11	L144a	L144a	5336	52252	84	44	383	557	3	6716	6891	466.89	7824	7853	194.44	2.3	2.3	0	-1107	-932	34.54
60	1	1	3	12	L144a	L144a	5569	52245	78	36	383	564	3	6770	6808	198.56	7876	7918	221.47	0	0	0	-1105	-1067	30.57
61	1	1	3	13	V144	V144	5834	52247	84	44	383	495	3	6859	6919	342.06	7844	7843	255.17	0	0	0	-984	-924	26.88
62	1	1	3	14	V144	V144	6072	52249	84	42	362	460	3	6804	6799	211.71	7894	7868	250.85	0	0	0	-1089	-1094	27.12
63	1	1	3	15	S144	S144	6325	52262	106	72	315	407	3	6878	7079	521.99	7931	7940	222.32	0	0	0	-1052	-851	30.94
64	1	1	3	16	S144	S144	6572	52242	106	71	315	375	3	6933	7149	552.83	7930	7899	254.35	5.6	1.4	0	-996	-780	27.26
65	1	1	3	17	H146WT	H146WT	6801	52248	92	52	383	324	3	8557	8718	870.92	7754	7761	210.54	76.9	69.2	0	803	964	40.64
66	1	1	3	18	H146WT	H146WT	7065	52252	92	54	383	299	3	8892	9004	823.72	7993	8002	174.09	83.3	75.9	0	899	1011	51.08
67	1	1	3	19	R146	R146	7299	52234	84	42	383	265	3	8000	7898	327.27	7960	7963	167.19	19	2.4	0	40	-61	47.85
68	1	1	3	20	R146	R146	7570	52254	98	61	383	103	3	8038	7862	453.36	8052	8061	182.13	18	0	0	-13	-189	44.13
69	1	1	3	21	L146=H146t	L146=H146t	7807	52250	112	80	294	105	3	7493	7832	372.78	8057	8081	284.05	6.3	0	0	-563	-224	26.38
70	1	1	3	22	L146=H146t	L146=H146t	8058	52257	106	72	315	90	3	7968	7774	484.38	8115	8139	234.08	1.4	0	0	-146	-340	34.04
71	1	1	3	23	P146	P146	8324	52250	112	82	294	68	3	7962	7892	374.56	8165	8242	655.82	1.2	0	0	-202	-272	12.14
72	1	1	3	24	P146	P146	8561	52254	92	53	383	67	3	8223	8102	404.65	8452	8433	228	0	0	0	-228	-349	36.07
73	1	1	4	1	L147WT	L147WT	2818	52505	78	36	383	1036	3	10559	10891	1019.17	7747	7801	445.16	100	100	0	2812	3144	23.72
74	1	1	4	2	L147WT	L147WT	3086	52519	78	36	362	1003	3	11275	11043	1200.65	7778	7755	282.3	97.2	97.2	0	3497	3265	39.94
75	1	1	4	3	P147	P147	3332	52505	92	54	383	913	3	7076	7106	414.88	7789	7804	188.75	0	0	0	-712	-682	37.49
76	1	1	4	4	P147	P147	3565	52512	112	82	315	913	3	7459	7365	480.17	7824	7830	213.91	4.9	0	0	-364	-458	34.87
77	1	1	4	5	P147a	P147a	3822	52502	84	43	383	813	3	7321	7366	268.54	7795	7826	463.8	0	0	0	-473	-428	15.78
78	1	1	4	6	P147a	P147a	4078	52505	78	36	383	796	3	7510	7608	349.89	7802	7819	192.87	11.1	5.6	0	-291	-193	38.94
79	1	1	4	7	Oligo HIV Y115	Oligo HIV Y115	4321	52505	92	54	383	725	3	7228	7302	409.62	7799	7806	206.05	7.4	0	0	-570	-496	35.08
80	1	1	4	8	Oligo HIV Y115	Oligo HIV Y115	4561	52509	98	63	362	721	3	7033	7030	511.74	7765	7775	181.95	1.6	0	0	-731	-734	38.65
81	1	1	4	9	Oligo HIV M184a	Oligo HIV M184a	4843	52520	92	54	362	611	3	7712	7547	572.43	7811	7801	243.39	14.8	5.6	0	-98	-263	31.69
82	1	1	4	10	Oligo HIV M184a	Oligo HIV M184a	5107	52502	84	42	383	597	3	7733	7399	697.92	7812	7852	552.42	0	0	0	-78	-412	14
83	1	1	4	11	C - (H2O+S.S.)	C - (H2O+S.S.)	5357	52516	84	44	383	514	3	7734	7632	482.85	7811	7821	211.86	22.7	6.8	0	-76	-178	36.51
84	1	1	4	12	C - (H2O+S.S.)	C - (H2O+S.S.)	5579	52509	92	51	362	531	3	7698	7601	369.07	7839	7916	378.9	0	0	0	-140	-237	20.32
85	1	1	4	13	C - (H2O+S.S.)	C - (H2O+S.S.)	5832	52512	98	64	383	482	3	7686	7608	432.45	7892	7907	187.03	14.1	0	0	-205	-283	41.1
86	1	1	4	14	C - (H2O+S.S.)	C - (H2O+S.S.)	6079	52495	92	54	383	449	3	7828	7762	368.86	7905	7912	175.88	14.8	7.4	0	-76	-142	44.51
87	1	1	4	15	C - (H2O+S.S.)	C - (H2O+S.S.)	6330	52514	80	39	383	394	3	7613	7500	459.81	7850	7864	170.3	5.1	5.1	0	-236	-349	44.7
88	1	1	4	16	C - (H2O+S.S.)	C - (H2O+S.S.)	6572	52494	84	44	383	367	3	7544	7397	407.64	7693	7700	341.19	0	0	0	-148	-295	22.11
89	1	1	4	17	C - (H2O+S.S.)	C - (H2O+S.S.)	6804	52505	98	60	383	300	3	7665	7574	454.14	7781	7783	219.79	8.3	1.7	0	-115	-206	34.87
90	1	1	4	18	C - (H2O+S.S.)	C - (H2O+S.S.)	7068	52502	92	52	383	278	3	7671	7552	427.96	7889	7875	227.15	1.9	0	0	-217	-336	33.77
91	1	1	4	19	C - (H2O+S.S.)	C - (H2O+S.S.)	7311	52512	84	42	383	234	3	7726	7606	398.41	7948	7949	233.52	0	0	0	-221	-341	33.08
92	1	1	4	20	C - (H2O+S.S.)	C - (H2O+S.S.)	7582	52507	92	52	383	41	3	7778	7741	445.1	8026	8009	173.69	9.6	1.9	0	-247	-284	44.78
93	1	1	4	21	C - (H2O+S.S.)	C - (H2O+S.S.)	7801	52503	98	62	383	58	3	7969	7901	456.84	8093	8137	452.59	3.2	0	0	-123	-191	17.61
94	1	1	4	22	C - (H2O+S.S.)	C - (H2O+S.S.)	8066	52521	98	59	383	26	3	8134	7963	458.11	8192	8321	825.07	0	0	0	-57	-228	9.86
95	1	1	4	23	CIF	CIF	8325	52509	84	44	362	13	3	10559	10985	1357.69	8274	8270	163.31	100	95.5	0	2285	2711	64.66
96	1	1	4	24	CIF	CIF	8575	52513	84	44	383	2	3	12365	11938	1487.99	8360	8380	194.1	100	95.5	0	4005	3578	63.71
END DATA
