# Supplementary material for: Microarray-based identification of antigenic variants of foot-and-mouth disease virus: a bioinformatics quality assessment
Source: BMC Genomics. 2006 May 18;7:117. doi: 10.1186/1471-2164-7-117 (PMC1481559; doi:10.1186/1471-2164-7-117)
Supplement: Additional File 1 — They are obtained using the Agilent and Scan Array Express (Perkin Elmer Life Sciences) analysis software for reading and quantifying the hybridization images. [file 1471-2164-7-117-S1.zip › V-25-RGE1-4-24V.csv]

BEGIN HEADER
PerkinElmer Life Sciences.
ScanArrayCSVFileFormat	2
ScanArray Express	2
Number_of_Columns	26
END HEADER
BEGIN GENERAL INFO
DateTime	10/13/2005 16:44
GalFile	D:\303\AFTOCHIP\AFTOCHIP 2.1\Generalidades Aftochip 2.1\ARCHIVO GAL AFTOCHIP 2.1.gal
Scanner	Model: Serial No.:
User Name	303
Computer Name
Protocol	Easy Quant
Quantitation Method	Adaptive Circle
Quality Confidence Calculation	SignalToNoise
User comments
Image Origin	0	0
Temperature	0
Laser Powers	0
Laser On Time	0
PMT Voltages	0
END GENERAL INFO
BEGIN QUANTITATION PARAMETERS
Min Percentile	50
Max Percentile	200
END QUANTITATION PARAMETERS
BEGIN QUALITY MEASUREMENTS
Min Signal To Noise	3
END QUALITY MEASUREMENTS
BEGIN ARRAY PATTERN INFO
Units	�m
Array Rows	1
Array Columns	1
Spot Rows	4
Spot Columns	24
Array Row Spacing	4500
Array Column Spacing	4500
Spot Row Spacing	258
Spot Column Spacing	250
Spot Diameter	150
Interstitial	0
Spots Per Array	96
Total Spots	96
END ARRAY PATTERN INFO
BEGIN IMAGE INFO
ImageID	Channel	Image	Fluorophore	Barcode	Units	X Units Per Pixel	Y Units Per Pixel	X Offset	Y Offset	Status
-1	CH1	D:\303\AFTOCHIP\AFTOCHIP 2.1\Vero\V-24�Vero\Im�genes Scanner 24V\V-25-RGE-1-10pm 20pm24V_S02.tif	Unknown	Unknown	�m	10	10	0	0	Control Image
END IMAGE INFO
BEGIN NORMALIZATION INFO
Normalization Method	LOWESS
END NORMALIZATION INFO
BEGIN DATA
Index	Array Row	Array Column	Spot Row	Spot Column	Name	ID	X	Y	Diameter	F Pixels	B Pixels	Footprint	Flags	Ch1 Median	Ch1 Mean	Ch1 SD	Ch1 B Median	Ch1 B Mean	Ch1 B SD	Ch1 % > B + 1 SD	Ch1 % > B + 2 SD	Ch1 F % Sat.	Ch1 Median - B	Ch1 Mean - B	Ch1 SignalNoiseRatio
1	1	1	1	1	CIF	CIF	11812	51802	84	43	383	1131	3	10541	10994	1609.48	8565	8565	165.06	100	97.7	0	1976	2429	63.86
2	1	1	1	2	CIF	CIF	12056	51819	84	42	362	1103	3	9850	9914	511.52	8565	8570	176.32	100	100	0	1285	1349	55.86
3	1	1	1	3	S139WT	S139WT	12320	51804	92	54	383	1112	3	9172	9261	441.76	8590	8606	212.7	85.2	64.8	0	582	671	43.12
4	1	1	1	4	S139WT	S139WT	12559	51802	70	27	383	1094	3	8831	8835	417.76	8524	8530	154.92	59.3	48.1	0	307	311	57
5	1	1	1	5	G139	G139	12810	51787	78	37	383	1094	3	8619	8370	505.17	8687	8686	199.83	5.4	0	0	-67	-316	43.13
6	1	1	1	6	G139	G139	13032	51789	84	42	362	965	3	8465	8345	459.32	8652	8666	179.24	16.7	2.4	0	-186	-306	47.23
7	1	1	1	7	G139t	G139t	13302	51806	78	35	383	955	3	8475	8416	429.55	8623	8636	178.33	22.9	8.6	0	-147	-206	47.52
8	1	1	1	8	G139t	G139t	13563	51824	78	35	383	939	3	8468	8265	550.54	8667	8701	204.11	5.7	0	0	-198	-401	41.49
9	1	1	1	9	G139c	G139c	13816	51817	84	44	383	777	3	8115	8287	568.54	8671	8701	327.26	4.5	0	0	-555	-383	24.8
10	1	1	1	10	G139c	G139c	14059	51812	92	52	383	764	3	7657	7827	616.25	8670	8672	179.66	0	0	0	-1012	-842	42.62
11	1	1	1	11	I139	I139	14320	51806	92	54	383	764	3	8503	8314	488.51	8685	8697	171.55	3.7	1.9	0	-181	-370	49.56
12	1	1	1	12	I139	I139	14563	51803	92	54	383	749	3	8344	8199	435.15	8653	8699	494.34	0	0	0	-308	-453	16.88
13	1	1	1	13	N139	N139	14802	51792	98	64	383	629	3	8455	8237	547.14	8546	8592	464.69	1.6	0	0	-90	-308	18.19
14	1	1	1	14	N139	N139	15063	51799	84	41	362	620	3	7522	7634	497.13	8469	8488	172.94	0	0	0	-946	-834	43.49
15	1	1	1	15	T139	T139	15316	51806	84	46	383	508	3	8432	8408	340.09	8532	8732	1621.01	0	0	0	-99	-123	5.2
16	1	1	1	16	T139	T139	15569	51796	84	42	383	505	3	7949	8020	457.26	8469	8679	1617.12	0	0	0	-519	-448	4.92
17	1	1	1	17	RGD-WT1	RGD-WT1	15809	51816	84	42	383	400	3	10905	10813	642.38	8446	8467	302.03	100	100	0	2459	2367	36.11
18	1	1	1	18	RGD-WT1	RGD-WT1	16054	51804	98	58	383	393	3	11065	10856	926.33	8324	8320	281.48	98.3	94.8	0	2741	2532	39.31
19	1	1	1	19	RRD	RRD	16327	51820	98	61	362	387	3	8210	7998	516.51	8209	8208	231.36	21.3	6.6	0	1	-210	35.49
20	1	1	1	20	RRD	RRD	16555	51813	92	52	383	280	3	7912	7796	563.24	8153	8168	201.44	19.2	5.8	0	-240	-356	39.28
21	1	1	1	21	RRDt	RRDt	16813	51816	92	53	383	272	4	7290	7491	647.21	8216	11930	13273.35	0	0	0	-925	-724	0.55
22	1	1	1	22	RRDt	RRDt	17083	51809	84	41	362	280	3	6466	6688	731.61	8286	8287	218.62	0	0	0	-1819	-1597	29.58
23	1	1	1	23	RRDc	RRDc	17333	51806	92	53	383	269	3	7711	7626	387.86	8016	8033	230.14	1.9	0	0	-304	-389	33.51
24	1	1	1	24	RRDc	RRDc	17562	51813	92	52	383	237	3	6889	6957	592.27	7992	7999	170.13	1.9	0	0	-1102	-1034	40.49
25	1	1	2	1	RED	RED	11819	52044	92	53	383	1089	3	7802	7974	636.64	8626	8633	173.06	7.5	1.9	0	-823	-651	45.08
26	1	1	2	2	RED	RED	12066	52041	92	53	383	1077	3	7683	7813	548.22	8568	8580	184.75	3.8	0	0	-884	-754	41.59
27	1	1	2	3	REDt	REDt	12318	52039	84	42	362	1067	3	7365	7566	579.03	8668	8682	264.01	0	0	0	-1302	-1101	27.9
28	1	1	2	4	REDt	REDt	12556	52034	78	33	383	1051	3	7553	7825	638.9	8615	8627	269.97	6.1	0	0	-1061	-789	27.98
29	1	1	2	5	REDc	REDc	12822	52041	78	38	383	962	3	7653	7795	585.86	8726	8741	209.42	0	0	0	-1072	-930	36.54
30	1	1	2	6	REDc	REDc	13070	52045	92	56	383	946	3	7720	7942	702.58	8707	8733	362.05	1.8	1.8	0	-986	-764	21.32
31	1	1	2	7	REG	REG	13320	52069	84	45	362	868	3	8306	8125	665.4	8763	8810	311.77	0	0	0	-456	-637	26.64
32	1	1	2	8	REG	REG	13567	52052	78	37	383	866	3	7635	7753	664.41	8709	8772	343.72	2.7	0	0	-1073	-955	22.21
33	1	1	2	9	REGat	REGat	13812	52052	78	37	383	742	3	8331	8061	593.54	8739	8852	842.77	0	0	0	-407	-677	9.89
34	1	1	2	10	REGat	REGat	14083	52052	70	29	383	745	3	8253	8043	722.21	8773	8795	219.96	0	0	0	-519	-729	37.52
35	1	1	2	11	REGac	REGac	14316	52048	84	44	383	664	3	7599	7918	613.37	8793	8798	170.69	4.5	0	0	-1193	-874	44.52
36	1	1	2	12	REGac	REGac	14551	52059	92	51	362	633	3	7439	7636	492.68	8676	8705	381.8	0	0	0	-1236	-1039	19.48
37	1	1	2	13	REGgg	REGgg	14809	52045	106	72	315	613	3	7836	7918	630.71	8480	8516	295.32	6.9	0	0	-643	-561	26.53
38	1	1	2	14	REGgg	REGgg	15073	52041	92	51	383	614	3	7394	7699	737.6	8526	8543	208.49	13.7	3.9	0	-1131	-826	35.46
39	1	1	2	15	REGtg	REGtg	15323	52052	70	29	383	497	3	7515	7714	432.36	8548	8637	1280.17	0	0	0	-1032	-833	5.87
40	1	1	2	16	REGtg	REGtg	15548	52041	78	38	383	476	3	7697	7836	703.06	8459	8635	1491.18	0	0	0	-761	-622	5.16
41	1	1	2	17	REGcg	REGcg	15809	52058	92	52	383	376	3	7606	7831	575.33	8467	8485	195.46	9.6	0	0	-860	-635	38.91
42	1	1	2	18	REGcg	REGcg	16056	52062	92	53	383	359	3	7573	7614	655.61	8384	8491	389.47	1.9	0	0	-810	-769	19.44
43	1	1	2	19	D143N (RGN)	D143N (RGN)	16304	52052	78	35	383	233	3	7631	7804	406.77	8305	8330	306.97	5.7	0	0	-673	-500	24.86
44	1	1	2	20	D143N (RGN)	D143N (RGN)	16572	52066	92	53	383	224	3	7349	7569	706.53	8277	8252	282.37	7.5	0	0	-927	-707	26.03
45	1	1	2	21	D143N (RGN)t	D143N (RGN)t	16802	52069	98	63	362	195	3	7483	7581	591.34	8285	8303	226.13	4.8	1.6	0	-801	-703	33.09
46	1	1	2	22	D143N (RGN)t	D143N (RGN)t	17062	52058	112	81	315	198	3	7968	7715	685.43	8128	8143	217.22	25.9	6.2	0	-159	-412	36.68
47	1	1	2	23	D143N (RGN)c	D143N (RGN)c	17305	52044	84	44	383	191	3	7342	7454	644.19	8058	8072	190.04	13.6	4.5	0	-715	-603	38.63
48	1	1	2	24	D143N (RGN)c	D143N (RGN)c	17569	52058	98	63	383	179	3	7021	7334	699.05	8004	8034	301.55	4.8	1.6	0	-982	-669	23.28
49	1	1	3	1	D143V (RGV)	D143V (RGV)	11813	52308	84	42	383	1032	3	7324	7472	491.47	8619	8598	209.99	0	0	0	-1294	-1146	34.88
50	1	1	3	2	D143V (RGV)	D143V (RGV)	12070	52305	92	56	383	1027	3	7439	7662	616.9	8640	8638	177.1	1.8	1.8	0	-1200	-977	42.01
51	1	1	3	3	RGE-1 (GAA)	RGE-1 (GAA)	12324	52305	92	52	383	935	3	14227	13514	3312.52	9020	9022	242.07	84.6	82.7	0	5207	4494	58.77
52	1	1	3	4	RGE-1 (GAA)	RGE-1 (GAA)	12581	52302	92	52	383	930	3	17451	16227	5331.6	8989	8997	325.07	80.8	78.8	0	8462	7238	53.68
53	1	1	3	5	RGEc	RGEc	12813	52290	84	41	362	913	3	7704	7780	346.77	8756	8766	230.7	0	0	0	-1051	-975	33.39
54	1	1	3	6	RGEc	RGEc	13066	52301	92	53	383	896	3	7664	7864	527.25	8774	8811	246.03	1.9	0	0	-1109	-909	31.15
55	1	1	3	7	L144WT	L144WT	13310	52315	98	60	383	846	3	11389	10980	1229.96	8859	8889	291.92	93.3	75	0	2530	2121	39.01
56	1	1	3	8	L144WT	L144WT	13577	52312	92	52	383	848	3	11110	10780	1089.88	8849	8867	185.01	98.1	86.5	0	2261	1931	60.05
57	1	1	3	9	L144g	L144g	13791	52304	70	28	383	708	3	7546	7745	538.81	8814	8886	799.61	0	0	0	-1267	-1068	9.44
58	1	1	3	10	L144g	L144g	14070	52298	92	52	383	720	3	8001	8089	433.78	8744	8784	273.54	0	0	0	-742	-654	29.25
59	1	1	3	11	L144a	L144a	14305	52315	92	52	383	578	3	8058	8202	570.26	8786	8809	216.98	11.5	5.8	0	-727	-583	37.14
60	1	1	3	12	L144a	L144a	14559	52304	84	42	383	576	3	7240	7329	324.8	8697	8702	215.39	0	0	0	-1456	-1367	33.61
61	1	1	3	13	V144	V144	14784	52287	92	53	383	559	3	7720	7903	465.16	8789	8782	356.35	0	0	0	-1068	-885	21.66
62	1	1	3	14	V144	V144	15069	52318	92	52	383	550	3	7407	7590	605.46	8551	8456	471.85	1.9	0	0	-1143	-960	15.7
63	1	1	3	15	S144	S144	15312	52304	84	44	383	470	3	7274	7477	681.77	8494	8528	265.16	2.3	2.3	0	-1219	-1016	27.43
64	1	1	3	16	S144	S144	15562	52304	70	29	383	458	3	7288	7275	202.19	8534	8545	199.6	0	0	0	-1245	-1258	36.51
65	1	1	3	17	H146WT	H146WT	15813	52315	84	44	383	355	3	10225	10230	1177.89	8533	8634	430.36	81.8	68.2	0	1692	1697	23.76
66	1	1	3	18	H146WT	H146WT	16073	52304	78	35	383	358	3	10241	10395	1009.21	8459	8472	211.42	97.1	88.6	0	1782	1936	48.44
67	1	1	3	19	R146	R146	15490	53120	150	149	230	4	1	8738	8849	508.66	8832	8855	216.98	14.1	7.4	0	-93	17	40.27
68	1	1	3	20	R146	R146	15740	53120	150	149	230	4	1	8790	8988	610.06	8789	8839	471.04	14.1	10.7	0	1	199	18.66
69	1	1	3	21	L146=H146t	L146=H146t	15990	53120	150	149	230	4	1	8680	8661	315.85	8747	8755	309.19	6	0.7	0	-66	-85	28.07
70	1	1	3	22	L146=H146t	L146=H146t	16240	53120	150	149	230	4	1	8760	9882	4099.08	8672	8762	574.1	15.4	12.8	0	88	1210	15.26
71	1	1	3	23	P146	P146	16490	53120	150	149	230	4	1	8623	9019	2428.25	8630	8647	206.03	16.8	7.4	0	-6	389	41.85
72	1	1	3	24	P146	P146	16740	53120	150	149	230	4	1	8582	8665	631.2	8516	8532	377.51	20.1	9.4	0	66	149	22.73
73	1	1	4	1	L147WT	L147WT	11816	52565	92	52	383	1011	3	12087	11618	1845.42	8654	8594	328.56	88.5	78.8	0	3433	2964	36.79
74	1	1	4	2	L147WT	L147WT	12076	52569	84	42	362	1003	3	10394	10397	1079.04	8628	8540	374.59	88.1	85.7	0	1766	1769	27.75
75	1	1	4	3	P147	P147	12330	52572	106	70	315	836	3	8245	8124	700.15	8680	8615	354.17	2.9	1.4	0	-434	-555	23.28
76	1	1	4	4	P147	P147	12580	52569	84	45	362	826	3	8231	8140	589.09	8659	8666	302.72	8.9	0	0	-427	-518	27.19
77	1	1	4	5	P147a	P147a	12820	52559	92	50	362	814	3	8464	8409	353.34	8731	8745	171.95	6	0	0	-266	-321	49.22
78	1	1	4	6	P147a	P147a	13059	52565	98	60	383	694	3	8383	8424	422.71	8808	8825	178.36	8.3	3.3	0	-424	-383	47
79	1	1	4	7	Oligo HIV Y115	Oligo HIV Y115	13323	52558	78	37	383	697	3	8607	8642	946.67	8926	8945	202.33	21.6	13.5	0	-318	-283	42.54
80	1	1	4	8	Oligo HIV Y115	Oligo HIV Y115	13573	52568	84	42	383	678	3	7859	7951	293.61	8936	8947	185.07	0	0	0	-1076	-984	42.47
81	1	1	4	9	Oligo HIV M184a	Oligo HIV M184a	13837	52555	98	58	383	565	3	8685	8554	687.9	8839	8873	228.59	22.4	6.9	0	-153	-284	37.99
82	1	1	4	10	Oligo HIV M184a	Oligo HIV M184a	14090	52551	84	45	383	558	3	8683	8539	589.46	8804	8824	224.8	24.4	2.2	0	-120	-264	38.63
83	1	1	4	11	C - (H2O+S.S.)	C - (H2O+S.S.)	14312	52558	84	43	383	448	3	8954	8792	468.71	8900	8922	210.51	18.6	7	0	54	-107	42.53
84	1	1	4	12	C - (H2O+S.S.)	C - (H2O+S.S.)	14559	52569	106	69	294	427	3	9118	9043	454.78	8981	8985	199.44	34.8	17.4	0	137	62	45.72
85	1	1	4	13	C - (H2O+S.S.)	C - (H2O+S.S.)	14824	52555	92	52	383	351	3	8909	8893	386.96	8969	8981	271.24	15.4	3.8	0	-59	-75	32.85
86	1	1	4	14	C - (H2O+S.S.)	C - (H2O+S.S.)	15056	52566	112	82	315	319	3	8703	8696	416.1	8781	8750	496.66	7.3	0	0	-77	-84	17.52
87	1	1	4	15	C - (H2O+S.S.)	C - (H2O+S.S.)	15309	52559	92	51	362	314	3	8555	8485	429.39	8676	8701	250.27	11.8	3.9	0	-120	-190	34.18
88	1	1	4	16	C - (H2O+S.S.)	C - (H2O+S.S.)	14740	53370	150	149	230	6	1	8884	8912	260.25	8893	8939	344.59	2.7	2.7	0	-8	19	25.78
89	1	1	4	17	C - (H2O+S.S.)	C - (H2O+S.S.)	15107	53273	80	37	383	843	3	9067	9063	134.66	8973	9097	531.8	0	0	0	94	90	17.05
90	1	1	4	18	C - (H2O+S.S.)	C - (H2O+S.S.)	15240	53370	150	149	230	6	1	8857	8818	395.74	8922	8916	239.08	10.1	1.3	0	-64	-103	37.05
91	1	1	4	19	C - (H2O+S.S.)	C - (H2O+S.S.)	15490	53370	150	149	230	6	1	8839	8788	358.29	8810	8738	537.46	2	0.7	0	29	-21	16.45
92	1	1	4	20	C - (H2O+S.S.)	C - (H2O+S.S.)	15740	53370	150	149	230	6	1	8852	8931	300.37	8776	8781	598.14	6.7	1.3	0	76	155	14.8
93	1	1	4	21	C - (H2O+S.S.)	C - (H2O+S.S.)	15990	53370	150	149	230	6	1	8778	8796	207.71	8801	8848	259.88	6.7	2.7	0	-22	-4	33.78
94	1	1	4	22	C - (H2O+S.S.)	C - (H2O+S.S.)	16240	53370	150	149	230	6	1	8665	8706	540.6	8765	8795	246.95	8.7	4.7	0	-99	-58	35.09
95	1	1	4	23	CIF	CIF	17320	52555	92	56	383	169	3	12060	11436	2344.03	8265	8306	295.35	87.5	75	0	3795	3171	40.83
96	1	1	4	24	CIF	CIF	17565	52576	106	74	315	163	3	10906	11105	2189.84	8276	8301	265.46	87.8	73	0	2630	2829	41.08
END DATA
