# Supplementary material for: Microarray-based identification of antigenic variants of foot-and-mouth disease virus: a bioinformatics quality assessment
Source: BMC Genomics. 2006 May 18;7:117. doi: 10.1186/1471-2164-7-117 (PMC1481559; doi:10.1186/1471-2164-7-117)
Supplement: Additional File 1 — They are obtained using the Agilent and Scan Array Express (Perkin Elmer Life Sciences) analysis software for reading and quantifying the hybridization images. [file 1471-2164-7-117-S1.zip › V-3-S139I-1-19V.csv]

BEGIN HEADER
PerkinElmer Life Sciences.
ScanArrayCSVFileFormat	2
ScanArray Express	2
Number_of_Columns	26
END HEADER
BEGIN GENERAL INFO
DateTime	10/14/2005 10:18
GalFile	D:\303\AFTOCHIP\AFTOCHIP 2.1\Generalidades Aftochip 2.1\ARCHIVO GAL AFTOCHIP 2.1.gal
Scanner	Model: Serial No.:
User Name	303
Computer Name
Protocol	Easy Quant
Quantitation Method	Adaptive Circle
Quality Confidence Calculation	SignalToNoise
User comments
Image Origin	0	0
Temperature	0
Laser Powers	0
Laser On Time	0
PMT Voltages	0
END GENERAL INFO
BEGIN QUANTITATION PARAMETERS
Min Percentile	50
Max Percentile	200
END QUANTITATION PARAMETERS
BEGIN QUALITY MEASUREMENTS
Min Signal To Noise	3
END QUALITY MEASUREMENTS
BEGIN ARRAY PATTERN INFO
Units	�m
Array Rows	1
Array Columns	1
Spot Rows	4
Spot Columns	24
Array Row Spacing	4500
Array Column Spacing	4500
Spot Row Spacing	248
Spot Column Spacing	250
Spot Diameter	150
Interstitial	0
Spots Per Array	96
Total Spots	96
END ARRAY PATTERN INFO
BEGIN IMAGE INFO
ImageID	Channel	Image	Fluorophore	Barcode	Units	X Units Per Pixel	Y Units Per Pixel	X Offset	Y Offset	Status
-1	CH1	D:\303\AFTOCHIP\AFTOCHIP 2.1\Vero\V-19� a 22� Vero\Im�genes Scanner\V-3-S139I-1 1,5-19�V_SLOT03_S01.tif	Unknown	Unknown	�m	10	10	0	0	Control Image
END IMAGE INFO
BEGIN NORMALIZATION INFO
Normalization Method	LOWESS
END NORMALIZATION INFO
BEGIN DATA
Index	Array Row	Array Column	Spot Row	Spot Column	Name	ID	X	Y	Diameter	F Pixels	B Pixels	Footprint	Flags	Ch1 Median	Ch1 Mean	Ch1 SD	Ch1 B Median	Ch1 B Mean	Ch1 B SD	Ch1 % > B + 1 SD	Ch1 % > B + 2 SD	Ch1 F % Sat.	Ch1 Median - B	Ch1 Mean - B	Ch1 SignalNoiseRatio
1	1	1	1	1	CIF	CIF	3031	26882	98	63	362	680	3	1548	1713	548.22	808	811	46.71	100	100	0	740	905	33.14
2	1	1	1	2	CIF	CIF	3279	26879	92	51	362	676	3	1525	1537	407.21	782	785	46.46	100	100	0	743	755	32.83
3	1	1	1	3	S139WT	S139WT	4050	27310	150	149	230	15	1	766	771	53.06	766	770	44.99	16.1	6	0	0	5	17.03
4	1	1	1	4	S139WT	S139WT	4270	27360	150	149	230	53	1	761	762	42.2	753	756	41.18	17.4	2	0	8	9	18.48
5	1	1	1	5	G139	G139	4529	27238	80	39	362	67	3	777	778	30.22	770	809	209.63	0	0	0	7	8	3.71
6	1	1	1	6	G139	G139	4802	27273	90	51	362	32	4	785	830	283.2	769	852	315.17	2	2	0	16	61	2.49
7	1	1	1	7	G139t	G139t	5035	27375	90	52	341	57	3	866	874	49.7	789	790	50.11	80.8	30.8	0	77	85	17.28
8	1	1	1	8	G139t	G139t	5300	27310	150	149	230	15	1	769	787	71.04	802	799	44.23	17.4	11.4	0	-32	-14	17.39
9	1	1	1	9	G139c	G139c	5550	27310	150	149	230	15	1	791	798	42.55	785	792	48.24	20.1	3.4	0	6	13	16.4
10	1	1	1	10	G139c	G139c	5800	27310	150	149	230	15	1	800	805	60.52	797	803	47.44	24.8	7.4	0	3	8	16.86
11	1	1	1	11	I139	I139	5524	26893	80	38	362	569	3	1009	1035	230.19	798	800	43.19	86.8	84.2	0	211	237	23.36
12	1	1	1	12	I139	I139	5794	26876	90	52	362	572	3	1187	1190	231.6	823	829	66.19	90.4	82.7	0	364	367	17.93
13	1	1	1	13	N139	N139	6520	27390	150	149	230	77	1	801	807	55.56	797	806	41.42	28.2	5.4	0	4	10	19.34
14	1	1	1	14	N139	N139	6800	27330	150	149	230	11	1	786	785	45.19	788	791	44.1	10.7	2	0	-1	-2	17.82
15	1	1	1	15	T139	T139	6528	26879	120	95	294	611	3	865	889	99.63	816	817	41.83	52.6	34.7	0	49	73	20.68
16	1	1	1	16	T139	T139	6804	26878	112	83	294	585	3	817	847	106.12	805	808	65.08	30.1	14.5	0	12	42	12.55
17	1	1	1	17	RGD-WT1	RGD-WT1	7033	26873	106	73	362	626	3	2769	2501	809.8	813	817	49.31	98.6	98.6	0	1956	1688	56.16
18	1	1	1	18	RGD-WT1	RGD-WT1	7272	26851	98	63	362	641	3	2423	2216	753.45	846	848	47.36	88.9	88.9	0	1577	1370	51.17
19	1	1	1	19	RRD	RRD	8050	27310	150	149	230	15	1	800	800	46.3	797	799	39.24	19.5	6	0	3	3	20.39
20	1	1	1	20	RRD	RRD	8310	27290	150	149	230	32	1	830	831	40.42	825	830	46.94	14.1	1.3	0	5	6	17.68
21	1	1	1	21	RRDt	RRDt	8432	27337	100	64	362	104	3	833	832	32.8	838	867	126.06	0	0	0	-4	-5	6.61
22	1	1	1	22	RRDt	RRDt	8790	27320	150	149	230	18	1	826	828	38.62	823	823	39.02	16.8	5.4	0	3	5	21.17
23	1	1	1	23	RRDc	RRDc	9040	27340	150	149	230	25	1	829	831	37.34	822	824	42.87	16.1	3.4	0	7	9	19.34
24	1	1	1	24	RRDc	RRDc	9300	27310	150	149	230	15	1	837	836	37.26	845	848	37.79	11.4	2.7	0	-7	-8	22.15
25	1	1	2	1	RED	RED	3560	27560	150	149	230	10	1	761	760	53.36	759	781	104.14	2.7	0	0	2	1	7.31
26	1	1	2	2	RED	RED	3662	27288	150	154	230	197	3	761	756	46.72	778	802	88.93	0.6	0	0	-16	-21	8.56
27	1	1	2	3	REDt	REDt	4060	27560	150	149	230	10	1	760	769	46.3	788	844	201.82	0	0	0	-27	-18	3.77
28	1	1	2	4	REDt	REDt	4310	27560	150	149	230	10	1	787	789	43.5	768	2832	8875.98	0	0	0	19	21	0.09
29	1	1	2	5	REDc	REDc	4550	27590	150	149	230	21	1	781	785	46.11	772	777	48.81	21.5	5.4	0	9	13	16
30	1	1	2	6	REDc	REDc	4810	27590	150	149	230	19	1	801	800	43.03	790	794	48.63	16.1	2	0	11	10	16.47
31	1	1	2	7	REG	REG	5060	27560	150	149	230	10	1	800	801	44.09	791	794	47.14	20.8	4	0	9	10	16.97
32	1	1	2	8	REG	REG	5310	27560	150	149	230	10	1	808	812	48.48	813	813	41.41	22.1	3.4	0	-4	0	19.51
33	1	1	2	9	REGat	REGat	5560	27560	150	149	230	10	1	782	788	53.3	807	810	41.47	10.7	3.4	0	-24	-18	18.86
34	1	1	2	10	REGat	REGat	5810	27560	150	149	230	10	1	812	821	48.54	809	812	50.15	21.5	4	0	3	12	16.19
35	1	1	2	11	REGac	REGac	6070	27580	150	149	230	14	1	786	792	55.48	795	797	44.57	15.4	4	0	-8	-2	17.64
36	1	1	2	12	REGac	REGac	6418	27488	100	64	362	179	3	827	835	43.76	832	867	141.92	0	0	0	-4	3	5.83
37	1	1	2	13	REGgg	REGgg	6040	27128	84	41	362	558	3	1420	1372	222.08	801	806	47.14	100	97.6	0	619	571	30.13
38	1	1	2	14	REGgg	REGgg	6288	27133	84	42	362	549	3	1455	1354	269.19	816	816	41.72	95.2	90.5	0	639	538	34.88
39	1	1	2	15	REGtg	REGtg	7060	27580	150	149	230	9	1	806	811	43.73	825	827	43.55	12.8	1.3	0	-18	-13	18.51
40	1	1	2	16	REGtg	REGtg	7310	27590	150	149	230	19	1	824	829	46.94	825	824	42.9	20.1	6	0	0	4	19.21
41	1	1	2	17	REGcg	REGcg	7560	27560	150	149	230	10	1	804	803	35.5	800	800	43.07	9.4	0.7	0	4	3	18.67
42	1	1	2	18	REGcg	REGcg	7810	27560	150	149	230	10	1	794	796	44.77	804	803	42.54	12.8	2	0	-9	-7	18.67
43	1	1	2	19	D143N (RGN)	D143N (RGN)	8060	27560	150	149	230	10	1	789	790	42.16	798	801	39.03	11.4	3.4	0	-8	-7	20.22
44	1	1	2	20	D143N (RGN)	D143N (RGN)	8290	27570	150	149	230	18	1	818	823	46.05	819	820	50.65	16.8	4.7	0	0	4	16.15
45	1	1	2	21	D143N (RGN)t	D143N (RGN)t	8515	27478	70	28	362	64	3	834	840	37.77	830	856	171.48	0	0	0	4	10	4.86
46	1	1	2	22	D143N (RGN)t	D143N (RGN)t	8768	27465	78	36	341	75	3	810	808	32.48	829	834	49.06	2.8	0	0	-18	-20	16.51
47	1	1	2	23	D143N (RGN)c	D143N (RGN)c	9025	27625	110	80	273	64	3	899	894	42.2	827	829	42.14	71.3	32.5	0	72	67	21.33
48	1	1	2	24	D143N (RGN)c	D143N (RGN)c	9300	27590	150	149	230	21	1	851	852	42.01	847	1694	6406.48	0	0	0	4	5	0.13
49	1	1	3	1	D143V (RGV)	D143V (RGV)	3655	27806	150	152	230	111	4	782	792	163.86	800	10277	20851.64	0	0	0	-17	-7	0.04
50	1	1	3	2	D143V (RGV)	D143V (RGV)	3810	27810	150	149	230	8	1	796	802	42.92	783	783	48.13	25.5	5.4	0	13	19	16.54
51	1	1	3	3	RGE-1 (GAA)	RGE-1 (GAA)	4060	27810	150	149	230	8	1	767	771	40.8	783	806	146.25	0	0	0	-15	-11	5.24
52	1	1	3	4	RGE-1 (GAA)	RGE-1 (GAA)	4381	27806	150	155	230	87	4	767	771	46.21	792	1478	1820.4	0	0	0	-24	-20	0.42
53	1	1	3	5	RGEc	RGEc	4560	27810	150	149	230	8	1	793	791	42.01	769	773	41.07	26.2	8.1	0	24	22	19.31
54	1	1	3	6	RGEc	RGEc	4810	27810	150	149	230	8	1	792	803	98.46	788	792	47.51	12.1	3.4	0	4	15	16.67
55	1	1	3	7	L144WT	L144WT	4547	27386	84	44	362	636	3	1568	1482	550.52	769	772	44.86	86.4	77.3	0	799	713	34.95
56	1	1	3	8	L144WT	L144WT	4774	27383	84	44	362	648	3	1820	1905	344.42	779	791	117.22	100	100	0	1041	1126	15.53
57	1	1	3	9	L144g	L144g	5560	27810	150	149	230	8	1	785	787	40.94	789	794	44.67	12.1	2	0	-3	-1	17.57
58	1	1	3	10	L144g	L144g	5810	27810	150	149	230	8	1	821	827	59.04	808	814	61.61	18.8	4.7	0	13	19	13.33
59	1	1	3	11	L144a	L144a	6060	27810	150	149	230	8	1	779	781	46.61	804	808	44.14	6.7	1.3	0	-24	-22	17.65
60	1	1	3	12	L144a	L144a	6330	27840	150	149	230	30	1	790	793	46.04	796	800	46.47	12.1	2	0	-5	-2	17
61	1	1	3	13	V144	V144	6560	27810	150	149	230	8	1	826	824	44.74	817	821	54.15	10.7	2	0	9	7	15.25
62	1	1	3	14	V144	V144	6810	27810	150	149	230	8	1	782	785	42.15	807	812	47.63	4.7	0.7	0	-24	-21	16.42
63	1	1	3	15	S144	S144	7060	27810	150	149	230	8	1	814	820	46.27	817	818	49.4	15.4	3.4	0	-2	3	16.48
64	1	1	3	16	S144	S144	7310	27810	150	149	230	8	1	829	830	38.6	827	831	40.73	14.8	3.4	0	2	3	20.35
65	1	1	3	17	H146WT	H146WT	7029	27383	64	22	418	591	3	1017	1015	123.54	811	814	39	95.5	86.4	0	206	204	26.08
66	1	1	3	18	H146WT	H146WT	7279	27376	70	28	362	588	3	919	982	133.96	812	815	43.05	92.9	57.1	0	107	170	21.35
67	1	1	3	19	R146	R146	8060	27810	150	149	230	8	1	802	806	44.29	810	813	43.45	14.1	3.4	0	-7	-3	18.46
68	1	1	3	20	R146	R146	8310	27810	150	149	230	8	1	821	820	37.27	813	816	43.3	16.1	1.3	0	8	7	18.96
69	1	1	3	21	L146=H146t	L146=H146t	8540	27830	150	149	230	21	1	812	815	47.81	815	828	81.29	2.7	0.7	0	-2	0	9.99
70	1	1	3	22	L146=H146t	L146=H146t	8820	27840	150	149	230	24	1	815	813	40.38	820	823	40.23	14.1	1.3	0	-4	-6	20.26
71	1	1	3	23	P146	P146	8965	27929	150	154	230	200	3	838	842	38.38	840	889	167.29	0	0	0	-1	2	5.01
72	1	1	3	24	P146	P146	9340	27830	150	149	230	33	1	848	851	38.67	841	1993	7658.8	0	0	0	7	10	0.11
73	1	1	4	1	L147WT	L147WT	3030	27651	78	37	362	651	3	1007	1068	241.15	793	796	44.32	83.8	73	0	214	275	22.72
74	1	1	4	2	L147WT	L147WT	3292	27621	56	18	418	656	3	1177	1142	177.76	777	782	45.66	100	94.4	0	400	365	25.78
75	1	1	4	3	P147	P147	4179	28146	150	155	230	162	4	806	804	50.33	804	1188	1230.67	0	0	0	2	0	0.65
76	1	1	4	4	P147	P147	4320	28050	150	149	230	19	1	803	804	40.32	797	827	208.41	0	0	0	6	7	3.85
77	1	1	4	5	P147a	P147a	4570	28050	150	149	230	19	1	783	790	47.03	774	777	42.13	24.8	8.1	0	9	16	18.59
78	1	1	4	6	P147a	P147a	4820	28050	150	149	230	19	1	804	805	39.89	779	781	39.44	31.5	10.1	0	25	26	20.39
79	1	1	4	7	Oligo HIV Y115	Oligo HIV Y115	5070	28050	150	149	230	19	1	786	787	40.21	774	784	82.99	4.7	0	0	12	13	9.47
80	1	1	4	8	Oligo HIV Y115	Oligo HIV Y115	5320	28050	150	149	230	19	1	807	805	47.1	768	768	36.97	53	18.8	0	39	37	21.83
81	1	1	4	9	Oligo HIV M184a	Oligo HIV M184a	5570	28050	150	149	230	19	1	773	775	46.38	790	797	65.31	6.7	0	0	-16	-14	11.84
82	1	1	4	10	Oligo HIV M184a	Oligo HIV M184a	5820	28050	150	149	230	19	1	769	767	36.45	797	799	44.94	2	0.7	0	-27	-29	17.11
83	1	1	4	11	C - (H2O+S.S.)	C - (H2O+S.S.)	6070	28050	150	149	230	19	1	776	775	48.52	788	791	45.42	11.4	2	0	-11	-12	17.08
84	1	1	4	12	C - (H2O+S.S.)	C - (H2O+S.S.)	6320	28050	150	149	230	19	1	771	782	74.99	777	778	38.22	20.1	6	0	-5	5	20.17
85	1	1	4	13	C - (H2O+S.S.)	C - (H2O+S.S.)	6570	28050	150	149	230	19	1	792	799	54.57	792	795	43.89	24.2	7.4	0	0	7	18.04
86	1	1	4	14	C - (H2O+S.S.)	C - (H2O+S.S.)	6820	28050	150	149	230	19	1	809	814	42.85	797	802	41.99	26.2	4.7	0	12	17	19.27
87	1	1	4	15	C - (H2O+S.S.)	C - (H2O+S.S.)	6998	28108	98	64	362	137	3	807	813	47	817	857	148.34	0	0	0	-9	-3	5.44
88	1	1	4	16	C - (H2O+S.S.)	C - (H2O+S.S.)	7320	28050	150	149	230	19	1	834	831	41.28	793	797	44.89	42.3	12.1	0	41	38	18.58
89	1	1	4	17	C - (H2O+S.S.)	C - (H2O+S.S.)	7570	28050	150	149	230	19	1	781	781	37.83	788	791	56.31	4	0.7	0	-6	-6	13.87
90	1	1	4	18	C - (H2O+S.S.)	C - (H2O+S.S.)	7747	28080	110	76	294	110	3	791	791	37.28	788	797	67.98	1.3	0	0	3	3	11.64
91	1	1	4	19	C - (H2O+S.S.)	C - (H2O+S.S.)	8070	28050	150	149	230	19	1	810	811	40.16	816	831	76.48	1.3	0	0	-5	-4	10.59
92	1	1	4	20	C - (H2O+S.S.)	C - (H2O+S.S.)	8320	28050	150	149	230	19	1	814	813	39.46	812	818	45.08	12.8	2	0	2	1	18.06
93	1	1	4	21	C - (H2O+S.S.)	C - (H2O+S.S.)	8570	28050	150	149	230	19	1	813	812	40.22	807	815	64.45	8.7	0	0	6	5	12.61
94	1	1	4	22	C - (H2O+S.S.)	C - (H2O+S.S.)	8820	28050	150	149	230	19	1	822	819	39.88	820	820	43.25	9.4	3.4	0	2	0	19.01
95	1	1	4	23	CIF	CIF	8528	27619	78	38	362	643	3	1391	1672	653.75	827	828	39.68	100	100	0	564	845	35.05
96	1	1	4	24	CIF	CIF	8776	27630	64	24	418	630	3	1388	1666	640.08	820	823	44.99	100	95.8	0	568	846	30.85
END DATA
