# Supplementary material for: Microarray-based identification of antigenic variants of foot-and-mouth disease virus: a bioinformatics quality assessment
Source: BMC Genomics. 2006 May 18;7:117. doi: 10.1186/1471-2164-7-117 (PMC1481559; doi:10.1186/1471-2164-7-117)
Supplement: Additional File 1 — They are obtained using the Agilent and Scan Array Express (Perkin Elmer Life Sciences) analysis software for reading and quantifying the hybridization images. [file 1471-2164-7-117-S1.zip › V-3-S139I-2-19V.csv]

BEGIN HEADER
PerkinElmer Life Sciences.
ScanArrayCSVFileFormat	2
ScanArray Express	2
Number_of_Columns	26
END HEADER
BEGIN GENERAL INFO
DateTime	10/14/2005 11:00
GalFile	D:\303\AFTOCHIP\AFTOCHIP 2.1\Generalidades Aftochip 2.1\ARCHIVO GAL AFTOCHIP 2.1.gal
Scanner	Model: Serial No.:
User Name	303
Computer Name
Protocol	Easy Quant
Quantitation Method	Adaptive Circle
Quality Confidence Calculation	SignalToNoise
User comments
Image Origin	0	0
Temperature	0
Laser Powers	0
Laser On Time	0
PMT Voltages	0
END GENERAL INFO
BEGIN QUANTITATION PARAMETERS
Min Percentile	50
Max Percentile	200
END QUANTITATION PARAMETERS
BEGIN QUALITY MEASUREMENTS
Min Signal To Noise	3
END QUALITY MEASUREMENTS
BEGIN ARRAY PATTERN INFO
Units	�m
Array Rows	1
Array Columns	1
Spot Rows	4
Spot Columns	24
Array Row Spacing	4500
Array Column Spacing	4500
Spot Row Spacing	243
Spot Column Spacing	251
Spot Diameter	150
Interstitial	0
Spots Per Array	96
Total Spots	96
END ARRAY PATTERN INFO
BEGIN IMAGE INFO
ImageID	Channel	Image	Fluorophore	Barcode	Units	X Units Per Pixel	Y Units Per Pixel	X Offset	Y Offset	Status
-1	CH1	D:\303\AFTOCHIP\AFTOCHIP 2.1\Vero\V-19� a 22� Vero\Im�genes Scanner\V-3-S139I-1 1,5-19�V_SLOT03_S01.tif	Unknown	Unknown	�m	10	10	0	0	Control Image
END IMAGE INFO
BEGIN NORMALIZATION INFO
Normalization Method	LOWESS
END NORMALIZATION INFO
BEGIN DATA
Index	Array Row	Array Column	Spot Row	Spot Column	Name	ID	X	Y	Diameter	F Pixels	B Pixels	Footprint	Flags	Ch1 Median	Ch1 Mean	Ch1 SD	Ch1 B Median	Ch1 B Mean	Ch1 B SD	Ch1 % > B + 1 SD	Ch1 % > B + 2 SD	Ch1 F % Sat.	Ch1 Median - B	Ch1 Mean - B	Ch1 SignalNoiseRatio
1	1	1	1	1	CIF	CIF	12005	26920	70	26	421	8	3	3094	2800	1157.76	882	884	41.89	100	100	0	2212	1918	73.85
2	1	1	1	2	CIF	CIF	12260	26925	98	60	327	14	3	1860	2056	975.65	886	891	52.57	76.7	73.3	0	974	1170	35.38
3	1	1	1	3	S139WT	S139WT	12480	26940	150	149	278	36	1	860	863	42.47	888	892	61.29	3.4	0	0	-27	-24	14.03
4	1	1	1	4	S139WT	S139WT	12760	26910	150	149	278	5	1	893	902	56.25	884	890	43.48	28.9	8.7	0	9	18	20.54
5	1	1	1	5	G139	G139	13010	26910	150	149	278	4	1	880	882	47.65	878	878	44.74	17.4	4	0	2	4	19.67
6	1	1	1	6	G139	G139	13270	26910	150	149	278	13	1	886	891	47.06	890	894	49.06	16.8	0	0	-3	1	18.06
7	1	1	1	7	G139t	G139t	13520	26910	150	149	278	12	1	904	908	46.67	902	901	49.14	18.1	4	0	2	6	18.4
8	1	1	1	8	G139t	G139t	13770	26910	150	149	278	11	1	863	868	50.94	874	876	45.65	7.4	2	0	-10	-5	18.9
9	1	1	1	9	G139c	G139c	14020	26910	150	149	278	10	1	862	886	171.19	879	886	57.77	12.1	3.4	0	-16	7	14.92
10	1	1	1	10	G139c	G139c	14260	26900	150	149	278	11	1	871	879	55.3	857	863	44.44	30.2	10.1	0	14	22	19.6
11	1	1	1	11	I139	I139	14523	26901	90	51	346	15	3	1363	1316	245.58	858	860	43.94	92.2	90.2	0	505	458	31.02
12	1	1	1	12	I139	I139	14766	26905	70	30	383	7	3	1197	1185	168.38	860	864	42.01	100	96.7	0	337	325	28.49
13	1	1	1	13	N139	N139	15020	26910	150	149	278	6	1	888	893	49.85	865	869	39.76	38.9	14.8	0	23	28	22.33
14	1	1	1	14	N139	N139	15270	26910	150	149	278	5	1	871	865	50	872	874	54.86	7.4	1.3	0	0	-6	15.88
15	1	1	1	15	T139	T139	15520	26905	134	124	259	7	3	904	963	161.59	878	878	40.99	41.1	33.9	0	26	85	22.05
16	1	1	1	16	T139	T139	15765	26905	142	140	278	7	3	909	956	129.64	879	884	45.56	43.6	27.9	0	30	77	19.95
17	1	1	1	17	RGD-WT1	RGD-WT1	16015	26895	90	52	346	17	3	4473	4238	1287.12	885	891	49.89	100	100	0	3588	3353	89.65
18	1	1	1	18	RGD-WT1	RGD-WT1	16255	26895	100	60	346	21	3	4750	4343	1382.96	908	912	48.07	98.3	96.7	0	3842	3435	98.82
19	1	1	1	19	RRD	RRD	16500	26890	150	149	278	29	1	916	916	51.91	899	904	44.12	28.2	8.7	0	17	17	20.76
20	1	1	1	20	RRD	RRD	16775	26905	128	112	278	7	3	946	958	62.19	919	921	47.83	41.1	17.9	0	27	39	19.78
21	1	1	1	21	RRDt	RRDt	17025	26905	148	148	278	7	3	970	996	123.11	919	933	90.31	32.4	10.8	0	51	77	10.74
22	1	1	1	22	RRDt	RRDt	17275	26905	156	164	214	6	3	960	984	91.25	929	931	43.51	43.3	27.4	0	31	55	22.06
23	1	1	1	23	RRDc	RRDc	17530	26910	150	149	278	6	1	918	927	52.76	923	927	46.33	18.8	7.4	0	-4	4	19.82
24	1	1	1	24	RRDc	RRDc	17780	26910	150	149	278	5	1	948	959	63.31	928	930	47.49	34.9	15.4	0	20	31	19.96
25	1	1	2	1	RED	RED	12020	27170	150	149	278	23	1	870	873	53.51	865	869	49.21	15.4	6	0	5	8	17.68
26	1	1	2	2	RED	RED	12250	27170	150	149	278	15	1	887	891	46.84	874	877	41.4	25.5	8.7	0	13	17	21.43
27	1	1	2	3	REDt	REDt	12510	27150	150	149	278	7	1	881	885	43.05	869	873	43.86	21.5	5.4	0	12	16	20.09
28	1	1	2	4	REDt	REDt	12760	27150	150	149	278	7	1	895	898	49.76	876	877	50.88	23.5	5.4	0	19	22	17.59
29	1	1	2	5	REDc	REDc	13010	27150	150	149	278	6	1	867	868	46.42	863	868	43.52	18.8	6	0	4	5	19.92
30	1	1	2	6	REDc	REDc	13260	27150	150	149	278	5	1	888	895	54.96	880	883	45.75	26.8	8.7	0	8	15	19.41
31	1	1	2	7	REG	REG	13510	27150	150	149	278	5	1	869	873	44.39	893	900	49.67	7.4	1.3	0	-23	-19	17.49
32	1	1	2	8	REG	REG	13760	27150	150	149	278	4	1	874	876	40.26	873	877	42.12	15.4	3.4	0	1	3	20.75
33	1	1	2	9	REGat	REGat	14010	27150	150	149	278	4	1	856	858	43.62	871	874	50.36	9.4	0.7	0	-14	-12	17
34	1	1	2	10	REGat	REGat	14260	27150	150	149	278	4	1	862	868	43.3	866	869	49.78	12.8	2.7	0	-3	2	17.32
35	1	1	2	11	REGac	REGac	14500	27140	150	149	278	19	1	838	843	46.47	860	862	44.93	9.4	0.7	0	-21	-16	18.65
36	1	1	2	12	REGac	REGac	14770	27150	150	149	278	8	1	851	853	39.75	850	852	42.82	16.1	2	0	1	3	19.87
37	1	1	2	13	REGgg	REGgg	15025	27145	90	52	346	14	3	1689	1630	223.97	867	867	41.76	100	100	0	822	763	40.44
38	1	1	2	14	REGgg	REGgg	15275	27145	90	52	346	14	3	1955	1920	315.46	863	862	51.99	100	100	0	1092	1057	37.6
39	1	1	2	15	REGtg	REGtg	15520	27150	150	149	278	6	1	885	887	46.17	876	877	49.82	22.1	4	0	9	11	17.77
40	1	1	2	16	REGtg	REGtg	15770	27150	150	149	278	5	1	886	883	46.35	896	898	44.54	12.8	0.7	0	-9	-12	19.89
41	1	1	2	17	REGcg	REGcg	16010	27140	150	149	278	16	1	911	914	53.3	908	911	47.15	15.4	4.7	0	3	6	19.32
42	1	1	2	18	REGcg	REGcg	16260	27140	150	149	278	17	1	927	937	56.78	920	924	43.29	25.5	9.4	0	7	17	21.42
43	1	1	2	19	D143N (RGN)	D143N (RGN)	16520	27150	150	149	278	4	1	940	947	64.36	918	926	52.8	26.8	10.7	0	22	29	17.8
44	1	1	2	20	D143N (RGN)	D143N (RGN)	16765	27155	128	112	278	6	3	958	974	63.57	916	920	48.41	47.3	24.1	0	42	58	19.79
45	1	1	2	21	D143N (RGN)t	D143N (RGN)t	17020	27150	150	149	278	5	1	902	909	48.1	920	924	54.74	9.4	1.3	0	-17	-10	16.48
46	1	1	2	22	D143N (RGN)t	D143N (RGN)t	17280	27150	150	149	278	8	1	896	899	43.48	925	929	50.59	4.7	0	0	-28	-25	17.71
47	1	1	2	23	D143N (RGN)c	D143N (RGN)c	17530	27150	150	149	278	7	1	950	948	43.97	928	928	50.28	18.1	4	0	22	20	18.89
48	1	1	2	24	D143N (RGN)c	D143N (RGN)c	17780	27150	150	149	278	7	1	935	939	42.22	923	929	57.65	16.1	2.7	0	12	16	16.22
49	1	1	3	1	D143V (RGV)	D143V (RGV)	12035	27425	154	164	214	42	3	901	935	110.39	867	870	40.8	45.1	28	0	34	68	22.08
50	1	1	3	2	D143V (RGV)	D143V (RGV)	12270	27415	134	124	259	24	3	909	945	135.54	873	872	40.63	46.8	32.3	0	36	72	22.37
51	1	1	3	3	RGE-1 (GAA)	RGE-1 (GAA)	12500	27400	150	149	278	4	1	859	861	41.41	857	861	41.77	18.1	2	0	2	4	20.56
52	1	1	3	4	RGE-1 (GAA)	RGE-1 (GAA)	12755	27405	148	148	278	7	3	906	915	63.66	874	877	45.19	41.9	19.6	0	32	41	20.05
53	1	1	3	5	RGEc	RGEc	12995	27405	148	148	278	13	3	893	905	62.31	871	875	46.81	37.8	17.6	0	22	34	19.08
54	1	1	3	6	RGEc	RGEc	13250	27400	150	149	278	7	1	899	900	46.2	868	871	44.97	36.9	9.4	0	31	32	19.99
55	1	1	3	7	L144WT	L144WT	13525	27412	90	50	346	21	3	1590	1708	558.32	875	879	41.3	100	100	0	715	833	38.5
56	1	1	3	8	L144WT	L144WT	13774	27395	90	52	327	14	3	1494	1536	396.75	874	875	45.34	98.1	96.2	0	620	662	32.95
57	1	1	3	9	L144g	L144g	14020	27405	134	124	259	11	3	923	941	97.19	867	870	46.18	54	34.7	0	56	74	19.99
58	1	1	3	10	L144g	L144g	14265	27400	148	150	297	4	3	875	900	80.56	854	858	42.38	44	28	0	21	46	20.64
59	1	1	3	11	L144a	L144a	14510	27400	150	149	278	2	1	890	904	67.69	852	855	40.03	48.3	28.9	0	38	52	22.23
60	1	1	3	12	L144a	L144a	14755	27405	142	140	278	11	3	920	936	84.12	873	878	45.36	50	33.6	0	47	63	20.28
61	1	1	3	13	V144	V144	15020	27405	148	150	259	8	3	911	935	103.14	884	887	40.75	41.3	22.7	0	27	51	22.35
62	1	1	3	14	V144	V144	15265	27405	112	80	278	7	3	961	972	93.1	885	891	51.68	60	40	0	76	87	18.6
63	1	1	3	15	S144	S144	15510	27400	150	149	278	6	1	880	881	67.58	879	880	55.59	18.8	4.7	0	1	2	15.83
64	1	1	3	16	S144	S144	15760	27400	150	149	278	7	1	901	903	48.91	888	890	41.66	30.2	7.4	0	13	15	21.63
65	1	1	3	17	H146WT	H146WT	16020	27405	110	78	327	7	3	1068	1070	103.86	909	912	45.49	87.2	74.4	0	159	161	23.48
66	1	1	3	18	H146WT	H146WT	16265	27395	110	80	346	4	3	1113	1138	150.53	919	923	47.34	87.5	77.5	0	194	219	23.51
67	1	1	3	19	R146	R146	16520	27400	150	149	278	2	1	933	935	42.8	904	909	48.13	30.2	8.7	0	29	31	19.38
68	1	1	3	20	R146	R146	16770	27400	150	149	278	2	1	916	911	42	914	918	55.64	6.7	0	0	2	-2	16.46
69	1	1	3	21	L146=H146t	L146=H146t	17020	27400	150	149	278	2	1	942	1050	823.16	944	949	54.95	20.8	4.7	0	-1	106	17.14
70	1	1	3	22	L146=H146t	L146=H146t	17270	27400	150	149	278	3	1	929	930	47.22	956	961	54.65	4	0	0	-26	-25	17
71	1	1	3	23	P146	P146	17520	27400	150	149	278	4	1	909	919	49.86	925	932	52	13.4	2.7	0	-15	-5	17.48
72	1	1	3	24	P146	P146	17770	27410	150	149	278	13	1	927	926	43.37	937	946	75.66	2.7	0	0	-9	-10	12.25
73	1	1	4	1	L147WT	L147WT	12023	27669	100	64	346	35	3	1023	1051	130.88	864	868	44.55	89.1	73.4	0	159	187	22.96
74	1	1	4	2	L147WT	L147WT	12275	27660	90	48	365	29	3	1034	1021	113.21	865	864	44.98	72.9	70.8	0	169	156	22.99
75	1	1	4	3	P147	P147	12520	27650	150	149	278	18	1	865	860	41.72	859	863	41.01	14.8	1.3	0	6	1	21.09
76	1	1	4	4	P147	P147	12750	27640	150	149	278	5	1	864	863	41.68	868	876	42.49	10.1	2.7	0	-3	-4	20.33
77	1	1	4	5	P147a	P147a	13000	27640	150	149	278	5	1	861	861	56.89	885	889	50.43	7.4	2	0	-23	-23	17.07
78	1	1	4	6	P147a	P147a	13250	27640	150	149	278	6	1	852	858	48.03	867	867	41.31	14.1	4.7	0	-14	-8	20.63
79	1	1	4	7	Oligo HIV Y115	Oligo HIV Y115	13500	27640	150	149	278	7	1	850	851	39.69	851	858	41.42	14.1	2	0	0	0	20.52
80	1	1	4	8	Oligo HIV Y115	Oligo HIV Y115	13760	27640	150	149	278	1	1	861	875	174.23	869	870	44.09	10.1	3.4	0	-7	6	19.53
81	1	1	4	9	Oligo HIV M184a	Oligo HIV M184a	14000	27640	150	149	278	9	1	867	870	47.68	857	857	45.71	21.5	4.7	0	10	13	18.97
82	1	1	4	10	Oligo HIV M184a	Oligo HIV M184a	14250	27640	150	149	278	10	1	874	877	47.79	851	853	40.58	30.9	12.1	0	23	26	21.54
83	1	1	4	11	C - (H2O+S.S.)	C - (H2O+S.S.)	14500	27640	150	149	278	11	1	865	869	50.05	861	863	43.29	22.1	6	0	4	8	19.98
84	1	1	4	12	C - (H2O+S.S.)	C - (H2O+S.S.)	14760	27640	150	149	278	3	1	884	890	58.36	873	887	130.24	1.3	0.7	0	11	17	6.79
85	1	1	4	13	C - (H2O+S.S.)	C - (H2O+S.S.)	15010	27640	150	149	278	4	1	855	858	39.7	863	869	48.65	10.1	0	0	-7	-4	17.57
86	1	1	4	14	C - (H2O+S.S.)	C - (H2O+S.S.)	15260	27640	150	149	278	5	1	860	868	54.58	868	876	52.75	16.8	5.4	0	-7	0	16.3
87	1	1	4	15	C - (H2O+S.S.)	C - (H2O+S.S.)	15510	27640	150	149	278	5	1	874	873	36.65	875	877	47.74	8.7	1.3	0	0	-1	18.31
88	1	1	4	16	C - (H2O+S.S.)	C - (H2O+S.S.)	15760	27640	150	149	278	6	1	908	907	46.81	896	892	48.36	13.4	6	0	12	11	18.77
89	1	1	4	17	C - (H2O+S.S.)	C - (H2O+S.S.)	16010	27640	150	149	278	7	1	891	892	47.19	889	891	41.28	18.8	6	0	2	3	21.59
90	1	1	4	18	C - (H2O+S.S.)	C - (H2O+S.S.)	16260	27640	150	149	278	8	1	902	909	55.37	901	923	243.8	0	0	0	1	8	3.7
91	1	1	4	19	C - (H2O+S.S.)	C - (H2O+S.S.)	16510	27640	150	149	278	9	1	931	930	53.4	919	922	45.98	21.5	6.7	0	12	11	20.25
92	1	1	4	20	C - (H2O+S.S.)	C - (H2O+S.S.)	16760	27640	150	149	278	10	1	920	925	51.9	927	932	44.28	15.4	5.4	0	-6	-1	20.77
93	1	1	4	21	C - (H2O+S.S.)	C - (H2O+S.S.)	17010	27640	150	149	278	11	1	951	954	45.03	943	951	59.76	13.4	1.3	0	8	11	15.91
94	1	1	4	22	C - (H2O+S.S.)	C - (H2O+S.S.)	17270	27640	150	149	278	3	1	945	943	42.22	942	949	47.53	12.1	2.7	0	3	1	19.88
95	1	1	4	23	CIF	CIF	17525	27645	110	80	346	4	3	1208	1280	259.98	937	937	50.83	93.8	81.3	0	271	343	23.76
96	1	1	4	24	CIF	CIF	17775	27655	90	52	346	14	3	1351	1509	421.41	924	932	87.04	96.2	92.3	0	427	585	15.52
END DATA
