# Supplementary material for: Microarray-based identification of antigenic variants of foot-and-mouth disease virus: a bioinformatics quality assessment
Source: BMC Genomics. 2006 May 18;7:117. doi: 10.1186/1471-2164-7-117 (PMC1481559; doi:10.1186/1471-2164-7-117)
Supplement: Additional File 1 — They are obtained using the Agilent and Scan Array Express (Perkin Elmer Life Sciences) analysis software for reading and quantifying the hybridization images. [file 1471-2164-7-117-S1.zip › V-3-S139I-3-19V.csv]

BEGIN HEADER
PerkinElmer Life Sciences.
ScanArrayCSVFileFormat	2
ScanArray Express	2
Number_of_Columns	26
END HEADER
BEGIN GENERAL INFO
DateTime	10/14/2005 11:07
GalFile	D:\303\AFTOCHIP\AFTOCHIP 2.1\Generalidades Aftochip 2.1\ARCHIVO GAL AFTOCHIP 2.1.gal
Scanner	Model: Serial No.:
User Name	303
Computer Name
Protocol	Easy Quant
Quantitation Method	Adaptive Circle
Quality Confidence Calculation	SignalToNoise
User comments
Image Origin	0	0
Temperature	0
Laser Powers	0
Laser On Time	0
PMT Voltages	0
END GENERAL INFO
BEGIN QUANTITATION PARAMETERS
Min Percentile	50
Max Percentile	200
END QUANTITATION PARAMETERS
BEGIN QUALITY MEASUREMENTS
Min Signal To Noise	3
END QUALITY MEASUREMENTS
BEGIN ARRAY PATTERN INFO
Units	�m
Array Rows	1
Array Columns	1
Spot Rows	4
Spot Columns	24
Array Row Spacing	4500
Array Column Spacing	4500
Spot Row Spacing	248
Spot Column Spacing	250
Spot Diameter	150
Interstitial	0
Spots Per Array	96
Total Spots	96
END ARRAY PATTERN INFO
BEGIN IMAGE INFO
ImageID	Channel	Image	Fluorophore	Barcode	Units	X Units Per Pixel	Y Units Per Pixel	X Offset	Y Offset	Status
-1	CH1	D:\303\AFTOCHIP\AFTOCHIP 2.1\Vero\V-19� a 22� Vero\Im�genes Scanner\V-3-S139I-1 1,5-19�V_SLOT03_S01.tif	Unknown	Unknown	�m	10	10	0	0	Control Image
END IMAGE INFO
BEGIN NORMALIZATION INFO
Normalization Method	LOWESS
END NORMALIZATION INFO
BEGIN DATA
Index	Array Row	Array Column	Spot Row	Spot Column	Name	ID	X	Y	Diameter	F Pixels	B Pixels	Footprint	Flags	Ch1 Median	Ch1 Mean	Ch1 SD	Ch1 B Median	Ch1 B Mean	Ch1 B SD	Ch1 % > B + 1 SD	Ch1 % > B + 2 SD	Ch1 F % Sat.	Ch1 Median - B	Ch1 Mean - B	Ch1 SignalNoiseRatio
1	1	1	1	1	CIF	CIF	3083	51894	90	51	341	21	3	2460	2991	1405.99	1355	1355	87.85	92.2	88.2	0	1105	1636	28
2	1	1	1	2	CIF	CIF	3309	51885	112	80	273	4	3	1984	2763	1645.97	1371	1377	90.73	91.3	77.5	0	613	1392	21.87
3	1	1	1	3	S139WT	S139WT	3540	51900	150	149	230	24	1	1400	1406	73.79	1334	1348	80.91	42.3	13.4	0	66	72	17.3
4	1	1	1	4	S139WT	S139WT	3820	51890	150	149	230	8	1	1333	1344	92.53	1356	1353	95.05	10.7	2.7	0	-22	-11	14.02
5	1	1	1	5	G139	G139	4070	51890	150	149	230	8	1	1337	1726	2925.98	1329	1330	103.9	18.1	5.4	0	8	397	12.87
6	1	1	1	6	G139	G139	4320	51890	150	149	230	8	1	1317	1340	120.18	1288	1292	73.59	29.5	14.1	0	29	52	17.9
7	1	1	1	7	G139t	G139t	4570	51890	150	149	230	8	1	1333	1363	249.25	1314	1318	74.5	28.2	7.4	0	19	49	17.89
8	1	1	1	8	G139t	G139t	4820	51890	150	149	230	8	1	1308	1313	103.71	1300	1305	84.61	15.4	3.4	0	8	13	15.46
9	1	1	1	9	G139c	G139c	5070	51890	150	149	230	8	1	1248	1270	102.45	1298	1306	91.19	6	0.7	0	-49	-27	13.68
10	1	1	1	10	G139c	G139c	5320	51890	150	149	230	8	1	1257	1267	89.37	1301	1312	91.39	7.4	4	0	-43	-33	13.75
11	1	1	1	11	I139	I139	5570	51885	70	26	341	9	3	2116	2138	439.64	1297	1306	92.35	96.2	92.3	0	819	841	22.91
12	1	1	1	12	I139	I139	5820	51895	70	26	341	10	3	2870	2978	822.23	1267	1278	83.65	100	100	0	1603	1711	34.31
13	1	1	1	13	N139	N139	6080	51880	150	149	230	20	1	1286	1284	77.57	1240	1247	84.36	28.9	7.4	0	46	44	15.24
14	1	1	1	14	N139	N139	6320	51880	150	149	230	12	1	1262	1264	92.85	1277	1292	104.51	8.1	3.4	0	-14	-12	12.07
15	1	1	1	15	T139	T139	6575	51890	134	124	294	12	3	1338	1479	359.74	1308	1311	136.02	33.9	20.2	0	30	171	9.84
16	1	1	1	16	T139	T139	6815	51890	134	124	294	2	3	1290	1351	194.54	1260	1262	82.78	33.1	20.2	0	30	91	15.58
17	1	1	1	17	RGD-WT1	RGD-WT1	7075	51885	90	52	341	14	3	3478	3481	949.11	1225	1228	83.6	100	100	0	2253	2256	41.6
18	1	1	1	18	RGD-WT1	RGD-WT1	7292	51875	90	50	341	25	3	4862	4818	1100.24	1225	1235	85.43	100	100	0	3637	3593	56.91
19	1	1	1	19	RRD	RRD	7530	51870	150	149	230	36	1	1218	1223	115.05	1261	1283	176.86	2.7	0.7	0	-42	-37	6.89
20	1	1	1	20	RRD	RRD	7815	51885	134	120	273	5	3	1441	1473	164.39	1334	1343	123.37	43.3	20.8	0	107	139	11.68
21	1	1	1	21	RRDt	RRDt	8065	51885	120	88	273	5	3	1441	1497	205.61	1285	1294	103.38	60.2	42	0	156	212	13.94
22	1	1	1	22	RRDt	RRDt	8320	51890	150	149	230	8	1	1297	1334	195.34	1301	1316	120.83	20.8	11.4	0	-3	33	10.73
23	1	1	1	23	RRDc	RRDc	8565	51885	148	148	209	5	3	1347	1380	152.58	1278	1284	114.49	39.2	18.2	0	69	102	11.76
24	1	1	1	24	RRDc	RRDc	8815	51885	162	180	209	5	3	1324	1332	120.81	1297	1302	106.36	22.8	8.9	0	27	35	12.45
25	1	1	2	1	RED	RED	3070	52150	150	149	230	15	1	1292	1646	2394.07	1289	1286	75.06	22.1	6.7	0	3	357	17.21
26	1	1	2	2	RED	RED	3300	52150	150	149	230	17	1	1308	1319	99.54	1318	1318	77.17	20.1	8.7	0	-9	1	16.95
27	1	1	2	3	REDt	REDt	3580	52140	150	149	230	18	1	1328	1331	87.88	1331	1350	101.09	12.1	1.3	0	-2	0	13.14
28	1	1	2	4	REDt	REDt	3810	52140	150	149	230	3	1	1274	1289	82.08	1326	1333	86.25	6	2	0	-51	-36	14.77
29	1	1	2	5	REDc	REDc	4060	52140	150	149	230	3	1	1315	1326	91.62	1327	1331	79	15.4	4	0	-11	0	16.65
30	1	1	2	6	REDc	REDc	4310	52140	150	149	230	3	1	1276	1277	71.15	1282	1285	72.67	13.4	2	0	-5	-4	17.56
31	1	1	2	7	REG	REG	4560	52140	150	149	230	3	1	1333	1331	90.27	1316	1320	73.56	24.2	6.7	0	17	15	18.12
32	1	1	2	8	REG	REG	4810	52130	150	149	230	7	1	1269	1275	69.38	1291	1297	77.52	10.7	0.7	0	-21	-15	16.37
33	1	1	2	9	REGat	REGat	5060	52140	150	149	230	3	1	1279	1295	142.41	1305	1310	85.99	10.1	2	0	-25	-9	14.87
34	1	1	2	10	REGat	REGat	5310	52140	150	149	230	3	1	1278	1288	97.97	1284	1294	79.73	17.4	6	0	-5	4	16.03
35	1	1	2	11	REGac	REGac	5560	52140	150	149	230	3	1	1243	1248	94.88	1278	1287	88.99	8.7	3.4	0	-34	-29	13.97
36	1	1	2	12	REGac	REGac	5820	52130	150	149	230	11	1	1209	1209	75.79	1284	1291	88.27	2	0	0	-74	-74	13.7
37	1	1	2	13	REGgg	REGgg	6075	52125	90	52	341	18	3	2321	2198	472.03	1250	1258	87.14	96.2	90.4	0	1071	948	26.64
38	1	1	2	14	REGgg	REGgg	6330	52139	90	46	362	17	3	2550	2392	530.26	1264	1272	84.79	95.7	93.5	0	1286	1128	30.08
39	1	1	2	15	REGtg	REGtg	6560	52130	150	149	230	7	1	1251	1268	99.56	1244	1304	105.04	14.1	3.4	0	7	24	11.91
40	1	1	2	16	REGtg	REGtg	6810	52140	150	149	230	3	1	1315	1312	118.52	1279	1281	102.56	26.8	8.7	0	36	33	12.82
41	1	1	2	17	REGcg	REGcg	7060	52140	150	149	230	3	1	1255	1270	92.86	1268	1302	430.21	0.7	0	0	-12	2	2.92
42	1	1	2	18	REGcg	REGcg	7290	52130	150	149	230	22	1	1212	1225	96.1	1274	1283	104.16	6.7	1.3	0	-61	-48	11.64
43	1	1	2	19	D143N (RGN)	D143N (RGN)	7560	52140	150	149	230	3	1	1350	1353	118.55	1271	1286	107.81	43	12.8	0	79	82	12.52
44	1	1	2	20	D143N (RGN)	D143N (RGN)	7810	52140	150	149	230	3	1	1313	1334	116.65	1307	1319	94.27	24.8	10.7	0	6	27	13.93
45	1	1	2	21	D143N (RGN)t	D143N (RGN)t	8065	52135	148	148	209	3	3	1328	1348	134.15	1293	1303	91.03	30.4	17.6	0	35	55	14.59
46	1	1	2	22	D143N (RGN)t	D143N (RGN)t	8310	52140	150	149	230	3	1	1279	1273	99.58	1255	1260	93.89	26.2	4.7	0	24	18	13.62
47	1	1	2	23	D143N (RGN)c	D143N (RGN)c	8560	52140	150	149	230	3	1	1228	1235	72.26	1229	1239	93.97	10.1	1.3	0	0	6	13.07
48	1	1	2	24	D143N (RGN)c	D143N (RGN)c	8810	52140	150	149	230	3	1	1328	1325	121.52	1288	1295	96.25	31.5	9.4	0	40	37	13.8
49	1	1	3	1	D143V (RGV)	D143V (RGV)	3095	52395	134	120	273	34	3	1401	1526	258.2	1304	1306	75.37	55	39.2	0	97	222	18.59
50	1	1	3	2	D143V (RGV)	D143V (RGV)	3325	52385	148	148	209	13	3	1393	1460	193.35	1309	1317	70.85	56.8	29.1	0	84	151	19.66
51	1	1	3	3	RGE-1 (GAA)	RGE-1 (GAA)	3605	52390	148	150	230	43	3	1376	1429	182.94	1303	1314	97.96	42.7	29.3	0	73	126	14.05
52	1	1	3	4	RGE-1 (GAA)	RGE-1 (GAA)	3835	52395	148	148	209	25	3	1350	1393	145.71	1297	1300	79.76	41.2	26.4	0	53	96	16.93
53	1	1	3	5	RGEc	RGEc	4060	52390	150	149	230	5	1	1316	1328	94.76	1315	1318	79.22	15.4	4.7	0	1	13	16.61
54	1	1	3	6	RGEc	RGEc	4305	52395	140	124	273	11	3	1352	1359	81.47	1296	1300	79.8	37.1	12.9	0	56	63	16.94
55	1	1	3	7	L144WT	L144WT	4562	52386	80	39	362	0	3	5842	5620	2154.58	1306	1312	81.74	100	100	0	4536	4314	71.47
56	1	1	3	8	L144WT	L144WT	4823	52392	90	51	362	12	3	4824	4489	2113.07	1279	1282	70.86	96.1	88.2	0	3545	3210	68.07
57	1	1	3	9	L144g	L144g	5055	52385	140	124	273	7	3	1380	1430	170.55	1296	1311	79.86	50.8	40.3	0	84	134	17.28
58	1	1	3	10	L144g	L144g	5310	52390	148	145	230	4	3	1374	1415	156.75	1292	1297	82.46	49	34.5	0	82	123	16.66
59	1	1	3	11	L144a	L144a	5560	52390	140	137	294	4	3	1380	1383	118.56	1304	1311	89.56	44.5	18.2	0	76	79	15.41
60	1	1	3	12	L144a	L144a	5805	52385	148	148	209	7	3	1392	1423	160.22	1347	1352	87.3	36.5	20.3	0	45	76	15.94
61	1	1	3	13	V144	V144	6075	52385	148	148	209	12	3	1319	1365	151.84	1296	1290	79.81	34.5	25.7	0	23	69	16.53
62	1	1	3	14	V144	V144	6325	52370	140	134	294	20	3	1352	1388	141.83	1269	1273	76.38	51.5	35.1	0	83	119	17.7
63	1	1	3	15	S144	S144	6565	52385	140	124	273	2	3	1345	1360	127.16	1271	1272	92.44	41.9	16.9	0	74	89	14.55
64	1	1	3	16	S144	S144	6805	52395	170	208	209	11	3	1350	1352	86.14	1244	1248	94.94	55.8	17.3	0	106	108	14.22
65	1	1	3	17	H146WT	H146WT	7065	52385	70	32	341	3	3	2304	2289	516.4	1230	1240	81.2	100	100	0	1074	1059	28.38
66	1	1	3	18	H146WT	H146WT	7305	52390	70	26	362	8	3	2490	2515	704.3	1260	1264	99.92	100	96.2	0	1230	1255	24.92
67	1	1	3	19	R146	R146	7560	52390	150	149	230	5	1	1313	1307	115.95	1276	1286	112.7	23.5	4	0	37	31	11.65
68	1	1	3	20	R146	R146	7810	52390	150	149	230	5	1	1265	1316	559.98	1250	1253	132.31	15.4	2	0	15	66	9.56
69	1	1	3	21	L146=H146t	L146=H146t	8055	52385	140	124	273	6	3	1358	1355	88.73	1244	1253	94.75	61.3	15.3	0	114	111	14.33
70	1	1	3	22	L146=H146t	L146=H146t	8310	52390	150	149	230	5	1	1187	1195	84.02	1194	1209	112.08	11.4	1.3	0	-6	1	10.59
71	1	1	3	23	P146	P146	8560	52400	150	149	230	14	1	1201	1206	77.98	1243	1248	90.68	4.7	0	0	-41	-36	13.24
72	1	1	3	24	P146	P146	8810	52390	150	149	230	5	1	1244	1254	100.79	1280	1297	111.23	10.7	2	0	-35	-25	11.18
73	1	1	4	1	L147WT	L147WT	3075	52656	90	52	362	26	3	2850	2761	1033.11	1257	1264	68.78	92.3	86.5	0	1593	1504	41.44
74	1	1	4	2	L147WT	L147WT	3309	52647	80	40	362	14	3	2736	2650	483.73	1275	1275	63.65	97.5	97.5	0	1461	1375	42.99
75	1	1	4	3	P147	P147	3605	52630	150	154	230	43	3	1385	1392	92.29	1286	1287	73.06	64.3	28.6	0	99	106	18.96
76	1	1	4	4	P147	P147	3830	52630	150	149	230	18	1	1350	1357	87.03	1308	1321	131.58	12.1	2.7	0	42	49	10.26
77	1	1	4	5	P147a	P147a	4050	52630	150	149	230	11	1	1344	1354	97.02	1340	1342	84.04	13.4	3.4	0	4	14	15.99
78	1	1	4	6	P147a	P147a	4305	52635	134	120	273	7	3	1391	1429	147.79	1334	1338	97.94	35	20	0	57	95	14.2
79	1	1	4	7	Oligo HIV Y115	Oligo HIV Y115	4550	52630	150	149	230	11	1	1335	1341	96.07	1324	1337	100.67	16.1	2.7	0	11	17	13.26
80	1	1	4	8	Oligo HIV Y115	Oligo HIV Y115	4800	52620	150	149	230	17	1	1286	1291	90.39	1294	1305	101.03	14.1	0	0	-7	-2	12.73
81	1	1	4	9	Oligo HIV M184a	Oligo HIV M184a	5050	52630	150	149	230	11	1	1236	1241	70.87	1274	1279	99.84	4	0.7	0	-37	-32	12.38
82	1	1	4	10	Oligo HIV M184a	Oligo HIV M184a	5300	52630	150	149	230	11	1	1275	1288	102.75	1287	1298	109.45	14.8	3.4	0	-11	1	11.65
83	1	1	4	11	C - (H2O+S.S.)	C - (H2O+S.S.)	5550	52630	150	149	230	11	1	1312	1315	96	1296	1306	93.69	21.5	6	0	16	19	14
84	1	1	4	12	C - (H2O+S.S.)	C - (H2O+S.S.)	5800	52630	150	149	230	11	1	1251	1253	98.68	1288	1294	97.93	9.4	2.7	0	-36	-34	12.77
85	1	1	4	13	C - (H2O+S.S.)	C - (H2O+S.S.)	6050	52630	150	149	230	11	1	1212	1217	88.56	1238	1243	85.9	5.4	2.7	0	-25	-20	14.11
86	1	1	4	14	C - (H2O+S.S.)	C - (H2O+S.S.)	6310	52620	150	149	230	13	1	1209	1211	62.42	1258	1281	274.7	0	0	0	-48	-46	4.4
87	1	1	4	15	C - (H2O+S.S.)	C - (H2O+S.S.)	6550	52630	150	149	230	11	1	1245	1245	83.67	1227	1260	282.36	0	0	0	18	18	4.41
88	1	1	4	16	C - (H2O+S.S.)	C - (H2O+S.S.)	6800	52630	150	149	230	11	1	1227	1249	97.95	1260	1265	85.95	11.4	5.4	0	-32	-10	14.28
89	1	1	4	17	C - (H2O+S.S.)	C - (H2O+S.S.)	7050	52630	150	149	230	11	1	1292	1302	92.33	1268	1271	87.02	28.9	7.4	0	24	34	14.85
90	1	1	4	18	C - (H2O+S.S.)	C - (H2O+S.S.)	7300	52630	150	149	230	11	1	1228	1248	98.39	1240	1266	190.67	4.7	0	0	-11	8	6.44
91	1	1	4	19	C - (H2O+S.S.)	C - (H2O+S.S.)	7550	52630	150	149	230	11	1	1312	1316	107.51	1289	1306	109.51	23.5	3.4	0	23	27	11.98
92	1	1	4	20	C - (H2O+S.S.)	C - (H2O+S.S.)	7800	52630	150	149	230	11	1	1219	1223	82.95	1262	1267	125.83	4	0	0	-42	-38	9.69
93	1	1	4	21	C - (H2O+S.S.)	C - (H2O+S.S.)	8050	52630	150	149	230	11	1	1229	1226	116.34	1260	1255	90.81	10.1	2	0	-30	-33	13.53
94	1	1	4	22	C - (H2O+S.S.)	C - (H2O+S.S.)	8300	52640	150	149	230	13	1	1218	1237	120.91	1267	1287	216.97	5.4	0	0	-48	-29	5.61
95	1	1	4	23	CIF	CIF	8574	52642	90	50	362	14	3	4794	4855	2771.91	1267	1280	119.41	94	78	0	3527	3588	40.15
96	1	1	4	24	CIF	CIF	8816	52635	90	52	341	3	3	7317	6105	3247.11	1272	1289	124.44	98.1	90.4	0	6045	4833	58.8
END DATA
