# Supplementary material for: Microarray-based identification of antigenic variants of foot-and-mouth disease virus: a bioinformatics quality assessment
Source: BMC Genomics. 2006 May 18;7:117. doi: 10.1186/1471-2164-7-117 (PMC1481559; doi:10.1186/1471-2164-7-117)
Supplement: Additional File 1 — They are obtained using the Agilent and Scan Array Express (Perkin Elmer Life Sciences) analysis software for reading and quantifying the hybridization images. [file 1471-2164-7-117-S1.zip › V-3-S139I-4-19V.csv]

BEGIN HEADER
PerkinElmer Life Sciences.
ScanArrayCSVFileFormat	2
ScanArray Express	2
Number_of_Columns	26
END HEADER
BEGIN GENERAL INFO
DateTime	10/14/2005 11:12
GalFile	D:\303\AFTOCHIP\AFTOCHIP 2.1\Generalidades Aftochip 2.1\ARCHIVO GAL AFTOCHIP 2.1.gal
Scanner	Model: Serial No.:
User Name	303
Computer Name
Protocol	Easy Quant
Quantitation Method	Adaptive Circle
Quality Confidence Calculation	SignalToNoise
User comments
Image Origin	0	0
Temperature	0
Laser Powers	0
Laser On Time	0
PMT Voltages	0
END GENERAL INFO
BEGIN QUANTITATION PARAMETERS
Min Percentile	50
Max Percentile	200
END QUANTITATION PARAMETERS
BEGIN QUALITY MEASUREMENTS
Min Signal To Noise	3
END QUALITY MEASUREMENTS
BEGIN ARRAY PATTERN INFO
Units	�m
Array Rows	1
Array Columns	1
Spot Rows	4
Spot Columns	24
Array Row Spacing	4500
Array Column Spacing	4500
Spot Row Spacing	248
Spot Column Spacing	250
Spot Diameter	150
Interstitial	0
Spots Per Array	96
Total Spots	96
END ARRAY PATTERN INFO
BEGIN IMAGE INFO
ImageID	Channel	Image	Fluorophore	Barcode	Units	X Units Per Pixel	Y Units Per Pixel	X Offset	Y Offset	Status
-1	CH1	D:\303\AFTOCHIP\AFTOCHIP 2.1\Vero\V-19� a 22� Vero\Im�genes Scanner\V-3-S139I-1 1,5-19�V_SLOT03_S01.tif	Unknown	Unknown	�m	10	10	0	0	Control Image
END IMAGE INFO
BEGIN NORMALIZATION INFO
Normalization Method	LOWESS
END NORMALIZATION INFO
BEGIN DATA
Index	Array Row	Array Column	Spot Row	Spot Column	Name	ID	X	Y	Diameter	F Pixels	B Pixels	Footprint	Flags	Ch1 Median	Ch1 Mean	Ch1 SD	Ch1 B Median	Ch1 B Mean	Ch1 B SD	Ch1 % > B + 1 SD	Ch1 % > B + 2 SD	Ch1 F % Sat.	Ch1 Median - B	Ch1 Mean - B	Ch1 SignalNoiseRatio
1	1	1	1	1	CIF	CIF	12068	51910	92	52	362	6	3	1704	2054	857.03	1114	1138	102.36	100	98.1	0	590	940	16.65
2	1	1	1	2	CIF	CIF	12315	51905	90	52	341	2	3	1599	1681	378.71	1101	1140	364.88	65.4	26.9	0	498	580	4.38
3	1	1	1	3	S139WT	S139WT	12570	51900	150	149	230	4	1	1046	1056	60.05	1081	1098	93.71	4.7	0	0	-34	-24	11.16
4	1	1	1	4	S139WT	S139WT	12820	51900	150	149	230	4	1	1111	1123	94.52	1058	1075	98.17	32.2	8.1	0	53	65	11.32
5	1	1	1	5	G139	G139	13070	51900	150	149	230	4	1	1027	1046	72.44	1031	1050	97.38	11.4	2.7	0	-3	15	10.55
6	1	1	1	6	G139	G139	13320	51900	150	149	230	4	1	1036	1054	78.67	1043	1054	69.1	26.8	5.4	0	-6	11	14.99
7	1	1	1	7	G139t	G139t	13570	51900	150	149	230	4	1	1012	1025	79.45	1055	1076	109.63	4.7	0.7	0	-42	-29	9.23
8	1	1	1	8	G139t	G139t	13820	51900	150	149	230	4	1	1006	1025	80.39	1036	1071	157.62	3.4	0.7	0	-29	-10	6.38
9	1	1	1	9	G139c	G139c	14070	51900	148	145	230	4	3	999	1005	50.68	1021	1028	60.8	5.5	0.7	0	-21	-15	16.43
10	1	1	1	10	G139c	G139c	14320	51900	112	89	294	4	3	1015	1054	249.23	1043	1061	93.97	11.2	3.4	0	-27	11	10.8
11	1	1	1	11	I139	I139	14577	51907	112	83	294	10	3	1132	1190	202.02	1048	1084	129.12	38.6	22.9	0	84	142	8.77
12	1	1	1	12	I139	I139	14820	51900	150	149	230	4	1	1091	1253	871.8	1045	1065	87.72	36.2	25.5	0	46	208	12.44
13	1	1	1	13	N139	N139	15080	51890	150	149	230	18	1	1078	1114	126.21	1045	1100	340.2	3.4	0	0	33	69	3.17
14	1	1	1	14	N139	N139	15310	51900	150	149	230	7	1	1098	1115	99.71	1080	1105	119.92	18.1	2.7	0	18	35	9.16
15	1	1	1	15	T139	T139	15570	51905	120	96	273	2	3	1251	1296	206.05	1065	1092	102.49	69.8	46.9	0	186	231	12.21
16	1	1	1	16	T139	T139	15825	51895	120	88	273	11	3	1226	1279	202.62	1084	1101	96.65	62.5	39.8	0	142	195	12.68
17	1	1	1	17	RGD-WT1	RGD-WT1	16096	51896	112	82	294	29	3	3541	3210	1469.13	1045	1057	85.53	92.7	90.2	0	2496	2165	41.4
18	1	1	1	18	RGD-WT1	RGD-WT1	16324	51912	100	64	362	10	3	3649	3463	889.02	1048	1053	75.34	100	100	0	2601	2415	48.43
19	1	1	1	19	RRD	RRD	16570	51900	150	149	230	4	1	1061	1078	106.82	1038	1043	66.64	28.2	11.4	0	23	40	15.92
20	1	1	1	20	RRD	RRD	16820	51900	150	149	230	4	1	1004	1011	56.28	1033	1067	214.6	0	0	0	-28	-21	4.68
21	1	1	1	21	RRDt	RRDt	17070	51900	150	149	230	4	1	1116	1131	107.53	1056	1282	1887.26	0	0	0	60	75	0.59
22	1	1	1	22	RRDt	RRDt	17320	51900	150	149	230	4	1	1086	1122	121.97	1117	1144	272.07	2.7	0	0	-30	5	3.99
23	1	1	1	23	RRDc	RRDc	17570	51900	150	149	230	4	1	1205	1210	146.22	1129	1144	127.63	33.6	7.4	0	76	81	9.44
24	1	1	1	24	RRDc	RRDc	17820	51900	150	149	230	4	1	1098	1107	90.59	1067	1079	98.04	26.2	3.4	0	31	40	11.2
25	1	1	2	1	RED	RED	12070	52150	150	149	230	3	1	1106	1122	86.74	1070	1080	59.22	41.6	18.8	0	36	52	18.68
26	1	1	2	2	RED	RED	12320	52150	150	149	230	3	1	1079	1084	76.48	1073	1096	92.64	14.1	1.3	0	6	11	11.65
27	1	1	2	3	REDt	REDt	12570	52150	150	149	230	3	1	1036	1033	53.16	1031	1042	66.52	11.4	1.3	0	5	2	15.57
28	1	1	2	4	REDt	REDt	12820	52150	150	149	230	3	1	1056	1063	66.86	1042	1065	139.88	6	0.7	0	14	21	7.55
29	1	1	2	5	REDc	REDc	13070	52150	150	149	230	3	1	1071	1081	92.64	1038	1042	80.31	28.2	8.1	0	33	43	13.34
30	1	1	2	6	REDc	REDc	13320	52150	150	149	230	3	1	1035	1051	89.29	1024	1044	80.96	19.5	9.4	0	11	27	12.78
31	1	1	2	7	REG	REG	13590	52130	150	149	230	31	1	1030	1039	64.24	1001	1010	53.67	34.2	10.1	0	29	38	19.19
32	1	1	2	8	REG	REG	13820	52150	150	149	230	3	1	1009	1012	40.09	1004	1012	60.97	9.4	0.7	0	5	8	16.55
33	1	1	2	9	REGat	REGat	14070	52150	150	149	230	3	1	981	989	61.1	1009	1012	55.61	12.8	1.3	0	-27	-19	17.64
34	1	1	2	10	REGat	REGat	14320	52160	150	149	230	9	1	1012	1016	52.61	1035	1040	73.1	4.7	0	0	-22	-18	13.84
35	1	1	2	11	REGac	REGac	14570	52150	150	149	230	3	1	1009	1013	51.46	1021	1027	58.94	10.7	1.3	0	-11	-7	17.12
36	1	1	2	12	REGac	REGac	14830	52140	150	149	230	17	1	1033	1044	84.62	1016	1026	71.13	19.5	6.7	0	17	28	14.52
37	1	1	2	13	REGgg	REGgg	15075	52140	110	78	294	13	3	1481	1472	341.89	1010	1029	77.09	85.9	73.1	0	471	462	19.21
38	1	1	2	14	REGgg	REGgg	15295	52160	110	78	294	23	3	2007	1808	556.74	1011	1033	85.04	91	82.1	0	996	797	23.6
39	1	1	2	15	REGtg	REGtg	15560	52160	150	149	230	11	1	990	1003	74.96	1022	1036	77.8	6.7	1.3	0	-31	-18	12.73
40	1	1	2	16	REGtg	REGtg	15820	52150	150	149	230	3	1	1078	1084	78.1	1041	1053	131.8	11.4	1.3	0	37	43	8.18
41	1	1	2	17	REGcg	REGcg	16080	52140	150	149	230	17	1	1019	1026	57.81	1058	1064	76.1	4	0	0	-38	-31	13.39
42	1	1	2	18	REGcg	REGcg	16310	52150	150	149	230	7	1	1130	1133	91.25	1046	1086	208.55	8.1	0.7	0	84	87	5.42
43	1	1	2	19	D143N (RGN)	D143N (RGN)	16570	52150	150	149	230	3	1	1052	1067	86.33	1044	1068	79.37	20.1	7.4	0	8	23	13.25
44	1	1	2	20	D143N (RGN)	D143N (RGN)	16820	52150	150	149	230	3	1	1036	1042	62.69	1018	1026	64.37	26.2	6	0	18	24	16.09
45	1	1	2	21	D143N (RGN)t	D143N (RGN)t	17070	52150	150	149	230	3	1	1034	1039	61.83	1031	1042	105.97	6.7	0.7	0	3	8	9.76
46	1	1	2	22	D143N (RGN)t	D143N (RGN)t	17320	52150	150	149	230	3	1	1031	1035	59.77	1042	1053	108	2	0.7	0	-10	-6	9.55
47	1	1	2	23	D143N (RGN)c	D143N (RGN)c	17570	52150	150	149	230	3	1	1001	1007	69.04	1058	1064	77.25	4	1.3	0	-56	-50	12.96
48	1	1	2	24	D143N (RGN)c	D143N (RGN)c	17815	52155	156	164	209	4	3	1143	1156	91.1	1047	1067	97.77	48.8	16.5	0	96	109	11.69
49	1	1	3	1	D143V (RGV)	D143V (RGV)	12060	52430	150	149	230	31	1	1130	1196	193.26	1097	1162	534.32	4	0	0	33	99	2.11
50	1	1	3	2	D143V (RGV)	D143V (RGV)	12315	52415	148	148	209	15	3	1062	1095	101.13	1065	1073	72.56	25.7	11.5	0	-2	30	14.64
51	1	1	3	3	RGE-1 (GAA)	RGE-1 (GAA)	12575	52405	148	148	209	9	3	1045	1066	87.97	1009	1017	67.84	34.5	13.5	0	36	57	15.4
52	1	1	3	4	RGE-1 (GAA)	RGE-1 (GAA)	12820	52405	148	150	209	6	3	1060	1175	547.18	1011	1025	75.9	40	26	0	49	164	13.97
53	1	1	3	5	RGEc	RGEc	13070	52400	150	149	230	2	1	1040	1047	65.95	1005	1012	55.57	32.9	11.4	0	35	42	18.72
54	1	1	3	6	RGEc	RGEc	13330	52390	150	149	230	15	1	1002	1006	49.62	996	1004	53.45	17.4	2.7	0	6	10	18.75
55	1	1	3	7	L144WT	L144WT	13574	52406	100	64	362	9	3	2566	2252	923.1	1036	1043	65.23	85.9	79.7	0	1530	1216	39.34
56	1	1	3	8	L144WT	L144WT	13821	52399	92	51	362	3	3	3245	3113	1239.22	1014	1029	75.79	98	94.1	0	2231	2099	42.81
57	1	1	3	9	L144g	L144g	14065	52400	128	108	294	2	3	1082	1119	137.89	1004	1012	64.14	51.9	42.6	0	78	115	16.87
58	1	1	3	10	L144g	L144g	14325	52415	140	124	273	17	3	1185	1200	115.05	1005	1019	80.19	83.1	58.9	0	180	195	14.78
59	1	1	3	11	L144a	L144a	14570	52410	150	149	230	11	1	1076	1094	105.23	1025	1035	77.05	39.6	16.8	0	51	69	13.96
60	1	1	3	12	L144a	L144a	14820	52400	150	149	230	2	1	1050	1057	91.07	1013	1030	99.53	24.8	4.7	0	37	44	10.55
61	1	1	3	13	V144	V144	15075	52385	140	124	273	16	3	1059	1066	89.31	1011	1026	84.27	31.5	14.5	0	48	55	12.57
62	1	1	3	14	V144	V144	15305	52405	140	124	273	13	3	1067	1087	115.54	1036	1049	91.88	30.6	13.7	0	31	51	11.61
63	1	1	3	15	S144	S144	15570	52400	150	149	230	2	1	1040	1041	60.88	1004	1008	60.42	32.9	9.4	0	36	37	17.21
64	1	1	3	16	S144	S144	15820	52400	150	149	230	2	1	1000	1005	52.13	1036	1053	81.11	2	0	0	-35	-30	12.33
65	1	1	3	17	H146WT	H146WT	16076	52416	70	30	362	17	3	1832	1827	510.6	1097	1102	80.23	90	86.7	0	735	730	22.83
66	1	1	3	18	H146WT	H146WT	16316	52409	80	39	362	9	3	1825	1817	382.92	1019	1034	84.39	97.4	97.4	0	806	798	21.63
67	1	1	3	19	R146	R146	16560	52410	150	149	230	12	1	1063	1075	92.72	1018	1023	73.57	36.9	15.4	0	45	57	14.45
68	1	1	3	20	R146	R146	16820	52400	150	149	230	2	1	1063	1062	80.22	1031	1039	79.03	26.2	6.7	0	32	31	13.45
69	1	1	3	21	L146=H146t	L146=H146t	17061	52391	142	139	294	11	3	1116	1130	90.09	1064	1074	102.69	33.8	5	0	52	66	10.87
70	1	1	3	22	L146=H146t	L146=H146t	17320	52400	150	149	230	2	1	1018	1026	71.92	1008	1026	78.42	15.4	4	0	10	18	12.98
71	1	1	3	23	P146	P146	17570	52420	150	149	230	20	1	1041	1048	64.74	1018	1038	89.88	17.4	1.3	0	23	30	11.58
72	1	1	3	24	P146	P146	17820	52410	150	149	230	11	1	1077	1089	75.27	1056	1069	92.97	19.5	2.7	0	21	33	11.58
73	1	1	4	1	L147WT	L147WT	12080	52655	100	62	341	14	3	1809	2103	874.78	1197	1203	121.44	80.6	74.2	0	612	906	14.9
74	1	1	4	2	L147WT	L147WT	12316	52685	90	52	341	37	3	2105	2242	731.71	1117	1145	114.58	94.2	86.5	0	988	1125	18.37
75	1	1	4	3	P147	P147	12560	52660	150	149	230	14	1	1051	1064	69.73	1073	1093	95.65	8.1	0.7	0	-21	-8	10.99
76	1	1	4	4	P147	P147	12810	52640	150	149	230	10	1	1091	1101	86.86	1034	1066	299.31	0.7	0	0	57	67	3.65
77	1	1	4	5	P147a	P147a	13060	52640	150	149	230	10	1	1041	1050	72.43	1017	1032	77.48	23.5	6	0	24	33	13.44
78	1	1	4	6	P147a	P147a	13310	52640	150	149	230	10	1	1062	1077	80.97	1019	1026	63.05	40.3	15.4	0	43	58	16.84
79	1	1	4	7	Oligo HIV Y115	Oligo HIV Y115	13570	52630	150	149	230	17	1	1084	1087	102.74	1037	1039	63.67	40.3	19.5	0	47	50	17.02
80	1	1	4	8	Oligo HIV Y115	Oligo HIV Y115	13810	52640	150	149	230	10	1	1042	1048	69.24	1036	1041	69.21	16.1	4	0	6	12	15.06
81	1	1	4	9	Oligo HIV M184a	Oligo HIV M184a	14060	52640	150	149	230	10	1	1017	1025	65	1027	1034	72.32	15.4	2	0	-9	-1	14.06
82	1	1	4	10	Oligo HIV M184a	Oligo HIV M184a	14310	52650	150	149	230	7	1	988	997	103.14	1023	1023	68.31	5.4	1.3	0	-34	-25	14.46
83	1	1	4	11	C - (H2O+S.S.)	C - (H2O+S.S.)	14560	52640	150	149	230	10	1	991	995	60.25	991	989	49.1	18.1	6	0	0	4	20.18
84	1	1	4	12	C - (H2O+S.S.)	C - (H2O+S.S.)	14810	52640	150	149	230	10	1	979	977	48.55	1000	1068	910.2	0	0	0	-20	-22	1.08
85	1	1	4	13	C - (H2O+S.S.)	C - (H2O+S.S.)	15060	52640	150	149	230	10	1	1008	1014	67.6	1008	1021	64.14	11.4	4	0	0	6	15.72
86	1	1	4	14	C - (H2O+S.S.)	C - (H2O+S.S.)	15310	52640	150	149	230	10	1	1010	1013	60.35	1022	1028	62.88	11.4	2.7	0	-11	-8	16.06
87	1	1	4	15	C - (H2O+S.S.)	C - (H2O+S.S.)	15560	52640	150	149	230	10	1	1006	1005	55.42	1000	1006	56.01	17.4	1.3	0	6	5	17.96
88	1	1	4	16	C - (H2O+S.S.)	C - (H2O+S.S.)	15810	52640	150	149	230	10	1	1029	1036	55.42	1031	1042	72.77	11.4	0.7	0	-1	5	14.14
89	1	1	4	17	C - (H2O+S.S.)	C - (H2O+S.S.)	16060	52640	150	149	230	10	1	1030	1038	67.37	1074	1082	73.69	8.7	0	0	-43	-35	13.98
90	1	1	4	18	C - (H2O+S.S.)	C - (H2O+S.S.)	16300	52650	150	149	230	17	1	1081	1092	90.67	1036	1045	83.52	34.9	12.1	0	45	56	12.94
91	1	1	4	19	C - (H2O+S.S.)	C - (H2O+S.S.)	16555	52645	148	148	209	13	3	1091	1092	80.92	1026	1033	66.27	49.3	19.6	0	65	66	16.46
92	1	1	4	20	C - (H2O+S.S.)	C - (H2O+S.S.)	16810	52640	150	149	230	10	1	1023	1030	59.24	1027	1033	68.38	12.8	2.7	0	-3	3	14.96
93	1	1	4	21	C - (H2O+S.S.)	C - (H2O+S.S.)	17060	52640	150	149	230	10	1	1008	1010	62.78	1035	1041	67.99	8.7	0	0	-26	-24	14.83
94	1	1	4	22	C - (H2O+S.S.)	C - (H2O+S.S.)	17310	52660	150	149	230	14	1	1011	1022	67.67	996	1005	59.76	24.2	8.1	0	15	26	16.92
95	1	1	4	23	CIF	CIF	17560	52685	90	48	341	38	3	3151	2973	1166.48	1016	1024	72.14	97.9	93.8	0	2135	1957	43.68
96	1	1	4	24	CIF	CIF	17819	52678	70	27	362	29	3	3753	3514	848.43	1021	1029	84.9	100	100	0	2732	2493	44.2
END DATA
