# Supplementary material for: Microarray-based identification of antigenic variants of foot-and-mouth disease virus: a bioinformatics quality assessment
Source: BMC Genomics. 2006 May 18;7:117. doi: 10.1186/1471-2164-7-117 (PMC1481559; doi:10.1186/1471-2164-7-117)
Supplement: Additional File 1 — They are obtained using the Agilent and Scan Array Express (Perkin Elmer Life Sciences) analysis software for reading and quantifying the hybridization images. [file 1471-2164-7-117-S1.zip › V-37-S139I-2-17C.csv]

BEGIN HEADER
PerkinElmer Life Sciences.
ScanArrayCSVFileFormat	2.00
ScanArray Express	2.00
Number_of_Columns	26
END HEADER
BEGIN GENERAL INFO
DateTime	2005/10/25 12:56
GalFile	D:\303\AFTOCHIP\AFTOCHIP 2.1\Generalidades Aftochip 2.1\ARCHIVO GAL AFTOCHIP 2.1.gal
Scanner	Model: Serial No.:
User Name	303
Computer Name
Protocol	Easy Quant
Quantitation Method	Adaptive Circle
Quality Confidence Calculation	SignalToNoise
User comments
Image Origin	0	0
Temperature	0
Laser Powers	0
Laser On Time	0
PMT Voltages	0
END GENERAL INFO
BEGIN QUANTITATION PARAMETERS
Min Percentile	50
Max Percentile	200
END QUANTITATION PARAMETERS
BEGIN QUALITY MEASUREMENTS
Min Signal To Noise	3
END QUALITY MEASUREMENTS
BEGIN ARRAY PATTERN INFO
Units	�m
Array Rows	1
Array Columns	1
Spot Rows	4
Spot Columns	24
Array Row Spacing	4500.000000
Array Column Spacing	4500.000000
Spot Row Spacing	248.000000
Spot Column Spacing	250.000000
Spot Diameter	150
Interstitial	0
Spots Per Array	96
Total Spots	96
END ARRAY PATTERN INFO
BEGIN IMAGE INFO
ImageID	Channel	Image	Fluorophore	Barcode	Units	X Units Per Pixel	Y Units Per Pixel	X Offset	Y Offset	Status
-1	CH1	D:\303\AFTOCHIP\AFTOCHIP 2.1\Celia\17� Celia 5� impresi�n\V-S139I-37-17C_SLOT01_S02.tif	Unknown	Unknown	�m	10.000000	10.000000	0.000000	0.000000	Control Image
END IMAGE INFO
BEGIN NORMALIZATION INFO
Normalization Method	LOWESS
END NORMALIZATION INFO
BEGIN DATA
Index	Array Row	Array Column	Spot Row	Spot Column	Name	ID	X	Y	Diameter	F Pixels	B Pixels	Footprint	Flags	Ch1 Median	Ch1 Mean	Ch1 SD	Ch1 B Median	Ch1 B Mean	Ch1 B SD	Ch1 % > B + 1 SD	Ch1 % > B + 2 SD	Ch1 F % Sat.	Ch1 Median - B	Ch1 Mean - B	Ch1 SignalNoiseRatio
1	1	1	1	1	CIF	CIF	11442	26733	150	153	230	17	3	2040	3120	2942.69	1753	1778	139.93	85.6	51.6	0.0	287	1367	14.58
2	1	1	1	2	CIF	CIF	11673	26742	156	166	230	27	3	1987	3104	2840.17	1936	1938	78.36	44.0	30.7	0.0	51	1168	25.36
3	1	1	1	3	S139WT	S139WT	11921	26733	156	165	230	18	3	1833	1856	183.13	1928	1911	126.50	8.5	1.8	0.0	-94	-71	14.49
4	1	1	1	4	S139WT	S139WT	12190	26719	150	148	230	31	3	1999	2008	90.84	1852	1887	152.00	48.0	7.4	0.0	147	156	13.15
5	1	1	1	5	G139	G139	12448	26715	150	156	209	49	3	1743	1738	93.24	1704	1753	168.18	6.4	0.0	0.0	39	34	10.36
6	1	1	1	6	G139	G139	12686	26710	150	154	230	47	3	1670	1683	120.08	1665	1698	118.76	11.0	3.9	0.0	5	18	14.06
7	1	1	1	7	G139t	G139t	12951	26710	150	148	230	71	3	1756	1779	124.86	1757	1797	188.36	10.1	2.0	0.0	0	22	9.32
8	1	1	1	8	G139t	G139t	13208	26710	150	150	230	89	3	1709	1992	1895.36	1654	1670	93.85	33.3	10.0	0.0	55	338	18.21
9	1	1	1	9	G139c	G139c	13457	26717	150	154	230	107	3	1830	1836	228.05	1751	1826	234.22	14.3	1.3	0.0	79	85	7.81
10	1	1	1	10	G139c	G139c	13694	26727	150	155	230	105	3	1772	1801	139.51	1771	1844	196.40	14.8	0.6	0.0	1	30	9.02
11	1	1	1	11	I139	I139	13957	26734	142	136	273	26	3	2083	2510	1050.34	1787	1820	171.36	58.8	47.1	0.0	296	723	12.16
12	1	1	1	12	I139	I139	14197	26737	156	164	230	23	3	2277	2703	1058.11	1896	1908	150.59	82.9	62.2	0.0	381	807	15.12
13	1	1	1	13	N139	N139	14445	26746	170	206	230	134	4	1758	1785	209.04	1794	1888	845.71	1.9	0.5	0.0	-35	-8	2.08
14	1	1	1	14	N139	N139	14681	26734	150	155	209	126	3	1762	1801	268.13	1708	1742	160.74	18.1	2.6	0.0	54	93	10.96
15	1	1	1	15	T139	T139	14927	26734	150	155	209	132	4	1926	2430	2562.40	1847	1933	811.52	19.4	3.9	0.0	79	583	2.37
16	1	1	1	16	T139	T139	15185	26733	150	156	230	150	4	1941	2073	460.53	1743	2030	1978.52	0.0	0.0	0.0	198	330	0.98
17	1	1	1	17	RGD-WT1	RGD-WT1	15452	26731	150	152	230	177	3	1856	5621	5418.69	1710	1753	214.08	43.4	38.8	0.0	146	3911	8.67
18	1	1	1	18	RGD-WT1	RGD-WT1	15699	26737	184	234	230	194	3	1954	5040	5805.64	1879	1881	173.94	37.2	29.5	0.0	75	3161	11.23
19	1	1	1	19	RRD	RRD	15946	26738	184	240	230	194	3	1873	1907	183.40	1815	1833	128.24	31.3	16.7	0.0	58	92	14.61
20	1	1	1	20	RRD	RRD	16181	26724	170	200	209	197	3	1751	1775	145.24	1771	1767	77.98	18.5	8.5	0.0	-19	4	22.45
21	1	1	1	21	RRDt	RRDt	16437	26717	150	154	230	213	3	1824	1964	432.64	1797	1800	124.74	38.3	29.9	0.0	27	167	14.62
22	1	1	1	22	RRDt	RRDt	16689	26722	170	200	230	218	3	1728	1755	182.19	1716	1748	214.85	14.5	3.0	0.0	12	39	8.04
23	1	1	1	23	RRDc	RRDc	16943	26710	150	154	230	242	3	1847	1888	339.57	1680	1689	99.59	71.4	39.6	0.0	167	208	18.55
24	1	1	1	24	RRDc	RRDc	17186	26719	140	133	294	237	3	1601	1632	202.48	1592	1602	94.93	21.8	10.5	0.0	9	40	16.87
25	1	1	2	1	RED	RED	11416	26946	170	204	230	26	3	1696	1775	180.34	1826	1824	168.51	18.1	2.9	0.0	-129	-50	10.06
26	1	1	2	2	RED	RED	11680	26973	150	154	230	11	3	1824	1857	168.80	1897	1886	122.82	17.5	6.5	0.0	-72	-39	14.85
27	1	1	2	3	REDt	REDt	11923	26980	150	154	230	18	3	1922	1934	162.12	1851	1905	496.30	0.0	0.0	0.0	71	83	3.87
28	1	1	2	4	REDt	REDt	12198	26974	150	157	209	43	3	1823	1813	93.72	1840	1965	473.67	0.0	0.0	0.0	-16	-26	3.85
29	1	1	2	5	REDc	REDc	12428	26984	150	157	209	38	3	1792	1788	89.13	1724	1792	196.73	6.4	0.0	0.0	68	64	9.11
30	1	1	2	6	REDc	REDc	12669	26960	150	148	230	32	3	1667	1671	73.34	1720	1744	151.76	1.4	0.0	0.0	-52	-48	10.98
31	1	1	2	7	REG	REG	12961	26946	150	155	230	83	4	1858	1848	117.27	1876	2006	1027.26	0.0	0.0	0.0	-17	-27	1.81
32	1	1	2	8	REG	REG	13204	26953	150	155	230	88	3	1965	2006	188.25	1771	1798	169.68	54.8	27.7	0.0	194	235	11.58
33	1	1	2	9	REGat	REGat	13467	26953	170	201	230	30	3	2016	2070	343.34	1869	1853	155.18	48.8	20.4	0.0	147	201	12.99
34	1	1	2	10	REGat	REGat	13696	26933	170	202	230	108	3	1798	1799	103.04	1839	1860	118.50	2.5	1.0	0.0	-40	-39	15.17
35	1	1	2	11	REGac	REGac	13934	26956	150	154	230	100	3	1712	1728	139.81	1838	1865	180.70	1.9	1.3	0.0	-125	-109	9.47
36	1	1	2	12	REGac	REGac	14196	26963	150	155	230	125	3	1686	1679	96.36	1734	1747	109.66	4.5	0.6	0.0	-47	-54	15.38
37	1	1	2	13	REGgg	REGgg	14355	26967	150	156	230	39	4	1712	1998	2573.93	1761	1951	726.47	4.5	2.6	0.0	-48	237	2.36
38	1	1	2	14	REGgg	REGgg	14681	26974	150	155	209	128	4	2060	2987	1537.14	1832	2005	1342.88	32.9	20.6	0.0	228	1155	1.53
39	1	1	2	15	REGtg	REGtg	14921	26945	150	154	209	128	3	1971	2018	283.56	1754	1798	140.01	63.6	39.6	0.0	217	264	14.08
40	1	1	2	16	REGtg	REGtg	15178	26951	156	170	230	142	4	1815	1837	166.88	1737	1998	1981.32	0.0	0.0	0.0	78	100	0.92
41	1	1	2	17	REGcg	REGcg	15455	26964	150	152	209	179	3	1758	1755	72.06	1734	1755	120.53	8.6	0.0	0.0	24	21	14.59
42	1	1	2	18	REGcg	REGcg	15705	26949	150	154	230	197	3	1980	2525	1789.38	1835	1850	108.58	63.0	35.1	0.0	145	690	18.24
43	1	1	2	19	D143N (RGN)	D143N (RGN)	15920	26980	150	149	230	170	3	1908	1940	149.48	1839	1853	134.97	29.5	13.4	0.0	69	101	14.14
44	1	1	2	20	D143N (RGN)	D143N (RGN)	16183	26974	150	155	209	196	3	1902	1999	479.23	1810	1808	104.07	43.2	16.8	0.0	92	189	18.28
45	1	1	2	21	D143N (RGN)t	D143N (RGN)t	16434	26958	170	201	230	208	3	1847	1994	1233.27	1764	1779	136.82	28.4	9.5	0.0	83	230	13.50
46	1	1	2	22	D143N (RGN)t	D143N (RGN)t	16691	26960	150	148	230	223	3	1825	1852	242.78	1766	1777	116.28	26.4	7.4	0.0	59	86	15.69
47	1	1	2	23	D143N (RGN)c	D143N (RGN)c	16940	26946	150	154	230	236	3	1774	1772	98.33	1709	1713	100.57	35.7	9.1	0.0	65	63	17.64
48	1	1	2	24	D143N (RGN)c	D143N (RGN)c	17190	26974	150	154	209	244	3	1619	1620	74.54	1615	1627	83.95	13.0	1.3	0.0	4	5	19.29
49	1	1	3	1	D143V (RGV)	D143V (RGV)	11391	27187	170	201	230	48	3	1631	1868	2052.83	1734	1752	155.15	8.5	4.0	0.0	-102	134	10.51
50	1	1	3	2	D143V (RGV)	D143V (RGV)	11674	27218	150	157	230	7	3	1773	1889	369.99	1706	1720	198.56	22.9	15.9	0.0	67	183	8.93
51	1	1	3	3	RGE-1 (GAA)	RGE-1 (GAA)	11925	27220	140	134	294	14	3	2023	2097	241.92	1897	1907	402.36	7.5	3.7	0.0	126	200	5.03
52	1	1	3	4	RGE-1 (GAA)	RGE-1 (GAA)	12186	27213	150	155	230	32	3	2010	2029	178.57	1876	1908	228.17	32.3	4.5	0.0	134	153	8.81
53	1	1	3	5	RGEc	RGEc	12450	27237	160	177	230	62	3	1781	1789	108.39	1725	1765	151.55	23.2	1.1	0.0	56	64	11.75
54	1	1	3	6	RGEc	RGEc	12617	27256	150	155	230	83	3	1636	1642	70.32	1689	1707	159.56	1.3	0.0	0.0	-52	-46	10.25
55	1	1	3	7	L144WT	L144WT	12949	27208	184	236	230	75	4	1753	2202	970.50	1679	1803	1293.85	15.3	4.7	0.0	74	523	1.35
56	1	1	3	8	L144WT	L144WT	13199	27210	170	198	230	85	3	1808	2512	1732.23	1681	1682	79.52	58.1	44.9	0.0	127	831	22.74
57	1	1	3	9	L144g	L144g	13470	27181	184	241	230	118	3	2084	2127	308.18	1864	1843	180.09	57.3	23.2	0.0	220	263	11.57
58	1	1	3	10	L144g	L144g	13695	27191	140	130	294	102	3	1893	2081	688.41	1916	1967	237.58	26.9	16.2	0.0	-22	165	7.97
59	1	1	3	11	L144a	L144a	13934	27198	184	240	230	103	3	2040	2110	248.54	2005	2029	162.81	25.4	16.7	0.0	35	105	12.53
60	1	1	3	12	L144a	L144a	14195	27212	184	238	230	122	3	1761	1770	101.10	1738	1802	183.57	8.4	0.0	0.0	23	32	9.59
61	1	1	3	13	V144	V144	14441	27217	150	154	230	130	3	1760	1878	243.70	1698	1729	141.68	37.7	31.8	0.0	62	180	12.42
62	1	1	3	14	V144	V144	14670	27215	170	196	209	118	4	1740	1866	279.01	1716	1884	1352.59	0.0	0.0	0.0	24	150	1.29
63	1	1	3	15	S144	S144	14920	27203	150	154	230	128	3	1732	1729	111.08	1716	1738	119.24	16.9	2.6	0.0	16	13	14.53
64	1	1	3	16	S144	S144	15187	27206	150	155	230	150	3	1681	1699	198.15	1695	1698	79.11	10.3	5.8	0.0	-13	4	21.25
65	1	1	3	17	H146WT	H146WT	15455	27199	150	154	230	183	3	1979	2059	325.65	1727	1755	148.36	66.9	42.9	0.0	252	332	13.34
66	1	1	3	18	H146WT	H146WT	15693	27211	156	165	230	182	3	1825	1946	278.07	1745	1765	265.21	30.9	13.9	0.0	80	201	6.88
67	1	1	3	19	R146	R146	15932	27215	170	200	209	184	4	1893	1863	153.74	1813	1929	1268.29	0.0	0.0	0.0	80	50	1.49
68	1	1	3	20	R146	R146	16197	27206	150	155	230	207	3	1676	1678	107.93	1707	1736	251.14	1.9	0.0	0.0	-30	-28	6.67
69	1	1	3	21	L146=H146t	L146=H146t	16434	27203	150	155	230	205	3	1721	1731	76.38	1709	1712	100.44	12.9	1.9	0.0	12	22	17.14
70	1	1	3	22	L146=H146t	L146=H146t	16705	27210	150	154	230	239	3	1636	1665	203.42	1637	1650	90.91	15.6	5.2	0.0	0	28	18.00
71	1	1	3	23	P146	P146	16954	27196	150	154	230	247	3	1596	1597	64.54	1627	1634	116.16	1.3	0.0	0.0	-30	-29	13.74
72	1	1	3	24	P146	P146	17190	27224	150	154	209	247	3	1758	1777	123.73	1621	1631	111.37	66.2	30.5	0.0	137	156	15.78
73	1	1	4	1	L147WT	L147WT	11406	27441	150	155	230	30	3	1771	2053	602.84	1668	1691	134.24	45.2	34.2	0.0	103	385	13.19
74	1	1	4	2	L147WT	L147WT	11663	27455	170	202	209	8	3	1704	2087	1152.26	1652	1657	83.01	38.6	33.2	0.0	52	435	20.53
75	1	1	4	3	P147	P147	11925	27458	120	94	294	13	3	1672	1672	85.74	1667	1723	179.72	3.2	0.0	0.0	5	5	9.30
76	1	1	4	4	P147	P147	12191	27467	150	154	230	40	3	1936	1955	133.43	1791	1795	137.49	53.9	21.4	0.0	145	164	14.08
77	1	1	4	5	P147a	P147a	12447	27472	170	202	230	57	3	1730	1736	141.26	1769	1777	107.60	9.9	1.0	0.0	-38	-32	16.08
78	1	1	4	6	P147a	P147a	12670	27463	150	154	230	38	3	1803	1828	154.40	1745	1764	127.90	34.4	16.9	0.0	58	83	14.10
79	1	1	4	7	Oligo HIV Y115	Oligo HIV Y115	12937	27462	170	202	230	65	3	1767	1784	174.60	1712	1720	93.44	31.2	10.4	0.0	55	72	18.91
80	1	1	4	8	Oligo HIV Y115	Oligo HIV Y115	13203	27460	150	154	230	92	4	1955	1969	149.94	1751	1839	713.19	0.6	0.0	0.0	204	218	2.74
81	1	1	4	9	Oligo HIV M184a	Oligo HIV M184a	13464	27435	184	242	209	108	3	2075	2092	145.31	1903	1909	134.57	63.2	24.8	0.0	172	189	15.42
82	1	1	4	10	Oligo HIV M184a	Oligo HIV M184a	13708	27430	170	200	230	115	3	1929	1931	158.06	1924	1975	217.50	8.0	0.5	0.0	5	7	8.87
83	1	1	4	11	C - (H2O+S.S.)	C - (H2O+S.S.)	13939	27458	150	152	230	110	3	1904	2045	709.44	1877	1943	210.94	19.1	9.2	0.0	27	168	9.03
84	1	1	4	12	C - (H2O+S.S.)	C - (H2O+S.S.)	14223	27471	186	244	230	36	3	1985	2125	1353.75	1925	1951	169.94	27.9	4.5	0.0	60	200	11.68
85	1	1	4	13	C - (H2O+S.S.)	C - (H2O+S.S.)	14438	27450	150	150	230	129	3	1722	1718	90.37	1779	1802	161.64	0.7	0.0	0.0	-56	-60	10.65
86	1	1	4	14	C - (H2O+S.S.)	C - (H2O+S.S.)	14666	27450	150	154	230	110	4	1740	1738	74.77	1746	1871	1605.86	0.0	0.0	0.0	-5	-7	1.08
87	1	1	4	15	C - (H2O+S.S.)	C - (H2O+S.S.)	14917	27457	150	154	230	128	4	1865	1882	165.42	1751	2207	4217.56	0.0	0.0	0.0	114	131	0.44
88	1	1	4	16	C - (H2O+S.S.)	C - (H2O+S.S.)	15181	27450	150	148	230	152	3	1753	1869	516.63	1697	1704	90.21	35.1	16.2	0.0	56	172	19.43
89	1	1	4	17	C - (H2O+S.S.)	C - (H2O+S.S.)	15459	27449	150	152	230	183	3	1775	1789	138.72	1757	1778	148.37	21.7	3.3	0.0	18	32	11.96
90	1	1	4	18	C - (H2O+S.S.)	C - (H2O+S.S.)	15701	27462	160	180	230	187	3	1747	1778	239.51	1743	1746	90.92	18.3	7.2	0.0	4	35	19.21
91	1	1	4	19	C - (H2O+S.S.)	C - (H2O+S.S.)	15937	27451	150	154	230	192	4	1947	1958	129.89	1738	1853	1212.72	0.0	0.0	0.0	209	220	1.61
92	1	1	4	20	C - (H2O+S.S.)	C - (H2O+S.S.)	16194	27450	150	154	230	202	3	1710	1752	175.55	1714	1718	91.45	13.6	5.8	0.0	-3	38	18.70
93	1	1	4	21	C - (H2O+S.S.)	C - (H2O+S.S.)	16431	27443	150	154	230	200	3	1822	1849	191.44	1780	1784	130.56	20.8	5.2	0.0	42	69	13.96
94	1	1	4	22	C - (H2O+S.S.)	C - (H2O+S.S.)	16702	27457	150	153	230	239	3	1682	2047	2278.98	1646	1654	83.59	19.6	7.8	0.0	36	401	20.12
95	1	1	4	23	CIF	CIF	16952	27450	144	141	294	17	3	1685	2053	938.42	1632	1661	206.80	29.8	22.0	0.0	53	421	8.15
96	1	1	4	24	CIF	CIF	17200	27469	168	193	230	259	3	1835	2313	1204.70	1644	1670	135.23	57.5	38.9	0.0	191	669	13.57
END DATA
