# Supplementary material for: Microarray-based identification of antigenic variants of foot-and-mouth disease virus: a bioinformatics quality assessment
Source: BMC Genomics. 2006 May 18;7:117. doi: 10.1186/1471-2164-7-117 (PMC1481559; doi:10.1186/1471-2164-7-117)
Supplement: Additional File 1 — They are obtained using the Agilent and Scan Array Express (Perkin Elmer Life Sciences) analysis software for reading and quantifying the hybridization images. [file 1471-2164-7-117-S1.zip › V-37-S139I-4-17C.csv]

BEGIN HEADER
PerkinElmer Life Sciences.
ScanArrayCSVFileFormat	2.00
ScanArray Express	2.00
Number_of_Columns	26
END HEADER
BEGIN GENERAL INFO
DateTime	2005/10/25 12:22
GalFile	D:\303\AFTOCHIP\AFTOCHIP 2.1\Generalidades Aftochip 2.1\ARCHIVO GAL AFTOCHIP 2.1.gal
Scanner	Model: Serial No.:
User Name	303
Computer Name
Protocol	Easy Quant
Quantitation Method	Adaptive Circle
Quality Confidence Calculation	SignalToNoise
User comments
Image Origin	0	0
Temperature	0
Laser Powers	0
Laser On Time	0
PMT Voltages	0
END GENERAL INFO
BEGIN QUANTITATION PARAMETERS
Min Percentile	50
Max Percentile	200
END QUANTITATION PARAMETERS
BEGIN QUALITY MEASUREMENTS
Min Signal To Noise	3
END QUALITY MEASUREMENTS
BEGIN ARRAY PATTERN INFO
Units	�m
Array Rows	1
Array Columns	1
Spot Rows	4
Spot Columns	24
Array Row Spacing	4500.000000
Array Column Spacing	4500.000000
Spot Row Spacing	248.000000
Spot Column Spacing	250.000000
Spot Diameter	150
Interstitial	0
Spots Per Array	96
Total Spots	96
END ARRAY PATTERN INFO
BEGIN IMAGE INFO
ImageID	Channel	Image	Fluorophore	Barcode	Units	X Units Per Pixel	Y Units Per Pixel	X Offset	Y Offset	Status
-1	CH1	D:\303\AFTOCHIP\AFTOCHIP 2.1\Celia\17� Celia 5� impresi�n\V-S139I-37-17C_SLOT01_S02.tif	Unknown	Unknown	�m	10.000000	10.000000	0.000000	0.000000	Control Image
END IMAGE INFO
BEGIN NORMALIZATION INFO
Normalization Method	LOWESS
END NORMALIZATION INFO
BEGIN DATA
Index	Array Row	Array Column	Spot Row	Spot Column	Name	ID	X	Y	Diameter	F Pixels	B Pixels	Footprint	Flags	Ch1 Median	Ch1 Mean	Ch1 SD	Ch1 B Median	Ch1 B Mean	Ch1 B SD	Ch1 % > B + 1 SD	Ch1 % > B + 2 SD	Ch1 F % Sat.	Ch1 Median - B	Ch1 Mean - B	Ch1 SignalNoiseRatio
1	1	1	1	1	CIF	CIF	11377	51673	168	199	230	236	3	1975	2692	1764.79	1913	1911	60.74	50.8	35.7	0.0	62	779	32.51
2	1	1	1	2	CIF	CIF	11622	51673	170	202	230	236	3	2222	3205	2134.93	1990	2053	187.69	58.9	37.6	0.0	232	1215	11.84
3	1	1	1	3	S139WT	S139WT	11885	51690	184	234	230	206	3	2000	2004	77.64	1987	2010	116.02	9.4	0.9	0.0	13	17	17.24
4	1	1	1	4	S139WT	S139WT	12163	51697	150	154	230	169	3	1893	1888	94.97	1890	1887	65.68	16.9	6.5	0.0	3	-1	28.82
5	1	1	1	5	G139	G139	12408	51684	150	156	209	166	3	1860	1837	107.49	1878	1879	82.59	5.8	0.0	0.0	-17	-40	22.52
6	1	1	1	6	G139	G139	12670	51683	150	154	230	146	3	1852	1830	108.12	1874	1919	379.63	0.0	0.0	0.0	-21	-43	4.88
7	1	1	1	7	G139t	G139t	12905	51691	150	154	230	6	3	1991	1983	148.16	1934	1963	128.89	26.0	5.8	0.0	57	49	15.45
8	1	1	1	8	G139t	G139t	13157	51676	150	155	230	142	3	1771	1763	84.44	1856	1882	260.13	0.0	0.0	0.0	-84	-92	6.81
9	1	1	1	9	G139c	G139c	13425	51678	156	168	230	114	3	1791	1958	1950.62	1806	1802	60.11	12.5	3.0	0.0	-14	152	29.79
10	1	1	1	10	G139c	G139c	13677	51672	140	133	294	103	3	1890	1866	100.53	1880	1886	72.26	15.0	1.5	0.0	10	-13	26.16
11	1	1	1	11	I139	I139	13907	51695	112	84	273	4	3	2005	2286	570.57	1958	1955	67.83	40.5	29.8	0.0	47	328	29.56
12	1	1	1	12	I139	I139	14144	51697	106	74	362	11	3	2125	2410	638.22	1911	1916	80.42	75.7	58.1	0.0	214	499	26.42
13	1	1	1	13	N139	N139	14380	51700	150	149	230	127	3	1897	1894	73.98	1880	1898	90.56	11.4	0.7	0.0	17	14	20.95
14	1	1	1	14	N139	N139	14633	51683	184	236	230	27	3	1855	2008	2019.86	1844	1850	77.75	18.2	4.7	0.0	11	164	23.86
15	1	1	1	15	T139	T139	14920	51692	168	194	230	69	3	1819	1885	151.49	1821	1826	85.91	32.0	18.0	0.0	-1	64	21.17
16	1	1	1	16	T139	T139	15171	51695	154	162	209	60	3	1784	1865	254.67	1755	1763	66.50	36.4	25.9	0.0	29	110	26.83
17	1	1	1	17	RGD-WT1	RGD-WT1	15380	51695	182	234	209	90	3	1869	4933	5777.02	1741	1786	503.50	28.6	26.5	0.0	128	3192	3.71
18	1	1	1	18	RGD-WT1	RGD-WT1	15618	51693	184	236	230	96	3	1833	4378	4720.83	1729	1737	81.06	57.2	39.4	0.0	104	2649	22.61
19	1	1	1	19	RRD	RRD	15892	51693	150	153	230	62	3	1808	1885	327.76	1764	1773	177.46	26.1	6.5	0.0	44	121	10.19
20	1	1	1	20	RRD	RRD	16148	51690	150	150	230	47	4	1675	1681	67.19	1658	2069	3442.79	0.0	0.0	0.0	17	23	0.49
21	1	1	1	21	RRDt	RRDt	16392	51697	150	153	230	44	3	1708	1775	188.27	1652	1697	368.70	13.1	2.0	0.0	56	123	4.63
22	1	1	1	22	RRDt	RRDt	16677	51690	170	198	230	6	3	1695	1739	161.82	1659	1673	77.06	32.3	17.7	0.0	36	80	21.99
23	1	1	1	23	RRDc	RRDc	16931	51701	170	201	230	11	3	1693	1701	63.86	1664	1664	58.83	32.3	10.4	0.0	29	37	28.78
24	1	1	1	24	RRDc	RRDc	17186	51687	150	155	230	25	3	1719	1733	76.79	1716	1724	124.14	7.1	1.3	0.0	3	17	13.85
25	1	1	2	1	RED	RED	11372	51917	150	153	230	239	3	1945	1976	133.69	1879	1877	61.31	51.6	30.7	0.0	66	97	31.73
26	1	1	2	2	RED	RED	11624	51925	150	152	209	231	3	1925	1979	162.31	1897	1900	73.74	36.2	21.7	0.0	28	82	26.11
27	1	1	2	3	REDt	REDt	11854	51959	150	155	230	52	3	1970	1972	84.28	1910	1910	68.65	48.4	18.7	0.0	60	62	28.70
28	1	1	2	4	REDt	REDt	12159	51932	168	195	230	171	3	1888	1924	267.66	1860	1854	70.63	30.8	10.3	0.0	28	64	26.73
29	1	1	2	5	REDc	REDc	12447	51992	168	195	230	61	3	2019	2024	92.04	2038	2079	190.90	2.6	0.0	0.0	-18	-13	10.58
30	1	1	2	6	REDc	REDc	12665	51920	150	154	230	151	3	1919	1938	119.86	1921	1989	265.86	1.3	1.3	0.0	-1	17	7.22
31	1	1	2	7	REG	REG	12915	51937	150	156	230	141	3	1906	1892	89.97	1892	1970	604.44	0.0	0.0	0.0	14	0	3.15
32	1	1	2	8	REG	REG	13154	51942	150	157	230	142	3	1943	1931	93.01	1909	1910	58.06	38.9	14.0	0.0	34	22	33.47
33	1	1	2	9	REGat	REGat	13427	51930	150	154	230	109	3	1922	1919	145.42	1915	1924	125.79	9.7	2.6	0.0	7	4	15.28
34	1	1	2	10	REGat	REGat	13676	51935	150	152	209	101	3	2008	1991	118.46	1976	2016	149.69	8.6	0.0	0.0	32	15	13.41
35	1	1	2	11	REGac	REGac	13907	51943	150	154	230	113	3	2143	2147	166.63	2079	2189	237.27	13.0	0.0	0.0	64	68	9.03
36	1	1	2	12	REGac	REGac	14153	51933	154	162	230	115	3	2024	2004	126.81	2025	2069	151.79	3.7	0.0	0.0	0	-20	13.33
37	1	1	2	13	REGgg	REGgg	14381	51952	216	337	150	25	3	1993	2242	723.02	1944	1951	82.51	35.6	19.0	0.0	49	298	24.15
38	1	1	2	14	REGgg	REGgg	14650	51959	202	293	150	13	3	1931	2302	1004.62	1889	1894	71.92	38.6	20.8	0.0	42	413	26.85
39	1	1	2	15	REGtg	REGtg	14923	51960	150	154	230	66	3	2031	2064	254.18	1879	1886	90.26	72.7	38.3	0.0	152	185	22.50
40	1	1	2	16	REGtg	REGtg	15170	51954	170	198	209	60	3	1838	1839	99.23	1874	1881	117.97	4.0	1.0	0.0	-35	-34	15.58
41	1	1	2	17	REGcg	REGcg	15396	51952	150	157	230	75	3	1872	1865	108.01	1733	1820	153.54	43.3	4.5	0.0	139	132	12.19
42	1	1	2	18	REGcg	REGcg	15620	51931	150	148	230	92	3	1693	1693	67.54	1693	1716	107.51	5.4	0.0	0.0	0	0	15.75
43	1	1	2	19	D143N (RGN)	D143N (RGN)	15884	51947	150	155	230	68	3	1717	1718	66.45	1677	1688	102.69	17.4	2.6	0.0	40	41	16.72
44	1	1	2	20	D143N (RGN)	D143N (RGN)	16132	51960	150	150	230	63	3	1680	1688	63.88	1637	1642	59.38	39.3	14.0	0.0	43	51	28.29
45	1	1	2	21	D143N (RGN)t	D143N (RGN)t	16401	51961	184	239	230	37	3	1712	1736	131.00	1696	1720	121.87	18.0	4.2	0.0	16	40	14.05
46	1	1	2	22	D143N (RGN)t	D143N (RGN)t	16670	51947	150	154	230	6	3	1753	1777	107.40	1732	1746	125.57	22.1	5.2	0.0	21	45	13.96
47	1	1	2	23	D143N (RGN)c	D143N (RGN)c	16941	51954	150	155	209	24	4	1896	1891	123.66	1695	1945	2026.21	0.0	0.0	0.0	201	196	0.94
48	1	1	2	24	D143N (RGN)c	D143N (RGN)c	17183	51942	150	153	230	22	4	1886	1878	98.32	1788	2025	1925.19	0.0	0.0	0.0	98	90	0.98
49	1	1	3	1	D143V (RGV)	D143V (RGV)	11384	52165	140	130	273	219	3	1923	2073	369.64	1857	1858	62.20	52.3	30.0	0.0	66	216	30.92
50	1	1	3	2	D143V (RGV)	D143V (RGV)	11612	52175	150	156	209	237	3	1933	2086	409.92	1859	1859	62.18	51.3	35.9	0.0	74	227	31.09
51	1	1	3	3	RGE-1 (GAA)	RGE-1 (GAA)	11890	52181	140	137	294	196	3	2097	2186	298.64	1943	1987	485.75	15.3	1.5	0.0	154	243	4.32
52	1	1	3	4	RGE-1 (GAA)	RGE-1 (GAA)	12154	52195	168	200	209	174	3	1943	1989	180.86	1912	1919	91.92	23.0	13.5	0.0	31	77	21.14
53	1	1	3	5	RGEc	RGEc	12400	52185	150	154	209	170	3	2133	2138	120.63	1976	2021	154.64	50.6	9.7	0.0	157	162	13.79
54	1	1	3	6	RGEc	RGEc	12670	52185	182	234	209	142	3	1926	1935	101.53	1945	1972	130.98	10.7	0.4	0.0	-18	-9	14.70
55	1	1	3	7	L144WT	L144WT	12902	52196	168	195	230	152	3	2029	3831	3888.41	1945	1969	121.17	43.1	29.2	0.0	84	1886	16.74
56	1	1	3	8	L144WT	L144WT	13142	52186	150	156	230	151	3	2082	4593	4574.54	1931	1932	65.48	78.2	54.5	0.0	151	2662	31.80
57	1	1	3	9	L144g	L144g	13420	52198	150	150	230	114	3	2165	2260	325.44	2046	2067	112.01	51.3	24.7	0.0	119	214	19.33
58	1	1	3	10	L144g	L144g	13667	52198	184	236	230	99	3	2458	2518	235.23	2367	2559	480.65	8.5	0.4	0.0	91	151	5.11
59	1	1	3	11	L144a	L144a	14026	52495	150	152	209	323	3	2304	2310	100.77	2283	2347	337.82	0.7	0.0	0.0	21	27	6.82
60	1	1	3	12	L144a	L144a	14212	52117	150	153	230	84	3	2187	2207	130.25	2243	2323	300.93	1.3	0.0	0.0	-55	-35	7.27
61	1	1	3	13	V144	V144	14385	52208	156	168	230	118	3	2205	2364	379.84	2031	2084	156.10	58.9	28.0	0.0	174	333	14.13
62	1	1	3	14	V144	V144	14656	52204	150	154	209	88	3	1964	2094	306.35	1910	1917	74.21	43.5	33.1	0.0	54	184	26.46
63	1	1	3	15	S144	S144	14927	52219	150	154	230	64	3	2029	2041	121.20	2030	2018	168.51	7.8	0.6	0.0	0	11	12.04
64	1	1	3	16	S144	S144	15172	52225	170	200	209	64	3	1990	2005	119.81	1954	1978	131.32	27.0	6.5	0.0	36	51	15.15
65	1	1	3	17	H146WT	H146WT	15404	52197	170	202	230	64	3	2046	2303	666.72	1918	1923	102.32	59.4	34.7	0.0	128	385	20.00
66	1	1	3	18	H146WT	H146WT	15625	52185	170	208	209	84	3	1969	2210	817.82	1751	1801	188.19	59.6	22.1	0.0	218	459	10.46
67	1	1	3	19	R146	R146	15882	52173	150	153	230	70	3	1720	1726	77.95	1656	1657	58.48	51.6	20.9	0.0	64	70	29.41
68	1	1	3	20	R146	R146	16138	52201	150	152	230	53	3	1919	2075	1291.30	1720	1741	146.60	67.1	19.1	0.0	199	355	13.09
69	1	1	3	21	L146=H146t	L146=H146t	16400	52227	150	154	230	47	3	1800	1803	117.46	1736	1752	100.04	37.7	14.3	0.0	64	67	17.99
70	1	1	3	22	L146=H146t	L146=H146t	16670	52183	150	154	230	10	3	1627	1638	96.32	1653	1677	158.38	3.9	1.3	0.0	-25	-14	10.27
71	1	1	3	23	P146	P146	16958	52210	150	150	230	44	3	1809	1808	99.41	1736	1753	130.54	26.0	4.0	0.0	73	72	13.86
72	1	1	3	24	P146	P146	17191	52190	150	148	230	31	3	1914	1922	124.28	1834	1852	146.11	25.0	2.7	0.0	80	88	13.10
73	1	1	4	1	L147WT	L147WT	11389	52422	170	200	230	208	3	1899	2321	1209.25	1843	1843	57.70	49.5	27.0	0.0	56	478	32.91
74	1	1	4	2	L147WT	L147WT	11626	52433	150	155	230	218	3	1982	2636	1783.35	1904	1976	543.63	23.2	18.7	0.0	78	732	3.65
75	1	1	4	3	P147	P147	11884	52444	150	154	209	200	3	1926	1990	456.60	1987	2131	419.98	2.6	1.3	0.0	-60	3	4.59
76	1	1	4	4	P147	P147	12163	52437	150	154	230	163	3	1893	1899	84.33	1904	1928	115.01	5.2	0.6	0.0	-10	-4	16.46
77	1	1	4	5	P147a	P147a	12406	52430	150	154	230	162	3	1933	1940	84.04	2009	2012	182.29	0.0	0.0	0.0	-75	-68	10.60
78	1	1	4	6	P147a	P147a	12677	52437	150	154	230	134	3	1960	1966	75.84	1956	1965	132.90	7.1	0.0	0.0	4	10	14.75
79	1	1	4	7	Oligo HIV Y115	Oligo HIV Y115	12911	52434	150	155	209	140	3	1919	1918	134.13	1948	1956	89.88	7.7	1.9	0.0	-28	-29	21.35
80	1	1	4	8	Oligo HIV Y115	Oligo HIV Y115	13152	52436	168	195	230	139	3	1958	1947	101.49	1933	1935	82.98	20.5	4.1	0.0	25	14	23.60
81	1	1	4	9	Oligo HIV M184a	Oligo HIV M184a	13426	52441	150	155	230	105	3	2430	2414	228.86	2215	2215	122.16	69.7	41.3	0.0	215	199	19.89
82	1	1	4	10	Oligo HIV M184a	Oligo HIV M184a	13642	52451	150	152	230	17	3	2347	2338	143.78	2353	2380	145.08	6.6	1.3	0.0	-5	-14	16.18
83	1	1	4	11	C - (H2O+S.S.)	C - (H2O+S.S.)	13827	52507	150	154	230	102	3	2388	2408	114.08	2362	2415	223.54	8.4	0.0	0.0	26	46	10.68
84	1	1	4	12	C - (H2O+S.S.)	C - (H2O+S.S.)	14165	52428	170	200	230	96	3	2186	2280	323.19	2317	2333	212.58	7.0	3.0	0.0	-130	-36	10.28
85	1	1	4	13	C - (H2O+S.S.)	C - (H2O+S.S.)	14397	52455	150	156	209	104	3	2133	2136	139.40	2114	2173	220.29	7.1	0.0	0.0	19	22	9.68
86	1	1	4	14	C - (H2O+S.S.)	C - (H2O+S.S.)	14663	52444	150	155	209	78	3	1923	1960	388.42	1934	1951	93.94	10.3	2.6	0.0	-10	26	20.47
87	1	1	4	15	C - (H2O+S.S.)	C - (H2O+S.S.)	14934	52458	150	157	230	53	3	1964	1969	107.40	2021	2037	144.57	4.5	0.0	0.0	-56	-51	13.59
88	1	1	4	16	C - (H2O+S.S.)	C - (H2O+S.S.)	15176	52465	150	152	209	55	3	1960	1955	94.13	1949	1963	116.83	8.6	0.7	0.0	11	6	16.78
89	1	1	4	17	C - (H2O+S.S.)	C - (H2O+S.S.)	15427	52451	150	154	230	41	3	1862	1863	175.17	1858	1885	210.94	0.6	0.6	0.0	4	5	8.83
90	1	1	4	18	C - (H2O+S.S.)	C - (H2O+S.S.)	15635	52449	150	154	230	72	3	1829	1830	108.75	1793	1824	135.11	20.8	0.6	0.0	36	37	13.54
91	1	1	4	19	C - (H2O+S.S.)	C - (H2O+S.S.)	15882	52431	150	152	230	66	3	1724	2009	2599.81	1692	1696	71.68	31.6	7.2	0.0	32	317	24.05
92	1	1	4	20	C - (H2O+S.S.)	C - (H2O+S.S.)	16163	52453	150	154	230	28	3	1689	1700	102.87	1686	1716	147.30	6.5	1.9	0.0	3	14	11.47
93	1	1	4	21	C - (H2O+S.S.)	C - (H2O+S.S.)	16412	52451	150	152	230	21	3	1674	1871	860.73	1673	1695	200.16	10.5	7.9	0.0	1	198	8.36
94	1	1	4	22	C - (H2O+S.S.)	C - (H2O+S.S.)	16671	52443	156	165	230	2	3	1606	1602	69.69	1620	1615	57.70	10.9	1.8	0.0	-13	-17	27.83
95	1	1	4	23	CIF	CIF	16889	52468	142	138	294	30	3	1711	1882	554.29	1649	1652	103.13	38.4	17.4	0.0	62	233	16.59
96	1	1	4	24	CIF	CIF	17165	52450	150	154	230	11	3	1870	2850	2299.28	1740	1747	85.11	64.9	42.9	0.0	130	1110	21.97
END DATA
