# Supplementary material for: Microarray-based identification of antigenic variants of foot-and-mouth disease virus: a bioinformatics quality assessment
Source: BMC Genomics. 2006 May 18;7:117. doi: 10.1186/1471-2164-7-117 (PMC1481559; doi:10.1186/1471-2164-7-117)
Supplement: Additional File 1 — They are obtained using the Agilent and Scan Array Express (Perkin Elmer Life Sciences) analysis software for reading and quantifying the hybridization images. [file 1471-2164-7-117-S1.zip › V-39-S139I-1-18C.csv]

BEGIN HEADER
PerkinElmer Life Sciences.
ScanArrayCSVFileFormat	2.00
ScanArray Express	2.00
Number_of_Columns	26
END HEADER
BEGIN GENERAL INFO
DateTime	2005/10/25 13:12
GalFile	D:\303\AFTOCHIP\AFTOCHIP 2.1\Generalidades Aftochip 2.1\ARCHIVO GAL AFTOCHIP 2.1.gal
Scanner	Model: Serial No.:
User Name	303
Computer Name
Protocol	Easy Quant
Quantitation Method	Adaptive Circle
Quality Confidence Calculation	SignalToNoise
User comments
Image Origin	0	0
Temperature	0
Laser Powers	0
Laser On Time	0
PMT Voltages	0
END GENERAL INFO
BEGIN QUANTITATION PARAMETERS
Min Percentile	50
Max Percentile	200
END QUANTITATION PARAMETERS
BEGIN QUALITY MEASUREMENTS
Min Signal To Noise	3
END QUALITY MEASUREMENTS
BEGIN ARRAY PATTERN INFO
Units	�m
Array Rows	1
Array Columns	1
Spot Rows	4
Spot Columns	24
Array Row Spacing	4500.000000
Array Column Spacing	4500.000000
Spot Row Spacing	248.000000
Spot Column Spacing	250.000000
Spot Diameter	150
Interstitial	0
Spots Per Array	96
Total Spots	96
END ARRAY PATTERN INFO
BEGIN IMAGE INFO
ImageID	Channel	Image	Fluorophore	Barcode	Units	X Units Per Pixel	Y Units Per Pixel	X Offset	Y Offset	Status
-1	CH1	D:\303\AFTOCHIP\AFTOCHIP 2.1\Celia\18� Celia V impresi�n\V-S139I-39-18C_SLOT01_S02.tif	Unknown	Unknown	�m	10.000000	10.000000	0.000000	0.000000	Control Image
END IMAGE INFO
BEGIN NORMALIZATION INFO
Normalization Method	LOWESS
END NORMALIZATION INFO
BEGIN DATA
Index	Array Row	Array Column	Spot Row	Spot Column	Name	ID	X	Y	Diameter	F Pixels	B Pixels	Footprint	Flags	Ch1 Median	Ch1 Mean	Ch1 SD	Ch1 B Median	Ch1 B Mean	Ch1 B SD	Ch1 % > B + 1 SD	Ch1 % > B + 2 SD	Ch1 F % Sat.	Ch1 Median - B	Ch1 Mean - B	Ch1 SignalNoiseRatio
1	1	1	1	1	CIF	CIF	2289	26611	154	166	230	23	4	350	626	532.85	311	361	223.09	31.3	22.9	0.0	39	315	1.57
2	1	1	1	2	CIF	CIF	2515	26625	140	124	273	4	4	525	769	597.84	303	360	343.68	38.7	24.2	0.0	222	466	1.53
3	1	1	1	3	S139WT	S139WT	2770	26630	150	149	230	9	1	305	305	21.05	306	306	23.38	11.4	0.7	0.0	0	0	13.04
4	1	1	1	4	S139WT	S139WT	3020	26620	150	149	230	3	1	298	298	18.80	291	294	20.42	24.8	4.0	0.0	7	7	14.59
5	1	1	1	5	G139	G139	3270	26620	150	149	230	3	1	299	299	21.72	295	299	17.36	30.2	8.7	0.0	4	4	17.22
6	1	1	1	6	G139	G139	3520	26620	150	149	230	3	1	296	295	20.18	297	298	18.86	16.8	1.3	0.0	0	-1	15.69
7	1	1	1	7	G139t	G139t	3770	26620	150	149	230	3	1	290	290	20.65	294	296	18.96	12.8	3.4	0.0	-3	-3	15.30
8	1	1	1	8	G139t	G139t	4020	26620	150	149	230	3	1	292	295	21.71	299	299	18.80	14.1	4.0	0.0	-6	-3	15.53
9	1	1	1	9	G139c	G139c	4270	26620	150	149	230	3	1	290	290	22.02	295	300	61.23	0.0	0.0	0.0	-4	-4	4.74
10	1	1	1	10	G139c	G139c	4530	26630	150	149	230	15	1	294	295	21.54	300	302	21.82	10.1	2.0	0.0	-5	-4	13.47
11	1	1	1	11	I139	I139	4775	26625	154	164	209	9	3	331	443	236.00	303	304	20.60	56.1	42.7	0.0	28	140	16.07
12	1	1	1	12	I139	I139	5005	26635	154	164	209	18	3	342	441	209.92	311	313	24.25	54.3	42.1	0.0	31	130	14.10
13	1	1	1	13	N139	N139	5260	26630	150	149	230	11	1	319	320	20.85	316	318	21.14	18.1	4.0	0.0	3	4	15.09
14	1	1	1	14	N139	N139	5520	26620	150	149	230	3	1	325	324	20.82	322	322	21.59	17.4	2.7	0.0	3	2	15.05
15	1	1	1	15	T139	T139	5770	26635	154	166	209	14	3	336	396	107.86	327	326	19.68	42.8	36.7	0.0	9	69	17.07
16	1	1	1	16	T139	T139	6020	26635	182	234	209	14	3	343	387	104.41	333	334	25.91	36.8	26.1	0.0	10	54	13.24
17	1	1	1	17	RGD-WT1	RGD-WT1	6265	26625	182	232	209	4	3	364	925	836.58	334	334	20.84	56.5	44.8	0.0	30	591	17.47
18	1	1	1	18	RGD-WT1	RGD-WT1	6525	26625	168	192	209	9	3	392	1044	854.24	333	334	23.90	67.7	51.6	0.0	59	711	16.40
19	1	1	1	19	RRD	RRD	6770	26630	150	149	230	9	1	347	360	84.41	337	338	27.56	34.9	10.7	0.0	10	23	12.59
20	1	1	1	20	RRD	RRD	7030	26630	150	149	230	15	1	341	344	27.35	331	339	78.52	2.0	0.0	0.0	10	13	4.34
21	1	1	1	21	RRDt	RRDt	7275	26635	154	164	209	16	3	347	365	55.22	333	333	28.66	40.9	28.0	0.0	14	32	12.11
22	1	1	1	22	RRDt	RRDt	7525	26630	140	134	294	12	3	356	370	53.73	331	332	23.46	50.7	33.6	0.0	25	39	15.17
23	1	1	1	23	RRDc	RRDc	7775	26625	154	164	209	9	3	349	350	28.26	335	336	21.96	42.1	11.6	0.0	14	15	15.89
24	1	1	1	24	RRDc	RRDc	8020	26620	150	149	230	3	1	363	368	30.18	344	348	46.98	20.1	3.4	0.0	19	24	7.73
25	1	1	2	1	RED	RED	2267	26860	150	154	230	8	3	311	321	47.19	317	346	83.77	9.7	0.0	0.0	-5	4	3.71
26	1	1	2	2	RED	RED	2515	26865	154	164	209	4	3	311	323	40.03	302	302	24.03	33.5	22.0	0.0	9	21	12.94
27	1	1	2	3	REDt	REDt	2760	26860	150	149	230	11	1	307	309	22.36	304	305	24.29	16.1	3.4	0.0	3	5	12.64
28	1	1	2	4	REDt	REDt	3020	26860	150	149	230	9	1	300	302	25.01	294	297	19.70	22.8	9.4	0.0	6	8	15.23
29	1	1	2	5	REDc	REDc	3270	26870	150	149	230	3	1	301	302	20.86	299	300	23.08	14.8	2.7	0.0	2	3	13.04
30	1	1	2	6	REDc	REDc	3520	26870	150	149	230	3	1	299	300	22.26	283	300	26.58	26.8	6.0	0.0	16	17	11.25
31	1	1	2	7	REG	REG	3770	26870	150	149	230	3	1	295	297	20.29	298	299	19.45	16.8	2.7	0.0	-2	0	15.16
32	1	1	2	8	REG	REG	4020	26870	150	149	230	3	1	299	303	27.58	297	299	17.82	22.8	8.1	0.0	2	6	16.77
33	1	1	2	9	REGat	REGat	4270	26870	150	149	230	3	1	305	308	32.47	303	304	20.76	18.8	6.7	0.0	2	5	14.69
34	1	1	2	10	REGat	REGat	4520	26870	150	149	230	3	1	297	296	20.71	302	302	20.08	10.7	2.0	0.0	-4	-5	14.79
35	1	1	2	11	REGac	REGac	4770	26870	150	149	230	3	1	300	301	22.02	303	305	21.52	15.4	3.4	0.0	-2	-1	13.94
36	1	1	2	12	REGac	REGac	5010	26870	150	149	230	7	1	303	305	23.13	310	312	21.90	13.4	2.7	0.0	-6	-4	13.83
37	1	1	2	13	REGgg	REGgg	5260	26865	154	166	209	8	3	351	442	153.30	320	326	75.09	43.4	36.7	0.0	31	122	4.67
38	1	1	2	14	REGgg	REGgg	5525	26870	168	196	230	8	3	347	436	154.63	324	325	22.13	51.5	41.8	0.0	23	112	15.68
39	1	1	2	15	REGtg	REGtg	5770	26870	150	149	230	3	1	337	336	22.31	328	330	22.43	26.2	6.7	0.0	9	8	15.02
40	1	1	2	16	REGtg	REGtg	6020	26880	150	149	230	11	1	343	355	90.16	336	337	22.02	24.8	6.7	0.0	7	19	15.58
41	1	1	2	17	REGcg	REGcg	6270	26870	150	149	230	3	1	338	340	21.54	337	338	22.43	15.4	5.4	0.0	1	3	15.07
42	1	1	2	18	REGcg	REGcg	6520	26870	150	149	230	3	1	336	336	21.94	336	337	20.22	16.1	4.0	0.0	0	0	16.62
43	1	1	2	19	D143N (RGN)	D143N (RGN)	6770	26870	150	149	230	3	1	347	352	37.34	338	337	23.64	32.2	10.1	0.0	9	14	14.68
44	1	1	2	20	D143N (RGN)	D143N (RGN)	7020	26870	150	149	230	3	1	341	345	25.94	336	337	25.95	24.8	4.0	0.0	5	9	13.14
45	1	1	2	21	D143N (RGN)t	D143N (RGN)t	7280	26880	150	149	230	17	1	354	357	28.11	338	344	36.55	27.5	2.7	0.0	16	19	9.68
46	1	1	2	22	D143N (RGN)t	D143N (RGN)t	7520	26870	150	149	230	3	1	354	356	25.86	335	339	30.00	34.2	5.4	0.0	19	21	11.80
47	1	1	2	23	D143N (RGN)c	D143N (RGN)c	7770	26870	150	149	230	3	1	334	335	19.80	338	340	21.22	11.4	1.3	0.0	-3	-2	15.74
48	1	1	2	24	D143N (RGN)c	D143N (RGN)c	8020	26870	150	149	230	3	1	369	375	36.75	346	352	57.49	17.4	2.0	0.0	23	29	6.42
49	1	1	3	1	D143V (RGV)	D143V (RGV)	2265	27100	168	196	230	17	3	325	348	59.78	305	307	19.47	50.0	36.2	0.0	20	43	16.70
50	1	1	3	2	D143V (RGV)	D143V (RGV)	2525	27105	140	124	273	14	3	335	358	65.83	304	305	21.12	59.7	46.0	0.0	31	54	15.86
51	1	1	3	3	RGE-1 (GAA)	RGE-1 (GAA)	2760	27100	150	149	230	18	1	327	350	64.05	301	356	794.79	0.0	0.0	0.0	26	49	0.41
52	1	1	3	4	RGE-1 (GAA)	RGE-1 (GAA)	3020	27105	140	134	273	12	3	325	355	69.97	304	308	58.28	35.1	23.1	0.0	21	51	5.58
53	1	1	3	5	RGEc	RGEc	3270	27110	150	149	230	7	1	309	310	22.00	299	299	20.76	34.9	6.7	0.0	10	11	14.88
54	1	1	3	6	RGEc	RGEc	3520	27120	150	149	230	4	1	307	308	23.31	296	307	71.84	1.3	0.0	0.0	11	12	4.27
55	1	1	3	7	L144WT	L144WT	3765	27115	168	192	209	2	3	322	803	799.70	300	302	21.25	51.0	39.1	0.0	22	503	15.16
56	1	1	3	8	L144WT	L144WT	4015	27125	154	164	209	8	3	326	928	841.52	304	304	19.26	53.7	50.0	0.0	22	624	16.93
57	1	1	3	9	L144g	L144g	4265	27120	168	196	230	3	3	315	334	47.61	305	305	21.08	41.8	32.1	0.0	10	29	14.95
58	1	1	3	10	L144g	L144g	4525	27125	154	164	209	11	3	326	342	51.60	302	302	17.01	56.1	37.8	0.0	24	40	19.16
59	1	1	3	11	L144a	L144a	4765	27115	154	164	209	2	3	313	320	30.41	304	305	20.48	38.4	18.3	0.0	9	16	15.29
60	1	1	3	12	L144a	L144a	5020	27115	126	104	273	3	3	358	358	43.71	314	315	22.13	63.5	49.0	0.0	44	44	16.18
61	1	1	3	13	V144	V144	5265	27115	126	112	273	2	3	438	419	77.35	322	322	19.97	74.1	65.2	0.0	116	97	21.93
62	1	1	3	14	V144	V144	5525	27120	154	166	230	8	3	363	412	96.31	332	335	32.80	49.4	44.6	0.0	31	80	11.07
63	1	1	3	15	S144	S144	5770	27120	150	149	230	4	1	339	341	24.05	332	336	31.19	17.4	2.7	0.0	7	9	10.87
64	1	1	3	16	S144	S144	6020	27120	150	149	230	4	1	341	341	21.65	334	336	21.54	24.8	5.4	0.0	7	7	15.83
65	1	1	3	17	H146WT	H146WT	6280	27115	140	134	273	13	3	370	412	111.68	339	340	22.74	56.0	38.8	0.0	31	73	16.27
66	1	1	3	18	H146WT	H146WT	6520	27115	168	196	209	3	3	360	393	102.00	339	340	22.62	46.9	32.7	0.0	21	54	15.91
67	1	1	3	19	R146	R146	6770	27120	150	149	230	4	1	343	344	26.21	338	342	25.79	18.8	6.0	0.0	5	6	13.30
68	1	1	3	20	R146	R146	7020	27120	150	149	230	4	1	346	395	460.89	337	339	21.56	33.6	12.1	0.0	9	58	16.05
69	1	1	3	21	L146=H146t	L146=H146t	7270	27120	150	149	230	4	1	347	350	26.23	338	340	21.01	30.9	10.1	0.0	9	12	16.52
70	1	1	3	22	L146=H146t	L146=H146t	7520	27120	150	149	230	4	1	355	362	33.69	345	368	169.05	0.7	0.0	0.0	10	17	2.10
71	1	1	3	23	P146	P146	7770	27120	150	149	230	4	1	352	354	22.58	351	372	249.18	0.0	0.0	0.0	1	3	1.41
72	1	1	3	24	P146	P146	8020	27130	150	149	230	13	1	350	351	26.53	354	355	24.65	12.8	1.3	0.0	-3	-2	14.20
73	1	1	4	1	L147WT	L147WT	2255	27345	156	164	209	23	3	318	437	291.50	301	304	24.56	45.1	36.0	0.0	17	136	12.95
74	1	1	4	2	L147WT	L147WT	2505	27355	140	124	273	15	3	336	524	352.04	302	304	22.68	56.5	48.4	0.0	34	222	14.81
75	1	1	4	3	P147	P147	2750	27350	150	149	230	22	1	310	310	23.17	304	305	19.09	20.8	6.7	0.0	6	6	16.24
76	1	1	4	4	P147	P147	3010	27350	150	149	230	16	1	315	319	31.85	303	304	20.90	36.2	15.4	0.0	12	16	15.07
77	1	1	4	5	P147a	P147a	3260	27360	150	149	230	8	1	307	310	23.22	301	301	18.74	32.9	12.1	0.0	6	9	16.38
78	1	1	4	6	P147a	P147a	3510	27360	150	149	230	8	1	310	317	54.43	300	302	21.80	33.6	11.4	0.0	10	17	14.22
79	1	1	4	7	Oligo HIV Y115	Oligo HIV Y115	3760	27360	150	149	230	8	1	306	306	20.57	301	309	58.67	2.7	0.0	0.0	5	5	5.22
80	1	1	4	8	Oligo HIV Y115	Oligo HIV Y115	4010	27360	150	149	230	8	1	297	297	22.68	301	303	21.04	11.4	3.4	0.0	-3	-3	14.12
81	1	1	4	9	Oligo HIV M184a	Oligo HIV M184a	4260	27360	150	149	230	8	1	305	304	22.98	306	305	19.97	13.4	3.4	0.0	0	-1	15.27
82	1	1	4	10	Oligo HIV M184a	Oligo HIV M184a	4510	27360	150	149	230	8	1	311	314	24.19	310	316	59.79	1.3	0.0	0.0	1	4	5.20
83	1	1	4	11	C - (H2O+S.S.)	C - (H2O+S.S.)	4760	27360	150	149	230	8	1	320	322	22.00	309	310	18.76	33.6	10.1	0.0	11	13	17.05
84	1	1	4	12	C - (H2O+S.S.)	C - (H2O+S.S.)	5010	27360	150	149	230	8	1	315	318	21.50	314	315	21.23	18.8	3.4	0.0	1	4	14.84
85	1	1	4	13	C - (H2O+S.S.)	C - (H2O+S.S.)	5260	27360	150	149	230	8	1	327	331	25.91	322	325	24.49	18.8	4.7	0.0	5	9	13.35
86	1	1	4	14	C - (H2O+S.S.)	C - (H2O+S.S.)	5510	27360	150	149	230	8	1	341	344	28.77	331	331	23.91	28.9	5.4	0.0	10	13	14.26
87	1	1	4	15	C - (H2O+S.S.)	C - (H2O+S.S.)	5760	27360	150	149	230	8	1	338	340	32.50	335	338	24.63	13.4	4.0	0.0	3	5	13.72
88	1	1	4	16	C - (H2O+S.S.)	C - (H2O+S.S.)	6010	27360	150	149	230	8	1	345	356	88.51	340	340	20.86	24.2	11.4	0.0	5	16	16.54
89	1	1	4	17	C - (H2O+S.S.)	C - (H2O+S.S.)	6270	27360	150	149	230	5	1	346	351	35.89	343	347	24.98	21.5	6.0	0.0	3	8	13.85
90	1	1	4	18	C - (H2O+S.S.)	C - (H2O+S.S.)	6510	27360	150	149	230	8	1	346	347	22.07	345	347	22.69	16.1	2.0	0.0	1	2	15.25
91	1	1	4	19	C - (H2O+S.S.)	C - (H2O+S.S.)	6760	27360	150	149	230	8	1	343	347	30.33	343	346	25.25	18.8	6.7	0.0	0	4	13.59
92	1	1	4	20	C - (H2O+S.S.)	C - (H2O+S.S.)	7010	27360	150	149	230	8	1	355	355	23.35	346	349	26.43	22.8	4.0	0.0	9	9	13.43
93	1	1	4	21	C - (H2O+S.S.)	C - (H2O+S.S.)	7260	27360	150	149	230	8	1	363	369	39.01	355	360	34.70	24.2	8.1	0.0	8	14	10.46
94	1	1	4	22	C - (H2O+S.S.)	C - (H2O+S.S.)	7510	27360	150	149	230	8	1	363	394	208.00	354	370	114.59	4.0	2.0	0.0	9	40	3.17
95	1	1	4	23	CIF	CIF	7755	27375	154	164	209	15	3	400	569	383.42	358	357	28.19	59.1	45.7	0.0	42	211	14.19
96	1	1	4	24	CIF	CIF	8005	27385	168	192	209	23	3	372	526	354.58	351	352	21.26	49.5	35.9	0.0	21	175	17.50
END DATA
