# Supplementary material for: Microarray-based identification of antigenic variants of foot-and-mouth disease virus: a bioinformatics quality assessment
Source: BMC Genomics. 2006 May 18;7:117. doi: 10.1186/1471-2164-7-117 (PMC1481559; doi:10.1186/1471-2164-7-117)
Supplement: Additional File 1 — They are obtained using the Agilent and Scan Array Express (Perkin Elmer Life Sciences) analysis software for reading and quantifying the hybridization images. [file 1471-2164-7-117-S1.zip › V-39-S139I-2-18C.csv]

BEGIN HEADER
PerkinElmer Life Sciences.
ScanArrayCSVFileFormat	2.00
ScanArray Express	2.00
Number_of_Columns	26
END HEADER
BEGIN GENERAL INFO
DateTime	2005/10/25 13:16
GalFile	D:\303\AFTOCHIP\AFTOCHIP 2.1\Generalidades Aftochip 2.1\ARCHIVO GAL AFTOCHIP 2.1.gal
Scanner	Model: Serial No.:
User Name	303
Computer Name
Protocol	Easy Quant
Quantitation Method	Adaptive Circle
Quality Confidence Calculation	SignalToNoise
User comments
Image Origin	0	0
Temperature	0
Laser Powers	0
Laser On Time	0
PMT Voltages	0
END GENERAL INFO
BEGIN QUANTITATION PARAMETERS
Min Percentile	50
Max Percentile	200
END QUANTITATION PARAMETERS
BEGIN QUALITY MEASUREMENTS
Min Signal To Noise	3
END QUALITY MEASUREMENTS
BEGIN ARRAY PATTERN INFO
Units	�m
Array Rows	1
Array Columns	1
Spot Rows	4
Spot Columns	24
Array Row Spacing	4500.000000
Array Column Spacing	4500.000000
Spot Row Spacing	248.000000
Spot Column Spacing	250.000000
Spot Diameter	150
Interstitial	0
Spots Per Array	96
Total Spots	96
END ARRAY PATTERN INFO
BEGIN IMAGE INFO
ImageID	Channel	Image	Fluorophore	Barcode	Units	X Units Per Pixel	Y Units Per Pixel	X Offset	Y Offset	Status
-1	CH1	D:\303\AFTOCHIP\AFTOCHIP 2.1\Celia\18� Celia V impresi�n\V-S139I-39-18C_SLOT01_S02.tif	Unknown	Unknown	�m	10.000000	10.000000	0.000000	0.000000	Control Image
END IMAGE INFO
BEGIN NORMALIZATION INFO
Normalization Method	LOWESS
END NORMALIZATION INFO
BEGIN DATA
Index	Array Row	Array Column	Spot Row	Spot Column	Name	ID	X	Y	Diameter	F Pixels	B Pixels	Footprint	Flags	Ch1 Median	Ch1 Mean	Ch1 SD	Ch1 B Median	Ch1 B Mean	Ch1 B SD	Ch1 % > B + 1 SD	Ch1 % > B + 2 SD	Ch1 F % Sat.	Ch1 Median - B	Ch1 Mean - B	Ch1 SignalNoiseRatio
1	1	1	1	1	CIF	CIF	11255	26720	154	166	230	2	3	341	601	531.56	336	336	19.30	45.8	30.7	0.0	5	265	17.67
2	1	1	1	2	CIF	CIF	11505	26720	154	166	230	2	3	374	574	466.92	332	334	22.97	60.2	47.6	0.0	42	242	16.28
3	1	1	1	3	S139WT	S139WT	11760	26720	150	149	230	5	1	332	335	19.23	332	333	24.36	14.1	1.3	0.0	0	3	13.63
4	1	1	1	4	S139WT	S139WT	12010	26720	150	149	230	5	1	329	331	21.56	334	333	21.99	14.1	2.0	0.0	-4	-2	14.96
5	1	1	1	5	G139	G139	12260	26720	150	149	230	5	1	326	357	183.12	333	333	21.98	16.8	10.7	0.0	-6	24	14.83
6	1	1	1	6	G139	G139	12510	26720	150	149	230	5	1	331	330	21.42	330	331	22.66	14.1	2.7	0.0	1	0	14.61
7	1	1	1	7	G139t	G139t	12760	26720	150	149	230	5	1	325	327	34.63	328	329	22.65	12.1	4.7	0.0	-2	0	14.35
8	1	1	1	8	G139t	G139t	13010	26720	150	149	230	5	1	332	336	39.45	330	333	23.60	20.1	5.4	0.0	2	6	14.07
9	1	1	1	9	G139c	G139c	13260	26720	150	149	230	5	1	329	328	24.58	336	338	23.45	8.7	1.3	0.0	-6	-7	14.03
10	1	1	1	10	G139c	G139c	13510	26740	150	149	230	23	1	330	331	25.75	336	337	21.18	17.4	4.7	0.0	-5	-4	15.58
11	1	1	1	11	I139	I139	13765	26735	140	124	273	20	3	349	437	183.49	325	327	23.15	50.8	43.5	0.0	24	112	15.08
12	1	1	1	12	I139	I139	14005	26740	140	134	294	22	3	366	459	338.97	325	326	24.43	60.4	47.8	0.0	41	134	14.98
13	1	1	1	13	N139	N139	14260	26730	150	149	230	13	1	315	323	69.25	322	326	36.36	6.0	1.3	0.0	-6	1	8.66
14	1	1	1	14	N139	N139	14564	26718	150	157	230	58	3	318	328	54.54	315	318	24.83	22.9	8.3	0.0	3	13	12.81
15	1	1	1	15	T139	T139	14765	26720	170	196	230	10	3	321	351	76.88	309	313	22.55	40.8	27.0	0.0	12	42	14.23
16	1	1	1	16	T139	T139	15000	26720	170	197	230	5	3	313	338	68.85	304	307	26.31	33.5	23.4	0.0	9	34	11.90
17	1	1	1	17	RGD-WT1	RGD-WT1	15245	26720	170	196	230	10	3	326	779	657.42	299	303	33.17	48.5	39.8	0.0	27	480	9.83
18	1	1	1	18	RGD-WT1	RGD-WT1	15505	26715	170	208	209	2	3	326	700	571.89	293	294	24.15	54.8	41.3	0.0	33	407	13.50
19	1	1	1	19	RRD	RRD	15760	26720	150	149	230	5	1	303	304	32.71	289	290	18.90	43.0	11.4	0.0	14	15	16.03
20	1	1	1	20	RRD	RRD	16010	26720	150	149	230	5	1	288	291	22.91	284	292	67.04	2.0	0.0	0.0	4	7	4.30
21	1	1	1	21	RRDt	RRDt	16260	26720	150	149	230	5	1	294	294	24.88	286	294	103.38	0.0	0.0	0.0	8	8	2.84
22	1	1	1	22	RRDt	RRDt	16510	26720	150	149	230	5	1	290	294	26.12	274	276	24.08	34.2	13.4	0.0	16	20	12.04
23	1	1	1	23	RRDc	RRDc	16760	26720	150	149	230	5	1	283	286	28.90	270	273	25.25	28.9	8.7	0.0	13	16	11.21
24	1	1	1	24	RRDc	RRDc	17010	26720	150	149	230	5	1	290	300	34.29	286	309	62.16	8.7	2.0	0.0	4	14	4.67
25	1	1	2	1	RED	RED	11270	26955	140	134	273	17	3	359	379	109.31	336	340	31.38	44.8	25.4	0.0	23	43	11.44
26	1	1	2	2	RED	RED	11510	26960	150	149	230	7	1	343	349	33.57	334	339	37.76	20.8	7.4	0.0	9	15	9.08
27	1	1	2	3	REDt	REDt	11760	26970	150	149	230	7	1	335	334	23.01	336	338	22.62	12.8	0.7	0.0	0	-1	14.81
28	1	1	2	4	REDt	REDt	12010	26970	150	149	230	7	1	328	333	25.38	339	341	23.27	8.1	2.0	0.0	-10	-5	14.09
29	1	1	2	5	REDc	REDc	12260	26970	150	149	230	7	1	335	339	40.04	334	340	42.39	6.0	2.0	0.0	1	5	7.90
30	1	1	2	6	REDc	REDc	12510	26970	150	149	230	7	1	329	330	24.10	339	339	20.53	10.1	2.0	0.0	-9	-8	16.03
31	1	1	2	7	REG	REG	12760	26960	150	149	230	7	1	331	335	31.46	338	340	24.82	13.4	3.4	0.0	-6	-2	13.34
32	1	1	2	8	REG	REG	13010	26970	150	149	230	7	1	330	329	22.65	339	342	27.27	5.4	0.7	0.0	-8	-9	12.10
33	1	1	2	9	REGat	REGat	13260	26950	150	149	230	15	1	334	337	37.42	341	368	302.17	0.7	0.0	0.0	-6	-3	1.11
34	1	1	2	10	REGat	REGat	13510	26970	150	149	230	7	1	327	328	24.57	338	339	24.75	6.7	1.3	0.0	-10	-9	13.21
35	1	1	2	11	REGac	REGac	13750	26960	150	149	230	7	1	323	324	26.21	337	1117	5840.11	0.0	0.0	0.0	-13	-12	0.06
36	1	1	2	12	REGac	REGac	13995	26967	156	168	230	10	3	353	360	40.81	328	330	24.47	50.0	28.0	0.0	25	32	14.43
37	1	1	2	13	REGgg	REGgg	14245	26965	156	164	209	10	3	364	422	122.37	323	326	25.37	56.7	45.7	0.0	41	99	14.35
38	1	1	2	14	REGgg	REGgg	14495	26955	156	164	209	14	3	350	427	196.57	315	319	25.59	52.4	45.7	0.0	35	112	13.68
39	1	1	2	15	REGtg	REGtg	14750	26960	150	149	230	7	1	323	329	47.75	312	316	25.37	24.2	6.7	0.0	11	17	12.73
40	1	1	2	16	REGtg	REGtg	15010	26970	150	149	230	7	1	313	313	22.09	309	310	21.85	18.8	4.0	0.0	4	4	14.32
41	1	1	2	17	REGcg	REGcg	15250	26970	150	149	230	7	1	301	304	23.67	304	305	22.55	16.1	4.0	0.0	-2	0	13.35
42	1	1	2	18	REGcg	REGcg	15510	26970	150	149	230	7	1	293	294	21.97	297	303	46.90	2.7	0.0	0.0	-3	-2	6.25
43	1	1	2	19	D143N (RGN)	D143N (RGN)	15760	26970	150	149	230	7	1	291	293	22.26	288	290	18.11	22.1	5.4	0.0	3	5	16.07
44	1	1	2	20	D143N (RGN)	D143N (RGN)	16010	26970	150	149	230	7	1	296	298	22.67	285	288	27.15	21.5	6.0	0.0	11	13	10.90
45	1	1	2	21	D143N (RGN)t	D143N (RGN)t	16260	26970	150	149	230	7	1	303	307	28.20	285	292	45.91	18.1	2.7	0.0	18	22	6.60
46	1	1	2	22	D143N (RGN)t	D143N (RGN)t	16510	26970	150	149	230	7	1	290	297	58.02	284	314	79.30	2.7	2.0	0.0	6	13	3.66
47	1	1	2	23	D143N (RGN)c	D143N (RGN)c	16760	26975	140	134	273	11	3	391	392	77.36	289	320	75.13	59.0	30.6	0.0	102	103	5.20
48	1	1	2	24	D143N (RGN)c	D143N (RGN)c	17010	26970	150	149	230	7	1	304	309	42.19	316	341	78.24	3.4	1.3	0.0	-11	-6	3.89
49	1	1	3	1	D143V (RGV)	D143V (RGV)	11265	27200	140	134	294	16	3	378	390	62.16	346	350	34.33	48.5	32.8	0.0	32	44	11.01
50	1	1	3	2	D143V (RGV)	D143V (RGV)	11505	27200	156	166	230	13	3	368	382	49.50	338	344	49.85	41.0	18.7	0.0	30	44	7.38
51	1	1	3	3	RGE-1 (GAA)	RGE-1 (GAA)	11750	27210	150	149	230	5	1	347	349	25.77	341	346	44.20	10.7	0.7	0.0	6	8	7.85
52	1	1	3	4	RGE-1 (GAA)	RGE-1 (GAA)	12000	27220	150	149	230	8	1	352	356	31.17	345	346	24.32	27.5	10.7	0.0	7	11	14.47
53	1	1	3	5	RGEc	RGEc	12245	27225	170	208	209	15	3	352	363	57.06	345	346	28.43	22.6	13.0	0.0	7	18	12.38
54	1	1	3	6	RGEc	RGEc	12500	27220	150	149	230	8	1	348	349	23.85	346	346	23.39	18.1	5.4	0.0	2	3	14.88
55	1	1	3	7	L144WT	L144WT	12755	27205	140	124	273	8	3	877	998	605.10	351	356	33.68	72.6	67.7	0.0	526	647	26.04
56	1	1	3	8	L144WT	L144WT	13005	27210	156	166	230	3	3	443	795	561.76	347	351	31.72	59.6	53.0	0.0	96	448	13.96
57	1	1	3	9	L144g	L144g	13257	27209	156	165	230	4	3	382	394	58.87	341	346	35.62	53.3	38.2	0.0	41	53	10.72
58	1	1	3	10	L144g	L144g	13490	27210	156	177	230	15	3	383	395	56.63	338	342	32.45	58.8	41.8	0.0	45	57	11.80
59	1	1	3	11	L144a	L144a	13750	27220	150	149	230	8	1	358	364	44.97	348	372	186.15	1.3	0.0	0.0	10	16	1.92
60	1	1	3	12	L144a	L144a	14000	27200	150	149	230	13	1	359	372	77.03	333	337	34.85	45.0	18.8	0.0	26	39	10.30
61	1	1	3	13	V144	V144	14270	27210	198	277	150	14	3	339	380	339.22	333	345	86.23	18.1	1.4	0.0	6	47	3.93
62	1	1	3	14	V144	V144	14520	27210	150	149	230	15	1	384	384	66.85	325	385	359.00	0.7	0.0	0.0	59	59	1.07
63	1	1	3	15	S144	S144	14760	27210	150	149	230	5	1	321	324	26.54	314	514	2231.26	0.0	0.0	0.0	7	10	0.14
64	1	1	3	16	S144	S144	15000	27220	150	149	230	8	1	314	318	37.03	309	323	132.00	0.7	0.7	0.0	5	9	2.38
65	1	1	3	17	H146WT	H146WT	15255	27215	140	124	273	1	3	333	344	44.49	306	307	24.95	51.6	32.3	0.0	27	38	13.35
66	1	1	3	18	H146WT	H146WT	15505	27215	170	208	209	1	3	308	319	40.40	297	300	21.48	36.1	23.1	0.0	11	22	14.34
67	1	1	3	19	R146	R146	15750	27220	150	149	230	8	1	297	298	19.66	291	295	22.23	24.2	2.7	0.0	6	7	13.36
68	1	1	3	20	R146	R146	16000	27220	150	149	230	8	1	289	303	94.58	289	293	27.31	12.8	4.0	0.0	0	14	10.58
69	1	1	3	21	L146=H146t	L146=H146t	16250	27220	150	149	230	8	1	322	334	51.53	296	308	44.99	38.9	18.8	0.0	26	38	7.16
70	1	1	3	22	L146=H146t	L146=H146t	16500	27220	150	149	230	8	1	321	330	61.90	307	364	443.99	0.7	0.0	0.0	14	23	0.72
71	1	1	3	23	P146	P146	16750	27220	150	149	230	8	1	279	283	28.03	286	292	33.15	7.4	2.0	0.0	-6	-2	8.42
72	1	1	3	24	P146	P146	17000	27220	150	149	230	8	1	281	283	20.90	276	282	40.18	6.0	0.7	0.0	5	7	6.99
73	1	1	4	1	L147WT	L147WT	11260	27445	170	196	209	16	3	373	406	90.70	349	350	23.56	50.0	35.7	0.0	24	57	15.83
74	1	1	4	2	L147WT	L147WT	11505	27445	156	164	209	16	3	393	457	142.95	356	359	37.64	50.0	37.2	0.0	37	101	10.44
75	1	1	4	3	P147	P147	11760	27450	150	149	230	12	1	347	351	25.99	351	353	22.64	16.1	4.0	0.0	-3	0	15.33
76	1	1	4	4	P147	P147	12000	27460	150	149	230	5	1	345	344	22.76	346	348	25.33	6.7	1.3	0.0	0	-1	13.62
77	1	1	4	5	P147a	P147a	12250	27460	150	149	230	5	1	351	353	22.42	349	351	24.55	15.4	4.0	0.0	2	4	14.30
78	1	1	4	6	P147a	P147a	12500	27460	150	149	230	5	1	350	352	20.77	348	352	42.47	2.7	0.0	0.0	2	4	8.24
79	1	1	4	7	Oligo HIV Y115	Oligo HIV Y115	12750	27450	150	149	230	12	1	341	343	27.63	350	359	71.36	0.7	0.0	0.0	-8	-6	4.78
80	1	1	4	8	Oligo HIV Y115	Oligo HIV Y115	13000	27460	150	149	230	5	1	342	345	25.40	348	351	25.47	12.8	4.0	0.0	-5	-2	13.43
81	1	1	4	9	Oligo HIV M184a	Oligo HIV M184a	13250	27440	150	149	230	21	1	333	338	46.35	344	353	64.11	3.4	0.7	0.0	-10	-5	5.19
82	1	1	4	10	Oligo HIV M184a	Oligo HIV M184a	13500	27460	150	149	230	5	1	330	339	61.77	339	343	39.82	5.4	2.7	0.0	-8	0	8.29
83	1	1	4	11	C - (H2O+S.S.)	C - (H2O+S.S.)	13750	27460	150	149	230	5	1	342	385	358.13	347	357	56.00	12.8	5.4	0.0	-4	38	6.11
84	1	1	4	12	C - (H2O+S.S.)	C - (H2O+S.S.)	14000	27460	150	149	230	5	1	354	356	36.45	348	351	29.59	14.1	4.7	0.0	6	8	11.96
85	1	1	4	13	C - (H2O+S.S.)	C - (H2O+S.S.)	14260	27460	150	149	230	5	1	342	344	41.85	330	332	25.40	25.5	6.7	0.0	12	14	13.46
86	1	1	4	14	C - (H2O+S.S.)	C - (H2O+S.S.)	14510	27450	150	149	230	12	1	324	349	189.90	322	328	27.20	14.8	5.4	0.0	2	27	11.91
87	1	1	4	15	C - (H2O+S.S.)	C - (H2O+S.S.)	14750	27460	150	149	230	5	1	318	321	18.81	314	317	23.78	18.1	2.7	0.0	4	7	13.37
88	1	1	4	16	C - (H2O+S.S.)	C - (H2O+S.S.)	15000	27460	150	149	230	5	1	310	313	29.40	307	308	17.53	24.8	9.4	0.0	3	6	17.69
89	1	1	4	17	C - (H2O+S.S.)	C - (H2O+S.S.)	15250	27460	150	149	230	5	1	304	305	22.53	305	306	20.72	13.4	4.7	0.0	0	0	14.67
90	1	1	4	18	C - (H2O+S.S.)	C - (H2O+S.S.)	15500	27460	150	149	230	5	1	303	335	281.86	301	302	20.78	16.1	7.4	0.0	2	34	14.58
91	1	1	4	19	C - (H2O+S.S.)	C - (H2O+S.S.)	15750	27460	150	149	230	5	1	309	313	24.32	309	311	30.08	13.4	2.7	0.0	0	4	10.27
92	1	1	4	20	C - (H2O+S.S.)	C - (H2O+S.S.)	16000	27460	150	149	230	5	1	319	324	36.31	306	313	39.20	16.8	5.4	0.0	13	18	8.14
93	1	1	4	21	C - (H2O+S.S.)	C - (H2O+S.S.)	16250	27460	150	149	230	5	1	308	309	23.83	304	314	46.91	4.7	0.7	0.0	4	5	6.57
94	1	1	4	22	C - (H2O+S.S.)	C - (H2O+S.S.)	16500	27460	150	149	230	5	1	291	293	23.23	295	306	54.04	2.7	0.0	0.0	-3	-1	5.39
95	1	1	4	23	CIF	CIF	16750	27455	140	134	273	8	3	333	406	168.79	280	282	22.95	70.9	54.5	0.0	53	126	14.51
96	1	1	4	24	CIF	CIF	16995	27460	170	196	230	10	3	302	373	169.58	278	280	29.53	44.9	35.2	0.0	24	95	10.23
END DATA
