# Supplementary material for: Microarray-based identification of antigenic variants of foot-and-mouth disease virus: a bioinformatics quality assessment
Source: BMC Genomics. 2006 May 18;7:117. doi: 10.1186/1471-2164-7-117 (PMC1481559; doi:10.1186/1471-2164-7-117)
Supplement: Additional File 1 — They are obtained using the Agilent and Scan Array Express (Perkin Elmer Life Sciences) analysis software for reading and quantifying the hybridization images. [file 1471-2164-7-117-S1.zip › V-41-RGE1-1-24V.csv]

BEGIN HEADER
PerkinElmer Life Sciences.
ScanArrayCSVFileFormat	2
ScanArray Express	2
Number_of_Columns	26
END HEADER
BEGIN GENERAL INFO
DateTime	10/13/2005 18:38
GalFile	D:\303\AFTOCHIP\AFTOCHIP 2.1\Generalidades Aftochip 2.1\ARCHIVO GAL AFTOCHIP 2.1.gal
Scanner	Model: Serial No.:
User Name	303
Computer Name
Protocol	Easy Quant
Quantitation Method	Adaptive Circle
Quality Confidence Calculation	SignalToNoise
User comments
Image Origin	0	0
Temperature	0
Laser Powers	0
Laser On Time	0
PMT Voltages	0
END GENERAL INFO
BEGIN QUANTITATION PARAMETERS
Min Percentile	50
Max Percentile	200
END QUANTITATION PARAMETERS
BEGIN QUALITY MEASUREMENTS
Min Signal To Noise	3
END QUALITY MEASUREMENTS
BEGIN ARRAY PATTERN INFO
Units	�m
Array Rows	1
Array Columns	1
Spot Rows	4
Spot Columns	24
Array Row Spacing	4500
Array Column Spacing	4500
Spot Row Spacing	247
Spot Column Spacing	250
Spot Diameter	150
Interstitial	0
Spots Per Array	96
Total Spots	96
END ARRAY PATTERN INFO
BEGIN IMAGE INFO
ImageID	Channel	Image	Fluorophore	Barcode	Units	X Units Per Pixel	Y Units Per Pixel	X Offset	Y Offset	Status
-1	CH1	D:\303\AFTOCHIP\AFTOCHIP 2.1\Vero\V-24�Vero\Im�genes TIFF 24V\V-41-RGE-1-1pm 5pm24V_SLOT02_S01.tif	Unknown	Unknown	�m	10	10	0	0	Control Image
END IMAGE INFO
BEGIN NORMALIZATION INFO
Normalization Method	LOWESS
END NORMALIZATION INFO
BEGIN DATA
Index	Array Row	Array Column	Spot Row	Spot Column	Name	ID	X	Y	Diameter	F Pixels	B Pixels	Footprint	Flags	Ch1 Median	Ch1 Mean	Ch1 SD	Ch1 B Median	Ch1 B Mean	Ch1 B SD	Ch1 % > B + 1 SD	Ch1 % > B + 2 SD	Ch1 F % Sat.	Ch1 Median - B	Ch1 Mean - B	Ch1 SignalNoiseRatio
1	1	1	1	1	CIF	CIF	2355	26880	120	96	294	24	3	1043	1237	766.74	383	384	26.46	89.6	82.3	0	660	854	39.41
2	1	1	1	2	CIF	CIF	2599	26873	106	73	362	15	3	1146	1430	687.29	382	384	22.75	98.6	97.3	0	764	1048	50.38
3	1	1	1	3	S139WT	S139WT	2825	26865	90	52	341	10	3	567	590	137.26	380	382	24.65	98.1	94.2	0	187	210	23
4	1	1	1	4	S139WT	S139WT	3092	26865	92	54	341	6	3	626	631	129.03	371	372	20.92	100	96.3	0	255	260	29.92
5	1	1	1	5	G139	G139	3350	26860	150	149	230	15	1	384	384	26.86	375	376	24.98	26.8	6	0	9	9	15.37
6	1	1	1	6	G139	G139	3600	26870	150	149	230	15	1	378	377	23.48	368	369	21.78	28.9	7.4	0	10	9	17.35
7	1	1	1	7	G139t	G139t	3850	26870	150	149	230	15	1	372	373	22.3	366	369	24.95	20.8	3.4	0	6	7	14.91
8	1	1	1	8	G139t	G139t	4100	26870	150	149	230	15	1	368	368	21.38	368	378	69.81	0	0	0	0	0	5.27
9	1	1	1	9	G139c	G139c	4350	26870	150	149	230	15	1	363	363	30.77	369	369	22.41	11.4	4	0	-5	-5	16.2
10	1	1	1	10	G139c	G139c	4600	26870	150	149	230	15	1	362	362	22.58	364	364	22.66	14.8	1.3	0	-1	-1	15.98
11	1	1	1	11	I139	I139	4850	26870	150	149	230	15	1	361	361	23.02	364	363	20.76	17.4	1.3	0	-2	-2	17.39
12	1	1	1	12	I139	I139	5100	26870	150	149	230	15	1	357	366	86.63	360	361	21.39	18.8	4	0	-2	6	16.69
13	1	1	1	13	N139	N139	5350	26870	150	149	230	15	1	359	362	33.05	359	362	52.63	4.7	0.7	0	0	3	6.82
14	1	1	1	14	N139	N139	5600	26870	150	149	230	15	1	357	355	24.38	359	361	24.38	12.1	0.7	0	-1	-3	14.64
15	1	1	1	15	T139	T139	5845	26865	120	88	273	9	3	383	391	36.16	363	364	22.95	44.3	25	0	20	28	16.69
16	1	1	1	16	T139	T139	6095	26865	120	88	273	9	3	384	384	30.07	366	365	23.84	42	15.9	0	18	18	16.11
17	1	1	1	17	RGD-WT1	RGD-WT1	6356	26863	110	80	294	20	3	703	670	141.92	360	363	25.21	96.3	93.8	0	343	310	27.89
18	1	1	1	18	RGD-WT1	RGD-WT1	6589	26873	100	64	362	7	3	822	818	87.39	360	362	24.03	100	98.4	0	462	458	34.2
19	1	1	1	19	RRD	RRD	6840	26870	150	149	230	6	1	348	345	26.06	364	365	23.31	4.7	0	0	-15	-18	14.93
20	1	1	1	20	RRD	RRD	7100	26870	150	149	230	15	1	358	357	25.01	363	478	1114.35	0	0	0	-4	-5	0.32
21	1	1	1	21	RRDt	RRDt	7350	26870	150	149	230	15	1	358	357	22.76	359	361	22.33	13.4	2	0	0	-1	16.03
22	1	1	1	22	RRDt	RRDt	7600	26870	150	149	230	15	1	362	363	23.91	363	365	27.35	11.4	1.3	0	0	0	13.24
23	1	1	1	23	RRDc	RRDc	7850	26870	150	149	230	15	1	363	359	26.1	362	364	24.96	12.1	1.3	0	1	-2	14.54
24	1	1	1	24	RRDc	RRDc	8100	26870	150	149	230	15	1	357	361	30.11	363	363	24.52	11.4	1.3	0	-5	-1	14.56
25	1	1	2	1	RED	RED	2340	27120	150	149	230	8	1	384	383	24.98	386	387	22.23	16.1	2.7	0	-1	-2	17.27
26	1	1	2	2	RED	RED	2590	27120	150	149	230	8	1	384	385	25.06	387	387	22.19	14.8	2.7	0	-2	-1	17.31
27	1	1	2	3	REDt	REDt	2840	27110	150	149	230	5	1	376	377	25.75	385	385	24.24	11.4	1.3	0	-8	-7	15.51
28	1	1	2	4	REDt	REDt	3090	27110	150	149	230	5	1	376	372	30.87	378	379	23.71	18.1	2	0	-1	-5	15.86
29	1	1	2	5	REDc	REDc	3340	27120	150	149	230	8	1	379	376	30.43	378	378	23.31	19.5	4.7	0	1	-1	16.26
30	1	1	2	6	REDc	REDc	3590	27120	150	149	230	8	1	369	369	29.33	375	376	23.11	14.1	5.4	0	-5	-5	15.97
31	1	1	2	7	REG	REG	3840	27110	150	149	230	5	1	366	363	30.24	368	371	23.24	18.8	4	0	-1	-4	15.75
32	1	1	2	8	REG	REG	4090	27120	150	149	230	8	1	359	360	28.15	370	371	24.15	10.1	0.7	0	-10	-9	14.87
33	1	1	2	9	REGat	REGat	4340	27120	150	149	230	8	1	371	370	28.42	369	369	22.1	21.5	5.4	0	2	1	16.79
34	1	1	2	10	REGat	REGat	4590	27120	150	149	230	8	1	367	367	23.78	369	368	25.63	8.7	1.3	0	-1	-1	14.32
35	1	1	2	11	REGac	REGac	4840	27120	150	149	230	8	1	358	355	27.2	363	364	23.92	8.7	0.7	0	-4	-7	14.97
36	1	1	2	12	REGac	REGac	5090	27120	150	149	230	8	1	355	354	24.6	366	382	133.32	0	0	0	-10	-11	2.66
37	1	1	2	13	REGgg	REGgg	5350	27110	150	149	230	14	1	359	358	27.64	360	363	22.32	17.4	2.7	0	0	-1	16.08
38	1	1	2	14	REGgg	REGgg	5590	27120	150	149	230	8	1	360	361	28.89	360	363	23.2	21.5	4.7	0	0	1	15.51
39	1	1	2	15	REGtg	REGtg	5840	27120	150	149	230	8	1	365	367	36.08	365	365	24.31	17.4	3.4	0	0	2	15.02
40	1	1	2	16	REGtg	REGtg	6090	27120	150	149	230	8	1	360	359	23.4	360	363	23.84	14.1	0.7	0	0	0	15.1
41	1	1	2	17	REGcg	REGcg	6340	27120	150	149	230	8	1	356	357	25.05	359	361	22.2	16.8	2.7	0	-2	-1	16.04
42	1	1	2	18	REGcg	REGcg	6580	27120	150	149	230	8	1	357	355	25.36	362	363	21.23	10.7	2.7	0	-4	-6	16.82
43	1	1	2	19	D143N (RGN)	D143N (RGN)	6840	27120	150	149	230	8	1	361	363	25.52	363	363	21.2	16.1	4.7	0	-1	0	17.03
44	1	1	2	20	D143N (RGN)	D143N (RGN)	7090	27120	150	149	230	8	1	363	364	22.15	358	360	23.02	19.5	4	0	5	6	15.77
45	1	1	2	21	D143N (RGN)t	D143N (RGN)t	7340	27120	150	149	230	8	1	356	359	26.87	359	362	24.98	20.8	4	0	-2	0	14.25
46	1	1	2	22	D143N (RGN)t	D143N (RGN)t	7590	27120	150	149	230	8	1	361	360	23.7	358	360	23.83	15.4	2	0	3	2	15.15
47	1	1	2	23	D143N (RGN)c	D143N (RGN)c	7840	27120	150	149	230	8	1	365	371	41.16	361	364	24.69	22.8	10.1	0	4	10	14.79
48	1	1	2	24	D143N (RGN)c	D143N (RGN)c	8090	27120	150	149	230	8	1	360	359	26.08	362	366	26.76	12.1	0.7	0	-1	-2	13.45
49	1	1	3	1	D143V (RGV)	D143V (RGV)	2340	27360	150	149	230	4	1	393	394	24.64	387	387	21.75	24.8	7.4	0	6	7	18.07
50	1	1	3	2	D143V (RGV)	D143V (RGV)	2590	27350	150	149	230	10	1	396	399	23.4	382	383	23.08	35.6	8.7	0	14	17	17.16
51	1	1	3	3	RGE-1 (GAA)	RGE-1 (GAA)	2841	27355	92	54	341	7	3	2472	2309	1293.19	387	387	23.13	88.9	87	0	2085	1922	106.87
52	1	1	3	4	RGE-1 (GAA)	RGE-1 (GAA)	3085	27376	84	44	341	15	3	1659	1937	1367.21	386	387	23.82	84.1	79.5	0	1273	1551	69.64
53	1	1	3	5	RGEc	RGEc	3330	27350	150	149	230	11	1	388	390	25.43	376	378	23.12	30.2	10.1	0	12	14	16.78
54	1	1	3	6	RGEc	RGEc	3580	27350	150	149	230	11	1	381	387	54.32	380	381	25.7	14.8	4	0	1	7	14.83
55	1	1	3	7	L144WT	L144WT	3803	27346	84	44	341	35	3	735	981	555.68	368	370	22.56	93.2	88.6	0	367	613	32.57
56	1	1	3	8	L144WT	L144WT	4085	27355	90	52	341	4	3	1077	922	333.59	373	374	25.09	92.3	88.5	0	704	549	42.92
57	1	1	3	9	L144g	L144g	4330	27360	150	149	230	5	1	370	370	24.45	374	375	22.89	12.1	3.4	0	-3	-3	16.16
58	1	1	3	10	L144g	L144g	4580	27360	150	149	230	5	1	366	367	25.08	371	372	25.24	8.1	0.7	0	-4	-3	14.5
59	1	1	3	11	L144a	L144a	4830	27360	150	149	230	5	1	366	365	23.75	363	364	22.9	16.1	3.4	0	3	2	15.98
60	1	1	3	12	L144a	L144a	5090	27350	150	149	230	10	1	366	367	23.53	369	368	24.07	12.1	1.3	0	-2	-1	15.2
61	1	1	3	13	V144	V144	5345	27345	134	120	273	18	3	416	417	56	365	367	24.33	62.5	52.5	0	51	52	17.1
62	1	1	3	14	V144	V144	5585	27345	120	88	273	15	3	452	447	58.88	365	368	21.87	80.7	68.2	0	87	82	20.67
63	1	1	3	15	S144	S144	5830	27360	150	149	230	5	1	360	364	26.73	367	368	25.34	11.4	3.4	0	-6	-2	14.21
64	1	1	3	16	S144	S144	6080	27360	150	149	230	5	1	365	365	25.35	364	365	22.56	16.8	3.4	0	1	1	16.18
65	1	1	3	17	H146WT	H146WT	6330	27355	70	26	341	7	3	506	506	107.74	366	366	21.44	84.6	65.4	0	140	140	23.6
66	1	1	3	18	H146WT	H146WT	6575	27355	70	32	341	11	3	468	505	115.88	364	363	21.46	84.4	78.1	0	104	141	21.8
67	1	1	3	19	R146	R146	6830	27360	150	149	230	5	1	370	374	31.55	358	366	24.5	31.5	8.7	0	12	16	15.1
68	1	1	3	20	R146	R146	7080	27360	150	149	230	5	1	371	369	25.26	363	364	24.68	20.8	5.4	0	8	6	15.03
69	1	1	3	21	L146=H146t	L146=H146t	7330	27360	150	149	230	5	1	366	366	22.4	364	366	22.54	16.1	2	0	2	2	16.24
70	1	1	3	22	L146=H146t	L146=H146t	7580	27360	150	149	230	5	1	365	367	22.41	360	363	22	24.2	6.7	0	5	7	16.59
71	1	1	3	23	P146	P146	7830	27350	150	149	230	11	1	362	366	34	364	364	24.32	12.1	3.4	0	-1	2	14.88
72	1	1	3	24	P146	P146	8090	27360	150	149	230	4	1	369	366	22.69	364	368	23.85	17.4	2	0	5	2	15.47
73	1	1	4	1	L147WT	L147WT	2330	27595	80	40	341	12	3	746	854	341.74	392	393	23.22	100	100	0	354	462	32.13
74	1	1	4	2	L147WT	L147WT	2592	27596	92	53	341	12	3	697	1027	744.25	390	393	24.94	86.8	86.8	0	307	637	27.94
75	1	1	4	3	P147	P147	2830	27590	150	149	230	17	1	391	391	26.44	389	391	23.45	22.8	5.4	0	2	2	16.68
76	1	1	4	4	P147	P147	3070	27600	150	149	230	16	1	392	394	22.98	387	388	22.79	25.5	4.7	0	5	7	17.2
77	1	1	4	5	P147a	P147a	3320	27610	150	149	230	15	1	392	391	22.31	384	386	25.17	22.1	3.4	0	8	7	15.58
78	1	1	4	6	P147a	P147a	3570	27610	150	149	230	15	1	387	385	22.51	382	382	23.56	16.8	3.4	0	5	3	16.43
79	1	1	4	7	Oligo HIV Y115	Oligo HIV Y115	3820	27600	150	149	230	16	1	374	376	26.34	378	377	22.32	14.8	5.4	0	-3	-1	16.76
80	1	1	4	8	Oligo HIV Y115	Oligo HIV Y115	4070	27610	150	149	230	15	1	372	375	31.21	377	379	23.95	16.1	2	0	-4	-1	15.53
81	1	1	4	9	Oligo HIV M184a	Oligo HIV M184a	4320	27610	150	149	230	15	1	378	377	28.16	372	374	23.31	26.2	8.1	0	6	5	16.22
82	1	1	4	10	Oligo HIV M184a	Oligo HIV M184a	4570	27610	150	149	230	15	1	373	376	30.21	372	375	24.95	18.8	4	0	1	4	14.95
83	1	1	4	11	C - (H2O+S.S.)	C - (H2O+S.S.)	4820	27610	150	149	230	15	1	376	375	22.18	365	370	23.84	28.2	3.4	0	11	10	15.77
84	1	1	4	12	C - (H2O+S.S.)	C - (H2O+S.S.)	5070	27610	150	149	230	15	1	374	382	100.7	371	371	23.02	16.8	5.4	0	3	11	16.25
85	1	1	4	13	C - (H2O+S.S.)	C - (H2O+S.S.)	5330	27600	150	149	230	8	1	368	370	25.58	360	368	22.87	29.5	8.7	0	8	10	16.09
86	1	1	4	14	C - (H2O+S.S.)	C - (H2O+S.S.)	5570	27610	150	149	230	15	1	368	371	23.43	364	365	22.71	25.5	5.4	0	4	7	16.21
87	1	1	4	15	C - (H2O+S.S.)	C - (H2O+S.S.)	5820	27610	150	149	230	15	1	380	401	176.47	365	366	22.5	38.3	14.8	0	15	36	16.89
88	1	1	4	16	C - (H2O+S.S.)	C - (H2O+S.S.)	6070	27610	150	149	230	15	1	371	380	60.43	364	366	24.33	20.8	5.4	0	7	16	15.25
89	1	1	4	17	C - (H2O+S.S.)	C - (H2O+S.S.)	6320	27610	150	149	230	15	1	372	370	21.43	370	372	26.44	9.4	0.7	0	2	0	14.07
90	1	1	4	18	C - (H2O+S.S.)	C - (H2O+S.S.)	6570	27610	150	149	230	15	1	373	375	30.85	369	374	29.27	12.8	3.4	0	4	6	12.74
91	1	1	4	19	C - (H2O+S.S.)	C - (H2O+S.S.)	6820	27610	150	149	230	15	1	373	373	28.01	369	371	21.09	18.1	4	0	4	4	17.69
92	1	1	4	20	C - (H2O+S.S.)	C - (H2O+S.S.)	7070	27610	150	149	230	15	1	368	367	23.06	366	367	23.7	19.5	2.7	0	2	1	15.53
93	1	1	4	21	C - (H2O+S.S.)	C - (H2O+S.S.)	7320	27610	150	149	230	15	1	372	381	78.56	369	368	21.15	18.1	6.7	0	3	12	17.59
94	1	1	4	22	C - (H2O+S.S.)	C - (H2O+S.S.)	7570	27600	150	149	230	16	1	371	376	42.99	365	367	19.53	32.9	10.7	0	6	11	18.99
95	1	1	4	23	CIF	CIF	7834	27592	70	28	362	15	3	1068	1163	600.18	366	367	22.92	100	100	0	702	797	46.59
96	1	1	4	24	CIF	CIF	8074	27598	80	39	362	14	3	758	969	561.87	368	368	21.25	97.4	97.4	0	390	601	35.67
END DATA
