# Supplementary material for: Microarray-based identification of antigenic variants of foot-and-mouth disease virus: a bioinformatics quality assessment
Source: BMC Genomics. 2006 May 18;7:117. doi: 10.1186/1471-2164-7-117 (PMC1481559; doi:10.1186/1471-2164-7-117)
Supplement: Additional File 1 — They are obtained using the Agilent and Scan Array Express (Perkin Elmer Life Sciences) analysis software for reading and quantifying the hybridization images. [file 1471-2164-7-117-S1.zip › V-41-RGE1-2-24V.csv]

BEGIN HEADER
PerkinElmer Life Sciences.
ScanArrayCSVFileFormat	2
ScanArray Express	2
Number_of_Columns	26
END HEADER
BEGIN GENERAL INFO
DateTime	10/13/2005 18:41
GalFile	D:\303\AFTOCHIP\AFTOCHIP 2.1\Generalidades Aftochip 2.1\ARCHIVO GAL AFTOCHIP 2.1.gal
Scanner	Model: Serial No.:
User Name	303
Computer Name
Protocol	Easy Quant
Quantitation Method	Adaptive Circle
Quality Confidence Calculation	SignalToNoise
User comments
Image Origin	0	0
Temperature	0
Laser Powers	0
Laser On Time	0
PMT Voltages	0
END GENERAL INFO
BEGIN QUANTITATION PARAMETERS
Min Percentile	50
Max Percentile	200
END QUANTITATION PARAMETERS
BEGIN QUALITY MEASUREMENTS
Min Signal To Noise	3
END QUALITY MEASUREMENTS
BEGIN ARRAY PATTERN INFO
Units	�m
Array Rows	1
Array Columns	1
Spot Rows	4
Spot Columns	24
Array Row Spacing	4500
Array Column Spacing	4500
Spot Row Spacing	247
Spot Column Spacing	250
Spot Diameter	150
Interstitial	0
Spots Per Array	96
Total Spots	96
END ARRAY PATTERN INFO
BEGIN IMAGE INFO
ImageID	Channel	Image	Fluorophore	Barcode	Units	X Units Per Pixel	Y Units Per Pixel	X Offset	Y Offset	Status
-1	CH1	D:\303\AFTOCHIP\AFTOCHIP 2.1\Vero\V-24�Vero\Im�genes TIFF 24V\V-41-RGE-1-1pm 5pm24V_SLOT02_S01.tif	Unknown	Unknown	�m	10	10	0	0	Control Image
END IMAGE INFO
BEGIN NORMALIZATION INFO
Normalization Method	LOWESS
END NORMALIZATION INFO
BEGIN DATA
Index	Array Row	Array Column	Spot Row	Spot Column	Name	ID	X	Y	Diameter	F Pixels	B Pixels	Footprint	Flags	Ch1 Median	Ch1 Mean	Ch1 SD	Ch1 B Median	Ch1 B Mean	Ch1 B SD	Ch1 % > B + 1 SD	Ch1 % > B + 2 SD	Ch1 F % Sat.	Ch1 Median - B	Ch1 Mean - B	Ch1 SignalNoiseRatio
1	1	1	1	1	CIF	CIF	11319	26933	90	51	362	21	3	1136	1537	1239.94	423	449	251.54	64.7	56.9	0	713	1114	4.52
2	1	1	1	2	CIF	CIF	11555	26915	80	32	341	17	3	1092	1751	1413.51	424	426	26.64	81.3	81.3	0	668	1327	40.99
3	1	1	1	3	S139WT	S139WT	11822	26929	70	27	362	17	3	854	846	165.3	427	428	25.08	100	100	0	427	419	34.06
4	1	1	1	4	S139WT	S139WT	12068	26928	70	28	362	16	3	772	787	86.06	428	432	36.85	100	100	0	344	359	20.95
5	1	1	1	5	G139	G139	12320	26910	150	149	230	2	1	441	446	27.25	435	438	26.53	24.8	6	0	6	11	16.63
6	1	1	1	6	G139	G139	12570	26910	150	149	230	2	1	452	456	28.4	442	446	27.56	29.5	8.1	0	10	14	16.4
7	1	1	1	7	G139t	G139t	12820	26910	150	149	230	2	1	457	458	27.16	452	452	26.52	26.2	1.3	0	5	6	17.23
8	1	1	1	8	G139t	G139t	13070	26910	150	149	230	2	1	470	469	42.04	461	462	30.89	19.5	3.4	0	9	8	15.22
9	1	1	1	9	G139c	G139c	13320	26910	150	149	230	2	1	464	466	33.17	457	459	28.87	24.2	9.4	0	7	9	16.07
10	1	1	1	10	G139c	G139c	13570	26910	150	149	230	2	1	458	457	29.56	458	459	28.42	12.8	2	0	0	0	16.12
11	1	1	1	11	I139	I139	13820	26910	150	149	230	2	1	469	471	29.76	468	472	35.53	11.4	2	0	1	3	13.2
12	1	1	1	12	I139	I139	14070	26910	150	149	230	2	1	470	472	34.9	460	463	27.1	28.9	8.1	0	10	12	17.34
13	1	1	1	13	N139	N139	14320	26910	150	149	230	2	1	464	462	32.17	467	471	29.59	12.8	1.3	0	-2	-4	15.68
14	1	1	1	14	N139	N139	14570	26910	150	149	230	2	1	469	471	39.57	469	471	26.66	21.5	6	0	0	2	17.59
15	1	1	1	15	T139	T139	14820	26910	150	149	230	2	1	497	499	37.06	478	479	30.59	34.2	15.4	0	19	21	16.25
16	1	1	1	16	T139	T139	15065	26920	148	150	294	11	3	503	508	42.51	479	480	27.67	46	22.7	0	24	29	18.18
17	1	1	1	17	RGD-WT1	RGD-WT1	15327	26925	100	62	341	13	3	987	951	163.21	479	481	27	96.8	96.8	0	508	472	36.56
18	1	1	1	18	RGD-WT1	RGD-WT1	15575	26919	100	60	362	7	3	1161	1115	184.81	484	485	28.79	98.3	96.7	0	677	631	40.32
19	1	1	1	19	RRD	RRD	15830	26920	150	149	230	11	1	484	482	37.5	485	486	27.89	16.1	3.4	0	0	-2	17.35
20	1	1	1	20	RRD	RRD	16070	26910	150	149	230	2	1	493	490	34.18	482	483	32.77	17.4	6	0	11	8	15.05
21	1	1	1	21	RRDt	RRDt	16320	26910	150	149	230	2	1	482	479	40.43	482	482	25.51	20.8	9.4	0	0	-2	18.9
22	1	1	1	22	RRDt	RRDt	16570	26910	150	149	230	2	1	484	483	36.26	480	481	28.28	24.2	6	0	4	3	17.11
23	1	1	1	23	RRDc	RRDc	16820	26910	150	149	230	2	1	489	494	81.5	484	485	27.07	22.8	10.1	0	5	10	18.06
24	1	1	1	24	RRDc	RRDc	17070	26910	150	149	230	2	1	491	497	55.97	479	481	27.86	29.5	8.7	0	12	18	17.62
25	1	1	2	1	RED	RED	11300	27160	150	149	230	22	1	419	421	39.42	422	425	26.72	19.5	8.1	0	-2	0	15.68
26	1	1	2	2	RED	RED	11560	27160	150	149	230	12	1	428	427	34.48	431	444	92.31	1.3	0	0	-2	-3	4.64
27	1	1	2	3	REDt	REDt	11820	27170	150	149	230	11	1	421	415	38.09	424	427	26.92	17.4	4	0	-2	-8	15.64
28	1	1	2	4	REDt	REDt	12070	27160	150	149	230	2	1	420	421	31.74	431	434	35.65	5.4	0.7	0	-10	-9	11.78
29	1	1	2	5	REDc	REDc	12320	27160	150	149	230	2	1	441	438	36.3	442	442	28.63	11.4	2.7	0	0	-3	15.4
30	1	1	2	6	REDc	REDc	12570	27160	150	149	230	2	1	438	441	27.69	445	447	24.85	16.1	3.4	0	-6	-3	17.62
31	1	1	2	7	REG	REG	12820	27160	150	149	230	2	1	441	440	37.3	444	447	26.56	21.5	6.7	0	-2	-3	16.61
32	1	1	2	8	REG	REG	13070	27160	150	149	230	2	1	452	449	35.65	457	456	26.71	11.4	4.7	0	-4	-7	16.92
33	1	1	2	9	REGat	REGat	13320	27160	150	149	230	2	1	464	464	28.05	458	459	26.25	25.5	5.4	0	6	6	17.68
34	1	1	2	10	REGat	REGat	13570	27160	150	149	230	2	1	467	469	35.6	463	465	27.01	23.5	9.4	0	4	6	17.29
35	1	1	2	11	REGac	REGac	13820	27160	150	149	230	2	1	464	465	34.31	468	471	29.38	17.4	6	0	-3	-2	15.79
36	1	1	2	12	REGac	REGac	14070	27160	150	149	230	2	1	465	466	33.4	470	472	27.59	21.5	3.4	0	-4	-3	16.85
37	1	1	2	13	REGgg	REGgg	14330	27160	150	149	230	7	1	466	465	32.72	465	469	27.99	20.8	4	0	1	0	16.65
38	1	1	2	14	REGgg	REGgg	14580	27170	150	149	230	13	1	472	477	31.6	469	471	25.64	26.8	9.4	0	3	8	18.41
39	1	1	2	15	REGtg	REGtg	14820	27160	150	149	230	2	1	475	474	34.48	477	478	26.88	18.1	4	0	-1	-2	17.67
40	1	1	2	16	REGtg	REGtg	15070	27160	150	149	230	2	1	481	485	68.89	480	483	28.65	18.8	6.7	0	1	5	16.79
41	1	1	2	17	REGcg	REGcg	15320	27170	150	149	230	11	1	475	475	33.25	478	478	26.71	23.5	2	0	-2	-2	17.78
42	1	1	2	18	REGcg	REGcg	15580	27170	150	149	230	13	1	474	475	30.22	482	487	29.14	11.4	0.7	0	-7	-6	16.27
43	1	1	2	19	D143N (RGN)	D143N (RGN)	15820	27160	150	149	230	2	1	490	487	48.53	488	488	28.15	26.2	6	0	2	0	17.41
44	1	1	2	20	D143N (RGN)	D143N (RGN)	16070	27160	150	149	230	2	1	486	487	30.41	489	491	25.85	15.4	5.4	0	-2	-1	18.8
45	1	1	2	21	D143N (RGN)t	D143N (RGN)t	16320	27160	150	149	230	2	1	493	487	36.27	492	495	29.95	14.1	1.3	0	1	-4	16.46
46	1	1	2	22	D143N (RGN)t	D143N (RGN)t	16570	27160	150	149	230	2	1	485	479	33.45	484	488	28.57	16.1	1.3	0	1	-4	16.98
47	1	1	2	23	D143N (RGN)c	D143N (RGN)c	16820	27160	150	149	230	2	1	483	482	33.16	481	485	25.8	22.1	8.1	0	2	1	18.72
48	1	1	2	24	D143N (RGN)c	D143N (RGN)c	17070	27160	150	149	230	2	1	477	474	39.01	488	488	24.41	11.4	5.4	0	-10	-13	19.54
49	1	1	3	1	D143V (RGV)	D143V (RGV)	11320	27400	150	149	230	5	1	426	424	30.35	429	431	26.85	12.1	4	0	-2	-4	15.87
50	1	1	3	2	D143V (RGV)	D143V (RGV)	11560	27400	150	149	230	13	1	434	435	26.32	430	433	26.58	20.8	2.7	0	4	5	16.33
51	1	1	3	3	RGE-1 (GAA)	RGE-1 (GAA)	11834	27416	70	30	341	15	3	696	659	186.32	433	436	26.04	73.3	73.3	0	263	226	26.73
52	1	1	3	4	RGE-1 (GAA)	RGE-1 (GAA)	12070	27405	70	26	341	2	3	635	723	195.6	443	442	27.18	100	92.3	0	192	280	23.36
53	1	1	3	5	RGEc	RGEc	12320	27400	150	149	230	5	1	444	446	28.94	447	447	26.66	16.8	3.4	0	-2	0	16.65
54	1	1	3	6	RGEc	RGEc	12570	27400	150	149	230	5	1	455	459	29.84	447	450	23.34	30.9	13.4	0	8	12	19.5
55	1	1	3	7	L144WT	L144WT	12825	27405	90	52	341	2	3	1079	1017	259.27	456	458	29.57	100	100	0	623	561	36.48
56	1	1	3	8	L144WT	L144WT	13065	27405	100	60	341	7	3	915	1041	240.39	462	465	31.29	100	100	0	453	579	29.24
57	1	1	3	9	L144g	L144g	13320	27400	150	149	230	5	1	466	464	27.65	458	460	25.43	23.5	5.4	0	8	6	18.32
58	1	1	3	10	L144g	L144g	13570	27400	150	149	230	5	1	470	471	31.4	467	471	30.49	16.8	4	0	3	4	15.41
59	1	1	3	11	L144a	L144a	13820	27400	150	149	230	5	1	483	483	32.39	473	474	27.96	26.2	9.4	0	10	10	17.28
60	1	1	3	12	L144a	L144a	14080	27400	150	149	230	9	1	466	469	31.6	473	474	28.74	18.1	2	0	-6	-3	16.22
61	1	1	3	13	V144	V144	14335	27405	148	148	273	12	3	501	517	59.16	478	479	29.6	42.6	29.1	0	23	39	16.93
62	1	1	3	14	V144	V144	14585	27415	126	112	273	15	3	532	531	40.33	483	485	31.06	62.5	37.5	0	49	48	17.13
63	1	1	3	15	S144	S144	14830	27410	150	149	230	8	1	488	489	50.26	490	491	49.62	7.4	2	0	-1	0	9.83
64	1	1	3	16	S144	S144	15070	27400	150	149	230	5	1	491	489	33.69	486	489	32.7	15.4	3.4	0	5	3	15.02
65	1	1	3	17	H146WT	H146WT	15327	27401	100	64	362	6	3	538	543	51.89	482	485	28.95	67.2	50	0	56	61	18.58
66	1	1	3	18	H146WT	H146WT	15565	27405	110	80	273	7	3	574	581	69.38	495	495	30.48	78.8	60	0	79	86	18.83
67	1	1	3	19	R146	R146	15820	27400	150	149	230	5	1	502	499	32.73	489	491	26.77	26.2	8.1	0	13	10	18.75
68	1	1	3	20	R146	R146	16070	27400	150	149	230	5	1	490	491	27.25	490	491	27.61	14.1	4	0	0	1	17.75
69	1	1	3	21	L146=H146t	L146=H146t	16320	27400	150	149	230	5	1	491	494	36.77	489	493	27.28	23.5	7.4	0	2	5	18
70	1	1	3	22	L146=H146t	L146=H146t	16570	27400	150	149	230	5	1	491	491	32	491	493	26.88	16.1	6	0	0	0	18.26
71	1	1	3	23	P146	P146	16820	27400	150	149	230	5	1	492	491	35.69	487	490	27.41	23.5	8.1	0	5	4	17.95
72	1	1	3	24	P146	P146	17070	27400	150	149	230	5	1	489	488	30.32	485	486	25.94	21.5	5.4	0	4	3	18.85
73	1	1	4	1	L147WT	L147WT	11319	27648	100	66	362	5	3	637	631	124.84	427	429	24.84	95.5	89.4	0	210	204	25.64
74	1	1	4	2	L147WT	L147WT	11564	27653	100	63	362	8	3	619	639	110.28	433	435	26.5	98.4	90.5	0	186	206	23.36
75	1	1	4	3	P147	P147	11820	27650	150	149	230	3	1	433	433	26.15	437	441	33.24	4	0.7	0	-3	-3	13.02
76	1	1	4	4	P147	P147	12080	27650	150	149	230	8	1	442	443	26.1	444	445	23.08	16.8	4	0	-1	0	19.15
77	1	1	4	5	P147a	P147a	12330	27650	150	149	230	8	1	456	455	26.74	446	448	25.95	26.8	4.7	0	10	9	17.57
78	1	1	4	6	P147a	P147a	12580	27650	150	149	230	8	1	442	445	27.47	441	443	30.44	14.1	3.4	0	1	4	14.52
79	1	1	4	7	Oligo HIV Y115	Oligo HIV Y115	12830	27650	150	149	230	8	1	448	449	26.53	450	450	27.1	16.1	2.7	0	-1	0	16.53
80	1	1	4	8	Oligo HIV Y115	Oligo HIV Y115	13080	27650	150	149	230	8	1	457	460	28.79	459	460	25.79	22.1	4	0	-1	1	17.72
81	1	1	4	9	Oligo HIV M184a	Oligo HIV M184a	13330	27650	150	149	230	8	1	466	465	30.7	464	465	27.24	16.8	4	0	2	1	17.11
82	1	1	4	10	Oligo HIV M184a	Oligo HIV M184a	13580	27650	150	149	230	8	1	471	471	32.8	469	471	26.79	15.4	4	0	2	2	17.58
83	1	1	4	11	C - (H2O+S.S.)	C - (H2O+S.S.)	13830	27650	150	149	230	8	1	485	489	41.89	472	473	26.93	33.6	10.7	0	13	17	18.01
84	1	1	4	12	C - (H2O+S.S.)	C - (H2O+S.S.)	14080	27650	150	149	230	8	1	478	479	29.02	465	472	26.02	28.9	10.1	0	13	14	18.37
85	1	1	4	13	C - (H2O+S.S.)	C - (H2O+S.S.)	14340	27660	150	149	230	19	1	490	491	44.14	478	481	28.82	25.5	8.7	0	12	13	17
86	1	1	4	14	C - (H2O+S.S.)	C - (H2O+S.S.)	14590	27660	150	149	230	19	1	487	487	27.29	485	487	25.53	17.4	3.4	0	2	2	19.07
87	1	1	4	15	C - (H2O+S.S.)	C - (H2O+S.S.)	14830	27650	150	149	230	8	1	497	496	35.88	484	487	28.14	29.5	8.7	0	13	12	17.66
88	1	1	4	16	C - (H2O+S.S.)	C - (H2O+S.S.)	15080	27650	150	149	230	8	1	494	496	35.1	487	490	27.47	28.9	12.8	0	7	9	17.98
89	1	1	4	17	C - (H2O+S.S.)	C - (H2O+S.S.)	15330	27650	150	149	230	8	1	494	490	29.69	491	496	34.92	10.1	0.7	0	3	0	14.15
90	1	1	4	18	C - (H2O+S.S.)	C - (H2O+S.S.)	15580	27650	150	149	230	8	1	499	502	31.92	499	501	31.04	20.1	4.7	0	0	3	16.08
91	1	1	4	19	C - (H2O+S.S.)	C - (H2O+S.S.)	15830	27650	150	149	230	8	1	503	500	32.82	495	495	26.76	22.8	4.7	0	8	5	18.79
92	1	1	4	20	C - (H2O+S.S.)	C - (H2O+S.S.)	16080	27650	150	149	230	8	1	503	500	32.94	490	490	27.62	31.5	8.7	0	13	10	18.21
93	1	1	4	21	C - (H2O+S.S.)	C - (H2O+S.S.)	16330	27650	150	149	230	8	1	505	508	29.27	496	497	27.04	25.5	8.7	0	9	12	18.68
94	1	1	4	22	C - (H2O+S.S.)	C - (H2O+S.S.)	16580	27650	150	149	230	8	1	498	496	31.81	496	498	27.41	19.5	4	0	2	0	18.17
95	1	1	4	23	CIF	CIF	16825	27655	70	32	341	3	3	1012	990	324.73	499	500	25.11	100	93.8	0	513	491	40.3
96	1	1	4	24	CIF	CIF	17075	27650	70	26	362	3	3	1023	1126	457.74	496	495	27.62	100	96.2	0	527	630	37.04
END DATA
