# Supplementary material for: Microarray-based identification of antigenic variants of foot-and-mouth disease virus: a bioinformatics quality assessment
Source: BMC Genomics. 2006 May 18;7:117. doi: 10.1186/1471-2164-7-117 (PMC1481559; doi:10.1186/1471-2164-7-117)
Supplement: Additional File 1 — They are obtained using the Agilent and Scan Array Express (Perkin Elmer Life Sciences) analysis software for reading and quantifying the hybridization images. [file 1471-2164-7-117-S1.zip › V-41-RGE1-3-24V.csv]

BEGIN HEADER
PerkinElmer Life Sciences.
ScanArrayCSVFileFormat	2
ScanArray Express	2
Number_of_Columns	26
END HEADER
BEGIN GENERAL INFO
DateTime	10/13/2005 18:45
GalFile	D:\303\AFTOCHIP\AFTOCHIP 2.1\Generalidades Aftochip 2.1\ARCHIVO GAL AFTOCHIP 2.1.gal
Scanner	Model: Serial No.:
User Name	303
Computer Name
Protocol	Easy Quant
Quantitation Method	Adaptive Circle
Quality Confidence Calculation	SignalToNoise
User comments
Image Origin	0	0
Temperature	0
Laser Powers	0
Laser On Time	0
PMT Voltages	0
END GENERAL INFO
BEGIN QUANTITATION PARAMETERS
Min Percentile	50
Max Percentile	200
END QUANTITATION PARAMETERS
BEGIN QUALITY MEASUREMENTS
Min Signal To Noise	3
END QUALITY MEASUREMENTS
BEGIN ARRAY PATTERN INFO
Units	�m
Array Rows	1
Array Columns	1
Spot Rows	4
Spot Columns	24
Array Row Spacing	4500
Array Column Spacing	4500
Spot Row Spacing	243
Spot Column Spacing	248
Spot Diameter	150
Interstitial	0
Spots Per Array	96
Total Spots	96
END ARRAY PATTERN INFO
BEGIN IMAGE INFO
ImageID	Channel	Image	Fluorophore	Barcode	Units	X Units Per Pixel	Y Units Per Pixel	X Offset	Y Offset	Status
-1	CH1	D:\303\AFTOCHIP\AFTOCHIP 2.1\Vero\V-24�Vero\Im�genes TIFF 24V\V-41-RGE-1-1pm 5pm24V_SLOT02_S01.tif	Unknown	Unknown	�m	10	10	0	0	Control Image
END IMAGE INFO
BEGIN NORMALIZATION INFO
Normalization Method	LOWESS
END NORMALIZATION INFO
BEGIN DATA
Index	Array Row	Array Column	Spot Row	Spot Column	Name	ID	X	Y	Diameter	F Pixels	B Pixels	Footprint	Flags	Ch1 Median	Ch1 Mean	Ch1 SD	Ch1 B Median	Ch1 B Mean	Ch1 B SD	Ch1 % > B + 1 SD	Ch1 % > B + 2 SD	Ch1 F % Sat.	Ch1 Median - B	Ch1 Mean - B	Ch1 SignalNoiseRatio
1	1	1	1	1	CIF	CIF	2334	51862	64	23	364	1394	3	5059	4886	1748.32	2038	2047	65.72	100	100	0	3021	2848	76.98
2	1	1	1	2	CIF	CIF	2587	51866	70	29	383	1373	3	3540	4229	1418.12	2091	2095	65.7	100	100	0	1449	2138	53.88
3	1	1	1	3	S139WT	S139WT	2834	51848	50	14	364	1371	3	4001	3547	903.55	2140	2140	61.31	100	100	0	1861	1407	65.26
4	1	1	1	4	S139WT	S139WT	3092	51869	64	22	402	1335	3	3183	3386	756.45	2194	2200	74.17	100	100	0	989	1192	42.92
5	1	1	1	5	G139	G139	3366	51866	92	52	308	1304	3	2254	2255	67.39	2231	2237	81.55	13.5	1.9	0	23	24	27.64
6	1	1	1	6	G139	G139	3644	51855	92	52	308	1277	3	2269	2274	66.78	2279	2283	77.94	7.7	1.9	0	-9	-4	29.11
7	1	1	1	7	G139t	G139t	3849	51848	84	42	327	1035	3	2273	2257	108.03	2299	2297	72.16	9.5	0	0	-25	-41	31.5
8	1	1	1	8	G139t	G139t	4080	51870	112	89	346	1017	3	2376	2370	112.72	2355	2369	96.94	23.6	4.5	0	21	15	24.51
9	1	1	1	9	G139c	G139c	4338	51859	112	80	346	1003	3	2307	2259	168.24	2389	2387	76.35	5	0	0	-81	-129	30.21
10	1	1	1	10	G139c	G139c	4595	51849	98	60	327	858	3	2259	2240	214.95	2397	2400	74.96	8.3	1.7	0	-137	-156	30.14
11	1	1	1	11	I139	I139	4852	51845	106	72	327	841	3	2460	2424	168.74	2453	2464	102.5	18.1	2.8	0	7	-28	24
12	1	1	1	12	I139	I139	5095	51852	92	54	308	738	3	2457	2429	149.51	2500	2499	76.15	7.4	3.7	0	-42	-70	32.26
13	1	1	1	13	N139	N139	5345	51841	92	54	327	686	3	2459	2392	201.39	2514	2516	70.24	16.7	1.9	0	-54	-121	35.01
14	1	1	1	14	N139	N139	5599	51845	106	72	327	664	3	2505	2462	192.6	2557	2558	73.06	18.1	4.2	0	-51	-94	34.29
15	1	1	1	15	T139	T139	5842	51841	98	63	346	656	3	2665	2661	93.67	2584	2580	74.22	55.6	19	0	81	77	35.91
16	1	1	1	16	T139	T139	6097	51871	106	73	346	615	3	2681	2702	116.9	2622	2624	72.81	43.8	17.8	0	59	80	36.82
17	1	1	1	17	RGD-WT1	RGD-WT1	6332	51872	92	52	327	609	3	5131	4994	879.35	2630	2637	73.04	94.2	94.2	0	2501	2364	70.25
18	1	1	1	18	RGD-WT1	RGD-WT1	6581	51852	106	70	327	478	3	4612	4526	675.78	2676	2680	76.09	100	100	0	1936	1850	60.61
19	1	1	1	19	RRD	RRD	6818	51858	128	108	259	337	3	2711	2677	160.88	2705	2704	86.27	21.3	1.9	0	6	-27	31.43
20	1	1	1	20	RRD	RRD	7083	51858	112	82	327	310	3	2727	2678	175.38	2733	2737	76.15	22	4.9	0	-5	-54	35.81
21	1	1	1	21	RRDt	RRDt	7329	51852	112	80	327	302	3	2702	2635	227.31	2770	2787	138.68	5	0	0	-67	-134	19.48
22	1	1	1	22	RRDt	RRDt	7589	51852	92	52	327	279	3	2632	2617	157.38	2816	2822	100.54	1.9	0	0	-183	-198	26.18
23	1	1	1	23	RRDc	RRDc	7829	51852	92	52	327	270	3	2663	2566	218.34	2841	2844	70.27	0	0	0	-177	-274	37.9
24	1	1	1	24	RRDc	RRDc	8066	51849	98	59	327	265	3	2736	2678	218.49	2863	2871	86.48	3.4	3.4	0	-126	-184	31.64
25	1	1	2	1	RED	RED	2326	52091	84	42	327	1322	3	2021	1956	181.04	2110	2115	73.48	4.8	2.4	0	-88	-153	27.5
26	1	1	2	2	RED	RED	2587	52085	98	58	327	1302	3	2100	2045	200.73	2153	2155	77.25	17.2	3.4	0	-52	-107	27.19
27	1	1	2	3	REDt	REDt	2838	52081	98	63	346	1288	3	2113	2069	185.22	2210	2214	83.69	9.5	1.6	0	-96	-140	25.25
28	1	1	2	4	REDt	REDt	3094	52099	112	81	327	1255	3	2178	2111	199.64	2258	2257	73.87	9.9	0	0	-79	-146	29.49
29	1	1	2	5	REDc	REDc	3348	52089	92	52	346	1127	3	2227	2160	187.31	2275	2287	77.72	15.4	3.8	0	-47	-114	28.66
30	1	1	2	6	REDc	REDc	3633	52099	98	62	346	1079	3	2337	2293	167.75	2339	2344	71.83	14.5	3.2	0	-1	-45	32.54
31	1	1	2	7	REG	REG	3845	52081	98	60	327	1001	3	2335	2268	201.59	2365	2367	79.78	15	0	0	-29	-96	29.27
32	1	1	2	8	REG	REG	4095	52095	112	80	308	975	3	2115	2325	176.59	2399	2404	80.97	13.8	2.5	0	-283	-73	26.12
33	1	1	2	9	REGat	REGat	4352	52103	134	120	259	891	3	2442	2435	137.64	2457	2457	98.96	12.5	0.8	0	-14	-21	24.68
34	1	1	2	10	REGat	REGat	4599	52095	84	44	327	825	3	2447	2369	209.02	2481	2478	81.76	13.6	2.3	0	-33	-111	29.93
35	1	1	2	11	REGac	REGac	4841	52098	84	42	327	812	3	2306	2269	217.9	2515	2523	94.18	4.8	0	0	-208	-245	24.48
36	1	1	2	12	REGac	REGac	5074	52099	78	36	327	735	3	2366	2318	176.85	2546	2547	73.52	0	0	0	-179	-227	32.18
37	1	1	2	13	REGgg	REGgg	5335	52117	112	84	308	597	3	2528	2503	155	2604	2601	83.66	9.5	3.6	0	-75	-100	30.22
38	1	1	2	14	REGgg	REGgg	5588	52105	92	54	327	588	3	2250	2296	190.96	2632	2636	78.62	0	0	0	-381	-335	28.62
39	1	1	2	15	REGtg	REGtg	5835	52113	120	90	240	510	3	2642	2600	181.47	2663	2662	78.57	20	3.3	0	-20	-62	33.63
40	1	1	2	16	REGtg	REGtg	6080	52109	120	97	278	457	3	2688	2647	171.49	2677	2677	72.34	32	8.2	0	11	-29	37.16
41	1	1	2	17	REGcg	REGcg	6342	52106	120	96	259	435	3	2701	2645	183.68	2711	2708	76.88	24	6.3	0	-9	-65	35.13
42	1	1	2	18	REGcg	REGcg	6576	52109	106	74	327	428	3	2700	2633	197.32	2737	2738	74.37	14.9	5.4	0	-36	-103	36.31
43	1	1	2	19	D143N (RGN)	D143N (RGN)	6815	52106	78	32	308	248	3	2645	2622	210.2	2774	2775	70.75	15.6	12.5	0	-128	-151	37.38
44	1	1	2	20	D143N (RGN)	D143N (RGN)	7058	52102	106	71	327	240	3	2744	2689	207.16	2777	2779	76.94	18.3	5.6	0	-32	-87	35.66
45	1	1	2	21	D143N (RGN)t	D143N (RGN)t	7318	52099	98	63	346	219	3	2693	2612	247.77	2809	2809	81.92	6.3	1.6	0	-115	-196	32.87
46	1	1	2	22	D143N (RGN)t	D143N (RGN)t	7589	52092	84	42	327	195	3	2532	2583	216.44	2837	2883	321.08	0	0	0	-304	-253	7.89
47	1	1	2	23	D143N (RGN)c	D143N (RGN)c	7816	52081	98	59	327	202	3	2790	2699	244.84	2861	2865	107.43	8.5	1.7	0	-70	-161	25.97
48	1	1	2	24	D143N (RGN)c	D143N (RGN)c	8074	52090	78	39	327	175	3	2495	2557	189.55	2903	2910	85.87	0	0	0	-407	-345	29.06
49	1	1	3	1	D143V (RGV)	D143V (RGV)	2320	52377	112	80	327	1150	3	2129	2048	201.49	2145	2147	69.97	16.3	6.3	0	-15	-96	30.43
50	1	1	3	2	D143V (RGV)	D143V (RGV)	2574	52370	106	74	327	1136	3	2128	2104	116.33	2183	2186	98.99	1.4	0	0	-54	-78	21.5
51	1	1	3	3	RGE-1 (GAA)	RGE-1 (GAA)	2838	52355	78	36	327	1237	3	8816	8255	2347.82	2256	2257	70.65	100	100	0	6560	5999	124.79
52	1	1	3	4	RGE-1 (GAA)	RGE-1 (GAA)	3081	52356	84	42	327	1225	3	7806	7367	2289.67	2303	2302	69.82	100	100	0	5503	5064	111.81
53	1	1	3	5	RGEc	RGEc	3352	52370	126	106	278	1068	3	2293	2244	154.88	2366	2367	73.92	5.7	0	0	-72	-121	31.02
54	1	1	3	6	RGEc	RGEc	3601	52348	98	63	327	1069	3	2144	2191	157.95	2389	2390	75.29	6.3	0	0	-244	-197	28.48
55	1	1	3	7	L144WT	L144WT	3831	52348	84	42	327	965	3	4990	4927	821.98	2422	2422	73.17	100	100	0	2568	2505	68.2
56	1	1	3	8	L144WT	L144WT	4082	52349	92	52	346	947	3	4403	4396	887.87	2466	2469	78.95	100	98.1	0	1937	1930	55.77
57	1	1	3	9	L144g	L144g	4342	52349	98	63	346	881	3	2270	2309	183.84	2512	2519	83.07	6.3	4.8	0	-241	-202	27.33
58	1	1	3	10	L144g	L144g	4592	52356	84	44	327	788	3	2087	2167	211.58	2540	2547	97.29	0	0	0	-452	-372	21.45
59	1	1	3	11	L144a	L144a	4845	52352	120	94	240	773	3	2489	2416	235.86	2584	2606	209	2.1	2.1	0	-94	-167	11.91
60	1	1	3	12	L144a	L144a	5071	52338	92	52	327	725	3	2403	2414	124.51	2598	2609	101.75	0	0	0	-194	-183	23.62
61	1	1	3	13	V144	V144	5329	52341	112	81	346	586	3	2566	2551	125.09	2667	2667	81.08	1.2	0	0	-100	-115	31.65
62	1	1	3	14	V144	V144	5592	52324	120	96	259	573	3	2624	2588	127.79	2669	2673	75.55	5.2	1	0	-44	-80	34.73
63	1	1	3	15	S144	S144	5821	52338	106	70	327	518	3	2579	2525	244.26	2688	2690	74.92	21.4	5.7	0	-108	-162	34.42
64	1	1	3	16	S144	S144	6072	52349	106	70	346	421	3	2423	2469	263.42	2741	2741	77.05	8.6	1.4	0	-317	-271	31.45
65	1	1	3	17	H146WT	H146WT	6326	52355	84	44	308	398	3	2973	3129	415.09	2771	2768	75.59	79.5	61.4	0	202	358	39.33
66	1	1	3	18	H146WT	H146WT	6575	52348	70	28	364	388	3	3204	3335	382.91	2792	2790	75.79	100	89.3	0	412	543	42.28
67	1	1	3	19	R146	R146	6836	52356	112	82	308	142	3	2798	2751	185.14	2814	2814	85.47	14.6	6.1	0	-15	-62	32.74
68	1	1	3	20	R146	R146	7075	52359	98	60	327	132	3	2579	2724	183.34	2821	2826	77.41	8.3	1.7	0	-241	-96	33.32
69	1	1	3	21	L146=H146t	L146=H146t	7322	52356	92	53	327	120	3	2816	2746	212.54	2843	2850	111.16	9.4	0	0	-26	-96	25.33
70	1	1	3	22	L146=H146t	L146=H146t	7590	52355	106	74	327	93	3	2824	2775	175	2856	2859	70.37	13.5	1.4	0	-31	-80	40.13
71	1	1	3	23	P146	P146	7837	52335	92	52	327	96	3	2921	2879	128.92	2901	2906	71.99	23.1	1.9	0	20	-21	40.57
72	1	1	3	24	P146	P146	8097	52360	106	72	346	54	3	2931	2870	200.58	2936	2989	443.42	0	0	0	-4	-65	6.61
73	1	1	4	1	L147WT	L147WT	2330	52603	70	26	383	1213	3	3415	3572	754.51	2235	2240	71.52	100	100	0	1180	1337	47.75
74	1	1	4	2	L147WT	L147WT	2581	52596	70	28	383	1201	3	4655	5115	1435.48	2275	2271	82.76	100	100	0	2380	2840	56.25
75	1	1	4	3	P147	P147	2838	52606	150	156	259	1173	3	2399	2486	356.73	2341	2341	80.01	39.7	17.9	0	58	145	29.98
76	1	1	4	4	P147	P147	3077	52610	150	154	278	1162	3	2431	2530	369.78	2385	2386	71.58	37	16.9	0	46	145	33.96
77	1	1	4	5	P147a	P147a	3338	52610	112	80	346	1052	3	2284	2354	152.15	2407	2406	73.11	12.5	0	0	-122	-52	31.24
78	1	1	4	6	P147a	P147a	3584	52588	92	53	308	1054	3	2344	2343	133.16	2444	2446	71.99	7.5	1.9	0	-99	-100	32.56
79	1	1	4	7	Oligo HIV Y115	Oligo HIV Y115	3835	52600	112	82	327	927	3	2393	2321	203.68	2474	2484	82.16	4.9	1.2	0	-80	-152	29.13
80	1	1	4	8	Oligo HIV Y115	Oligo HIV Y115	4081	52613	112	80	327	905	3	2410	2346	219.67	2530	2541	82.37	5	1.3	0	-119	-183	29.26
81	1	1	4	9	Oligo HIV M184a	Oligo HIV M184a	4349	52596	112	81	327	859	3	2534	2471	224.93	2575	2581	86.88	8.6	1.2	0	-40	-103	29.17
82	1	1	4	10	Oligo HIV M184a	Oligo HIV M184a	4599	52596	92	53	327	756	3	2525	2438	248.94	2622	2623	84.18	1.9	0	0	-96	-183	30
83	1	1	4	11	C - (H2O+S.S.)	C - (H2O+S.S.)	4845	52581	112	80	327	754	3	2681	2647	149.35	2634	2662	274.99	1.3	0	0	47	13	9.75
84	1	1	4	12	C - (H2O+S.S.)	C - (H2O+S.S.)	5071	52578	98	63	327	713	3	2715	2669	157.05	2636	2644	81.98	47.6	12.7	0	79	33	33.12
85	1	1	4	13	C - (H2O+S.S.)	C - (H2O+S.S.)	5321	52595	106	72	327	555	3	2713	2683	152.1	2682	2745	621.51	0	0	0	31	1	4.37
86	1	1	4	14	C - (H2O+S.S.)	C - (H2O+S.S.)	5575	52581	92	54	327	545	3	2723	2706	176.57	2725	2732	80.57	22.2	9.3	0	-1	-18	33.8
87	1	1	4	15	C - (H2O+S.S.)	C - (H2O+S.S.)	5888	52581	120	95	278	459	3	2803	2807	104.3	2767	2774	97.13	20	3.2	0	36	40	28.86
88	1	1	4	16	C - (H2O+S.S.)	C - (H2O+S.S.)	6079	52592	92	52	327	373	3	2789	2747	153.48	2785	2784	73.33	19.2	5.8	0	4	-37	38.03
89	1	1	4	17	C - (H2O+S.S.)	C - (H2O+S.S.)	6326	52592	112	83	308	359	3	2859	2841	157.06	2828	2833	100.65	20.5	4.8	0	31	13	28.4
90	1	1	4	18	C - (H2O+S.S.)	C - (H2O+S.S.)	6586	52599	112	81	327	331	3	2886	2881	194	2861	2882	158.4	14.8	6.2	0	25	20	18.22
91	1	1	4	19	C - (H2O+S.S.)	C - (H2O+S.S.)	6836	52606	84	46	308	51	3	2831	2790	179.44	2852	2859	80.2	23.9	2.2	0	-20	-61	35.3
92	1	1	4	20	C - (H2O+S.S.)	C - (H2O+S.S.)	7082	52589	92	52	346	50	3	2862	2815	167.55	2856	2857	69.84	23.1	9.6	0	6	-40	40.98
93	1	1	4	21	C - (H2O+S.S.)	C - (H2O+S.S.)	7335	52606	92	52	308	20	3	2883	2864	97.21	2867	2868	73.4	19.2	3.8	0	16	-2	39.28
94	1	1	4	22	C - (H2O+S.S.)	C - (H2O+S.S.)	7594	52603	84	44	308	9	3	2859	2762	279.64	2878	2886	101.02	11.4	4.5	0	-18	-115	28.3
95	1	1	4	23	CIF	CIF	7819	52599	98	63	346	6	3	4222	4881	1642.8	2925	2931	82.92	100	95.2	0	1297	1956	50.92
96	1	1	4	24	CIF	CIF	8082	52599	98	63	346	20	3	5378	5773	2165.95	2954	2982	237.56	84.1	82.5	0	2424	2819	22.64
END DATA
