# Supplementary material for: Microarray-based identification of antigenic variants of foot-and-mouth disease virus: a bioinformatics quality assessment
Source: BMC Genomics. 2006 May 18;7:117. doi: 10.1186/1471-2164-7-117 (PMC1481559; doi:10.1186/1471-2164-7-117)
Supplement: Additional File 1 — They are obtained using the Agilent and Scan Array Express (Perkin Elmer Life Sciences) analysis software for reading and quantifying the hybridization images. [file 1471-2164-7-117-S1.zip › V-7-REG-1-20V.csv]

BEGIN HEADER
PerkinElmer Life Sciences.
ScanArrayCSVFileFormat	2.00
ScanArray Express	2.00
Number_of_Columns	26
END HEADER
BEGIN GENERAL INFO
DateTime	2005/07/15 18:37
GalFile	D:\303\AFTOCHIP\AFTOCHIP 2.1\Generalidades Aftochip 2.1\ARCHIVO GAL AFTOCHIP 2.1.gal
Scanner	Model: Serial No.:
User Name	303
Computer Name
Protocol	Easy Quant
Quantitation Method	Adaptive Circle
Quality Confidence Calculation	SignalToNoise
User comments
Image Origin	0	0
Temperature	0
Laser Powers	0
Laser On Time	0
PMT Voltages	0
END GENERAL INFO
BEGIN QUANTITATION PARAMETERS
Min Percentile	50
Max Percentile	200
END QUANTITATION PARAMETERS
BEGIN QUALITY MEASUREMENTS
Min Signal To Noise	3
END QUALITY MEASUREMENTS
BEGIN ARRAY PATTERN INFO
Units	µm
Array Rows	1
Array Columns	1
Spot Rows	4
Spot Columns	24
Array Row Spacing	4500.000000
Array Column Spacing	4500.000000
Spot Row Spacing	230.000000
Spot Column Spacing	250.000000
Spot Diameter	150
Interstitial	0
Spots Per Array	96
Total Spots	96
END ARRAY PATTERN INFO
BEGIN IMAGE INFO
ImageID	Channel	Image	Fluorophore	Barcode	Units	X Units Per Pixel	Y Units Per Pixel	X Offset	Y Offset	Status
-1	CH1	D:\303\AFTOCHIP\AFTOCHIP 2.1\Vero\V-19ª a 20ª Vero\V-20ºV-Aftochip 2.1-3ªAna\V-7-RGE1-3ªA_SLOT01_S01.tif	Unknown	Unknown	µm	10.000000	10.000000	0.000000	0.000000	Control Image
END IMAGE INFO
BEGIN NORMALIZATION INFO
Normalization Method	LOWESS
END NORMALIZATION INFO
BEGIN DATA
Index	Array Row	Array Column	Spot Row	Spot Column	Name	ID	X	Y	Diameter	F Pixels	B Pixels	Footprint	Flags	Ch1 Median	Ch1 Mean	Ch1 SD	Ch1 B Median	Ch1 B Mean	Ch1 B SD	Ch1 % > B + 1 SD	Ch1 % > B + 2 SD	Ch1 F % Sat.	Ch1 Median - B	Ch1 Mean - B	Ch1 SignalNoiseRatio
1	1	1	1	1	CIF	CIF	3264	26869	78	36	362	17	3	848	857	170.11	227	229	14.70	100.0	100.0	0.0	621	630	57.70
2	1	1	1	2	CIF	CIF	3512	26873	78	37	362	13	3	715	684	149.72	230	231	14.27	100.0	100.0	0.0	485	454	50.09
3	1	1	1	3	S139WT	S139WT	3765	26870	140	134	238	16	3	269	286	52.72	250	255	32.76	39.6	25.4	0.0	19	36	8.21
4	1	1	1	4	S139WT	S139WT	4010	26870	150	149	238	16	1	279	289	46.41	252	260	30.99	45.0	22.8	0.0	27	37	9.00
5	1	1	1	5	G139	G139	4260	26870	150	149	238	16	1	269	276	53.71	259	262	32.33	15.4	3.4	0.0	10	17	8.32
6	1	1	1	6	G139	G139	4510	26890	150	149	238	6	1	272	285	119.95	261	263	24.49	24.2	4.7	0.0	11	24	11.11
7	1	1	1	7	G139t	G139t	4760	26890	150	149	238	6	1	279	279	24.96	267	274	58.26	5.4	0.0	0.0	12	12	4.79
8	1	1	1	8	G139t	G139t	5000	26880	150	149	238	16	1	276	277	19.57	270	274	25.31	16.8	2.0	0.0	6	7	10.90
9	1	1	1	9	G139c	G139c	5260	26890	150	149	238	6	1	278	282	33.08	269	272	20.03	28.2	7.4	0.0	9	13	13.88
10	1	1	1	10	G139c	G139c	5510	26890	150	149	238	6	1	273	282	47.48	278	282	26.25	12.8	6.0	0.0	-4	4	10.40
11	1	1	1	11	I139	I139	5760	26890	150	149	238	6	1	278	286	44.54	272	282	64.01	4.7	1.3	0.0	6	14	4.34
12	1	1	1	12	I139	I139	6010	26890	150	149	238	6	1	280	313	173.53	271	275	26.68	22.8	11.4	0.0	9	42	10.50
13	1	1	1	13	N139	N139	6250	26890	150	149	238	15	1	281	286	35.02	271	277	43.97	12.1	2.7	0.0	10	15	6.39
14	1	1	1	14	N139	N139	6510	26890	150	149	238	6	1	236	237	15.83	242	245	24.38	2.7	0.0	0.0	-5	-4	9.68
15	1	1	1	15	T139	T139	6760	26890	150	149	238	6	1	245	247	19.68	238	240	16.11	30.9	9.4	0.0	7	9	15.21
16	1	1	1	16	T139	T139	6990	26870	150	149	238	30	1	255	255	20.51	245	256	36.50	10.7	0.7	0.0	10	10	6.99
17	1	1	1	17	RGD-WT1	RGD-WT1	7215	26845	110	80	306	64	3	299	302	40.87	244	246	18.11	81.3	65.0	0.0	55	58	16.51
18	1	1	1	18	RGD-WT1	RGD-WT1	7460	26840	150	149	238	72	1	251	254	20.10	241	245	24.91	24.8	4.0	0.0	10	13	10.08
19	1	1	1	19	RRD	RRD	7740	26870	150	149	238	30	1	248	247	15.73	239	240	15.39	28.2	10.7	0.0	9	8	16.11
20	1	1	1	20	RRD	RRD	7980	26890	150	149	238	35	1	240	242	15.03	247	261	40.58	0.7	0.0	0.0	-6	-4	5.91
21	1	1	1	21	RRDt	RRDt	8232	26885	150	156	238	35	3	308	308	46.80	262	268	30.79	62.2	35.3	0.0	46	46	10.00
22	1	1	1	22	RRDt	RRDt	8520	26880	150	149	238	7	1	244	244	15.98	240	241	16.08	22.1	4.0	0.0	4	4	15.18
23	1	1	1	23	RRDc	RRDc	8786	26879	140	133	238	20	3	295	296	48.30	241	246	23.18	63.2	51.9	0.0	54	55	12.73
24	1	1	1	24	RRDc	RRDc	9026	26880	150	154	238	12	3	236	235	14.13	238	241	18.35	5.2	0.6	0.0	-1	-2	12.86
25	1	1	2	1	RED	RED	3270	27090	150	149	238	26	1	229	230	15.95	230	230	15.09	14.8	4.0	0.0	0	0	15.18
26	1	1	2	2	RED	RED	3520	27110	150	149	238	7	1	237	238	17.57	232	233	15.06	29.5	6.7	0.0	5	6	15.74
27	1	1	2	3	REDt	REDt	3770	27120	150	149	238	6	1	251	262	75.36	248	281	290.79	1.3	0.7	0.0	3	14	0.86
28	1	1	2	4	REDt	REDt	4020	27110	150	149	238	7	1	257	258	16.34	257	279	169.87	0.0	0.0	0.0	0	1	1.51
29	1	1	2	5	REDc	REDc	4270	27120	150	149	238	6	1	265	267	23.60	257	259	16.57	31.5	16.8	0.0	8	10	15.99
30	1	1	2	6	REDc	REDc	4520	27120	150	149	238	6	1	272	273	19.19	264	268	28.51	14.1	1.3	0.0	8	9	9.54
31	1	1	2	7	REG	REG	4785	27115	100	60	306	19	3	453	439	128.29	269	273	27.29	86.7	76.7	0.0	184	170	16.60
32	1	1	2	8	REG	REG	5016	27108	92	53	306	8	3	474	511	125.23	272	274	21.98	100.0	96.2	0.0	202	239	21.56
33	1	1	2	9	REGat	REGat	5260	27110	150	149	238	8	1	278	281	25.12	273	276	30.82	12.8	2.0	0.0	5	8	9.02
34	1	1	2	10	REGat	REGat	5520	27120	150	149	238	6	1	282	290	50.78	281	291	42.27	9.4	3.4	0.0	1	9	6.67
35	1	1	2	11	REGac	REGac	5770	27120	150	149	238	6	1	281	281	22.27	279	281	26.73	8.1	2.0	0.0	2	2	10.51
36	1	1	2	12	REGac	REGac	6010	27120	150	149	238	6	1	275	306	268.75	278	278	22.06	12.1	3.4	0.0	-2	28	12.47
37	1	1	2	13	REGgg	REGgg	6245	27115	140	124	238	20	3	330	337	51.20	282	286	29.52	62.9	41.1	0.0	48	55	11.18
38	1	1	2	14	REGgg	REGgg	6515	27115	90	52	306	1	3	310	307	38.04	246	247	19.71	86.5	73.1	0.0	64	61	15.73
39	1	1	2	15	REGtg	REGtg	6770	27120	150	149	238	6	1	247	249	19.70	241	241	15.18	33.6	14.8	0.0	6	8	16.27
40	1	1	2	16	REGtg	REGtg	7020	27120	150	149	238	6	1	247	249	15.92	242	242	17.05	22.8	6.0	0.0	5	7	14.48
41	1	1	2	17	REGcg	REGcg	7250	27100	150	149	238	22	1	245	246	15.83	243	244	15.96	24.2	2.7	0.0	2	3	15.35
42	1	1	2	18	REGcg	REGcg	7510	27110	150	149	238	8	1	251	255	34.68	245	246	16.46	24.2	6.0	0.0	6	10	15.25
43	1	1	2	19	D143N (RGN)	D143N (RGN)	7735	27085	90	52	306	43	3	326	322	36.46	244	245	16.62	98.1	84.6	0.0	82	78	19.61
44	1	1	2	20	D143N (RGN)	D143N (RGN)	8000	27100	150	149	238	22	1	241	241	15.37	246	261	43.44	0.7	0.0	0.0	-4	-4	5.55
45	1	1	2	21	D143N (RGN)t	D143N (RGN)t	8240	27120	150	149	238	25	1	247	250	26.36	253	272	48.01	2.0	1.3	0.0	-5	-2	5.14
46	1	1	2	22	D143N (RGN)t	D143N (RGN)t	8520	27120	150	149	238	6	1	244	245	17.25	243	243	16.91	22.8	2.0	0.0	1	2	14.43
47	1	1	2	23	D143N (RGN)c	D143N (RGN)c	8810	27120	150	149	238	44	1	237	238	15.16	238	238	14.79	18.8	3.4	0.0	0	0	16.03
48	1	1	2	24	D143N (RGN)c	D143N (RGN)c	9020	27120	150	149	238	6	1	239	239	15.26	236	235	15.96	22.1	4.0	0.0	3	3	14.97
49	1	1	3	1	D143V (RGV)	D143V (RGV)	3260	27370	150	149	238	24	1	233	234	16.49	229	229	14.10	27.5	7.4	0.0	4	5	16.53
50	1	1	3	2	D143V (RGV)	D143V (RGV)	3510	27350	150	149	238	6	1	238	238	16.66	233	233	14.94	30.2	6.7	0.0	5	5	15.93
51	1	1	3	3	RGE-1 (GAA)	RGE-1 (GAA)	3770	27350	150	149	238	6	1	253	256	30.09	248	251	30.01	13.4	4.0	0.0	5	8	8.43
52	1	1	3	4	RGE-1 (GAA)	RGE-1 (GAA)	4020	27350	150	149	238	6	1	261	261	16.89	261	267	64.75	0.0	0.0	0.0	0	0	4.03
53	1	1	3	5	RGEc	RGEc	4265	27355	126	112	238	8	3	268	371	559.65	260	265	37.98	17.0	7.1	0.0	8	111	7.06
54	1	1	3	6	RGEc	RGEc	4520	27350	150	149	238	6	1	268	271	35.38	262	264	22.12	15.4	4.7	0.0	6	9	12.12
55	1	1	3	7	L144WT	L144WT	4765	27345	126	112	238	1	3	304	332	145.97	265	278	45.63	44.6	9.8	0.0	39	67	6.66
56	1	1	3	8	L144WT	L144WT	5010	27340	150	149	238	8	1	283	297	40.53	271	277	33.53	34.2	18.1	0.0	12	26	8.44
57	1	1	3	9	L144g	L144g	5270	27350	150	149	238	6	1	279	287	58.36	275	282	66.33	4.0	2.7	0.0	4	12	4.21
58	1	1	3	10	L144g	L144g	5520	27350	150	149	238	6	1	282	286	29.53	281	296	93.70	2.0	0.0	0.0	1	5	3.01
59	1	1	3	11	L144a	L144a	5770	27350	150	149	238	6	1	291	297	28.81	282	296	63.35	8.1	0.0	0.0	9	15	4.59
60	1	1	3	12	L144a	L144a	6020	27350	150	149	238	6	1	286	286	22.04	280	291	79.09	0.7	0.0	0.0	6	6	3.62
61	1	1	3	13	V144	V144	6260	27350	150	149	238	6	1	287	291	39.30	284	292	34.29	12.1	1.3	0.0	3	7	8.37
62	1	1	3	14	V144	V144	6520	27350	150	149	238	6	1	253	254	22.72	248	253	27.60	18.1	3.4	0.0	5	6	9.17
63	1	1	3	15	S144	S144	6770	27350	150	149	238	6	1	244	243	14.22	244	243	15.97	14.1	0.7	0.0	0	0	15.28
64	1	1	3	16	S144	S144	7020	27350	150	149	238	6	1	244	244	14.91	242	242	16.42	16.1	1.3	0.0	2	2	14.86
65	1	1	3	17	H146WT	H146WT	7275	27345	80	32	362	9	3	298	301	43.62	235	243	15.17	84.4	75.0	0.0	63	66	19.65
66	1	1	3	18	H146WT	H146WT	7515	27345	70	32	362	1	3	317	316	51.35	245	245	15.26	81.3	78.1	0.0	72	71	20.77
67	1	1	3	19	R146	R146	7750	27330	150	149	238	22	1	248	248	16.55	246	247	18.52	18.1	2.0	0.0	2	2	13.39
68	1	1	3	20	R146	R146	8020	27350	150	149	238	6	1	246	246	15.86	242	242	16.33	21.5	2.7	0.0	4	4	15.07
69	1	1	3	21	L146=H146t	L146=H146t	8270	27350	150	149	238	6	1	269	272	25.81	249	257	34.79	31.5	5.4	0.0	20	23	7.73
70	1	1	3	22	L146=H146t	L146=H146t	8520	27350	150	149	238	6	1	244	244	17.32	239	239	14.82	21.5	6.7	0.0	5	5	16.46
71	1	1	3	23	P146	P146	8760	27350	150	149	238	6	1	238	239	15.19	236	237	13.60	30.9	3.4	0.0	2	3	17.49
72	1	1	3	24	P146	P146	9010	27360	150	149	238	14	1	238	237	13.96	235	236	13.15	22.8	4.7	0.0	3	2	18.09
73	1	1	4	1	L147WT	L147WT	3287	27618	64	22	362	46	3	451	460	175.75	232	232	15.72	90.9	81.8	0.0	219	228	28.69
74	1	1	4	2	L147WT	L147WT	3537	27619	64	22	362	47	3	481	451	121.03	233	234	15.46	95.5	81.8	0.0	248	218	31.11
75	1	1	4	3	P147	P147	3770	27590	150	149	238	14	1	246	251	38.09	248	254	41.18	4.7	0.7	0.0	-1	3	5.97
76	1	1	4	4	P147	P147	4030	27580	150	149	238	15	1	258	258	17.77	255	260	27.45	8.1	0.7	0.0	3	3	9.40
77	1	1	4	5	P147a	P147a	4280	27580	150	149	238	15	1	264	271	29.33	262	265	33.17	14.8	4.0	0.0	2	9	7.96
78	1	1	4	6	P147a	P147a	4530	27580	150	149	238	15	1	269	271	22.96	262	262	20.26	23.5	4.7	0.0	7	9	13.28
79	1	1	4	7	Oligo HIV Y115	Oligo HIV Y115	4780	27580	150	149	238	15	1	303	305	45.43	275	278	31.07	44.3	12.8	0.0	28	30	9.75
80	1	1	4	8	Oligo HIV Y115	Oligo HIV Y115	5030	27580	150	149	238	15	1	275	280	30.59	274	277	28.91	11.4	4.7	0.0	1	6	9.51
81	1	1	4	9	Oligo HIV M184a	Oligo HIV M184a	5280	27580	150	149	238	15	1	277	286	54.67	275	279	29.18	14.1	4.7	0.0	2	11	9.49
82	1	1	4	10	Oligo HIV M184a	Oligo HIV M184a	5530	27580	150	149	238	15	1	278	280	21.22	276	277	21.97	16.1	3.4	0.0	2	4	12.65
83	1	1	4	11	C - (H2O+S.S.)	C - (H2O+S.S.)	5780	27580	150	149	238	15	1	281	284	26.08	276	282	58.61	2.7	1.3	0.0	5	8	4.79
84	1	1	4	12	C - (H2O+S.S.)	C - (H2O+S.S.)	6030	27580	150	149	238	15	1	277	284	34.65	276	279	24.72	17.4	4.7	0.0	1	8	11.21
85	1	1	4	13	C - (H2O+S.S.)	C - (H2O+S.S.)	6280	27580	150	149	238	15	1	278	281	27.05	277	284	67.55	3.4	0.7	0.0	1	4	4.12
86	1	1	4	14	C - (H2O+S.S.)	C - (H2O+S.S.)	6530	27580	150	149	238	15	1	246	247	16.83	251	261	52.09	0.7	0.0	0.0	-4	-3	4.72
87	1	1	4	15	C - (H2O+S.S.)	C - (H2O+S.S.)	6780	27580	150	149	238	15	1	248	247	15.84	244	246	16.31	20.8	4.0	0.0	4	3	15.20
88	1	1	4	16	C - (H2O+S.S.)	C - (H2O+S.S.)	7030	27580	150	149	238	15	1	246	247	16.67	245	245	16.13	18.1	4.0	0.0	1	2	15.25
89	1	1	4	17	C - (H2O+S.S.)	C - (H2O+S.S.)	7280	27580	150	149	238	15	1	244	245	15.24	248	249	20.11	6.0	0.0	0.0	-3	-2	12.13
90	1	1	4	18	C - (H2O+S.S.)	C - (H2O+S.S.)	7530	27580	150	149	238	15	1	248	249	24.18	250	252	20.03	8.1	2.7	0.0	-1	0	12.38
91	1	1	4	19	C - (H2O+S.S.)	C - (H2O+S.S.)	7780	27580	150	149	238	15	1	240	241	16.63	244	245	14.58	14.1	4.0	0.0	-3	-2	16.47
92	1	1	4	20	C - (H2O+S.S.)	C - (H2O+S.S.)	8030	27580	150	149	238	15	1	244	244	15.39	242	244	19.49	10.7	0.7	0.0	2	2	12.52
93	1	1	4	21	C - (H2O+S.S.)	C - (H2O+S.S.)	8280	27580	150	149	238	15	1	244	248	23.11	254	269	46.57	1.3	0.7	0.0	-9	-5	5.24
94	1	1	4	22	C - (H2O+S.S.)	C - (H2O+S.S.)	8520	27580	150	149	238	6	1	241	242	16.71	244	251	33.37	1.3	0.7	0.0	-2	-1	7.22
95	1	1	4	23	CIF	CIF	8769	27591	56	19	362	14	3	469	492	181.41	240	240	15.39	84.2	84.2	0.0	229	252	30.47
96	1	1	4	24	CIF	CIF	9009	27611	70	27	362	35	3	703	799	261.58	239	241	19.41	100.0	100.0	0.0	464	560	36.21
END DATA
